# Supplementary material for: Co-expression analysis and identification of fecundity-related long non-coding RNAs in sheep ovaries
Source: Sci Rep. 2016 Dec 16;6:39398. doi: 10.1038/srep39398 (PMC5159859; doi:10.1038/srep39398)
Supplement: Supplementary Table S2 [file srep39398-s2.xls]

## Sheet: DownGO_Result
GOID	GOTerm	DifGene	AllDifGene	GeneInGOID	AllGene	P-Value	FDR	Enrichment	(-log2P)
GO:0007275	multicellular organismal development	60	509	1026	15766	4.91218e-05	0.0436359	1.81137	14.3133
GO:0046882	negative regulation of follicle-stimulating hormone secretion	4	509	4	15766	6.16256e-05	0.0436359	30.9745	13.9861
GO:0060337	type I interferon signaling pathway	10	509	60	15766	6.84663e-05	0.0436359	5.16241	13.8342
GO:0009612	response to mechanical stimulus	8	509	44	15766	0.000211281	0.100992	5.63172	12.2085
GO:0045071	negative regulation of viral genome replication	7	509	34	15766	0.000268471	0.102663	6.37709	11.8629
GO:0006952	defense response	11	509	96	15766	0.000587774	0.187304	3.54916	10.7325
GO:1901687	glutathione derivative biosynthetic process	6	509	30	15766	0.000836924	0.214896	6.19489	10.2226
GO:0006959	humoral immune response	7	509	44	15766	0.0010494	0.214896	4.92775	9.89623
GO:0043010	camera-type eye development	8	509	58	15766	0.00108951	0.214896	4.27234	9.8421
GO:0071277	cellular response to calcium ion	6	509	32	15766	0.00112393	0.214896	5.80771	9.79723
GO:0044259	multicellular organismal macromolecule metabolic process	3	509	5	15766	0.00153802	0.267337	18.5847	9.34471
GO:0019369	arachidonic acid metabolic process	8	509	64	15766	0.00192097	0.306075	3.87181	9.02395
GO:0006749	glutathione metabolic process	6	509	37	15766	0.00216975	0.307691	5.02289	8.84826
GO:0006004	fucose metabolic process	3	509	6	15766	0.00225297	0.307691	15.4872	8.79396
GO:0030154	cell differentiation	37	509	671	15766	0.00260317	0.331818	1.70798	8.58551
GO:0009408	response to heat	6	509	40	15766	0.00307608	0.351766	4.64617	8.34469
GO:0007267	cell-cell signaling	17	509	236	15766	0.00312763	0.351766	2.23121	8.32072
GO:0051607	defense response to virus	12	509	141	15766	0.00352074	0.367774	2.63612	8.14991
GO:0031100	organ regeneration	6	509	42	15766	0.00382	0.367774	4.42492	8.03221
GO:0015816	glycine transport	3	509	8	15766	0.00422099	0.367774	11.6154	7.8882
GO:0008202	steroid metabolic process	11	509	126	15766	0.00424497	0.367774	2.70412	7.88003
GO:0010942	positive regulation of cell death	5	509	30	15766	0.00452998	0.367774	5.16241	7.78628
GO:0015701	bicarbonate transport	5	509	31	15766	0.00512564	0.367774	4.99588	7.60805
GO:0006805	xenobiotic metabolic process	13	509	168	15766	0.00517705	0.367774	2.39683	7.59365
GO:0061370	testosterone biosynthetic process	3	509	9	15766	0.00549677	0.367774	10.3248	7.5072
GO:0061379	inferior colliculus development	2	509	2	15766	0.00565768	0.367774	30.9745	7.46557
GO:0014070	response to organic cyclic compound	10	509	115	15766	0.00637165	0.367774	2.69343	7.29412
GO:0007631	feeding behavior	5	509	33	15766	0.00647924	0.367774	4.6931	7.26996
GO:0006954	inflammatory response	21	509	345	15766	0.00701225	0.367774	1.8854	7.15591
GO:0090090	negative regulation of canonical Wnt signaling pathway	8	509	81	15766	0.00708099	0.367774	3.05921	7.14183
GO:0045909	positive regulation of vasodilation	4	509	21	15766	0.00725368	0.367774	5.8999	7.10707
GO:0032496	response to lipopolysaccharide	11	509	138	15766	0.00786058	0.367774	2.46898	6.99115
GO:0031424	keratinization	4	509	22	15766	0.0083614	0.367774	5.63172	6.90204
GO:0006569	tryptophan catabolic process	3	509	11	15766	0.00867661	0.367774	8.44758	6.84865
GO:0060707	trophoblast giant cell differentiation	3	509	11	15766	0.00867661	0.367774	8.44758	6.84865
GO:0001763	morphogenesis of a branching structure	3	509	11	15766	0.00867661	0.367774	8.44758	6.84865
GO:0071395	cellular response to jasmonic acid stimulus	3	509	11	15766	0.00867661	0.367774	8.44758	6.84865
GO:0042157	lipoprotein metabolic process	5	509	36	15766	0.00895054	0.367774	4.30201	6.80381
GO:0071310	cellular response to organic substance	5	509	36	15766	0.00895054	0.367774	4.30201	6.80381
GO:0032649	regulation of interferon-gamma production	2	509	3	15766	0.00923282	0.367774	20.6496	6.75901
GO:0046881	positive regulation of follicle-stimulating hormone secretion	2	509	3	15766	0.00923282	0.367774	20.6496	6.75901
GO:0033685	negative regulation of luteinizing hormone secretion	2	509	3	15766	0.00923282	0.367774	20.6496	6.75901
GO:0021979	hypothalamus cell differentiation	2	509	3	15766	0.00923282	0.367774	20.6496	6.75901
GO:0051454	intracellular pH elevation	2	509	3	15766	0.00923282	0.367774	20.6496	6.75901
GO:0010523	negative regulation of calcium ion transport into cytosol	2	509	3	15766	0.00923282	0.367774	20.6496	6.75901
GO:0070141	response to UV-A	2	509	3	15766	0.00923282	0.367774	20.6496	6.75901
GO:0060279	positive regulation of ovulation	2	509	3	15766	0.00923282	0.367774	20.6496	6.75901
GO:0070946	neutrophil mediated killing of gram-positive bacterium	2	509	3	15766	0.00923282	0.367774	20.6496	6.75901
GO:0006820	anion transport	4	509	23	15766	0.00957414	0.370415	5.38686	6.70664
GO:0009636	response to toxic substance	8	509	87	15766	0.0103339	0.370415	2.84823	6.59647
GO:0007158	neuron cell-cell adhesion	3	509	12	15766	0.0105942	0.370415	7.74361	6.56058
GO:0033189	response to vitamin A	3	509	12	15766	0.0105942	0.370415	7.74361	6.56058
GO:0009615	response to virus	11	509	145	15766	0.0108682	0.370415	2.34979	6.52374
GO:0030819	positive regulation of cAMP biosynthetic process	5	509	38	15766	0.0109182	0.370415	4.07559	6.51712
GO:0001503	ossification	8	509	89	15766	0.011631	0.370415	2.78422	6.42588
GO:0009395	phospholipid catabolic process	3	509	13	15766	0.0127372	0.370415	7.14795	6.29481
GO:0015804	neutral amino acid transport	3	509	13	15766	0.0127372	0.370415	7.14795	6.29481
GO:0007586	digestion	8	509	91	15766	0.0130439	0.370415	2.72303	6.26048
GO:0045595	regulation of cell differentiation	5	509	40	15766	0.0131615	0.370415	3.87181	6.24753
GO:0043627	response to estrogen	6	509	56	15766	0.0131898	0.370415	3.31869	6.24443
GO:0045944	positive regulation of transcription from RNA polymerase II promoter	36	509	728	15766	0.0132648	0.370415	1.5317	6.23625
GO:0034340	response to type I interferon	2	509	4	15766	0.0135612	0.370415	15.4872	6.20437
GO:0034694	response to prostaglandin	2	509	4	15766	0.0135612	0.370415	15.4872	6.20437
GO:0032098	regulation of appetite	2	509	4	15766	0.0135612	0.370415	15.4872	6.20437
GO:2000224	regulation of testosterone biosynthetic process	2	509	4	15766	0.0135612	0.370415	15.4872	6.20437
GO:0002366	leukocyte activation involved in immune response	2	509	4	15766	0.0135612	0.370415	15.4872	6.20437
GO:1900053	negative regulation of retinoic acid biosynthetic process	2	509	4	15766	0.0135612	0.370415	15.4872	6.20437
GO:0007412	axon target recognition	2	509	4	15766	0.0135612	0.370415	15.4872	6.20437
GO:0051799	negative regulation of hair follicle development	2	509	4	15766	0.0135612	0.370415	15.4872	6.20437
GO:0071384	cellular response to corticosteroid stimulus	2	509	4	15766	0.0135612	0.370415	15.4872	6.20437
GO:0030216	keratinocyte differentiation	6	509	57	15766	0.0141981	0.374747	3.26047	6.13815
GO:0008544	epidermis development	7	509	75	15766	0.0148265	0.374747	2.89095	6.07568
GO:0042493	response to drug	18	509	304	15766	0.0148789	0.374747	1.83401	6.07059
GO:0050832	defense response to fungus	3	509	14	15766	0.0151092	0.374747	6.63738	6.04843
GO:0009267	cellular response to starvation	4	509	27	15766	0.0155428	0.374747	4.58881	6.00761
GO:0007389	pattern specification process	7	509	77	15766	0.0167391	0.374747	2.81586	5.90063
GO:0003333	amino acid transmembrane transport	4	509	28	15766	0.0173292	0.374747	4.42492	5.85065
GO:0046849	bone remodeling	3	509	15	15766	0.0177128	0.374747	6.19489	5.81907
GO:0008272	sulfate transport	3	509	15	15766	0.0177128	0.374747	6.19489	5.81907
GO:0044598	doxorubicin metabolic process	3	509	15	15766	0.0177128	0.374747	6.19489	5.81907
GO:0044597	daunorubicin metabolic process	3	509	15	15766	0.0177128	0.374747	6.19489	5.81907
GO:0042448	progesterone metabolic process	3	509	15	15766	0.0177128	0.374747	6.19489	5.81907
GO:0071371	cellular response to gonadotropin stimulus	3	509	15	15766	0.0177128	0.374747	6.19489	5.81907
GO:0007568	aging	8	509	97	15766	0.018032	0.374747	2.55459	5.7933
GO:0032502	developmental process	2	509	5	15766	0.0185919	0.374747	12.3898	5.74918
GO:0048385	regulation of retinoic acid receptor signaling pathway	2	509	5	15766	0.0185919	0.374747	12.3898	5.74918
GO:2001241	positive regulation of extrinsic apoptotic signaling pathway in absence of ligand	2	509	5	15766	0.0185919	0.374747	12.3898	5.74918
GO:0071379	cellular response to prostaglandin stimulus	2	509	5	15766	0.0185919	0.374747	12.3898	5.74918
GO:0016488	farnesol catabolic process	2	509	5	15766	0.0185919	0.374747	12.3898	5.74918
GO:0007422	peripheral nervous system development	4	509	29	15766	0.0192382	0.374747	4.27234	5.69988
GO:0045165	cell fate commitment	6	509	62	15766	0.0200487	0.374747	2.99753	5.64035
GO:0051591	response to cAMP	5	509	45	15766	0.0200743	0.374747	3.44161	5.6385
GO:0006940	regulation of smooth muscle contraction	3	509	16	15766	0.0205496	0.374747	5.80771	5.60475
GO:0033555	multicellular organismal response to stress	3	509	16	15766	0.0205496	0.374747	5.80771	5.60475
GO:0016525	negative regulation of angiogenesis	5	509	46	15766	0.0216939	0.374747	3.36679	5.52657
GO:0045880	positive regulation of smoothened signaling pathway	3	509	17	15766	0.0236204	0.374747	5.46608	5.40382
GO:0030279	negative regulation of ossification	3	509	17	15766	0.0236204	0.374747	5.46608	5.40382
GO:0042738	exogenous drug catabolic process	3	509	17	15766	0.0236204	0.374747	5.46608	5.40382
GO:0030828	positive regulation of cGMP biosynthetic process	2	509	6	15766	0.0242766	0.374747	10.3248	5.36429
GO:0019530	taurine metabolic process	2	509	6	15766	0.0242766	0.374747	10.3248	5.36429
GO:0071504	cellular response to heparin	2	509	6	15766	0.0242766	0.374747	10.3248	5.36429
GO:0009584	detection of visible light	2	509	6	15766	0.0242766	0.374747	10.3248	5.36429
GO:0030917	midbrain-hindbrain boundary development	2	509	6	15766	0.0242766	0.374747	10.3248	5.36429
GO:0001523	retinoid metabolic process	6	509	66	15766	0.0257666	0.374747	2.81586	5.27835
GO:0007567	parturition	3	509	18	15766	0.0269249	0.374747	5.16241	5.21491
GO:0035914	skeletal muscle cell differentiation	5	509	49	15766	0.0270519	0.374747	3.16066	5.20813
GO:0007399	nervous system development	23	509	447	15766	0.0273011	0.374747	1.59376	5.1949
GO:0051090	regulation of sequence-specific DNA binding transcription factor activity	4	509	33	15766	0.0281382	0.374747	3.75448	5.15133
GO:0031018	endocrine pancreas development	4	509	33	15766	0.0281382	0.374747	3.75448	5.15133
GO:0006955	immune response	19	509	354	15766	0.0294048	0.374747	1.66247	5.0878
GO:0045776	negative regulation of blood pressure	3	509	19	15766	0.0304624	0.374747	4.8907	5.03683
GO:0048265	response to pain	3	509	19	15766	0.0304624	0.374747	4.8907	5.03683
GO:0018149	peptide cross-linking	3	509	19	15766	0.0304624	0.374747	4.8907	5.03683
GO:0050880	regulation of blood vessel size	3	509	19	15766	0.0304624	0.374747	4.8907	5.03683
GO:0045721	negative regulation of gluconeogenesis	2	509	7	15766	0.030569	0.374747	8.84985	5.03178
GO:0033689	negative regulation of osteoblast proliferation	2	509	7	15766	0.030569	0.374747	8.84985	5.03178
GO:0031000	response to caffeine	2	509	7	15766	0.030569	0.374747	8.84985	5.03178
GO:0018894	dibenzo-p-dioxin metabolic process	2	509	7	15766	0.030569	0.374747	8.84985	5.03178
GO:0060371	regulation of atrial cardiac muscle cell membrane depolarization	2	509	7	15766	0.030569	0.374747	8.84985	5.03178
GO:0051453	regulation of intracellular pH	2	509	7	15766	0.030569	0.374747	8.84985	5.03178
GO:0014037	Schwann cell differentiation	2	509	7	15766	0.030569	0.374747	8.84985	5.03178
GO:0046638	positive regulation of alpha-beta T cell differentiation	2	509	7	15766	0.030569	0.374747	8.84985	5.03178
GO:0070293	renal absorption	2	509	7	15766	0.030569	0.374747	8.84985	5.03178
GO:0019441	tryptophan catabolic process to kynurenine	2	509	7	15766	0.030569	0.374747	8.84985	5.03178
GO:0048167	regulation of synaptic plasticity	4	509	34	15766	0.0306863	0.374747	3.64405	5.02626
GO:0030901	midbrain development	4	509	34	15766	0.0306863	0.374747	3.64405	5.02626
GO:0008284	positive regulation of cell proliferation	23	509	457	15766	0.0333623	0.374747	1.55889	4.90564
GO:0031667	response to nutrient levels	4	509	35	15766	0.0333656	0.374747	3.53994	4.90549
GO:0015711	organic anion transport	3	509	20	15766	0.0342311	0.374747	4.64617	4.86855
GO:0006941	striated muscle contraction	3	509	20	15766	0.0342311	0.374747	4.64617	4.86855
GO:0034614	cellular response to reactive oxygen species	3	509	20	15766	0.0342311	0.374747	4.64617	4.86855
GO:0051592	response to calcium ion	5	509	53	15766	0.0354023	0.374747	2.92212	4.82001
GO:0006082	organic acid metabolic process	2	509	8	15766	0.0374255	0.374747	7.74361	4.73983
GO:0006029	proteoglycan metabolic process	2	509	8	15766	0.0374255	0.374747	7.74361	4.73983
GO:0050965	detection of temperature stimulus involved in sensory perception of pain	2	509	8	15766	0.0374255	0.374747	7.74361	4.73983
GO:0032924	activin receptor signaling pathway	2	509	8	15766	0.0374255	0.374747	7.74361	4.73983
GO:0015893	drug transport	2	509	8	15766	0.0374255	0.374747	7.74361	4.73983
GO:0015824	proline transport	2	509	8	15766	0.0374255	0.374747	7.74361	4.73983
GO:0050778	positive regulation of immune response	2	509	8	15766	0.0374255	0.374747	7.74361	4.73983
GO:0002675	positive regulation of acute inflammatory response	2	509	8	15766	0.0374255	0.374747	7.74361	4.73983
GO:0006704	glucocorticoid biosynthetic process	2	509	8	15766	0.0374255	0.374747	7.74361	4.73983
GO:0070940	dephosphorylation of RNA polymerase II C-terminal domain	2	509	8	15766	0.0374255	0.374747	7.74361	4.73983
GO:0048599	oocyte development	2	509	8	15766	0.0374255	0.374747	7.74361	4.73983
GO:0030325	adrenal gland development	3	509	21	15766	0.0382288	0.374747	4.42492	4.7092
GO:0001708	cell fate specification	3	509	21	15766	0.0382288	0.374747	4.42492	4.7092
GO:0009887	organ morphogenesis	8	509	114	15766	0.0392766	0.374747	2.17365	4.67019
GO:0007166	cell surface receptor signaling pathway	14	509	249	15766	0.0405747	0.374747	1.74154	4.62328
GO:0019221	cytokine-mediated signaling pathway	14	509	249	15766	0.0405747	0.374747	1.74154	4.62328
GO:0051412	response to corticosterone	3	509	22	15766	0.0424526	0.374747	4.22379	4.558
GO:0009954	proximal/distal pattern formation	3	509	22	15766	0.0424526	0.374747	4.22379	4.558
GO:0006865	amino acid transport	5	509	56	15766	0.042599	0.374747	2.76558	4.55304
GO:0022011	myelination in peripheral nervous system	2	509	9	15766	0.0448043	0.374747	6.88321	4.48022
GO:0042026	protein refolding	2	509	9	15766	0.0448043	0.374747	6.88321	4.48022
GO:0032026	response to magnesium ion	2	509	9	15766	0.0448043	0.374747	6.88321	4.48022
GO:0009635	response to herbicide	2	509	9	15766	0.0448043	0.374747	6.88321	4.48022
GO:0014002	astrocyte development	2	509	9	15766	0.0448043	0.374747	6.88321	4.48022
GO:0071383	cellular response to steroid hormone stimulus	2	509	9	15766	0.0448043	0.374747	6.88321	4.48022
GO:0071360	cellular response to exogenous dsRNA	2	509	9	15766	0.0448043	0.374747	6.88321	4.48022
GO:0044070	regulation of anion transport	2	509	9	15766	0.0448043	0.374747	6.88321	4.48022
GO:0045740	positive regulation of DNA replication	4	509	39	15766	0.0454039	0.374747	3.17687	4.46104
GO:0030049	muscle filament sliding	4	509	39	15766	0.0454039	0.374747	3.17687	4.46104
GO:0015721	bile acid and bile salt transport	3	509	23	15766	0.0468993	0.374747	4.04015	4.41429
GO:0001541	ovarian follicle development	4	509	40	15766	0.0487438	0.374747	3.09745	4.35864
GO:0042391	regulation of membrane potential	6	509	79	15766	0.051414	0.374747	2.35249	4.2817
GO:0009888	tissue development	3	509	24	15766	0.051565	0.374747	3.87181	4.27747
GO:0048661	positive regulation of smooth muscle cell proliferation	4	509	41	15766	0.0522153	0.374747	3.0219	4.25938
GO:0043524	negative regulation of neuron apoptotic process	7	509	100	15766	0.0522222	0.374747	2.16821	4.25919
GO:0009308	amine metabolic process	2	509	10	15766	0.0526658	0.374747	6.19489	4.24699
GO:0007600	sensory perception	2	509	10	15766	0.0526658	0.374747	6.19489	4.24699
GO:0009404	toxin metabolic process	2	509	10	15766	0.0526658	0.374747	6.19489	4.24699
GO:0032525	somite rostral/caudal axis specification	2	509	10	15766	0.0526658	0.374747	6.19489	4.24699
GO:0071236	cellular response to antibiotic	2	509	10	15766	0.0526658	0.374747	6.19489	4.24699
GO:0071372	cellular response to follicle-stimulating hormone stimulus	2	509	10	15766	0.0526658	0.374747	6.19489	4.24699
GO:0031069	hair follicle morphogenesis	3	509	25	15766	0.0564453	0.374747	3.71694	4.147
GO:0000188	inactivation of MAPK activity	3	509	25	15766	0.0564453	0.374747	3.71694	4.147
GO:0051491	positive regulation of filopodium assembly	3	509	25	15766	0.0564453	0.374747	3.71694	4.147
GO:0044130	negative regulation of growth of symbiont in host	3	509	25	15766	0.0564453	0.374747	3.71694	4.147
GO:0006811	ion transport	30	509	669	15766	0.0585757	0.374747	1.38899	4.09355
GO:0034097	response to cytokine	5	509	62	15766	0.0594448	0.374747	2.49794	4.07231
GO:0007611	learning or memory	4	509	43	15766	0.0595498	0.374747	2.88135	4.06976
GO:0021854	hypothalamus development	2	509	11	15766	0.0609724	0.374747	5.63172	4.0357
GO:0060402	calcium ion transport into cytosol	2	509	11	15766	0.0609724	0.374747	5.63172	4.0357
GO:0021794	thalamus development	2	509	11	15766	0.0609724	0.374747	5.63172	4.0357
GO:0043252	sodium-independent organic anion transport	2	509	11	15766	0.0609724	0.374747	5.63172	4.0357
GO:0034375	high-density lipoprotein particle remodeling	2	509	11	15766	0.0609724	0.374747	5.63172	4.0357
GO:0019953	sexual reproduction	2	509	11	15766	0.0609724	0.374747	5.63172	4.0357
GO:0045060	negative thymic T cell selection	2	509	11	15766	0.0609724	0.374747	5.63172	4.0357
GO:0006544	glycine metabolic process	2	509	11	15766	0.0609724	0.374747	5.63172	4.0357
GO:0046641	positive regulation of alpha-beta T cell proliferation	2	509	11	15766	0.0609724	0.374747	5.63172	4.0357
GO:0016574	histone ubiquitination	2	509	11	15766	0.0609724	0.374747	5.63172	4.0357
GO:0035455	response to interferon-alpha	2	509	11	15766	0.0609724	0.374747	5.63172	4.0357
GO:2000353	positive regulation of endothelial cell apoptotic process	2	509	11	15766	0.0609724	0.374747	5.63172	4.0357
GO:0060338	regulation of type I interferon-mediated signaling pathway	3	509	26	15766	0.0615357	0.374747	3.57398	4.02243
GO:0007417	central nervous system development	8	509	126	15766	0.0615896	0.374747	1.96663	4.02117
GO:0018924	mandelate metabolic process	1	509	1	15766	0.0616852	0.374747	30.9745	4.01893
GO:0072110	glomerular mesangial cell proliferation	1	509	1	15766	0.0616852	0.374747	30.9745	4.01893
GO:0002534	cytokine production involved in inflammatory response	1	509	1	15766	0.0616852	0.374747	30.9745	4.01893
GO:0009386	translational attenuation	1	509	1	15766	0.0616852	0.374747	30.9745	4.01893
GO:0046880	regulation of follicle-stimulating hormone secretion	1	509	1	15766	0.0616852	0.374747	30.9745	4.01893
GO:0033233	regulation of protein sumoylation	1	509	1	15766	0.0616852	0.374747	30.9745	4.01893
GO:0034767	positive regulation of ion transmembrane transport	1	509	1	15766	0.0616852	0.374747	30.9745	4.01893
GO:0046464	acylglycerol catabolic process	1	509	1	15766	0.0616852	0.374747	30.9745	4.01893
GO:0010045	response to nickel cation	1	509	1	15766	0.0616852	0.374747	30.9745	4.01893
GO:0048178	negative regulation of hepatocyte growth factor biosynthetic process	1	509	1	15766	0.0616852	0.374747	30.9745	4.01893
GO:0048242	epinephrine secretion	1	509	1	15766	0.0616852	0.374747	30.9745	4.01893
GO:1901751	leukotriene A4 metabolic process	1	509	1	15766	0.0616852	0.374747	30.9745	4.01893
GO:0050928	negative regulation of positive chemotaxis	1	509	1	15766	0.0616852	0.374747	30.9745	4.01893
GO:0060456	positive regulation of digestive system process	1	509	1	15766	0.0616852	0.374747	30.9745	4.01893
GO:1901740	negative regulation of myoblast fusion	1	509	1	15766	0.0616852	0.374747	30.9745	4.01893
GO:0050961	detection of temperature stimulus involved in sensory perception	1	509	1	15766	0.0616852	0.374747	30.9745	4.01893
GO:0042930	enterobactin transport	1	509	1	15766	0.0616852	0.374747	30.9745	4.01893
GO:0051580	regulation of neurotransmitter uptake	1	509	1	15766	0.0616852	0.374747	30.9745	4.01893
GO:0021767	mammillary body development	1	509	1	15766	0.0616852	0.374747	30.9745	4.01893
GO:0001984	vasodilation of artery involved in baroreceptor response to increased systemic arterial blood pressure	1	509	1	15766	0.0616852	0.374747	30.9745	4.01893
GO:0071873	response to norepinephrine	1	509	1	15766	0.0616852	0.374747	30.9745	4.01893
GO:0097022	lymphocyte migration into lymph node	1	509	1	15766	0.0616852	0.374747	30.9745	4.01893
GO:0001980	regulation of systemic arterial blood pressure by ischemic conditions	1	509	1	15766	0.0616852	0.374747	30.9745	4.01893
GO:0042984	regulation of amyloid precursor protein biosynthetic process	1	509	1	15766	0.0616852	0.374747	30.9745	4.01893
GO:0051121	hepoxilin metabolic process	1	509	1	15766	0.0616852	0.374747	30.9745	4.01893
GO:0050907	detection of chemical stimulus involved in sensory perception	1	509	1	15766	0.0616852	0.374747	30.9745	4.01893
GO:2000526	positive regulation of glycoprotein biosynthetic process involved in immunological synapse formation	1	509	1	15766	0.0616852	0.374747	30.9745	4.01893
GO:0032928	regulation of superoxide anion generation	1	509	1	15766	0.0616852	0.374747	30.9745	4.01893
GO:2000522	positive regulation of immunological synapse formation	1	509	1	15766	0.0616852	0.374747	30.9745	4.01893
GO:0001552	ovarian follicle atresia	1	509	1	15766	0.0616852	0.374747	30.9745	4.01893
GO:2000547	regulation of dendritic cell dendrite assembly	1	509	1	15766	0.0616852	0.374747	30.9745	4.01893
GO:2000108	positive regulation of leukocyte apoptotic process	1	509	1	15766	0.0616852	0.374747	30.9745	4.01893
GO:0036088	D-serine catabolic process	1	509	1	15766	0.0616852	0.374747	30.9745	4.01893
GO:0045081	negative regulation of interleukin-10 biosynthetic process	1	509	1	15766	0.0616852	0.374747	30.9745	4.01893
GO:0055130	D-alanine catabolic process	1	509	1	15766	0.0616852	0.374747	30.9745	4.01893
GO:0014866	skeletal myofibril assembly	1	509	1	15766	0.0616852	0.374747	30.9745	4.01893
GO:0097021	lymphocyte migration into lymphoid organs	1	509	1	15766	0.0616852	0.374747	30.9745	4.01893
GO:0010625	positive regulation of Schwann cell proliferation	1	509	1	15766	0.0616852	0.374747	30.9745	4.01893
GO:0035622	intrahepatic bile duct development	1	509	1	15766	0.0616852	0.374747	30.9745	4.01893
GO:0006566	threonine metabolic process	1	509	1	15766	0.0616852	0.374747	30.9745	4.01893
GO:0003188	heart valve formation	1	509	1	15766	0.0616852	0.374747	30.9745	4.01893
GO:0048074	negative regulation of eye pigmentation	1	509	1	15766	0.0616852	0.374747	30.9745	4.01893
GO:0060721	regulation of spongiotrophoblast cell proliferation	1	509	1	15766	0.0616852	0.374747	30.9745	4.01893
GO:0070091	glucagon secretion	1	509	1	15766	0.0616852	0.374747	30.9745	4.01893
GO:0060784	regulation of cell proliferation involved in tissue homeostasis	1	509	1	15766	0.0616852	0.374747	30.9745	4.01893
GO:0007506	gonadal mesoderm development	1	509	1	15766	0.0616852	0.374747	30.9745	4.01893
GO:0034276	kynurenic acid biosynthetic process	1	509	1	15766	0.0616852	0.374747	30.9745	4.01893
GO:2000676	positive regulation of type B pancreatic cell apoptotic process	1	509	1	15766	0.0616852	0.374747	30.9745	4.01893
GO:0090237	regulation of arachidonic acid secretion	1	509	1	15766	0.0616852	0.374747	30.9745	4.01893
GO:0060700	regulation of ribonuclease activity	1	509	1	15766	0.0616852	0.374747	30.9745	4.01893
GO:0043397	regulation of corticotropin-releasing hormone secretion	1	509	1	15766	0.0616852	0.374747	30.9745	4.01893
GO:0034157	positive regulation of toll-like receptor 7 signaling pathway	1	509	1	15766	0.0616852	0.374747	30.9745	4.01893
GO:0034165	positive regulation of toll-like receptor 9 signaling pathway	1	509	1	15766	0.0616852	0.374747	30.9745	4.01893
GO:0042796	snRNA transcription from RNA polymerase III promoter	1	509	1	15766	0.0616852	0.374747	30.9745	4.01893
GO:0042795	snRNA transcription from RNA polymerase II promoter	1	509	1	15766	0.0616852	0.374747	30.9745	4.01893
GO:0003418	growth plate cartilage chondrocyte differentiation	1	509	1	15766	0.0616852	0.374747	30.9745	4.01893
GO:0003415	chondrocyte hypertrophy	1	509	1	15766	0.0616852	0.374747	30.9745	4.01893
GO:1902307	positive regulation of sodium ion transmembrane transport	1	509	1	15766	0.0616852	0.374747	30.9745	4.01893
GO:0046618	drug export	1	509	1	15766	0.0616852	0.374747	30.9745	4.01893
GO:0055024	regulation of cardiac muscle tissue development	1	509	1	15766	0.0616852	0.374747	30.9745	4.01893
GO:0002717	positive regulation of natural killer cell mediated immunity	1	509	1	15766	0.0616852	0.374747	30.9745	4.01893
GO:0072303	positive regulation of glomerular metanephric mesangial cell proliferation	1	509	1	15766	0.0616852	0.374747	30.9745	4.01893
GO:2001306	lipoxin B4 biosynthetic process	1	509	1	15766	0.0616852	0.374747	30.9745	4.01893
GO:0014076	response to fluoxetine	1	509	1	15766	0.0616852	0.374747	30.9745	4.01893
GO:0072347	response to anesthetic	1	509	1	15766	0.0616852	0.374747	30.9745	4.01893
GO:0033494	ferulate metabolic process	1	509	1	15766	0.0616852	0.374747	30.9745	4.01893
GO:0072331	signal transduction by p53 class mediator	1	509	1	15766	0.0616852	0.374747	30.9745	4.01893
GO:0032328	alanine transport	1	509	1	15766	0.0616852	0.374747	30.9745	4.01893
GO:0038115	chemokine (C-C motif) ligand 19 signaling pathway	1	509	1	15766	0.0616852	0.374747	30.9745	4.01893
GO:0038116	chemokine (C-C motif) ligand 21 signaling pathway	1	509	1	15766	0.0616852	0.374747	30.9745	4.01893
GO:0021528	commissural neuron differentiation in spinal cord	1	509	1	15766	0.0616852	0.374747	30.9745	4.01893
GO:0002885	positive regulation of hypersensitivity	1	509	1	15766	0.0616852	0.374747	30.9745	4.01893
GO:0015910	peroxisomal long-chain fatty acid import	1	509	1	15766	0.0616852	0.374747	30.9745	4.01893
GO:0015919	peroxisomal membrane transport	1	509	1	15766	0.0616852	0.374747	30.9745	4.01893
GO:0051308	male meiosis chromosome separation	1	509	1	15766	0.0616852	0.374747	30.9745	4.01893
GO:0002863	positive regulation of inflammatory response to antigenic stimulus	1	509	1	15766	0.0616852	0.374747	30.9745	4.01893
GO:0060695	negative regulation of cholesterol transporter activity	1	509	1	15766	0.0616852	0.374747	30.9745	4.01893
GO:0061377	mammary gland lobule development	1	509	1	15766	0.0616852	0.374747	30.9745	4.01893
GO:0061374	mammillothalamic axonal tract development	1	509	1	15766	0.0616852	0.374747	30.9745	4.01893
GO:0061381	cell migration in diencephalon	1	509	1	15766	0.0616852	0.374747	30.9745	4.01893
GO:0050746	regulation of lipoprotein metabolic process	1	509	1	15766	0.0616852	0.374747	30.9745	4.01893
GO:0010656	negative regulation of muscle cell apoptotic process	1	509	1	15766	0.0616852	0.374747	30.9745	4.01893
GO:0050706	regulation of interleukin-1 beta secretion	1	509	1	15766	0.0616852	0.374747	30.9745	4.01893
GO:0060221	retinal rod cell differentiation	1	509	1	15766	0.0616852	0.374747	30.9745	4.01893
GO:0060220	camera-type eye photoreceptor cell fate commitment	1	509	1	15766	0.0616852	0.374747	30.9745	4.01893
GO:0045185	maintenance of protein location	1	509	1	15766	0.0616852	0.374747	30.9745	4.01893
GO:0010643	cell communication by chemical coupling	1	509	1	15766	0.0616852	0.374747	30.9745	4.01893
GO:0031644	regulation of neurological system process	1	509	1	15766	0.0616852	0.374747	30.9745	4.01893
GO:0010644	cell communication by electrical coupling	1	509	1	15766	0.0616852	0.374747	30.9745	4.01893
GO:0031645	negative regulation of neurological system process	1	509	1	15766	0.0616852	0.374747	30.9745	4.01893
GO:0051365	cellular response to potassium ion starvation	1	509	1	15766	0.0616852	0.374747	30.9745	4.01893
GO:0006746	FADH2 metabolic process	1	509	1	15766	0.0616852	0.374747	30.9745	4.01893
GO:0002683	negative regulation of immune system process	1	509	1	15766	0.0616852	0.374747	30.9745	4.01893
GO:0002682	regulation of immune system process	1	509	1	15766	0.0616852	0.374747	30.9745	4.01893
GO:0002678	positive regulation of chronic inflammatory response	1	509	1	15766	0.0616852	0.374747	30.9745	4.01893
GO:0045209	MAPK phosphatase export from nucleus, leptomycin B sensitive	1	509	1	15766	0.0616852	0.374747	30.9745	4.01893
GO:0045204	MAPK export from nucleus	1	509	1	15766	0.0616852	0.374747	30.9745	4.01893
GO:0071317	cellular response to isoquinoline alkaloid	1	509	1	15766	0.0616852	0.374747	30.9745	4.01893
GO:0009994	oocyte differentiation	1	509	1	15766	0.0616852	0.374747	30.9745	4.01893
GO:0061138	morphogenesis of a branching epithelium	1	509	1	15766	0.0616852	0.374747	30.9745	4.01893
GO:0060517	epithelial cell proliferation involved in prostatic bud elongation	1	509	1	15766	0.0616852	0.374747	30.9745	4.01893
GO:0019341	dibenzo-p-dioxin catabolic process	1	509	1	15766	0.0616852	0.374747	30.9745	4.01893
GO:0035042	fertilization, exchange of chromosomal proteins	1	509	1	15766	0.0616852	0.374747	30.9745	4.01893
GO:0021660	rhombomere 3 formation	1	509	1	15766	0.0616852	0.374747	30.9745	4.01893
GO:0035026	leading edge cell differentiation	1	509	1	15766	0.0616852	0.374747	30.9745	4.01893
GO:0021666	rhombomere 5 formation	1	509	1	15766	0.0616852	0.374747	30.9745	4.01893
GO:0071357	cellular response to type I interferon	1	509	1	15766	0.0616852	0.374747	30.9745	4.01893
GO:0032273	positive regulation of protein polymerization	1	509	1	15766	0.0616852	0.374747	30.9745	4.01893
GO:1900155	negative regulation of bone trabecula formation	1	509	1	15766	0.0616852	0.374747	30.9745	4.01893
GO:1900158	negative regulation of bone mineralization involved in bone maturation	1	509	1	15766	0.0616852	0.374747	30.9745	4.01893
GO:0016337	cell-cell adhesion	7	509	106	15766	0.0660423	0.374747	2.04548	3.92046
GO:0055010	ventricular cardiac muscle tissue morphogenesis	3	509	27	15766	0.0668311	0.374747	3.44161	3.90334
GO:0006836	neurotransmitter transport	4	509	45	15766	0.0673999	0.374747	2.75329	3.89111
GO:0048665	neuron fate specification	2	509	12	15766	0.0696883	0.374747	5.16241	3.84294
GO:0046888	negative regulation of hormone secretion	2	509	12	15766	0.0696883	0.374747	5.16241	3.84294
GO:0033630	positive regulation of cell adhesion mediated by integrin	2	509	12	15766	0.0696883	0.374747	5.16241	3.84294
GO:0034698	response to gonadotropin	2	509	12	15766	0.0696883	0.374747	5.16241	3.84294
GO:0002003	angiotensin maturation	2	509	12	15766	0.0696883	0.374747	5.16241	3.84294
GO:0009607	response to biotic stimulus	2	509	12	15766	0.0696883	0.374747	5.16241	3.84294
GO:0045104	intermediate filament cytoskeleton organization	2	509	12	15766	0.0696883	0.374747	5.16241	3.84294
GO:0055093	response to hyperoxia	2	509	12	15766	0.0696883	0.374747	5.16241	3.84294
GO:0015671	oxygen transport	2	509	12	15766	0.0696883	0.374747	5.16241	3.84294
GO:0008584	male gonad development	6	509	86	15766	0.0699787	0.374747	2.16101	3.83694
GO:0034765	regulation of ion transmembrane transport	9	509	153	15766	0.0709864	0.374747	1.82203	3.81631
GO:0007268	synaptic transmission	19	509	398	15766	0.0718385	0.374747	1.47868	3.7991
GO:0042517	positive regulation of tyrosine phosphorylation of Stat3 protein	3	509	28	15766	0.0723263	0.374747	3.31869	3.78934
GO:0009611	response to wounding	5	509	66	15766	0.0724944	0.374747	2.34655	3.78599
GO:0001756	somitogenesis	4	509	47	15766	0.0757552	0.374747	2.63612	3.72251
GO:0006986	response to unfolded protein	5	509	67	15766	0.0759816	0.374747	2.31153	3.71821
GO:0009409	response to cold	3	509	29	15766	0.0780156	0.374747	3.20425	3.68009
GO:0055117	regulation of cardiac muscle contraction	2	509	13	15766	0.0787797	0.374747	4.7653	3.66603
GO:0060314	regulation of ryanodine-sensitive calcium-release channel activity	2	509	13	15766	0.0787797	0.374747	4.7653	3.66603
GO:0002042	cell migration involved in sprouting angiogenesis	2	509	13	15766	0.0787797	0.374747	4.7653	3.66603
GO:0010224	response to UV-B	2	509	13	15766	0.0787797	0.374747	4.7653	3.66603
GO:0033327	Leydig cell differentiation	2	509	13	15766	0.0787797	0.374747	4.7653	3.66603
GO:0019395	fatty acid oxidation	2	509	13	15766	0.0787797	0.374747	4.7653	3.66603
GO:0048513	organ development	2	509	13	15766	0.0787797	0.374747	4.7653	3.66603
GO:0048596	embryonic camera-type eye morphogenesis	2	509	13	15766	0.0787797	0.374747	4.7653	3.66603
GO:0021675	nerve development	2	509	13	15766	0.0787797	0.374747	4.7653	3.66603
GO:0042359	vitamin D metabolic process	2	509	13	15766	0.0787797	0.374747	4.7653	3.66603
GO:0043922	negative regulation by host of viral transcription	2	509	13	15766	0.0787797	0.374747	4.7653	3.66603
GO:0048666	neuron development	4	509	48	15766	0.0801185	0.374747	2.5812	3.64172
GO:0030178	negative regulation of Wnt signaling pathway	4	509	48	15766	0.0801185	0.374747	2.5812	3.64172
GO:0042742	defense response to bacterium	7	509	112	15766	0.0818599	0.374747	1.9359	3.6107
GO:0071805	potassium ion transmembrane transport	6	509	90	15766	0.0821056	0.374747	2.06496	3.60638
GO:0008217	regulation of blood pressure	5	509	69	15766	0.0832216	0.374747	2.24453	3.5869
GO:0002027	regulation of heart rate	3	509	30	15766	0.0838934	0.374747	3.09745	3.5753
GO:0045727	positive regulation of translation	4	509	49	15766	0.0846032	0.374747	2.52853	3.56314
GO:0032868	response to insulin	4	509	49	15766	0.0846032	0.374747	2.52853	3.56314
GO:0050830	defense response to Gram-positive bacterium	4	509	49	15766	0.0846032	0.374747	2.52853	3.56314
GO:0045666	positive regulation of neuron differentiation	5	509	70	15766	0.0869731	0.374747	2.21246	3.52329
GO:0043651	linoleic acid metabolic process	2	509	14	15766	0.0882144	0.374747	4.42492	3.50284
GO:0008635	activation of cysteine-type endopeptidase activity involved in apoptotic process by cytochrome c	2	509	14	15766	0.0882144	0.374747	4.42492	3.50284
GO:0051482	positive regulation of cytosolic calcium ion concentration involved in phospholipase C-activating G-protein coupled signaling pathway	2	509	14	15766	0.0882144	0.374747	4.42492	3.50284
GO:0071276	cellular response to cadmium ion	2	509	14	15766	0.0882144	0.374747	4.42492	3.50284
GO:0051602	response to electrical stimulus	2	509	14	15766	0.0882144	0.374747	4.42492	3.50284
GO:0050770	regulation of axonogenesis	3	509	31	15766	0.0899535	0.374747	2.99753	3.47468
GO:0051384	response to glucocorticoid	5	509	71	15766	0.0908111	0.374747	2.1813	3.46099
GO:0042508	tyrosine phosphorylation of Stat1 protein	1	509	2	15766	0.0910832	0.374747	15.4872	3.45667
GO:0048635	negative regulation of muscle organ development	1	509	2	15766	0.0910832	0.374747	15.4872	3.45667
GO:0010903	negative regulation of very-low-density lipoprotein particle remodeling	1	509	2	15766	0.0910832	0.374747	15.4872	3.45667
GO:0051053	negative regulation of DNA metabolic process	1	509	2	15766	0.0910832	0.374747	15.4872	3.45667
GO:0021869	forebrain ventricular zone progenitor cell division	1	509	2	15766	0.0910832	0.374747	15.4872	3.45667
GO:0072190	ureter urothelium development	1	509	2	15766	0.0910832	0.374747	15.4872	3.45667
GO:0072197	ureter morphogenesis	1	509	2	15766	0.0910832	0.374747	15.4872	3.45667
GO:0021855	hypothalamus cell migration	1	509	2	15766	0.0910832	0.374747	15.4872	3.45667
GO:0032618	interleukin-15 production	1	509	2	15766	0.0910832	0.374747	15.4872	3.45667
GO:0046851	negative regulation of bone remodeling	1	509	2	15766	0.0910832	0.374747	15.4872	3.45667
GO:0046475	glycerophospholipid catabolic process	1	509	2	15766	0.0910832	0.374747	15.4872	3.45667
GO:0010041	response to iron(III) ion	1	509	2	15766	0.0910832	0.374747	15.4872	3.45667
GO:0010983	positive regulation of high-density lipoprotein particle clearance	1	509	2	15766	0.0910832	0.374747	15.4872	3.45667
GO:0010034	response to acetate	1	509	2	15766	0.0910832	0.374747	15.4872	3.45667
GO:0006030	chitin metabolic process	1	509	2	15766	0.0910832	0.374747	15.4872	3.45667
GO:0006037	cell wall chitin metabolic process	1	509	2	15766	0.0910832	0.374747	15.4872	3.45667
GO:0072170	metanephric tubule development	1	509	2	15766	0.0910832	0.374747	15.4872	3.45667
GO:0010899	regulation of phosphatidylcholine catabolic process	1	509	2	15766	0.0910832	0.374747	15.4872	3.45667
GO:0060032	notochord regression	1	509	2	15766	0.0910832	0.374747	15.4872	3.45667
GO:0001507	acetylcholine catabolic process in synaptic cleft	1	509	2	15766	0.0910832	0.374747	15.4872	3.45667
GO:0042908	xenobiotic transport	1	509	2	15766	0.0910832	0.374747	15.4872	3.45667
GO:0006116	NADH oxidation	1	509	2	15766	0.0910832	0.374747	15.4872	3.45667
GO:0051586	positive regulation of dopamine uptake involved in synaptic transmission	1	509	2	15766	0.0910832	0.374747	15.4872	3.45667
GO:0097254	renal tubular secretion	1	509	2	15766	0.0910832	0.374747	15.4872	3.45667
GO:0007208	phospholipase C-activating serotonin receptor signaling pathway	1	509	2	15766	0.0910832	0.374747	15.4872	3.45667
GO:0007622	rhythmic behavior	1	509	2	15766	0.0910832	0.374747	15.4872	3.45667
GO:0007621	negative regulation of female receptivity	1	509	2	15766	0.0910832	0.374747	15.4872	3.45667
GO:0050968	detection of chemical stimulus involved in sensory perception of pain	1	509	2	15766	0.0910832	0.374747	15.4872	3.45667
GO:0002152	bile acid conjugation	1	509	2	15766	0.0910832	0.374747	15.4872	3.45667
GO:0015747	urate transport	1	509	2	15766	0.0910832	0.374747	15.4872	3.45667
GO:2000525	positive regulation of T cell costimulation	1	509	2	15766	0.0910832	0.374747	15.4872	3.45667
GO:0001546	preantral ovarian follicle growth	1	509	2	15766	0.0910832	0.374747	15.4872	3.45667
GO:0060020	Bergmann glial cell differentiation	1	509	2	15766	0.0910832	0.374747	15.4872	3.45667
GO:0030704	vitelline membrane formation	1	509	2	15766	0.0910832	0.374747	15.4872	3.45667
GO:2000124	regulation of endocannabinoid signaling pathway	1	509	2	15766	0.0910832	0.374747	15.4872	3.45667
GO:0007497	posterior midgut development	1	509	2	15766	0.0910832	0.374747	15.4872	3.45667
GO:0019100	male germ-line sex determination	1	509	2	15766	0.0910832	0.374747	15.4872	3.45667
GO:0006551	leucine metabolic process	1	509	2	15766	0.0910832	0.374747	15.4872	3.45667
GO:0021985	neurohypophysis development	1	509	2	15766	0.0910832	0.374747	15.4872	3.45667
GO:0045401	positive regulation of interleukin-3 biosynthetic process	1	509	2	15766	0.0910832	0.374747	15.4872	3.45667
GO:0003170	heart valve development	1	509	2	15766	0.0910832	0.374747	15.4872	3.45667
GO:0003179	heart valve morphogenesis	1	509	2	15766	0.0910832	0.374747	15.4872	3.45667
GO:0021930	cerebellar granule cell precursor proliferation	1	509	2	15766	0.0910832	0.374747	15.4872	3.45667
GO:0000272	polysaccharide catabolic process	1	509	2	15766	0.0910832	0.374747	15.4872	3.45667
GO:0060729	intestinal epithelial structure maintenance	1	509	2	15766	0.0910832	0.374747	15.4872	3.45667
GO:1901898	negative regulation of relaxation of cardiac muscle	1	509	2	15766	0.0910832	0.374747	15.4872	3.45667
GO:0072610	interleukin-12 secretion	1	509	2	15766	0.0910832	0.374747	15.4872	3.45667
GO:0006001	fructose catabolic process	1	509	2	15766	0.0910832	0.374747	15.4872	3.45667
GO:0071506	cellular response to mycophenolic acid	1	509	2	15766	0.0910832	0.374747	15.4872	3.45667
GO:0060350	endochondral bone morphogenesis	1	509	2	15766	0.0910832	0.374747	15.4872	3.45667
GO:0051464	positive regulation of cortisol secretion	1	509	2	15766	0.0910832	0.374747	15.4872	3.45667
GO:0070093	negative regulation of glucagon secretion	1	509	2	15766	0.0910832	0.374747	15.4872	3.45667
GO:0070072	vacuolar proton-transporting V-type ATPase complex assembly	1	509	2	15766	0.0910832	0.374747	15.4872	3.45667
GO:1901841	regulation of high voltage-gated calcium channel activity	1	509	2	15766	0.0910832	0.374747	15.4872	3.45667
GO:0044205	'de novo' UMP biosynthetic process	1	509	2	15766	0.0910832	0.374747	15.4872	3.45667
GO:0090291	negative regulation of osteoclast proliferation	1	509	2	15766	0.0910832	0.374747	15.4872	3.45667
GO:0015820	leucine transport	1	509	2	15766	0.0910832	0.374747	15.4872	3.45667
GO:0048850	hypophysis morphogenesis	1	509	2	15766	0.0910832	0.374747	15.4872	3.45667
GO:0009624	response to nematode	1	509	2	15766	0.0910832	0.374747	15.4872	3.45667
GO:0018153	isopeptide cross-linking via N6-(L-isoglutamyl)-L-lysine	1	509	2	15766	0.0910832	0.374747	15.4872	3.45667
GO:0070178	D-serine metabolic process	1	509	2	15766	0.0910832	0.374747	15.4872	3.45667
GO:0003419	growth plate cartilage chondrocyte proliferation	1	509	2	15766	0.0910832	0.374747	15.4872	3.45667
GO:0003413	chondrocyte differentiation involved in endochondral bone morphogenesis	1	509	2	15766	0.0910832	0.374747	15.4872	3.45667
GO:0046639	negative regulation of alpha-beta T cell differentiation	1	509	2	15766	0.0910832	0.374747	15.4872	3.45667
GO:0042743	hydrogen peroxide metabolic process	1	509	2	15766	0.0910832	0.374747	15.4872	3.45667
GO:0070168	negative regulation of biomineral tissue development	1	509	2	15766	0.0910832	0.374747	15.4872	3.45667
GO:0043313	regulation of neutrophil degranulation	1	509	2	15766	0.0910832	0.374747	15.4872	3.45667
GO:0042701	progesterone secretion	1	509	2	15766	0.0910832	0.374747	15.4872	3.45667
GO:0042706	eye photoreceptor cell fate commitment	1	509	2	15766	0.0910832	0.374747	15.4872	3.45667
GO:0002729	positive regulation of natural killer cell cytokine production	1	509	2	15766	0.0910832	0.374747	15.4872	3.45667
GO:2001303	lipoxin A4 biosynthetic process	1	509	2	15766	0.0910832	0.374747	15.4872	3.45667
GO:0042322	negative regulation of circadian sleep/wake cycle, REM sleep	1	509	2	15766	0.0910832	0.374747	15.4872	3.45667
GO:0014062	regulation of serotonin secretion	1	509	2	15766	0.0910832	0.374747	15.4872	3.45667
GO:0014056	regulation of acetylcholine secretion, neurotransmission	1	509	2	15766	0.0910832	0.374747	15.4872	3.45667
GO:0060621	negative regulation of cholesterol import	1	509	2	15766	0.0910832	0.374747	15.4872	3.45667
GO:0043366	beta selection	1	509	2	15766	0.0910832	0.374747	15.4872	3.45667
GO:0016539	intein-mediated protein splicing	1	509	2	15766	0.0910832	0.374747	15.4872	3.45667
GO:0035710	CD4-positive, alpha-beta T cell activation	1	509	2	15766	0.0910832	0.374747	15.4872	3.45667
GO:0032730	positive regulation of interleukin-1 alpha production	1	509	2	15766	0.0910832	0.374747	15.4872	3.45667
GO:0002384	hepatic immune response	1	509	2	15766	0.0910832	0.374747	15.4872	3.45667
GO:1900086	positive regulation of peptidyl-tyrosine autophosphorylation	1	509	2	15766	0.0910832	0.374747	15.4872	3.45667
GO:0071609	chemokine (C-C motif) ligand 5 production	1	509	2	15766	0.0910832	0.374747	15.4872	3.45667
GO:0001781	neutrophil apoptotic process	1	509	2	15766	0.0910832	0.374747	15.4872	3.45667
GO:0007418	ventral midline development	1	509	2	15766	0.0910832	0.374747	15.4872	3.45667
GO:0070508	cholesterol import	1	509	2	15766	0.0910832	0.374747	15.4872	3.45667
GO:0045188	regulation of circadian sleep/wake cycle, non-REM sleep	1	509	2	15766	0.0910832	0.374747	15.4872	3.45667
GO:0070988	demethylation	1	509	2	15766	0.0910832	0.374747	15.4872	3.45667
GO:0010868	negative regulation of triglyceride biosynthetic process	1	509	2	15766	0.0910832	0.374747	15.4872	3.45667
GO:0070268	cornification	1	509	2	15766	0.0910832	0.374747	15.4872	3.45667
GO:0002689	negative regulation of leukocyte chemotaxis	1	509	2	15766	0.0910832	0.374747	15.4872	3.45667
GO:0010822	positive regulation of mitochondrion organization	1	509	2	15766	0.0910832	0.374747	15.4872	3.45667
GO:0072034	renal vesicle induction	1	509	2	15766	0.0910832	0.374747	15.4872	3.45667
GO:0061146	Peyer's patch morphogenesis	1	509	2	15766	0.0910832	0.374747	15.4872	3.45667
GO:0071314	cellular response to cocaine	1	509	2	15766	0.0910832	0.374747	15.4872	3.45667
GO:0042418	epinephrine biosynthetic process	1	509	2	15766	0.0910832	0.374747	15.4872	3.45667
GO:0005996	monosaccharide metabolic process	1	509	2	15766	0.0910832	0.374747	15.4872	3.45667
GO:0048512	circadian behavior	1	509	2	15766	0.0910832	0.374747	15.4872	3.45667
GO:0071396	cellular response to lipid	1	509	2	15766	0.0910832	0.374747	15.4872	3.45667
GO:0016048	detection of temperature stimulus	1	509	2	15766	0.0910832	0.374747	15.4872	3.45667
GO:0051902	negative regulation of mitochondrial depolarization	1	509	2	15766	0.0910832	0.374747	15.4872	3.45667
GO:0001820	serotonin secretion	1	509	2	15766	0.0910832	0.374747	15.4872	3.45667
GO:0006207	'de novo' pyrimidine nucleobase biosynthetic process	1	509	2	15766	0.0910832	0.374747	15.4872	3.45667
GO:0060192	negative regulation of lipase activity	1	509	2	15766	0.0910832	0.374747	15.4872	3.45667
GO:2000854	positive regulation of corticosterone secretion	1	509	2	15766	0.0910832	0.374747	15.4872	3.45667
GO:0060163	subpallium neuron fate commitment	1	509	2	15766	0.0910832	0.374747	15.4872	3.45667
GO:0035881	amacrine cell differentiation	1	509	2	15766	0.0910832	0.374747	15.4872	3.45667
GO:0017143	insecticide metabolic process	1	509	2	15766	0.0910832	0.374747	15.4872	3.45667
GO:0009953	dorsal/ventral pattern formation	4	509	51	15766	0.0939288	0.374747	2.42937	3.41229
GO:0006469	negative regulation of protein kinase activity	5	509	72	15766	0.0947347	0.374747	2.151	3.39996
GO:0051216	cartilage development	5	509	72	15766	0.0947347	0.374747	2.151	3.39996
GO:0010628	positive regulation of gene expression	9	509	164	15766	0.0967969	0.374747	1.69982	3.36889
GO:0046483	heterocycle metabolic process	2	509	15	15766	0.0979618	0.374747	4.12993	3.35164
GO:0001101	response to acid	2	509	15	15766	0.0979618	0.374747	4.12993	3.35164
GO:0007210	serotonin receptor signaling pathway	2	509	15	15766	0.0979618	0.374747	4.12993	3.35164
GO:0043691	reverse cholesterol transport	2	509	15	15766	0.0979618	0.374747	4.12993	3.35164
GO:0051493	regulation of cytoskeleton organization	2	509	15	15766	0.0979618	0.374747	4.12993	3.35164
GO:0002028	regulation of sodium ion transport	2	509	15	15766	0.0979618	0.374747	4.12993	3.35164
GO:0001655	urogenital system development	2	509	15	15766	0.0979618	0.374747	4.12993	3.35164
GO:0006182	cGMP biosynthetic process	2	509	15	15766	0.0979618	0.374747	4.12993	3.35164
GO:0002244	hematopoietic progenitor cell differentiation	2	509	15	15766	0.0979618	0.374747	4.12993	3.35164
GO:0043950	positive regulation of cAMP-mediated signaling	2	509	15	15766	0.0979618	0.374747	4.12993	3.35164
GO:0001889	liver development	5	509	73	15766	0.098743	0.374747	2.12154	3.34018
GO:0050766	positive regulation of phagocytosis	3	509	33	15766	0.102596	0.374747	2.81586	3.28495
GO:0045444	fat cell differentiation	4	509	53	15766	0.103715	0.374747	2.3377	3.2693
GO:0009790	embryo development	7	509	120	15766	0.106028	0.374747	1.80684	3.23749
GO:0045745	positive regulation of G-protein coupled receptor protein signaling pathway	2	509	16	15766	0.107993	0.374747	3.87181	3.21099
GO:0042554	superoxide anion generation	2	509	16	15766	0.107993	0.374747	3.87181	3.21099
GO:0002548	monocyte chemotaxis	2	509	16	15766	0.107993	0.374747	3.87181	3.21099
GO:0048168	regulation of neuronal synaptic plasticity	2	509	16	15766	0.107993	0.374747	3.87181	3.21099
GO:0008209	androgen metabolic process	2	509	16	15766	0.107993	0.374747	3.87181	3.21099
GO:0090190	positive regulation of branching involved in ureteric bud morphogenesis	2	509	16	15766	0.107993	0.374747	3.87181	3.21099
GO:0021510	spinal cord development	2	509	16	15766	0.107993	0.374747	3.87181	3.21099
GO:0031668	cellular response to extracellular stimulus	2	509	16	15766	0.107993	0.374747	3.87181	3.21099
GO:0001569	patterning of blood vessels	3	509	34	15766	0.109166	0.374747	2.73304	3.1954
GO:0007257	activation of JUN kinase activity	3	509	34	15766	0.109166	0.374747	2.73304	3.1954
GO:0007603	phototransduction, visible light	6	509	98	15766	0.109593	0.374747	1.8964	3.18977
GO:0006950	response to stress	10	509	194	15766	0.111476	0.374747	1.59662	3.1652
GO:0060041	retina development in camera-type eye	4	509	55	15766	0.113944	0.374747	2.25269	3.13361
GO:0007565	female pregnancy	5	509	77	15766	0.115601	0.374747	2.01133	3.11278
GO:0022008	neurogenesis	3	509	35	15766	0.115893	0.374747	2.65495	3.10914
GO:0048469	cell maturation	3	509	35	15766	0.115893	0.374747	2.65495	3.10914
GO:0001508	regulation of action potential	2	509	17	15766	0.11828	0.374747	3.64405	3.07972
GO:0006103	2-oxoglutarate metabolic process	2	509	17	15766	0.11828	0.374747	3.64405	3.07972
GO:0097267	omega-hydroxylase P450 pathway	2	509	17	15766	0.11828	0.374747	3.64405	3.07972
GO:0008589	regulation of smoothened signaling pathway	2	509	17	15766	0.11828	0.374747	3.64405	3.07972
GO:0070509	calcium ion import	2	509	17	15766	0.11828	0.374747	3.64405	3.07972
GO:0030502	negative regulation of bone mineralization	2	509	17	15766	0.11828	0.374747	3.64405	3.07972
GO:0019371	cyclooxygenase pathway	2	509	17	15766	0.11828	0.374747	3.64405	3.07972
GO:0007165	signal transduction	88	509	2355	15766	0.119378	0.374747	1.15743	3.06639
GO:0030182	neuron differentiation	7	509	124	15766	0.119393	0.374747	1.74856	3.06621
GO:0042506	tyrosine phosphorylation of Stat5 protein	1	509	3	15766	0.119558	0.374747	10.3248	3.06421
GO:0009804	coumarin metabolic process	1	509	3	15766	0.119558	0.374747	10.3248	3.06421
GO:0045726	positive regulation of integrin biosynthetic process	1	509	3	15766	0.119558	0.374747	10.3248	3.06421
GO:0051097	negative regulation of helicase activity	1	509	3	15766	0.119558	0.374747	10.3248	3.06421
GO:0003257	positive regulation of transcription from RNA polymerase II promoter involved in myocardial precursor cell differentiation	1	509	3	15766	0.119558	0.374747	10.3248	3.06421
GO:2000020	positive regulation of male gonad development	1	509	3	15766	0.119558	0.374747	10.3248	3.06421
GO:0002554	serotonin secretion by platelet	1	509	3	15766	0.119558	0.374747	10.3248	3.06421
GO:2000054	negative regulation of Wnt signaling pathway involved in dorsal/ventral axis specification	1	509	3	15766	0.119558	0.374747	10.3248	3.06421
GO:0002532	production of molecular mediator involved in inflammatory response	1	509	3	15766	0.119558	0.374747	10.3248	3.06421
GO:0048625	myoblast fate commitment	1	509	3	15766	0.119558	0.374747	10.3248	3.06421
GO:0051054	positive regulation of DNA metabolic process	1	509	3	15766	0.119558	0.374747	10.3248	3.06421
GO:0046874	quinolinate metabolic process	1	509	3	15766	0.119558	0.374747	10.3248	3.06421
GO:0000320	re-entry into mitotic cell cycle	1	509	3	15766	0.119558	0.374747	10.3248	3.06421
GO:0072592	oxygen metabolic process	1	509	3	15766	0.119558	0.374747	10.3248	3.06421
GO:0032966	negative regulation of collagen biosynthetic process	1	509	3	15766	0.119558	0.374747	10.3248	3.06421
GO:0060084	synaptic transmission involved in micturition	1	509	3	15766	0.119558	0.374747	10.3248	3.06421
GO:0060074	synapse maturation	1	509	3	15766	0.119558	0.374747	10.3248	3.06421
GO:0050974	detection of mechanical stimulus involved in sensory perception	1	509	3	15766	0.119558	0.374747	10.3248	3.06421
GO:0051569	regulation of histone H3-K4 methylation	1	509	3	15766	0.119558	0.374747	10.3248	3.06421
GO:0044320	cellular response to leptin stimulus	1	509	3	15766	0.119558	0.374747	10.3248	3.06421
GO:0034370	triglyceride-rich lipoprotein particle remodeling	1	509	3	15766	0.119558	0.374747	10.3248	3.06421
GO:0015742	alpha-ketoglutarate transport	1	509	3	15766	0.119558	0.374747	10.3248	3.06421
GO:0090140	regulation of mitochondrial fission	1	509	3	15766	0.119558	0.374747	10.3248	3.06421
GO:0070317	negative regulation of G0 to G1 transition	1	509	3	15766	0.119558	0.374747	10.3248	3.06421
GO:0001976	neurological system process involved in regulation of systemic arterial blood pressure	1	509	3	15766	0.119558	0.374747	10.3248	3.06421
GO:0042488	positive regulation of odontogenesis of dentin-containing tooth	1	509	3	15766	0.119558	0.374747	10.3248	3.06421
GO:0060816	random inactivation of X chromosome	1	509	3	15766	0.119558	0.374747	10.3248	3.06421
GO:0060005	vestibular reflex	1	509	3	15766	0.119558	0.374747	10.3248	3.06421
GO:1901380	negative regulation of potassium ion transmembrane transport	1	509	3	15766	0.119558	0.374747	10.3248	3.06421
GO:0045836	positive regulation of meiosis	1	509	3	15766	0.119558	0.374747	10.3248	3.06421
GO:0090184	positive regulation of kidney development	1	509	3	15766	0.119558	0.374747	10.3248	3.06421
GO:0060018	astrocyte fate commitment	1	509	3	15766	0.119558	0.374747	10.3248	3.06421
GO:0030300	regulation of intestinal cholesterol absorption	1	509	3	15766	0.119558	0.374747	10.3248	3.06421
GO:0045077	negative regulation of interferon-gamma biosynthetic process	1	509	3	15766	0.119558	0.374747	10.3248	3.06421
GO:0045079	negative regulation of chemokine biosynthetic process	1	509	3	15766	0.119558	0.374747	10.3248	3.06421
GO:0036066	protein O-linked fucosylation	1	509	3	15766	0.119558	0.374747	10.3248	3.06421
GO:0048014	Tie signaling pathway	1	509	3	15766	0.119558	0.374747	10.3248	3.06421
GO:0002408	myeloid dendritic cell chemotaxis	1	509	3	15766	0.119558	0.374747	10.3248	3.06421
GO:0045066	regulatory T cell differentiation	1	509	3	15766	0.119558	0.374747	10.3248	3.06421
GO:2000599	negative regulation of cyclin catabolic process	1	509	3	15766	0.119558	0.374747	10.3248	3.06421
GO:0032507	maintenance of protein location in cell	1	509	3	15766	0.119558	0.374747	10.3248	3.06421
GO:0033512	L-lysine catabolic process to acetyl-CoA via saccharopine	1	509	3	15766	0.119558	0.374747	10.3248	3.06421
GO:0046545	development of primary female sexual characteristics	1	509	3	15766	0.119558	0.374747	10.3248	3.06421
GO:0021938	smoothened signaling pathway involved in regulation of cerebellar granule cell precursor cell proliferation	1	509	3	15766	0.119558	0.374747	10.3248	3.06421
GO:0072289	metanephric nephron tubule formation	1	509	3	15766	0.119558	0.374747	10.3248	3.06421
GO:0045425	positive regulation of granulocyte macrophage colony-stimulating factor biosynthetic process	1	509	3	15766	0.119558	0.374747	10.3248	3.06421
GO:0021957	corticospinal tract morphogenesis	1	509	3	15766	0.119558	0.374747	10.3248	3.06421
GO:0035284	brain segmentation	1	509	3	15766	0.119558	0.374747	10.3248	3.06421
GO:0032025	response to cobalt ion	1	509	3	15766	0.119558	0.374747	10.3248	3.06421
GO:0048343	paraxial mesodermal cell fate commitment	1	509	3	15766	0.119558	0.374747	10.3248	3.06421
GO:0048333	mesodermal cell differentiation	1	509	3	15766	0.119558	0.374747	10.3248	3.06421
GO:0014707	branchiomeric skeletal muscle development	1	509	3	15766	0.119558	0.374747	10.3248	3.06421
GO:0060708	spongiotrophoblast differentiation	1	509	3	15766	0.119558	0.374747	10.3248	3.06421
GO:0010574	regulation of vascular endothelial growth factor production	1	509	3	15766	0.119558	0.374747	10.3248	3.06421
GO:0010739	positive regulation of protein kinase A signaling	1	509	3	15766	0.119558	0.374747	10.3248	3.06421
GO:0018119	peptidyl-cysteine S-nitrosylation	1	509	3	15766	0.119558	0.374747	10.3248	3.06421
GO:0008078	mesodermal cell migration	1	509	3	15766	0.119558	0.374747	10.3248	3.06421
GO:0018158	protein oxidation	1	509	3	15766	0.119558	0.374747	10.3248	3.06421
GO:0045103	intermediate filament-based process	1	509	3	15766	0.119558	0.374747	10.3248	3.06421
GO:0003406	retinal pigment epithelium development	1	509	3	15766	0.119558	0.374747	10.3248	3.06421
GO:0002740	negative regulation of cytokine secretion involved in immune response	1	509	3	15766	0.119558	0.374747	10.3248	3.06421
GO:0002737	negative regulation of plasmacytoid dendritic cell cytokine production	1	509	3	15766	0.119558	0.374747	10.3248	3.06421
GO:0042758	long-chain fatty acid catabolic process	1	509	3	15766	0.119558	0.374747	10.3248	3.06421
GO:0072300	positive regulation of metanephric glomerulus development	1	509	3	15766	0.119558	0.374747	10.3248	3.06421
GO:0019276	UDP-N-acetylgalactosamine metabolic process	1	509	3	15766	0.119558	0.374747	10.3248	3.06421
GO:0046668	regulation of retinal cell programmed cell death	1	509	3	15766	0.119558	0.374747	10.3248	3.06421
GO:0033088	negative regulation of immature T cell proliferation in thymus	1	509	3	15766	0.119558	0.374747	10.3248	3.06421
GO:0021612	facial nerve structural organization	1	509	3	15766	0.119558	0.374747	10.3248	3.06421
GO:0071248	cellular response to metal ion	1	509	3	15766	0.119558	0.374747	10.3248	3.06421
GO:0021536	diencephalon development	1	509	3	15766	0.119558	0.374747	10.3248	3.06421
GO:0090331	negative regulation of platelet aggregation	1	509	3	15766	0.119558	0.374747	10.3248	3.06421
GO:2001273	regulation of glucose import in response to insulin stimulus	1	509	3	15766	0.119558	0.374747	10.3248	3.06421
GO:0060676	ureteric bud formation	1	509	3	15766	0.119558	0.374747	10.3248	3.06421
GO:0048483	autonomic nervous system development	1	509	3	15766	0.119558	0.374747	10.3248	3.06421
GO:2000741	positive regulation of mesenchymal stem cell differentiation	1	509	3	15766	0.119558	0.374747	10.3248	3.06421
GO:0021568	rhombomere 2 development	1	509	3	15766	0.119558	0.374747	10.3248	3.06421
GO:0021569	rhombomere 3 development	1	509	3	15766	0.119558	0.374747	10.3248	3.06421
GO:0071226	cellular response to molecule of fungal origin	1	509	3	15766	0.119558	0.374747	10.3248	3.06421
GO:0035799	ureter maturation	1	509	3	15766	0.119558	0.374747	10.3248	3.06421
GO:0015942	formate metabolic process	1	509	3	15766	0.119558	0.374747	10.3248	3.06421
GO:0032375	negative regulation of cholesterol transport	1	509	3	15766	0.119558	0.374747	10.3248	3.06421
GO:0032376	positive regulation of cholesterol transport	1	509	3	15766	0.119558	0.374747	10.3248	3.06421
GO:0010668	ectodermal cell differentiation	1	509	3	15766	0.119558	0.374747	10.3248	3.06421
GO:0018230	peptidyl-L-cysteine S-palmitoylation	1	509	3	15766	0.119558	0.374747	10.3248	3.06421
GO:0010841	positive regulation of circadian sleep/wake cycle, wakefulness	1	509	3	15766	0.119558	0.374747	10.3248	3.06421
GO:0002666	positive regulation of T cell tolerance induction	1	509	3	15766	0.119558	0.374747	10.3248	3.06421
GO:0034465	response to carbon monoxide	1	509	3	15766	0.119558	0.374747	10.3248	3.06421
GO:0007290	spermatid nucleus elongation	1	509	3	15766	0.119558	0.374747	10.3248	3.06421
GO:2000373	positive regulation of DNA topoisomerase (ATP-hydrolyzing) activity	1	509	3	15766	0.119558	0.374747	10.3248	3.06421
GO:0010817	regulation of hormone levels	1	509	3	15766	0.119558	0.374747	10.3248	3.06421
GO:2000366	positive regulation of STAT protein import into nucleus	1	509	3	15766	0.119558	0.374747	10.3248	3.06421
GO:0051971	positive regulation of transmission of nerve impulse	1	509	3	15766	0.119558	0.374747	10.3248	3.06421
GO:0060544	regulation of necroptotic process	1	509	3	15766	0.119558	0.374747	10.3248	3.06421
GO:0042415	norepinephrine metabolic process	1	509	3	15766	0.119558	0.374747	10.3248	3.06421
GO:0032792	negative regulation of CREB transcription factor activity	1	509	3	15766	0.119558	0.374747	10.3248	3.06421
GO:0001838	embryonic epithelial tube formation	1	509	3	15766	0.119558	0.374747	10.3248	3.06421
GO:0021681	cerebellar granular layer development	1	509	3	15766	0.119558	0.374747	10.3248	3.06421
GO:0002283	neutrophil activation involved in immune response	1	509	3	15766	0.119558	0.374747	10.3248	3.06421
GO:0071731	response to nitric oxide	1	509	3	15766	0.119558	0.374747	10.3248	3.06421
GO:0090027	negative regulation of monocyte chemotaxis	1	509	3	15766	0.119558	0.374747	10.3248	3.06421
GO:0046340	diacylglycerol catabolic process	1	509	3	15766	0.119558	0.374747	10.3248	3.06421
GO:0060160	negative regulation of dopamine receptor signaling pathway	1	509	3	15766	0.119558	0.374747	10.3248	3.06421
GO:0031133	regulation of axon diameter	1	509	3	15766	0.119558	0.374747	10.3248	3.06421
GO:0051612	negative regulation of serotonin uptake	1	509	3	15766	0.119558	0.374747	10.3248	3.06421
GO:1901253	negative regulation of intracellular transport of viral material	1	509	3	15766	0.119558	0.374747	10.3248	3.06421
GO:0002922	positive regulation of humoral immune response	1	509	3	15766	0.119558	0.374747	10.3248	3.06421
GO:1990167	protein K27-linked deubiquitination	1	509	3	15766	0.119558	0.374747	10.3248	3.06421
GO:0009448	gamma-aminobutyric acid metabolic process	1	509	3	15766	0.119558	0.374747	10.3248	3.06421
GO:0006309	apoptotic DNA fragmentation	3	509	36	15766	0.12277	0.383556	2.5812	3.02597
GO:0030522	intracellular receptor signaling pathway	3	509	36	15766	0.12277	0.383556	2.5812	3.02597
GO:0006869	lipid transport	5	509	79	15766	0.124508	0.388351	1.96041	3.00569
GO:0001502	cartilage condensation	2	509	18	15766	0.128798	0.394021	3.44161	2.95682
GO:0048709	oligodendrocyte differentiation	2	509	18	15766	0.128798	0.394021	3.44161	2.95682
GO:0060395	SMAD protein signal transduction	2	509	18	15766	0.128798	0.394021	3.44161	2.95682
GO:0006693	prostaglandin metabolic process	2	509	18	15766	0.128798	0.394021	3.44161	2.95682
GO:0032781	positive regulation of ATPase activity	2	509	18	15766	0.128798	0.394021	3.44161	2.95682
GO:0008016	regulation of heart contraction	3	509	37	15766	0.129791	0.394021	2.51144	2.94574
GO:0030514	negative regulation of BMP signaling pathway	3	509	37	15766	0.129791	0.394021	2.51144	2.94574
GO:0007219	Notch signaling pathway	7	509	127	15766	0.129956	0.394021	1.70725	2.94391
GO:0045669	positive regulation of osteoblast differentiation	4	509	58	15766	0.130071	0.394021	2.13617	2.94263
GO:0060048	cardiac muscle contraction	3	509	38	15766	0.136949	0.394021	2.44535	2.86828
GO:0030968	endoplasmic reticulum unfolded protein response	5	509	82	15766	0.138436	0.394021	1.88869	2.85271
GO:0010001	glial cell differentiation	2	509	19	15766	0.139522	0.394021	3.26047	2.84144
GO:0048010	vascular endothelial growth factor receptor signaling pathway	2	509	19	15766	0.139522	0.394021	3.26047	2.84144
GO:0030278	regulation of ossification	2	509	19	15766	0.139522	0.394021	3.26047	2.84144
GO:0046716	muscle cell cellular homeostasis	2	509	19	15766	0.139522	0.394021	3.26047	2.84144
GO:0030902	hindbrain development	2	509	19	15766	0.139522	0.394021	3.26047	2.84144
GO:0009416	response to light stimulus	2	509	19	15766	0.139522	0.394021	3.26047	2.84144
GO:0000122	negative regulation of transcription from RNA polymerase II promoter	23	509	549	15766	0.140958	0.394021	1.29765	2.82667
GO:0007623	circadian rhythm	4	509	60	15766	0.141314	0.394021	2.06496	2.82302
GO:0043154	negative regulation of cysteine-type endopeptidase activity involved in apoptotic process	4	509	60	15766	0.141314	0.394021	2.06496	2.82302
GO:0009301	snRNA transcription	1	509	4	15766	0.14714	0.394021	7.74361	2.76474
GO:0090191	negative regulation of branching involved in ureteric bud morphogenesis	1	509	4	15766	0.14714	0.394021	7.74361	2.76474
GO:0035523	protein K29-linked deubiquitination	1	509	4	15766	0.14714	0.394021	7.74361	2.76474
GO:0051045	negative regulation of membrane protein ectodomain proteolysis	1	509	4	15766	0.14714	0.394021	7.74361	2.76474
GO:0034773	histone H4-K20 trimethylation	1	509	4	15766	0.14714	0.394021	7.74361	2.76474
GO:0034770	histone H4-K20 methylation	1	509	4	15766	0.14714	0.394021	7.74361	2.76474
GO:0034755	iron ion transmembrane transport	1	509	4	15766	0.14714	0.394021	7.74361	2.76474
GO:0035988	chondrocyte proliferation	1	509	4	15766	0.14714	0.394021	7.74361	2.76474
GO:0022402	cell cycle process	1	509	4	15766	0.14714	0.394021	7.74361	2.76474
GO:0097211	cellular response to gonadotropin-releasing hormone	1	509	4	15766	0.14714	0.394021	7.74361	2.76474
GO:0010873	positive regulation of cholesterol esterification	1	509	4	15766	0.14714	0.394021	7.74361	2.76474
GO:0060455	negative regulation of gastric acid secretion	1	509	4	15766	0.14714	0.394021	7.74361	2.76474
GO:0042904	9-cis-retinoic acid biosynthetic process	1	509	4	15766	0.14714	0.394021	7.74361	2.76474
GO:0048263	determination of dorsal identity	1	509	4	15766	0.14714	0.394021	7.74361	2.76474
GO:2000553	positive regulation of T-helper 2 cell cytokine production	1	509	4	15766	0.14714	0.394021	7.74361	2.76474
GO:2000552	negative regulation of T-helper 2 cell cytokine production	1	509	4	15766	0.14714	0.394021	7.74361	2.76474
GO:0015760	glucose-6-phosphate transport	1	509	4	15766	0.14714	0.394021	7.74361	2.76474
GO:0043276	anoikis	1	509	4	15766	0.14714	0.394021	7.74361	2.76474
GO:0042063	gliogenesis	1	509	4	15766	0.14714	0.394021	7.74361	2.76474
GO:0042089	cytokine biosynthetic process	1	509	4	15766	0.14714	0.394021	7.74361	2.76474
GO:0097029	mature dendritic cell differentiation	1	509	4	15766	0.14714	0.394021	7.74361	2.76474
GO:0034380	high-density lipoprotein particle assembly	1	509	4	15766	0.14714	0.394021	7.74361	2.76474
GO:2000987	positive regulation of behavioral fear response	1	509	4	15766	0.14714	0.394021	7.74361	2.76474
GO:0042982	amyloid precursor protein metabolic process	1	509	4	15766	0.14714	0.394021	7.74361	2.76474
GO:0030388	fructose 1,6-bisphosphate metabolic process	1	509	4	15766	0.14714	0.394021	7.74361	2.76474
GO:0051122	hepoxilin biosynthetic process	1	509	4	15766	0.14714	0.394021	7.74361	2.76474
GO:0048295	positive regulation of isotype switching to IgE isotypes	1	509	4	15766	0.14714	0.394021	7.74361	2.76474
GO:2000510	positive regulation of dendritic cell chemotaxis	1	509	4	15766	0.14714	0.394021	7.74361	2.76474
GO:0070309	lens fiber cell morphogenesis	1	509	4	15766	0.14714	0.394021	7.74361	2.76474
GO:0051100	negative regulation of binding	1	509	4	15766	0.14714	0.394021	7.74361	2.76474
GO:0014842	regulation of satellite cell proliferation	1	509	4	15766	0.14714	0.394021	7.74361	2.76474
GO:0019941	modification-dependent protein catabolic process	1	509	4	15766	0.14714	0.394021	7.74361	2.76474
GO:0009247	glycolipid biosynthetic process	1	509	4	15766	0.14714	0.394021	7.74361	2.76474
GO:0050689	negative regulation of defense response to virus by host	1	509	4	15766	0.14714	0.394021	7.74361	2.76474
GO:0006526	arginine biosynthetic process	1	509	4	15766	0.14714	0.394021	7.74361	2.76474
GO:0008628	hormone-mediated apoptotic signaling pathway	1	509	4	15766	0.14714	0.394021	7.74361	2.76474
GO:0033504	floor plate development	1	509	4	15766	0.14714	0.394021	7.74361	2.76474
GO:0006562	proline catabolic process	1	509	4	15766	0.14714	0.394021	7.74361	2.76474
GO:0006564	L-serine biosynthetic process	1	509	4	15766	0.14714	0.394021	7.74361	2.76474
GO:0060735	regulation of eIF2 alpha phosphorylation by dsRNA	1	509	4	15766	0.14714	0.394021	7.74361	2.76474
GO:0060732	positive regulation of inositol phosphate biosynthetic process	1	509	4	15766	0.14714	0.394021	7.74361	2.76474
GO:0042159	lipoprotein catabolic process	1	509	4	15766	0.14714	0.394021	7.74361	2.76474
GO:0008105	asymmetric protein localization	1	509	4	15766	0.14714	0.394021	7.74361	2.76474
GO:0051461	positive regulation of corticotropin secretion	1	509	4	15766	0.14714	0.394021	7.74361	2.76474
GO:0033601	positive regulation of mammary gland epithelial cell proliferation	1	509	4	15766	0.14714	0.394021	7.74361	2.76474
GO:0042596	fear response	1	509	4	15766	0.14714	0.394021	7.74361	2.76474
GO:0010513	positive regulation of phosphatidylinositol biosynthetic process	1	509	4	15766	0.14714	0.394021	7.74361	2.76474
GO:0010543	regulation of platelet activation	1	509	4	15766	0.14714	0.394021	7.74361	2.76474
GO:0015879	carnitine transport	1	509	4	15766	0.14714	0.394021	7.74361	2.76474
GO:2000210	positive regulation of anoikis	1	509	4	15766	0.14714	0.394021	7.74361	2.76474
GO:0048852	diencephalon morphogenesis	1	509	4	15766	0.14714	0.394021	7.74361	2.76474
GO:0010717	regulation of epithelial to mesenchymal transition	1	509	4	15766	0.14714	0.394021	7.74361	2.76474
GO:0070189	kynurenine metabolic process	1	509	4	15766	0.14714	0.394021	7.74361	2.76474
GO:0061030	epithelial cell differentiation involved in mammary gland alveolus development	1	509	4	15766	0.14714	0.394021	7.74361	2.76474
GO:0033085	negative regulation of T cell differentiation in thymus	1	509	4	15766	0.14714	0.394021	7.74361	2.76474
GO:0045578	negative regulation of B cell differentiation	1	509	4	15766	0.14714	0.394021	7.74361	2.76474
GO:0043367	CD4-positive, alpha-beta T cell differentiation	1	509	4	15766	0.14714	0.394021	7.74361	2.76474
GO:0021615	glossopharyngeal nerve morphogenesis	1	509	4	15766	0.14714	0.394021	7.74361	2.76474
GO:2001257	regulation of cation channel activity	1	509	4	15766	0.14714	0.394021	7.74361	2.76474
GO:0021540	corpus callosum morphogenesis	1	509	4	15766	0.14714	0.394021	7.74361	2.76474
GO:0016560	protein import into peroxisome matrix, docking	1	509	4	15766	0.14714	0.394021	7.74361	2.76474
GO:0090330	regulation of platelet aggregation	1	509	4	15766	0.14714	0.394021	7.74361	2.76474
GO:0032354	response to follicle-stimulating hormone	1	509	4	15766	0.14714	0.394021	7.74361	2.76474
GO:0060688	regulation of morphogenesis of a branching structure	1	509	4	15766	0.14714	0.394021	7.74361	2.76474
GO:0016101	diterpenoid metabolic process	1	509	4	15766	0.14714	0.394021	7.74361	2.76474
GO:0060699	regulation of endoribonuclease activity	1	509	4	15766	0.14714	0.394021	7.74361	2.76474
GO:0021575	hindbrain morphogenesis	1	509	4	15766	0.14714	0.394021	7.74361	2.76474
GO:0001780	neutrophil homeostasis	1	509	4	15766	0.14714	0.394021	7.74361	2.76474
GO:0001774	microglial cell activation	1	509	4	15766	0.14714	0.394021	7.74361	2.76474
GO:0032387	negative regulation of intracellular transport	1	509	4	15766	0.14714	0.394021	7.74361	2.76474
GO:0007258	JUN phosphorylation	1	509	4	15766	0.14714	0.394021	7.74361	2.76474
GO:0072012	glomerulus vasculature development	1	509	4	15766	0.14714	0.394021	7.74361	2.76474
GO:0060512	prostate gland morphogenesis	1	509	4	15766	0.14714	0.394021	7.74361	2.76474
GO:0045686	negative regulation of glial cell differentiation	1	509	4	15766	0.14714	0.394021	7.74361	2.76474
GO:0090084	negative regulation of inclusion body assembly	1	509	4	15766	0.14714	0.394021	7.74361	2.76474
GO:0035902	response to immobilization stress	1	509	4	15766	0.14714	0.394021	7.74361	2.76474
GO:0060964	regulation of gene silencing by miRNA	1	509	4	15766	0.14714	0.394021	7.74361	2.76474
GO:0060126	somatotropin secreting cell differentiation	1	509	4	15766	0.14714	0.394021	7.74361	2.76474
GO:0045986	negative regulation of smooth muscle contraction	1	509	4	15766	0.14714	0.394021	7.74361	2.76474
GO:0043949	regulation of cAMP-mediated signaling	1	509	4	15766	0.14714	0.394021	7.74361	2.76474
GO:1990168	protein K33-linked deubiquitination	1	509	4	15766	0.14714	0.394021	7.74361	2.76474
GO:0045089	positive regulation of innate immune response	2	509	20	15766	0.150427	0.399469	3.09745	2.73286
GO:0042574	retinal metabolic process	2	509	20	15766	0.150427	0.399469	3.09745	2.73286
GO:0001662	behavioral fear response	2	509	20	15766	0.150427	0.399469	3.09745	2.73286
GO:0006691	leukotriene metabolic process	2	509	20	15766	0.150427	0.399469	3.09745	2.73286
GO:0019370	leukotriene biosynthetic process	2	509	20	15766	0.150427	0.399469	3.09745	2.73286
GO:0043523	regulation of neuron apoptotic process	2	509	20	15766	0.150427	0.399469	3.09745	2.73286
GO:0042552	myelination	3	509	40	15766	0.151651	0.401046	2.32308	2.72118
GO:0007189	adenylate cyclase-activating G-protein coupled receptor signaling pathway	3	509	40	15766	0.151651	0.401046	2.32308	2.72118
GO:0071320	cellular response to cAMP	3	509	40	15766	0.151651	0.401046	2.32308	2.72118
GO:0006629	lipid metabolic process	21	509	501	15766	0.152626	0.401949	1.29833	2.71193
GO:0006694	steroid biosynthetic process	4	509	63	15766	0.15886	0.401949	1.96663	2.65418
GO:0001658	branching involved in ureteric bud morphogenesis	3	509	41	15766	0.159181	0.401949	2.26642	2.65126
GO:0048169	regulation of long-term neuronal synaptic plasticity	2	509	21	15766	0.161494	0.401949	2.94995	2.63045
GO:0043542	endothelial cell migration	2	509	21	15766	0.161494	0.401949	2.94995	2.63045
GO:0001676	long-chain fatty acid metabolic process	2	509	21	15766	0.161494	0.401949	2.94995	2.63045
GO:2001240	negative regulation of extrinsic apoptotic signaling pathway in absence of ligand	2	509	21	15766	0.161494	0.401949	2.94995	2.63045
GO:0030100	regulation of endocytosis	2	509	21	15766	0.161494	0.401949	2.94995	2.63045
GO:0019373	epoxygenase P450 pathway	2	509	21	15766	0.161494	0.401949	2.94995	2.63045
GO:0002250	adaptive immune response	2	509	21	15766	0.161494	0.401949	2.94995	2.63045
GO:0045893	positive regulation of transcription, DNA-templated	22	509	534	15766	0.163513	0.401949	1.2761	2.61252
GO:0042472	inner ear morphogenesis	4	509	65	15766	0.170975	0.401949	1.90612	2.54814
GO:0006885	regulation of pH	2	509	22	15766	0.1727	0.401949	2.81586	2.53366
GO:0036148	phosphatidylglycerol acyl-chain remodeling	2	509	22	15766	0.1727	0.401949	2.81586	2.53366
GO:0001578	microtubule bundle formation	2	509	22	15766	0.1727	0.401949	2.81586	2.53366
GO:0048025	negative regulation of mRNA splicing, via spliceosome	2	509	22	15766	0.1727	0.401949	2.81586	2.53366
GO:0006937	regulation of muscle contraction	2	509	22	15766	0.1727	0.401949	2.81586	2.53366
GO:0007548	sex differentiation	2	509	22	15766	0.1727	0.401949	2.81586	2.53366
GO:0060291	long-term synaptic potentiation	2	509	22	15766	0.1727	0.401949	2.81586	2.53366
GO:0045648	positive regulation of erythrocyte differentiation	2	509	22	15766	0.1727	0.401949	2.81586	2.53366
GO:0009987	cellular process	2	509	22	15766	0.1727	0.401949	2.81586	2.53366
GO:0042503	tyrosine phosphorylation of Stat3 protein	1	509	5	15766	0.173856	0.401949	6.19489	2.52404
GO:0018916	nitrobenzene metabolic process	1	509	5	15766	0.173856	0.401949	6.19489	2.52404
GO:0007196	adenylate cyclase-inhibiting G-protein coupled glutamate receptor signaling pathway	1	509	5	15766	0.173856	0.401949	6.19489	2.52404
GO:0045343	regulation of MHC class I biosynthetic process	1	509	5	15766	0.173856	0.401949	6.19489	2.52404
GO:0048660	regulation of smooth muscle cell proliferation	1	509	5	15766	0.173856	0.401949	6.19489	2.52404
GO:0009812	flavonoid metabolic process	1	509	5	15766	0.173856	0.401949	6.19489	2.52404
GO:0042541	hemoglobin biosynthetic process	1	509	5	15766	0.173856	0.401949	6.19489	2.52404
GO:0022029	telencephalon cell migration	1	509	5	15766	0.173856	0.401949	6.19489	2.52404
GO:0018958	phenol-containing compound metabolic process	1	509	5	15766	0.173856	0.401949	6.19489	2.52404
GO:0030850	prostate gland development	1	509	5	15766	0.173856	0.401949	6.19489	2.52404
GO:0022037	metencephalon development	1	509	5	15766	0.173856	0.401949	6.19489	2.52404
GO:0086067	AV node cell to bundle of His cell communication	1	509	5	15766	0.173856	0.401949	6.19489	2.52404
GO:0019060	intracellular transport of viral protein in host cell	1	509	5	15766	0.173856	0.401949	6.19489	2.52404
GO:0050996	positive regulation of lipid catabolic process	1	509	5	15766	0.173856	0.401949	6.19489	2.52404
GO:0071455	cellular response to hyperoxia	1	509	5	15766	0.173856	0.401949	6.19489	2.52404
GO:0036155	acylglycerol acyl-chain remodeling	1	509	5	15766	0.173856	0.401949	6.19489	2.52404
GO:0060040	retinal bipolar neuron differentiation	1	509	5	15766	0.173856	0.401949	6.19489	2.52404
GO:1901379	regulation of potassium ion transmembrane transport	1	509	5	15766	0.173856	0.401949	6.19489	2.52404
GO:0021798	forebrain dorsal/ventral pattern formation	1	509	5	15766	0.173856	0.401949	6.19489	2.52404
GO:0021782	glial cell development	1	509	5	15766	0.173856	0.401949	6.19489	2.52404
GO:0034384	high-density lipoprotein particle clearance	1	509	5	15766	0.173856	0.401949	6.19489	2.52404
GO:1901381	positive regulation of potassium ion transmembrane transport	1	509	5	15766	0.173856	0.401949	6.19489	2.52404
GO:2000107	negative regulation of leukocyte apoptotic process	1	509	5	15766	0.173856	0.401949	6.19489	2.52404
GO:0045472	response to ether	1	509	5	15766	0.173856	0.401949	6.19489	2.52404
GO:0021516	dorsal spinal cord development	1	509	5	15766	0.173856	0.401949	6.19489	2.52404
GO:0021960	anterior commissure morphogenesis	1	509	5	15766	0.173856	0.401949	6.19489	2.52404
GO:0018879	biphenyl metabolic process	1	509	5	15766	0.173856	0.401949	6.19489	2.52404
GO:0007021	tubulin complex assembly	1	509	5	15766	0.173856	0.401949	6.19489	2.52404
GO:0046533	negative regulation of photoreceptor cell differentiation	1	509	5	15766	0.173856	0.401949	6.19489	2.52404
GO:0046950	cellular ketone body metabolic process	1	509	5	15766	0.173856	0.401949	6.19489	2.52404
GO:0032071	regulation of endodeoxyribonuclease activity	1	509	5	15766	0.173856	0.401949	6.19489	2.52404
GO:0014732	skeletal muscle atrophy	1	509	5	15766	0.173856	0.401949	6.19489	2.52404
GO:0061436	establishment of skin barrier	1	509	5	15766	0.173856	0.401949	6.19489	2.52404
GO:0060372	regulation of atrial cardiac muscle cell membrane repolarization	1	509	5	15766	0.173856	0.401949	6.19489	2.52404
GO:0021889	olfactory bulb interneuron differentiation	1	509	5	15766	0.173856	0.401949	6.19489	2.52404
GO:0033619	membrane protein proteolysis	1	509	5	15766	0.173856	0.401949	6.19489	2.52404
GO:0032446	protein modification by small protein conjugation	1	509	5	15766	0.173856	0.401949	6.19489	2.52404
GO:0002064	epithelial cell development	1	509	5	15766	0.173856	0.401949	6.19489	2.52404
GO:0030259	lipid glycosylation	1	509	5	15766	0.173856	0.401949	6.19489	2.52404
GO:0070458	cellular detoxification of nitrogen compound	1	509	5	15766	0.173856	0.401949	6.19489	2.52404
GO:0010564	regulation of cell cycle process	1	509	5	15766	0.173856	0.401949	6.19489	2.52404
GO:0001661	conditioned taste aversion	1	509	5	15766	0.173856	0.401949	6.19489	2.52404
GO:0015807	L-amino acid transport	1	509	5	15766	0.173856	0.401949	6.19489	2.52404
GO:0010587	miRNA catabolic process	1	509	5	15766	0.173856	0.401949	6.19489	2.52404
GO:0010216	maintenance of DNA methylation	1	509	5	15766	0.173856	0.401949	6.19489	2.52404
GO:0003416	endochondral bone growth	1	509	5	15766	0.173856	0.401949	6.19489	2.52404
GO:0045110	intermediate filament bundle assembly	1	509	5	15766	0.173856	0.401949	6.19489	2.52404
GO:0050764	regulation of phagocytosis	1	509	5	15766	0.173856	0.401949	6.19489	2.52404
GO:0042760	very long-chain fatty acid catabolic process	1	509	5	15766	0.173856	0.401949	6.19489	2.52404
GO:0019896	axon transport of mitochondrion	1	509	5	15766	0.173856	0.401949	6.19489	2.52404
GO:0008038	neuron recognition	1	509	5	15766	0.173856	0.401949	6.19489	2.52404
GO:0003095	pressure natriuresis	1	509	5	15766	0.173856	0.401949	6.19489	2.52404
GO:0021555	midbrain-hindbrain boundary morphogenesis	1	509	5	15766	0.173856	0.401949	6.19489	2.52404
GO:0032305	positive regulation of icosanoid secretion	1	509	5	15766	0.173856	0.401949	6.19489	2.52404
GO:0001757	somite specification	1	509	5	15766	0.173856	0.401949	6.19489	2.52404
GO:0061351	neural precursor cell proliferation	1	509	5	15766	0.173856	0.401949	6.19489	2.52404
GO:0043405	regulation of MAP kinase activity	1	509	5	15766	0.173856	0.401949	6.19489	2.52404
GO:1901998	toxin transport	1	509	5	15766	0.173856	0.401949	6.19489	2.52404
GO:0051346	negative regulation of hydrolase activity	1	509	5	15766	0.173856	0.401949	6.19489	2.52404
GO:0002830	positive regulation of type 2 immune response	1	509	5	15766	0.173856	0.401949	6.19489	2.52404
GO:0031284	positive regulation of guanylate cyclase activity	1	509	5	15766	0.173856	0.401949	6.19489	2.52404
GO:0043031	negative regulation of macrophage activation	1	509	5	15766	0.173856	0.401949	6.19489	2.52404
GO:0018206	peptidyl-methionine modification	1	509	5	15766	0.173856	0.401949	6.19489	2.52404
GO:0031666	positive regulation of lipopolysaccharide-mediated signaling pathway	1	509	5	15766	0.173856	0.401949	6.19489	2.52404
GO:0070233	negative regulation of T cell apoptotic process	1	509	5	15766	0.173856	0.401949	6.19489	2.52404
GO:0045657	positive regulation of monocyte differentiation	1	509	5	15766	0.173856	0.401949	6.19489	2.52404
GO:0072498	embryonic skeletal joint development	1	509	5	15766	0.173856	0.401949	6.19489	2.52404
GO:0045217	cell-cell junction maintenance	1	509	5	15766	0.173856	0.401949	6.19489	2.52404
GO:0050871	positive regulation of B cell activation	1	509	5	15766	0.173856	0.401949	6.19489	2.52404
GO:0009972	cytidine deamination	1	509	5	15766	0.173856	0.401949	6.19489	2.52404
GO:0051973	positive regulation of telomerase activity	1	509	5	15766	0.173856	0.401949	6.19489	2.52404
GO:0046785	microtubule polymerization	1	509	5	15766	0.173856	0.401949	6.19489	2.52404
GO:0006163	purine nucleotide metabolic process	1	509	5	15766	0.173856	0.401949	6.19489	2.52404
GO:0070995	NADPH oxidation	1	509	5	15766	0.173856	0.401949	6.19489	2.52404
GO:0060992	response to fungicide	1	509	5	15766	0.173856	0.401949	6.19489	2.52404
GO:0090031	positive regulation of steroid hormone biosynthetic process	1	509	5	15766	0.173856	0.401949	6.19489	2.52404
GO:0032811	negative regulation of epinephrine secretion	1	509	5	15766	0.173856	0.401949	6.19489	2.52404
GO:0021696	cerebellar cortex morphogenesis	1	509	5	15766	0.173856	0.401949	6.19489	2.52404
GO:0001880	Mullerian duct regression	1	509	5	15766	0.173856	0.401949	6.19489	2.52404
GO:0001867	complement activation, lectin pathway	1	509	5	15766	0.173856	0.401949	6.19489	2.52404
GO:0060137	maternal process involved in parturition	1	509	5	15766	0.173856	0.401949	6.19489	2.52404
GO:0050801	ion homeostasis	1	509	5	15766	0.173856	0.401949	6.19489	2.52404
GO:0031102	neuron projection regeneration	1	509	5	15766	0.173856	0.401949	6.19489	2.52404
GO:0045892	negative regulation of transcription, DNA-templated	19	509	457	15766	0.174275	0.402131	1.28778	2.52056
GO:0007595	lactation	3	509	43	15766	0.174565	0.402131	2.16101	2.51816
GO:0042102	positive regulation of T cell proliferation	3	509	43	15766	0.174565	0.402131	2.16101	2.51816
GO:0045471	response to ethanol	5	509	90	15766	0.178612	0.410957	1.7208	2.4851
GO:0008206	bile acid metabolic process	3	509	44	15766	0.182407	0.416001	2.11189	2.45476
GO:0051897	positive regulation of protein kinase B signaling	4	509	67	15766	0.183398	0.416001	1.84922	2.44695
GO:0045333	cellular respiration	2	509	23	15766	0.184026	0.416001	2.69343	2.44202
GO:0009880	embryonic pattern specification	2	509	23	15766	0.184026	0.416001	2.69343	2.44202
GO:0046847	filopodium assembly	2	509	23	15766	0.184026	0.416001	2.69343	2.44202
GO:0036150	phosphatidylserine acyl-chain remodeling	2	509	23	15766	0.184026	0.416001	2.69343	2.44202
GO:0034341	response to interferon-gamma	2	509	23	15766	0.184026	0.416001	2.69343	2.44202
GO:0045070	positive regulation of viral genome replication	2	509	23	15766	0.184026	0.416001	2.69343	2.44202
GO:0042130	negative regulation of T cell proliferation	2	509	23	15766	0.184026	0.416001	2.69343	2.44202
GO:0050772	positive regulation of axonogenesis	2	509	23	15766	0.184026	0.416001	2.69343	2.44202
GO:0016571	histone methylation	2	509	23	15766	0.184026	0.416001	2.69343	2.44202
GO:0048514	blood vessel morphogenesis	2	509	23	15766	0.184026	0.416001	2.69343	2.44202
GO:0016055	Wnt signaling pathway	9	509	193	15766	0.186728	0.416001	1.4444	2.42099
GO:0030512	negative regulation of transforming growth factor beta receptor signaling pathway	4	509	68	15766	0.189717	0.416001	1.82203	2.39808
GO:0007612	learning	3	509	45	15766	0.19034	0.416001	2.06496	2.39335
GO:0001657	ureteric bud development	3	509	45	15766	0.19034	0.416001	2.06496	2.39335
GO:0007605	sensory perception of sound	6	509	118	15766	0.195175	0.416001	1.57497	2.35716
GO:0031016	pancreas development	2	509	24	15766	0.195453	0.416001	2.5812	2.35511
GO:0030301	cholesterol transport	2	509	24	15766	0.195453	0.416001	2.5812	2.35511
GO:0014823	response to activity	2	509	24	15766	0.195453	0.416001	2.5812	2.35511
GO:0006656	phosphatidylcholine biosynthetic process	2	509	24	15766	0.195453	0.416001	2.5812	2.35511
GO:0006306	DNA methylation	2	509	24	15766	0.195453	0.416001	2.5812	2.35511
GO:0050829	defense response to Gram-negative bacterium	2	509	24	15766	0.195453	0.416001	2.5812	2.35511
GO:0071363	cellular response to growth factor stimulus	3	509	46	15766	0.198358	0.416001	2.02007	2.33382
GO:0006366	transcription from RNA polymerase II promoter	15	509	358	15766	0.199587	0.416001	1.29781	2.32491
GO:0048645	organ formation	1	509	6	15766	0.199733	0.416001	5.16241	2.32386
GO:0009822	alkaloid catabolic process	1	509	6	15766	0.199733	0.416001	5.16241	2.32386
GO:0030816	positive regulation of cAMP metabolic process	1	509	6	15766	0.199733	0.416001	5.16241	2.32386
GO:0018963	phthalate metabolic process	1	509	6	15766	0.199733	0.416001	5.16241	2.32386
GO:0070389	chaperone cofactor-dependent protein refolding	1	509	6	15766	0.199733	0.416001	5.16241	2.32386
GO:0045762	positive regulation of adenylate cyclase activity	1	509	6	15766	0.199733	0.416001	5.16241	2.32386
GO:0036101	leukotriene B4 catabolic process	1	509	6	15766	0.199733	0.416001	5.16241	2.32386
GO:0010941	regulation of cell death	1	509	6	15766	0.199733	0.416001	5.16241	2.32386
GO:0006047	UDP-N-acetylglucosamine metabolic process	1	509	6	15766	0.199733	0.416001	5.16241	2.32386
GO:0048172	regulation of short-term neuronal synaptic plasticity	1	509	6	15766	0.199733	0.416001	5.16241	2.32386
GO:0072144	glomerular mesangial cell development	1	509	6	15766	0.199733	0.416001	5.16241	2.32386
GO:0010955	negative regulation of protein processing	1	509	6	15766	0.199733	0.416001	5.16241	2.32386
GO:0048240	sperm capacitation	1	509	6	15766	0.199733	0.416001	5.16241	2.32386
GO:0046007	negative regulation of activated T cell proliferation	1	509	6	15766	0.199733	0.416001	5.16241	2.32386
GO:0021797	forebrain anterior/posterior pattern specification	1	509	6	15766	0.199733	0.416001	5.16241	2.32386
GO:0008228	opsonization	1	509	6	15766	0.199733	0.416001	5.16241	2.32386
GO:0051597	response to methylmercury	1	509	6	15766	0.199733	0.416001	5.16241	2.32386
GO:0050966	detection of mechanical stimulus involved in sensory perception of pain	1	509	6	15766	0.199733	0.416001	5.16241	2.32386
GO:0051573	negative regulation of histone H3-K9 methylation	1	509	6	15766	0.199733	0.416001	5.16241	2.32386
GO:0031427	response to methotrexate	1	509	6	15766	0.199733	0.416001	5.16241	2.32386
GO:0051151	negative regulation of smooth muscle cell differentiation	1	509	6	15766	0.199733	0.416001	5.16241	2.32386
GO:0060008	Sertoli cell differentiation	1	509	6	15766	0.199733	0.416001	5.16241	2.32386
GO:2000138	positive regulation of cell proliferation involved in heart morphogenesis	1	509	6	15766	0.199733	0.416001	5.16241	2.32386
GO:0045085	negative regulation of interleukin-2 biosynthetic process	1	509	6	15766	0.199733	0.416001	5.16241	2.32386
GO:0048752	semicircular canal morphogenesis	1	509	6	15766	0.199733	0.416001	5.16241	2.32386
GO:0048732	gland development	1	509	6	15766	0.199733	0.416001	5.16241	2.32386
GO:0048304	positive regulation of isotype switching to IgG isotypes	1	509	6	15766	0.199733	0.416001	5.16241	2.32386
GO:0033141	positive regulation of peptidyl-serine phosphorylation of STAT protein	1	509	6	15766	0.199733	0.416001	5.16241	2.32386
GO:0071599	otic vesicle development	1	509	6	15766	0.199733	0.416001	5.16241	2.32386
GO:0040034	regulation of development, heterochronic	1	509	6	15766	0.199733	0.416001	5.16241	2.32386
GO:0006563	L-serine metabolic process	1	509	6	15766	0.199733	0.416001	5.16241	2.32386
GO:0014829	vascular smooth muscle contraction	1	509	6	15766	0.199733	0.416001	5.16241	2.32386
GO:0046951	ketone body biosynthetic process	1	509	6	15766	0.199733	0.416001	5.16241	2.32386
GO:0032020	ISG15-protein conjugation	1	509	6	15766	0.199733	0.416001	5.16241	2.32386
GO:0016242	negative regulation of macroautophagy	1	509	6	15766	0.199733	0.416001	5.16241	2.32386
GO:0036378	calcitriol biosynthetic process from calciol	1	509	6	15766	0.199733	0.416001	5.16241	2.32386
GO:0001696	gastric acid secretion	1	509	6	15766	0.199733	0.416001	5.16241	2.32386
GO:1900745	positive regulation of p38MAPK cascade	1	509	6	15766	0.199733	0.416001	5.16241	2.32386
GO:0060394	negative regulation of pathway-restricted SMAD protein phosphorylation	1	509	6	15766	0.199733	0.416001	5.16241	2.32386
GO:0010586	miRNA metabolic process	1	509	6	15766	0.199733	0.416001	5.16241	2.32386
GO:0060664	epithelial cell proliferation involved in salivary gland morphogenesis	1	509	6	15766	0.199733	0.416001	5.16241	2.32386
GO:2001300	lipoxin metabolic process	1	509	6	15766	0.199733	0.416001	5.16241	2.32386
GO:0019222	regulation of metabolic process	1	509	6	15766	0.199733	0.416001	5.16241	2.32386
GO:0003081	regulation of systemic arterial blood pressure by renin-angiotensin	1	509	6	15766	0.199733	0.416001	5.16241	2.32386
GO:0071257	cellular response to electrical stimulus	1	509	6	15766	0.199733	0.416001	5.16241	2.32386
GO:0016556	mRNA modification	1	509	6	15766	0.199733	0.416001	5.16241	2.32386
GO:0006308	DNA catabolic process	1	509	6	15766	0.199733	0.416001	5.16241	2.32386
GO:2000727	positive regulation of cardiac muscle cell differentiation	1	509	6	15766	0.199733	0.416001	5.16241	2.32386
GO:0035767	endothelial cell chemotaxis	1	509	6	15766	0.199733	0.416001	5.16241	2.32386
GO:0034105	positive regulation of tissue remodeling	1	509	6	15766	0.199733	0.416001	5.16241	2.32386
GO:0001768	establishment of T cell polarity	1	509	6	15766	0.199733	0.416001	5.16241	2.32386
GO:0051798	positive regulation of hair follicle development	1	509	6	15766	0.199733	0.416001	5.16241	2.32386
GO:0010830	regulation of myotube differentiation	1	509	6	15766	0.199733	0.416001	5.16241	2.32386
GO:0010826	negative regulation of centrosome duplication	1	509	6	15766	0.199733	0.416001	5.16241	2.32386
GO:0042423	catecholamine biosynthetic process	1	509	6	15766	0.199733	0.416001	5.16241	2.32386
GO:0051901	positive regulation of mitochondrial depolarization	1	509	6	15766	0.199733	0.416001	5.16241	2.32386
GO:0002281	macrophage activation involved in immune response	1	509	6	15766	0.199733	0.416001	5.16241	2.32386
GO:0071374	cellular response to parathyroid hormone stimulus	1	509	6	15766	0.199733	0.416001	5.16241	2.32386
GO:1901215	negative regulation of neuron death	1	509	6	15766	0.199733	0.416001	5.16241	2.32386
GO:0035095	behavioral response to nicotine	1	509	6	15766	0.199733	0.416001	5.16241	2.32386
GO:0007341	penetration of zona pellucida	1	509	6	15766	0.199733	0.416001	5.16241	2.32386
GO:0030948	negative regulation of vascular endothelial growth factor receptor signaling pathway	1	509	6	15766	0.199733	0.416001	5.16241	2.32386
GO:0008104	protein localization	4	509	70	15766	0.202553	0.421416	1.76997	2.30363
GO:0007610	behavior	3	509	47	15766	0.206455	0.4278	1.97709	2.2761
GO:0050885	neuromuscular process controlling balance	3	509	47	15766	0.206455	0.4278	1.97709	2.2761
GO:0001501	skeletal system development	7	509	146	15766	0.206482	0.4278	1.48508	2.27591
GO:0000060	protein import into nucleus, translocation	2	509	25	15766	0.206964	0.4278	2.47796	2.27255
GO:0006699	bile acid biosynthetic process	2	509	25	15766	0.206964	0.4278	2.47796	2.27255
GO:0001836	release of cytochrome c from mitochondria	2	509	25	15766	0.206964	0.4278	2.47796	2.27255
GO:0001666	response to hypoxia	7	509	147	15766	0.210913	0.432844	1.47497	2.24528
GO:0019933	cAMP-mediated signaling	2	509	26	15766	0.218542	0.432844	2.38265	2.19402
GO:0021983	pituitary gland development	2	509	26	15766	0.218542	0.432844	2.38265	2.19402
GO:0008585	female gonad development	2	509	26	15766	0.218542	0.432844	2.38265	2.19402
GO:0043392	negative regulation of DNA binding	2	509	26	15766	0.218542	0.432844	2.38265	2.19402
GO:0032735	positive regulation of interleukin-12 production	2	509	26	15766	0.218542	0.432844	2.38265	2.19402
GO:0051209	release of sequestered calcium ion into cytosol	2	509	26	15766	0.218542	0.432844	2.38265	2.19402
GO:0007015	actin filament organization	3	509	49	15766	0.222858	0.432844	1.8964	2.1658
GO:0045760	positive regulation of action potential	1	509	7	15766	0.224798	0.432844	4.42492	2.1533
GO:0045742	positive regulation of epidermal growth factor receptor signaling pathway	1	509	7	15766	0.224798	0.432844	4.42492	2.1533
GO:0000076	DNA replication checkpoint	1	509	7	15766	0.224798	0.432844	4.42492	2.1533
GO:0030431	sleep	1	509	7	15766	0.224798	0.432844	4.42492	2.1533
GO:0030857	negative regulation of epithelial cell differentiation	1	509	7	15766	0.224798	0.432844	4.42492	2.1533
GO:0071468	cellular response to acidity	1	509	7	15766	0.224798	0.432844	4.42492	2.1533
GO:0046487	glyoxylate metabolic process	1	509	7	15766	0.224798	0.432844	4.42492	2.1533
GO:0032897	negative regulation of viral transcription	1	509	7	15766	0.224798	0.432844	4.42492	2.1533
GO:0007171	activation of transmembrane receptor protein tyrosine kinase activity	1	509	7	15766	0.224798	0.432844	4.42492	2.1533
GO:0048170	positive regulation of long-term neuronal synaptic plasticity	1	509	7	15766	0.224798	0.432844	4.42492	2.1533
GO:0007216	G-protein coupled glutamate receptor signaling pathway	1	509	7	15766	0.224798	0.432844	4.42492	2.1533
GO:0044387	negative regulation of protein kinase activity by regulation of protein phosphorylation	1	509	7	15766	0.224798	0.432844	4.42492	2.1533
GO:0043266	regulation of potassium ion transport	1	509	7	15766	0.224798	0.432844	4.42492	2.1533
GO:0009792	embryo development ending in birth or egg hatching	1	509	7	15766	0.224798	0.432844	4.42492	2.1533
GO:0071872	cellular response to epinephrine stimulus	1	509	7	15766	0.224798	0.432844	4.42492	2.1533
GO:0001580	detection of chemical stimulus involved in sensory perception of bitter taste	1	509	7	15766	0.224798	0.432844	4.42492	2.1533
GO:0042490	mechanoreceptor differentiation	1	509	7	15766	0.224798	0.432844	4.42492	2.1533
GO:0000012	single strand break repair	1	509	7	15766	0.224798	0.432844	4.42492	2.1533
GO:2000543	positive regulation of gastrulation	1	509	7	15766	0.224798	0.432844	4.42492	2.1533
GO:0031497	chromatin assembly	1	509	7	15766	0.224798	0.432844	4.42492	2.1533
GO:0045843	negative regulation of striated muscle tissue development	1	509	7	15766	0.224798	0.432844	4.42492	2.1533
GO:0002446	neutrophil mediated immunity	1	509	7	15766	0.224798	0.432844	4.42492	2.1533
GO:0035641	locomotory exploration behavior	1	509	7	15766	0.224798	0.432844	4.42492	2.1533
GO:0046597	negative regulation of viral entry into host cell	1	509	7	15766	0.224798	0.432844	4.42492	2.1533
GO:0036010	protein localization to endosome	1	509	7	15766	0.224798	0.432844	4.42492	2.1533
GO:0042135	neurotransmitter catabolic process	1	509	7	15766	0.224798	0.432844	4.42492	2.1533
GO:0070842	aggresome assembly	1	509	7	15766	0.224798	0.432844	4.42492	2.1533
GO:0007530	sex determination	1	509	7	15766	0.224798	0.432844	4.42492	2.1533
GO:0034244	negative regulation of transcription elongation from RNA polymerase II promoter	1	509	7	15766	0.224798	0.432844	4.42492	2.1533
GO:0051024	positive regulation of immunoglobulin secretion	1	509	7	15766	0.224798	0.432844	4.42492	2.1533
GO:0008090	retrograde axon cargo transport	1	509	7	15766	0.224798	0.432844	4.42492	2.1533
GO:0010700	negative regulation of norepinephrine secretion	1	509	7	15766	0.224798	0.432844	4.42492	2.1533
GO:0051873	killing by host of symbiont cells	1	509	7	15766	0.224798	0.432844	4.42492	2.1533
GO:0046653	tetrahydrofolate metabolic process	1	509	7	15766	0.224798	0.432844	4.42492	2.1533
GO:0006278	RNA-dependent DNA replication	1	509	7	15766	0.224798	0.432844	4.42492	2.1533
GO:0033089	positive regulation of T cell differentiation in thymus	1	509	7	15766	0.224798	0.432844	4.42492	2.1533
GO:0032693	negative regulation of interleukin-10 production	1	509	7	15766	0.224798	0.432844	4.42492	2.1533
GO:0045588	positive regulation of gamma-delta T cell differentiation	1	509	7	15766	0.224798	0.432844	4.42492	2.1533
GO:0061053	somite development	1	509	7	15766	0.224798	0.432844	4.42492	2.1533
GO:0045581	negative regulation of T cell differentiation	1	509	7	15766	0.224798	0.432844	4.42492	2.1533
GO:0014044	Schwann cell development	1	509	7	15766	0.224798	0.432844	4.42492	2.1533
GO:0016540	protein autoprocessing	1	509	7	15766	0.224798	0.432844	4.42492	2.1533
GO:0060235	lens induction in camera-type eye	1	509	7	15766	0.224798	0.432844	4.42492	2.1533
GO:0001778	plasma membrane repair	1	509	7	15766	0.224798	0.432844	4.42492	2.1533
GO:0055091	phospholipid homeostasis	1	509	7	15766	0.224798	0.432844	4.42492	2.1533
GO:0010642	negative regulation of platelet-derived growth factor receptor signaling pathway	1	509	7	15766	0.224798	0.432844	4.42492	2.1533
GO:0006739	NADP metabolic process	1	509	7	15766	0.224798	0.432844	4.42492	2.1533
GO:0045650	negative regulation of macrophage differentiation	1	509	7	15766	0.224798	0.432844	4.42492	2.1533
GO:0006776	vitamin A metabolic process	1	509	7	15766	0.224798	0.432844	4.42492	2.1533
GO:0009913	epidermal cell differentiation	1	509	7	15766	0.224798	0.432844	4.42492	2.1533
GO:0006706	steroid catabolic process	1	509	7	15766	0.224798	0.432844	4.42492	2.1533
GO:0045630	positive regulation of T-helper 2 cell differentiation	1	509	7	15766	0.224798	0.432844	4.42492	2.1533
GO:0007256	activation of JNKK activity	1	509	7	15766	0.224798	0.432844	4.42492	2.1533
GO:0017085	response to insecticide	1	509	7	15766	0.224798	0.432844	4.42492	2.1533
GO:0002606	positive regulation of dendritic cell antigen processing and presentation	1	509	7	15766	0.224798	0.432844	4.42492	2.1533
GO:0032780	negative regulation of ATPase activity	1	509	7	15766	0.224798	0.432844	4.42492	2.1533
GO:0008366	axon ensheathment	1	509	7	15766	0.224798	0.432844	4.42492	2.1533
GO:0060561	apoptotic process involved in morphogenesis	1	509	7	15766	0.224798	0.432844	4.42492	2.1533
GO:0050862	positive regulation of T cell receptor signaling pathway	1	509	7	15766	0.224798	0.432844	4.42492	2.1533
GO:0030916	otic vesicle formation	1	509	7	15766	0.224798	0.432844	4.42492	2.1533
GO:0060079	regulation of excitatory postsynaptic membrane potential	2	509	27	15766	0.230172	0.44053	2.2944	2.11921
GO:0008625	extrinsic apoptotic signaling pathway via death domain receptors	2	509	27	15766	0.230172	0.44053	2.2944	2.11921
GO:0048863	stem cell differentiation	2	509	27	15766	0.230172	0.44053	2.2944	2.11921
GO:0042220	response to cocaine	2	509	27	15766	0.230172	0.44053	2.2944	2.11921
GO:0050715	positive regulation of cytokine secretion	2	509	27	15766	0.230172	0.44053	2.2944	2.11921
GO:0007259	JAK-STAT cascade	2	509	27	15766	0.230172	0.44053	2.2944	2.11921
GO:0043401	steroid hormone mediated signaling pathway	3	509	50	15766	0.231154	0.441966	1.85847	2.11308
GO:0006357	regulation of transcription from RNA polymerase II promoter	14	509	343	15766	0.235386	0.447052	1.26426	2.0869
GO:0006508	proteolysis	24	509	626	15766	0.238432	0.447052	1.18752	2.06835
GO:0010923	negative regulation of phosphatase activity	3	509	51	15766	0.239503	0.447052	1.82203	2.06188
GO:0006953	acute-phase response	3	509	51	15766	0.239503	0.447052	1.82203	2.06188
GO:0048663	neuron fate commitment	2	509	28	15766	0.241839	0.447052	2.21246	2.04788
GO:0036152	phosphatidylethanolamine acyl-chain remodeling	2	509	28	15766	0.241839	0.447052	2.21246	2.04788
GO:0048536	spleen development	2	509	28	15766	0.241839	0.447052	2.21246	2.04788
GO:0006486	protein glycosylation	7	509	154	15766	0.242851	0.447052	1.40793	2.04186
GO:0007186	G-protein coupled receptor signaling pathway	48	509	1323	15766	0.244825	0.447052	1.12379	2.03018
GO:0006936	muscle contraction	5	509	102	15766	0.245565	0.447052	1.51836	2.02582
GO:0090197	positive regulation of chemokine secretion	1	509	8	15766	0.249077	0.447052	3.87181	2.00534
GO:0070365	hepatocyte differentiation	1	509	8	15766	0.249077	0.447052	3.87181	2.00534
GO:0086069	bundle of His cell to Purkinje myocyte communication	1	509	8	15766	0.249077	0.447052	3.87181	2.00534
GO:0000720	pyrimidine dimer repair by nucleotide-excision repair	1	509	8	15766	0.249077	0.447052	3.87181	2.00534
GO:0009396	folic acid-containing compound biosynthetic process	1	509	8	15766	0.249077	0.447052	3.87181	2.00534
GO:0086014	regulation of atrial cardiac muscle cell action potential	1	509	8	15766	0.249077	0.447052	3.87181	2.00534
GO:0006032	chitin catabolic process	1	509	8	15766	0.249077	0.447052	3.87181	2.00534
GO:0031054	pre-miRNA processing	1	509	8	15766	0.249077	0.447052	3.87181	2.00534
GO:0010888	negative regulation of lipid storage	1	509	8	15766	0.249077	0.447052	3.87181	2.00534
GO:0071435	potassium ion export	1	509	8	15766	0.249077	0.447052	3.87181	2.00534
GO:0033700	phospholipid efflux	1	509	8	15766	0.249077	0.447052	3.87181	2.00534
GO:0090136	epithelial cell-cell adhesion	1	509	8	15766	0.249077	0.447052	3.87181	2.00534
GO:0060009	Sertoli cell development	1	509	8	15766	0.249077	0.447052	3.87181	2.00534
GO:0001945	lymph vessel development	1	509	8	15766	0.249077	0.447052	3.87181	2.00534
GO:0001952	regulation of cell-matrix adhesion	1	509	8	15766	0.249077	0.447052	3.87181	2.00534
GO:0007095	mitotic G2 DNA damage checkpoint	1	509	8	15766	0.249077	0.447052	3.87181	2.00534
GO:0007096	regulation of exit from mitosis	1	509	8	15766	0.249077	0.447052	3.87181	2.00534
GO:0050688	regulation of defense response to virus	1	509	8	15766	0.249077	0.447052	3.87181	2.00534
GO:0034695	response to prostaglandin E	1	509	8	15766	0.249077	0.447052	3.87181	2.00534
GO:0006527	arginine catabolic process	1	509	8	15766	0.249077	0.447052	3.87181	2.00534
GO:0030728	ovulation	1	509	8	15766	0.249077	0.447052	3.87181	2.00534
GO:0006554	lysine catabolic process	1	509	8	15766	0.249077	0.447052	3.87181	2.00534
GO:0009266	response to temperature stimulus	1	509	8	15766	0.249077	0.447052	3.87181	2.00534
GO:0010172	embryonic body morphogenesis	1	509	8	15766	0.249077	0.447052	3.87181	2.00534
GO:0046134	pyrimidine nucleoside biosynthetic process	1	509	8	15766	0.249077	0.447052	3.87181	2.00534
GO:0060323	head morphogenesis	1	509	8	15766	0.249077	0.447052	3.87181	2.00534
GO:0002021	response to dietary excess	1	509	8	15766	0.249077	0.447052	3.87181	2.00534
GO:0021884	forebrain neuron development	1	509	8	15766	0.249077	0.447052	3.87181	2.00534
GO:0071549	cellular response to dexamethasone stimulus	1	509	8	15766	0.249077	0.447052	3.87181	2.00534
GO:0002456	T cell mediated immunity	1	509	8	15766	0.249077	0.447052	3.87181	2.00534
GO:0009629	response to gravity	1	509	8	15766	0.249077	0.447052	3.87181	2.00534
GO:0009620	response to fungus	1	509	8	15766	0.249077	0.447052	3.87181	2.00534
GO:0042737	drug catabolic process	1	509	8	15766	0.249077	0.447052	3.87181	2.00534
GO:0006688	glycosphingolipid biosynthetic process	1	509	8	15766	0.249077	0.447052	3.87181	2.00534
GO:0051893	regulation of focal adhesion assembly	1	509	8	15766	0.249077	0.447052	3.87181	2.00534
GO:0006663	platelet activating factor biosynthetic process	1	509	8	15766	0.249077	0.447052	3.87181	2.00534
GO:0003091	renal water homeostasis	1	509	8	15766	0.249077	0.447052	3.87181	2.00534
GO:0040019	positive regulation of embryonic development	1	509	8	15766	0.249077	0.447052	3.87181	2.00534
GO:0060674	placenta blood vessel development	1	509	8	15766	0.249077	0.447052	3.87181	2.00534
GO:2001214	positive regulation of vasculogenesis	1	509	8	15766	0.249077	0.447052	3.87181	2.00534
GO:0060670	branching involved in labyrinthine layer morphogenesis	1	509	8	15766	0.249077	0.447052	3.87181	2.00534
GO:0015937	coenzyme A biosynthetic process	1	509	8	15766	0.249077	0.447052	3.87181	2.00534
GO:0060252	positive regulation of glial cell proliferation	1	509	8	15766	0.249077	0.447052	3.87181	2.00534
GO:0007406	negative regulation of neuroblast proliferation	1	509	8	15766	0.249077	0.447052	3.87181	2.00534
GO:0070102	interleukin-6-mediated signaling pathway	1	509	8	15766	0.249077	0.447052	3.87181	2.00534
GO:0007289	spermatid nucleus differentiation	1	509	8	15766	0.249077	0.447052	3.87181	2.00534
GO:0042416	dopamine biosynthetic process	1	509	8	15766	0.249077	0.447052	3.87181	2.00534
GO:0048597	post-embryonic camera-type eye morphogenesis	1	509	8	15766	0.249077	0.447052	3.87181	2.00534
GO:0032873	negative regulation of stress-activated MAPK cascade	1	509	8	15766	0.249077	0.447052	3.87181	2.00534
GO:0006222	UMP biosynthetic process	1	509	8	15766	0.249077	0.447052	3.87181	2.00534
GO:0051923	sulfation	1	509	8	15766	0.249077	0.447052	3.87181	2.00534
GO:0090002	establishment of protein localization to plasma membrane	1	509	8	15766	0.249077	0.447052	3.87181	2.00534
GO:0003337	mesenchymal to epithelial transition involved in metanephros morphogenesis	1	509	8	15766	0.249077	0.447052	3.87181	2.00534
GO:0086004	regulation of cardiac muscle cell contraction	1	509	8	15766	0.249077	0.447052	3.87181	2.00534
GO:0031103	axon regeneration	1	509	8	15766	0.249077	0.447052	3.87181	2.00534
GO:0010033	response to organic substance	4	509	77	15766	0.249246	0.447052	1.60906	2.00436
GO:0007190	activation of adenylate cyclase activity	2	509	29	15766	0.25353	0.453037	2.13617	1.97977
GO:0007602	phototransduction	2	509	29	15766	0.25353	0.453037	2.13617	1.97977
GO:0001755	neural crest cell migration	2	509	29	15766	0.25353	0.453037	2.13617	1.97977
GO:2000379	positive regulation of reactive oxygen species metabolic process	2	509	29	15766	0.25353	0.453037	2.13617	1.97977
GO:0016311	dephosphorylation	6	509	130	15766	0.255517	0.456161	1.42959	1.96851
GO:0006898	receptor-mediated endocytosis	3	509	53	15766	0.256344	0.45721	1.75327	1.96385
GO:0035335	peptidyl-tyrosine dephosphorylation	5	509	104	15766	0.257315	0.458515	1.48916	1.95839
GO:0022617	extracellular matrix disassembly	4	509	79	15766	0.26299	0.460016	1.56833	1.92692
GO:0016042	lipid catabolic process	5	509	105	15766	0.26324	0.460016	1.47497	1.92555
GO:0001938	positive regulation of endothelial cell proliferation	3	509	54	15766	0.264823	0.460016	1.7208	1.9169
GO:0009314	response to radiation	2	509	30	15766	0.265231	0.460016	2.06496	1.91468
GO:0070098	chemokine-mediated signaling pathway	2	509	30	15766	0.265231	0.460016	2.06496	1.91468
GO:0001707	mesoderm formation	2	509	30	15766	0.265231	0.460016	2.06496	1.91468
GO:0040018	positive regulation of multicellular organism growth	2	509	30	15766	0.265231	0.460016	2.06496	1.91468
GO:0006378	mRNA polyadenylation	2	509	30	15766	0.265231	0.460016	2.06496	1.91468
GO:0045730	respiratory burst	1	509	9	15766	0.272593	0.460016	3.44161	1.87518
GO:0030818	negative regulation of cAMP biosynthetic process	1	509	9	15766	0.272593	0.460016	3.44161	1.87518
GO:0042511	positive regulation of tyrosine phosphorylation of Stat1 protein	1	509	9	15766	0.272593	0.460016	3.44161	1.87518
GO:0007598	blood coagulation, extrinsic pathway	1	509	9	15766	0.272593	0.460016	3.44161	1.87518
GO:0045779	negative regulation of bone resorption	1	509	9	15766	0.272593	0.460016	3.44161	1.87518
GO:0002544	chronic inflammatory response	1	509	9	15766	0.272593	0.460016	3.44161	1.87518
GO:0050995	negative regulation of lipid catabolic process	1	509	9	15766	0.272593	0.460016	3.44161	1.87518
GO:0010042	response to manganese ion	1	509	9	15766	0.272593	0.460016	3.44161	1.87518
GO:0007184	SMAD protein import into nucleus	1	509	9	15766	0.272593	0.460016	3.44161	1.87518
GO:0007167	enzyme linked receptor protein signaling pathway	1	509	9	15766	0.272593	0.460016	3.44161	1.87518
GO:0060052	neurofilament cytoskeleton organization	1	509	9	15766	0.272593	0.460016	3.44161	1.87518
GO:0021799	cerebral cortex radially oriented cell migration	1	509	9	15766	0.272593	0.460016	3.44161	1.87518
GO:0007212	dopamine receptor signaling pathway	1	509	9	15766	0.272593	0.460016	3.44161	1.87518
GO:0019538	protein metabolic process	1	509	9	15766	0.272593	0.460016	3.44161	1.87518
GO:0070307	lens fiber cell development	1	509	9	15766	0.272593	0.460016	3.44161	1.87518
GO:0001946	lymphangiogenesis	1	509	9	15766	0.272593	0.460016	3.44161	1.87518
GO:0032926	negative regulation of activin receptor signaling pathway	1	509	9	15766	0.272593	0.460016	3.44161	1.87518
GO:0045835	negative regulation of meiosis	1	509	9	15766	0.272593	0.460016	3.44161	1.87518
GO:2000147	positive regulation of cell motility	1	509	9	15766	0.272593	0.460016	3.44161	1.87518
GO:0050665	hydrogen peroxide biosynthetic process	1	509	9	15766	0.272593	0.460016	3.44161	1.87518
GO:0000185	activation of MAPKKK activity	1	509	9	15766	0.272593	0.460016	3.44161	1.87518
GO:0035239	tube morphogenesis	1	509	9	15766	0.272593	0.460016	3.44161	1.87518
GO:0046599	regulation of centriole replication	1	509	9	15766	0.272593	0.460016	3.44161	1.87518
GO:0009268	response to pH	1	509	9	15766	0.272593	0.460016	3.44161	1.87518
GO:0040036	regulation of fibroblast growth factor receptor signaling pathway	1	509	9	15766	0.272593	0.460016	3.44161	1.87518
GO:0060306	regulation of membrane repolarization	1	509	9	15766	0.272593	0.460016	3.44161	1.87518
GO:0060710	chorio-allantoic fusion	1	509	9	15766	0.272593	0.460016	3.44161	1.87518
GO:0032494	response to peptidoglycan	1	509	9	15766	0.272593	0.460016	3.44161	1.87518
GO:0031953	negative regulation of protein autophosphorylation	1	509	9	15766	0.272593	0.460016	3.44161	1.87518
GO:0030238	male sex determination	1	509	9	15766	0.272593	0.460016	3.44161	1.87518
GO:0090280	positive regulation of calcium ion import	1	509	9	15766	0.272593	0.460016	3.44161	1.87518
GO:0055078	sodium ion homeostasis	1	509	9	15766	0.272593	0.460016	3.44161	1.87518
GO:0043306	positive regulation of mast cell degranulation	1	509	9	15766	0.272593	0.460016	3.44161	1.87518
GO:0061036	positive regulation of cartilage development	1	509	9	15766	0.272593	0.460016	3.44161	1.87518
GO:0040020	regulation of meiosis	1	509	9	15766	0.272593	0.460016	3.44161	1.87518
GO:0031274	positive regulation of pseudopodium assembly	1	509	9	15766	0.272593	0.460016	3.44161	1.87518
GO:0045197	establishment or maintenance of epithelial cell apical/basal polarity	1	509	9	15766	0.272593	0.460016	3.44161	1.87518
GO:0050709	negative regulation of protein secretion	1	509	9	15766	0.272593	0.460016	3.44161	1.87518
GO:0006703	estrogen biosynthetic process	1	509	9	15766	0.272593	0.460016	3.44161	1.87518
GO:0045603	positive regulation of endothelial cell differentiation	1	509	9	15766	0.272593	0.460016	3.44161	1.87518
GO:0035456	response to interferon-beta	1	509	9	15766	0.272593	0.460016	3.44161	1.87518
GO:0002639	positive regulation of immunoglobulin production	1	509	9	15766	0.272593	0.460016	3.44161	1.87518
GO:0051967	negative regulation of synaptic transmission, glutamatergic	1	509	9	15766	0.272593	0.460016	3.44161	1.87518
GO:0046325	negative regulation of glucose import	1	509	9	15766	0.272593	0.460016	3.44161	1.87518
GO:0032872	regulation of stress-activated MAPK cascade	1	509	9	15766	0.272593	0.460016	3.44161	1.87518
GO:0006221	pyrimidine nucleotide biosynthetic process	1	509	9	15766	0.272593	0.460016	3.44161	1.87518
GO:0032825	positive regulation of natural killer cell differentiation	1	509	9	15766	0.272593	0.460016	3.44161	1.87518
GO:0060174	limb bud formation	1	509	9	15766	0.272593	0.460016	3.44161	1.87518
GO:0031123	RNA 3'-end processing	1	509	9	15766	0.272593	0.460016	3.44161	1.87518
GO:0032270	positive regulation of cellular protein metabolic process	1	509	9	15766	0.272593	0.460016	3.44161	1.87518
GO:0001886	endothelial cell morphogenesis	1	509	9	15766	0.272593	0.460016	3.44161	1.87518
GO:0003382	epithelial cell morphogenesis	1	509	9	15766	0.272593	0.460016	3.44161	1.87518
GO:0007159	leukocyte cell-cell adhesion	2	509	31	15766	0.27693	0.465282	1.99835	1.85241
GO:0007157	heterophilic cell-cell adhesion	2	509	31	15766	0.27693	0.465282	1.99835	1.85241
GO:0001944	vasculature development	2	509	31	15766	0.27693	0.465282	1.99835	1.85241
GO:0045599	negative regulation of fat cell differentiation	2	509	31	15766	0.27693	0.465282	1.99835	1.85241
GO:0016126	sterol biosynthetic process	2	509	31	15766	0.27693	0.465282	1.99835	1.85241
GO:0001525	angiogenesis	9	509	217	15766	0.280521	0.470902	1.28466	1.83382
GO:0071300	cellular response to retinoic acid	3	509	56	15766	0.281874	0.472756	1.65935	1.82688
GO:0045087	innate immune response	23	509	617	15766	0.284088	0.47538	1.15464	1.81559
GO:0036151	phosphatidylcholine acyl-chain remodeling	2	509	32	15766	0.288616	0.47538	1.9359	1.79278
GO:0002053	positive regulation of mesenchymal cell proliferation	2	509	32	15766	0.288616	0.47538	1.9359	1.79278
GO:0002062	chondrocyte differentiation	2	509	32	15766	0.288616	0.47538	1.9359	1.79278
GO:0010243	response to organonitrogen compound	2	509	32	15766	0.288616	0.47538	1.9359	1.79278
GO:0007286	spermatid development	3	509	57	15766	0.290434	0.47538	1.63023	1.78372
GO:0043123	positive regulation of I-kappaB kinase/NF-kappaB signaling	7	509	164	15766	0.290782	0.47538	1.32208	1.78199
GO:0006874	cellular calcium ion homeostasis	4	509	83	15766	0.290859	0.47538	1.49275	1.78161
GO:0043066	negative regulation of apoptotic process	20	509	534	15766	0.293634	0.47538	1.16009	1.76791
GO:2000045	regulation of G1/S transition of mitotic cell cycle	1	509	10	15766	0.295372	0.47538	3.09745	1.75939
GO:0030858	positive regulation of epithelial cell differentiation	1	509	10	15766	0.295372	0.47538	3.09745	1.75939
GO:0042551	neuron maturation	1	509	10	15766	0.295372	0.47538	3.09745	1.75939
GO:0003203	endocardial cushion morphogenesis	1	509	10	15766	0.295372	0.47538	3.09745	1.75939
GO:0080111	DNA demethylation	1	509	10	15766	0.295372	0.47538	3.09745	1.75939
GO:0046415	urate metabolic process	1	509	10	15766	0.295372	0.47538	3.09745	1.75939
GO:0046822	regulation of nucleocytoplasmic transport	1	509	10	15766	0.295372	0.47538	3.09745	1.75939
GO:0060042	retina morphogenesis in camera-type eye	1	509	10	15766	0.295372	0.47538	3.09745	1.75939
GO:0006809	nitric oxide biosynthetic process	1	509	10	15766	0.295372	0.47538	3.09745	1.75939
GO:1990090	cellular response to nerve growth factor stimulus	1	509	10	15766	0.295372	0.47538	3.09745	1.75939
GO:0008210	estrogen metabolic process	1	509	10	15766	0.295372	0.47538	3.09745	1.75939
GO:0001964	startle response	1	509	10	15766	0.295372	0.47538	3.09745	1.75939
GO:0034383	low-density lipoprotein particle clearance	1	509	10	15766	0.295372	0.47538	3.09745	1.75939
GO:0042989	sequestering of actin monomers	1	509	10	15766	0.295372	0.47538	3.09745	1.75939
GO:0033598	mammary gland epithelial cell proliferation	1	509	10	15766	0.295372	0.47538	3.09745	1.75939
GO:0021984	adenohypophysis development	1	509	10	15766	0.295372	0.47538	3.09745	1.75939
GO:0040037	negative regulation of fibroblast growth factor receptor signaling pathway	1	509	10	15766	0.295372	0.47538	3.09745	1.75939
GO:0033147	negative regulation of intracellular estrogen receptor signaling pathway	1	509	10	15766	0.295372	0.47538	3.09745	1.75939
GO:0032094	response to food	1	509	10	15766	0.295372	0.47538	3.09745	1.75939
GO:0006000	fructose metabolic process	1	509	10	15766	0.295372	0.47538	3.09745	1.75939
GO:0043129	surfactant homeostasis	1	509	10	15766	0.295372	0.47538	3.09745	1.75939
GO:0032435	negative regulation of proteasomal ubiquitin-dependent protein catabolic process	1	509	10	15766	0.295372	0.47538	3.09745	1.75939
GO:0015819	lysine transport	1	509	10	15766	0.295372	0.47538	3.09745	1.75939
GO:0001678	cellular glucose homeostasis	1	509	10	15766	0.295372	0.47538	3.09745	1.75939
GO:0031589	cell-substrate adhesion	1	509	10	15766	0.295372	0.47538	3.09745	1.75939
GO:0048856	anatomical structure development	1	509	10	15766	0.295372	0.47538	3.09745	1.75939
GO:0048853	forebrain morphogenesis	1	509	10	15766	0.295372	0.47538	3.09745	1.75939
GO:0031571	mitotic G1 DNA damage checkpoint	1	509	10	15766	0.295372	0.47538	3.09745	1.75939
GO:0042752	regulation of circadian rhythm	1	509	10	15766	0.295372	0.47538	3.09745	1.75939
GO:0046685	response to arsenic-containing substance	1	509	10	15766	0.295372	0.47538	3.09745	1.75939
GO:0010288	response to lead ion	1	509	10	15766	0.295372	0.47538	3.09745	1.75939
GO:0045579	positive regulation of B cell differentiation	1	509	10	15766	0.295372	0.47538	3.09745	1.75939
GO:0042255	ribosome assembly	1	509	10	15766	0.295372	0.47538	3.09745	1.75939
GO:0006342	chromatin silencing	1	509	10	15766	0.295372	0.47538	3.09745	1.75939
GO:0010867	positive regulation of triglyceride biosynthetic process	1	509	10	15766	0.295372	0.47538	3.09745	1.75939
GO:0060999	positive regulation of dendritic spine development	1	509	10	15766	0.295372	0.47538	3.09745	1.75939
GO:0032862	activation of Rho GTPase activity	1	509	10	15766	0.295372	0.47538	3.09745	1.75939
GO:0051926	negative regulation of calcium ion transport	1	509	10	15766	0.295372	0.47538	3.09745	1.75939
GO:0035871	protein K11-linked deubiquitination	1	509	10	15766	0.295372	0.47538	3.09745	1.75939
GO:0042475	odontogenesis of dentin-containing tooth	3	509	58	15766	0.299012	0.480026	1.60213	1.74172
GO:0042632	cholesterol homeostasis	3	509	58	15766	0.299012	0.480026	1.60213	1.74172
GO:0009749	response to glucose	3	509	58	15766	0.299012	0.480026	1.60213	1.74172
GO:0030890	positive regulation of B cell proliferation	2	509	33	15766	0.300278	0.480044	1.87724	1.73563
GO:0007492	endoderm development	2	509	33	15766	0.300278	0.480044	1.87724	1.73563
GO:0046677	response to antibiotic	2	509	33	15766	0.300278	0.480044	1.87724	1.73563
GO:0045597	positive regulation of cell differentiation	2	509	33	15766	0.300278	0.480044	1.87724	1.73563
GO:0017144	drug metabolic process	2	509	33	15766	0.300278	0.480044	1.87724	1.73563
GO:0008283	cell proliferation	14	509	367	15766	0.311518	0.487501	1.18159	1.68261
GO:0030308	negative regulation of cell growth	5	509	113	15766	0.311572	0.487501	1.37055	1.68236
GO:0001975	response to amphetamine	2	509	34	15766	0.311907	0.487501	1.82203	1.68081
GO:0021549	cerebellum development	2	509	34	15766	0.311907	0.487501	1.82203	1.68081
GO:0032321	positive regulation of Rho GTPase activity	2	509	34	15766	0.311907	0.487501	1.82203	1.68081
GO:0006355	regulation of transcription, DNA-templated	75	509	2170	15766	0.312311	0.487501	1.07055	1.67895
GO:0035584	calcium-mediated signaling using intracellular calcium source	1	509	11	15766	0.317437	0.487501	2.81586	1.65546
GO:0045737	positive regulation of cyclin-dependent protein kinase activity	1	509	11	15766	0.317437	0.487501	2.81586	1.65546
GO:0000050	urea cycle	1	509	11	15766	0.317437	0.487501	2.81586	1.65546
GO:0031333	negative regulation of protein complex assembly	1	509	11	15766	0.317437	0.487501	2.81586	1.65546
GO:0021846	cell proliferation in forebrain	1	509	11	15766	0.317437	0.487501	2.81586	1.65546
GO:0006817	phosphate ion transport	1	509	11	15766	0.317437	0.487501	2.81586	1.65546
GO:0010975	regulation of neuron projection development	1	509	11	15766	0.317437	0.487501	2.81586	1.65546
GO:0007168	receptor guanylyl cyclase signaling pathway	1	509	11	15766	0.317437	0.487501	2.81586	1.65546
GO:1902042	negative regulation of extrinsic apoptotic signaling pathway via death domain receptors	1	509	11	15766	0.317437	0.487501	2.81586	1.65546
GO:0060081	membrane hyperpolarization	1	509	11	15766	0.317437	0.487501	2.81586	1.65546
GO:0043267	negative regulation of potassium ion transport	1	509	11	15766	0.317437	0.487501	2.81586	1.65546
GO:0001935	endothelial cell proliferation	1	509	11	15766	0.317437	0.487501	2.81586	1.65546
GO:0007098	centrosome cycle	1	509	11	15766	0.317437	0.487501	2.81586	1.65546
GO:0050673	epithelial cell proliferation	1	509	11	15766	0.317437	0.487501	2.81586	1.65546
GO:0070498	interleukin-1-mediated signaling pathway	1	509	11	15766	0.317437	0.487501	2.81586	1.65546
GO:0048703	embryonic viscerocranium morphogenesis	1	509	11	15766	0.317437	0.487501	2.81586	1.65546
GO:0007009	plasma membrane organization	1	509	11	15766	0.317437	0.487501	2.81586	1.65546
GO:0060307	regulation of ventricular cardiac muscle cell membrane repolarization	1	509	11	15766	0.317437	0.487501	2.81586	1.65546
GO:0045416	positive regulation of interleukin-8 biosynthetic process	1	509	11	15766	0.317437	0.487501	2.81586	1.65546
GO:0021952	central nervous system projection neuron axonogenesis	1	509	11	15766	0.317437	0.487501	2.81586	1.65546
GO:0060316	positive regulation of ryanodine-sensitive calcium-release channel activity	1	509	11	15766	0.317437	0.487501	2.81586	1.65546
GO:0002031	G-protein coupled receptor internalization	1	509	11	15766	0.317437	0.487501	2.81586	1.65546
GO:0042178	xenobiotic catabolic process	1	509	11	15766	0.317437	0.487501	2.81586	1.65546
GO:0045109	intermediate filament organization	1	509	11	15766	0.317437	0.487501	2.81586	1.65546
GO:0008088	axon cargo transport	1	509	11	15766	0.317437	0.487501	2.81586	1.65546
GO:0061029	eyelid development in camera-type eye	1	509	11	15766	0.317437	0.487501	2.81586	1.65546
GO:0016558	protein import into peroxisome matrix	1	509	11	15766	0.317437	0.487501	2.81586	1.65546
GO:0032740	positive regulation of interleukin-17 production	1	509	11	15766	0.317437	0.487501	2.81586	1.65546
GO:2001239	regulation of extrinsic apoptotic signaling pathway in absence of ligand	1	509	11	15766	0.317437	0.487501	2.81586	1.65546
GO:2000310	regulation of N-methyl-D-aspartate selective glutamate receptor activity	1	509	11	15766	0.317437	0.487501	2.81586	1.65546
GO:0050710	negative regulation of cytokine secretion	1	509	11	15766	0.317437	0.487501	2.81586	1.65546
GO:0012501	programmed cell death	1	509	11	15766	0.317437	0.487501	2.81586	1.65546
GO:0045651	positive regulation of macrophage differentiation	1	509	11	15766	0.317437	0.487501	2.81586	1.65546
GO:0002690	positive regulation of leukocyte chemotaxis	1	509	11	15766	0.317437	0.487501	2.81586	1.65546
GO:2000377	regulation of reactive oxygen species metabolic process	1	509	11	15766	0.317437	0.487501	2.81586	1.65546
GO:0018298	protein-chromophore linkage	1	509	11	15766	0.317437	0.487501	2.81586	1.65546
GO:0019372	lipoxygenase pathway	1	509	11	15766	0.317437	0.487501	2.81586	1.65546
GO:0010390	histone monoubiquitination	1	509	11	15766	0.317437	0.487501	2.81586	1.65546
GO:0009950	dorsal/ventral axis specification	1	509	11	15766	0.317437	0.487501	2.81586	1.65546
GO:0071397	cellular response to cholesterol	1	509	11	15766	0.317437	0.487501	2.81586	1.65546
GO:0071385	cellular response to glucocorticoid stimulus	1	509	11	15766	0.317437	0.487501	2.81586	1.65546
GO:0043923	positive regulation by host of viral transcription	1	509	11	15766	0.317437	0.487501	2.81586	1.65546
GO:0090009	primitive streak formation	1	509	11	15766	0.317437	0.487501	2.81586	1.65546
GO:0072593	reactive oxygen species metabolic process	2	509	35	15766	0.323492	0.494023	1.76997	1.6282
GO:0008652	cellular amino acid biosynthetic process	2	509	35	15766	0.323492	0.494023	1.76997	1.6282
GO:0030317	sperm motility	2	509	35	15766	0.323492	0.494023	1.76997	1.6282
GO:0007585	respiratory gaseous exchange	2	509	35	15766	0.323492	0.494023	1.76997	1.6282
GO:0006654	phosphatidic acid biosynthetic process	2	509	35	15766	0.323492	0.494023	1.76997	1.6282
GO:0051865	protein autoubiquitination	2	509	35	15766	0.323492	0.494023	1.76997	1.6282
GO:0048545	response to steroid hormone	2	509	35	15766	0.323492	0.494023	1.76997	1.6282
GO:0009653	anatomical structure morphogenesis	5	509	116	15766	0.330006	0.501007	1.33511	1.59944
GO:0045766	positive regulation of angiogenesis	4	509	89	15766	0.33328	0.501007	1.39211	1.58519
GO:0060333	interferon-gamma-mediated signaling pathway	3	509	62	15766	0.333401	0.501007	1.49876	1.58467
GO:0007187	G-protein coupled receptor signaling pathway, coupled to cyclic nucleotide second messenger	2	509	36	15766	0.335025	0.501007	1.7208	1.57766
GO:0034332	adherens junction organization	2	509	36	15766	0.335025	0.501007	1.7208	1.57766
GO:0007281	germ cell development	2	509	36	15766	0.335025	0.501007	1.7208	1.57766
GO:0032870	cellular response to hormone stimulus	2	509	36	15766	0.335025	0.501007	1.7208	1.57766
GO:0038095	Fc-epsilon receptor signaling pathway	7	509	173	15766	0.335532	0.501007	1.2533	1.57548
GO:0031396	regulation of protein ubiquitination	1	509	12	15766	0.338809	0.501007	2.5812	1.56146
GO:0051085	chaperone mediated protein folding requiring cofactor	1	509	12	15766	0.338809	0.501007	2.5812	1.56146
GO:0045780	positive regulation of bone resorption	1	509	12	15766	0.338809	0.501007	2.5812	1.56146
GO:0036109	alpha-linolenic acid metabolic process	1	509	12	15766	0.338809	0.501007	2.5812	1.56146
GO:0006044	N-acetylglucosamine metabolic process	1	509	12	15766	0.338809	0.501007	2.5812	1.56146
GO:0060047	heart contraction	1	509	12	15766	0.338809	0.501007	2.5812	1.56146
GO:0022408	negative regulation of cell-cell adhesion	1	509	12	15766	0.338809	0.501007	2.5812	1.56146
GO:0060445	branching involved in salivary gland morphogenesis	1	509	12	15766	0.338809	0.501007	2.5812	1.56146
GO:0048268	clathrin coat assembly	1	509	12	15766	0.338809	0.501007	2.5812	1.56146
GO:0035137	hindlimb morphogenesis	1	509	12	15766	0.338809	0.501007	2.5812	1.56146
GO:0043249	erythrocyte maturation	1	509	12	15766	0.338809	0.501007	2.5812	1.56146
GO:0042994	cytoplasmic sequestering of transcription factor	1	509	12	15766	0.338809	0.501007	2.5812	1.56146
GO:0034374	low-density lipoprotein particle remodeling	1	509	12	15766	0.338809	0.501007	2.5812	1.56146
GO:0001963	synaptic transmission, dopaminergic	1	509	12	15766	0.338809	0.501007	2.5812	1.56146
GO:0050901	leukocyte tethering or rolling	1	509	12	15766	0.338809	0.501007	2.5812	1.56146
GO:0045078	positive regulation of interferon-gamma biosynthetic process	1	509	12	15766	0.338809	0.501007	2.5812	1.56146
GO:0048711	positive regulation of astrocyte differentiation	1	509	12	15766	0.338809	0.501007	2.5812	1.56146
GO:0033540	fatty acid beta-oxidation using acyl-CoA oxidase	1	509	12	15766	0.338809	0.501007	2.5812	1.56146
GO:0033559	unsaturated fatty acid metabolic process	1	509	12	15766	0.338809	0.501007	2.5812	1.56146
GO:0033197	response to vitamin E	1	509	12	15766	0.338809	0.501007	2.5812	1.56146
GO:0030299	intestinal cholesterol absorption	1	509	12	15766	0.338809	0.501007	2.5812	1.56146
GO:0015809	arginine transport	1	509	12	15766	0.338809	0.501007	2.5812	1.56146
GO:0048814	regulation of dendrite morphogenesis	1	509	12	15766	0.338809	0.501007	2.5812	1.56146
GO:0032743	positive regulation of interleukin-2 production	1	509	12	15766	0.338809	0.501007	2.5812	1.56146
GO:0048484	enteric nervous system development	1	509	12	15766	0.338809	0.501007	2.5812	1.56146
GO:0035774	positive regulation of insulin secretion involved in cellular response to glucose stimulus	1	509	12	15766	0.338809	0.501007	2.5812	1.56146
GO:0030903	notochord development	1	509	12	15766	0.338809	0.501007	2.5812	1.56146
GO:0006702	androgen biosynthetic process	1	509	12	15766	0.338809	0.501007	2.5812	1.56146
GO:0021702	cerebellar Purkinje cell differentiation	1	509	12	15766	0.338809	0.501007	2.5812	1.56146
GO:0001817	regulation of cytokine production	1	509	12	15766	0.338809	0.501007	2.5812	1.56146
GO:0021680	cerebellar Purkinje cell layer development	1	509	12	15766	0.338809	0.501007	2.5812	1.56146
GO:0043508	negative regulation of JUN kinase activity	1	509	12	15766	0.338809	0.501007	2.5812	1.56146
GO:0007342	fusion of sperm to egg plasma membrane	1	509	12	15766	0.338809	0.501007	2.5812	1.56146
GO:0055085	transmembrane transport	26	509	728	15766	0.339963	0.502325	1.10623	1.55655
GO:0050896	response to stimulus	34	509	966	15766	0.341702	0.504506	1.0902	1.54919
GO:0007156	homophilic cell adhesion	5	509	118	15766	0.34235	0.505073	1.31248	1.54645
GO:0045785	positive regulation of cell adhesion	2	509	37	15766	0.346499	0.509228	1.6743	1.52908
GO:0032956	regulation of actin cytoskeleton organization	2	509	37	15766	0.346499	0.509228	1.6743	1.52908
GO:0007200	phospholipase C-activating G-protein coupled receptor signaling pathway	2	509	37	15766	0.346499	0.509228	1.6743	1.52908
GO:0040007	growth	2	509	37	15766	0.346499	0.509228	1.6743	1.52908
GO:0060548	negative regulation of cell death	2	509	37	15766	0.346499	0.509228	1.6743	1.52908
GO:0007411	axon guidance	13	509	349	15766	0.349025	0.512546	1.15378	1.5186
GO:0006987	activation of signaling protein activity involved in unfolded protein response	3	509	64	15766	0.35058	0.514435	1.45193	1.51219
GO:0006470	protein dephosphorylation	6	509	148	15766	0.353119	0.514508	1.25572	1.50177
GO:0051092	positive regulation of NF-kappaB transcription factor activity	5	509	120	15766	0.354724	0.514508	1.2906	1.49523
GO:0001942	hair follicle development	2	509	38	15766	0.357904	0.514508	1.63023	1.48235
GO:0030199	collagen fibril organization	2	509	38	15766	0.357904	0.514508	1.63023	1.48235
GO:0070371	ERK1 and ERK2 cascade	1	509	13	15766	0.35951	0.514508	2.38265	1.4759
GO:0070372	regulation of ERK1 and ERK2 cascade	1	509	13	15766	0.35951	0.514508	2.38265	1.4759
GO:0045778	positive regulation of ossification	1	509	13	15766	0.35951	0.514508	2.38265	1.4759
GO:0031334	positive regulation of protein complex assembly	1	509	13	15766	0.35951	0.514508	2.38265	1.4759
GO:0010039	response to iron ion	1	509	13	15766	0.35951	0.514508	2.38265	1.4759
GO:0046928	regulation of neurotransmitter secretion	1	509	13	15766	0.35951	0.514508	2.38265	1.4759
GO:0007215	glutamate receptor signaling pathway	1	509	13	15766	0.35951	0.514508	2.38265	1.4759
GO:0045086	positive regulation of interleukin-2 biosynthetic process	1	509	13	15766	0.35951	0.514508	2.38265	1.4759
GO:0006536	glutamate metabolic process	1	509	13	15766	0.35951	0.514508	2.38265	1.4759
GO:0033160	positive regulation of protein import into nucleus, translocation	1	509	13	15766	0.35951	0.514508	2.38265	1.4759
GO:0033554	cellular response to stress	1	509	13	15766	0.35951	0.514508	2.38265	1.4759
GO:0060749	mammary gland alveolus development	1	509	13	15766	0.35951	0.514508	2.38265	1.4759
GO:0002087	regulation of respiratory gaseous exchange by neurological system process	1	509	13	15766	0.35951	0.514508	2.38265	1.4759
GO:0050773	regulation of dendrite development	1	509	13	15766	0.35951	0.514508	2.38265	1.4759
GO:0046620	regulation of organ growth	1	509	13	15766	0.35951	0.514508	2.38265	1.4759
GO:0016098	monoterpenoid metabolic process	1	509	13	15766	0.35951	0.514508	2.38265	1.4759
GO:0090314	positive regulation of protein targeting to membrane	1	509	13	15766	0.35951	0.514508	2.38265	1.4759
GO:0021527	spinal cord association neuron differentiation	1	509	13	15766	0.35951	0.514508	2.38265	1.4759
GO:0043403	skeletal muscle tissue regeneration	1	509	13	15766	0.35951	0.514508	2.38265	1.4759
GO:0001779	natural killer cell differentiation	1	509	13	15766	0.35951	0.514508	2.38265	1.4759
GO:0007405	neuroblast proliferation	1	509	13	15766	0.35951	0.514508	2.38265	1.4759
GO:0007413	axonal fasciculation	1	509	13	15766	0.35951	0.514508	2.38265	1.4759
GO:0045662	negative regulation of myoblast differentiation	1	509	13	15766	0.35951	0.514508	2.38265	1.4759
GO:0070989	oxidative demethylation	1	509	13	15766	0.35951	0.514508	2.38265	1.4759
GO:0042445	hormone metabolic process	1	509	13	15766	0.35951	0.514508	2.38265	1.4759
GO:0043537	negative regulation of blood vessel endothelial cell migration	1	509	13	15766	0.35951	0.514508	2.38265	1.4759
GO:0035066	positive regulation of histone acetylation	1	509	13	15766	0.35951	0.514508	2.38265	1.4759
GO:0060134	prepulse inhibition	1	509	13	15766	0.35951	0.514508	2.38265	1.4759
GO:0018345	protein palmitoylation	1	509	13	15766	0.35951	0.514508	2.38265	1.4759
GO:0006334	nucleosome assembly	5	509	122	15766	0.367112	0.524995	1.26945	1.44571
GO:0051726	regulation of cell cycle	4	509	94	15766	0.368829	0.526456	1.31806	1.43897
GO:0048146	positive regulation of fibroblast proliferation	2	509	39	15766	0.369235	0.526456	1.58843	1.43739
GO:0030593	neutrophil chemotaxis	2	509	39	15766	0.369235	0.526456	1.58843	1.43739
GO:0035725	sodium ion transmembrane transport	2	509	39	15766	0.369235	0.526456	1.58843	1.43739
GO:0006338	chromatin remodeling	3	509	67	15766	0.376236	0.532055	1.38692	1.41029
GO:0007338	single fertilization	3	509	67	15766	0.376236	0.532055	1.38692	1.41029
GO:0002526	acute inflammatory response	1	509	14	15766	0.379562	0.532055	2.21246	1.39759
GO:0006402	mRNA catabolic process	1	509	14	15766	0.379562	0.532055	2.21246	1.39759
GO:0007130	synaptonemal complex assembly	1	509	14	15766	0.379562	0.532055	2.21246	1.39759
GO:0071480	cellular response to gamma radiation	1	509	14	15766	0.379562	0.532055	2.21246	1.39759
GO:0048255	mRNA stabilization	1	509	14	15766	0.379562	0.532055	2.21246	1.39759
GO:0060037	pharyngeal system development	1	509	14	15766	0.379562	0.532055	2.21246	1.39759
GO:0048266	behavioral response to pain	1	509	14	15766	0.379562	0.532055	2.21246	1.39759
GO:0043616	keratinocyte proliferation	1	509	14	15766	0.379562	0.532055	2.21246	1.39759
GO:0031032	actomyosin structure organization	1	509	14	15766	0.379562	0.532055	2.21246	1.39759
GO:0045807	positive regulation of endocytosis	1	509	14	15766	0.379562	0.532055	2.21246	1.39759
GO:0035265	organ growth	1	509	14	15766	0.379562	0.532055	2.21246	1.39759
GO:0006911	phagocytosis, engulfment	1	509	14	15766	0.379562	0.532055	2.21246	1.39759
GO:0010524	positive regulation of calcium ion transport into cytosol	1	509	14	15766	0.379562	0.532055	2.21246	1.39759
GO:0002063	chondrocyte development	1	509	14	15766	0.379562	0.532055	2.21246	1.39759
GO:0070059	intrinsic apoptotic signaling pathway in response to endoplasmic reticulum stress	1	509	14	15766	0.379562	0.532055	2.21246	1.39759
GO:0045954	positive regulation of natural killer cell mediated cytotoxicity	1	509	14	15766	0.379562	0.532055	2.21246	1.39759
GO:0001706	endoderm formation	1	509	14	15766	0.379562	0.532055	2.21246	1.39759
GO:0032331	negative regulation of chondrocyte differentiation	1	509	14	15766	0.379562	0.532055	2.21246	1.39759
GO:0042446	hormone biosynthetic process	1	509	14	15766	0.379562	0.532055	2.21246	1.39759
GO:0005513	detection of calcium ion	1	509	14	15766	0.379562	0.532055	2.21246	1.39759
GO:0007340	acrosome reaction	1	509	14	15766	0.379562	0.532055	2.21246	1.39759
GO:0008285	negative regulation of cell proliferation	14	509	388	15766	0.382547	0.535732	1.11764	1.38629
GO:0007218	neuropeptide signaling pathway	4	509	96	15766	0.383026	0.535732	1.2906	1.38449
GO:0031175	neuron projection development	4	509	96	15766	0.383026	0.535732	1.2906	1.38449
GO:0050911	detection of chemical stimulus involved in sensory perception of smell	28	509	808	15766	0.388328	0.542751	1.07337	1.36465
GO:0021766	hippocampus development	2	509	41	15766	0.391648	0.545397	1.51095	1.35237
GO:0035690	cellular response to drug	2	509	41	15766	0.391648	0.545397	1.51095	1.35237
GO:0008542	visual learning	2	509	41	15766	0.391648	0.545397	1.51095	1.35237
GO:0050727	regulation of inflammatory response	2	509	41	15766	0.391648	0.545397	1.51095	1.35237
GO:0019722	calcium-mediated signaling	2	509	41	15766	0.391648	0.545397	1.51095	1.35237
GO:0070374	positive regulation of ERK1 and ERK2 cascade	4	509	98	15766	0.397182	0.546461	1.26426	1.33213
GO:0030878	thyroid gland development	1	509	15	15766	0.398985	0.546461	2.06496	1.32559
GO:0043281	regulation of cysteine-type endopeptidase activity involved in apoptotic process	1	509	15	15766	0.398985	0.546461	2.06496	1.32559
GO:0048699	generation of neurons	1	509	15	15766	0.398985	0.546461	2.06496	1.32559
GO:0008299	isoprenoid biosynthetic process	1	509	15	15766	0.398985	0.546461	2.06496	1.32559
GO:0048745	smooth muscle tissue development	1	509	15	15766	0.398985	0.546461	2.06496	1.32559
GO:0050482	arachidonic acid secretion	1	509	15	15766	0.398985	0.546461	2.06496	1.32559
GO:0006970	response to osmotic stress	1	509	15	15766	0.398985	0.546461	2.06496	1.32559
GO:0042100	B cell proliferation	1	509	15	15766	0.398985	0.546461	2.06496	1.32559
GO:0051480	cytosolic calcium ion homeostasis	1	509	15	15766	0.398985	0.546461	2.06496	1.32559
GO:0014032	neural crest cell development	1	509	15	15766	0.398985	0.546461	2.06496	1.32559
GO:0010225	response to UV-C	1	509	15	15766	0.398985	0.546461	2.06496	1.32559
GO:0043046	DNA methylation involved in gamete generation	1	509	15	15766	0.398985	0.546461	2.06496	1.32559
GO:0010634	positive regulation of epithelial cell migration	1	509	15	15766	0.398985	0.546461	2.06496	1.32559
GO:0007271	synaptic transmission, cholinergic	1	509	15	15766	0.398985	0.546461	2.06496	1.32559
GO:0010812	negative regulation of cell-substrate adhesion	1	509	15	15766	0.398985	0.546461	2.06496	1.32559
GO:0006790	sulfur compound metabolic process	1	509	15	15766	0.398985	0.546461	2.06496	1.32559
GO:0032786	positive regulation of DNA-templated transcription, elongation	1	509	15	15766	0.398985	0.546461	2.06496	1.32559
GO:0006198	cAMP catabolic process	1	509	15	15766	0.398985	0.546461	2.06496	1.32559
GO:0015693	magnesium ion transport	1	509	15	15766	0.398985	0.546461	2.06496	1.32559
GO:0046328	regulation of JNK cascade	1	509	15	15766	0.398985	0.546461	2.06496	1.32559
GO:0071364	cellular response to epidermal growth factor stimulus	1	509	15	15766	0.398985	0.546461	2.06496	1.32559
GO:0060135	maternal process involved in female pregnancy	1	509	15	15766	0.398985	0.546461	2.06496	1.32559
GO:0050731	positive regulation of peptidyl-tyrosine phosphorylation	3	509	70	15766	0.401671	0.549353	1.32748	1.31591
GO:0030574	collagen catabolic process	3	509	70	15766	0.401671	0.549353	1.32748	1.31591
GO:0006606	protein import into nucleus	2	509	42	15766	0.402718	0.55039	1.47497	1.31216
GO:0051260	protein homooligomerization	6	509	158	15766	0.408667	0.558122	1.17625	1.291
GO:0045786	negative regulation of cell cycle	2	509	43	15766	0.413689	0.56226	1.44067	1.27338
GO:0006813	potassium ion transport	5	509	130	15766	0.41657	0.56226	1.19133	1.26337
GO:0006855	drug transmembrane transport	1	509	16	15766	0.417799	0.56226	1.9359	1.25912
GO:0048246	macrophage chemotaxis	1	509	16	15766	0.417799	0.56226	1.9359	1.25912
GO:0048007	antigen processing and presentation, exogenous lipid antigen via MHC class Ib	1	509	16	15766	0.417799	0.56226	1.9359	1.25912
GO:0042136	neurotransmitter biosynthetic process	1	509	16	15766	0.417799	0.56226	1.9359	1.25912
GO:0031529	ruffle organization	1	509	16	15766	0.417799	0.56226	1.9359	1.25912
GO:0002089	lens morphogenesis in camera-type eye	1	509	16	15766	0.417799	0.56226	1.9359	1.25912
GO:0030224	monocyte differentiation	1	509	16	15766	0.417799	0.56226	1.9359	1.25912
GO:0072332	intrinsic apoptotic signaling pathway by p53 class mediator	1	509	16	15766	0.417799	0.56226	1.9359	1.25912
GO:0043011	myeloid dendritic cell differentiation	1	509	16	15766	0.417799	0.56226	1.9359	1.25912
GO:0060292	long term synaptic depression	1	509	16	15766	0.417799	0.56226	1.9359	1.25912
GO:0032722	positive regulation of chemokine production	1	509	16	15766	0.417799	0.56226	1.9359	1.25912
GO:0031293	membrane protein intracellular domain proteolysis	1	509	16	15766	0.417799	0.56226	1.9359	1.25912
GO:0042246	tissue regeneration	1	509	16	15766	0.417799	0.56226	1.9359	1.25912
GO:0032332	positive regulation of chondrocyte differentiation	1	509	16	15766	0.417799	0.56226	1.9359	1.25912
GO:0045671	negative regulation of osteoclast differentiation	1	509	16	15766	0.417799	0.56226	1.9359	1.25912
GO:0007263	nitric oxide mediated signal transduction	1	509	16	15766	0.417799	0.56226	1.9359	1.25912
GO:0042832	defense response to protozoan	1	509	16	15766	0.417799	0.56226	1.9359	1.25912
GO:0023019	signal transduction involved in regulation of gene expression	1	509	16	15766	0.417799	0.56226	1.9359	1.25912
GO:0006821	chloride transport	3	509	72	15766	0.41846	0.56226	1.2906	1.25684
GO:0038096	Fc-gamma receptor signaling pathway involved in phagocytosis	3	509	72	15766	0.41846	0.56226	1.2906	1.25684
GO:0040008	regulation of growth	3	509	72	15766	0.41846	0.56226	1.2906	1.25684
GO:0006814	sodium ion transport	5	509	131	15766	0.422717	0.567581	1.18223	1.24224
GO:0043525	positive regulation of neuron apoptotic process	2	509	44	15766	0.424559	0.569654	1.40793	1.23596
GO:0001764	neuron migration	4	509	103	15766	0.432285	0.57854	1.20289	1.20994
GO:0006825	copper ion transport	1	509	17	15766	0.436023	0.57854	1.82203	1.19752
GO:0060038	cardiac muscle cell proliferation	1	509	17	15766	0.436023	0.57854	1.82203	1.19752
GO:0010165	response to X-ray	1	509	17	15766	0.436023	0.57854	1.82203	1.19752
GO:0060334	regulation of interferon-gamma-mediated signaling pathway	1	509	17	15766	0.436023	0.57854	1.82203	1.19752
GO:0002092	positive regulation of receptor internalization	1	509	17	15766	0.436023	0.57854	1.82203	1.19752
GO:0045930	negative regulation of mitotic cell cycle	1	509	17	15766	0.436023	0.57854	1.82203	1.19752
GO:0006612	protein targeting to membrane	1	509	17	15766	0.436023	0.57854	1.82203	1.19752
GO:0019228	regulation of action potential in neuron	1	509	17	15766	0.436023	0.57854	1.82203	1.19752
GO:0051881	regulation of mitochondrial membrane potential	1	509	17	15766	0.436023	0.57854	1.82203	1.19752
GO:0032733	positive regulation of interleukin-10 production	1	509	17	15766	0.436023	0.57854	1.82203	1.19752
GO:0006349	regulation of gene expression by genetic imprinting	1	509	17	15766	0.436023	0.57854	1.82203	1.19752
GO:0048546	digestive tract morphogenesis	1	509	17	15766	0.436023	0.57854	1.82203	1.19752
GO:0061098	positive regulation of protein tyrosine kinase activity	1	509	17	15766	0.436023	0.57854	1.82203	1.19752
GO:0051930	regulation of sensory perception of pain	1	509	17	15766	0.436023	0.57854	1.82203	1.19752
GO:0086005	regulation of ventricular cardiac muscle cell action potential	1	509	17	15766	0.436023	0.57854	1.82203	1.19752
GO:0001934	positive regulation of protein phosphorylation	4	509	104	15766	0.439241	0.582406	1.19133	1.18691
GO:0007608	sensory perception of smell	28	509	832	15766	0.445129	0.589144	1.04241	1.1677
GO:0050434	positive regulation of viral transcription	2	509	46	15766	0.445972	0.589144	1.34672	1.16497
GO:0048704	embryonic skeletal system morphogenesis	2	509	46	15766	0.445972	0.589144	1.34672	1.16497
GO:0030163	protein catabolic process	2	509	46	15766	0.445972	0.589144	1.34672	1.16497
GO:0051781	positive regulation of cell division	2	509	46	15766	0.445972	0.589144	1.34672	1.16497
GO:0002576	platelet degranulation	4	509	105	15766	0.446172	0.589144	1.17998	1.16433
GO:0007601	visual perception	7	509	195	15766	0.447008	0.589238	1.1119	1.16163
GO:0034641	cellular nitrogen compound metabolic process	7	509	195	15766	0.447008	0.589238	1.1119	1.16163
GO:0034220	ion transmembrane transport	5	509	135	15766	0.447167	0.589238	1.1472	1.16111
GO:0006928	cellular component movement	4	509	106	15766	0.453075	0.589285	1.16885	1.14218
GO:0045746	negative regulation of Notch signaling pathway	1	509	18	15766	0.453676	0.589285	1.7208	1.14027
GO:0000038	very long-chain fatty acid metabolic process	1	509	18	15766	0.453676	0.589285	1.7208	1.14027
GO:0032967	positive regulation of collagen biosynthetic process	1	509	18	15766	0.453676	0.589285	1.7208	1.14027
GO:0035924	cellular response to vascular endothelial growth factor stimulus	1	509	18	15766	0.453676	0.589285	1.7208	1.14027
GO:0044344	cellular response to fibroblast growth factor stimulus	1	509	18	15766	0.453676	0.589285	1.7208	1.14027
GO:0002407	dendritic cell chemotaxis	1	509	18	15766	0.453676	0.589285	1.7208	1.14027
GO:0050678	regulation of epithelial cell proliferation	1	509	18	15766	0.453676	0.589285	1.7208	1.14027
GO:0002026	regulation of the force of heart contraction	1	509	18	15766	0.453676	0.589285	1.7208	1.14027
GO:0002076	osteoblast development	1	509	18	15766	0.453676	0.589285	1.7208	1.14027
GO:0055074	calcium ion homeostasis	1	509	18	15766	0.453676	0.589285	1.7208	1.14027
GO:0014047	glutamate secretion	1	509	18	15766	0.453676	0.589285	1.7208	1.14027
GO:0048485	sympathetic nervous system development	1	509	18	15766	0.453676	0.589285	1.7208	1.14027
GO:0043409	negative regulation of MAPK cascade	1	509	18	15766	0.453676	0.589285	1.7208	1.14027
GO:0030111	regulation of Wnt signaling pathway	1	509	18	15766	0.453676	0.589285	1.7208	1.14027
GO:0030101	natural killer cell activation	1	509	18	15766	0.453676	0.589285	1.7208	1.14027
GO:0048557	embryonic digestive tract morphogenesis	1	509	18	15766	0.453676	0.589285	1.7208	1.14027
GO:0090023	positive regulation of neutrophil chemotaxis	1	509	18	15766	0.453676	0.589285	1.7208	1.14027
GO:0035050	embryonic heart tube development	1	509	18	15766	0.453676	0.589285	1.7208	1.14027
GO:0009451	RNA modification	1	509	18	15766	0.453676	0.589285	1.7208	1.14027
GO:0016486	peptide hormone processing	1	509	18	15766	0.453676	0.589285	1.7208	1.14027
GO:0030521	androgen receptor signaling pathway	2	509	47	15766	0.456509	0.592563	1.31806	1.13128
GO:0033138	positive regulation of peptidyl-serine phosphorylation	2	509	48	15766	0.466928	0.603298	1.2906	1.09873
GO:0030155	regulation of cell adhesion	2	509	48	15766	0.466928	0.603298	1.2906	1.09873
GO:0031124	mRNA 3'-end processing	2	509	48	15766	0.466928	0.603298	1.2906	1.09873
GO:0007420	brain development	7	509	199	15766	0.467074	0.603298	1.08955	1.09828
GO:0006801	superoxide metabolic process	1	509	19	15766	0.470775	0.603298	1.63023	1.08689
GO:0001522	pseudouridine synthesis	1	509	19	15766	0.470775	0.603298	1.63023	1.08689
GO:0050427	3'-phosphoadenosine 5'-phosphosulfate metabolic process	1	509	19	15766	0.470775	0.603298	1.63023	1.08689
GO:0006541	glutamine metabolic process	1	509	19	15766	0.470775	0.603298	1.63023	1.08689
GO:0007520	myoblast fusion	1	509	19	15766	0.470775	0.603298	1.63023	1.08689
GO:0006637	acyl-CoA metabolic process	1	509	19	15766	0.470775	0.603298	1.63023	1.08689
GO:0008045	motor neuron axon guidance	1	509	19	15766	0.470775	0.603298	1.63023	1.08689
GO:0042311	vasodilation	1	509	19	15766	0.470775	0.603298	1.63023	1.08689
GO:0016125	sterol metabolic process	1	509	19	15766	0.470775	0.603298	1.63023	1.08689
GO:0050890	cognition	1	509	19	15766	0.470775	0.603298	1.63023	1.08689
GO:0006171	cAMP biosynthetic process	1	509	19	15766	0.470775	0.603298	1.63023	1.08689
GO:0046329	negative regulation of JNK cascade	1	509	19	15766	0.470775	0.603298	1.63023	1.08689
GO:0001894	tissue homeostasis	1	509	19	15766	0.470775	0.603298	1.63023	1.08689
GO:0050850	positive regulation of calcium-mediated signaling	1	509	19	15766	0.470775	0.603298	1.63023	1.08689
GO:0030010	establishment of cell polarity	1	509	19	15766	0.470775	0.603298	1.63023	1.08689
GO:0042542	response to hydrogen peroxide	2	509	49	15766	0.477226	0.611156	1.26426	1.06725
GO:0030900	forebrain development	3	509	80	15766	0.483791	0.618718	1.16154	1.04754
GO:0030198	extracellular matrix organization	9	509	264	15766	0.484952	0.618718	1.05595	1.04409
GO:0086091	regulation of heart rate by cardiac conduction	1	509	20	15766	0.487337	0.618718	1.54872	1.03701
GO:0090103	cochlea morphogenesis	1	509	20	15766	0.487337	0.618718	1.54872	1.03701
GO:0046513	ceramide biosynthetic process	1	509	20	15766	0.487337	0.618718	1.54872	1.03701
GO:0072661	protein targeting to plasma membrane	1	509	20	15766	0.487337	0.618718	1.54872	1.03701
GO:0045907	positive regulation of vasoconstriction	1	509	20	15766	0.487337	0.618718	1.54872	1.03701
GO:0017157	regulation of exocytosis	1	509	20	15766	0.487337	0.618718	1.54872	1.03701
GO:0032757	positive regulation of interleukin-8 production	1	509	20	15766	0.487337	0.618718	1.54872	1.03701
GO:0048477	oogenesis	1	509	20	15766	0.487337	0.618718	1.54872	1.03701
GO:0019433	triglyceride catabolic process	1	509	20	15766	0.487337	0.618718	1.54872	1.03701
GO:0042346	positive regulation of NF-kappaB import into nucleus	1	509	20	15766	0.487337	0.618718	1.54872	1.03701
GO:0051281	positive regulation of release of sequestered calcium ion into cytosol	1	509	20	15766	0.487337	0.618718	1.54872	1.03701
GO:0006369	termination of RNA polymerase II transcription	2	509	51	15766	0.49745	0.630301	1.21468	1.00738
GO:0030183	B cell differentiation	2	509	51	15766	0.49745	0.630301	1.21468	1.00738
GO:0043434	response to peptide hormone	2	509	51	15766	0.49745	0.630301	1.21468	1.00738
GO:0007584	response to nutrient	3	509	82	15766	0.499572	0.632571	1.13321	1.00123
GO:0007194	negative regulation of adenylate cyclase activity	1	509	21	15766	0.503381	0.632783	1.47497	0.990279
GO:0036149	phosphatidylinositol acyl-chain remodeling	1	509	21	15766	0.503381	0.632783	1.47497	0.990279
GO:0045453	bone resorption	1	509	21	15766	0.503381	0.632783	1.47497	0.990279
GO:0007031	peroxisome organization	1	509	21	15766	0.503381	0.632783	1.47497	0.990279
GO:0000281	mitotic cytokinesis	1	509	21	15766	0.503381	0.632783	1.47497	0.990279
GO:0048844	artery morphogenesis	1	509	21	15766	0.503381	0.632783	1.47497	0.990279
GO:0050771	negative regulation of axonogenesis	1	509	21	15766	0.503381	0.632783	1.47497	0.990279
GO:0014065	phosphatidylinositol 3-kinase signaling	1	509	21	15766	0.503381	0.632783	1.47497	0.990279
GO:0007292	female gamete generation	1	509	21	15766	0.503381	0.632783	1.47497	0.990279
GO:0033344	cholesterol efflux	1	509	21	15766	0.503381	0.632783	1.47497	0.990279
GO:0048568	embryonic organ development	1	509	21	15766	0.503381	0.632783	1.47497	0.990279
GO:0007224	smoothened signaling pathway	2	509	52	15766	0.507371	0.636544	1.19133	0.978887
GO:0045596	negative regulation of cell differentiation	2	509	52	15766	0.507371	0.636544	1.19133	0.978887
GO:0043085	positive regulation of catalytic activity	2	509	52	15766	0.507371	0.636544	1.19133	0.978887
GO:0006968	cellular defense response	2	509	53	15766	0.517162	0.645108	1.16885	0.951311
GO:0001649	osteoblast differentiation	2	509	53	15766	0.517162	0.645108	1.16885	0.951311
GO:0008306	associative learning	1	509	22	15766	0.518921	0.645108	1.40793	0.946414
GO:0032570	response to progesterone	1	509	22	15766	0.518921	0.645108	1.40793	0.946414
GO:0045879	negative regulation of smoothened signaling pathway	1	509	22	15766	0.518921	0.645108	1.40793	0.946414
GO:0046627	negative regulation of insulin receptor signaling pathway	1	509	22	15766	0.518921	0.645108	1.40793	0.946414
GO:0042755	eating behavior	1	509	22	15766	0.518921	0.645108	1.40793	0.946414
GO:0042326	negative regulation of phosphorylation	1	509	22	15766	0.518921	0.645108	1.40793	0.946414
GO:0043330	response to exogenous dsRNA	1	509	22	15766	0.518921	0.645108	1.40793	0.946414
GO:0006337	nucleosome disassembly	1	509	22	15766	0.518921	0.645108	1.40793	0.946414
GO:0007276	gamete generation	1	509	22	15766	0.518921	0.645108	1.40793	0.946414
GO:0010862	positive regulation of pathway-restricted SMAD protein phosphorylation	1	509	22	15766	0.518921	0.645108	1.40793	0.946414
GO:0051965	positive regulation of synapse assembly	1	509	22	15766	0.518921	0.645108	1.40793	0.946414
GO:0006778	porphyrin-containing compound metabolic process	1	509	22	15766	0.518921	0.645108	1.40793	0.946414
GO:0006184	GTP catabolic process	8	509	241	15766	0.520094	0.646147	1.0282	0.943156
GO:0071260	cellular response to mechanical stimulus	2	509	54	15766	0.526822	0.65408	1.1472	0.924612
GO:0008203	cholesterol metabolic process	3	509	86	15766	0.530367	0.65741	1.0805	0.914937
GO:0010629	negative regulation of gene expression	3	509	86	15766	0.530367	0.65741	1.0805	0.914937
GO:0009306	protein secretion	1	509	23	15766	0.533974	0.65741	1.34672	0.905159
GO:0032147	activation of protein kinase activity	1	509	23	15766	0.533974	0.65741	1.34672	0.905159
GO:0030316	osteoclast differentiation	1	509	23	15766	0.533974	0.65741	1.34672	0.905159
GO:0035235	ionotropic glutamate receptor signaling pathway	1	509	23	15766	0.533974	0.65741	1.34672	0.905159
GO:0034605	cellular response to heat	1	509	23	15766	0.533974	0.65741	1.34672	0.905159
GO:0002040	sprouting angiogenesis	1	509	23	15766	0.533974	0.65741	1.34672	0.905159
GO:0055007	cardiac muscle cell differentiation	1	509	23	15766	0.533974	0.65741	1.34672	0.905159
GO:0006270	DNA replication initiation	1	509	23	15766	0.533974	0.65741	1.34672	0.905159
GO:2001237	negative regulation of extrinsic apoptotic signaling pathway	1	509	23	15766	0.533974	0.65741	1.34672	0.905159
GO:0031214	biomineral tissue development	1	509	23	15766	0.533974	0.65741	1.34672	0.905159
GO:0060173	limb development	1	509	23	15766	0.533974	0.65741	1.34672	0.905159
GO:0071456	cellular response to hypoxia	3	509	87	15766	0.537897	0.661814	1.06808	0.894599
GO:0030335	positive regulation of cell migration	4	509	119	15766	0.539643	0.663536	1.04116	0.889922
GO:0007599	hemostasis	2	509	56	15766	0.545743	0.668901	1.10623	0.873707
GO:0010976	positive regulation of neuron projection development	2	509	56	15766	0.545743	0.668901	1.10623	0.873707
GO:0046330	positive regulation of JNK cascade	2	509	56	15766	0.545743	0.668901	1.10623	0.873707
GO:0048662	negative regulation of smooth muscle cell proliferation	1	509	24	15766	0.548555	0.668901	1.2906	0.866291
GO:0000083	regulation of transcription involved in G1/S transition of mitotic cell cycle	1	509	24	15766	0.548555	0.668901	1.2906	0.866291
GO:0010043	response to zinc ion	1	509	24	15766	0.548555	0.668901	1.2906	0.866291
GO:0001954	positive regulation of cell-matrix adhesion	1	509	24	15766	0.548555	0.668901	1.2906	0.866291
GO:0045840	positive regulation of mitosis	1	509	24	15766	0.548555	0.668901	1.2906	0.866291
GO:0008089	anterograde axon cargo transport	1	509	24	15766	0.548555	0.668901	1.2906	0.866291
GO:0019229	regulation of vasoconstriction	1	509	24	15766	0.548555	0.668901	1.2906	0.866291
GO:0032312	regulation of ARF GTPase activity	1	509	24	15766	0.548555	0.668901	1.2906	0.866291
GO:0030534	adult behavior	1	509	24	15766	0.548555	0.668901	1.2906	0.866291
GO:0023014	signal transduction by phosphorylation	1	509	24	15766	0.548555	0.668901	1.2906	0.866291
GO:0050900	leukocyte migration	4	509	121	15766	0.552337	0.673084	1.02395	0.856378
GO:0042787	protein ubiquitination involved in ubiquitin-dependent protein catabolic process	2	509	57	15766	0.555001	0.6759	1.08682	0.849437
GO:0010466	negative regulation of peptidase activity	4	509	122	15766	0.558613	0.679433	1.01556	0.840078
GO:0007010	cytoskeleton organization	4	509	122	15766	0.558613	0.679433	1.01556	0.840078
GO:0031397	negative regulation of protein ubiquitination	1	509	25	15766	0.562679	0.679651	1.23898	0.829615
GO:0001958	endochondral ossification	1	509	25	15766	0.562679	0.679651	1.23898	0.829615
GO:0032091	negative regulation of protein binding	1	509	25	15766	0.562679	0.679651	1.23898	0.829615
GO:0001654	eye development	1	509	25	15766	0.562679	0.679651	1.23898	0.829615
GO:0010575	positive regulation vascular endothelial growth factor production	1	509	25	15766	0.562679	0.679651	1.23898	0.829615
GO:0009617	response to bacterium	1	509	25	15766	0.562679	0.679651	1.23898	0.829615
GO:0046676	negative regulation of insulin secretion	1	509	25	15766	0.562679	0.679651	1.23898	0.829615
GO:0021537	telencephalon development	1	509	25	15766	0.562679	0.679651	1.23898	0.829615
GO:0016925	protein sumoylation	1	509	25	15766	0.562679	0.679651	1.23898	0.829615
GO:0006206	pyrimidine nucleobase metabolic process	1	509	25	15766	0.562679	0.679651	1.23898	0.829615
GO:0044255	cellular lipid metabolic process	5	509	155	15766	0.563849	0.679651	0.999176	0.826618
GO:0006631	fatty acid metabolic process	5	509	155	15766	0.563849	0.679651	0.999176	0.826618
GO:0001568	blood vessel development	2	509	58	15766	0.564124	0.679651	1.06808	0.825915
GO:0051403	stress-activated MAPK cascade	2	509	58	15766	0.564124	0.679651	1.06808	0.825915
GO:0030509	BMP signaling pathway	2	509	58	15766	0.564124	0.679651	1.06808	0.825915
GO:0030326	embryonic limb morphogenesis	2	509	59	15766	0.573111	0.687462	1.04998	0.803113
GO:0050776	regulation of immune response	3	509	92	15766	0.574469	0.687462	1.01004	0.799699
GO:0045765	regulation of angiogenesis	1	509	26	15766	0.576361	0.687462	1.19133	0.794956
GO:0000722	telomere maintenance via recombination	1	509	26	15766	0.576361	0.687462	1.19133	0.794956
GO:0006826	iron ion transport	1	509	26	15766	0.576361	0.687462	1.19133	0.794956
GO:0043552	positive regulation of phosphatidylinositol 3-kinase activity	1	509	26	15766	0.576361	0.687462	1.19133	0.794956
GO:0006479	protein methylation	1	509	26	15766	0.576361	0.687462	1.19133	0.794956
GO:0046427	positive regulation of JAK-STAT cascade	1	509	26	15766	0.576361	0.687462	1.19133	0.794956
GO:0007616	long-term memory	1	509	26	15766	0.576361	0.687462	1.19133	0.794956
GO:0018146	keratan sulfate biosynthetic process	1	509	26	15766	0.576361	0.687462	1.19133	0.794956
GO:0034504	protein localization to nucleus	1	509	26	15766	0.576361	0.687462	1.19133	0.794956
GO:0051899	membrane depolarization	1	509	26	15766	0.576361	0.687462	1.19133	0.794956
GO:0015914	phospholipid transport	1	509	26	15766	0.576361	0.687462	1.19133	0.794956
GO:0034080	CENP-A containing nucleosome assembly at centromere	1	509	26	15766	0.576361	0.687462	1.19133	0.794956
GO:0048565	digestive tract development	1	509	26	15766	0.576361	0.687462	1.19133	0.794956
GO:0050853	B cell receptor signaling pathway	1	509	26	15766	0.576361	0.687462	1.19133	0.794956
GO:0007155	cell adhesion	19	509	605	15766	0.57967	0.690978	0.972752	0.786696
GO:0009725	response to hormone	2	509	60	15766	0.581961	0.693277	1.03248	0.781005
GO:0006071	glycerol metabolic process	1	509	27	15766	0.589613	0.699301	1.1472	0.762159
GO:0006493	protein O-linked glycosylation	1	509	27	15766	0.589613	0.699301	1.1472	0.762159
GO:0097191	extrinsic apoptotic signaling pathway	1	509	27	15766	0.589613	0.699301	1.1472	0.762159
GO:0043200	response to amino acid	1	509	27	15766	0.589613	0.699301	1.1472	0.762159
GO:0001937	negative regulation of endothelial cell proliferation	1	509	27	15766	0.589613	0.699301	1.1472	0.762159
GO:0034612	response to tumor necrosis factor	1	509	27	15766	0.589613	0.699301	1.1472	0.762159
GO:0031647	regulation of protein stability	1	509	27	15766	0.589613	0.699301	1.1472	0.762159
GO:0060021	palate development	2	509	61	15766	0.590675	0.699301	1.01556	0.759564
GO:0043433	negative regulation of sequence-specific DNA binding transcription factor activity	2	509	61	15766	0.590675	0.699301	1.01556	0.759564
GO:0032869	cellular response to insulin stimulus	2	509	61	15766	0.590675	0.699301	1.01556	0.759564
GO:0055114	oxidation-reduction process	22	509	709	15766	0.60221	0.707546	0.961126	0.731662
GO:0046474	glycerophospholipid biosynthetic process	3	509	96	15766	0.602379	0.707546	0.967952	0.731257
GO:0007131	reciprocal meiotic recombination	1	509	28	15766	0.60245	0.707546	1.10623	0.731086
GO:0000381	regulation of alternative mRNA splicing, via spliceosome	1	509	28	15766	0.60245	0.707546	1.10623	0.731086
GO:0042594	response to starvation	1	509	28	15766	0.60245	0.707546	1.10623	0.731086
GO:0002088	lens development in camera-type eye	1	509	28	15766	0.60245	0.707546	1.10623	0.731086
GO:0006611	protein export from nucleus	1	509	28	15766	0.60245	0.707546	1.10623	0.731086
GO:0006325	chromatin organization	1	509	28	15766	0.60245	0.707546	1.10623	0.731086
GO:0045600	positive regulation of fat cell differentiation	1	509	28	15766	0.60245	0.707546	1.10623	0.731086
GO:0008406	gonad development	1	509	28	15766	0.60245	0.707546	1.10623	0.731086
GO:0001837	epithelial to mesenchymal transition	1	509	28	15766	0.60245	0.707546	1.10623	0.731086
GO:0007346	regulation of mitotic cell cycle	1	509	28	15766	0.60245	0.707546	1.10623	0.731086
GO:0051258	protein polymerization	1	509	28	15766	0.60245	0.707546	1.10623	0.731086
GO:0030324	lung development	3	509	97	15766	0.609163	0.714991	0.957973	0.7151
GO:0044281	small molecule metabolic process	46	509	1475	15766	0.610294	0.715879	0.965983	0.712423
GO:0007179	transforming growth factor beta receptor signaling pathway	4	509	131	15766	0.612833	0.718416	0.945785	0.706434
GO:0010977	negative regulation of neuron projection development	1	509	29	15766	0.614885	0.719058	1.06808	0.701611
GO:0045429	positive regulation of nitric oxide biosynthetic process	1	509	29	15766	0.614885	0.719058	1.06808	0.701611
GO:0010595	positive regulation of endothelial cell migration	1	509	29	15766	0.614885	0.719058	1.06808	0.701611
GO:0043491	protein kinase B signaling	1	509	29	15766	0.614885	0.719058	1.06808	0.701611
GO:0007229	integrin-mediated signaling pathway	3	509	98	15766	0.615869	0.719768	0.948198	0.699305
GO:0048015	phosphatidylinositol-mediated signaling	4	509	132	15766	0.618594	0.722512	0.93862	0.692935
GO:0030168	platelet activation	7	509	232	15766	0.622111	0.726176	0.934574	0.684756
GO:0050679	positive regulation of epithelial cell proliferation	2	509	65	15766	0.624161	0.727803	0.95306	0.68001
GO:0033209	tumor necrosis factor-mediated signaling pathway	1	509	30	15766	0.62693	0.727803	1.03248	0.673623
GO:0048008	platelet-derived growth factor receptor signaling pathway	1	509	30	15766	0.62693	0.727803	1.03248	0.673623
GO:0060397	JAK-STAT cascade involved in growth hormone signaling pathway	1	509	30	15766	0.62693	0.727803	1.03248	0.673623
GO:0031623	receptor internalization	1	509	30	15766	0.62693	0.727803	1.03248	0.673623
GO:0030501	positive regulation of bone mineralization	1	509	30	15766	0.62693	0.727803	1.03248	0.673623
GO:0006730	one-carbon metabolic process	1	509	30	15766	0.62693	0.727803	1.03248	0.673623
GO:0048511	rhythmic process	1	509	30	15766	0.62693	0.727803	1.03248	0.673623
GO:0051928	positive regulation of calcium ion transport	1	509	30	15766	0.62693	0.727803	1.03248	0.673623
GO:0007596	blood coagulation	15	509	494	15766	0.627857	0.728008	0.94052	0.671491
GO:0043065	positive regulation of apoptotic process	9	509	299	15766	0.627869	0.728008	0.932342	0.671465
GO:0006406	mRNA export from nucleus	2	509	66	15766	0.632191	0.731975	0.93862	0.661567
GO:0045216	cell-cell junction organization	2	509	66	15766	0.632191	0.731975	0.93862	0.661567
GO:0006897	endocytosis	5	509	168	15766	0.632439	0.731975	0.921859	0.661002
GO:0035115	embryonic forelimb morphogenesis	1	509	31	15766	0.638598	0.735985	0.999176	0.64702
GO:0042476	odontogenesis	1	509	31	15766	0.638598	0.735985	0.999176	0.64702
GO:0006956	complement activation	1	509	31	15766	0.638598	0.735985	0.999176	0.64702
GO:0060348	bone development	1	509	31	15766	0.638598	0.735985	0.999176	0.64702
GO:0007528	neuromuscular junction development	1	509	31	15766	0.638598	0.735985	0.999176	0.64702
GO:0030217	T cell differentiation	1	509	31	15766	0.638598	0.735985	0.999176	0.64702
GO:0030073	insulin secretion	1	509	31	15766	0.638598	0.735985	0.999176	0.64702
GO:0007283	spermatogenesis	10	509	335	15766	0.639686	0.736795	0.924611	0.644563
GO:0030307	positive regulation of cell growth	2	509	67	15766	0.640087	0.736812	0.924611	0.643661
GO:0007204	positive regulation of cytosolic calcium ion concentration	3	509	102	15766	0.6419	0.738455	0.911014	0.63958
GO:0007162	negative regulation of cell adhesion	1	509	32	15766	0.6499	0.74497	0.967952	0.62171
GO:0070301	cellular response to hydrogen peroxide	1	509	32	15766	0.6499	0.74497	0.967952	0.62171
GO:0048013	ephrin receptor signaling pathway	1	509	32	15766	0.6499	0.74497	0.967952	0.62171
GO:0060325	face morphogenesis	1	509	32	15766	0.6499	0.74497	0.967952	0.62171
GO:0006271	DNA strand elongation involved in DNA replication	1	509	32	15766	0.6499	0.74497	0.967952	0.62171
GO:0042339	keratan sulfate metabolic process	1	509	32	15766	0.6499	0.74497	0.967952	0.62171
GO:0007050	cell cycle arrest	4	509	138	15766	0.652002	0.746931	0.89781	0.617051
GO:0097193	intrinsic apoptotic signaling pathway	2	509	69	15766	0.655473	0.750458	0.89781	0.609392
GO:0090305	nucleic acid phosphodiester bond hydrolysis	3	509	105	15766	0.660586	0.752556	0.884985	0.598183
GO:0045787	positive regulation of cell cycle	1	509	33	15766	0.660848	0.752556	0.93862	0.597609
GO:0035116	embryonic hindlimb morphogenesis	1	509	33	15766	0.660848	0.752556	0.93862	0.597609
GO:0001974	blood vessel remodeling	1	509	33	15766	0.660848	0.752556	0.93862	0.597609
GO:0048286	lung alveolus development	1	509	33	15766	0.660848	0.752556	0.93862	0.597609
GO:0071560	cellular response to transforming growth factor beta stimulus	1	509	33	15766	0.660848	0.752556	0.93862	0.597609
GO:0007569	cell aging	1	509	33	15766	0.660848	0.752556	0.93862	0.597609
GO:0009117	nucleotide metabolic process	1	509	33	15766	0.660848	0.752556	0.93862	0.597609
GO:0009966	regulation of signal transduction	1	509	33	15766	0.660848	0.752556	0.93862	0.597609
GO:0006935	chemotaxis	4	509	140	15766	0.66269	0.753621	0.884985	0.593595
GO:0042060	wound healing	2	509	70	15766	0.662966	0.753621	0.884985	0.592993
GO:0043410	positive regulation of MAPK cascade	2	509	70	15766	0.662966	0.753621	0.884985	0.592993
GO:0034166	toll-like receptor 10 signaling pathway	2	509	71	15766	0.670326	0.757862	0.87252	0.577065
GO:0034146	toll-like receptor 5 signaling pathway	2	509	71	15766	0.670326	0.757862	0.87252	0.577065
GO:0008150	biological_process	19	509	640	15766	0.670691	0.757862	0.919554	0.576281
GO:0016358	dendrite development	1	509	34	15766	0.671453	0.757862	0.911014	0.574641
GO:0001932	regulation of protein phosphorylation	1	509	34	15766	0.671453	0.757862	0.911014	0.574641
GO:0007566	embryo implantation	1	509	34	15766	0.671453	0.757862	0.911014	0.574641
GO:0006695	cholesterol biosynthetic process	1	509	34	15766	0.671453	0.757862	0.911014	0.574641
GO:0043086	negative regulation of catalytic activity	1	509	34	15766	0.671453	0.757862	0.911014	0.574641
GO:0030148	sphingolipid biosynthetic process	1	509	34	15766	0.671453	0.757862	0.911014	0.574641
GO:0005977	glycogen metabolic process	1	509	34	15766	0.671453	0.757862	0.911014	0.574641
GO:0035019	somatic stem cell maintenance	1	509	34	15766	0.671453	0.757862	0.911014	0.574641
GO:0071347	cellular response to interleukin-1	1	509	34	15766	0.671453	0.757862	0.911014	0.574641
GO:0008360	regulation of cell shape	3	509	108	15766	0.67855	0.765421	0.860402	0.559472
GO:0050690	regulation of defense response to virus by virus	1	509	35	15766	0.681726	0.766741	0.884985	0.552736
GO:0003151	outflow tract morphogenesis	1	509	35	15766	0.681726	0.766741	0.884985	0.552736
GO:0032436	positive regulation of proteasomal ubiquitin-dependent protein catabolic process	1	509	35	15766	0.681726	0.766741	0.884985	0.552736
GO:0032729	positive regulation of interferon-gamma production	1	509	35	15766	0.681726	0.766741	0.884985	0.552736
GO:0045668	negative regulation of osteoblast differentiation	1	509	35	15766	0.681726	0.766741	0.884985	0.552736
GO:0006006	glucose metabolic process	3	509	109	15766	0.684378	0.769129	0.852508	0.547134
GO:0006368	transcription elongation from RNA polymerase II promoter	2	509	73	15766	0.684654	0.769129	0.848615	0.546554
GO:0060070	canonical Wnt signaling pathway	2	509	74	15766	0.691623	0.773594	0.837148	0.531943
GO:0034329	cell junction assembly	2	509	74	15766	0.691623	0.773594	0.837148	0.531943
GO:0006024	glycosaminoglycan biosynthetic process	1	509	36	15766	0.691677	0.773594	0.860402	0.53183
GO:0043280	positive regulation of cysteine-type endopeptidase activity involved in apoptotic process	1	509	36	15766	0.691677	0.773594	0.860402	0.53183
GO:0006958	complement activation, classical pathway	1	509	36	15766	0.691677	0.773594	0.860402	0.53183
GO:0006641	triglyceride metabolic process	1	509	36	15766	0.691677	0.773594	0.860402	0.53183
GO:0043473	pigmentation	1	509	36	15766	0.691677	0.773594	0.860402	0.53183
GO:0006468	protein phosphorylation	17	509	583	15766	0.691865	0.773594	0.9032	0.531438
GO:0006915	apoptotic process	23	509	781	15766	0.69409	0.775629	0.91218	0.526805
GO:0006351	transcription, DNA-templated	62	509	2044	15766	0.695576	0.776835	0.939538	0.523719
GO:0000226	microtubule cytoskeleton organization	2	509	75	15766	0.698464	0.779605	0.825986	0.517743
GO:0042113	B cell activation	1	509	37	15766	0.701316	0.780965	0.837148	0.511863
GO:0032480	negative regulation of type I interferon production	1	509	37	15766	0.701316	0.780965	0.837148	0.511863
GO:0001656	metanephros development	1	509	37	15766	0.701316	0.780965	0.837148	0.511863
GO:0016056	rhodopsin mediated signaling pathway	1	509	37	15766	0.701316	0.780965	0.837148	0.511863
GO:0034162	toll-like receptor 9 signaling pathway	2	509	76	15766	0.705178	0.784808	0.815117	0.503941
GO:0030838	positive regulation of actin filament polymerization	1	509	38	15766	0.710653	0.788149	0.815117	0.492782
GO:0097194	execution phase of apoptosis	1	509	38	15766	0.710653	0.788149	0.815117	0.492782
GO:0021915	neural tube development	1	509	38	15766	0.710653	0.788149	0.815117	0.492782
GO:0006909	phagocytosis	1	509	38	15766	0.710653	0.788149	0.815117	0.492782
GO:0006635	fatty acid beta-oxidation	1	509	38	15766	0.710653	0.788149	0.815117	0.492782
GO:0040014	regulation of multicellular organism growth	1	509	38	15766	0.710653	0.788149	0.815117	0.492782
GO:0042254	ribosome biogenesis	2	509	77	15766	0.711766	0.788925	0.804531	0.490525
GO:0030203	glycosaminoglycan metabolic process	3	509	114	15766	0.712327	0.78909	0.815117	0.489389
GO:0097190	apoptotic signaling pathway	3	509	115	15766	0.71768	0.794559	0.808029	0.478587
GO:0042593	glucose homeostasis	2	509	78	15766	0.71823	0.794708	0.794217	0.477483
GO:0030218	erythrocyte differentiation	1	509	39	15766	0.719698	0.794953	0.794217	0.474536
GO:0006259	DNA metabolic process	1	509	39	15766	0.719698	0.794953	0.794217	0.474536
GO:0016485	protein processing	1	509	39	15766	0.719698	0.794953	0.794217	0.474536
GO:0009791	post-embryonic development	2	509	79	15766	0.72457	0.799411	0.784164	0.464802
GO:0050796	regulation of insulin secretion	2	509	79	15766	0.72457	0.799411	0.784164	0.464802
GO:0006094	gluconeogenesis	1	509	40	15766	0.72846	0.80139	0.774361	0.457079
GO:0030879	mammary gland development	1	509	40	15766	0.72846	0.80139	0.774361	0.457079
GO:0007005	mitochondrion organization	1	509	40	15766	0.72846	0.80139	0.774361	0.457079
GO:0007588	excretion	1	509	40	15766	0.72846	0.80139	0.774361	0.457079
GO:0051701	interaction with host	1	509	40	15766	0.72846	0.80139	0.774361	0.457079
GO:0007160	cell-matrix adhesion	2	509	80	15766	0.730789	0.80349	0.774361	0.452472
GO:0007173	epidermal growth factor receptor signaling pathway	5	509	191	15766	0.736164	0.80655	0.81085	0.441902
GO:0006665	sphingolipid metabolic process	2	509	81	15766	0.736888	0.80655	0.764801	0.440482
GO:0038124	toll-like receptor TLR6:TLR2 signaling pathway	2	509	81	15766	0.736888	0.80655	0.764801	0.440482
GO:0038123	toll-like receptor TLR1:TLR2 signaling pathway	2	509	81	15766	0.736888	0.80655	0.764801	0.440482
GO:0045732	positive regulation of protein catabolic process	1	509	41	15766	0.736947	0.80655	0.755475	0.440367
GO:0048705	skeletal system morphogenesis	1	509	41	15766	0.736947	0.80655	0.755475	0.440367
GO:0031532	actin cytoskeleton reorganization	1	509	41	15766	0.736947	0.80655	0.755475	0.440367
GO:0032755	positive regulation of interleukin-6 production	1	509	41	15766	0.736947	0.80655	0.755475	0.440367
GO:0010468	regulation of gene expression	3	509	119	15766	0.738315	0.807585	0.780869	0.437691
GO:0007626	locomotory behavior	2	509	82	15766	0.742868	0.81071	0.755475	0.428822
GO:0035666	TRIF-dependent toll-like receptor signaling pathway	2	509	82	15766	0.742868	0.81071	0.755475	0.428822
GO:0071222	cellular response to lipopolysaccharide	2	509	82	15766	0.742868	0.81071	0.755475	0.428822
GO:0034134	toll-like receptor 2 signaling pathway	2	509	82	15766	0.742868	0.81071	0.755475	0.428822
GO:0006383	transcription from RNA polymerase III promoter	1	509	42	15766	0.745168	0.81183	0.737487	0.424362
GO:0006605	protein targeting	1	509	42	15766	0.745168	0.81183	0.737487	0.424362
GO:0048812	neuron projection morphogenesis	1	509	42	15766	0.745168	0.81183	0.737487	0.424362
GO:0010951	negative regulation of endopeptidase activity	2	509	83	15766	0.748731	0.815247	0.746373	0.417481
GO:0008152	metabolic process	21	509	742	15766	0.749877	0.81603	0.876636	0.415274
GO:0006810	transport	55	509	1863	15766	0.752318	0.817711	0.914437	0.410585
GO:0006913	nucleocytoplasmic transport	1	509	43	15766	0.753132	0.817711	0.720336	0.409025
GO:0032313	regulation of Rab GTPase activity	1	509	43	15766	0.753132	0.817711	0.720336	0.409025
GO:0007339	binding of sperm to zona pellucida	1	509	43	15766	0.753132	0.817711	0.720336	0.409025
GO:0007169	transmembrane receptor protein tyrosine kinase signaling pathway	2	509	84	15766	0.754477	0.818242	0.737487	0.406451
GO:0002756	MyD88-independent toll-like receptor signaling pathway	2	509	84	15766	0.754477	0.818242	0.737487	0.406451
GO:0034138	toll-like receptor 3 signaling pathway	2	509	85	15766	0.76011	0.823883	0.728811	0.395721
GO:0008277	regulation of G-protein coupled receptor protein signaling pathway	1	509	45	15766	0.76832	0.830898	0.688321	0.380221
GO:0019233	sensory perception of pain	1	509	45	15766	0.76832	0.830898	0.688321	0.380221
GO:0090382	phagosome maturation	1	509	45	15766	0.76832	0.830898	0.688321	0.380221
GO:0008344	adult locomotory behavior	1	509	45	15766	0.76832	0.830898	0.688321	0.380221
GO:0014068	positive regulation of phosphatidylinositol 3-kinase signaling	1	509	46	15766	0.775559	0.837779	0.673358	0.366691
GO:0032851	positive regulation of Rab GTPase activity	1	509	46	15766	0.775559	0.837779	0.673358	0.366691
GO:0008543	fibroblast growth factor receptor signaling pathway	4	509	165	15766	0.777097	0.838966	0.750896	0.363834
GO:0006919	activation of cysteine-type endopeptidase activity involved in apoptotic process	2	509	89	15766	0.781527	0.842842	0.696055	0.355633
GO:0006096	glycolysis	1	509	47	15766	0.782572	0.842842	0.659031	0.353705
GO:0001947	heart looping	1	509	47	15766	0.782572	0.842842	0.659031	0.353705
GO:0042110	T cell activation	1	509	47	15766	0.782572	0.842842	0.659031	0.353705
GO:0016568	chromatin modification	7	509	276	15766	0.782891	0.842842	0.785584	0.353117
GO:0006461	protein complex assembly	3	509	129	15766	0.784638	0.844247	0.720336	0.349902
GO:0006520	cellular amino acid metabolic process	1	509	48	15766	0.789365	0.847902	0.645301	0.341236
GO:0050729	positive regulation of inflammatory response	1	509	48	15766	0.789365	0.847902	0.645301	0.341236
GO:0009968	negative regulation of signal transduction	1	509	48	15766	0.789365	0.847902	0.645301	0.341236
GO:0043588	skin development	1	509	49	15766	0.795945	0.852098	0.632132	0.329259
GO:0050680	negative regulation of epithelial cell proliferation	1	509	49	15766	0.795945	0.852098	0.632132	0.329259
GO:0030204	chondroitin sulfate metabolic process	1	509	49	15766	0.795945	0.852098	0.632132	0.329259
GO:0010212	response to ionizing radiation	1	509	49	15766	0.795945	0.852098	0.632132	0.329259
GO:0017148	negative regulation of translation	1	509	49	15766	0.795945	0.852098	0.632132	0.329259
GO:0051259	protein oligomerization	1	509	49	15766	0.795945	0.852098	0.632132	0.329259
GO:0002755	MyD88-dependent toll-like receptor signaling pathway	2	509	93	15766	0.80124	0.857003	0.666117	0.319694
GO:0016266	O-glycan processing	1	509	50	15766	0.802319	0.857003	0.619489	0.317751
GO:0048839	inner ear development	1	509	50	15766	0.802319	0.857003	0.619489	0.317751
GO:0006626	protein targeting to mitochondrion	1	509	50	15766	0.802319	0.857003	0.619489	0.317751
GO:0006886	intracellular protein transport	5	509	211	15766	0.807389	0.861193	0.733992	0.308664
GO:0006120	mitochondrial electron transport, NADH to ubiquinone	1	509	51	15766	0.808494	0.861193	0.607342	0.306691
GO:0032526	response to retinoic acid	1	509	51	15766	0.808494	0.861193	0.607342	0.306691
GO:0019882	antigen processing and presentation	1	509	51	15766	0.808494	0.861193	0.607342	0.306691
GO:0009058	biosynthetic process	1	509	51	15766	0.808494	0.861193	0.607342	0.306691
GO:0009952	anterior/posterior pattern specification	2	509	95	15766	0.810489	0.862837	0.652094	0.303135
GO:0031047	gene silencing by RNA	1	509	52	15766	0.814476	0.866117	0.595663	0.296056
GO:0006283	transcription-coupled nucleotide-excision repair	1	509	52	15766	0.814476	0.866117	0.595663	0.296056
GO:0018108	peptidyl-tyrosine phosphorylation	3	509	137	15766	0.816599	0.867891	0.678273	0.292301
GO:0006112	energy reserve metabolic process	2	509	97	15766	0.819351	0.870333	0.638649	0.287446
GO:0045665	negative regulation of neuron differentiation	1	509	53	15766	0.82027	0.870826	0.584424	0.285829
GO:0045860	positive regulation of protein kinase activity	1	509	54	15766	0.825883	0.876298	0.573601	0.27599
GO:0007519	skeletal muscle tissue development	1	509	55	15766	0.831321	0.880775	0.563172	0.266523
GO:0007269	neurotransmitter secretion	1	509	55	15766	0.831321	0.880775	0.563172	0.266523
GO:0000187	activation of MAPK activity	2	509	100	15766	0.831945	0.880775	0.619489	0.26544
GO:0070588	calcium ion transmembrane transport	2	509	100	15766	0.831945	0.880775	0.619489	0.26544
GO:0019827	stem cell maintenance	1	509	56	15766	0.836588	0.884711	0.553115	0.25741
GO:0016049	cell growth	1	509	56	15766	0.836588	0.884711	0.553115	0.25741
GO:0007517	muscle organ development	2	509	102	15766	0.839893	0.887715	0.607342	0.251722
GO:0006457	protein folding	4	509	184	15766	0.841549	0.888142	0.673358	0.248881
GO:0006091	generation of precursor metabolites and energy	1	509	57	15766	0.841691	0.888142	0.543412	0.248638
GO:0030334	regulation of cell migration	1	509	57	15766	0.841691	0.888142	0.543412	0.248638
GO:0042981	regulation of apoptotic process	5	509	223	15766	0.842172	0.888159	0.694495	0.247813
GO:0005975	carbohydrate metabolic process	10	509	410	15766	0.845356	0.890409	0.755475	0.242368
GO:0000079	regulation of cyclin-dependent protein serine/threonine kinase activity	1	509	58	15766	0.846634	0.890409	0.534042	0.24019
GO:0007202	activation of phospholipase C activity	1	509	58	15766	0.846634	0.890409	0.534042	0.24019
GO:0000186	activation of MAPKK activity	1	509	58	15766	0.846634	0.890409	0.534042	0.24019
GO:0050728	negative regulation of inflammatory response	1	509	58	15766	0.846634	0.890409	0.534042	0.24019
GO:0007507	heart development	4	509	186	15766	0.847318	0.890639	0.666117	0.239024
GO:0001570	vasculogenesis	1	509	59	15766	0.851422	0.893479	0.524991	0.232054
GO:0032088	negative regulation of NF-kappaB transcription factor activity	1	509	59	15766	0.851422	0.893479	0.524991	0.232054
GO:0000902	cell morphogenesis	1	509	59	15766	0.851422	0.893479	0.524991	0.232054
GO:0019048	modulation by virus of host morphology or physiology	9	509	378	15766	0.854159	0.895859	0.737487	0.227424
GO:0006812	cation transport	2	509	106	15766	0.854772	0.896011	0.584424	0.226389
GO:0034142	toll-like receptor 4 signaling pathway	2	509	107	15766	0.858288	0.899203	0.578962	0.220467
GO:0015758	glucose transport	1	509	61	15766	0.860554	0.900591	0.507778	0.216662
GO:0000910	cytokinesis	1	509	61	15766	0.860554	0.900591	0.507778	0.216662
GO:0045454	cell redox homeostasis	1	509	62	15766	0.864907	0.90446	0.499588	0.209383
GO:0008286	insulin receptor signaling pathway	3	509	152	15766	0.86567	0.90446	0.611338	0.20811
GO:0042127	regulation of cell proliferation	3	509	152	15766	0.86567	0.90446	0.611338	0.20811
GO:0031295	T cell costimulation	1	509	63	15766	0.869124	0.906582	0.491658	0.202367
GO:0015992	proton transport	1	509	63	15766	0.869124	0.906582	0.491658	0.202367
GO:0007254	JNK cascade	1	509	63	15766	0.869124	0.906582	0.491658	0.202367
GO:0016197	endosomal transport	1	509	64	15766	0.873208	0.90985	0.483976	0.195602
GO:0006302	double-strand break repair	1	509	64	15766	0.873208	0.90985	0.483976	0.195602
GO:0035264	multicellular organism growth	1	509	66	15766	0.880999	0.917185	0.46931	0.182788
GO:0035556	intracellular signal transduction	9	509	393	15766	0.881207	0.917185	0.709339	0.182447
GO:0048011	neurotrophin TRK receptor signaling pathway	6	509	279	15766	0.881782	0.917283	0.666117	0.181506
GO:0001558	regulation of cell growth	1	509	67	15766	0.884713	0.919832	0.462305	0.176719
GO:0000082	G1/S transition of mitotic cell cycle	3	509	160	15766	0.886776	0.920976	0.580771	0.173358
GO:0046777	protein autophosphorylation	3	509	160	15766	0.886776	0.920976	0.580771	0.173358
GO:0006139	nucleobase-containing compound metabolic process	1	509	69	15766	0.891795	0.925183	0.448905	0.165216
GO:0006633	fatty acid biosynthetic process	1	509	69	15766	0.891795	0.925183	0.448905	0.165216
GO:0006644	phospholipid metabolic process	3	509	163	15766	0.893891	0.926854	0.570082	0.161829
GO:0002224	toll-like receptor signaling pathway	2	509	120	15766	0.897389	0.929977	0.516241	0.156195
GO:0035023	regulation of Rho protein signal transduction	1	509	72	15766	0.90161	0.933339	0.430201	0.149425
GO:0001843	neural tube closure	1	509	72	15766	0.90161	0.933339	0.430201	0.149425
GO:0051091	positive regulation of sequence-specific DNA binding transcription factor activity	1	509	73	15766	0.904679	0.93601	0.424308	0.144522
GO:0022904	respiratory electron transport chain	2	509	124	15766	0.907227	0.936047	0.499588	0.140465
GO:0007126	meiosis	1	509	74	15766	0.907652	0.936047	0.418574	0.139788
GO:0006879	cellular iron ion homeostasis	1	509	74	15766	0.907652	0.936047	0.418574	0.139788
GO:0030336	negative regulation of cell migration	1	509	74	15766	0.907652	0.936047	0.418574	0.139788
GO:0007018	microtubule-based movement	1	509	74	15766	0.907652	0.936047	0.418574	0.139788
GO:0032355	response to estradiol	1	509	74	15766	0.907652	0.936047	0.418574	0.139788
GO:0043161	proteasome-mediated ubiquitin-dependent protein catabolic process	1	509	75	15766	0.910533	0.938511	0.412993	0.135217
GO:0006200	ATP catabolic process	3	509	173	15766	0.914782	0.942383	0.537129	0.1285
GO:0006260	DNA replication	3	509	176	15766	0.920274	0.946935	0.527974	0.119865
GO:0002479	antigen processing and presentation of exogenous peptide antigen via MHC class I, TAP-dependent	1	509	79	15766	0.921182	0.946935	0.392082	0.118442
GO:0055086	nucleobase-containing small molecule metabolic process	1	509	79	15766	0.921182	0.946935	0.392082	0.118442
GO:0042384	cilium assembly	1	509	79	15766	0.921182	0.946935	0.392082	0.118442
GO:0044237	cellular metabolic process	3	509	178	15766	0.923752	0.949067	0.522041	0.114422
GO:0042590	antigen processing and presentation of exogenous peptide antigen via MHC class I	1	509	82	15766	0.928327	0.953255	0.377737	0.107295
GO:0006414	translational elongation	4	509	226	15766	0.930115	0.954579	0.548221	0.104519
GO:0050852	T cell receptor signaling pathway	1	509	84	15766	0.932726	0.956745	0.368744	0.100475
GO:0000165	MAPK cascade	1	509	85	15766	0.934823	0.958382	0.364405	0.0972348
GO:0016477	cell migration	2	509	139	15766	0.93676	0.959852	0.445676	0.0942491
GO:0006367	transcription initiation from RNA polymerase II promoter	3	509	189	15766	0.940508	0.963177	0.491658	0.0884873
GO:0051028	mRNA transport	1	509	89	15766	0.942576	0.964779	0.348028	0.0853184
GO:0016192	vesicle-mediated transport	4	509	237	15766	0.94428	0.965489	0.522776	0.0827133
GO:0001701	in utero embryonic development	4	509	237	15766	0.94428	0.965489	0.522776	0.0827133
GO:0032259	methylation	3	509	194	15766	0.946932	0.967683	0.478986	0.0786666
GO:0018279	protein N-linked glycosylation via asparagine	1	509	92	15766	0.947779	0.968031	0.336679	0.0773775
GO:0007049	cell cycle	14	509	649	15766	0.951557	0.97137	0.66817	0.0716386
GO:0006396	RNA processing	1	509	96	15766	0.953989	0.973333	0.322651	0.067956
GO:0006310	DNA recombination	1	509	97	15766	0.955422	0.974275	0.319324	0.0657903
GO:0006816	calcium ion transport	2	509	153	15766	0.956064	0.97441	0.404895	0.0648215
GO:0007409	axonogenesis	1	509	102	15766	0.961944	0.979881	0.303671	0.0559748
GO:0016567	protein ubiquitination	8	509	430	15766	0.963587	0.980169	0.576269	0.0535132
GO:0006397	mRNA processing	6	509	346	15766	0.963821	0.980169	0.537129	0.0531631
GO:0007154	cell communication	1	509	104	15766	0.964277	0.980169	0.297831	0.0524802
GO:0002474	antigen processing and presentation of peptide antigen via MHC class I	1	509	104	15766	0.964277	0.980169	0.297831	0.0524802
GO:0006979	response to oxidative stress	1	509	117	15766	0.976317	0.991789	0.264739	0.0345789
GO:0006511	ubiquitin-dependent protein catabolic process	2	509	177	15766	0.976746	0.991789	0.349994	0.033945
GO:0006417	regulation of translation	1	509	122	15766	0.979778	0.994339	0.253889	0.0294733
GO:0006364	rRNA processing	1	509	126	15766	0.982178	0.99623	0.245829	0.0259431
GO:0007067	mitosis	4	509	291	15766	0.982683	0.99623	0.425766	0.0252025
GO:0000398	mRNA splicing, via spliceosome	2	509	193	15766	0.984889	0.997937	0.320979	0.0219676
GO:0043547	positive regulation of GTPase activity	2	509	200	15766	0.987504	0.999989	0.309745	0.0181414
GO:0016310	phosphorylation	14	509	753	15766	0.989034	0.999989	0.575886	0.0159076
GO:0008219	cell death	2	509	210	15766	0.990488	0.999989	0.294995	0.0137881
GO:0006281	DNA repair	5	509	370	15766	0.991171	0.999989	0.418574	0.0127946
GO:0051301	cell division	5	509	380	15766	0.992898	0.999989	0.407559	0.0102829
GO:0000184	nuclear-transcribed mRNA catabolic process, nonsense-mediated decay	2	509	221	15766	0.992967	0.999989	0.280312	0.0101824
GO:0044267	cellular protein metabolic process	10	509	633	15766	0.995308	0.999989	0.489328	0.00678441
GO:0006974	cellular response to DNA damage stimulus	5	509	402	15766	0.995631	0.999989	0.385254	0.00631742
GO:0051056	regulation of small GTPase mediated signal transduction	1	509	171	15766	0.99569	0.999989	0.181137	0.00623184
GO:0030036	actin cytoskeleton organization	1	509	173	15766	0.995953	0.999989	0.179043	0.00585061
GO:0043687	post-translational protein modification	1	509	180	15766	0.996753	0.999989	0.17208	0.00469139
GO:0019083	viral transcription	1	509	181	15766	0.996854	0.999989	0.17113	0.00454578
GO:0016032	viral process	5	509	423	15766	0.997274	0.999989	0.366128	0.00393782
GO:0006415	translational termination	1	509	188	15766	0.997476	0.999989	0.164758	0.00364581
GO:0008380	RNA splicing	3	509	326	15766	0.997935	0.999989	0.285041	0.00298153
GO:0016071	mRNA metabolic process	3	509	334	15766	0.998321	0.999989	0.278214	0.00242408
GO:0019058	viral life cycle	1	509	202	15766	0.998375	0.999989	0.153339	0.00234621
GO:0007264	small GTPase mediated signal transduction	3	509	342	15766	0.998636	0.999989	0.271706	0.00196934
GO:0006614	SRP-dependent cotranslational protein targeting to membrane	1	509	208	15766	0.998654	0.999989	0.148916	0.00194267
GO:0016070	RNA metabolic process	3	509	366	15766	0.999271	0.999989	0.253889	0.00105141
GO:0006413	translational initiation	1	509	255	15766	0.999692	0.999989	0.121468	0.000444244
GO:0010467	gene expression	11	509	836	15766	0.999755	0.999989	0.407559	0.000353954
GO:0015031	protein transport	6	509	625	15766	0.999911	0.999989	0.297355	0.000128212
GO:0000278	mitotic cell cycle	2	509	411	15766	0.999968	0.999989	0.150727	4.65487e-05
GO:0006412	translation	2	509	449	15766	0.999989	0.999989	0.137971	1.55219e-05

## Sheet: DownGene2GO
QueryID	QuerySymbol	Description	E-Value	SubjectSymbol	Description	GOID	GOTerm	P-Value	Enrichment
LOC101106071	LOC101106071	apolipoprotein L3-like	2e-50	APOL3	Apolipoprotein L3	GO:0007165	signal transduction	0.119378	1.15743
LOC101106071	LOC101106071	apolipoprotein L3-like	2e-50	APOL3	Apolipoprotein L3	GO:0006954	inflammatory response	0.00701225	1.8854
LOC101106071	LOC101106071	apolipoprotein L3-like	2e-50	APOL3	Apolipoprotein L3	GO:0006869	lipid transport	0.124508	1.96041
LOC101106071	LOC101106071	apolipoprotein L3-like	2e-50	APOL3	Apolipoprotein L3	GO:0006810	transport	0.752318	0.914437
LOC101106071	LOC101106071	apolipoprotein L3-like	2e-50	APOL3	Apolipoprotein L3	GO:0042157	lipoprotein metabolic process	0.00895054	4.30201
LOC101106071	LOC101106071	apolipoprotein L3-like	2e-50	APOL3	Apolipoprotein L3	GO:0043123	positive regulation of I-kappaB kinase/NF-kappaB signaling	0.290782	1.32208
LOC101106395	LOC101106395	L-gulonolactone oxidase-like	1e-11	D2HGDH	cDNA, FLJ96169	GO:0044281	small molecule metabolic process	0.610294	0.965983
LOC101106395	LOC101106395	L-gulonolactone oxidase-like	1e-11	D2HGDH	cDNA, FLJ96169	GO:0010043	response to zinc ion	0.548555	1.2906
LOC101106395	LOC101106395	L-gulonolactone oxidase-like	1e-11	D2HGDH	cDNA, FLJ96169	GO:0010042	response to manganese ion	0.272593	3.44161
LOC101106395	LOC101106395	L-gulonolactone oxidase-like	1e-11	D2HGDH	cDNA, FLJ96169	GO:0051592	response to calcium ion	0.0354023	2.92212
LOC101106395	LOC101106395	L-gulonolactone oxidase-like	1e-11	D2HGDH	cDNA, FLJ96169	GO:0008152	metabolic process	0.749877	0.876636
LOC101106395	LOC101106395	L-gulonolactone oxidase-like	1e-11	D2HGDH	cDNA, FLJ96169	GO:0006103	2-oxoglutarate metabolic process	0.11828	3.64405
LOC101106395	LOC101106395	L-gulonolactone oxidase-like	1e-11	D2HGDH	cDNA, FLJ96169	GO:0032026	response to magnesium ion	0.0448043	6.88321
LOC101106395	LOC101106395	L-gulonolactone oxidase-like	1e-11	D2HGDH	cDNA, FLJ96169	GO:0032025	response to cobalt ion	0.119558	10.3248
LOC101106395	LOC101106395	L-gulonolactone oxidase-like	1e-11	D2HGDH	cDNA, FLJ96169	GO:0044267	cellular protein metabolic process	0.995308	0.489328
LOC101106395	LOC101106395	L-gulonolactone oxidase-like	1e-11	D2HGDH	cDNA, FLJ96169	GO:0044237	cellular metabolic process	0.923752	0.522041
LOC101106395	LOC101106395	L-gulonolactone oxidase-like	1e-11	D2HGDH	cDNA, FLJ96169	GO:0055114	oxidation-reduction process	0.60221	0.961126
ZIC5	ZIC5	Zic family member 5	4e-143	ZIC5	Zinc finger protein ZIC 5	GO:0006355	regulation of transcription, DNA-templated	0.312311	1.07055
ZIC5	ZIC5	Zic family member 5	4e-143	ZIC5	Zinc finger protein ZIC 5	GO:0001843	neural tube closure	0.90161	0.430201
ZIC5	ZIC5	Zic family member 5	4e-143	ZIC5	Zinc finger protein ZIC 5	GO:0007275	multicellular organismal development	4.91218e-05	1.81137
ZIC5	ZIC5	Zic family member 5	4e-143	ZIC5	Zinc finger protein ZIC 5	GO:0030900	forebrain development	0.483791	1.16154
ZIC5	ZIC5	Zic family member 5	4e-143	ZIC5	Zinc finger protein ZIC 5	GO:0030154	cell differentiation	0.00260317	1.70798
ZIC5	ZIC5	Zic family member 5	4e-143	ZIC5	Zinc finger protein ZIC 5	GO:0007399	nervous system development	0.0273011	1.59376
ARHGEF19	ARHGEF19	Rho guanine nucleotide exchange factor (GEF) 19	0	ARHGEF19	cDNA FLJ60716, highly similar to Homo sapiens Rho guanine nucleotide exchange factor (GEF) 19 (ARHGEF19), mRNA	GO:0035023	regulation of Rho protein signal transduction	0.90161	0.430201
ARHGEF19	ARHGEF19	Rho guanine nucleotide exchange factor (GEF) 19	0	ARHGEF19	cDNA FLJ60716, highly similar to Homo sapiens Rho guanine nucleotide exchange factor (GEF) 19 (ARHGEF19), mRNA	GO:0032321	positive regulation of Rho GTPase activity	0.311907	1.82203
ARHGEF19	ARHGEF19	Rho guanine nucleotide exchange factor (GEF) 19	0	ARHGEF19	cDNA FLJ60716, highly similar to Homo sapiens Rho guanine nucleotide exchange factor (GEF) 19 (ARHGEF19), mRNA	GO:0032956	regulation of actin cytoskeleton organization	0.346499	1.6743
ARHGEF19	ARHGEF19	Rho guanine nucleotide exchange factor (GEF) 19	0	ARHGEF19	cDNA FLJ60716, highly similar to Homo sapiens Rho guanine nucleotide exchange factor (GEF) 19 (ARHGEF19), mRNA	GO:0042060	wound healing	0.662966	0.884985
IHH	IHH	Indian hedgehog	3e-169	IHH	Indian hedgehog protein	GO:0033088	negative regulation of immature T cell proliferation in thymus	0.119558	10.3248
IHH	IHH	Indian hedgehog	3e-169	IHH	Indian hedgehog protein	GO:0046638	positive regulation of alpha-beta T cell differentiation	0.030569	8.84985
IHH	IHH	Indian hedgehog	3e-169	IHH	Indian hedgehog protein	GO:0007389	pattern specification process	0.0167391	2.81586
IHH	IHH	Indian hedgehog	3e-169	IHH	Indian hedgehog protein	GO:0033089	positive regulation of T cell differentiation in thymus	0.224798	4.42492
IHH	IHH	Indian hedgehog	3e-169	IHH	Indian hedgehog protein	GO:0051216	cartilage development	0.0947347	2.151
IHH	IHH	Indian hedgehog	3e-169	IHH	Indian hedgehog protein	GO:0033085	negative regulation of T cell differentiation in thymus	0.14714	7.74361
IHH	IHH	Indian hedgehog	3e-169	IHH	Indian hedgehog protein	GO:0045453	bone resorption	0.503381	1.47497
IHH	IHH	Indian hedgehog	3e-169	IHH	Indian hedgehog protein	GO:0009790	embryo development	0.106028	1.80684
IHH	IHH	Indian hedgehog	3e-169	IHH	Indian hedgehog protein	GO:0035988	chondrocyte proliferation	0.14714	7.74361
IHH	IHH	Indian hedgehog	3e-169	IHH	Indian hedgehog protein	GO:0030154	cell differentiation	0.00260317	1.70798
IHH	IHH	Indian hedgehog	3e-169	IHH	Indian hedgehog protein	GO:0048596	embryonic camera-type eye morphogenesis	0.0787797	4.7653
IHH	IHH	Indian hedgehog	3e-169	IHH	Indian hedgehog protein	GO:0007224	smoothened signaling pathway	0.507371	1.19133
IHH	IHH	Indian hedgehog	3e-169	IHH	Indian hedgehog protein	GO:0046639	negative regulation of alpha-beta T cell differentiation	0.0910832	15.4872
IHH	IHH	Indian hedgehog	3e-169	IHH	Indian hedgehog protein	GO:0009880	embryonic pattern specification	0.184026	2.69343
IHH	IHH	Indian hedgehog	3e-169	IHH	Indian hedgehog protein	GO:0001947	heart looping	0.782572	0.659031
IHH	IHH	Indian hedgehog	3e-169	IHH	Indian hedgehog protein	GO:0048745	smooth muscle tissue development	0.398985	2.06496
IHH	IHH	Indian hedgehog	3e-169	IHH	Indian hedgehog protein	GO:0006508	proteolysis	0.238432	1.18752
IHH	IHH	Indian hedgehog	3e-169	IHH	Indian hedgehog protein	GO:0016539	intein-mediated protein splicing	0.0910832	15.4872
IHH	IHH	Indian hedgehog	3e-169	IHH	Indian hedgehog protein	GO:0001944	vasculature development	0.27693	1.99835
IHH	IHH	Indian hedgehog	3e-169	IHH	Indian hedgehog protein	GO:0003406	retinal pigment epithelium development	0.119558	10.3248
IHH	IHH	Indian hedgehog	3e-169	IHH	Indian hedgehog protein	GO:0001708	cell fate specification	0.0382288	4.42492
IHH	IHH	Indian hedgehog	3e-169	IHH	Indian hedgehog protein	GO:0007275	multicellular organismal development	4.91218e-05	1.81137
IHH	IHH	Indian hedgehog	3e-169	IHH	Indian hedgehog protein	GO:0001701	in utero embryonic development	0.94428	0.522776
IHH	IHH	Indian hedgehog	3e-169	IHH	Indian hedgehog protein	GO:0001649	osteoblast differentiation	0.517162	1.16885
IHH	IHH	Indian hedgehog	3e-169	IHH	Indian hedgehog protein	GO:0048074	negative regulation of eye pigmentation	0.0616852	30.9745
IHH	IHH	Indian hedgehog	3e-169	IHH	Indian hedgehog protein	GO:0030704	vitelline membrane formation	0.0910832	15.4872
IHH	IHH	Indian hedgehog	3e-169	IHH	Indian hedgehog protein	GO:0061053	somite development	0.224798	4.42492
IHH	IHH	Indian hedgehog	3e-169	IHH	Indian hedgehog protein	GO:0001501	skeletal system development	0.206482	1.48508
IHH	IHH	Indian hedgehog	3e-169	IHH	Indian hedgehog protein	GO:0001503	ossification	0.011631	2.78422
IHH	IHH	Indian hedgehog	3e-169	IHH	Indian hedgehog protein	GO:0032967	positive regulation of collagen biosynthetic process	0.453676	1.7208
IHH	IHH	Indian hedgehog	3e-169	IHH	Indian hedgehog protein	GO:0045596	negative regulation of cell differentiation	0.507371	1.19133
IHH	IHH	Indian hedgehog	3e-169	IHH	Indian hedgehog protein	GO:0040008	regulation of growth	0.41846	1.2906
IHH	IHH	Indian hedgehog	3e-169	IHH	Indian hedgehog protein	GO:0008284	positive regulation of cell proliferation	0.0333623	1.55889
IHH	IHH	Indian hedgehog	3e-169	IHH	Indian hedgehog protein	GO:0060220	camera-type eye photoreceptor cell fate commitment	0.0616852	30.9745
IHH	IHH	Indian hedgehog	3e-169	IHH	Indian hedgehog protein	GO:0007267	cell-cell signaling	0.00312763	2.23121
IHH	IHH	Indian hedgehog	3e-169	IHH	Indian hedgehog protein	GO:0045880	positive regulation of smoothened signaling pathway	0.0236204	5.46608
IHH	IHH	Indian hedgehog	3e-169	IHH	Indian hedgehog protein	GO:0007154	cell communication	0.964277	0.297831
IHH	IHH	Indian hedgehog	3e-169	IHH	Indian hedgehog protein	GO:0035264	multicellular organism growth	0.880999	0.46931
IHH	IHH	Indian hedgehog	3e-169	IHH	Indian hedgehog protein	GO:0048666	neuron development	0.0801185	2.5812
IHH	IHH	Indian hedgehog	3e-169	IHH	Indian hedgehog protein	GO:0045944	positive regulation of transcription from RNA polymerase II promoter	0.0132648	1.5317
IHH	IHH	Indian hedgehog	3e-169	IHH	Indian hedgehog protein	GO:0048469	cell maturation	0.115893	2.65495
IHH	IHH	Indian hedgehog	3e-169	IHH	Indian hedgehog protein	GO:0043010	camera-type eye development	0.00108951	4.27234
IHH	IHH	Indian hedgehog	3e-169	IHH	Indian hedgehog protein	GO:0003382	epithelial cell morphogenesis	0.272593	3.44161
IHH	IHH	Indian hedgehog	3e-169	IHH	Indian hedgehog protein	GO:0090136	epithelial cell-cell adhesion	0.249077	3.87181
IHH	IHH	Indian hedgehog	3e-169	IHH	Indian hedgehog protein	GO:0001569	patterning of blood vessels	0.109166	2.73304
IHH	IHH	Indian hedgehog	3e-169	IHH	Indian hedgehog protein	GO:0072498	embryonic skeletal joint development	0.173856	6.19489
IHH	IHH	Indian hedgehog	3e-169	IHH	Indian hedgehog protein	GO:0002053	positive regulation of mesenchymal cell proliferation	0.288616	1.9359
IHH	IHH	Indian hedgehog	3e-169	IHH	Indian hedgehog protein	GO:0006029	proteoglycan metabolic process	0.0374255	7.74361
IHH	IHH	Indian hedgehog	3e-169	IHH	Indian hedgehog protein	GO:0031016	pancreas development	0.195453	2.5812
IHH	IHH	Indian hedgehog	3e-169	IHH	Indian hedgehog protein	GO:0048557	embryonic digestive tract morphogenesis	0.453676	1.7208
IHH	IHH	Indian hedgehog	3e-169	IHH	Indian hedgehog protein	GO:0060323	head morphogenesis	0.249077	3.87181
IHH	IHH	Indian hedgehog	3e-169	IHH	Indian hedgehog protein	GO:0001763	morphogenesis of a branching structure	0.00867661	8.44758
LOC101113971	LOC101113971	RUN and FYVE domain-containing protein 1-like	0	RUFY1	cDNA FLJ78384, highly similar to Homo sapiens RUN and FYVE domain containing 1 (RUFY1), mRNA	GO:0015031	protein transport	0.999911	0.297355
LOC101113971	LOC101113971	RUN and FYVE domain-containing protein 1-like	0	RUFY1	cDNA FLJ78384, highly similar to Homo sapiens RUN and FYVE domain containing 1 (RUFY1), mRNA	GO:0006897	endocytosis	0.632439	0.921859
LOC101113971	LOC101113971	RUN and FYVE domain-containing protein 1-like	0	RUFY1	cDNA FLJ78384, highly similar to Homo sapiens RUN and FYVE domain containing 1 (RUFY1), mRNA	GO:0030100	regulation of endocytosis	0.161494	2.94995
LOC101113971	LOC101113971	RUN and FYVE domain-containing protein 1-like	0	RUFY1	cDNA FLJ78384, highly similar to Homo sapiens RUN and FYVE domain containing 1 (RUFY1), mRNA	GO:0006810	transport	0.752318	0.914437
HMGCS2	HMGCS2	3-hydroxy-3-methylglutaryl-CoA synthase 2 (mitochondrial)	0	HMGCS2	cDNA FLJ51350, highly similar to Hydroxymethylglutaryl-CoA synthase, mitochondrial (EC 2.3.3.10)	GO:0006629	lipid metabolic process	0.152626	1.29833
HMGCS2	HMGCS2	3-hydroxy-3-methylglutaryl-CoA synthase 2 (mitochondrial)	0	HMGCS2	cDNA FLJ51350, highly similar to Hydroxymethylglutaryl-CoA synthase, mitochondrial (EC 2.3.3.10)	GO:0006695	cholesterol biosynthetic process	0.671453	0.911014
HMGCS2	HMGCS2	3-hydroxy-3-methylglutaryl-CoA synthase 2 (mitochondrial)	0	HMGCS2	cDNA FLJ51350, highly similar to Hydroxymethylglutaryl-CoA synthase, mitochondrial (EC 2.3.3.10)	GO:0006694	steroid biosynthetic process	0.15886	1.96663
HMGCS2	HMGCS2	3-hydroxy-3-methylglutaryl-CoA synthase 2 (mitochondrial)	0	HMGCS2	cDNA FLJ51350, highly similar to Hydroxymethylglutaryl-CoA synthase, mitochondrial (EC 2.3.3.10)	GO:0044281	small molecule metabolic process	0.610294	0.965983
HMGCS2	HMGCS2	3-hydroxy-3-methylglutaryl-CoA synthase 2 (mitochondrial)	0	HMGCS2	cDNA FLJ51350, highly similar to Hydroxymethylglutaryl-CoA synthase, mitochondrial (EC 2.3.3.10)	GO:0008299	isoprenoid biosynthetic process	0.398985	2.06496
HMGCS2	HMGCS2	3-hydroxy-3-methylglutaryl-CoA synthase 2 (mitochondrial)	0	HMGCS2	cDNA FLJ51350, highly similar to Hydroxymethylglutaryl-CoA synthase, mitochondrial (EC 2.3.3.10)	GO:0046951	ketone body biosynthetic process	0.199733	5.16241
HMGCS2	HMGCS2	3-hydroxy-3-methylglutaryl-CoA synthase 2 (mitochondrial)	0	HMGCS2	cDNA FLJ51350, highly similar to Hydroxymethylglutaryl-CoA synthase, mitochondrial (EC 2.3.3.10)	GO:0008152	metabolic process	0.749877	0.876636
HMGCS2	HMGCS2	3-hydroxy-3-methylglutaryl-CoA synthase 2 (mitochondrial)	0	HMGCS2	cDNA FLJ51350, highly similar to Hydroxymethylglutaryl-CoA synthase, mitochondrial (EC 2.3.3.10)	GO:0046950	cellular ketone body metabolic process	0.173856	6.19489
HMGCS2	HMGCS2	3-hydroxy-3-methylglutaryl-CoA synthase 2 (mitochondrial)	0	HMGCS2	cDNA FLJ51350, highly similar to Hydroxymethylglutaryl-CoA synthase, mitochondrial (EC 2.3.3.10)	GO:0016126	sterol biosynthetic process	0.27693	1.99835
HMGCS2	HMGCS2	3-hydroxy-3-methylglutaryl-CoA synthase 2 (mitochondrial)	0	HMGCS2	cDNA FLJ51350, highly similar to Hydroxymethylglutaryl-CoA synthase, mitochondrial (EC 2.3.3.10)	GO:0008202	steroid metabolic process	0.00424497	2.70412
HMGCS2	HMGCS2	3-hydroxy-3-methylglutaryl-CoA synthase 2 (mitochondrial)	0	HMGCS2	cDNA FLJ51350, highly similar to Hydroxymethylglutaryl-CoA synthase, mitochondrial (EC 2.3.3.10)	GO:0044255	cellular lipid metabolic process	0.563849	0.999176
HMGCS2	HMGCS2	3-hydroxy-3-methylglutaryl-CoA synthase 2 (mitochondrial)	0	HMGCS2	cDNA FLJ51350, highly similar to Hydroxymethylglutaryl-CoA synthase, mitochondrial (EC 2.3.3.10)	GO:0008203	cholesterol metabolic process	0.530367	1.0805
CD84	CD84	CD84 molecule	1e-133	CD84	SLAM family member 5	GO:0007596	blood coagulation	0.627857	0.94052
CD84	CD84	CD84 molecule	1e-133	CD84	SLAM family member 5	GO:0006952	defense response	0.000587774	3.54916
CD84	CD84	CD84 molecule	1e-133	CD84	SLAM family member 5	GO:0007155	cell adhesion	0.57967	0.972752
CD84	CD84	CD84 molecule	1e-133	CD84	SLAM family member 5	GO:0050900	leukocyte migration	0.552337	1.02395
CD84	CD84	CD84 molecule	1e-133	CD84	SLAM family member 5	GO:0007156	homophilic cell adhesion	0.34235	1.31248
SLC9A5	SLC9A5	solute carrier family 9, subfamily A (NHE5, cation proton antiporter 5), member 5	0	SLC9A5	Sodium/hydrogen exchanger 5	GO:0006810	transport	0.752318	0.914437
SLC9A5	SLC9A5	solute carrier family 9, subfamily A (NHE5, cation proton antiporter 5), member 5	0	SLC9A5	Sodium/hydrogen exchanger 5	GO:0006814	sodium ion transport	0.422717	1.18223
SLC9A5	SLC9A5	solute carrier family 9, subfamily A (NHE5, cation proton antiporter 5), member 5	0	SLC9A5	Sodium/hydrogen exchanger 5	GO:0055085	transmembrane transport	0.339963	1.10623
SLC9A5	SLC9A5	solute carrier family 9, subfamily A (NHE5, cation proton antiporter 5), member 5	0	SLC9A5	Sodium/hydrogen exchanger 5	GO:0006812	cation transport	0.854772	0.584424
SLC9A5	SLC9A5	solute carrier family 9, subfamily A (NHE5, cation proton antiporter 5), member 5	0	SLC9A5	Sodium/hydrogen exchanger 5	GO:0006885	regulation of pH	0.1727	2.81586
SLC9A5	SLC9A5	solute carrier family 9, subfamily A (NHE5, cation proton antiporter 5), member 5	0	SLC9A5	Sodium/hydrogen exchanger 5	GO:0006811	ion transport	0.0585757	1.38899
LOC101103658	LOC101103658	CMRF35-like molecule 7-like	1e-43	CD300LB	CMRF35-like molecule 7	GO:0045087	innate immune response	0.284088	1.15464
CTNND2	CTNND2	catenin (cadherin-associated protein), delta 2	0	CTNND2	T-cell delta-catenin	GO:0006355	regulation of transcription, DNA-templated	0.312311	1.07055
CTNND2	CTNND2	catenin (cadherin-associated protein), delta 2	0	CTNND2	T-cell delta-catenin	GO:0007275	multicellular organismal development	4.91218e-05	1.81137
CTNND2	CTNND2	catenin (cadherin-associated protein), delta 2	0	CTNND2	T-cell delta-catenin	GO:0006351	transcription, DNA-templated	0.695576	0.939538
CTNND2	CTNND2	catenin (cadherin-associated protein), delta 2	0	CTNND2	T-cell delta-catenin	GO:0007165	signal transduction	0.119378	1.15743
CTNND2	CTNND2	catenin (cadherin-associated protein), delta 2	0	CTNND2	T-cell delta-catenin	GO:0016337	cell-cell adhesion	0.0660423	2.04548
CTNND2	CTNND2	catenin (cadherin-associated protein), delta 2	0	CTNND2	T-cell delta-catenin	GO:0048167	regulation of synaptic plasticity	0.0306863	3.64405
CTNND2	CTNND2	catenin (cadherin-associated protein), delta 2	0	CTNND2	T-cell delta-catenin	GO:0007612	learning	0.19034	2.06496
CTNND2	CTNND2	catenin (cadherin-associated protein), delta 2	0	CTNND2	T-cell delta-catenin	GO:0007155	cell adhesion	0.57967	0.972752
CTNND2	CTNND2	catenin (cadherin-associated protein), delta 2	0	CTNND2	T-cell delta-catenin	GO:0007158	neuron cell-cell adhesion	0.0105942	7.74361
CTNND2	CTNND2	catenin (cadherin-associated protein), delta 2	0	CTNND2	T-cell delta-catenin	GO:0001763	morphogenesis of a branching structure	0.00867661	8.44758
LOC101117534	LOC101117534	olfactory receptor 52R1-like	4e-147	OR52R1	Olfactory receptor 52R1	GO:0007165	signal transduction	0.119378	1.15743
LOC101117534	LOC101117534	olfactory receptor 52R1-like	4e-147	OR52R1	Olfactory receptor 52R1	GO:0007608	sensory perception of smell	0.445129	1.04241
LOC101117534	LOC101117534	olfactory receptor 52R1-like	4e-147	OR52R1	Olfactory receptor 52R1	GO:0050911	detection of chemical stimulus involved in sensory perception of smell	0.388328	1.07337
LOC101117534	LOC101117534	olfactory receptor 52R1-like	4e-147	OR52R1	Olfactory receptor 52R1	GO:0007186	G-protein coupled receptor signaling pathway	0.244825	1.12379
LOC101117534	LOC101117534	olfactory receptor 52R1-like	4e-147	OR52R1	Olfactory receptor 52R1	GO:0050896	response to stimulus	0.341702	1.0902
LOC101108616	LOC101108616	pregnancy-associated glycoprotein 2-like	7e-81	PGA5	Pepsinogen 5, group I (Pepsinogen A)	GO:0007586	digestion	0.0130439	2.72303
LOC101108616	LOC101108616	pregnancy-associated glycoprotein 2-like	7e-81	PGA5	Pepsinogen 5, group I (Pepsinogen A)	GO:0006508	proteolysis	0.238432	1.18752
SLCO1A2	SLCO1A2	solute carrier organic anion transporter family, member 1A2	0	SLCO1A2	cDNA, FLJ79148, highly similar to Solute carrier organic anion transporter family member 1A2	GO:0015721	bile acid and bile salt transport	0.0468993	4.04015
SLCO1A2	SLCO1A2	solute carrier organic anion transporter family, member 1A2	0	SLCO1A2	cDNA, FLJ79148, highly similar to Solute carrier organic anion transporter family member 1A2	GO:0006810	transport	0.752318	0.914437
SLCO1A2	SLCO1A2	solute carrier organic anion transporter family, member 1A2	0	SLCO1A2	cDNA, FLJ79148, highly similar to Solute carrier organic anion transporter family member 1A2	GO:0015711	organic anion transport	0.0342311	4.64617
SLCO1A2	SLCO1A2	solute carrier organic anion transporter family, member 1A2	0	SLCO1A2	cDNA, FLJ79148, highly similar to Solute carrier organic anion transporter family member 1A2	GO:0008206	bile acid metabolic process	0.182407	2.11189
SLCO1A2	SLCO1A2	solute carrier organic anion transporter family, member 1A2	0	SLCO1A2	cDNA, FLJ79148, highly similar to Solute carrier organic anion transporter family member 1A2	GO:0043252	sodium-independent organic anion transport	0.0609724	5.63172
SLCO1A2	SLCO1A2	solute carrier organic anion transporter family, member 1A2	0	SLCO1A2	cDNA, FLJ79148, highly similar to Solute carrier organic anion transporter family member 1A2	GO:0044281	small molecule metabolic process	0.610294	0.965983
SLCO1A2	SLCO1A2	solute carrier organic anion transporter family, member 1A2	0	SLCO1A2	cDNA, FLJ79148, highly similar to Solute carrier organic anion transporter family member 1A2	GO:0055085	transmembrane transport	0.339963	1.10623
SLCO1A2	SLCO1A2	solute carrier organic anion transporter family, member 1A2	0	SLCO1A2	cDNA, FLJ79148, highly similar to Solute carrier organic anion transporter family member 1A2	GO:0006811	ion transport	0.0585757	1.38899
EFNA2	EFNA2	ephrin-A2	5e-86	EFNA2	Ephrin-A2 [amino acids 176-213]	GO:0046849	bone remodeling	0.0177128	6.19489
EFNA2	EFNA2	ephrin-A2	5e-86	EFNA2	Ephrin-A2 [amino acids 176-213]	GO:0048013	ephrin receptor signaling pathway	0.6499	0.967952
EFNA2	EFNA2	ephrin-A2	5e-86	EFNA2	Ephrin-A2 [amino acids 176-213]	GO:0007267	cell-cell signaling	0.00312763	2.23121
EFNA2	EFNA2	ephrin-A2	5e-86	EFNA2	Ephrin-A2 [amino acids 176-213]	GO:0030316	osteoclast differentiation	0.533974	1.34672
BDNF	BDNF	brain-derived neurotrophic factor	8e-136	BDNF	Brain-derived neurotrophic factor BDNF7	GO:0007631	feeding behavior	0.00647924	4.6931
BDNF	BDNF	brain-derived neurotrophic factor	8e-136	BDNF	Brain-derived neurotrophic factor BDNF7	GO:0001657	ureteric bud development	0.19034	2.06496
BDNF	BDNF	brain-derived neurotrophic factor	8e-136	BDNF	Brain-derived neurotrophic factor BDNF7	GO:0008038	neuron recognition	0.173856	6.19489
BDNF	BDNF	brain-derived neurotrophic factor	8e-136	BDNF	Brain-derived neurotrophic factor BDNF7	GO:0033189	response to vitamin A	0.0105942	7.74361
BDNF	BDNF	brain-derived neurotrophic factor	8e-136	BDNF	Brain-derived neurotrophic factor BDNF7	GO:0019222	regulation of metabolic process	0.199733	5.16241
BDNF	BDNF	brain-derived neurotrophic factor	8e-136	BDNF	Brain-derived neurotrophic factor BDNF7	GO:0021675	nerve development	0.0787797	4.7653
BDNF	BDNF	brain-derived neurotrophic factor	8e-136	BDNF	Brain-derived neurotrophic factor BDNF7	GO:0007406	negative regulation of neuroblast proliferation	0.249077	3.87181
BDNF	BDNF	brain-derived neurotrophic factor	8e-136	BDNF	Brain-derived neurotrophic factor BDNF7	GO:0014076	response to fluoxetine	0.0616852	30.9745
BDNF	BDNF	brain-derived neurotrophic factor	8e-136	BDNF	Brain-derived neurotrophic factor BDNF7	GO:0042596	fear response	0.14714	7.74361
BDNF	BDNF	brain-derived neurotrophic factor	8e-136	BDNF	Brain-derived neurotrophic factor BDNF7	GO:0043523	regulation of neuron apoptotic process	0.150427	3.09745
BDNF	BDNF	brain-derived neurotrophic factor	8e-136	BDNF	Brain-derived neurotrophic factor BDNF7	GO:0043524	negative regulation of neuron apoptotic process	0.0522222	2.16821
BDNF	BDNF	brain-derived neurotrophic factor	8e-136	BDNF	Brain-derived neurotrophic factor BDNF7	GO:0007412	axon target recognition	0.0135612	15.4872
BDNF	BDNF	brain-derived neurotrophic factor	8e-136	BDNF	Brain-derived neurotrophic factor BDNF7	GO:0048167	regulation of synaptic plasticity	0.0306863	3.64405
BDNF	BDNF	brain-derived neurotrophic factor	8e-136	BDNF	Brain-derived neurotrophic factor BDNF7	GO:0007411	axon guidance	0.349025	1.15378
BDNF	BDNF	brain-derived neurotrophic factor	8e-136	BDNF	Brain-derived neurotrophic factor BDNF7	GO:0048169	regulation of long-term neuronal synaptic plasticity	0.161494	2.94995
BDNF	BDNF	brain-derived neurotrophic factor	8e-136	BDNF	Brain-derived neurotrophic factor BDNF7	GO:0006120	mitochondrial electron transport, NADH to ubiquinone	0.808494	0.607342
BDNF	BDNF	brain-derived neurotrophic factor	8e-136	BDNF	Brain-derived neurotrophic factor BDNF7	GO:0007611	learning or memory	0.0595498	2.88135
BDNF	BDNF	brain-derived neurotrophic factor	8e-136	BDNF	Brain-derived neurotrophic factor BDNF7	GO:0031667	response to nutrient levels	0.0333656	3.53994
BDNF	BDNF	brain-derived neurotrophic factor	8e-136	BDNF	Brain-derived neurotrophic factor BDNF7	GO:0072347	response to anesthetic	0.0616852	30.9745
BDNF	BDNF	brain-derived neurotrophic factor	8e-136	BDNF	Brain-derived neurotrophic factor BDNF7	GO:0001662	behavioral fear response	0.150427	3.09745
BDNF	BDNF	brain-derived neurotrophic factor	8e-136	BDNF	Brain-derived neurotrophic factor BDNF7	GO:0009725	response to hormone	0.581961	1.03248
BDNF	BDNF	brain-derived neurotrophic factor	8e-136	BDNF	Brain-derived neurotrophic factor BDNF7	GO:0051965	positive regulation of synapse assembly	0.518921	1.40793
BDNF	BDNF	brain-derived neurotrophic factor	8e-136	BDNF	Brain-derived neurotrophic factor BDNF7	GO:0001666	response to hypoxia	0.210913	1.47497
BDNF	BDNF	brain-derived neurotrophic factor	8e-136	BDNF	Brain-derived neurotrophic factor BDNF7	GO:0043066	negative regulation of apoptotic process	0.293634	1.16009
BDNF	BDNF	brain-derived neurotrophic factor	8e-136	BDNF	Brain-derived neurotrophic factor BDNF7	GO:0048839	inner ear development	0.802319	0.619489
BDNF	BDNF	brain-derived neurotrophic factor	8e-136	BDNF	Brain-derived neurotrophic factor BDNF7	GO:0042490	mechanoreceptor differentiation	0.224798	4.42492
BDNF	BDNF	brain-derived neurotrophic factor	8e-136	BDNF	Brain-derived neurotrophic factor BDNF7	GO:0042493	response to drug	0.0148789	1.83401
BDNF	BDNF	brain-derived neurotrophic factor	8e-136	BDNF	Brain-derived neurotrophic factor BDNF7	GO:0060079	regulation of excitatory postsynaptic membrane potential	0.230172	2.2944
BDNF	BDNF	brain-derived neurotrophic factor	8e-136	BDNF	Brain-derived neurotrophic factor BDNF7	GO:0002544	chronic inflammatory response	0.272593	3.44161
BDNF	BDNF	brain-derived neurotrophic factor	8e-136	BDNF	Brain-derived neurotrophic factor BDNF7	GO:0014047	glutamate secretion	0.453676	1.7208
BDNF	BDNF	brain-derived neurotrophic factor	8e-136	BDNF	Brain-derived neurotrophic factor BDNF7	GO:0016358	dendrite development	0.671453	0.911014
BDNF	BDNF	brain-derived neurotrophic factor	8e-136	BDNF	Brain-derived neurotrophic factor BDNF7	GO:0007399	nervous system development	0.0273011	1.59376
BDNF	BDNF	brain-derived neurotrophic factor	8e-136	BDNF	Brain-derived neurotrophic factor BDNF7	GO:0045843	negative regulation of striated muscle tissue development	0.224798	4.42492
BDNF	BDNF	brain-derived neurotrophic factor	8e-136	BDNF	Brain-derived neurotrophic factor BDNF7	GO:0050890	cognition	0.470775	1.63023
BDNF	BDNF	brain-derived neurotrophic factor	8e-136	BDNF	Brain-derived neurotrophic factor BDNF7	GO:0045666	positive regulation of neuron differentiation	0.0869731	2.21246
BDNF	BDNF	brain-derived neurotrophic factor	8e-136	BDNF	Brain-derived neurotrophic factor BDNF7	GO:0055093	response to hyperoxia	0.0696883	5.16241
BDNF	BDNF	brain-derived neurotrophic factor	8e-136	BDNF	Brain-derived neurotrophic factor BDNF7	GO:0048172	regulation of short-term neuronal synaptic plasticity	0.199733	5.16241
BDNF	BDNF	brain-derived neurotrophic factor	8e-136	BDNF	Brain-derived neurotrophic factor BDNF7	GO:0046668	regulation of retinal cell programmed cell death	0.119558	10.3248
BDNF	BDNF	brain-derived neurotrophic factor	8e-136	BDNF	Brain-derived neurotrophic factor BDNF7	GO:0048170	positive regulation of long-term neuronal synaptic plasticity	0.224798	4.42492
LOC101120378	LOC101120378	uncharacterized LOC101120378	1e-59	HRNR	Hornerin	GO:0031424	keratinization	0.0083614	5.63172
LOC101120378	LOC101120378	uncharacterized LOC101120378	1e-59	HRNR	Hornerin	GO:0007275	multicellular organismal development	4.91218e-05	1.81137
NOC4L	NOC4L	nucleolar complex associated 4 homolog (S. cerevisiae)	0	NOC4L	Nucleolar complex protein 4 homolog	GO:0042254	ribosome biogenesis	0.711766	0.804531
NOC4L	NOC4L	nucleolar complex associated 4 homolog (S. cerevisiae)	0	NOC4L	Nucleolar complex protein 4 homolog	GO:0006364	rRNA processing	0.982178	0.245829
LOC101105379	LOC101105379	RNA pseudouridylate synthase domain-containing protein 1-like	1e-42	RPUSD1	RNA pseudouridylate synthase domain-containing protein 1	GO:0008150	biological_process	0.670691	0.919554
LOC101105379	LOC101105379	RNA pseudouridylate synthase domain-containing protein 1-like	1e-42	RPUSD1	RNA pseudouridylate synthase domain-containing protein 1	GO:0009451	RNA modification	0.453676	1.7208
LOC101105379	LOC101105379	RNA pseudouridylate synthase domain-containing protein 1-like	1e-42	RPUSD1	RNA pseudouridylate synthase domain-containing protein 1	GO:0001522	pseudouridine synthesis	0.470775	1.63023
LOC101111452	LOC101111452	olfactory receptor 7A10-like	1e-49	OR7A10	Olfactory receptor 7A10	GO:0007165	signal transduction	0.119378	1.15743
LOC101111452	LOC101111452	olfactory receptor 7A10-like	1e-49	OR7A10	Olfactory receptor 7A10	GO:0007608	sensory perception of smell	0.445129	1.04241
LOC101111452	LOC101111452	olfactory receptor 7A10-like	1e-49	OR7A10	Olfactory receptor 7A10	GO:0050911	detection of chemical stimulus involved in sensory perception of smell	0.388328	1.07337
LOC101111452	LOC101111452	olfactory receptor 7A10-like	1e-49	OR7A10	Olfactory receptor 7A10	GO:0007186	G-protein coupled receptor signaling pathway	0.244825	1.12379
LOC101111452	LOC101111452	olfactory receptor 7A10-like	1e-49	OR7A10	Olfactory receptor 7A10	GO:0050896	response to stimulus	0.341702	1.0902
NPPC	NPPC	C-type natriuretic peptide	9e-53	NPPC	Natriuretic peptide type C	GO:0003419	growth plate cartilage chondrocyte proliferation	0.0910832	15.4872
NPPC	NPPC	C-type natriuretic peptide	9e-53	NPPC	Natriuretic peptide type C	GO:0001666	response to hypoxia	0.210913	1.47497
NPPC	NPPC	C-type natriuretic peptide	9e-53	NPPC	Natriuretic peptide type C	GO:0003418	growth plate cartilage chondrocyte differentiation	0.0616852	30.9745
NPPC	NPPC	C-type natriuretic peptide	9e-53	NPPC	Natriuretic peptide type C	GO:0051053	negative regulation of DNA metabolic process	0.0910832	15.4872
NPPC	NPPC	C-type natriuretic peptide	9e-53	NPPC	Natriuretic peptide type C	GO:0008285	negative regulation of cell proliferation	0.382547	1.11764
NPPC	NPPC	C-type natriuretic peptide	9e-53	NPPC	Natriuretic peptide type C	GO:0045471	response to ethanol	0.178612	1.7208
NPPC	NPPC	C-type natriuretic peptide	9e-53	NPPC	Natriuretic peptide type C	GO:0042493	response to drug	0.0148789	1.83401
NPPC	NPPC	C-type natriuretic peptide	9e-53	NPPC	Natriuretic peptide type C	GO:0048513	organ development	0.0787797	4.7653
NPPC	NPPC	C-type natriuretic peptide	9e-53	NPPC	Natriuretic peptide type C	GO:0009791	post-embryonic development	0.72457	0.784164
NPPC	NPPC	C-type natriuretic peptide	9e-53	NPPC	Natriuretic peptide type C	GO:0048660	regulation of smooth muscle cell proliferation	0.173856	6.19489
NPPC	NPPC	C-type natriuretic peptide	9e-53	NPPC	Natriuretic peptide type C	GO:0019229	regulation of vasoconstriction	0.548555	1.2906
NPPC	NPPC	C-type natriuretic peptide	9e-53	NPPC	Natriuretic peptide type C	GO:0045669	positive regulation of osteoblast differentiation	0.130071	2.13617
NPPC	NPPC	C-type natriuretic peptide	9e-53	NPPC	Natriuretic peptide type C	GO:0050880	regulation of blood vessel size	0.0304624	4.8907
NPPC	NPPC	C-type natriuretic peptide	9e-53	NPPC	Natriuretic peptide type C	GO:0001503	ossification	0.011631	2.78422
NPPC	NPPC	C-type natriuretic peptide	9e-53	NPPC	Natriuretic peptide type C	GO:0006182	cGMP biosynthetic process	0.0979618	4.12993
NPPC	NPPC	C-type natriuretic peptide	9e-53	NPPC	Natriuretic peptide type C	GO:0045909	positive regulation of vasodilation	0.00725368	5.8999
NPPC	NPPC	C-type natriuretic peptide	9e-53	NPPC	Natriuretic peptide type C	GO:0040014	regulation of multicellular organism growth	0.710653	0.815117
NPPC	NPPC	C-type natriuretic peptide	9e-53	NPPC	Natriuretic peptide type C	GO:0008217	regulation of blood pressure	0.0832216	2.24453
NPPC	NPPC	C-type natriuretic peptide	9e-53	NPPC	Natriuretic peptide type C	GO:0030828	positive regulation of cGMP biosynthetic process	0.0242766	10.3248
NPPC	NPPC	C-type natriuretic peptide	9e-53	NPPC	Natriuretic peptide type C	GO:0007168	receptor guanylyl cyclase signaling pathway	0.317437	2.81586
TLL2	TLL2	tolloid-like 2	0	TLL2	Tolloid-like protein 2	GO:0030198	extracellular matrix organization	0.484952	1.05595
TLL2	TLL2	tolloid-like 2	0	TLL2	Tolloid-like protein 2	GO:0006508	proteolysis	0.238432	1.18752
TLL2	TLL2	tolloid-like 2	0	TLL2	Tolloid-like protein 2	GO:0007275	multicellular organismal development	4.91218e-05	1.81137
TLL2	TLL2	tolloid-like 2	0	TLL2	Tolloid-like protein 2	GO:0030154	cell differentiation	0.00260317	1.70798
LOC101109050	LOC101109050	putative upstream-binding factor 1-like protein 1-like	5e-123	UBTFL1	Putative upstream-binding factor 1-like protein 1	GO:0007275	multicellular organismal development	4.91218e-05	1.81137
LOC101107200	LOC101107200	nucleosome assembly protein 1-like 1-like	0	NAP1L1	cDNA FLJ60539, highly similar to Nucleosome assembly protein 1-like 1	GO:0006260	DNA replication	0.920274	0.527974
LOC101107200	LOC101107200	nucleosome assembly protein 1-like 1-like	0	NAP1L1	cDNA FLJ60539, highly similar to Nucleosome assembly protein 1-like 1	GO:0008284	positive regulation of cell proliferation	0.0333623	1.55889
LOC101107200	LOC101107200	nucleosome assembly protein 1-like 1-like	0	NAP1L1	cDNA FLJ60539, highly similar to Nucleosome assembly protein 1-like 1	GO:0006334	nucleosome assembly	0.367112	1.26945
LOC100101238	LOC100101238	Regakine 1-like protein	2e-18	CCL3L3	chemokine (C-C motif) ligand 3-like 3	GO:0006955	immune response	0.0294048	1.66247
LOC100101238	LOC100101238	Regakine 1-like protein	2e-18	CCL3L3	chemokine (C-C motif) ligand 3-like 3	GO:0006954	inflammatory response	0.00701225	1.8854
LOC100101238	LOC100101238	Regakine 1-like protein	2e-18	CCL3L3	chemokine (C-C motif) ligand 3-like 3	GO:0008285	negative regulation of cell proliferation	0.382547	1.11764
LOC100101238	LOC100101238	Regakine 1-like protein	2e-18	CCL3L3	chemokine (C-C motif) ligand 3-like 3	GO:0006935	chemotaxis	0.66269	0.884985
MOBP	MOBP	myelin-associated oligodendrocyte basic protein	1e-38	MOBP	Myelin-associated oligodendrocyte basic protein, isoform CRA_c	GO:0006886	intracellular protein transport	0.807389	0.733992
MOBP	MOBP	myelin-associated oligodendrocyte basic protein	1e-38	MOBP	Myelin-associated oligodendrocyte basic protein, isoform CRA_c	GO:0007399	nervous system development	0.0273011	1.59376
IL6	IL6	Interleukin-6	1e-54	IL6	cDNA FLJ55231, highly similar to Interleukin-6	GO:0032755	positive regulation of interleukin-6 production	0.736947	0.755475
IL6	IL6	Interleukin-6	1e-54	IL6	cDNA FLJ55231, highly similar to Interleukin-6	GO:0050830	defense response to Gram-positive bacterium	0.0846032	2.52853
IL6	IL6	Interleukin-6	1e-54	IL6	cDNA FLJ55231, highly similar to Interleukin-6	GO:0050731	positive regulation of peptidyl-tyrosine phosphorylation	0.401671	1.32748
IL6	IL6	Interleukin-6	1e-54	IL6	cDNA FLJ55231, highly similar to Interleukin-6	GO:0051971	positive regulation of transmission of nerve impulse	0.119558	10.3248
IL6	IL6	Interleukin-6	1e-54	IL6	cDNA FLJ55231, highly similar to Interleukin-6	GO:0046888	negative regulation of hormone secretion	0.0696883	5.16241
IL6	IL6	Interleukin-6	1e-54	IL6	cDNA FLJ55231, highly similar to Interleukin-6	GO:0051607	defense response to virus	0.00352074	2.63612
IL6	IL6	Interleukin-6	1e-54	IL6	cDNA FLJ55231, highly similar to Interleukin-6	GO:0042127	regulation of cell proliferation	0.86567	0.611338
IL6	IL6	Interleukin-6	1e-54	IL6	cDNA FLJ55231, highly similar to Interleukin-6	GO:0051602	response to electrical stimulus	0.0882144	4.42492
IL6	IL6	Interleukin-6	1e-54	IL6	cDNA FLJ55231, highly similar to Interleukin-6	GO:0045079	negative regulation of chemokine biosynthetic process	0.119558	10.3248
IL6	IL6	Interleukin-6	1e-54	IL6	cDNA FLJ55231, highly similar to Interleukin-6	GO:0046677	response to antibiotic	0.300278	1.87724
IL6	IL6	Interleukin-6	1e-54	IL6	cDNA FLJ55231, highly similar to Interleukin-6	GO:0032868	response to insulin	0.0846032	2.52853
IL6	IL6	Interleukin-6	1e-54	IL6	cDNA FLJ55231, highly similar to Interleukin-6	GO:0045740	positive regulation of DNA replication	0.0454039	3.17687
IL6	IL6	Interleukin-6	1e-54	IL6	cDNA FLJ55231, highly similar to Interleukin-6	GO:0042832	defense response to protozoan	0.417799	1.9359
IL6	IL6	Interleukin-6	1e-54	IL6	cDNA FLJ55231, highly similar to Interleukin-6	GO:1901215	negative regulation of neuron death	0.199733	5.16241
IL6	IL6	Interleukin-6	1e-54	IL6	cDNA FLJ55231, highly similar to Interleukin-6	GO:0030168	platelet activation	0.622111	0.934574
IL6	IL6	Interleukin-6	1e-54	IL6	cDNA FLJ55231, highly similar to Interleukin-6	GO:0006953	acute-phase response	0.239503	1.82203
IL6	IL6	Interleukin-6	1e-54	IL6	cDNA FLJ55231, highly similar to Interleukin-6	GO:0048635	negative regulation of muscle organ development	0.0910832	15.4872
IL6	IL6	Interleukin-6	1e-54	IL6	cDNA FLJ55231, highly similar to Interleukin-6	GO:0042110	T cell activation	0.782572	0.659031
IL6	IL6	Interleukin-6	1e-54	IL6	cDNA FLJ55231, highly similar to Interleukin-6	GO:0032966	negative regulation of collagen biosynthetic process	0.119558	10.3248
IL6	IL6	Interleukin-6	1e-54	IL6	cDNA FLJ55231, highly similar to Interleukin-6	GO:0016049	cell growth	0.836588	0.553115
IL6	IL6	Interleukin-6	1e-54	IL6	cDNA FLJ55231, highly similar to Interleukin-6	GO:0045454	cell redox homeostasis	0.864907	0.499588
IL6	IL6	Interleukin-6	1e-54	IL6	cDNA FLJ55231, highly similar to Interleukin-6	GO:0060445	branching involved in salivary gland morphogenesis	0.338809	2.5812
IL6	IL6	Interleukin-6	1e-54	IL6	cDNA FLJ55231, highly similar to Interleukin-6	GO:0001781	neutrophil apoptotic process	0.0910832	15.4872
IL6	IL6	Interleukin-6	1e-54	IL6	cDNA FLJ55231, highly similar to Interleukin-6	GO:0050710	negative regulation of cytokine secretion	0.317437	2.81586
IL6	IL6	Interleukin-6	1e-54	IL6	cDNA FLJ55231, highly similar to Interleukin-6	GO:0046716	muscle cell cellular homeostasis	0.139522	3.26047
IL6	IL6	Interleukin-6	1e-54	IL6	cDNA FLJ55231, highly similar to Interleukin-6	GO:2000676	positive regulation of type B pancreatic cell apoptotic process	0.0616852	30.9745
IL6	IL6	Interleukin-6	1e-54	IL6	cDNA FLJ55231, highly similar to Interleukin-6	GO:0009617	response to bacterium	0.562679	1.23898
IL6	IL6	Interleukin-6	1e-54	IL6	cDNA FLJ55231, highly similar to Interleukin-6	GO:0033138	positive regulation of peptidyl-serine phosphorylation	0.466928	1.2906
IL6	IL6	Interleukin-6	1e-54	IL6	cDNA FLJ55231, highly similar to Interleukin-6	GO:0006955	immune response	0.0294048	1.66247
IL6	IL6	Interleukin-6	1e-54	IL6	cDNA FLJ55231, highly similar to Interleukin-6	GO:0051091	positive regulation of sequence-specific DNA binding transcription factor activity	0.904679	0.424308
IL6	IL6	Interleukin-6	1e-54	IL6	cDNA FLJ55231, highly similar to Interleukin-6	GO:0006954	inflammatory response	0.00701225	1.8854
IL6	IL6	Interleukin-6	1e-54	IL6	cDNA FLJ55231, highly similar to Interleukin-6	GO:0051092	positive regulation of NF-kappaB transcription factor activity	0.354724	1.2906
IL6	IL6	Interleukin-6	1e-54	IL6	cDNA FLJ55231, highly similar to Interleukin-6	GO:0002675	positive regulation of acute inflammatory response	0.0374255	7.74361
IL6	IL6	Interleukin-6	1e-54	IL6	cDNA FLJ55231, highly similar to Interleukin-6	GO:0002384	hepatic immune response	0.0910832	15.4872
IL6	IL6	Interleukin-6	1e-54	IL6	cDNA FLJ55231, highly similar to Interleukin-6	GO:0060664	epithelial cell proliferation involved in salivary gland morphogenesis	0.199733	5.16241
IL6	IL6	Interleukin-6	1e-54	IL6	cDNA FLJ55231, highly similar to Interleukin-6	GO:0006959	humoral immune response	0.0010494	4.92775
IL6	IL6	Interleukin-6	1e-54	IL6	cDNA FLJ55231, highly similar to Interleukin-6	GO:0042102	positive regulation of T cell proliferation	0.174565	2.16101
IL6	IL6	Interleukin-6	1e-54	IL6	cDNA FLJ55231, highly similar to Interleukin-6	GO:0043154	negative regulation of cysteine-type endopeptidase activity involved in apoptotic process	0.141314	2.06496
IL6	IL6	Interleukin-6	1e-54	IL6	cDNA FLJ55231, highly similar to Interleukin-6	GO:0043200	response to amino acid	0.589613	1.1472
IL6	IL6	Interleukin-6	1e-54	IL6	cDNA FLJ55231, highly similar to Interleukin-6	GO:0045721	negative regulation of gluconeogenesis	0.030569	8.84985
IL6	IL6	Interleukin-6	1e-54	IL6	cDNA FLJ55231, highly similar to Interleukin-6	GO:0042493	response to drug	0.0148789	1.83401
IL6	IL6	Interleukin-6	1e-54	IL6	cDNA FLJ55231, highly similar to Interleukin-6	GO:0042517	positive regulation of tyrosine phosphorylation of Stat3 protein	0.0723263	3.31869
IL6	IL6	Interleukin-6	1e-54	IL6	cDNA FLJ55231, highly similar to Interleukin-6	GO:0009611	response to wounding	0.0724944	2.34655
IL6	IL6	Interleukin-6	1e-54	IL6	cDNA FLJ55231, highly similar to Interleukin-6	GO:0042981	regulation of apoptotic process	0.842172	0.694495
IL6	IL6	Interleukin-6	1e-54	IL6	cDNA FLJ55231, highly similar to Interleukin-6	GO:0045727	positive regulation of translation	0.0846032	2.52853
IL6	IL6	Interleukin-6	1e-54	IL6	cDNA FLJ55231, highly similar to Interleukin-6	GO:0048661	positive regulation of smooth muscle cell proliferation	0.0522153	3.0219
IL6	IL6	Interleukin-6	1e-54	IL6	cDNA FLJ55231, highly similar to Interleukin-6	GO:0002690	positive regulation of leukocyte chemotaxis	0.317437	2.81586
IL6	IL6	Interleukin-6	1e-54	IL6	cDNA FLJ55231, highly similar to Interleukin-6	GO:0010888	negative regulation of lipid storage	0.249077	3.87181
IL6	IL6	Interleukin-6	1e-54	IL6	cDNA FLJ55231, highly similar to Interleukin-6	GO:0009612	response to mechanical stimulus	0.000211281	5.63172
IL6	IL6	Interleukin-6	1e-54	IL6	cDNA FLJ55231, highly similar to Interleukin-6	GO:0045669	positive regulation of osteoblast differentiation	0.130071	2.13617
IL6	IL6	Interleukin-6	1e-54	IL6	cDNA FLJ55231, highly similar to Interleukin-6	GO:0045666	positive regulation of neuron differentiation	0.0869731	2.21246
IL6	IL6	Interleukin-6	1e-54	IL6	cDNA FLJ55231, highly similar to Interleukin-6	GO:0051024	positive regulation of immunoglobulin secretion	0.224798	4.42492
IL6	IL6	Interleukin-6	1e-54	IL6	cDNA FLJ55231, highly similar to Interleukin-6	GO:0032494	response to peptidoglycan	0.272593	3.44161
IL6	IL6	Interleukin-6	1e-54	IL6	cDNA FLJ55231, highly similar to Interleukin-6	GO:0014070	response to organic cyclic compound	0.00637165	2.69343
IL6	IL6	Interleukin-6	1e-54	IL6	cDNA FLJ55231, highly similar to Interleukin-6	GO:0070301	cellular response to hydrogen peroxide	0.6499	0.967952
IL6	IL6	Interleukin-6	1e-54	IL6	cDNA FLJ55231, highly similar to Interleukin-6	GO:0033160	positive regulation of protein import into nucleus, translocation	0.35951	2.38265
IL6	IL6	Interleukin-6	1e-54	IL6	cDNA FLJ55231, highly similar to Interleukin-6	GO:0009408	response to heat	0.00307608	4.64617
IL6	IL6	Interleukin-6	1e-54	IL6	cDNA FLJ55231, highly similar to Interleukin-6	GO:0045599	negative regulation of fat cell differentiation	0.27693	1.99835
IL6	IL6	Interleukin-6	1e-54	IL6	cDNA FLJ55231, highly similar to Interleukin-6	GO:0008360	regulation of cell shape	0.67855	0.860402
IL6	IL6	Interleukin-6	1e-54	IL6	cDNA FLJ55231, highly similar to Interleukin-6	GO:0009409	response to cold	0.0780156	3.20425
IL6	IL6	Interleukin-6	1e-54	IL6	cDNA FLJ55231, highly similar to Interleukin-6	GO:0019221	cytokine-mediated signaling pathway	0.0405747	1.74154
IL6	IL6	Interleukin-6	1e-54	IL6	cDNA FLJ55231, highly similar to Interleukin-6	GO:0031175	neuron projection development	0.383026	1.2906
IL6	IL6	Interleukin-6	1e-54	IL6	cDNA FLJ55231, highly similar to Interleukin-6	GO:0046849	bone remodeling	0.0177128	6.19489
IL6	IL6	Interleukin-6	1e-54	IL6	cDNA FLJ55231, highly similar to Interleukin-6	GO:0032496	response to lipopolysaccharide	0.00786058	2.46898
IL6	IL6	Interleukin-6	1e-54	IL6	cDNA FLJ55231, highly similar to Interleukin-6	GO:0031667	response to nutrient levels	0.0333656	3.53994
IL6	IL6	Interleukin-6	1e-54	IL6	cDNA FLJ55231, highly similar to Interleukin-6	GO:0070102	interleukin-6-mediated signaling pathway	0.249077	3.87181
IL6	IL6	Interleukin-6	1e-54	IL6	cDNA FLJ55231, highly similar to Interleukin-6	GO:0070374	positive regulation of ERK1 and ERK2 cascade	0.397182	1.26426
IL6	IL6	Interleukin-6	1e-54	IL6	cDNA FLJ55231, highly similar to Interleukin-6	GO:0050679	positive regulation of epithelial cell proliferation	0.624161	0.95306
IL6	IL6	Interleukin-6	1e-54	IL6	cDNA FLJ55231, highly similar to Interleukin-6	GO:0007568	aging	0.018032	2.55459
IL6	IL6	Interleukin-6	1e-54	IL6	cDNA FLJ55231, highly similar to Interleukin-6	GO:0051384	response to glucocorticoid	0.0908111	2.1813
IL6	IL6	Interleukin-6	1e-54	IL6	cDNA FLJ55231, highly similar to Interleukin-6	GO:0032722	positive regulation of chemokine production	0.417799	1.9359
IL6	IL6	Interleukin-6	1e-54	IL6	cDNA FLJ55231, highly similar to Interleukin-6	GO:0051592	response to calcium ion	0.0354023	2.92212
IL6	IL6	Interleukin-6	1e-54	IL6	cDNA FLJ55231, highly similar to Interleukin-6	GO:0050871	positive regulation of B cell activation	0.173856	6.19489
IL6	IL6	Interleukin-6	1e-54	IL6	cDNA FLJ55231, highly similar to Interleukin-6	GO:0045893	positive regulation of transcription, DNA-templated	0.163513	1.2761
IL6	IL6	Interleukin-6	1e-54	IL6	cDNA FLJ55231, highly similar to Interleukin-6	GO:0051897	positive regulation of protein kinase B signaling	0.183398	1.84922
IL6	IL6	Interleukin-6	1e-54	IL6	cDNA FLJ55231, highly similar to Interleukin-6	GO:0008284	positive regulation of cell proliferation	0.0333623	1.55889
IL6	IL6	Interleukin-6	1e-54	IL6	cDNA FLJ55231, highly similar to Interleukin-6	GO:0008285	negative regulation of cell proliferation	0.382547	1.11764
IL6	IL6	Interleukin-6	1e-54	IL6	cDNA FLJ55231, highly similar to Interleukin-6	GO:0045188	regulation of circadian sleep/wake cycle, non-REM sleep	0.0910832	15.4872
IL6	IL6	Interleukin-6	1e-54	IL6	cDNA FLJ55231, highly similar to Interleukin-6	GO:0045429	positive regulation of nitric oxide biosynthetic process	0.614885	1.06808
IL6	IL6	Interleukin-6	1e-54	IL6	cDNA FLJ55231, highly similar to Interleukin-6	GO:0031000	response to caffeine	0.030569	8.84985
IL6	IL6	Interleukin-6	1e-54	IL6	cDNA FLJ55231, highly similar to Interleukin-6	GO:0045944	positive regulation of transcription from RNA polymerase II promoter	0.0132648	1.5317
IL6	IL6	Interleukin-6	1e-54	IL6	cDNA FLJ55231, highly similar to Interleukin-6	GO:0034097	response to cytokine	0.0594448	2.49794
IL6	IL6	Interleukin-6	1e-54	IL6	cDNA FLJ55231, highly similar to Interleukin-6	GO:2000366	positive regulation of STAT protein import into nucleus	0.119558	10.3248
IL6	IL6	Interleukin-6	1e-54	IL6	cDNA FLJ55231, highly similar to Interleukin-6	GO:0045630	positive regulation of T-helper 2 cell differentiation	0.224798	4.42492
IL6	IL6	Interleukin-6	1e-54	IL6	cDNA FLJ55231, highly similar to Interleukin-6	GO:0070091	glucagon secretion	0.0616852	30.9745
IL6	IL6	Interleukin-6	1e-54	IL6	cDNA FLJ55231, highly similar to Interleukin-6	GO:0043066	negative regulation of apoptotic process	0.293634	1.16009
IL6	IL6	Interleukin-6	1e-54	IL6	cDNA FLJ55231, highly similar to Interleukin-6	GO:0043065	positive regulation of apoptotic process	0.627869	0.932342
IL6	IL6	Interleukin-6	1e-54	IL6	cDNA FLJ55231, highly similar to Interleukin-6	GO:0002446	neutrophil mediated immunity	0.224798	4.42492
IL6	IL6	Interleukin-6	1e-54	IL6	cDNA FLJ55231, highly similar to Interleukin-6	GO:0045765	regulation of angiogenesis	0.576361	1.19133
IL6	IL6	Interleukin-6	1e-54	IL6	cDNA FLJ55231, highly similar to Interleukin-6	GO:0010574	regulation of vascular endothelial growth factor production	0.119558	10.3248
IL6	IL6	Interleukin-6	1e-54	IL6	cDNA FLJ55231, highly similar to Interleukin-6	GO:0002548	monocyte chemotaxis	0.107993	3.87181
IL6	IL6	Interleukin-6	1e-54	IL6	cDNA FLJ55231, highly similar to Interleukin-6	GO:0046427	positive regulation of JAK-STAT cascade	0.576361	1.19133
IL6	IL6	Interleukin-6	1e-54	IL6	cDNA FLJ55231, highly similar to Interleukin-6	GO:0010628	positive regulation of gene expression	0.0967969	1.69982
IL6	IL6	Interleukin-6	1e-54	IL6	cDNA FLJ55231, highly similar to Interleukin-6	GO:0050829	defense response to Gram-negative bacterium	0.195453	2.5812
IL6	IL6	Interleukin-6	1e-54	IL6	cDNA FLJ55231, highly similar to Interleukin-6	GO:0031018	endocrine pancreas development	0.0281382	3.75448
IL6	IL6	Interleukin-6	1e-54	IL6	cDNA FLJ55231, highly similar to Interleukin-6	GO:0006469	negative regulation of protein kinase activity	0.0947347	2.151
IL6	IL6	Interleukin-6	1e-54	IL6	cDNA FLJ55231, highly similar to Interleukin-6	GO:0043410	positive regulation of MAPK cascade	0.662966	0.884985
GPR26	GPR26	G protein-coupled receptor 26	1e-115	GPR26	G-protein coupled receptor 26	GO:0007165	signal transduction	0.119378	1.15743
GPR26	GPR26	G protein-coupled receptor 26	1e-115	GPR26	G-protein coupled receptor 26	GO:0007186	G-protein coupled receptor signaling pathway	0.244825	1.12379
GPR26	GPR26	G protein-coupled receptor 26	1e-115	GPR26	G-protein coupled receptor 26	GO:0007189	adenylate cyclase-activating G-protein coupled receptor signaling pathway	0.151651	2.32308
IL22RA1	IL22RA1	interleukin 22 receptor, alpha 1	0	IL22RA1	Interleukin-22 receptor subunit alpha-1	GO:0008150	biological_process	0.670691	0.919554
IL22RA1	IL22RA1	interleukin 22 receptor, alpha 1	0	IL22RA1	Interleukin-22 receptor subunit alpha-1	GO:0050829	defense response to Gram-negative bacterium	0.195453	2.5812
PTP4A3	PTP4A3	protein tyrosine phosphatase type IVA, member 3	2e-92	PTP4A3	Protein tyrosine phosphatase type IVA 3	GO:0006470	protein dephosphorylation	0.353119	1.25572
PTP4A3	PTP4A3	protein tyrosine phosphatase type IVA, member 3	2e-92	PTP4A3	Protein tyrosine phosphatase type IVA 3	GO:0016311	dephosphorylation	0.255517	1.42959
PTP4A3	PTP4A3	protein tyrosine phosphatase type IVA, member 3	2e-92	PTP4A3	Protein tyrosine phosphatase type IVA 3	GO:0035335	peptidyl-tyrosine dephosphorylation	0.257315	1.48916
LOC101111964	LOC101111964	olfactory receptor 2V2-like	6e-153	OR2V2	Olfactory receptor 2V2	GO:0007165	signal transduction	0.119378	1.15743
LOC101111964	LOC101111964	olfactory receptor 2V2-like	6e-153	OR2V2	Olfactory receptor 2V2	GO:0007608	sensory perception of smell	0.445129	1.04241
LOC101111964	LOC101111964	olfactory receptor 2V2-like	6e-153	OR2V2	Olfactory receptor 2V2	GO:0050911	detection of chemical stimulus involved in sensory perception of smell	0.388328	1.07337
LOC101111964	LOC101111964	olfactory receptor 2V2-like	6e-153	OR2V2	Olfactory receptor 2V2	GO:0007186	G-protein coupled receptor signaling pathway	0.244825	1.12379
LOC101111964	LOC101111964	olfactory receptor 2V2-like	6e-153	OR2V2	Olfactory receptor 2V2	GO:0050896	response to stimulus	0.341702	1.0902
RSPO4	RSPO4	R-spondin 4	2e-108	RSPO4	R-spondin-4	GO:0016055	Wnt signaling pathway	0.186728	1.4444
RSPO4	RSPO4	R-spondin 4	2e-108	RSPO4	R-spondin-4	GO:0050896	response to stimulus	0.341702	1.0902
LGALS4	LGALS4	lectin, galactoside-binding, soluble, 4	5e-150	LGALS4	Galectin-4	GO:0007155	cell adhesion	0.57967	0.972752
EDDM3B	EDDM3B	epididymal protein 3B	5e-45	EDDM3B	Epididymal secretory protein E3-beta	GO:0007286	spermatid development	0.290434	1.63023
LOC101116764	LOC101116764	putative olfactory receptor 51H1-like	7e-107	OR51G2	Olfactory receptor 51G2	GO:0007165	signal transduction	0.119378	1.15743
LOC101116764	LOC101116764	putative olfactory receptor 51H1-like	7e-107	OR51G2	Olfactory receptor 51G2	GO:0007608	sensory perception of smell	0.445129	1.04241
LOC101116764	LOC101116764	putative olfactory receptor 51H1-like	7e-107	OR51G2	Olfactory receptor 51G2	GO:0050911	detection of chemical stimulus involved in sensory perception of smell	0.388328	1.07337
LOC101116764	LOC101116764	putative olfactory receptor 51H1-like	7e-107	OR51G2	Olfactory receptor 51G2	GO:0007186	G-protein coupled receptor signaling pathway	0.244825	1.12379
LOC101116764	LOC101116764	putative olfactory receptor 51H1-like	7e-107	OR51G2	Olfactory receptor 51G2	GO:0050896	response to stimulus	0.341702	1.0902
STON2	STON2	stonin 2	0	STON2	Stonin-2	GO:0015031	protein transport	0.999911	0.297355
STON2	STON2	stonin 2	0	STON2	Stonin-2	GO:0006886	intracellular protein transport	0.807389	0.733992
STON2	STON2	stonin 2	0	STON2	Stonin-2	GO:0006897	endocytosis	0.632439	0.921859
STON2	STON2	stonin 2	0	STON2	Stonin-2	GO:0030100	regulation of endocytosis	0.161494	2.94995
STON2	STON2	stonin 2	0	STON2	Stonin-2	GO:0006810	transport	0.752318	0.914437
STON2	STON2	stonin 2	0	STON2	Stonin-2	GO:0016192	vesicle-mediated transport	0.94428	0.522776
LOC101109271	LOC101109271	olfactory receptor 7E24-like	2e-128	OR7E24	Olfactory receptor 7E24	GO:0007165	signal transduction	0.119378	1.15743
LOC101109271	LOC101109271	olfactory receptor 7E24-like	2e-128	OR7E24	Olfactory receptor 7E24	GO:0007608	sensory perception of smell	0.445129	1.04241
LOC101109271	LOC101109271	olfactory receptor 7E24-like	2e-128	OR7E24	Olfactory receptor 7E24	GO:0050911	detection of chemical stimulus involved in sensory perception of smell	0.388328	1.07337
LOC101109271	LOC101109271	olfactory receptor 7E24-like	2e-128	OR7E24	Olfactory receptor 7E24	GO:0007186	G-protein coupled receptor signaling pathway	0.244825	1.12379
LOC101109271	LOC101109271	olfactory receptor 7E24-like	2e-128	OR7E24	Olfactory receptor 7E24	GO:0050896	response to stimulus	0.341702	1.0902
SCN10A	SCN10A	sodium channel, voltage-gated, type X, alpha subunit	0	SCN10A	Sodium channel protein type 10 subunit alpha	GO:0055085	transmembrane transport	0.339963	1.10623
SCN10A	SCN10A	sodium channel, voltage-gated, type X, alpha subunit	0	SCN10A	Sodium channel protein type 10 subunit alpha	GO:0019233	sensory perception of pain	0.76832	0.688321
SCN10A	SCN10A	sodium channel, voltage-gated, type X, alpha subunit	0	SCN10A	Sodium channel protein type 10 subunit alpha	GO:0086067	AV node cell to bundle of His cell communication	0.173856	6.19489
SCN10A	SCN10A	sodium channel, voltage-gated, type X, alpha subunit	0	SCN10A	Sodium channel protein type 10 subunit alpha	GO:0060371	regulation of atrial cardiac muscle cell membrane depolarization	0.030569	8.84985
SCN10A	SCN10A	sodium channel, voltage-gated, type X, alpha subunit	0	SCN10A	Sodium channel protein type 10 subunit alpha	GO:0086069	bundle of His cell to Purkinje myocyte communication	0.249077	3.87181
SCN10A	SCN10A	sodium channel, voltage-gated, type X, alpha subunit	0	SCN10A	Sodium channel protein type 10 subunit alpha	GO:0002027	regulation of heart rate	0.0838934	3.09745
SCN10A	SCN10A	sodium channel, voltage-gated, type X, alpha subunit	0	SCN10A	Sodium channel protein type 10 subunit alpha	GO:0006810	transport	0.752318	0.914437
SCN10A	SCN10A	sodium channel, voltage-gated, type X, alpha subunit	0	SCN10A	Sodium channel protein type 10 subunit alpha	GO:0055117	regulation of cardiac muscle contraction	0.0787797	4.7653
SCN10A	SCN10A	sodium channel, voltage-gated, type X, alpha subunit	0	SCN10A	Sodium channel protein type 10 subunit alpha	GO:0042475	odontogenesis of dentin-containing tooth	0.299012	1.60213
SCN10A	SCN10A	sodium channel, voltage-gated, type X, alpha subunit	0	SCN10A	Sodium channel protein type 10 subunit alpha	GO:0034765	regulation of ion transmembrane transport	0.0709864	1.82203
SCN10A	SCN10A	sodium channel, voltage-gated, type X, alpha subunit	0	SCN10A	Sodium channel protein type 10 subunit alpha	GO:0035725	sodium ion transmembrane transport	0.369235	1.58843
SCN10A	SCN10A	sodium channel, voltage-gated, type X, alpha subunit	0	SCN10A	Sodium channel protein type 10 subunit alpha	GO:0006814	sodium ion transport	0.422717	1.18223
SCN10A	SCN10A	sodium channel, voltage-gated, type X, alpha subunit	0	SCN10A	Sodium channel protein type 10 subunit alpha	GO:0007600	sensory perception	0.0526658	6.19489
SCN10A	SCN10A	sodium channel, voltage-gated, type X, alpha subunit	0	SCN10A	Sodium channel protein type 10 subunit alpha	GO:0006811	ion transport	0.0585757	1.38899
METRN	METRN	meteorin, glial cell differentiation regulator	2e-26	METRN	Meteorin	GO:0010001	glial cell differentiation	0.139522	3.26047
METRN	METRN	meteorin, glial cell differentiation regulator	2e-26	METRN	Meteorin	GO:0007275	multicellular organismal development	4.91218e-05	1.81137
METRN	METRN	meteorin, glial cell differentiation regulator	2e-26	METRN	Meteorin	GO:0050772	positive regulation of axonogenesis	0.184026	2.69343
METRN	METRN	meteorin, glial cell differentiation regulator	2e-26	METRN	Meteorin	GO:0030154	cell differentiation	0.00260317	1.70798
METRN	METRN	meteorin, glial cell differentiation regulator	2e-26	METRN	Meteorin	GO:0007399	nervous system development	0.0273011	1.59376
MX2	MX2	Interferon-induced GTP-binding protein Mx2	0	MX2	Interferon-induced GTP-binding protein Mx2	GO:0035455	response to interferon-alpha	0.0609724	5.63172
MX2	MX2	Interferon-induced GTP-binding protein Mx2	0	MX2	Interferon-induced GTP-binding protein Mx2	GO:0019221	cytokine-mediated signaling pathway	0.0405747	1.74154
MX2	MX2	Interferon-induced GTP-binding protein Mx2	0	MX2	Interferon-induced GTP-binding protein Mx2	GO:0006952	defense response	0.000587774	3.54916
MX2	MX2	Interferon-induced GTP-binding protein Mx2	0	MX2	Interferon-induced GTP-binding protein Mx2	GO:0009615	response to virus	0.0108682	2.34979
MX2	MX2	Interferon-induced GTP-binding protein Mx2	0	MX2	Interferon-induced GTP-binding protein Mx2	GO:0015031	protein transport	0.999911	0.297355
MX2	MX2	Interferon-induced GTP-binding protein Mx2	0	MX2	Interferon-induced GTP-binding protein Mx2	GO:0006184	GTP catabolic process	0.520094	1.0282
MX2	MX2	Interferon-induced GTP-binding protein Mx2	0	MX2	Interferon-induced GTP-binding protein Mx2	GO:0051607	defense response to virus	0.00352074	2.63612
MX2	MX2	Interferon-induced GTP-binding protein Mx2	0	MX2	Interferon-induced GTP-binding protein Mx2	GO:0060337	type I interferon signaling pathway	6.84663e-05	5.16241
MX2	MX2	Interferon-induced GTP-binding protein Mx2	0	MX2	Interferon-induced GTP-binding protein Mx2	GO:0045087	innate immune response	0.284088	1.15464
MX2	MX2	Interferon-induced GTP-binding protein Mx2	0	MX2	Interferon-induced GTP-binding protein Mx2	GO:0006810	transport	0.752318	0.914437
MX2	MX2	Interferon-induced GTP-binding protein Mx2	0	MX2	Interferon-induced GTP-binding protein Mx2	GO:0051726	regulation of cell cycle	0.368829	1.31806
MX2	MX2	Interferon-induced GTP-binding protein Mx2	0	MX2	Interferon-induced GTP-binding protein Mx2	GO:0051028	mRNA transport	0.942576	0.348028
MX2	MX2	Interferon-induced GTP-binding protein Mx2	0	MX2	Interferon-induced GTP-binding protein Mx2	GO:0046822	regulation of nucleocytoplasmic transport	0.295372	3.09745
HS3ST2	HS3ST2	heparan sulfate (glucosamine) 3-O-sulfotransferase 2	2e-158	HS3ST2	cDNA, FLJ94008, highly similar to Homo sapiens heparan sulfate (glucosamine) 3-O-sulfotransferase 2 (HS3ST2), mRNA	GO:0005975	carbohydrate metabolic process	0.845356	0.755475
HS3ST2	HS3ST2	heparan sulfate (glucosamine) 3-O-sulfotransferase 2	2e-158	HS3ST2	cDNA, FLJ94008, highly similar to Homo sapiens heparan sulfate (glucosamine) 3-O-sulfotransferase 2 (HS3ST2), mRNA	GO:0007623	circadian rhythm	0.141314	2.06496
HS3ST2	HS3ST2	heparan sulfate (glucosamine) 3-O-sulfotransferase 2	2e-158	HS3ST2	cDNA, FLJ94008, highly similar to Homo sapiens heparan sulfate (glucosamine) 3-O-sulfotransferase 2 (HS3ST2), mRNA	GO:0044281	small molecule metabolic process	0.610294	0.965983
HS3ST2	HS3ST2	heparan sulfate (glucosamine) 3-O-sulfotransferase 2	2e-158	HS3ST2	cDNA, FLJ94008, highly similar to Homo sapiens heparan sulfate (glucosamine) 3-O-sulfotransferase 2 (HS3ST2), mRNA	GO:0030203	glycosaminoglycan metabolic process	0.712327	0.815117
HS3ST2	HS3ST2	heparan sulfate (glucosamine) 3-O-sulfotransferase 2	2e-158	HS3ST2	cDNA, FLJ94008, highly similar to Homo sapiens heparan sulfate (glucosamine) 3-O-sulfotransferase 2 (HS3ST2), mRNA	GO:0006024	glycosaminoglycan biosynthetic process	0.691677	0.860402
SHISA3	SHISA3	shisa homolog 3 (Xenopus laevis)	1e-109	SHISA3	Protein shisa-3 homolog	GO:0007275	multicellular organismal development	4.91218e-05	1.81137
KLK13	KLK13	kallikrein-related peptidase 13	8e-121	KLK13	Kallikrein 13, isoform CRA_b	GO:0016485	protein processing	0.719698	0.794217
KLK13	KLK13	kallikrein-related peptidase 13	8e-121	KLK13	Kallikrein 13, isoform CRA_b	GO:0006508	proteolysis	0.238432	1.18752
GRIP1	GRIP1	glutamate receptor interacting protein 1	0	GRIP1	Glutamate receptor-interacting protein 1	GO:0007268	synaptic transmission	0.0718385	1.47868
GRIP1	GRIP1	glutamate receptor interacting protein 1	0	GRIP1	Glutamate receptor-interacting protein 1	GO:0035556	intracellular signal transduction	0.881207	0.709339
GRIP1	GRIP1	glutamate receptor interacting protein 1	0	GRIP1	Glutamate receptor-interacting protein 1	GO:0008104	protein localization	0.202553	1.76997
GRIP1	GRIP1	glutamate receptor interacting protein 1	0	GRIP1	Glutamate receptor-interacting protein 1	GO:0045893	positive regulation of transcription, DNA-templated	0.163513	1.2761
GRIP1	GRIP1	glutamate receptor interacting protein 1	0	GRIP1	Glutamate receptor-interacting protein 1	GO:0030521	androgen receptor signaling pathway	0.456509	1.31806
LOC101118102	LOC101118102	olfactory receptor 2T12-like	7e-136	OR2T12	Olfactory receptor 2T12	GO:0007165	signal transduction	0.119378	1.15743
LOC101118102	LOC101118102	olfactory receptor 2T12-like	7e-136	OR2T12	Olfactory receptor 2T12	GO:0007608	sensory perception of smell	0.445129	1.04241
LOC101118102	LOC101118102	olfactory receptor 2T12-like	7e-136	OR2T12	Olfactory receptor 2T12	GO:0050911	detection of chemical stimulus involved in sensory perception of smell	0.388328	1.07337
LOC101118102	LOC101118102	olfactory receptor 2T12-like	7e-136	OR2T12	Olfactory receptor 2T12	GO:0007186	G-protein coupled receptor signaling pathway	0.244825	1.12379
LOC101118102	LOC101118102	olfactory receptor 2T12-like	7e-136	OR2T12	Olfactory receptor 2T12	GO:0050896	response to stimulus	0.341702	1.0902
LOC101106683	LOC101106683	zinc finger protein 135-like	6e-144	ZNF30	Zinc finger protein 30	GO:0006355	regulation of transcription, DNA-templated	0.312311	1.07055
LOC101106683	LOC101106683	zinc finger protein 135-like	6e-144	ZNF30	Zinc finger protein 30	GO:0006351	transcription, DNA-templated	0.695576	0.939538
ING1	ING1	inhibitor of growth family, member 1	2e-136	ING1	Inhibitor of growth protein 1	GO:0007049	cell cycle	0.951557	0.66817
ING1	ING1	inhibitor of growth family, member 1	2e-136	ING1	Inhibitor of growth protein 1	GO:0030308	negative regulation of cell growth	0.311572	1.37055
ING1	ING1	inhibitor of growth family, member 1	2e-136	ING1	Inhibitor of growth protein 1	GO:0008285	negative regulation of cell proliferation	0.382547	1.11764
ING1	ING1	inhibitor of growth family, member 1	2e-136	ING1	Inhibitor of growth protein 1	GO:0006606	protein import into nucleus	0.402718	1.47497
ING1	ING1	inhibitor of growth family, member 1	2e-136	ING1	Inhibitor of growth protein 1	GO:0045893	positive regulation of transcription, DNA-templated	0.163513	1.2761
ING1	ING1	inhibitor of growth family, member 1	2e-136	ING1	Inhibitor of growth protein 1	GO:0010941	regulation of cell death	0.199733	5.16241
LOC101106775	LOC101106775	olfactory receptor 4E1-like	9e-109	OR4E2	Olfactory receptor 4E2	GO:0007165	signal transduction	0.119378	1.15743
LOC101106775	LOC101106775	olfactory receptor 4E1-like	9e-109	OR4E2	Olfactory receptor 4E2	GO:0007608	sensory perception of smell	0.445129	1.04241
LOC101106775	LOC101106775	olfactory receptor 4E1-like	9e-109	OR4E2	Olfactory receptor 4E2	GO:0050911	detection of chemical stimulus involved in sensory perception of smell	0.388328	1.07337
LOC101106775	LOC101106775	olfactory receptor 4E1-like	9e-109	OR4E2	Olfactory receptor 4E2	GO:0007186	G-protein coupled receptor signaling pathway	0.244825	1.12379
LOC101106775	LOC101106775	olfactory receptor 4E1-like	9e-109	OR4E2	Olfactory receptor 4E2	GO:0050896	response to stimulus	0.341702	1.0902
LOC101106513	LOC101106513	lipocalin-15-like	2e-67	LCN15	LCN15 protein	GO:0006629	lipid metabolic process	0.152626	1.29833
LOC101106513	LOC101106513	lipocalin-15-like	2e-67	LCN15	LCN15 protein	GO:0006810	transport	0.752318	0.914437
CALY	CALY	calcyon neuron-specific vesicular protein	6e-68	CALY	Neuron-specific vesicular protein calcyon	GO:0045807	positive regulation of endocytosis	0.379562	2.21246
CALY	CALY	calcyon neuron-specific vesicular protein	6e-68	CALY	Neuron-specific vesicular protein calcyon	GO:0007212	dopamine receptor signaling pathway	0.272593	3.44161
CALY	CALY	calcyon neuron-specific vesicular protein	6e-68	CALY	Neuron-specific vesicular protein calcyon	GO:0006897	endocytosis	0.632439	0.921859
CALY	CALY	calcyon neuron-specific vesicular protein	6e-68	CALY	Neuron-specific vesicular protein calcyon	GO:0048268	clathrin coat assembly	0.338809	2.5812
LOC101115603	LOC101115603	casein kinase I isoform beta-like	6e-163	CSNK1A1	cDNA FLJ55317, highly similar to Homo sapiens casein kinase 1, alpha 1 (CSNK1A1), transcript variant 1, mRNA	GO:0016055	Wnt signaling pathway	0.186728	1.4444
LOC101115603	LOC101115603	casein kinase I isoform beta-like	6e-163	CSNK1A1	cDNA FLJ55317, highly similar to Homo sapiens casein kinase 1, alpha 1 (CSNK1A1), transcript variant 1, mRNA	GO:0016310	phosphorylation	0.989034	0.575886
LOC101115603	LOC101115603	casein kinase I isoform beta-like	6e-163	CSNK1A1	cDNA FLJ55317, highly similar to Homo sapiens casein kinase 1, alpha 1 (CSNK1A1), transcript variant 1, mRNA	GO:0007165	signal transduction	0.119378	1.15743
LOC101115603	LOC101115603	casein kinase I isoform beta-like	6e-163	CSNK1A1	cDNA FLJ55317, highly similar to Homo sapiens casein kinase 1, alpha 1 (CSNK1A1), transcript variant 1, mRNA	GO:0007049	cell cycle	0.951557	0.66817
LOC101115603	LOC101115603	casein kinase I isoform beta-like	6e-163	CSNK1A1	cDNA FLJ55317, highly similar to Homo sapiens casein kinase 1, alpha 1 (CSNK1A1), transcript variant 1, mRNA	GO:0007067	mitosis	0.982683	0.425766
LOC101115603	LOC101115603	casein kinase I isoform beta-like	6e-163	CSNK1A1	cDNA FLJ55317, highly similar to Homo sapiens casein kinase 1, alpha 1 (CSNK1A1), transcript variant 1, mRNA	GO:0006468	protein phosphorylation	0.691865	0.9032
LOC101115603	LOC101115603	casein kinase I isoform beta-like	6e-163	CSNK1A1	cDNA FLJ55317, highly similar to Homo sapiens casein kinase 1, alpha 1 (CSNK1A1), transcript variant 1, mRNA	GO:0007166	cell surface receptor signaling pathway	0.0405747	1.74154
LOC101115603	LOC101115603	casein kinase I isoform beta-like	6e-163	CSNK1A1	cDNA FLJ55317, highly similar to Homo sapiens casein kinase 1, alpha 1 (CSNK1A1), transcript variant 1, mRNA	GO:0051301	cell division	0.992898	0.407559
RNF112	RNF112	ring finger protein 112	0	RNF112	cDNA FLJ52256, highly similar to Zinc finger protein 179	GO:0006184	GTP catabolic process	0.520094	1.0282
LOC101115650	LOC101115650	putative RNA polymerase II subunit A C-terminal domain phosphatase SSU72-like protein 1-like	5e-68	SSU72	cDNA FLJ60055, highly similar to Rattus norvegicus Ssu72 RNA polymerase II CTD phosphatase homolog, mRNA	GO:0006397	mRNA processing	0.963821	0.537129
LOC101115650	LOC101115650	putative RNA polymerase II subunit A C-terminal domain phosphatase SSU72-like protein 1-like	5e-68	SSU72	cDNA FLJ60055, highly similar to Rattus norvegicus Ssu72 RNA polymerase II CTD phosphatase homolog, mRNA	GO:0006378	mRNA polyadenylation	0.265231	2.06496
LOC101115650	LOC101115650	putative RNA polymerase II subunit A C-terminal domain phosphatase SSU72-like protein 1-like	5e-68	SSU72	cDNA FLJ60055, highly similar to Rattus norvegicus Ssu72 RNA polymerase II CTD phosphatase homolog, mRNA	GO:0070940	dephosphorylation of RNA polymerase II C-terminal domain	0.0374255	7.74361
FUCA2	FUCA2	fucosidase, alpha-L- 2, plasma	0	FUCA2	Plasma alpha-L-fucosidase	GO:0005975	carbohydrate metabolic process	0.845356	0.755475
FUCA2	FUCA2	fucosidase, alpha-L- 2, plasma	0	FUCA2	Plasma alpha-L-fucosidase	GO:0008152	metabolic process	0.749877	0.876636
FUCA2	FUCA2	fucosidase, alpha-L- 2, plasma	0	FUCA2	Plasma alpha-L-fucosidase	GO:0006004	fucose metabolic process	0.00225297	15.4872
KCNC2	KCNC2	potassium voltage-gated channel, Shaw-related subfamily, member 2	0	KCNC2	Potassium voltage-gated channel subfamily C member 2	GO:0007268	synaptic transmission	0.0718385	1.47868
KCNC2	KCNC2	potassium voltage-gated channel, Shaw-related subfamily, member 2	0	KCNC2	Potassium voltage-gated channel subfamily C member 2	GO:0044281	small molecule metabolic process	0.610294	0.965983
KCNC2	KCNC2	potassium voltage-gated channel, Shaw-related subfamily, member 2	0	KCNC2	Potassium voltage-gated channel subfamily C member 2	GO:0055085	transmembrane transport	0.339963	1.10623
KCNC2	KCNC2	potassium voltage-gated channel, Shaw-related subfamily, member 2	0	KCNC2	Potassium voltage-gated channel subfamily C member 2	GO:0006112	energy reserve metabolic process	0.819351	0.638649
KCNC2	KCNC2	potassium voltage-gated channel, Shaw-related subfamily, member 2	0	KCNC2	Potassium voltage-gated channel subfamily C member 2	GO:0050796	regulation of insulin secretion	0.72457	0.784164
KCNC2	KCNC2	potassium voltage-gated channel, Shaw-related subfamily, member 2	0	KCNC2	Potassium voltage-gated channel subfamily C member 2	GO:0006810	transport	0.752318	0.914437
KCNC2	KCNC2	potassium voltage-gated channel, Shaw-related subfamily, member 2	0	KCNC2	Potassium voltage-gated channel subfamily C member 2	GO:0034765	regulation of ion transmembrane transport	0.0709864	1.82203
KCNC2	KCNC2	potassium voltage-gated channel, Shaw-related subfamily, member 2	0	KCNC2	Potassium voltage-gated channel subfamily C member 2	GO:0051260	protein homooligomerization	0.408667	1.17625
KCNC2	KCNC2	potassium voltage-gated channel, Shaw-related subfamily, member 2	0	KCNC2	Potassium voltage-gated channel subfamily C member 2	GO:0001508	regulation of action potential	0.11828	3.64405
KCNC2	KCNC2	potassium voltage-gated channel, Shaw-related subfamily, member 2	0	KCNC2	Potassium voltage-gated channel subfamily C member 2	GO:0006813	potassium ion transport	0.41657	1.19133
KCNC2	KCNC2	potassium voltage-gated channel, Shaw-related subfamily, member 2	0	KCNC2	Potassium voltage-gated channel subfamily C member 2	GO:0071805	potassium ion transmembrane transport	0.0821056	2.06496
KCNC2	KCNC2	potassium voltage-gated channel, Shaw-related subfamily, member 2	0	KCNC2	Potassium voltage-gated channel subfamily C member 2	GO:0006811	ion transport	0.0585757	1.38899
ABCD1	ABCD1	ATP-binding cassette, sub-family D (ALD), member 1	0	ABCD1	Mutant ATP-binding cassette sub-family D member 1	GO:0006200	ATP catabolic process	0.914782	0.537129
ABCD1	ABCD1	ATP-binding cassette, sub-family D (ALD), member 1	0	ABCD1	Mutant ATP-binding cassette sub-family D member 1	GO:0044281	small molecule metabolic process	0.610294	0.965983
ABCD1	ABCD1	ATP-binding cassette, sub-family D (ALD), member 1	0	ABCD1	Mutant ATP-binding cassette sub-family D member 1	GO:0015910	peroxisomal long-chain fatty acid import	0.0616852	30.9745
ABCD1	ABCD1	ATP-binding cassette, sub-family D (ALD), member 1	0	ABCD1	Mutant ATP-binding cassette sub-family D member 1	GO:0006810	transport	0.752318	0.914437
ABCD1	ABCD1	ATP-binding cassette, sub-family D (ALD), member 1	0	ABCD1	Mutant ATP-binding cassette sub-family D member 1	GO:0007031	peroxisome organization	0.503381	1.47497
ABCD1	ABCD1	ATP-binding cassette, sub-family D (ALD), member 1	0	ABCD1	Mutant ATP-binding cassette sub-family D member 1	GO:0015919	peroxisomal membrane transport	0.0616852	30.9745
ABCD1	ABCD1	ATP-binding cassette, sub-family D (ALD), member 1	0	ABCD1	Mutant ATP-binding cassette sub-family D member 1	GO:0044255	cellular lipid metabolic process	0.563849	0.999176
ABCD1	ABCD1	ATP-binding cassette, sub-family D (ALD), member 1	0	ABCD1	Mutant ATP-binding cassette sub-family D member 1	GO:0042760	very long-chain fatty acid catabolic process	0.173856	6.19489
ABCD1	ABCD1	ATP-binding cassette, sub-family D (ALD), member 1	0	ABCD1	Mutant ATP-binding cassette sub-family D member 1	GO:0006635	fatty acid beta-oxidation	0.710653	0.815117
ABCD1	ABCD1	ATP-binding cassette, sub-family D (ALD), member 1	0	ABCD1	Mutant ATP-binding cassette sub-family D member 1	GO:0036109	alpha-linolenic acid metabolic process	0.338809	2.5812
ABCD1	ABCD1	ATP-binding cassette, sub-family D (ALD), member 1	0	ABCD1	Mutant ATP-binding cassette sub-family D member 1	GO:0055085	transmembrane transport	0.339963	1.10623
ABCD1	ABCD1	ATP-binding cassette, sub-family D (ALD), member 1	0	ABCD1	Mutant ATP-binding cassette sub-family D member 1	GO:0033559	unsaturated fatty acid metabolic process	0.338809	2.5812
ABCD1	ABCD1	ATP-binding cassette, sub-family D (ALD), member 1	0	ABCD1	Mutant ATP-binding cassette sub-family D member 1	GO:0043651	linoleic acid metabolic process	0.0882144	4.42492
ABCD1	ABCD1	ATP-binding cassette, sub-family D (ALD), member 1	0	ABCD1	Mutant ATP-binding cassette sub-family D member 1	GO:0042758	long-chain fatty acid catabolic process	0.119558	10.3248
ABCD1	ABCD1	ATP-binding cassette, sub-family D (ALD), member 1	0	ABCD1	Mutant ATP-binding cassette sub-family D member 1	GO:0033540	fatty acid beta-oxidation using acyl-CoA oxidase	0.338809	2.5812
KCNQ4	KCNQ4	potassium voltage-gated channel, KQT-like subfamily, member 4	0	KCNQ4	cDNA FLJ90476 fis, clone NT2RP3002737, highly similar to Potassium voltage-gated channel subfamily KQT member 4	GO:0042472	inner ear morphogenesis	0.170975	1.90612
KCNQ4	KCNQ4	potassium voltage-gated channel, KQT-like subfamily, member 4	0	KCNQ4	cDNA FLJ90476 fis, clone NT2RP3002737, highly similar to Potassium voltage-gated channel subfamily KQT member 4	GO:0007605	sensory perception of sound	0.195175	1.57497
KCNQ4	KCNQ4	potassium voltage-gated channel, KQT-like subfamily, member 4	0	KCNQ4	cDNA FLJ90476 fis, clone NT2RP3002737, highly similar to Potassium voltage-gated channel subfamily KQT member 4	GO:0007268	synaptic transmission	0.0718385	1.47868
KCNQ4	KCNQ4	potassium voltage-gated channel, KQT-like subfamily, member 4	0	KCNQ4	cDNA FLJ90476 fis, clone NT2RP3002737, highly similar to Potassium voltage-gated channel subfamily KQT member 4	GO:0055085	transmembrane transport	0.339963	1.10623
KCNQ4	KCNQ4	potassium voltage-gated channel, KQT-like subfamily, member 4	0	KCNQ4	cDNA FLJ90476 fis, clone NT2RP3002737, highly similar to Potassium voltage-gated channel subfamily KQT member 4	GO:0006810	transport	0.752318	0.914437
KCNQ4	KCNQ4	potassium voltage-gated channel, KQT-like subfamily, member 4	0	KCNQ4	cDNA FLJ90476 fis, clone NT2RP3002737, highly similar to Potassium voltage-gated channel subfamily KQT member 4	GO:0034765	regulation of ion transmembrane transport	0.0709864	1.82203
KCNQ4	KCNQ4	potassium voltage-gated channel, KQT-like subfamily, member 4	0	KCNQ4	cDNA FLJ90476 fis, clone NT2RP3002737, highly similar to Potassium voltage-gated channel subfamily KQT member 4	GO:0006813	potassium ion transport	0.41657	1.19133
KCNQ4	KCNQ4	potassium voltage-gated channel, KQT-like subfamily, member 4	0	KCNQ4	cDNA FLJ90476 fis, clone NT2RP3002737, highly similar to Potassium voltage-gated channel subfamily KQT member 4	GO:0071805	potassium ion transmembrane transport	0.0821056	2.06496
KCNQ4	KCNQ4	potassium voltage-gated channel, KQT-like subfamily, member 4	0	KCNQ4	cDNA FLJ90476 fis, clone NT2RP3002737, highly similar to Potassium voltage-gated channel subfamily KQT member 4	GO:0006811	ion transport	0.0585757	1.38899
PLA2G5	PLA2G5	phospholipase A2, group V	2e-26	PLA2G5	cDNA FLJ40374 fis, clone TESTI2035078, highly similar to Calcium-dependent phospholipase A2 (EC 3.1.1.4)	GO:0006629	lipid metabolic process	0.152626	1.29833
PLA2G5	PLA2G5	phospholipase A2, group V	2e-26	PLA2G5	cDNA FLJ40374 fis, clone TESTI2035078, highly similar to Calcium-dependent phospholipase A2 (EC 3.1.1.4)	GO:0044281	small molecule metabolic process	0.610294	0.965983
PLA2G5	PLA2G5	phospholipase A2, group V	2e-26	PLA2G5	cDNA FLJ40374 fis, clone TESTI2035078, highly similar to Calcium-dependent phospholipase A2 (EC 3.1.1.4)	GO:0051591	response to cAMP	0.0200743	3.44161
PLA2G5	PLA2G5	phospholipase A2, group V	2e-26	PLA2G5	cDNA FLJ40374 fis, clone TESTI2035078, highly similar to Calcium-dependent phospholipase A2 (EC 3.1.1.4)	GO:0034097	response to cytokine	0.0594448	2.49794
PLA2G5	PLA2G5	phospholipase A2, group V	2e-26	PLA2G5	cDNA FLJ40374 fis, clone TESTI2035078, highly similar to Calcium-dependent phospholipase A2 (EC 3.1.1.4)	GO:0006654	phosphatidic acid biosynthetic process	0.323492	1.76997
PLA2G5	PLA2G5	phospholipase A2, group V	2e-26	PLA2G5	cDNA FLJ40374 fis, clone TESTI2035078, highly similar to Calcium-dependent phospholipase A2 (EC 3.1.1.4)	GO:0050482	arachidonic acid secretion	0.398985	2.06496
PLA2G5	PLA2G5	phospholipase A2, group V	2e-26	PLA2G5	cDNA FLJ40374 fis, clone TESTI2035078, highly similar to Calcium-dependent phospholipase A2 (EC 3.1.1.4)	GO:0019370	leukotriene biosynthetic process	0.150427	3.09745
PLA2G5	PLA2G5	phospholipase A2, group V	2e-26	PLA2G5	cDNA FLJ40374 fis, clone TESTI2035078, highly similar to Calcium-dependent phospholipase A2 (EC 3.1.1.4)	GO:0006663	platelet activating factor biosynthetic process	0.249077	3.87181
PLA2G5	PLA2G5	phospholipase A2, group V	2e-26	PLA2G5	cDNA FLJ40374 fis, clone TESTI2035078, highly similar to Calcium-dependent phospholipase A2 (EC 3.1.1.4)	GO:0036149	phosphatidylinositol acyl-chain remodeling	0.503381	1.47497
PLA2G5	PLA2G5	phospholipase A2, group V	2e-26	PLA2G5	cDNA FLJ40374 fis, clone TESTI2035078, highly similar to Calcium-dependent phospholipase A2 (EC 3.1.1.4)	GO:0036148	phosphatidylglycerol acyl-chain remodeling	0.1727	2.81586
PLA2G5	PLA2G5	phospholipase A2, group V	2e-26	PLA2G5	cDNA FLJ40374 fis, clone TESTI2035078, highly similar to Calcium-dependent phospholipase A2 (EC 3.1.1.4)	GO:0016042	lipid catabolic process	0.26324	1.47497
PLA2G5	PLA2G5	phospholipase A2, group V	2e-26	PLA2G5	cDNA FLJ40374 fis, clone TESTI2035078, highly similar to Calcium-dependent phospholipase A2 (EC 3.1.1.4)	GO:0036150	phosphatidylserine acyl-chain remodeling	0.184026	2.69343
PLA2G5	PLA2G5	phospholipase A2, group V	2e-26	PLA2G5	cDNA FLJ40374 fis, clone TESTI2035078, highly similar to Calcium-dependent phospholipase A2 (EC 3.1.1.4)	GO:0006644	phospholipid metabolic process	0.893891	0.570082
PLA2G5	PLA2G5	phospholipase A2, group V	2e-26	PLA2G5	cDNA FLJ40374 fis, clone TESTI2035078, highly similar to Calcium-dependent phospholipase A2 (EC 3.1.1.4)	GO:0036151	phosphatidylcholine acyl-chain remodeling	0.288616	1.9359
PLA2G5	PLA2G5	phospholipase A2, group V	2e-26	PLA2G5	cDNA FLJ40374 fis, clone TESTI2035078, highly similar to Calcium-dependent phospholipase A2 (EC 3.1.1.4)	GO:0046474	glycerophospholipid biosynthetic process	0.602379	0.967952
PLA2G5	PLA2G5	phospholipase A2, group V	2e-26	PLA2G5	cDNA FLJ40374 fis, clone TESTI2035078, highly similar to Calcium-dependent phospholipase A2 (EC 3.1.1.4)	GO:0036152	phosphatidylethanolamine acyl-chain remodeling	0.241839	2.21246
KCNK16	KCNK16	potassium channel, subfamily K, member 16	2e-141	KCNK16	Potassium channel subfamily K member 16	GO:0006810	transport	0.752318	0.914437
KCNK16	KCNK16	potassium channel, subfamily K, member 16	2e-141	KCNK16	Potassium channel subfamily K member 16	GO:0007268	synaptic transmission	0.0718385	1.47868
KCNK16	KCNK16	potassium channel, subfamily K, member 16	2e-141	KCNK16	Potassium channel subfamily K member 16	GO:0034765	regulation of ion transmembrane transport	0.0709864	1.82203
KCNK16	KCNK16	potassium channel, subfamily K, member 16	2e-141	KCNK16	Potassium channel subfamily K member 16	GO:0006813	potassium ion transport	0.41657	1.19133
KCNK16	KCNK16	potassium channel, subfamily K, member 16	2e-141	KCNK16	Potassium channel subfamily K member 16	GO:0071805	potassium ion transmembrane transport	0.0821056	2.06496
KCNK16	KCNK16	potassium channel, subfamily K, member 16	2e-141	KCNK16	Potassium channel subfamily K member 16	GO:0006811	ion transport	0.0585757	1.38899
CBX8	CBX8	chromobox homolog 8	7e-167	CBX8	Chromobox protein homolog 8	GO:0006355	regulation of transcription, DNA-templated	0.312311	1.07055
CBX8	CBX8	chromobox homolog 8	7e-167	CBX8	Chromobox protein homolog 8	GO:0016574	histone ubiquitination	0.0609724	5.63172
CBX8	CBX8	chromobox homolog 8	7e-167	CBX8	Chromobox protein homolog 8	GO:0000122	negative regulation of transcription from RNA polymerase II promoter	0.140958	1.29765
CBX8	CBX8	chromobox homolog 8	7e-167	CBX8	Chromobox protein homolog 8	GO:0006351	transcription, DNA-templated	0.695576	0.939538
CBX8	CBX8	chromobox homolog 8	7e-167	CBX8	Chromobox protein homolog 8	GO:0016568	chromatin modification	0.782891	0.785584
MRGPRF	MRGPRF	MAS-related GPR, member F	1e-165	MRGPRF	cDNA FLJ53714, highly similar to Mas-related G-protein coupled receptor memberF	GO:0007165	signal transduction	0.119378	1.15743
MRGPRF	MRGPRF	MAS-related GPR, member F	1e-165	MRGPRF	cDNA FLJ53714, highly similar to Mas-related G-protein coupled receptor memberF	GO:0007186	G-protein coupled receptor signaling pathway	0.244825	1.12379
LOC101110162	LOC101110162	prostaglandin F synthase 1-like	5e-141	AKR1C3	cDNA FLJ58390, highly similar to Aldo-keto reductase family 1 member C3homolog (EC 1.-.-.-)	GO:0019369	arachidonic acid metabolic process	0.00192097	3.87181
LOC101110162	LOC101110162	prostaglandin F synthase 1-like	5e-141	AKR1C3	cDNA FLJ58390, highly similar to Aldo-keto reductase family 1 member C3homolog (EC 1.-.-.-)	GO:0044598	doxorubicin metabolic process	0.0177128	6.19489
LOC101110162	LOC101110162	prostaglandin F synthase 1-like	5e-141	AKR1C3	cDNA FLJ58390, highly similar to Aldo-keto reductase family 1 member C3homolog (EC 1.-.-.-)	GO:0006693	prostaglandin metabolic process	0.128798	3.44161
LOC101110162	LOC101110162	prostaglandin F synthase 1-like	5e-141	AKR1C3	cDNA FLJ58390, highly similar to Aldo-keto reductase family 1 member C3homolog (EC 1.-.-.-)	GO:0044597	daunorubicin metabolic process	0.0177128	6.19489
LOC101110162	LOC101110162	prostaglandin F synthase 1-like	5e-141	AKR1C3	cDNA FLJ58390, highly similar to Aldo-keto reductase family 1 member C3homolog (EC 1.-.-.-)	GO:0007603	phototransduction, visible light	0.109593	1.8964
LOC101110162	LOC101110162	prostaglandin F synthase 1-like	5e-141	AKR1C3	cDNA FLJ58390, highly similar to Aldo-keto reductase family 1 member C3homolog (EC 1.-.-.-)	GO:0016488	farnesol catabolic process	0.0185919	12.3898
LOC101110162	LOC101110162	prostaglandin F synthase 1-like	5e-141	AKR1C3	cDNA FLJ58390, highly similar to Aldo-keto reductase family 1 member C3homolog (EC 1.-.-.-)	GO:0071395	cellular response to jasmonic acid stimulus	0.00867661	8.44758
LOC101110162	LOC101110162	prostaglandin F synthase 1-like	5e-141	AKR1C3	cDNA FLJ58390, highly similar to Aldo-keto reductase family 1 member C3homolog (EC 1.-.-.-)	GO:0034694	response to prostaglandin	0.0135612	15.4872
LOC101110162	LOC101110162	prostaglandin F synthase 1-like	5e-141	AKR1C3	cDNA FLJ58390, highly similar to Aldo-keto reductase family 1 member C3homolog (EC 1.-.-.-)	GO:0044259	multicellular organismal macromolecule metabolic process	0.00153802	18.5847
LOC101110162	LOC101110162	prostaglandin F synthase 1-like	5e-141	AKR1C3	cDNA FLJ58390, highly similar to Aldo-keto reductase family 1 member C3homolog (EC 1.-.-.-)	GO:0010942	positive regulation of cell death	0.00452998	5.16241
LOC101110162	LOC101110162	prostaglandin F synthase 1-like	5e-141	AKR1C3	cDNA FLJ58390, highly similar to Aldo-keto reductase family 1 member C3homolog (EC 1.-.-.-)	GO:0000060	protein import into nucleus, translocation	0.206964	2.47796
LOC101110162	LOC101110162	prostaglandin F synthase 1-like	5e-141	AKR1C3	cDNA FLJ58390, highly similar to Aldo-keto reductase family 1 member C3homolog (EC 1.-.-.-)	GO:1900053	negative regulation of retinoic acid biosynthetic process	0.0135612	15.4872
LOC101110162	LOC101110162	prostaglandin F synthase 1-like	5e-141	AKR1C3	cDNA FLJ58390, highly similar to Aldo-keto reductase family 1 member C3homolog (EC 1.-.-.-)	GO:0061370	testosterone biosynthetic process	0.00549677	10.3248
LOC101110162	LOC101110162	prostaglandin F synthase 1-like	5e-141	AKR1C3	cDNA FLJ58390, highly similar to Aldo-keto reductase family 1 member C3homolog (EC 1.-.-.-)	GO:2000224	regulation of testosterone biosynthetic process	0.0135612	15.4872
LOC101110162	LOC101110162	prostaglandin F synthase 1-like	5e-141	AKR1C3	cDNA FLJ58390, highly similar to Aldo-keto reductase family 1 member C3homolog (EC 1.-.-.-)	GO:0048385	regulation of retinoic acid receptor signaling pathway	0.0185919	12.3898
LOC101110162	LOC101110162	prostaglandin F synthase 1-like	5e-141	AKR1C3	cDNA FLJ58390, highly similar to Aldo-keto reductase family 1 member C3homolog (EC 1.-.-.-)	GO:0007186	G-protein coupled receptor signaling pathway	0.244825	1.12379
LOC101110162	LOC101110162	prostaglandin F synthase 1-like	5e-141	AKR1C3	cDNA FLJ58390, highly similar to Aldo-keto reductase family 1 member C3homolog (EC 1.-.-.-)	GO:0071384	cellular response to corticosteroid stimulus	0.0135612	15.4872
LOC101110162	LOC101110162	prostaglandin F synthase 1-like	5e-141	AKR1C3	cDNA FLJ58390, highly similar to Aldo-keto reductase family 1 member C3homolog (EC 1.-.-.-)	GO:0042448	progesterone metabolic process	0.0177128	6.19489
LOC101110162	LOC101110162	prostaglandin F synthase 1-like	5e-141	AKR1C3	cDNA FLJ58390, highly similar to Aldo-keto reductase family 1 member C3homolog (EC 1.-.-.-)	GO:2000379	positive regulation of reactive oxygen species metabolic process	0.25353	2.13617
LOC101110162	LOC101110162	prostaglandin F synthase 1-like	5e-141	AKR1C3	cDNA FLJ58390, highly similar to Aldo-keto reductase family 1 member C3homolog (EC 1.-.-.-)	GO:0055114	oxidation-reduction process	0.60221	0.961126
LOC101110162	LOC101110162	prostaglandin F synthase 1-like	5e-141	AKR1C3	cDNA FLJ58390, highly similar to Aldo-keto reductase family 1 member C3homolog (EC 1.-.-.-)	GO:0051897	positive regulation of protein kinase B signaling	0.183398	1.84922
LOC101110162	LOC101110162	prostaglandin F synthase 1-like	5e-141	AKR1C3	cDNA FLJ58390, highly similar to Aldo-keto reductase family 1 member C3homolog (EC 1.-.-.-)	GO:0008284	positive regulation of cell proliferation	0.0333623	1.55889
LOC101110162	LOC101110162	prostaglandin F synthase 1-like	5e-141	AKR1C3	cDNA FLJ58390, highly similar to Aldo-keto reductase family 1 member C3homolog (EC 1.-.-.-)	GO:0044281	small molecule metabolic process	0.610294	0.965983
LOC101110162	LOC101110162	prostaglandin F synthase 1-like	5e-141	AKR1C3	cDNA FLJ58390, highly similar to Aldo-keto reductase family 1 member C3homolog (EC 1.-.-.-)	GO:0070293	renal absorption	0.030569	8.84985
LOC101110162	LOC101110162	prostaglandin F synthase 1-like	5e-141	AKR1C3	cDNA FLJ58390, highly similar to Aldo-keto reductase family 1 member C3homolog (EC 1.-.-.-)	GO:0042574	retinal metabolic process	0.150427	3.09745
LOC101110162	LOC101110162	prostaglandin F synthase 1-like	5e-141	AKR1C3	cDNA FLJ58390, highly similar to Aldo-keto reductase family 1 member C3homolog (EC 1.-.-.-)	GO:0071277	cellular response to calcium ion	0.00112393	5.80771
LOC101110162	LOC101110162	prostaglandin F synthase 1-like	5e-141	AKR1C3	cDNA FLJ58390, highly similar to Aldo-keto reductase family 1 member C3homolog (EC 1.-.-.-)	GO:0071379	cellular response to prostaglandin stimulus	0.0185919	12.3898
LOC101110162	LOC101110162	prostaglandin F synthase 1-like	5e-141	AKR1C3	cDNA FLJ58390, highly similar to Aldo-keto reductase family 1 member C3homolog (EC 1.-.-.-)	GO:0071276	cellular response to cadmium ion	0.0882144	4.42492
LOC101110162	LOC101110162	prostaglandin F synthase 1-like	5e-141	AKR1C3	cDNA FLJ58390, highly similar to Aldo-keto reductase family 1 member C3homolog (EC 1.-.-.-)	GO:0008202	steroid metabolic process	0.00424497	2.70412
LOC101110162	LOC101110162	prostaglandin F synthase 1-like	5e-141	AKR1C3	cDNA FLJ58390, highly similar to Aldo-keto reductase family 1 member C3homolog (EC 1.-.-.-)	GO:0009267	cellular response to starvation	0.0155428	4.58881
LOC101110162	LOC101110162	prostaglandin F synthase 1-like	5e-141	AKR1C3	cDNA FLJ58390, highly similar to Aldo-keto reductase family 1 member C3homolog (EC 1.-.-.-)	GO:0019371	cyclooxygenase pathway	0.11828	3.64405
LOC101110162	LOC101110162	prostaglandin F synthase 1-like	5e-141	AKR1C3	cDNA FLJ58390, highly similar to Aldo-keto reductase family 1 member C3homolog (EC 1.-.-.-)	GO:0007584	response to nutrient	0.499572	1.13321
LOC101110162	LOC101110162	prostaglandin F synthase 1-like	5e-141	AKR1C3	cDNA FLJ58390, highly similar to Aldo-keto reductase family 1 member C3homolog (EC 1.-.-.-)	GO:0001523	retinoid metabolic process	0.0257666	2.81586
LOC101110162	LOC101110162	prostaglandin F synthase 1-like	5e-141	AKR1C3	cDNA FLJ58390, highly similar to Aldo-keto reductase family 1 member C3homolog (EC 1.-.-.-)	GO:0030216	keratinocyte differentiation	0.0141981	3.26047
LOC101110162	LOC101110162	prostaglandin F synthase 1-like	5e-141	AKR1C3	cDNA FLJ58390, highly similar to Aldo-keto reductase family 1 member C3homolog (EC 1.-.-.-)	GO:0034614	cellular response to reactive oxygen species	0.0342311	4.64617
LOC101110162	LOC101110162	prostaglandin F synthase 1-like	5e-141	AKR1C3	cDNA FLJ58390, highly similar to Aldo-keto reductase family 1 member C3homolog (EC 1.-.-.-)	GO:2000353	positive regulation of endothelial cell apoptotic process	0.0609724	5.63172
LOC101110162	LOC101110162	prostaglandin F synthase 1-like	5e-141	AKR1C3	cDNA FLJ58390, highly similar to Aldo-keto reductase family 1 member C3homolog (EC 1.-.-.-)	GO:0008584	male gonad development	0.0699787	2.16101
LOC101102845	LOC101102845	5-formyltetrahydrofolate cyclo-ligase-like	2e-39	MTHFS	5-formyltetrahydrofolate cyclo-ligase	GO:0046653	tetrahydrofolate metabolic process	0.224798	4.42492
LOC101102845	LOC101102845	5-formyltetrahydrofolate cyclo-ligase-like	2e-39	MTHFS	5-formyltetrahydrofolate cyclo-ligase	GO:0015942	formate metabolic process	0.119558	10.3248
LOC101102845	LOC101102845	5-formyltetrahydrofolate cyclo-ligase-like	2e-39	MTHFS	5-formyltetrahydrofolate cyclo-ligase	GO:0009396	folic acid-containing compound biosynthetic process	0.249077	3.87181
LOC101113381	LOC101113381	taurochenodeoxycholic 6 alpha-hydroxylase-like	5e-82	CYP4A11	cDNA FLJ60759, highly similar to Cytochrome P450 4A11 (EC 1.14.15.3)	GO:0019369	arachidonic acid metabolic process	0.00192097	3.87181
LOC101113381	LOC101113381	taurochenodeoxycholic 6 alpha-hydroxylase-like	5e-82	CYP4A11	cDNA FLJ60759, highly similar to Cytochrome P450 4A11 (EC 1.14.15.3)	GO:0001676	long-chain fatty acid metabolic process	0.161494	2.94995
LOC101113381	LOC101113381	taurochenodeoxycholic 6 alpha-hydroxylase-like	5e-82	CYP4A11	cDNA FLJ60759, highly similar to Cytochrome P450 4A11 (EC 1.14.15.3)	GO:0006805	xenobiotic metabolic process	0.00517705	2.39683
LOC101113381	LOC101113381	taurochenodeoxycholic 6 alpha-hydroxylase-like	5e-82	CYP4A11	cDNA FLJ60759, highly similar to Cytochrome P450 4A11 (EC 1.14.15.3)	GO:0044281	small molecule metabolic process	0.610294	0.965983
LOC101113381	LOC101113381	taurochenodeoxycholic 6 alpha-hydroxylase-like	5e-82	CYP4A11	cDNA FLJ60759, highly similar to Cytochrome P450 4A11 (EC 1.14.15.3)	GO:0055078	sodium ion homeostasis	0.272593	3.44161
LOC101113381	LOC101113381	taurochenodeoxycholic 6 alpha-hydroxylase-like	5e-82	CYP4A11	cDNA FLJ60759, highly similar to Cytochrome P450 4A11 (EC 1.14.15.3)	GO:0006691	leukotriene metabolic process	0.150427	3.09745
LOC101113381	LOC101113381	taurochenodeoxycholic 6 alpha-hydroxylase-like	5e-82	CYP4A11	cDNA FLJ60759, highly similar to Cytochrome P450 4A11 (EC 1.14.15.3)	GO:0036101	leukotriene B4 catabolic process	0.199733	5.16241
LOC101113381	LOC101113381	taurochenodeoxycholic 6 alpha-hydroxylase-like	5e-82	CYP4A11	cDNA FLJ60759, highly similar to Cytochrome P450 4A11 (EC 1.14.15.3)	GO:0006631	fatty acid metabolic process	0.563849	0.999176
LOC101113381	LOC101113381	taurochenodeoxycholic 6 alpha-hydroxylase-like	5e-82	CYP4A11	cDNA FLJ60759, highly similar to Cytochrome P450 4A11 (EC 1.14.15.3)	GO:0044255	cellular lipid metabolic process	0.563849	0.999176
LOC101113381	LOC101113381	taurochenodeoxycholic 6 alpha-hydroxylase-like	5e-82	CYP4A11	cDNA FLJ60759, highly similar to Cytochrome P450 4A11 (EC 1.14.15.3)	GO:0019373	epoxygenase P450 pathway	0.161494	2.94995
LOC101113381	LOC101113381	taurochenodeoxycholic 6 alpha-hydroxylase-like	5e-82	CYP4A11	cDNA FLJ60759, highly similar to Cytochrome P450 4A11 (EC 1.14.15.3)	GO:0003091	renal water homeostasis	0.249077	3.87181
LOC101113381	LOC101113381	taurochenodeoxycholic 6 alpha-hydroxylase-like	5e-82	CYP4A11	cDNA FLJ60759, highly similar to Cytochrome P450 4A11 (EC 1.14.15.3)	GO:0003095	pressure natriuresis	0.173856	6.19489
LOC101113381	LOC101113381	taurochenodeoxycholic 6 alpha-hydroxylase-like	5e-82	CYP4A11	cDNA FLJ60759, highly similar to Cytochrome P450 4A11 (EC 1.14.15.3)	GO:0097267	omega-hydroxylase P450 pathway	0.11828	3.64405
LOC101113381	LOC101113381	taurochenodeoxycholic 6 alpha-hydroxylase-like	5e-82	CYP4A11	cDNA FLJ60759, highly similar to Cytochrome P450 4A11 (EC 1.14.15.3)	GO:0032305	positive regulation of icosanoid secretion	0.173856	6.19489
LOC101113381	LOC101113381	taurochenodeoxycholic 6 alpha-hydroxylase-like	5e-82	CYP4A11	cDNA FLJ60759, highly similar to Cytochrome P450 4A11 (EC 1.14.15.3)	GO:0055114	oxidation-reduction process	0.60221	0.961126
SPP2	SPP2	Secreted phosphoprotein 24	3e-65	SPP2	Secreted phosphoprotein 24	GO:0010951	negative regulation of endopeptidase activity	0.748731	0.746373
SPP2	SPP2	Secreted phosphoprotein 24	3e-65	SPP2	Secreted phosphoprotein 24	GO:0001501	skeletal system development	0.206482	1.48508
SPP2	SPP2	Secreted phosphoprotein 24	3e-65	SPP2	Secreted phosphoprotein 24	GO:0006461	protein complex assembly	0.784638	0.720336
SPP2	SPP2	Secreted phosphoprotein 24	3e-65	SPP2	Secreted phosphoprotein 24	GO:0046849	bone remodeling	0.0177128	6.19489
LOC101110417	LOC101110417	probable ergosterol biosynthetic protein 28-like	9e-62	C14orf1	cDNA, FLJ92025	GO:0006629	lipid metabolic process	0.152626	1.29833
LOC101110417	LOC101110417	probable ergosterol biosynthetic protein 28-like	9e-62	C14orf1	cDNA, FLJ92025	GO:0008150	biological_process	0.670691	0.919554
LOC101110417	LOC101110417	probable ergosterol biosynthetic protein 28-like	9e-62	C14orf1	cDNA, FLJ92025	GO:0006694	steroid biosynthetic process	0.15886	1.96663
LOC101110417	LOC101110417	probable ergosterol biosynthetic protein 28-like	9e-62	C14orf1	cDNA, FLJ92025	GO:0016126	sterol biosynthetic process	0.27693	1.99835
LOC101110417	LOC101110417	probable ergosterol biosynthetic protein 28-like	9e-62	C14orf1	cDNA, FLJ92025	GO:0008202	steroid metabolic process	0.00424497	2.70412
GREM1	GREM1	gremlin 1	2e-87	GREM1	Gremlin 1, cysteine knot superfamily, homolog (Xenopus laevis), isoform CRA_b	GO:0030308	negative regulation of cell growth	0.311572	1.37055
GREM1	GREM1	gremlin 1	2e-87	GREM1	Gremlin 1, cysteine knot superfamily, homolog (Xenopus laevis), isoform CRA_b	GO:0001658	branching involved in ureteric bud morphogenesis	0.159181	2.26642
GREM1	GREM1	gremlin 1	2e-87	GREM1	Gremlin 1, cysteine knot superfamily, homolog (Xenopus laevis), isoform CRA_b	GO:0033689	negative regulation of osteoblast proliferation	0.030569	8.84985
GREM1	GREM1	gremlin 1	2e-87	GREM1	Gremlin 1, cysteine knot superfamily, homolog (Xenopus laevis), isoform CRA_b	GO:0060676	ureteric bud formation	0.119558	10.3248
GREM1	GREM1	gremlin 1	2e-87	GREM1	Gremlin 1, cysteine knot superfamily, homolog (Xenopus laevis), isoform CRA_b	GO:0051973	positive regulation of telomerase activity	0.173856	6.19489
GREM1	GREM1	gremlin 1	2e-87	GREM1	Gremlin 1, cysteine knot superfamily, homolog (Xenopus laevis), isoform CRA_b	GO:0030199	collagen fibril organization	0.357904	1.63023
GREM1	GREM1	gremlin 1	2e-87	GREM1	Gremlin 1, cysteine knot superfamily, homolog (Xenopus laevis), isoform CRA_b	GO:0009887	organ morphogenesis	0.0392766	2.17365
GREM1	GREM1	gremlin 1	2e-87	GREM1	Gremlin 1, cysteine knot superfamily, homolog (Xenopus laevis), isoform CRA_b	GO:0090191	negative regulation of branching involved in ureteric bud morphogenesis	0.14714	7.74361
GREM1	GREM1	gremlin 1	2e-87	GREM1	Gremlin 1, cysteine knot superfamily, homolog (Xenopus laevis), isoform CRA_b	GO:0090291	negative regulation of osteoclast proliferation	0.0910832	15.4872
GREM1	GREM1	gremlin 1	2e-87	GREM1	Gremlin 1, cysteine knot superfamily, homolog (Xenopus laevis), isoform CRA_b	GO:0030502	negative regulation of bone mineralization	0.11828	3.64405
GREM1	GREM1	gremlin 1	2e-87	GREM1	Gremlin 1, cysteine knot superfamily, homolog (Xenopus laevis), isoform CRA_b	GO:2000727	positive regulation of cardiac muscle cell differentiation	0.199733	5.16241
GREM1	GREM1	gremlin 1	2e-87	GREM1	Gremlin 1, cysteine knot superfamily, homolog (Xenopus laevis), isoform CRA_b	GO:0043542	endothelial cell migration	0.161494	2.94995
GREM1	GREM1	gremlin 1	2e-87	GREM1	Gremlin 1, cysteine knot superfamily, homolog (Xenopus laevis), isoform CRA_b	GO:0072331	signal transduction by p53 class mediator	0.0616852	30.9745
GREM1	GREM1	gremlin 1	2e-87	GREM1	Gremlin 1, cysteine knot superfamily, homolog (Xenopus laevis), isoform CRA_b	GO:1900155	negative regulation of bone trabecula formation	0.0616852	30.9745
GREM1	GREM1	gremlin 1	2e-87	GREM1	Gremlin 1, cysteine knot superfamily, homolog (Xenopus laevis), isoform CRA_b	GO:1900158	negative regulation of bone mineralization involved in bone maturation	0.0616852	30.9745
GREM1	GREM1	gremlin 1	2e-87	GREM1	Gremlin 1, cysteine knot superfamily, homolog (Xenopus laevis), isoform CRA_b	GO:0045893	positive regulation of transcription, DNA-templated	0.163513	1.2761
GREM1	GREM1	gremlin 1	2e-87	GREM1	Gremlin 1, cysteine knot superfamily, homolog (Xenopus laevis), isoform CRA_b	GO:0090027	negative regulation of monocyte chemotaxis	0.119558	10.3248
GREM1	GREM1	gremlin 1	2e-87	GREM1	Gremlin 1, cysteine knot superfamily, homolog (Xenopus laevis), isoform CRA_b	GO:0045892	negative regulation of transcription, DNA-templated	0.174275	1.28778
GREM1	GREM1	gremlin 1	2e-87	GREM1	Gremlin 1, cysteine knot superfamily, homolog (Xenopus laevis), isoform CRA_b	GO:0042346	positive regulation of NF-kappaB import into nucleus	0.487337	1.54872
GREM1	GREM1	gremlin 1	2e-87	GREM1	Gremlin 1, cysteine knot superfamily, homolog (Xenopus laevis), isoform CRA_b	GO:0008284	positive regulation of cell proliferation	0.0333623	1.55889
GREM1	GREM1	gremlin 1	2e-87	GREM1	Gremlin 1, cysteine knot superfamily, homolog (Xenopus laevis), isoform CRA_b	GO:1900086	positive regulation of peptidyl-tyrosine autophosphorylation	0.0910832	15.4872
GREM1	GREM1	gremlin 1	2e-87	GREM1	Gremlin 1, cysteine knot superfamily, homolog (Xenopus laevis), isoform CRA_b	GO:0061098	positive regulation of protein tyrosine kinase activity	0.436023	1.82203
GREM1	GREM1	gremlin 1	2e-87	GREM1	Gremlin 1, cysteine knot superfamily, homolog (Xenopus laevis), isoform CRA_b	GO:0002042	cell migration involved in sprouting angiogenesis	0.0787797	4.7653
GREM1	GREM1	gremlin 1	2e-87	GREM1	Gremlin 1, cysteine knot superfamily, homolog (Xenopus laevis), isoform CRA_b	GO:0007267	cell-cell signaling	0.00312763	2.23121
GREM1	GREM1	gremlin 1	2e-87	GREM1	Gremlin 1, cysteine knot superfamily, homolog (Xenopus laevis), isoform CRA_b	GO:0010717	regulation of epithelial to mesenchymal transition	0.14714	7.74361
GREM1	GREM1	gremlin 1	2e-87	GREM1	Gremlin 1, cysteine knot superfamily, homolog (Xenopus laevis), isoform CRA_b	GO:0009954	proximal/distal pattern formation	0.0424526	4.22379
GREM1	GREM1	gremlin 1	2e-87	GREM1	Gremlin 1, cysteine knot superfamily, homolog (Xenopus laevis), isoform CRA_b	GO:0030326	embryonic limb morphogenesis	0.573111	1.04998
GREM1	GREM1	gremlin 1	2e-87	GREM1	Gremlin 1, cysteine knot superfamily, homolog (Xenopus laevis), isoform CRA_b	GO:0032872	regulation of stress-activated MAPK cascade	0.272593	3.44161
GREM1	GREM1	gremlin 1	2e-87	GREM1	Gremlin 1, cysteine knot superfamily, homolog (Xenopus laevis), isoform CRA_b	GO:0060394	negative regulation of pathway-restricted SMAD protein phosphorylation	0.199733	5.16241
GREM1	GREM1	gremlin 1	2e-87	GREM1	Gremlin 1, cysteine knot superfamily, homolog (Xenopus laevis), isoform CRA_b	GO:0051893	regulation of focal adhesion assembly	0.249077	3.87181
GREM1	GREM1	gremlin 1	2e-87	GREM1	Gremlin 1, cysteine knot superfamily, homolog (Xenopus laevis), isoform CRA_b	GO:0030514	negative regulation of BMP signaling pathway	0.129791	2.51144
GREM1	GREM1	gremlin 1	2e-87	GREM1	Gremlin 1, cysteine knot superfamily, homolog (Xenopus laevis), isoform CRA_b	GO:0051092	positive regulation of NF-kappaB transcription factor activity	0.354724	1.2906
GREM1	GREM1	gremlin 1	2e-87	GREM1	Gremlin 1, cysteine knot superfamily, homolog (Xenopus laevis), isoform CRA_b	GO:0045944	positive regulation of transcription from RNA polymerase II promoter	0.0132648	1.5317
GREM1	GREM1	gremlin 1	2e-87	GREM1	Gremlin 1, cysteine knot superfamily, homolog (Xenopus laevis), isoform CRA_b	GO:0090090	negative regulation of canonical Wnt signaling pathway	0.00708099	3.05921
GREM1	GREM1	gremlin 1	2e-87	GREM1	Gremlin 1, cysteine knot superfamily, homolog (Xenopus laevis), isoform CRA_b	GO:0090190	positive regulation of branching involved in ureteric bud morphogenesis	0.107993	3.87181
GREM1	GREM1	gremlin 1	2e-87	GREM1	Gremlin 1, cysteine knot superfamily, homolog (Xenopus laevis), isoform CRA_b	GO:0006915	apoptotic process	0.69409	0.91218
GREM1	GREM1	gremlin 1	2e-87	GREM1	Gremlin 1, cysteine knot superfamily, homolog (Xenopus laevis), isoform CRA_b	GO:0001525	angiogenesis	0.280521	1.28466
GREM1	GREM1	gremlin 1	2e-87	GREM1	Gremlin 1, cysteine knot superfamily, homolog (Xenopus laevis), isoform CRA_b	GO:0045766	positive regulation of angiogenesis	0.33328	1.39211
GREM1	GREM1	gremlin 1	2e-87	GREM1	Gremlin 1, cysteine knot superfamily, homolog (Xenopus laevis), isoform CRA_b	GO:0000902	cell morphogenesis	0.851422	0.524991
GREM1	GREM1	gremlin 1	2e-87	GREM1	Gremlin 1, cysteine knot superfamily, homolog (Xenopus laevis), isoform CRA_b	GO:0007165	signal transduction	0.119378	1.15743
GREM1	GREM1	gremlin 1	2e-87	GREM1	Gremlin 1, cysteine knot superfamily, homolog (Xenopus laevis), isoform CRA_b	GO:0046851	negative regulation of bone remodeling	0.0910832	15.4872
GREM1	GREM1	gremlin 1	2e-87	GREM1	Gremlin 1, cysteine knot superfamily, homolog (Xenopus laevis), isoform CRA_b	GO:0003337	mesenchymal to epithelial transition involved in metanephros morphogenesis	0.249077	3.87181
GREM1	GREM1	gremlin 1	2e-87	GREM1	Gremlin 1, cysteine knot superfamily, homolog (Xenopus laevis), isoform CRA_b	GO:0002689	negative regulation of leukocyte chemotaxis	0.0910832	15.4872
GREM1	GREM1	gremlin 1	2e-87	GREM1	Gremlin 1, cysteine knot superfamily, homolog (Xenopus laevis), isoform CRA_b	GO:0048263	determination of dorsal identity	0.14714	7.74361
GREM1	GREM1	gremlin 1	2e-87	GREM1	Gremlin 1, cysteine knot superfamily, homolog (Xenopus laevis), isoform CRA_b	GO:0003257	positive regulation of transcription from RNA polymerase II promoter involved in myocardial precursor cell differentiation	0.119558	10.3248
GREM1	GREM1	gremlin 1	2e-87	GREM1	Gremlin 1, cysteine knot superfamily, homolog (Xenopus laevis), isoform CRA_b	GO:0002092	positive regulation of receptor internalization	0.436023	1.82203
DAXX	DAXX	death-domain associated protein	0	DAXX	Death domain-associated protein 6	GO:0008625	extrinsic apoptotic signaling pathway via death domain receptors	0.230172	2.2944
DAXX	DAXX	death-domain associated protein	0	DAXX	Death domain-associated protein 6	GO:0031396	regulation of protein ubiquitination	0.338809	2.5812
DAXX	DAXX	death-domain associated protein	0	DAXX	Death domain-associated protein 6	GO:0006355	regulation of transcription, DNA-templated	0.312311	1.07055
DAXX	DAXX	death-domain associated protein	0	DAXX	Death domain-associated protein 6	GO:0000281	mitotic cytokinesis	0.503381	1.47497
DAXX	DAXX	death-domain associated protein	0	DAXX	Death domain-associated protein 6	GO:0006915	apoptotic process	0.69409	0.91218
DAXX	DAXX	death-domain associated protein	0	DAXX	Death domain-associated protein 6	GO:0007257	activation of JUN kinase activity	0.109166	2.73304
DAXX	DAXX	death-domain associated protein	0	DAXX	Death domain-associated protein 6	GO:0006351	transcription, DNA-templated	0.695576	0.939538
DAXX	DAXX	death-domain associated protein	0	DAXX	Death domain-associated protein 6	GO:0019048	modulation by virus of host morphology or physiology	0.854159	0.737487
DAXX	DAXX	death-domain associated protein	0	DAXX	Death domain-associated protein 6	GO:0045892	negative regulation of transcription, DNA-templated	0.174275	1.28778
DAXX	DAXX	death-domain associated protein	0	DAXX	Death domain-associated protein 6	GO:0030521	androgen receptor signaling pathway	0.456509	1.31806
CHST2	CHST2	carbohydrate (N-acetylglucosamine-6-O) sulfotransferase 2	0	CHST2	cDNA FLJ13206 fis, clone NT2RP3004670, highly similar to Carbohydrate sulfotransferase 2	GO:0006790	sulfur compound metabolic process	0.398985	2.06496
CHST2	CHST2	carbohydrate (N-acetylglucosamine-6-O) sulfotransferase 2	0	CHST2	cDNA FLJ13206 fis, clone NT2RP3004670, highly similar to Carbohydrate sulfotransferase 2	GO:0005975	carbohydrate metabolic process	0.845356	0.755475
CHST2	CHST2	carbohydrate (N-acetylglucosamine-6-O) sulfotransferase 2	0	CHST2	cDNA FLJ13206 fis, clone NT2RP3004670, highly similar to Carbohydrate sulfotransferase 2	GO:0006044	N-acetylglucosamine metabolic process	0.338809	2.5812
CHST2	CHST2	carbohydrate (N-acetylglucosamine-6-O) sulfotransferase 2	0	CHST2	cDNA FLJ13206 fis, clone NT2RP3004670, highly similar to Carbohydrate sulfotransferase 2	GO:0007275	multicellular organismal development	4.91218e-05	1.81137
CHST2	CHST2	carbohydrate (N-acetylglucosamine-6-O) sulfotransferase 2	0	CHST2	cDNA FLJ13206 fis, clone NT2RP3004670, highly similar to Carbohydrate sulfotransferase 2	GO:0044281	small molecule metabolic process	0.610294	0.965983
CHST2	CHST2	carbohydrate (N-acetylglucosamine-6-O) sulfotransferase 2	0	CHST2	cDNA FLJ13206 fis, clone NT2RP3004670, highly similar to Carbohydrate sulfotransferase 2	GO:0042339	keratan sulfate metabolic process	0.6499	0.967952
CHST2	CHST2	carbohydrate (N-acetylglucosamine-6-O) sulfotransferase 2	0	CHST2	cDNA FLJ13206 fis, clone NT2RP3004670, highly similar to Carbohydrate sulfotransferase 2	GO:0006954	inflammatory response	0.00701225	1.8854
CHST2	CHST2	carbohydrate (N-acetylglucosamine-6-O) sulfotransferase 2	0	CHST2	cDNA FLJ13206 fis, clone NT2RP3004670, highly similar to Carbohydrate sulfotransferase 2	GO:0018146	keratan sulfate biosynthetic process	0.576361	1.19133
CHST2	CHST2	carbohydrate (N-acetylglucosamine-6-O) sulfotransferase 2	0	CHST2	cDNA FLJ13206 fis, clone NT2RP3004670, highly similar to Carbohydrate sulfotransferase 2	GO:0030203	glycosaminoglycan metabolic process	0.712327	0.815117
LOC101107030	LOC101107030	multidrug resistance-associated protein 4-like	0	ABCC4	cDNA FLJ77042, highly similar to Homo sapiens ATP-binding cassette, sub-family C (CFTR/MRP), member 4, mRNA	GO:0006200	ATP catabolic process	0.914782	0.537129
LOC101107030	LOC101107030	multidrug resistance-associated protein 4-like	0	ABCC4	cDNA FLJ77042, highly similar to Homo sapiens ATP-binding cassette, sub-family C (CFTR/MRP), member 4, mRNA	GO:0030168	platelet activation	0.622111	0.934574
LOC101107030	LOC101107030	multidrug resistance-associated protein 4-like	0	ABCC4	cDNA FLJ77042, highly similar to Homo sapiens ATP-binding cassette, sub-family C (CFTR/MRP), member 4, mRNA	GO:0055085	transmembrane transport	0.339963	1.10623
LOC101107030	LOC101107030	multidrug resistance-associated protein 4-like	0	ABCC4	cDNA FLJ77042, highly similar to Homo sapiens ATP-binding cassette, sub-family C (CFTR/MRP), member 4, mRNA	GO:0008150	biological_process	0.670691	0.919554
LOC101107030	LOC101107030	multidrug resistance-associated protein 4-like	0	ABCC4	cDNA FLJ77042, highly similar to Homo sapiens ATP-binding cassette, sub-family C (CFTR/MRP), member 4, mRNA	GO:0007596	blood coagulation	0.627857	0.94052
LOC101107030	LOC101107030	multidrug resistance-associated protein 4-like	0	ABCC4	cDNA FLJ77042, highly similar to Homo sapiens ATP-binding cassette, sub-family C (CFTR/MRP), member 4, mRNA	GO:0002576	platelet degranulation	0.446172	1.17998
LOC101107030	LOC101107030	multidrug resistance-associated protein 4-like	0	ABCC4	cDNA FLJ77042, highly similar to Homo sapiens ATP-binding cassette, sub-family C (CFTR/MRP), member 4, mRNA	GO:0006810	transport	0.752318	0.914437
TMPRSS4	TMPRSS4	transmembrane protease, serine 4	0	TMPRSS4	cDNA FLJ75629, highly similar to Homo sapiens transmembrane protease, serine 4 (TMPRSS4), transcript variant 2, mRNA	GO:0008152	metabolic process	0.749877	0.876636
TMPRSS4	TMPRSS4	transmembrane protease, serine 4	0	TMPRSS4	cDNA FLJ75629, highly similar to Homo sapiens transmembrane protease, serine 4 (TMPRSS4), transcript variant 2, mRNA	GO:0006508	proteolysis	0.238432	1.18752
LOC101105206	LOC101105206	olfactory receptor 12-like	1e-88	OR5AR1	OR5AR1 protein	GO:0007165	signal transduction	0.119378	1.15743
LOC101105206	LOC101105206	olfactory receptor 12-like	1e-88	OR5AR1	OR5AR1 protein	GO:0007608	sensory perception of smell	0.445129	1.04241
LOC101105206	LOC101105206	olfactory receptor 12-like	1e-88	OR5AR1	OR5AR1 protein	GO:0050911	detection of chemical stimulus involved in sensory perception of smell	0.388328	1.07337
LOC101105206	LOC101105206	olfactory receptor 12-like	1e-88	OR5AR1	OR5AR1 protein	GO:0007186	G-protein coupled receptor signaling pathway	0.244825	1.12379
LOC101105206	LOC101105206	olfactory receptor 12-like	1e-88	OR5AR1	OR5AR1 protein	GO:0050896	response to stimulus	0.341702	1.0902
LOC101110889	LOC101110889	putative upstream-binding factor 1-like protein 3/5-like	1e-122	UBTFL1	Putative upstream-binding factor 1-like protein 1	GO:0007275	multicellular organismal development	4.91218e-05	1.81137
SLC26A3	SLC26A3	Solute carrier family 26 member 3	0	SLC26A3	cDNA FLJ60162, highly similar to Chloride anion exchanger	GO:0006820	anion transport	0.00957414	5.38686
SLC26A3	SLC26A3	Solute carrier family 26 member 3	0	SLC26A3	cDNA FLJ60162, highly similar to Chloride anion exchanger	GO:0006821	chloride transport	0.41846	1.2906
SLC26A3	SLC26A3	Solute carrier family 26 member 3	0	SLC26A3	cDNA FLJ60162, highly similar to Chloride anion exchanger	GO:0006810	transport	0.752318	0.914437
SLC26A3	SLC26A3	Solute carrier family 26 member 3	0	SLC26A3	cDNA FLJ60162, highly similar to Chloride anion exchanger	GO:0006811	ion transport	0.0585757	1.38899
SLC26A3	SLC26A3	Solute carrier family 26 member 3	0	SLC26A3	cDNA FLJ60162, highly similar to Chloride anion exchanger	GO:0007588	excretion	0.72846	0.774361
SLC26A3	SLC26A3	Solute carrier family 26 member 3	0	SLC26A3	cDNA FLJ60162, highly similar to Chloride anion exchanger	GO:0006355	regulation of transcription, DNA-templated	0.312311	1.07055
SLC26A3	SLC26A3	Solute carrier family 26 member 3	0	SLC26A3	cDNA FLJ60162, highly similar to Chloride anion exchanger	GO:0055085	transmembrane transport	0.339963	1.10623
SLC26A3	SLC26A3	Solute carrier family 26 member 3	0	SLC26A3	cDNA FLJ60162, highly similar to Chloride anion exchanger	GO:0060081	membrane hyperpolarization	0.317437	2.81586
SLC26A3	SLC26A3	Solute carrier family 26 member 3	0	SLC26A3	cDNA FLJ60162, highly similar to Chloride anion exchanger	GO:0051454	intracellular pH elevation	0.00923282	20.6496
SLC26A3	SLC26A3	Solute carrier family 26 member 3	0	SLC26A3	cDNA FLJ60162, highly similar to Chloride anion exchanger	GO:0008272	sulfate transport	0.0177128	6.19489
SLC26A3	SLC26A3	Solute carrier family 26 member 3	0	SLC26A3	cDNA FLJ60162, highly similar to Chloride anion exchanger	GO:0015701	bicarbonate transport	0.00512564	4.99588
SLC26A3	SLC26A3	Solute carrier family 26 member 3	0	SLC26A3	cDNA FLJ60162, highly similar to Chloride anion exchanger	GO:0071320	cellular response to cAMP	0.151651	2.32308
SLC26A3	SLC26A3	Solute carrier family 26 member 3	0	SLC26A3	cDNA FLJ60162, highly similar to Chloride anion exchanger	GO:0048240	sperm capacitation	0.199733	5.16241
KIF7	KIF7	kinesin family member 7	0	KIF7	KIF7 protein	GO:0045880	positive regulation of smoothened signaling pathway	0.0236204	5.46608
KIF7	KIF7	kinesin family member 7	0	KIF7	KIF7 protein	GO:0045879	negative regulation of smoothened signaling pathway	0.518921	1.40793
KIF7	KIF7	kinesin family member 7	0	KIF7	KIF7 protein	GO:0007018	microtubule-based movement	0.907652	0.418574
I-MF	I-MF	inhibitor of MyoD family-form a	3e-98	MDFI	MyoD family inhibitor	GO:0030111	regulation of Wnt signaling pathway	0.453676	1.7208
I-MF	I-MF	inhibitor of MyoD family-form a	3e-98	MDFI	MyoD family inhibitor	GO:0060707	trophoblast giant cell differentiation	0.00867661	8.44758
I-MF	I-MF	inhibitor of MyoD family-form a	3e-98	MDFI	MyoD family inhibitor	GO:0030178	negative regulation of Wnt signaling pathway	0.0801185	2.5812
I-MF	I-MF	inhibitor of MyoD family-form a	3e-98	MDFI	MyoD family inhibitor	GO:0042994	cytoplasmic sequestering of transcription factor	0.338809	2.5812
I-MF	I-MF	inhibitor of MyoD family-form a	3e-98	MDFI	MyoD family inhibitor	GO:0007275	multicellular organismal development	4.91218e-05	1.81137
I-MF	I-MF	inhibitor of MyoD family-form a	3e-98	MDFI	MyoD family inhibitor	GO:0048704	embryonic skeletal system morphogenesis	0.445972	1.34672
I-MF	I-MF	inhibitor of MyoD family-form a	3e-98	MDFI	MyoD family inhibitor	GO:0009790	embryo development	0.106028	1.80684
I-MF	I-MF	inhibitor of MyoD family-form a	3e-98	MDFI	MyoD family inhibitor	GO:0000122	negative regulation of transcription from RNA polymerase II promoter	0.140958	1.29765
I-MF	I-MF	inhibitor of MyoD family-form a	3e-98	MDFI	MyoD family inhibitor	GO:0007257	activation of JUN kinase activity	0.109166	2.73304
I-MF	I-MF	inhibitor of MyoD family-form a	3e-98	MDFI	MyoD family inhibitor	GO:0009950	dorsal/ventral axis specification	0.317437	2.81586
I-MF	I-MF	inhibitor of MyoD family-form a	3e-98	MDFI	MyoD family inhibitor	GO:0030154	cell differentiation	0.00260317	1.70798
I-MF	I-MF	inhibitor of MyoD family-form a	3e-98	MDFI	MyoD family inhibitor	GO:0043392	negative regulation of DNA binding	0.218542	2.38265
POU2F3	POU2F3	POU class 2 homeobox 3 transcript variant 2	0	POU2F3	POU domain, class 2, transcription factor 3	GO:0006355	regulation of transcription, DNA-templated	0.312311	1.07055
POU2F3	POU2F3	POU class 2 homeobox 3 transcript variant 2	0	POU2F3	POU domain, class 2, transcription factor 3	GO:0006357	regulation of transcription from RNA polymerase II promoter	0.235386	1.26426
POU2F3	POU2F3	POU class 2 homeobox 3 transcript variant 2	0	POU2F3	POU domain, class 2, transcription factor 3	GO:0006351	transcription, DNA-templated	0.695576	0.939538
POU2F3	POU2F3	POU class 2 homeobox 3 transcript variant 2	0	POU2F3	POU domain, class 2, transcription factor 3	GO:0043922	negative regulation by host of viral transcription	0.0787797	4.7653
POU2F3	POU2F3	POU class 2 homeobox 3 transcript variant 2	0	POU2F3	POU domain, class 2, transcription factor 3	GO:0008544	epidermis development	0.0148265	2.89095
POU2F3	POU2F3	POU class 2 homeobox 3 transcript variant 2	0	POU2F3	POU domain, class 2, transcription factor 3	GO:0030216	keratinocyte differentiation	0.0141981	3.26047
POU2F3	POU2F3	POU class 2 homeobox 3 transcript variant 2	0	POU2F3	POU domain, class 2, transcription factor 3	GO:0045944	positive regulation of transcription from RNA polymerase II promoter	0.0132648	1.5317
POU2F3	POU2F3	POU class 2 homeobox 3 transcript variant 2	0	POU2F3	POU domain, class 2, transcription factor 3	GO:0042060	wound healing	0.662966	0.884985
DUSP2	DUSP2	dual specificity phosphatase 2	2e-94	DUSP2	Dual specificity protein phosphatase 2	GO:0001706	endoderm formation	0.379562	2.21246
DUSP2	DUSP2	dual specificity phosphatase 2	2e-94	DUSP2	Dual specificity protein phosphatase 2	GO:0042981	regulation of apoptotic process	0.842172	0.694495
DUSP2	DUSP2	dual specificity phosphatase 2	2e-94	DUSP2	Dual specificity protein phosphatase 2	GO:0035335	peptidyl-tyrosine dephosphorylation	0.257315	1.48916
DUSP2	DUSP2	dual specificity phosphatase 2	2e-94	DUSP2	Dual specificity protein phosphatase 2	GO:0000188	inactivation of MAPK activity	0.0564453	3.71694
DUSP2	DUSP2	dual specificity phosphatase 2	2e-94	DUSP2	Dual specificity protein phosphatase 2	GO:0006470	protein dephosphorylation	0.353119	1.25572
DUSP2	DUSP2	dual specificity phosphatase 2	2e-94	DUSP2	Dual specificity protein phosphatase 2	GO:0016311	dephosphorylation	0.255517	1.42959
SYK	SYK	spleen tyrosine kinase	0	SYK	cDNA FLJ90539 fis, clone OVARC1000255, highly similar to Tyrosine-protein kinase SYK (EC 2.7.10.2)	GO:0046638	positive regulation of alpha-beta T cell differentiation	0.030569	8.84985
SYK	SYK	spleen tyrosine kinase	0	SYK	cDNA FLJ90539 fis, clone OVARC1000255, highly similar to Tyrosine-protein kinase SYK (EC 2.7.10.2)	GO:0045401	positive regulation of interleukin-3 biosynthetic process	0.0910832	15.4872
SYK	SYK	spleen tyrosine kinase	0	SYK	cDNA FLJ90539 fis, clone OVARC1000255, highly similar to Tyrosine-protein kinase SYK (EC 2.7.10.2)	GO:0043313	regulation of neutrophil degranulation	0.0910832	15.4872
SYK	SYK	spleen tyrosine kinase	0	SYK	cDNA FLJ90539 fis, clone OVARC1000255, highly similar to Tyrosine-protein kinase SYK (EC 2.7.10.2)	GO:0050731	positive regulation of peptidyl-tyrosine phosphorylation	0.401671	1.32748
SYK	SYK	spleen tyrosine kinase	0	SYK	cDNA FLJ90539 fis, clone OVARC1000255, highly similar to Tyrosine-protein kinase SYK (EC 2.7.10.2)	GO:0002554	serotonin secretion by platelet	0.119558	10.3248
SYK	SYK	spleen tyrosine kinase	0	SYK	cDNA FLJ90539 fis, clone OVARC1000255, highly similar to Tyrosine-protein kinase SYK (EC 2.7.10.2)	GO:0046777	protein autophosphorylation	0.886776	0.580771
SYK	SYK	spleen tyrosine kinase	0	SYK	cDNA FLJ90539 fis, clone OVARC1000255, highly similar to Tyrosine-protein kinase SYK (EC 2.7.10.2)	GO:0046641	positive regulation of alpha-beta T cell proliferation	0.0609724	5.63172
SYK	SYK	spleen tyrosine kinase	0	SYK	cDNA FLJ90539 fis, clone OVARC1000255, highly similar to Tyrosine-protein kinase SYK (EC 2.7.10.2)	GO:0009887	organ morphogenesis	0.0392766	2.17365
SYK	SYK	spleen tyrosine kinase	0	SYK	cDNA FLJ90539 fis, clone OVARC1000255, highly similar to Tyrosine-protein kinase SYK (EC 2.7.10.2)	GO:0002366	leukocyte activation involved in immune response	0.0135612	15.4872
SYK	SYK	spleen tyrosine kinase	0	SYK	cDNA FLJ90539 fis, clone OVARC1000255, highly similar to Tyrosine-protein kinase SYK (EC 2.7.10.2)	GO:0070372	regulation of ERK1 and ERK2 cascade	0.35951	2.38265
SYK	SYK	spleen tyrosine kinase	0	SYK	cDNA FLJ90539 fis, clone OVARC1000255, highly similar to Tyrosine-protein kinase SYK (EC 2.7.10.2)	GO:0001945	lymph vessel development	0.249077	3.87181
SYK	SYK	spleen tyrosine kinase	0	SYK	cDNA FLJ90539 fis, clone OVARC1000255, highly similar to Tyrosine-protein kinase SYK (EC 2.7.10.2)	GO:0042742	defense response to bacterium	0.0818599	1.9359
SYK	SYK	spleen tyrosine kinase	0	SYK	cDNA FLJ90539 fis, clone OVARC1000255, highly similar to Tyrosine-protein kinase SYK (EC 2.7.10.2)	GO:0023014	signal transduction by phosphorylation	0.548555	1.2906
SYK	SYK	spleen tyrosine kinase	0	SYK	cDNA FLJ90539 fis, clone OVARC1000255, highly similar to Tyrosine-protein kinase SYK (EC 2.7.10.2)	GO:0030593	neutrophil chemotaxis	0.369235	1.58843
SYK	SYK	spleen tyrosine kinase	0	SYK	cDNA FLJ90539 fis, clone OVARC1000255, highly similar to Tyrosine-protein kinase SYK (EC 2.7.10.2)	GO:0045588	positive regulation of gamma-delta T cell differentiation	0.224798	4.42492
SYK	SYK	spleen tyrosine kinase	0	SYK	cDNA FLJ90539 fis, clone OVARC1000255, highly similar to Tyrosine-protein kinase SYK (EC 2.7.10.2)	GO:0032928	regulation of superoxide anion generation	0.0616852	30.9745
SYK	SYK	spleen tyrosine kinase	0	SYK	cDNA FLJ90539 fis, clone OVARC1000255, highly similar to Tyrosine-protein kinase SYK (EC 2.7.10.2)	GO:0030168	platelet activation	0.622111	0.934574
SYK	SYK	spleen tyrosine kinase	0	SYK	cDNA FLJ90539 fis, clone OVARC1000255, highly similar to Tyrosine-protein kinase SYK (EC 2.7.10.2)	GO:0018108	peptidyl-tyrosine phosphorylation	0.816599	0.678273
SYK	SYK	spleen tyrosine kinase	0	SYK	cDNA FLJ90539 fis, clone OVARC1000255, highly similar to Tyrosine-protein kinase SYK (EC 2.7.10.2)	GO:0043306	positive regulation of mast cell degranulation	0.272593	3.44161
SYK	SYK	spleen tyrosine kinase	0	SYK	cDNA FLJ90539 fis, clone OVARC1000255, highly similar to Tyrosine-protein kinase SYK (EC 2.7.10.2)	GO:0016310	phosphorylation	0.989034	0.575886
SYK	SYK	spleen tyrosine kinase	0	SYK	cDNA FLJ90539 fis, clone OVARC1000255, highly similar to Tyrosine-protein kinase SYK (EC 2.7.10.2)	GO:0007229	integrin-mediated signaling pathway	0.615869	0.948198
SYK	SYK	spleen tyrosine kinase	0	SYK	cDNA FLJ90539 fis, clone OVARC1000255, highly similar to Tyrosine-protein kinase SYK (EC 2.7.10.2)	GO:0045087	innate immune response	0.284088	1.15464
SYK	SYK	spleen tyrosine kinase	0	SYK	cDNA FLJ90539 fis, clone OVARC1000255, highly similar to Tyrosine-protein kinase SYK (EC 2.7.10.2)	GO:0038096	Fc-gamma receptor signaling pathway involved in phagocytosis	0.41846	1.2906
SYK	SYK	spleen tyrosine kinase	0	SYK	cDNA FLJ90539 fis, clone OVARC1000255, highly similar to Tyrosine-protein kinase SYK (EC 2.7.10.2)	GO:0038095	Fc-epsilon receptor signaling pathway	0.335532	1.2533
SYK	SYK	spleen tyrosine kinase	0	SYK	cDNA FLJ90539 fis, clone OVARC1000255, highly similar to Tyrosine-protein kinase SYK (EC 2.7.10.2)	GO:0050853	B cell receptor signaling pathway	0.576361	1.19133
SYK	SYK	spleen tyrosine kinase	0	SYK	cDNA FLJ90539 fis, clone OVARC1000255, highly similar to Tyrosine-protein kinase SYK (EC 2.7.10.2)	GO:0045425	positive regulation of granulocyte macrophage colony-stimulating factor biosynthetic process	0.119558	10.3248
SYK	SYK	spleen tyrosine kinase	0	SYK	cDNA FLJ90539 fis, clone OVARC1000255, highly similar to Tyrosine-protein kinase SYK (EC 2.7.10.2)	GO:0008283	cell proliferation	0.311518	1.18159
SYK	SYK	spleen tyrosine kinase	0	SYK	cDNA FLJ90539 fis, clone OVARC1000255, highly similar to Tyrosine-protein kinase SYK (EC 2.7.10.2)	GO:0045579	positive regulation of B cell differentiation	0.295372	3.09745
SYK	SYK	spleen tyrosine kinase	0	SYK	cDNA FLJ90539 fis, clone OVARC1000255, highly similar to Tyrosine-protein kinase SYK (EC 2.7.10.2)	GO:0010543	regulation of platelet activation	0.14714	7.74361
SYK	SYK	spleen tyrosine kinase	0	SYK	cDNA FLJ90539 fis, clone OVARC1000255, highly similar to Tyrosine-protein kinase SYK (EC 2.7.10.2)	GO:0048514	blood vessel morphogenesis	0.184026	2.69343
SYK	SYK	spleen tyrosine kinase	0	SYK	cDNA FLJ90539 fis, clone OVARC1000255, highly similar to Tyrosine-protein kinase SYK (EC 2.7.10.2)	GO:0050715	positive regulation of cytokine secretion	0.230172	2.2944
SYK	SYK	spleen tyrosine kinase	0	SYK	cDNA FLJ90539 fis, clone OVARC1000255, highly similar to Tyrosine-protein kinase SYK (EC 2.7.10.2)	GO:0050850	positive regulation of calcium-mediated signaling	0.470775	1.63023
SYK	SYK	spleen tyrosine kinase	0	SYK	cDNA FLJ90539 fis, clone OVARC1000255, highly similar to Tyrosine-protein kinase SYK (EC 2.7.10.2)	GO:0050764	regulation of phagocytosis	0.173856	6.19489
SYK	SYK	spleen tyrosine kinase	0	SYK	cDNA FLJ90539 fis, clone OVARC1000255, highly similar to Tyrosine-protein kinase SYK (EC 2.7.10.2)	GO:0035556	intracellular signal transduction	0.881207	0.709339
SYK	SYK	spleen tyrosine kinase	0	SYK	cDNA FLJ90539 fis, clone OVARC1000255, highly similar to Tyrosine-protein kinase SYK (EC 2.7.10.2)	GO:0000187	activation of MAPK activity	0.831945	0.619489
SYK	SYK	spleen tyrosine kinase	0	SYK	cDNA FLJ90539 fis, clone OVARC1000255, highly similar to Tyrosine-protein kinase SYK (EC 2.7.10.2)	GO:0002281	macrophage activation involved in immune response	0.199733	5.16241
SYK	SYK	spleen tyrosine kinase	0	SYK	cDNA FLJ90539 fis, clone OVARC1000255, highly similar to Tyrosine-protein kinase SYK (EC 2.7.10.2)	GO:0045780	positive regulation of bone resorption	0.338809	2.5812
SYK	SYK	spleen tyrosine kinase	0	SYK	cDNA FLJ90539 fis, clone OVARC1000255, highly similar to Tyrosine-protein kinase SYK (EC 2.7.10.2)	GO:0007159	leukocyte cell-cell adhesion	0.27693	1.99835
SYK	SYK	spleen tyrosine kinase	0	SYK	cDNA FLJ90539 fis, clone OVARC1000255, highly similar to Tyrosine-protein kinase SYK (EC 2.7.10.2)	GO:0002283	neutrophil activation involved in immune response	0.119558	10.3248
SYK	SYK	spleen tyrosine kinase	0	SYK	cDNA FLJ90539 fis, clone OVARC1000255, highly similar to Tyrosine-protein kinase SYK (EC 2.7.10.2)	GO:0019370	leukotriene biosynthetic process	0.150427	3.09745
SYK	SYK	spleen tyrosine kinase	0	SYK	cDNA FLJ90539 fis, clone OVARC1000255, highly similar to Tyrosine-protein kinase SYK (EC 2.7.10.2)	GO:0001820	serotonin secretion	0.0910832	15.4872
SYK	SYK	spleen tyrosine kinase	0	SYK	cDNA FLJ90539 fis, clone OVARC1000255, highly similar to Tyrosine-protein kinase SYK (EC 2.7.10.2)	GO:0090330	regulation of platelet aggregation	0.14714	7.74361
SYK	SYK	spleen tyrosine kinase	0	SYK	cDNA FLJ90539 fis, clone OVARC1000255, highly similar to Tyrosine-protein kinase SYK (EC 2.7.10.2)	GO:0033630	positive regulation of cell adhesion mediated by integrin	0.0696883	5.16241
SYK	SYK	spleen tyrosine kinase	0	SYK	cDNA FLJ90539 fis, clone OVARC1000255, highly similar to Tyrosine-protein kinase SYK (EC 2.7.10.2)	GO:0043366	beta selection	0.0910832	15.4872
SYK	SYK	spleen tyrosine kinase	0	SYK	cDNA FLJ90539 fis, clone OVARC1000255, highly similar to Tyrosine-protein kinase SYK (EC 2.7.10.2)	GO:0090237	regulation of arachidonic acid secretion	0.0616852	30.9745
SYK	SYK	spleen tyrosine kinase	0	SYK	cDNA FLJ90539 fis, clone OVARC1000255, highly similar to Tyrosine-protein kinase SYK (EC 2.7.10.2)	GO:0007257	activation of JUN kinase activity	0.109166	2.73304
SYK	SYK	spleen tyrosine kinase	0	SYK	cDNA FLJ90539 fis, clone OVARC1000255, highly similar to Tyrosine-protein kinase SYK (EC 2.7.10.2)	GO:0001525	angiogenesis	0.280521	1.28466
SYK	SYK	spleen tyrosine kinase	0	SYK	cDNA FLJ90539 fis, clone OVARC1000255, highly similar to Tyrosine-protein kinase SYK (EC 2.7.10.2)	GO:0002250	adaptive immune response	0.161494	2.94995
SYK	SYK	spleen tyrosine kinase	0	SYK	cDNA FLJ90539 fis, clone OVARC1000255, highly similar to Tyrosine-protein kinase SYK (EC 2.7.10.2)	GO:0007596	blood coagulation	0.627857	0.94052
SYK	SYK	spleen tyrosine kinase	0	SYK	cDNA FLJ90539 fis, clone OVARC1000255, highly similar to Tyrosine-protein kinase SYK (EC 2.7.10.2)	GO:0019048	modulation by virus of host morphology or physiology	0.854159	0.737487
SYK	SYK	spleen tyrosine kinase	0	SYK	cDNA FLJ90539 fis, clone OVARC1000255, highly similar to Tyrosine-protein kinase SYK (EC 2.7.10.2)	GO:0006468	protein phosphorylation	0.691865	0.9032
SYK	SYK	spleen tyrosine kinase	0	SYK	cDNA FLJ90539 fis, clone OVARC1000255, highly similar to Tyrosine-protein kinase SYK (EC 2.7.10.2)	GO:0007166	cell surface receptor signaling pathway	0.0405747	1.74154
SYK	SYK	spleen tyrosine kinase	0	SYK	cDNA FLJ90539 fis, clone OVARC1000255, highly similar to Tyrosine-protein kinase SYK (EC 2.7.10.2)	GO:0007167	enzyme linked receptor protein signaling pathway	0.272593	3.44161
SYK	SYK	spleen tyrosine kinase	0	SYK	cDNA FLJ90539 fis, clone OVARC1000255, highly similar to Tyrosine-protein kinase SYK (EC 2.7.10.2)	GO:0071226	cellular response to molecule of fungal origin	0.119558	10.3248
LOC101106720	LOC101106720	glutathione S-transferase A1-like	1e-106	GSTA1	Glutathione S-transferase A1	GO:0006805	xenobiotic metabolic process	0.00517705	2.39683
LOC101106720	LOC101106720	glutathione S-transferase A1-like	1e-106	GSTA1	Glutathione S-transferase A1	GO:0008152	metabolic process	0.749877	0.876636
LOC101106720	LOC101106720	glutathione S-transferase A1-like	1e-106	GSTA1	Glutathione S-transferase A1	GO:0006749	glutathione metabolic process	0.00216975	5.02289
LOC101106720	LOC101106720	glutathione S-transferase A1-like	1e-106	GSTA1	Glutathione S-transferase A1	GO:0009636	response to toxic substance	0.0103339	2.84823
LOC101106720	LOC101106720	glutathione S-transferase A1-like	1e-106	GSTA1	Glutathione S-transferase A1	GO:0044281	small molecule metabolic process	0.610294	0.965983
LOC101106720	LOC101106720	glutathione S-transferase A1-like	1e-106	GSTA1	Glutathione S-transferase A1	GO:1901687	glutathione derivative biosynthetic process	0.000836924	6.19489
NEUROD4	NEUROD4	neuronal differentiation 4	4e-161	NEUROD4	NEUROD4 protein	GO:0006355	regulation of transcription, DNA-templated	0.312311	1.07055
NEUROD4	NEUROD4	neuronal differentiation 4	4e-161	NEUROD4	NEUROD4 protein	GO:0060041	retina development in camera-type eye	0.113944	2.25269
NEUROD4	NEUROD4	neuronal differentiation 4	4e-161	NEUROD4	NEUROD4 protein	GO:0045597	positive regulation of cell differentiation	0.300278	1.87724
NEUROD4	NEUROD4	neuronal differentiation 4	4e-161	NEUROD4	NEUROD4 protein	GO:0007275	multicellular organismal development	4.91218e-05	1.81137
NEUROD4	NEUROD4	neuronal differentiation 4	4e-161	NEUROD4	NEUROD4 protein	GO:0030154	cell differentiation	0.00260317	1.70798
NEUROD4	NEUROD4	neuronal differentiation 4	4e-161	NEUROD4	NEUROD4 protein	GO:0006351	transcription, DNA-templated	0.695576	0.939538
NEUROD4	NEUROD4	neuronal differentiation 4	4e-161	NEUROD4	NEUROD4 protein	GO:0035881	amacrine cell differentiation	0.0910832	15.4872
NEUROD4	NEUROD4	neuronal differentiation 4	4e-161	NEUROD4	NEUROD4 protein	GO:0007399	nervous system development	0.0273011	1.59376
NEUROD4	NEUROD4	neuronal differentiation 4	4e-161	NEUROD4	NEUROD4 protein	GO:0007405	neuroblast proliferation	0.35951	2.38265
NEUROD4	NEUROD4	neuronal differentiation 4	4e-161	NEUROD4	NEUROD4 protein	GO:0045165	cell fate commitment	0.0200487	2.99753
NEUROD4	NEUROD4	neuronal differentiation 4	4e-161	NEUROD4	NEUROD4 protein	GO:0007219	Notch signaling pathway	0.129956	1.70725
NEUROD4	NEUROD4	neuronal differentiation 4	4e-161	NEUROD4	NEUROD4 protein	GO:0048666	neuron development	0.0801185	2.5812
NEUROD4	NEUROD4	neuronal differentiation 4	4e-161	NEUROD4	NEUROD4 protein	GO:0010001	glial cell differentiation	0.139522	3.26047
NEUROD4	NEUROD4	neuronal differentiation 4	4e-161	NEUROD4	NEUROD4 protein	GO:0043010	camera-type eye development	0.00108951	4.27234
NEUROD4	NEUROD4	neuronal differentiation 4	4e-161	NEUROD4	NEUROD4 protein	GO:0001764	neuron migration	0.432285	1.20289
IL17RB	IL17RB	interleukin 17 receptor B	0	IL17RB	Interleukin-17 receptor B	GO:0019221	cytokine-mediated signaling pathway	0.0405747	1.74154
IL17RB	IL17RB	interleukin 17 receptor B	0	IL17RB	Interleukin-17 receptor B	GO:0006952	defense response	0.000587774	3.54916
IL17RB	IL17RB	interleukin 17 receptor B	0	IL17RB	Interleukin-17 receptor B	GO:0001558	regulation of cell growth	0.884713	0.462305
CRNN	CRNN	cornulin	9e-166	CRNN	cDNA FLJ78643, highly similar to Homo sapiens cornulin (CRNN), mRNA	GO:0016337	cell-cell adhesion	0.0660423	2.04548
CRNN	CRNN	cornulin	9e-166	CRNN	cDNA FLJ78643, highly similar to Homo sapiens cornulin (CRNN), mRNA	GO:0009408	response to heat	0.00307608	4.64617
DPP6	DPP6	dipeptidyl-peptidase 6	0	DPP6	Dipeptidyl-peptidase 6	GO:0008219	cell death	0.990488	0.294995
DPP6	DPP6	dipeptidyl-peptidase 6	0	DPP6	Dipeptidyl-peptidase 6	GO:0042391	regulation of membrane potential	0.051414	2.35249
DPP6	DPP6	dipeptidyl-peptidase 6	0	DPP6	Dipeptidyl-peptidase 6	GO:0006508	proteolysis	0.238432	1.18752
DPP6	DPP6	dipeptidyl-peptidase 6	0	DPP6	Dipeptidyl-peptidase 6	GO:0043266	regulation of potassium ion transport	0.224798	4.42492
DPP6	DPP6	dipeptidyl-peptidase 6	0	DPP6	Dipeptidyl-peptidase 6	GO:0019228	regulation of action potential in neuron	0.436023	1.82203
LOC101115351	LOC101115351	anion exchange protein 3-like	0	SLC4A3	cDNA FLJ51052, highly similar to Anion exchange protein 3	GO:0006820	anion transport	0.00957414	5.38686
LOC101115351	LOC101115351	anion exchange protein 3-like	0	SLC4A3	cDNA FLJ51052, highly similar to Anion exchange protein 3	GO:0055085	transmembrane transport	0.339963	1.10623
LOC101115351	LOC101115351	anion exchange protein 3-like	0	SLC4A3	cDNA FLJ51052, highly similar to Anion exchange protein 3	GO:0006810	transport	0.752318	0.914437
LOC101115351	LOC101115351	anion exchange protein 3-like	0	SLC4A3	cDNA FLJ51052, highly similar to Anion exchange protein 3	GO:0015701	bicarbonate transport	0.00512564	4.99588
LOC101115351	LOC101115351	anion exchange protein 3-like	0	SLC4A3	cDNA FLJ51052, highly similar to Anion exchange protein 3	GO:0051453	regulation of intracellular pH	0.030569	8.84985
LOC101115351	LOC101115351	anion exchange protein 3-like	0	SLC4A3	cDNA FLJ51052, highly similar to Anion exchange protein 3	GO:0006811	ion transport	0.0585757	1.38899
LOC101105883	LOC101105883	interferon omega-1-like	3e-67	IFNW1	Interferon omega-1	GO:0051607	defense response to virus	0.00352074	2.63612
LOC101105883	LOC101105883	interferon omega-1-like	3e-67	IFNW1	Interferon omega-1	GO:0006952	defense response	0.000587774	3.54916
LOC101105883	LOC101105883	interferon omega-1-like	3e-67	IFNW1	Interferon omega-1	GO:0007050	cell cycle arrest	0.652002	0.89781
LOC101105883	LOC101105883	interferon omega-1-like	3e-67	IFNW1	Interferon omega-1	GO:0009615	response to virus	0.0108682	2.34979
PPP1R26	PPP1R26	protein phosphatase 1, regulatory subunit 26	5e-159	PPP1R26	Protein phosphatase 1 regulatory subunit 26	GO:0010923	negative regulation of phosphatase activity	0.239503	1.82203
TNP1	TNP1	Spermatid nuclear transition protein 1	5e-18	TNP1	Spermatid nuclear transition protein 1	GO:0000012	single strand break repair	0.224798	4.42492
TNP1	TNP1	Spermatid nuclear transition protein 1	5e-18	TNP1	Spermatid nuclear transition protein 1	GO:0006342	chromatin silencing	0.295372	3.09745
TNP1	TNP1	Spermatid nuclear transition protein 1	5e-18	TNP1	Spermatid nuclear transition protein 1	GO:0007289	spermatid nucleus differentiation	0.249077	3.87181
TNP1	TNP1	Spermatid nuclear transition protein 1	5e-18	TNP1	Spermatid nuclear transition protein 1	GO:0035042	fertilization, exchange of chromosomal proteins	0.0616852	30.9745
TNP1	TNP1	Spermatid nuclear transition protein 1	5e-18	TNP1	Spermatid nuclear transition protein 1	GO:0007286	spermatid development	0.290434	1.63023
TNP1	TNP1	Spermatid nuclear transition protein 1	5e-18	TNP1	Spermatid nuclear transition protein 1	GO:0007290	spermatid nucleus elongation	0.119558	10.3248
TNP1	TNP1	Spermatid nuclear transition protein 1	5e-18	TNP1	Spermatid nuclear transition protein 1	GO:0007275	multicellular organismal development	4.91218e-05	1.81137
TNP1	TNP1	Spermatid nuclear transition protein 1	5e-18	TNP1	Spermatid nuclear transition protein 1	GO:0030317	sperm motility	0.323492	1.76997
TNP1	TNP1	Spermatid nuclear transition protein 1	5e-18	TNP1	Spermatid nuclear transition protein 1	GO:0006337	nucleosome disassembly	0.518921	1.40793
TNP1	TNP1	Spermatid nuclear transition protein 1	5e-18	TNP1	Spermatid nuclear transition protein 1	GO:0007283	spermatogenesis	0.639686	0.924611
TNP1	TNP1	Spermatid nuclear transition protein 1	5e-18	TNP1	Spermatid nuclear transition protein 1	GO:0030154	cell differentiation	0.00260317	1.70798
TNP1	TNP1	Spermatid nuclear transition protein 1	5e-18	TNP1	Spermatid nuclear transition protein 1	GO:0019953	sexual reproduction	0.0609724	5.63172
TNP1	TNP1	Spermatid nuclear transition protein 1	5e-18	TNP1	Spermatid nuclear transition protein 1	GO:0006338	chromatin remodeling	0.376236	1.38692
TNP1	TNP1	Spermatid nuclear transition protein 1	5e-18	TNP1	Spermatid nuclear transition protein 1	GO:0045892	negative regulation of transcription, DNA-templated	0.174275	1.28778
LOC101107498	LOC101107498	mannose-binding protein A-like	3e-65	MBL2	Mannose binding lectin	GO:0051873	killing by host of symbiont cells	0.224798	4.42492
LOC101107498	LOC101107498	mannose-binding protein A-like	3e-65	MBL2	Mannose binding lectin	GO:0050830	defense response to Gram-positive bacterium	0.0846032	2.52853
LOC101107498	LOC101107498	mannose-binding protein A-like	3e-65	MBL2	Mannose binding lectin	GO:0006953	acute-phase response	0.239503	1.82203
LOC101107498	LOC101107498	mannose-binding protein A-like	3e-65	MBL2	Mannose binding lectin	GO:0001867	complement activation, lectin pathway	0.173856	6.19489
LOC101107498	LOC101107498	mannose-binding protein A-like	3e-65	MBL2	Mannose binding lectin	GO:0006956	complement activation	0.638598	0.999176
LOC101107498	LOC101107498	mannose-binding protein A-like	3e-65	MBL2	Mannose binding lectin	GO:0050766	positive regulation of phagocytosis	0.102596	2.81586
LOC101107498	LOC101107498	mannose-binding protein A-like	3e-65	MBL2	Mannose binding lectin	GO:0045087	innate immune response	0.284088	1.15464
LOC101107498	LOC101107498	mannose-binding protein A-like	3e-65	MBL2	Mannose binding lectin	GO:0006958	complement activation, classical pathway	0.691677	0.860402
LOC101107498	LOC101107498	mannose-binding protein A-like	3e-65	MBL2	Mannose binding lectin	GO:0044130	negative regulation of growth of symbiont in host	0.0564453	3.71694
LOC101107498	LOC101107498	mannose-binding protein A-like	3e-65	MBL2	Mannose binding lectin	GO:0006979	response to oxidative stress	0.976317	0.264739
LOC101107498	LOC101107498	mannose-binding protein A-like	3e-65	MBL2	Mannose binding lectin	GO:0008228	opsonization	0.199733	5.16241
LOC101107498	LOC101107498	mannose-binding protein A-like	3e-65	MBL2	Mannose binding lectin	GO:0042742	defense response to bacterium	0.0818599	1.9359
JUND	JUND	Proto-oncogene protein JUN-D	3e-43	JUND	Transcription factor jun-D	GO:0014070	response to organic cyclic compound	0.00637165	2.69343
JUND	JUND	Proto-oncogene protein JUN-D	3e-43	JUND	Transcription factor jun-D	GO:0006355	regulation of transcription, DNA-templated	0.312311	1.07055
JUND	JUND	Proto-oncogene protein JUN-D	3e-43	JUND	Transcription factor jun-D	GO:0006357	regulation of transcription from RNA polymerase II promoter	0.235386	1.26426
JUND	JUND	Proto-oncogene protein JUN-D	3e-43	JUND	Transcription factor jun-D	GO:0006366	transcription from RNA polymerase II promoter	0.199587	1.29781
JUND	JUND	Proto-oncogene protein JUN-D	3e-43	JUND	Transcription factor jun-D	GO:0007568	aging	0.018032	2.55459
JUND	JUND	Proto-oncogene protein JUN-D	3e-43	JUND	Transcription factor jun-D	GO:0043434	response to peptide hormone	0.49745	1.21468
JUND	JUND	Proto-oncogene protein JUN-D	3e-43	JUND	Transcription factor jun-D	GO:0006351	transcription, DNA-templated	0.695576	0.939538
JUND	JUND	Proto-oncogene protein JUN-D	3e-43	JUND	Transcription factor jun-D	GO:0009612	response to mechanical stimulus	0.000211281	5.63172
JUND	JUND	Proto-oncogene protein JUN-D	3e-43	JUND	Transcription factor jun-D	GO:0045669	positive regulation of osteoblast differentiation	0.130071	2.13617
JUND	JUND	Proto-oncogene protein JUN-D	3e-43	JUND	Transcription factor jun-D	GO:0002076	osteoblast development	0.453676	1.7208
JUND	JUND	Proto-oncogene protein JUN-D	3e-43	JUND	Transcription factor jun-D	GO:0045944	positive regulation of transcription from RNA polymerase II promoter	0.0132648	1.5317
JUND	JUND	Proto-oncogene protein JUN-D	3e-43	JUND	Transcription factor jun-D	GO:0071277	cellular response to calcium ion	0.00112393	5.80771
JUND	JUND	Proto-oncogene protein JUN-D	3e-43	JUND	Transcription factor jun-D	GO:0032496	response to lipopolysaccharide	0.00786058	2.46898
JUND	JUND	Proto-oncogene protein JUN-D	3e-43	JUND	Transcription factor jun-D	GO:0007623	circadian rhythm	0.141314	2.06496
JUND	JUND	Proto-oncogene protein JUN-D	3e-43	JUND	Transcription factor jun-D	GO:0009416	response to light stimulus	0.139522	3.26047
PELP1	PELP1	proline, glutamate and leucine rich protein 1	0	PELP1	Proline-, glutamic acid- and leucine-rich protein 1	GO:0006351	transcription, DNA-templated	0.695576	0.939538
CD96	CD96	CD96 molecule	0	CD96	T-cell surface protein tactile	GO:0006955	immune response	0.0294048	1.66247
CD96	CD96	CD96 molecule	0	CD96	T-cell surface protein tactile	GO:0050776	regulation of immune response	0.574469	1.01004
CD96	CD96	CD96 molecule	0	CD96	T-cell surface protein tactile	GO:0007155	cell adhesion	0.57967	0.972752
GSTA1	GSTA1	Glutathione S-transferase	9e-106	GSTA1	Glutathione S-transferase A1	GO:0006805	xenobiotic metabolic process	0.00517705	2.39683
GSTA1	GSTA1	Glutathione S-transferase	9e-106	GSTA1	Glutathione S-transferase A1	GO:0008152	metabolic process	0.749877	0.876636
GSTA1	GSTA1	Glutathione S-transferase	9e-106	GSTA1	Glutathione S-transferase A1	GO:0006749	glutathione metabolic process	0.00216975	5.02289
GSTA1	GSTA1	Glutathione S-transferase	9e-106	GSTA1	Glutathione S-transferase A1	GO:0009636	response to toxic substance	0.0103339	2.84823
GSTA1	GSTA1	Glutathione S-transferase	9e-106	GSTA1	Glutathione S-transferase A1	GO:0044281	small molecule metabolic process	0.610294	0.965983
GSTA1	GSTA1	Glutathione S-transferase	9e-106	GSTA1	Glutathione S-transferase A1	GO:1901687	glutathione derivative biosynthetic process	0.000836924	6.19489
PLGF	PLGF	Placental growth factor	9e-48	PGF	Placenta growth factor	GO:0001658	branching involved in ureteric bud morphogenesis	0.159181	2.26642
PLGF	PLGF	Placental growth factor	9e-48	PGF	Placenta growth factor	GO:0008284	positive regulation of cell proliferation	0.0333623	1.55889
PLGF	PLGF	Placental growth factor	9e-48	PGF	Placenta growth factor	GO:0031100	organ regeneration	0.00382	4.42492
PLGF	PLGF	Placental growth factor	9e-48	PGF	Placenta growth factor	GO:0007267	cell-cell signaling	0.00312763	2.23121
PLGF	PLGF	Placental growth factor	9e-48	PGF	Placenta growth factor	GO:0002040	sprouting angiogenesis	0.533974	1.34672
PLGF	PLGF	Placental growth factor	9e-48	PGF	Placenta growth factor	GO:0032870	cellular response to hormone stimulus	0.335025	1.7208
PLGF	PLGF	Placental growth factor	9e-48	PGF	Placenta growth factor	GO:0030154	cell differentiation	0.00260317	1.70798
PLGF	PLGF	Placental growth factor	9e-48	PGF	Placenta growth factor	GO:0051781	positive regulation of cell division	0.445972	1.34672
PLGF	PLGF	Placental growth factor	9e-48	PGF	Placenta growth factor	GO:0001666	response to hypoxia	0.210913	1.47497
PLGF	PLGF	Placental growth factor	9e-48	PGF	Placenta growth factor	GO:0048010	vascular endothelial growth factor receptor signaling pathway	0.139522	3.26047
PLGF	PLGF	Placental growth factor	9e-48	PGF	Placenta growth factor	GO:0007565	female pregnancy	0.115601	2.01133
PLGF	PLGF	Placental growth factor	9e-48	PGF	Placenta growth factor	GO:0042493	response to drug	0.0148789	1.83401
PLGF	PLGF	Placental growth factor	9e-48	PGF	Placenta growth factor	GO:0007275	multicellular organismal development	4.91218e-05	1.81137
PLGF	PLGF	Placental growth factor	9e-48	PGF	Placenta growth factor	GO:0001525	angiogenesis	0.280521	1.28466
PLGF	PLGF	Placental growth factor	9e-48	PGF	Placenta growth factor	GO:0060688	regulation of morphogenesis of a branching structure	0.14714	7.74361
PLGF	PLGF	Placental growth factor	9e-48	PGF	Placenta growth factor	GO:0045766	positive regulation of angiogenesis	0.33328	1.39211
PLGF	PLGF	Placental growth factor	9e-48	PGF	Placenta growth factor	GO:0007165	signal transduction	0.119378	1.15743
PLGF	PLGF	Placental growth factor	9e-48	PGF	Placenta growth factor	GO:0001938	positive regulation of endothelial cell proliferation	0.264823	1.7208
B3GAT1	B3GAT1	beta-1,3-glucuronyltransferase 1 (glucuronosyltransferase P)	0	B3GAT1	cDNA FLJ55820, highly similar to Galactosylgalactosylxylosylprotein 3-beta-glucuronosyltransferase 1 (EC 2.4.1.135)	GO:0005975	carbohydrate metabolic process	0.845356	0.755475
B3GAT1	B3GAT1	beta-1,3-glucuronyltransferase 1 (glucuronosyltransferase P)	0	B3GAT1	cDNA FLJ55820, highly similar to Galactosylgalactosylxylosylprotein 3-beta-glucuronosyltransferase 1 (EC 2.4.1.135)	GO:0044281	small molecule metabolic process	0.610294	0.965983
B3GAT1	B3GAT1	beta-1,3-glucuronyltransferase 1 (glucuronosyltransferase P)	0	B3GAT1	cDNA FLJ55820, highly similar to Galactosylgalactosylxylosylprotein 3-beta-glucuronosyltransferase 1 (EC 2.4.1.135)	GO:0006486	protein glycosylation	0.242851	1.40793
B3GAT1	B3GAT1	beta-1,3-glucuronyltransferase 1 (glucuronosyltransferase P)	0	B3GAT1	cDNA FLJ55820, highly similar to Galactosylgalactosylxylosylprotein 3-beta-glucuronosyltransferase 1 (EC 2.4.1.135)	GO:0030204	chondroitin sulfate metabolic process	0.795945	0.632132
B3GAT1	B3GAT1	beta-1,3-glucuronyltransferase 1 (glucuronosyltransferase P)	0	B3GAT1	cDNA FLJ55820, highly similar to Galactosylgalactosylxylosylprotein 3-beta-glucuronosyltransferase 1 (EC 2.4.1.135)	GO:0030203	glycosaminoglycan metabolic process	0.712327	0.815117
LOC101103566	LOC101103566	uncharacterized LOC101103566	1e-40	RNPS1	RNA binding protein S1	GO:0008380	RNA splicing	0.997935	0.285041
LOC101103566	LOC101103566	uncharacterized LOC101103566	1e-40	RNPS1	RNA binding protein S1	GO:0010467	gene expression	0.999755	0.407559
LOC101103566	LOC101103566	uncharacterized LOC101103566	1e-40	RNPS1	RNA binding protein S1	GO:0006369	termination of RNA polymerase II transcription	0.49745	1.21468
LOC101103566	LOC101103566	uncharacterized LOC101103566	1e-40	RNPS1	RNA binding protein S1	GO:0048025	negative regulation of mRNA splicing, via spliceosome	0.1727	2.81586
LOC101103566	LOC101103566	uncharacterized LOC101103566	1e-40	RNPS1	RNA binding protein S1	GO:0006366	transcription from RNA polymerase II promoter	0.199587	1.29781
LOC101103566	LOC101103566	uncharacterized LOC101103566	1e-40	RNPS1	RNA binding protein S1	GO:0031124	mRNA 3'-end processing	0.466928	1.2906
LOC101103566	LOC101103566	uncharacterized LOC101103566	1e-40	RNPS1	RNA binding protein S1	GO:0006406	mRNA export from nucleus	0.632191	0.93862
LOC101103566	LOC101103566	uncharacterized LOC101103566	1e-40	RNPS1	RNA binding protein S1	GO:0000184	nuclear-transcribed mRNA catabolic process, nonsense-mediated decay	0.992967	0.280312
LOC101103566	LOC101103566	uncharacterized LOC101103566	1e-40	RNPS1	RNA binding protein S1	GO:0000381	regulation of alternative mRNA splicing, via spliceosome	0.60245	1.10623
LOC101103566	LOC101103566	uncharacterized LOC101103566	1e-40	RNPS1	RNA binding protein S1	GO:0006397	mRNA processing	0.963821	0.537129
LOC101103566	LOC101103566	uncharacterized LOC101103566	1e-40	RNPS1	RNA binding protein S1	GO:0043065	positive regulation of apoptotic process	0.627869	0.932342
LOC101103566	LOC101103566	uncharacterized LOC101103566	1e-40	RNPS1	RNA binding protein S1	GO:0016070	RNA metabolic process	0.999271	0.253889
LOC101103566	LOC101103566	uncharacterized LOC101103566	1e-40	RNPS1	RNA binding protein S1	GO:0016071	mRNA metabolic process	0.998321	0.278214
LOC101103566	LOC101103566	uncharacterized LOC101103566	1e-40	RNPS1	RNA binding protein S1	GO:0006351	transcription, DNA-templated	0.695576	0.939538
LOC101103566	LOC101103566	uncharacterized LOC101103566	1e-40	RNPS1	RNA binding protein S1	GO:0000398	mRNA splicing, via spliceosome	0.984889	0.320979
CYP17A1	CYP17A1	Steroid 17-alpha-hydroxylase/17,20 lyase	0	CYP17A1	cDNA, FLJ92527, highly similar to Homo sapiens cytochrome P450, family 17, subfamily A, polypeptide 1 (CYP17A1), mRNA	GO:0014070	response to organic cyclic compound	0.00637165	2.69343
CYP17A1	CYP17A1	Steroid 17-alpha-hydroxylase/17,20 lyase	0	CYP17A1	cDNA, FLJ92527, highly similar to Homo sapiens cytochrome P450, family 17, subfamily A, polypeptide 1 (CYP17A1), mRNA	GO:0006694	steroid biosynthetic process	0.15886	1.96663
CYP17A1	CYP17A1	Steroid 17-alpha-hydroxylase/17,20 lyase	0	CYP17A1	cDNA, FLJ92527, highly similar to Homo sapiens cytochrome P450, family 17, subfamily A, polypeptide 1 (CYP17A1), mRNA	GO:0006805	xenobiotic metabolic process	0.00517705	2.39683
CYP17A1	CYP17A1	Steroid 17-alpha-hydroxylase/17,20 lyase	0	CYP17A1	cDNA, FLJ92527, highly similar to Homo sapiens cytochrome P450, family 17, subfamily A, polypeptide 1 (CYP17A1), mRNA	GO:0018963	phthalate metabolic process	0.199733	5.16241
CYP17A1	CYP17A1	Steroid 17-alpha-hydroxylase/17,20 lyase	0	CYP17A1	cDNA, FLJ92527, highly similar to Homo sapiens cytochrome P450, family 17, subfamily A, polypeptide 1 (CYP17A1), mRNA	GO:0006702	androgen biosynthetic process	0.338809	2.5812
CYP17A1	CYP17A1	Steroid 17-alpha-hydroxylase/17,20 lyase	0	CYP17A1	cDNA, FLJ92527, highly similar to Homo sapiens cytochrome P450, family 17, subfamily A, polypeptide 1 (CYP17A1), mRNA	GO:0006704	glucocorticoid biosynthetic process	0.0374255	7.74361
CYP17A1	CYP17A1	Steroid 17-alpha-hydroxylase/17,20 lyase	0	CYP17A1	cDNA, FLJ92527, highly similar to Homo sapiens cytochrome P450, family 17, subfamily A, polypeptide 1 (CYP17A1), mRNA	GO:0051591	response to cAMP	0.0200743	3.44161
CYP17A1	CYP17A1	Steroid 17-alpha-hydroxylase/17,20 lyase	0	CYP17A1	cDNA, FLJ92527, highly similar to Homo sapiens cytochrome P450, family 17, subfamily A, polypeptide 1 (CYP17A1), mRNA	GO:0010034	response to acetate	0.0910832	15.4872
CYP17A1	CYP17A1	Steroid 17-alpha-hydroxylase/17,20 lyase	0	CYP17A1	cDNA, FLJ92527, highly similar to Homo sapiens cytochrome P450, family 17, subfamily A, polypeptide 1 (CYP17A1), mRNA	GO:0060992	response to fungicide	0.173856	6.19489
CYP17A1	CYP17A1	Steroid 17-alpha-hydroxylase/17,20 lyase	0	CYP17A1	cDNA, FLJ92527, highly similar to Homo sapiens cytochrome P450, family 17, subfamily A, polypeptide 1 (CYP17A1), mRNA	GO:0031667	response to nutrient levels	0.0333656	3.53994
CYP17A1	CYP17A1	Steroid 17-alpha-hydroxylase/17,20 lyase	0	CYP17A1	cDNA, FLJ92527, highly similar to Homo sapiens cytochrome P450, family 17, subfamily A, polypeptide 1 (CYP17A1), mRNA	GO:0007548	sex differentiation	0.1727	2.81586
CYP17A1	CYP17A1	Steroid 17-alpha-hydroxylase/17,20 lyase	0	CYP17A1	cDNA, FLJ92527, highly similar to Homo sapiens cytochrome P450, family 17, subfamily A, polypeptide 1 (CYP17A1), mRNA	GO:0018958	phenol-containing compound metabolic process	0.173856	6.19489
CYP17A1	CYP17A1	Steroid 17-alpha-hydroxylase/17,20 lyase	0	CYP17A1	cDNA, FLJ92527, highly similar to Homo sapiens cytochrome P450, family 17, subfamily A, polypeptide 1 (CYP17A1), mRNA	GO:0009636	response to toxic substance	0.0103339	2.84823
CYP17A1	CYP17A1	Steroid 17-alpha-hydroxylase/17,20 lyase	0	CYP17A1	cDNA, FLJ92527, highly similar to Homo sapiens cytochrome P450, family 17, subfamily A, polypeptide 1 (CYP17A1), mRNA	GO:0009635	response to herbicide	0.0448043	6.88321
CYP17A1	CYP17A1	Steroid 17-alpha-hydroxylase/17,20 lyase	0	CYP17A1	cDNA, FLJ92527, highly similar to Homo sapiens cytochrome P450, family 17, subfamily A, polypeptide 1 (CYP17A1), mRNA	GO:0006082	organic acid metabolic process	0.0374255	7.74361
CYP17A1	CYP17A1	Steroid 17-alpha-hydroxylase/17,20 lyase	0	CYP17A1	cDNA, FLJ92527, highly similar to Homo sapiens cytochrome P450, family 17, subfamily A, polypeptide 1 (CYP17A1), mRNA	GO:0048545	response to steroid hormone	0.323492	1.76997
CYP17A1	CYP17A1	Steroid 17-alpha-hydroxylase/17,20 lyase	0	CYP17A1	cDNA, FLJ92527, highly similar to Homo sapiens cytochrome P450, family 17, subfamily A, polypeptide 1 (CYP17A1), mRNA	GO:0051597	response to methylmercury	0.199733	5.16241
CYP17A1	CYP17A1	Steroid 17-alpha-hydroxylase/17,20 lyase	0	CYP17A1	cDNA, FLJ92527, highly similar to Homo sapiens cytochrome P450, family 17, subfamily A, polypeptide 1 (CYP17A1), mRNA	GO:0042448	progesterone metabolic process	0.0177128	6.19489
CYP17A1	CYP17A1	Steroid 17-alpha-hydroxylase/17,20 lyase	0	CYP17A1	cDNA, FLJ92527, highly similar to Homo sapiens cytochrome P450, family 17, subfamily A, polypeptide 1 (CYP17A1), mRNA	GO:0042446	hormone biosynthetic process	0.379562	2.21246
CYP17A1	CYP17A1	Steroid 17-alpha-hydroxylase/17,20 lyase	0	CYP17A1	cDNA, FLJ92527, highly similar to Homo sapiens cytochrome P450, family 17, subfamily A, polypeptide 1 (CYP17A1), mRNA	GO:0055114	oxidation-reduction process	0.60221	0.961126
CYP17A1	CYP17A1	Steroid 17-alpha-hydroxylase/17,20 lyase	0	CYP17A1	cDNA, FLJ92527, highly similar to Homo sapiens cytochrome P450, family 17, subfamily A, polypeptide 1 (CYP17A1), mRNA	GO:0030325	adrenal gland development	0.0382288	4.42492
CYP17A1	CYP17A1	Steroid 17-alpha-hydroxylase/17,20 lyase	0	CYP17A1	cDNA, FLJ92527, highly similar to Homo sapiens cytochrome P450, family 17, subfamily A, polypeptide 1 (CYP17A1), mRNA	GO:0018879	biphenyl metabolic process	0.173856	6.19489
CYP17A1	CYP17A1	Steroid 17-alpha-hydroxylase/17,20 lyase	0	CYP17A1	cDNA, FLJ92527, highly similar to Homo sapiens cytochrome P450, family 17, subfamily A, polypeptide 1 (CYP17A1), mRNA	GO:0044281	small molecule metabolic process	0.610294	0.965983
CYP17A1	CYP17A1	Steroid 17-alpha-hydroxylase/17,20 lyase	0	CYP17A1	cDNA, FLJ92527, highly similar to Homo sapiens cytochrome P450, family 17, subfamily A, polypeptide 1 (CYP17A1), mRNA	GO:0071371	cellular response to gonadotropin stimulus	0.0177128	6.19489
CYP17A1	CYP17A1	Steroid 17-alpha-hydroxylase/17,20 lyase	0	CYP17A1	cDNA, FLJ92527, highly similar to Homo sapiens cytochrome P450, family 17, subfamily A, polypeptide 1 (CYP17A1), mRNA	GO:0010212	response to ionizing radiation	0.795945	0.632132
CYP17A1	CYP17A1	Steroid 17-alpha-hydroxylase/17,20 lyase	0	CYP17A1	cDNA, FLJ92527, highly similar to Homo sapiens cytochrome P450, family 17, subfamily A, polypeptide 1 (CYP17A1), mRNA	GO:0090031	positive regulation of steroid hormone biosynthetic process	0.173856	6.19489
CYP17A1	CYP17A1	Steroid 17-alpha-hydroxylase/17,20 lyase	0	CYP17A1	cDNA, FLJ92527, highly similar to Homo sapiens cytochrome P450, family 17, subfamily A, polypeptide 1 (CYP17A1), mRNA	GO:0032526	response to retinoic acid	0.808494	0.607342
CYP17A1	CYP17A1	Steroid 17-alpha-hydroxylase/17,20 lyase	0	CYP17A1	cDNA, FLJ92527, highly similar to Homo sapiens cytochrome P450, family 17, subfamily A, polypeptide 1 (CYP17A1), mRNA	GO:0034097	response to cytokine	0.0594448	2.49794
CYP17A1	CYP17A1	Steroid 17-alpha-hydroxylase/17,20 lyase	0	CYP17A1	cDNA, FLJ92527, highly similar to Homo sapiens cytochrome P450, family 17, subfamily A, polypeptide 1 (CYP17A1), mRNA	GO:0008202	steroid metabolic process	0.00424497	2.70412
CYP17A1	CYP17A1	Steroid 17-alpha-hydroxylase/17,20 lyase	0	CYP17A1	cDNA, FLJ92527, highly similar to Homo sapiens cytochrome P450, family 17, subfamily A, polypeptide 1 (CYP17A1), mRNA	GO:0071236	cellular response to antibiotic	0.0526658	6.19489
CYP17A1	CYP17A1	Steroid 17-alpha-hydroxylase/17,20 lyase	0	CYP17A1	cDNA, FLJ92527, highly similar to Homo sapiens cytochrome P450, family 17, subfamily A, polypeptide 1 (CYP17A1), mRNA	GO:0010033	response to organic substance	0.249246	1.60906
CYP17A1	CYP17A1	Steroid 17-alpha-hydroxylase/17,20 lyase	0	CYP17A1	cDNA, FLJ92527, highly similar to Homo sapiens cytochrome P450, family 17, subfamily A, polypeptide 1 (CYP17A1), mRNA	GO:0042493	response to drug	0.0148789	1.83401
CYP17A1	CYP17A1	Steroid 17-alpha-hydroxylase/17,20 lyase	0	CYP17A1	cDNA, FLJ92527, highly similar to Homo sapiens cytochrome P450, family 17, subfamily A, polypeptide 1 (CYP17A1), mRNA	GO:0034698	response to gonadotropin	0.0696883	5.16241
CYP17A1	CYP17A1	Steroid 17-alpha-hydroxylase/17,20 lyase	0	CYP17A1	cDNA, FLJ92527, highly similar to Homo sapiens cytochrome P450, family 17, subfamily A, polypeptide 1 (CYP17A1), mRNA	GO:0021766	hippocampus development	0.391648	1.51095
CYP17A1	CYP17A1	Steroid 17-alpha-hydroxylase/17,20 lyase	0	CYP17A1	cDNA, FLJ92527, highly similar to Homo sapiens cytochrome P450, family 17, subfamily A, polypeptide 1 (CYP17A1), mRNA	GO:0018894	dibenzo-p-dioxin metabolic process	0.030569	8.84985
CYP17A1	CYP17A1	Steroid 17-alpha-hydroxylase/17,20 lyase	0	CYP17A1	cDNA, FLJ92527, highly similar to Homo sapiens cytochrome P450, family 17, subfamily A, polypeptide 1 (CYP17A1), mRNA	GO:0071222	cellular response to lipopolysaccharide	0.742868	0.755475
CYP17A1	CYP17A1	Steroid 17-alpha-hydroxylase/17,20 lyase	0	CYP17A1	cDNA, FLJ92527, highly similar to Homo sapiens cytochrome P450, family 17, subfamily A, polypeptide 1 (CYP17A1), mRNA	GO:0033327	Leydig cell differentiation	0.0787797	4.7653
CYP17A1	CYP17A1	Steroid 17-alpha-hydroxylase/17,20 lyase	0	CYP17A1	cDNA, FLJ92527, highly similar to Homo sapiens cytochrome P450, family 17, subfamily A, polypeptide 1 (CYP17A1), mRNA	GO:0017085	response to insecticide	0.224798	4.42492
CYP17A1	CYP17A1	Steroid 17-alpha-hydroxylase/17,20 lyase	0	CYP17A1	cDNA, FLJ92527, highly similar to Homo sapiens cytochrome P450, family 17, subfamily A, polypeptide 1 (CYP17A1), mRNA	GO:0016125	sterol metabolic process	0.470775	1.63023
CYP17A1	CYP17A1	Steroid 17-alpha-hydroxylase/17,20 lyase	0	CYP17A1	cDNA, FLJ92527, highly similar to Homo sapiens cytochrome P450, family 17, subfamily A, polypeptide 1 (CYP17A1), mRNA	GO:0030728	ovulation	0.249077	3.87181
CYP17A1	CYP17A1	Steroid 17-alpha-hydroxylase/17,20 lyase	0	CYP17A1	cDNA, FLJ92527, highly similar to Homo sapiens cytochrome P450, family 17, subfamily A, polypeptide 1 (CYP17A1), mRNA	GO:0008584	male gonad development	0.0699787	2.16101
NEGR1	NEGR1	neuronal growth regulator 1	0	NEGR1	Neuronal growth regulator 1	GO:0007155	cell adhesion	0.57967	0.972752
C9H8orf22	C9H8orf22	chromosome 9 open reading frame, human C8orf22	2e-23	C8orf22	Pancreatic progenitor cell differentiation and proliferation factor-like protein	GO:0007275	multicellular organismal development	4.91218e-05	1.81137
C9H8orf22	C9H8orf22	chromosome 9 open reading frame, human C8orf22	2e-23	C8orf22	Pancreatic progenitor cell differentiation and proliferation factor-like protein	GO:0030154	cell differentiation	0.00260317	1.70798
NOX1	NOX1	NADPH oxidase 1 variant	0	NOX1	NADPH oxidase 1 variant NOH-1L	GO:0045730	respiratory burst	0.272593	3.44161
NOX1	NOX1	NADPH oxidase 1 variant	0	NOX1	NADPH oxidase 1 variant NOH-1L	GO:0008284	positive regulation of cell proliferation	0.0333623	1.55889
NOX1	NOX1	NADPH oxidase 1 variant	0	NOX1	NADPH oxidase 1 variant NOH-1L	GO:0006801	superoxide metabolic process	0.470775	1.63023
NOX1	NOX1	NADPH oxidase 1 variant	0	NOX1	NADPH oxidase 1 variant NOH-1L	GO:0006746	FADH2 metabolic process	0.0616852	30.9745
NOX1	NOX1	NADPH oxidase 1 variant	0	NOX1	NADPH oxidase 1 variant NOH-1L	GO:0071468	cellular response to acidity	0.224798	4.42492
NOX1	NOX1	NADPH oxidase 1 variant	0	NOX1	NADPH oxidase 1 variant NOH-1L	GO:0003081	regulation of systemic arterial blood pressure by renin-angiotensin	0.199733	5.16241
NOX1	NOX1	NADPH oxidase 1 variant	0	NOX1	NADPH oxidase 1 variant NOH-1L	GO:0006954	inflammatory response	0.00701225	1.8854
NOX1	NOX1	NADPH oxidase 1 variant	0	NOX1	NADPH oxidase 1 variant NOH-1L	GO:0030198	extracellular matrix organization	0.484952	1.05595
NOX1	NOX1	NADPH oxidase 1 variant	0	NOX1	NADPH oxidase 1 variant NOH-1L	GO:0034765	regulation of ion transmembrane transport	0.0709864	1.82203
NOX1	NOX1	NADPH oxidase 1 variant	0	NOX1	NADPH oxidase 1 variant NOH-1L	GO:0042743	hydrogen peroxide metabolic process	0.0910832	15.4872
NOX1	NOX1	NADPH oxidase 1 variant	0	NOX1	NADPH oxidase 1 variant NOH-1L	GO:0009268	response to pH	0.272593	3.44161
NOX1	NOX1	NADPH oxidase 1 variant	0	NOX1	NADPH oxidase 1 variant NOH-1L	GO:0006811	ion transport	0.0585757	1.38899
NOX1	NOX1	NADPH oxidase 1 variant	0	NOX1	NADPH oxidase 1 variant NOH-1L	GO:0042554	superoxide anion generation	0.107993	3.87181
NOX1	NOX1	NADPH oxidase 1 variant	0	NOX1	NADPH oxidase 1 variant NOH-1L	GO:0072592	oxygen metabolic process	0.119558	10.3248
NOX1	NOX1	NADPH oxidase 1 variant	0	NOX1	NADPH oxidase 1 variant NOH-1L	GO:0006739	NADP metabolic process	0.224798	4.42492
NOX1	NOX1	NADPH oxidase 1 variant	0	NOX1	NADPH oxidase 1 variant NOH-1L	GO:0001525	angiogenesis	0.280521	1.28466
NOX1	NOX1	NADPH oxidase 1 variant	0	NOX1	NADPH oxidase 1 variant NOH-1L	GO:0045726	positive regulation of integrin biosynthetic process	0.119558	10.3248
NOX1	NOX1	NADPH oxidase 1 variant	0	NOX1	NADPH oxidase 1 variant NOH-1L	GO:0010575	positive regulation vascular endothelial growth factor production	0.562679	1.23898
NOX1	NOX1	NADPH oxidase 1 variant	0	NOX1	NADPH oxidase 1 variant NOH-1L	GO:0048661	positive regulation of smooth muscle cell proliferation	0.0522153	3.0219
NOX1	NOX1	NADPH oxidase 1 variant	0	NOX1	NADPH oxidase 1 variant NOH-1L	GO:0007165	signal transduction	0.119378	1.15743
NOX1	NOX1	NADPH oxidase 1 variant	0	NOX1	NADPH oxidase 1 variant NOH-1L	GO:0016477	cell migration	0.93676	0.445676
NOX1	NOX1	NADPH oxidase 1 variant	0	NOX1	NADPH oxidase 1 variant NOH-1L	GO:0008217	regulation of blood pressure	0.0832216	2.24453
NOX1	NOX1	NADPH oxidase 1 variant	0	NOX1	NADPH oxidase 1 variant NOH-1L	GO:0051454	intracellular pH elevation	0.00923282	20.6496
NOX1	NOX1	NADPH oxidase 1 variant	0	NOX1	NADPH oxidase 1 variant NOH-1L	GO:0015992	proton transport	0.869124	0.491658
NOX1	NOX1	NADPH oxidase 1 variant	0	NOX1	NADPH oxidase 1 variant NOH-1L	GO:0055114	oxidation-reduction process	0.60221	0.961126
POFUT1	POFUT1	protein O-fucosyltransferase 1	0	POFUT1	cDNA FLJ50232, highly similar to GDP-fucose protein O-fucosyltransferase 1 (EC 2.4.1.221)	GO:0006355	regulation of transcription, DNA-templated	0.312311	1.07055
POFUT1	POFUT1	protein O-fucosyltransferase 1	0	POFUT1	cDNA FLJ50232, highly similar to GDP-fucose protein O-fucosyltransferase 1 (EC 2.4.1.221)	GO:0005975	carbohydrate metabolic process	0.845356	0.755475
POFUT1	POFUT1	protein O-fucosyltransferase 1	0	POFUT1	cDNA FLJ50232, highly similar to GDP-fucose protein O-fucosyltransferase 1 (EC 2.4.1.221)	GO:0001756	somitogenesis	0.0757552	2.63612
POFUT1	POFUT1	protein O-fucosyltransferase 1	0	POFUT1	cDNA FLJ50232, highly similar to GDP-fucose protein O-fucosyltransferase 1 (EC 2.4.1.221)	GO:0016266	O-glycan processing	0.802319	0.619489
POFUT1	POFUT1	protein O-fucosyltransferase 1	0	POFUT1	cDNA FLJ50232, highly similar to GDP-fucose protein O-fucosyltransferase 1 (EC 2.4.1.221)	GO:0009790	embryo development	0.106028	1.80684
POFUT1	POFUT1	protein O-fucosyltransferase 1	0	POFUT1	cDNA FLJ50232, highly similar to GDP-fucose protein O-fucosyltransferase 1 (EC 2.4.1.221)	GO:0001525	angiogenesis	0.280521	1.28466
POFUT1	POFUT1	protein O-fucosyltransferase 1	0	POFUT1	cDNA FLJ50232, highly similar to GDP-fucose protein O-fucosyltransferase 1 (EC 2.4.1.221)	GO:0036066	protein O-linked fucosylation	0.119558	10.3248
POFUT1	POFUT1	protein O-fucosyltransferase 1	0	POFUT1	cDNA FLJ50232, highly similar to GDP-fucose protein O-fucosyltransferase 1 (EC 2.4.1.221)	GO:0007399	nervous system development	0.0273011	1.59376
POFUT1	POFUT1	protein O-fucosyltransferase 1	0	POFUT1	cDNA FLJ50232, highly similar to GDP-fucose protein O-fucosyltransferase 1 (EC 2.4.1.221)	GO:0007507	heart development	0.847318	0.666117
POFUT1	POFUT1	protein O-fucosyltransferase 1	0	POFUT1	cDNA FLJ50232, highly similar to GDP-fucose protein O-fucosyltransferase 1 (EC 2.4.1.221)	GO:0007219	Notch signaling pathway	0.129956	1.70725
POFUT1	POFUT1	protein O-fucosyltransferase 1	0	POFUT1	cDNA FLJ50232, highly similar to GDP-fucose protein O-fucosyltransferase 1 (EC 2.4.1.221)	GO:0006493	protein O-linked glycosylation	0.589613	1.1472
POFUT1	POFUT1	protein O-fucosyltransferase 1	0	POFUT1	cDNA FLJ50232, highly similar to GDP-fucose protein O-fucosyltransferase 1 (EC 2.4.1.221)	GO:0006486	protein glycosylation	0.242851	1.40793
POFUT1	POFUT1	protein O-fucosyltransferase 1	0	POFUT1	cDNA FLJ50232, highly similar to GDP-fucose protein O-fucosyltransferase 1 (EC 2.4.1.221)	GO:0006004	fucose metabolic process	0.00225297	15.4872
JPH2	JPH2	junctophilin 2	6e-127	JPH2	cDNA FLJ51473, highly similar to Junctophilin-2	GO:0060402	calcium ion transport into cytosol	0.0609724	5.63172
JPH2	JPH2	junctophilin 2	6e-127	JPH2	cDNA FLJ51473, highly similar to Junctophilin-2	GO:0007204	positive regulation of cytosolic calcium ion concentration	0.6419	0.911014
JPH2	JPH2	junctophilin 2	6e-127	JPH2	cDNA FLJ51473, highly similar to Junctophilin-2	GO:0055074	calcium ion homeostasis	0.453676	1.7208
JPH2	JPH2	junctophilin 2	6e-127	JPH2	cDNA FLJ51473, highly similar to Junctophilin-2	GO:0060316	positive regulation of ryanodine-sensitive calcium-release channel activity	0.317437	2.81586
JPH2	JPH2	junctophilin 2	6e-127	JPH2	cDNA FLJ51473, highly similar to Junctophilin-2	GO:0060314	regulation of ryanodine-sensitive calcium-release channel activity	0.0787797	4.7653
JPH2	JPH2	junctophilin 2	6e-127	JPH2	cDNA FLJ51473, highly similar to Junctophilin-2	GO:0055024	regulation of cardiac muscle tissue development	0.0616852	30.9745
Bst-2B	BST-2B	Bone marrow stromal cell antigen 2B	4e-16	BST2	cDNA FLJ59809, highly similar to Bone marrow stromal antigen 2	GO:0030308	negative regulation of cell growth	0.311572	1.37055
Bst-2B	BST-2B	Bone marrow stromal cell antigen 2B	4e-16	BST2	cDNA FLJ59809, highly similar to Bone marrow stromal antigen 2	GO:0008283	cell proliferation	0.311518	1.18159
Bst-2B	BST-2B	Bone marrow stromal cell antigen 2B	4e-16	BST2	cDNA FLJ59809, highly similar to Bone marrow stromal antigen 2	GO:0035456	response to interferon-beta	0.272593	3.44161
Bst-2B	BST-2B	Bone marrow stromal cell antigen 2B	4e-16	BST2	cDNA FLJ59809, highly similar to Bone marrow stromal antigen 2	GO:0035455	response to interferon-alpha	0.0609724	5.63172
Bst-2B	BST-2B	Bone marrow stromal cell antigen 2B	4e-16	BST2	cDNA FLJ59809, highly similar to Bone marrow stromal antigen 2	GO:0007267	cell-cell signaling	0.00312763	2.23121
Bst-2B	BST-2B	Bone marrow stromal cell antigen 2B	4e-16	BST2	cDNA FLJ59809, highly similar to Bone marrow stromal antigen 2	GO:0051607	defense response to virus	0.00352074	2.63612
Bst-2B	BST-2B	Bone marrow stromal cell antigen 2B	4e-16	BST2	cDNA FLJ59809, highly similar to Bone marrow stromal antigen 2	GO:0032956	regulation of actin cytoskeleton organization	0.346499	1.6743
Bst-2B	BST-2B	Bone marrow stromal cell antigen 2B	4e-16	BST2	cDNA FLJ59809, highly similar to Bone marrow stromal antigen 2	GO:0006959	humoral immune response	0.0010494	4.92775
Bst-2B	BST-2B	Bone marrow stromal cell antigen 2B	4e-16	BST2	cDNA FLJ59809, highly similar to Bone marrow stromal antigen 2	GO:0002737	negative regulation of plasmacytoid dendritic cell cytokine production	0.119558	10.3248
Bst-2B	BST-2B	Bone marrow stromal cell antigen 2B	4e-16	BST2	cDNA FLJ59809, highly similar to Bone marrow stromal antigen 2	GO:0034341	response to interferon-gamma	0.184026	2.69343
Bst-2B	BST-2B	Bone marrow stromal cell antigen 2B	4e-16	BST2	cDNA FLJ59809, highly similar to Bone marrow stromal antigen 2	GO:0043123	positive regulation of I-kappaB kinase/NF-kappaB signaling	0.290782	1.32208
Bst-2B	BST-2B	Bone marrow stromal cell antigen 2B	4e-16	BST2	cDNA FLJ59809, highly similar to Bone marrow stromal antigen 2	GO:0045071	negative regulation of viral genome replication	0.000268471	6.37709
Bst-2B	BST-2B	Bone marrow stromal cell antigen 2B	4e-16	BST2	cDNA FLJ59809, highly similar to Bone marrow stromal antigen 2	GO:0030336	negative regulation of cell migration	0.907652	0.418574
Bst-2B	BST-2B	Bone marrow stromal cell antigen 2B	4e-16	BST2	cDNA FLJ59809, highly similar to Bone marrow stromal antigen 2	GO:0007275	multicellular organismal development	4.91218e-05	1.81137
Bst-2B	BST-2B	Bone marrow stromal cell antigen 2B	4e-16	BST2	cDNA FLJ59809, highly similar to Bone marrow stromal antigen 2	GO:0009615	response to virus	0.0108682	2.34979
Bst-2B	BST-2B	Bone marrow stromal cell antigen 2B	4e-16	BST2	cDNA FLJ59809, highly similar to Bone marrow stromal antigen 2	GO:1901253	negative regulation of intracellular transport of viral material	0.119558	10.3248
Bst-2B	BST-2B	Bone marrow stromal cell antigen 2B	4e-16	BST2	cDNA FLJ59809, highly similar to Bone marrow stromal antigen 2	GO:0007165	signal transduction	0.119378	1.15743
Bst-2B	BST-2B	Bone marrow stromal cell antigen 2B	4e-16	BST2	cDNA FLJ59809, highly similar to Bone marrow stromal antigen 2	GO:0042113	B cell activation	0.701316	0.837148
Bst-2B	BST-2B	Bone marrow stromal cell antigen 2B	4e-16	BST2	cDNA FLJ59809, highly similar to Bone marrow stromal antigen 2	GO:0045087	innate immune response	0.284088	1.15464
PEX5L	PEX5L	peroxisomal biogenesis factor 5-like	0	PEX5L	PEX5-related protein	GO:0016560	protein import into peroxisome matrix, docking	0.14714	7.74361
PEX5L	PEX5L	peroxisomal biogenesis factor 5-like	0	PEX5L	PEX5-related protein	GO:0043949	regulation of cAMP-mediated signaling	0.14714	7.74361
PEX5L	PEX5L	peroxisomal biogenesis factor 5-like	0	PEX5L	PEX5-related protein	GO:0042391	regulation of membrane potential	0.051414	2.35249
PEX5L	PEX5L	peroxisomal biogenesis factor 5-like	0	PEX5L	PEX5-related protein	GO:0016558	protein import into peroxisome matrix	0.317437	2.81586
PEX5L	PEX5L	peroxisomal biogenesis factor 5-like	0	PEX5L	PEX5-related protein	GO:0045185	maintenance of protein location	0.0616852	30.9745
RSAD2	RSAD2	radical S-adenosyl methionine domain containing 2	2e-177	RSAD2	cDNA, FLJ93063, highly similar to Homo sapiens viperin (cig5), mRNA	GO:2000553	positive regulation of T-helper 2 cell cytokine production	0.14714	7.74361
RSAD2	RSAD2	radical S-adenosyl methionine domain containing 2	2e-177	RSAD2	cDNA, FLJ93063, highly similar to Homo sapiens viperin (cig5), mRNA	GO:0051607	defense response to virus	0.00352074	2.63612
RSAD2	RSAD2	radical S-adenosyl methionine domain containing 2	2e-177	RSAD2	cDNA, FLJ93063, highly similar to Homo sapiens viperin (cig5), mRNA	GO:0030278	regulation of ossification	0.139522	3.26047
RSAD2	RSAD2	radical S-adenosyl methionine domain containing 2	2e-177	RSAD2	cDNA, FLJ93063, highly similar to Homo sapiens viperin (cig5), mRNA	GO:0045071	negative regulation of viral genome replication	0.000268471	6.37709
RSAD2	RSAD2	radical S-adenosyl methionine domain containing 2	2e-177	RSAD2	cDNA, FLJ93063, highly similar to Homo sapiens viperin (cig5), mRNA	GO:0034157	positive regulation of toll-like receptor 7 signaling pathway	0.0616852	30.9745
RSAD2	RSAD2	radical S-adenosyl methionine domain containing 2	2e-177	RSAD2	cDNA, FLJ93063, highly similar to Homo sapiens viperin (cig5), mRNA	GO:0043367	CD4-positive, alpha-beta T cell differentiation	0.14714	7.74361
RSAD2	RSAD2	radical S-adenosyl methionine domain containing 2	2e-177	RSAD2	cDNA, FLJ93063, highly similar to Homo sapiens viperin (cig5), mRNA	GO:0009615	response to virus	0.0108682	2.34979
RSAD2	RSAD2	radical S-adenosyl methionine domain containing 2	2e-177	RSAD2	cDNA, FLJ93063, highly similar to Homo sapiens viperin (cig5), mRNA	GO:0035710	CD4-positive, alpha-beta T cell activation	0.0910832	15.4872
RSAD2	RSAD2	radical S-adenosyl methionine domain containing 2	2e-177	RSAD2	cDNA, FLJ93063, highly similar to Homo sapiens viperin (cig5), mRNA	GO:0001503	ossification	0.011631	2.78422
RSAD2	RSAD2	radical S-adenosyl methionine domain containing 2	2e-177	RSAD2	cDNA, FLJ93063, highly similar to Homo sapiens viperin (cig5), mRNA	GO:0019048	modulation by virus of host morphology or physiology	0.854159	0.737487
RSAD2	RSAD2	radical S-adenosyl methionine domain containing 2	2e-177	RSAD2	cDNA, FLJ93063, highly similar to Homo sapiens viperin (cig5), mRNA	GO:0045087	innate immune response	0.284088	1.15464
RSAD2	RSAD2	radical S-adenosyl methionine domain containing 2	2e-177	RSAD2	cDNA, FLJ93063, highly similar to Homo sapiens viperin (cig5), mRNA	GO:0008152	metabolic process	0.749877	0.876636
RSAD2	RSAD2	radical S-adenosyl methionine domain containing 2	2e-177	RSAD2	cDNA, FLJ93063, highly similar to Homo sapiens viperin (cig5), mRNA	GO:0050709	negative regulation of protein secretion	0.272593	3.44161
RSAD2	RSAD2	radical S-adenosyl methionine domain containing 2	2e-177	RSAD2	cDNA, FLJ93063, highly similar to Homo sapiens viperin (cig5), mRNA	GO:0034165	positive regulation of toll-like receptor 9 signaling pathway	0.0616852	30.9745
ABHD1	ABHD1	abhydrolase domain containing 1	0	ABHD1	cDNA FLJ36128 fis, clone TESTI2024473, highly similar to Homo sapiens abhydrolase domain containing 1 (ABHD1), transcript variant 1, mRNA	GO:0008150	biological_process	0.670691	0.919554
LOC101116470	LOC101116470	olfactory receptor 1B1-like	2e-141	OR1B1	Olfactory receptor 1B1	GO:0007165	signal transduction	0.119378	1.15743
LOC101116470	LOC101116470	olfactory receptor 1B1-like	2e-141	OR1B1	Olfactory receptor 1B1	GO:0007608	sensory perception of smell	0.445129	1.04241
LOC101116470	LOC101116470	olfactory receptor 1B1-like	2e-141	OR1B1	Olfactory receptor 1B1	GO:0050911	detection of chemical stimulus involved in sensory perception of smell	0.388328	1.07337
LOC101116470	LOC101116470	olfactory receptor 1B1-like	2e-141	OR1B1	Olfactory receptor 1B1	GO:0007186	G-protein coupled receptor signaling pathway	0.244825	1.12379
LOC101116470	LOC101116470	olfactory receptor 1B1-like	2e-141	OR1B1	Olfactory receptor 1B1	GO:0050896	response to stimulus	0.341702	1.0902
TTYH1	TTYH1	tweety homolog 1 (Drosophila)	3e-144	TTYH1	Protein tweety homolog 1	GO:0006821	chloride transport	0.41846	1.2906
TTYH1	TTYH1	tweety homolog 1 (Drosophila)	3e-144	TTYH1	Protein tweety homolog 1	GO:0031589	cell-substrate adhesion	0.295372	3.09745
TTYH1	TTYH1	tweety homolog 1 (Drosophila)	3e-144	TTYH1	Protein tweety homolog 1	GO:0055085	transmembrane transport	0.339963	1.10623
TTYH1	TTYH1	tweety homolog 1 (Drosophila)	3e-144	TTYH1	Protein tweety homolog 1	GO:0016337	cell-cell adhesion	0.0660423	2.04548
TTYH1	TTYH1	tweety homolog 1 (Drosophila)	3e-144	TTYH1	Protein tweety homolog 1	GO:0007067	mitosis	0.982683	0.425766
TTYH1	TTYH1	tweety homolog 1 (Drosophila)	3e-144	TTYH1	Protein tweety homolog 1	GO:0034220	ion transmembrane transport	0.447167	1.1472
TTYH1	TTYH1	tweety homolog 1 (Drosophila)	3e-144	TTYH1	Protein tweety homolog 1	GO:0006810	transport	0.752318	0.914437
TTYH1	TTYH1	tweety homolog 1 (Drosophila)	3e-144	TTYH1	Protein tweety homolog 1	GO:0006826	iron ion transport	0.576361	1.19133
TTYH1	TTYH1	tweety homolog 1 (Drosophila)	3e-144	TTYH1	Protein tweety homolog 1	GO:0046847	filopodium assembly	0.184026	2.69343
TTYH1	TTYH1	tweety homolog 1 (Drosophila)	3e-144	TTYH1	Protein tweety homolog 1	GO:0007155	cell adhesion	0.57967	0.972752
TTYH1	TTYH1	tweety homolog 1 (Drosophila)	3e-144	TTYH1	Protein tweety homolog 1	GO:0006811	ion transport	0.0585757	1.38899
TTYH1	TTYH1	tweety homolog 1 (Drosophila)	3e-144	TTYH1	Protein tweety homolog 1	GO:0034755	iron ion transmembrane transport	0.14714	7.74361
PPP1R1A	PPP1R1A	protein phosphatase 1, regulatory (inhibitor) subunit 1A	9e-53	PPP1R1A	Protein phosphatase 1 regulatory subunit 1A	GO:0007165	signal transduction	0.119378	1.15743
PPP1R1A	PPP1R1A	protein phosphatase 1, regulatory (inhibitor) subunit 1A	9e-53	PPP1R1A	Protein phosphatase 1 regulatory subunit 1A	GO:0005975	carbohydrate metabolic process	0.845356	0.755475
PPP1R1A	PPP1R1A	protein phosphatase 1, regulatory (inhibitor) subunit 1A	9e-53	PPP1R1A	Protein phosphatase 1 regulatory subunit 1A	GO:0005977	glycogen metabolic process	0.671453	0.911014
TPPP	TPPP	tubulin polymerization promoting protein	1e-58	TPPP	Tubulin polymerization-promoting protein	GO:0046785	microtubule polymerization	0.173856	6.19489
TPPP	TPPP	tubulin polymerization promoting protein	1e-58	TPPP	Tubulin polymerization-promoting protein	GO:0031334	positive regulation of protein complex assembly	0.35951	2.38265
TPPP	TPPP	tubulin polymerization promoting protein	1e-58	TPPP	Tubulin polymerization-promoting protein	GO:0032273	positive regulation of protein polymerization	0.0616852	30.9745
TPPP	TPPP	tubulin polymerization promoting protein	1e-58	TPPP	Tubulin polymerization-promoting protein	GO:0001578	microtubule bundle formation	0.1727	2.81586
FABP12	FABP12	fatty acid binding protein 12	5e-57	FABP12	Fatty acid-binding protein 12	GO:0006810	transport	0.752318	0.914437
PYY	PYY	peptide YY	1e-24	PYY	Peptide YY	GO:0007631	feeding behavior	0.00647924	4.6931
PYY	PYY	peptide YY	1e-24	PYY	Peptide YY	GO:0007186	G-protein coupled receptor signaling pathway	0.244825	1.12379
PYY	PYY	peptide YY	1e-24	PYY	Peptide YY	GO:0008283	cell proliferation	0.311518	1.18159
PYY	PYY	peptide YY	1e-24	PYY	Peptide YY	GO:0007010	cytoskeleton organization	0.558613	1.01556
PYY	PYY	peptide YY	1e-24	PYY	Peptide YY	GO:0007586	digestion	0.0130439	2.72303
PYY	PYY	peptide YY	1e-24	PYY	Peptide YY	GO:0007267	cell-cell signaling	0.00312763	2.23121
PYY	PYY	peptide YY	1e-24	PYY	Peptide YY	GO:0006928	cellular component movement	0.453075	1.16885
PYY	PYY	peptide YY	1e-24	PYY	Peptide YY	GO:0042755	eating behavior	0.518921	1.40793
LOC101106738	LOC101106738	acidic mammalian chitinase-like	6e-153	CHIA	CHIA protein	GO:0006032	chitin catabolic process	0.249077	3.87181
LOC101106738	LOC101106738	acidic mammalian chitinase-like	6e-153	CHIA	CHIA protein	GO:0006030	chitin metabolic process	0.0910832	15.4872
LOC101106738	LOC101106738	acidic mammalian chitinase-like	6e-153	CHIA	CHIA protein	GO:0005975	carbohydrate metabolic process	0.845356	0.755475
LOC101106738	LOC101106738	acidic mammalian chitinase-like	6e-153	CHIA	CHIA protein	GO:0007586	digestion	0.0130439	2.72303
LOC101106738	LOC101106738	acidic mammalian chitinase-like	6e-153	CHIA	CHIA protein	GO:0009620	response to fungus	0.249077	3.87181
LOC101106738	LOC101106738	acidic mammalian chitinase-like	6e-153	CHIA	CHIA protein	GO:0002532	production of molecular mediator involved in inflammatory response	0.119558	10.3248
LOC101106738	LOC101106738	acidic mammalian chitinase-like	6e-153	CHIA	CHIA protein	GO:0006915	apoptotic process	0.69409	0.91218
LOC101106738	LOC101106738	acidic mammalian chitinase-like	6e-153	CHIA	CHIA protein	GO:0006037	cell wall chitin metabolic process	0.0910832	15.4872
LOC101106738	LOC101106738	acidic mammalian chitinase-like	6e-153	CHIA	CHIA protein	GO:0006955	immune response	0.0294048	1.66247
LOC101106738	LOC101106738	acidic mammalian chitinase-like	6e-153	CHIA	CHIA protein	GO:0006954	inflammatory response	0.00701225	1.8854
LOC101106738	LOC101106738	acidic mammalian chitinase-like	6e-153	CHIA	CHIA protein	GO:0008152	metabolic process	0.749877	0.876636
LOC101106738	LOC101106738	acidic mammalian chitinase-like	6e-153	CHIA	CHIA protein	GO:0001101	response to acid	0.0979618	4.12993
LOC101106738	LOC101106738	acidic mammalian chitinase-like	6e-153	CHIA	CHIA protein	GO:0000272	polysaccharide catabolic process	0.0910832	15.4872
LOC101106738	LOC101106738	acidic mammalian chitinase-like	6e-153	CHIA	CHIA protein	GO:0090197	positive regulation of chemokine secretion	0.249077	3.87181
FOXB1	FOXB1	forkhead box B1	6e-157	FOXB1	Forkhead box protein B1	GO:0007389	pattern specification process	0.0167391	2.81586
FOXB1	FOXB1	forkhead box B1	6e-157	FOXB1	Forkhead box protein B1	GO:0021510	spinal cord development	0.107993	3.87181
FOXB1	FOXB1	forkhead box B1	6e-157	FOXB1	Forkhead box protein B1	GO:0033504	floor plate development	0.14714	7.74361
FOXB1	FOXB1	forkhead box B1	6e-157	FOXB1	Forkhead box protein B1	GO:0061379	inferior colliculus development	0.00565768	30.9745
FOXB1	FOXB1	forkhead box B1	6e-157	FOXB1	Forkhead box protein B1	GO:0001756	somitogenesis	0.0757552	2.63612
FOXB1	FOXB1	forkhead box B1	6e-157	FOXB1	Forkhead box protein B1	GO:0001655	urogenital system development	0.0979618	4.12993
FOXB1	FOXB1	forkhead box B1	6e-157	FOXB1	Forkhead box protein B1	GO:0009790	embryo development	0.106028	1.80684
FOXB1	FOXB1	forkhead box B1	6e-157	FOXB1	Forkhead box protein B1	GO:0048513	organ development	0.0787797	4.7653
FOXB1	FOXB1	forkhead box B1	6e-157	FOXB1	Forkhead box protein B1	GO:0061377	mammary gland lobule development	0.0616852	30.9745
FOXB1	FOXB1	forkhead box B1	6e-157	FOXB1	Forkhead box protein B1	GO:0061374	mammillothalamic axonal tract development	0.0616852	30.9745
FOXB1	FOXB1	forkhead box B1	6e-157	FOXB1	Forkhead box protein B1	GO:0021794	thalamus development	0.0609724	5.63172
FOXB1	FOXB1	forkhead box B1	6e-157	FOXB1	Forkhead box protein B1	GO:0051090	regulation of sequence-specific DNA binding transcription factor activity	0.0281382	3.75448
FOXB1	FOXB1	forkhead box B1	6e-157	FOXB1	Forkhead box protein B1	GO:0022029	telencephalon cell migration	0.173856	6.19489
FOXB1	FOXB1	forkhead box B1	6e-157	FOXB1	Forkhead box protein B1	GO:0043524	negative regulation of neuron apoptotic process	0.0522222	2.16821
FOXB1	FOXB1	forkhead box B1	6e-157	FOXB1	Forkhead box protein B1	GO:0007412	axon target recognition	0.0135612	15.4872
FOXB1	FOXB1	forkhead box B1	6e-157	FOXB1	Forkhead box protein B1	GO:0061381	cell migration in diencephalon	0.0616852	30.9745
FOXB1	FOXB1	forkhead box B1	6e-157	FOXB1	Forkhead box protein B1	GO:0009888	tissue development	0.051565	3.87181
FOXB1	FOXB1	forkhead box B1	6e-157	FOXB1	Forkhead box protein B1	GO:0006355	regulation of transcription, DNA-templated	0.312311	1.07055
FOXB1	FOXB1	forkhead box B1	6e-157	FOXB1	Forkhead box protein B1	GO:0000122	negative regulation of transcription from RNA polymerase II promoter	0.140958	1.29765
FOXB1	FOXB1	forkhead box B1	6e-157	FOXB1	Forkhead box protein B1	GO:0021855	hypothalamus cell migration	0.0910832	15.4872
FOXB1	FOXB1	forkhead box B1	6e-157	FOXB1	Forkhead box protein B1	GO:0006351	transcription, DNA-templated	0.695576	0.939538
FOXB1	FOXB1	forkhead box B1	6e-157	FOXB1	Forkhead box protein B1	GO:0021767	mammillary body development	0.0616852	30.9745
FOXB1	FOXB1	forkhead box B1	6e-157	FOXB1	Forkhead box protein B1	GO:0007595	lactation	0.174565	2.16101
FOXB1	FOXB1	forkhead box B1	6e-157	FOXB1	Forkhead box protein B1	GO:0008542	visual learning	0.391648	1.51095
FOXB1	FOXB1	forkhead box B1	6e-157	FOXB1	Forkhead box protein B1	GO:0030901	midbrain development	0.0306863	3.64405
FOXB1	FOXB1	forkhead box B1	6e-157	FOXB1	Forkhead box protein B1	GO:0061030	epithelial cell differentiation involved in mammary gland alveolus development	0.14714	7.74361
LOC101117413	LOC101117413	olfactory receptor 2A5-like	5e-154	OR2A5	Olfactory receptor, family 2, subfamily A, member 5	GO:0007165	signal transduction	0.119378	1.15743
LOC101117413	LOC101117413	olfactory receptor 2A5-like	5e-154	OR2A5	Olfactory receptor, family 2, subfamily A, member 5	GO:0007608	sensory perception of smell	0.445129	1.04241
LOC101117413	LOC101117413	olfactory receptor 2A5-like	5e-154	OR2A5	Olfactory receptor, family 2, subfamily A, member 5	GO:0050911	detection of chemical stimulus involved in sensory perception of smell	0.388328	1.07337
LOC101117413	LOC101117413	olfactory receptor 2A5-like	5e-154	OR2A5	Olfactory receptor, family 2, subfamily A, member 5	GO:0007186	G-protein coupled receptor signaling pathway	0.244825	1.12379
LOC101117413	LOC101117413	olfactory receptor 2A5-like	5e-154	OR2A5	Olfactory receptor, family 2, subfamily A, member 5	GO:0050896	response to stimulus	0.341702	1.0902
LOC101109856	LOC101109856	uncharacterized LOC101109856	1e-33	RIPPLY3	Protein ripply3	GO:0007507	heart development	0.847318	0.666117
LOC101109856	LOC101109856	uncharacterized LOC101109856	1e-33	RIPPLY3	Protein ripply3	GO:0008150	biological_process	0.670691	0.919554
LOC101109856	LOC101109856	uncharacterized LOC101109856	1e-33	RIPPLY3	Protein ripply3	GO:0006355	regulation of transcription, DNA-templated	0.312311	1.07055
LOC101109856	LOC101109856	uncharacterized LOC101109856	1e-33	RIPPLY3	Protein ripply3	GO:0007275	multicellular organismal development	4.91218e-05	1.81137
LOC101109856	LOC101109856	uncharacterized LOC101109856	1e-33	RIPPLY3	Protein ripply3	GO:0000122	negative regulation of transcription from RNA polymerase II promoter	0.140958	1.29765
LOC101109856	LOC101109856	uncharacterized LOC101109856	1e-33	RIPPLY3	Protein ripply3	GO:0006351	transcription, DNA-templated	0.695576	0.939538
LOC101109856	LOC101109856	uncharacterized LOC101109856	1e-33	RIPPLY3	Protein ripply3	GO:0060037	pharyngeal system development	0.379562	2.21246
LOC101116617	LOC101116617	fatty acid-binding protein, epidermal-like	4e-46	FABP5	Fatty acid binding protein 5 (Psoriasis-associated)	GO:0006629	lipid metabolic process	0.152626	1.29833
LOC101116617	LOC101116617	fatty acid-binding protein, epidermal-like	4e-46	FABP5	Fatty acid binding protein 5 (Psoriasis-associated)	GO:0015758	glucose transport	0.860554	0.507778
LOC101116617	LOC101116617	fatty acid-binding protein, epidermal-like	4e-46	FABP5	Fatty acid binding protein 5 (Psoriasis-associated)	GO:0008544	epidermis development	0.0148265	2.89095
LOC101116617	LOC101116617	fatty acid-binding protein, epidermal-like	4e-46	FABP5	Fatty acid binding protein 5 (Psoriasis-associated)	GO:0006810	transport	0.752318	0.914437
LOC101116617	LOC101116617	fatty acid-binding protein, epidermal-like	4e-46	FABP5	Fatty acid binding protein 5 (Psoriasis-associated)	GO:0009611	response to wounding	0.0724944	2.34655
LOC101116617	LOC101116617	fatty acid-binding protein, epidermal-like	4e-46	FABP5	Fatty acid binding protein 5 (Psoriasis-associated)	GO:0006006	glucose metabolic process	0.684378	0.852508
LOC101116617	LOC101116617	fatty acid-binding protein, epidermal-like	4e-46	FABP5	Fatty acid binding protein 5 (Psoriasis-associated)	GO:0006656	phosphatidylcholine biosynthetic process	0.195453	2.5812
GYLTL1B	GYLTL1B	glycosyltransferase-like 1B	0	GYLTL1B	cDNA FLJ31267 fis, clone KIDNE2006053, highly similar to Glycosyltransferase-like protein LARGE2 (EC 2.4.-.-)	GO:0046716	muscle cell cellular homeostasis	0.139522	3.26047
RAB35	RAB35	RAB35, member RAS oncogene family	3e-72	RAB35	cDNA FLJ57794, moderately similar to Ras-related protein Rab-35	GO:0007264	small GTPase mediated signal transduction	0.998636	0.271706
RAB35	RAB35	RAB35, member RAS oncogene family	3e-72	RAB35	cDNA FLJ57794, moderately similar to Ras-related protein Rab-35	GO:0015031	protein transport	0.999911	0.297355
RAB35	RAB35	RAB35, member RAS oncogene family	3e-72	RAB35	cDNA FLJ57794, moderately similar to Ras-related protein Rab-35	GO:0031175	neuron projection development	0.383026	1.2906
RAB35	RAB35	RAB35, member RAS oncogene family	3e-72	RAB35	cDNA FLJ57794, moderately similar to Ras-related protein Rab-35	GO:0006184	GTP catabolic process	0.520094	1.0282
RAB35	RAB35	RAB35, member RAS oncogene family	3e-72	RAB35	cDNA FLJ57794, moderately similar to Ras-related protein Rab-35	GO:0000910	cytokinesis	0.860554	0.507778
RAB35	RAB35	RAB35, member RAS oncogene family	3e-72	RAB35	cDNA FLJ57794, moderately similar to Ras-related protein Rab-35	GO:0008104	protein localization	0.202553	1.76997
RAB35	RAB35	RAB35, member RAS oncogene family	3e-72	RAB35	cDNA FLJ57794, moderately similar to Ras-related protein Rab-35	GO:1990090	cellular response to nerve growth factor stimulus	0.295372	3.09745
RAB35	RAB35	RAB35, member RAS oncogene family	3e-72	RAB35	cDNA FLJ57794, moderately similar to Ras-related protein Rab-35	GO:0016197	endosomal transport	0.873208	0.483976
RAB35	RAB35	RAB35, member RAS oncogene family	3e-72	RAB35	cDNA FLJ57794, moderately similar to Ras-related protein Rab-35	GO:0006810	transport	0.752318	0.914437
RAB35	RAB35	RAB35, member RAS oncogene family	3e-72	RAB35	cDNA FLJ57794, moderately similar to Ras-related protein Rab-35	GO:0036010	protein localization to endosome	0.224798	4.42492
ACRV1	ACRV1	acrosomal vesicle protein 1	2e-86	ACRV1	Acrosomal vesicle protein 1 isoform b	GO:0007275	multicellular organismal development	4.91218e-05	1.81137
LIPN	LIPN	lipase, family member N	0	LIPN	Lipase member N	GO:0006629	lipid metabolic process	0.152626	1.29833
LIPN	LIPN	lipase, family member N	0	LIPN	Lipase member N	GO:0016042	lipid catabolic process	0.26324	1.47497
TLE2	TLE2	transducin-like enhancer of split 2 (E(sp1) homolog, Drosophila)	0	TLE2	Transducin-like enhancer protein 2	GO:0007165	signal transduction	0.119378	1.15743
TLE2	TLE2	transducin-like enhancer of split 2 (E(sp1) homolog, Drosophila)	0	TLE2	Transducin-like enhancer protein 2	GO:0006355	regulation of transcription, DNA-templated	0.312311	1.07055
TLE2	TLE2	transducin-like enhancer of split 2 (E(sp1) homolog, Drosophila)	0	TLE2	Transducin-like enhancer protein 2	GO:0007219	Notch signaling pathway	0.129956	1.70725
TLE2	TLE2	transducin-like enhancer of split 2 (E(sp1) homolog, Drosophila)	0	TLE2	Transducin-like enhancer protein 2	GO:0009887	organ morphogenesis	0.0392766	2.17365
TLE2	TLE2	transducin-like enhancer of split 2 (E(sp1) homolog, Drosophila)	0	TLE2	Transducin-like enhancer protein 2	GO:0016055	Wnt signaling pathway	0.186728	1.4444
TLE2	TLE2	transducin-like enhancer of split 2 (E(sp1) homolog, Drosophila)	0	TLE2	Transducin-like enhancer protein 2	GO:0045892	negative regulation of transcription, DNA-templated	0.174275	1.28778
TLE2	TLE2	transducin-like enhancer of split 2 (E(sp1) homolog, Drosophila)	0	TLE2	Transducin-like enhancer protein 2	GO:0090090	negative regulation of canonical Wnt signaling pathway	0.00708099	3.05921
TLE2	TLE2	transducin-like enhancer of split 2 (E(sp1) homolog, Drosophila)	0	TLE2	Transducin-like enhancer protein 2	GO:0006351	transcription, DNA-templated	0.695576	0.939538
CALCA	CALCA	Calcitonin gene-related peptide	5e-42	CALCA	Calcitonin gene-related peptide 1	GO:0009408	response to heat	0.00307608	4.64617
CALCA	CALCA	Calcitonin gene-related peptide	5e-42	CALCA	Calcitonin gene-related peptide 1	GO:0010523	negative regulation of calcium ion transport into cytosol	0.00923282	20.6496
CALCA	CALCA	Calcitonin gene-related peptide	5e-42	CALCA	Calcitonin gene-related peptide 1	GO:0008016	regulation of heart contraction	0.129791	2.51144
CALCA	CALCA	Calcitonin gene-related peptide	5e-42	CALCA	Calcitonin gene-related peptide 1	GO:0032757	positive regulation of interleukin-8 production	0.487337	1.54872
CALCA	CALCA	Calcitonin gene-related peptide	5e-42	CALCA	Calcitonin gene-related peptide 1	GO:0031623	receptor internalization	0.62693	1.03248
CALCA	CALCA	Calcitonin gene-related peptide	5e-42	CALCA	Calcitonin gene-related peptide 1	GO:0001984	vasodilation of artery involved in baroreceptor response to increased systemic arterial blood pressure	0.0616852	30.9745
CALCA	CALCA	Calcitonin gene-related peptide	5e-42	CALCA	Calcitonin gene-related peptide 1	GO:0007218	neuropeptide signaling pathway	0.383026	1.2906
CALCA	CALCA	Calcitonin gene-related peptide	5e-42	CALCA	Calcitonin gene-related peptide 1	GO:0051482	positive regulation of cytosolic calcium ion concentration involved in phospholipase C-activating G-protein coupled signaling pathway	0.0882144	4.42492
CALCA	CALCA	Calcitonin gene-related peptide	5e-42	CALCA	Calcitonin gene-related peptide 1	GO:0001944	vasculature development	0.27693	1.99835
CALCA	CALCA	Calcitonin gene-related peptide	5e-42	CALCA	Calcitonin gene-related peptide 1	GO:0007566	embryo implantation	0.671453	0.911014
CALCA	CALCA	Calcitonin gene-related peptide	5e-42	CALCA	Calcitonin gene-related peptide 1	GO:0007568	aging	0.018032	2.55459
CALCA	CALCA	Calcitonin gene-related peptide	5e-42	CALCA	Calcitonin gene-related peptide 1	GO:0045651	positive regulation of macrophage differentiation	0.317437	2.81586
CALCA	CALCA	Calcitonin gene-related peptide	5e-42	CALCA	Calcitonin gene-related peptide 1	GO:0002031	G-protein coupled receptor internalization	0.317437	2.81586
CALCA	CALCA	Calcitonin gene-related peptide	5e-42	CALCA	Calcitonin gene-related peptide 1	GO:0002027	regulation of heart rate	0.0838934	3.09745
CALCA	CALCA	Calcitonin gene-related peptide	5e-42	CALCA	Calcitonin gene-related peptide 1	GO:0043542	endothelial cell migration	0.161494	2.94995
CALCA	CALCA	Calcitonin gene-related peptide	5e-42	CALCA	Calcitonin gene-related peptide 1	GO:0007189	adenylate cyclase-activating G-protein coupled receptor signaling pathway	0.151651	2.32308
CALCA	CALCA	Calcitonin gene-related peptide	5e-42	CALCA	Calcitonin gene-related peptide 1	GO:0045892	negative regulation of transcription, DNA-templated	0.174275	1.28778
CALCA	CALCA	Calcitonin gene-related peptide	5e-42	CALCA	Calcitonin gene-related peptide 1	GO:0032730	positive regulation of interleukin-1 alpha production	0.0910832	15.4872
CALCA	CALCA	Calcitonin gene-related peptide	5e-42	CALCA	Calcitonin gene-related peptide 1	GO:0007631	feeding behavior	0.00647924	4.6931
CALCA	CALCA	Calcitonin gene-related peptide	5e-42	CALCA	Calcitonin gene-related peptide 1	GO:0030819	positive regulation of cAMP biosynthetic process	0.0109182	4.07559
CALCA	CALCA	Calcitonin gene-related peptide	5e-42	CALCA	Calcitonin gene-related peptide 1	GO:0007267	cell-cell signaling	0.00312763	2.23121
CALCA	CALCA	Calcitonin gene-related peptide	5e-42	CALCA	Calcitonin gene-related peptide 1	GO:0045776	negative regulation of blood pressure	0.0304624	4.8907
CALCA	CALCA	Calcitonin gene-related peptide	5e-42	CALCA	Calcitonin gene-related peptide 1	GO:0007204	positive regulation of cytosolic calcium ion concentration	0.6419	0.911014
CALCA	CALCA	Calcitonin gene-related peptide	5e-42	CALCA	Calcitonin gene-related peptide 1	GO:0045778	positive regulation of ossification	0.35951	2.38265
CALCA	CALCA	Calcitonin gene-related peptide	5e-42	CALCA	Calcitonin gene-related peptide 1	GO:0045779	negative regulation of bone resorption	0.272593	3.44161
CALCA	CALCA	Calcitonin gene-related peptide	5e-42	CALCA	Calcitonin gene-related peptide 1	GO:0032147	activation of protein kinase activity	0.533974	1.34672
CALCA	CALCA	Calcitonin gene-related peptide	5e-42	CALCA	Calcitonin gene-related peptide 1	GO:0007190	activation of adenylate cyclase activity	0.25353	2.13617
CALCA	CALCA	Calcitonin gene-related peptide	5e-42	CALCA	Calcitonin gene-related peptide 1	GO:0030279	negative regulation of ossification	0.0236204	5.46608
CALCA	CALCA	Calcitonin gene-related peptide	5e-42	CALCA	Calcitonin gene-related peptide 1	GO:0006954	inflammatory response	0.00701225	1.8854
CALCA	CALCA	Calcitonin gene-related peptide	5e-42	CALCA	Calcitonin gene-related peptide 1	GO:0045986	negative regulation of smooth muscle contraction	0.14714	7.74361
CALCA	CALCA	Calcitonin gene-related peptide	5e-42	CALCA	Calcitonin gene-related peptide 1	GO:0045909	positive regulation of vasodilation	0.00725368	5.8999
CALCA	CALCA	Calcitonin gene-related peptide	5e-42	CALCA	Calcitonin gene-related peptide 1	GO:0042311	vasodilation	0.470775	1.63023
CALCA	CALCA	Calcitonin gene-related peptide	5e-42	CALCA	Calcitonin gene-related peptide 1	GO:0007159	leukocyte cell-cell adhesion	0.27693	1.99835
CALCA	CALCA	Calcitonin gene-related peptide	5e-42	CALCA	Calcitonin gene-related peptide 1	GO:0031645	negative regulation of neurological system process	0.0616852	30.9745
CALCA	CALCA	Calcitonin gene-related peptide	5e-42	CALCA	Calcitonin gene-related peptide 1	GO:0050965	detection of temperature stimulus involved in sensory perception of pain	0.0374255	7.74361
CALCA	CALCA	Calcitonin gene-related peptide	5e-42	CALCA	Calcitonin gene-related peptide 1	GO:0051480	cytosolic calcium ion homeostasis	0.398985	2.06496
CALCA	CALCA	Calcitonin gene-related peptide	5e-42	CALCA	Calcitonin gene-related peptide 1	GO:0050727	regulation of inflammatory response	0.391648	1.51095
CALCA	CALCA	Calcitonin gene-related peptide	5e-42	CALCA	Calcitonin gene-related peptide 1	GO:0006874	cellular calcium ion homeostasis	0.290859	1.49275
CALCA	CALCA	Calcitonin gene-related peptide	5e-42	CALCA	Calcitonin gene-related peptide 1	GO:0045762	positive regulation of adenylate cyclase activity	0.199733	5.16241
CALCA	CALCA	Calcitonin gene-related peptide	5e-42	CALCA	Calcitonin gene-related peptide 1	GO:0045671	negative regulation of osteoclast differentiation	0.417799	1.9359
CALCA	CALCA	Calcitonin gene-related peptide	5e-42	CALCA	Calcitonin gene-related peptide 1	GO:0002548	monocyte chemotaxis	0.107993	3.87181
CALCA	CALCA	Calcitonin gene-related peptide	5e-42	CALCA	Calcitonin gene-related peptide 1	GO:0001976	neurological system process involved in regulation of systemic arterial blood pressure	0.119558	10.3248
CALCA	CALCA	Calcitonin gene-related peptide	5e-42	CALCA	Calcitonin gene-related peptide 1	GO:0001935	endothelial cell proliferation	0.317437	2.81586
CALCA	CALCA	Calcitonin gene-related peptide	5e-42	CALCA	Calcitonin gene-related peptide 1	GO:0008217	regulation of blood pressure	0.0832216	2.24453
CALCA	CALCA	Calcitonin gene-related peptide	5e-42	CALCA	Calcitonin gene-related peptide 1	GO:0006468	protein phosphorylation	0.691865	0.9032
CALCA	CALCA	Calcitonin gene-related peptide	5e-42	CALCA	Calcitonin gene-related peptide 1	GO:0048265	response to pain	0.0304624	4.8907
PKNOX2	PKNOX2	PBX/knotted 1 homeobox 2	0	PKNOX2	cDNA FLJ57996, highly similar to Homeobox protein PKNOX2	GO:0006355	regulation of transcription, DNA-templated	0.312311	1.07055
PKNOX2	PKNOX2	PBX/knotted 1 homeobox 2	0	PKNOX2	cDNA FLJ57996, highly similar to Homeobox protein PKNOX2	GO:0006357	regulation of transcription from RNA polymerase II promoter	0.235386	1.26426
CRH	CRH	Corticoliberin	1e-65	CRH	Corticoliberin	GO:0043627	response to estrogen	0.0131898	3.31869
CRH	CRH	Corticoliberin	1e-65	CRH	Corticoliberin	GO:0032811	negative regulation of epinephrine secretion	0.173856	6.19489
CRH	CRH	Corticoliberin	1e-65	CRH	Corticoliberin	GO:0006704	glucocorticoid biosynthetic process	0.0374255	7.74361
CRH	CRH	Corticoliberin	1e-65	CRH	Corticoliberin	GO:0033685	negative regulation of luteinizing hormone secretion	0.00923282	20.6496
CRH	CRH	Corticoliberin	1e-65	CRH	Corticoliberin	GO:2000310	regulation of N-methyl-D-aspartate selective glutamate receptor activity	0.317437	2.81586
CRH	CRH	Corticoliberin	1e-65	CRH	Corticoliberin	GO:2000854	positive regulation of corticosterone secretion	0.0910832	15.4872
CRH	CRH	Corticoliberin	1e-65	CRH	Corticoliberin	GO:0042220	response to cocaine	0.230172	2.2944
CRH	CRH	Corticoliberin	1e-65	CRH	Corticoliberin	GO:0060548	negative regulation of cell death	0.346499	1.6743
CRH	CRH	Corticoliberin	1e-65	CRH	Corticoliberin	GO:0007611	learning or memory	0.0595498	2.88135
CRH	CRH	Corticoliberin	1e-65	CRH	Corticoliberin	GO:0010942	positive regulation of cell death	0.00452998	5.16241
CRH	CRH	Corticoliberin	1e-65	CRH	Corticoliberin	GO:0035641	locomotory exploration behavior	0.224798	4.42492
CRH	CRH	Corticoliberin	1e-65	CRH	Corticoliberin	GO:0014062	regulation of serotonin secretion	0.0910832	15.4872
CRH	CRH	Corticoliberin	1e-65	CRH	Corticoliberin	GO:0008306	associative learning	0.518921	1.40793
CRH	CRH	Corticoliberin	1e-65	CRH	Corticoliberin	GO:0051412	response to corticosterone	0.0424526	4.22379
CRH	CRH	Corticoliberin	1e-65	CRH	Corticoliberin	GO:0007565	female pregnancy	0.115601	2.01133
CRH	CRH	Corticoliberin	1e-65	CRH	Corticoliberin	GO:0007567	parturition	0.0269249	5.16241
CRH	CRH	Corticoliberin	1e-65	CRH	Corticoliberin	GO:0007616	long-term memory	0.576361	1.19133
CRH	CRH	Corticoliberin	1e-65	CRH	Corticoliberin	GO:0006950	response to stress	0.111476	1.59662
CRH	CRH	Corticoliberin	1e-65	CRH	Corticoliberin	GO:0050801	ion homeostasis	0.173856	6.19489
CRH	CRH	Corticoliberin	1e-65	CRH	Corticoliberin	GO:0071314	cellular response to cocaine	0.0910832	15.4872
CRH	CRH	Corticoliberin	1e-65	CRH	Corticoliberin	GO:0010841	positive regulation of circadian sleep/wake cycle, wakefulness	0.119558	10.3248
CRH	CRH	Corticoliberin	1e-65	CRH	Corticoliberin	GO:0010700	negative regulation of norepinephrine secretion	0.224798	4.42492
CRH	CRH	Corticoliberin	1e-65	CRH	Corticoliberin	GO:0033494	ferulate metabolic process	0.0616852	30.9745
CRH	CRH	Corticoliberin	1e-65	CRH	Corticoliberin	GO:0016101	diterpenoid metabolic process	0.14714	7.74361
CRH	CRH	Corticoliberin	1e-65	CRH	Corticoliberin	GO:0045472	response to ether	0.173856	6.19489
CRH	CRH	Corticoliberin	1e-65	CRH	Corticoliberin	GO:0007631	feeding behavior	0.00647924	4.6931
CRH	CRH	Corticoliberin	1e-65	CRH	Corticoliberin	GO:0008284	positive regulation of cell proliferation	0.0333623	1.55889
CRH	CRH	Corticoliberin	1e-65	CRH	Corticoliberin	GO:0030325	adrenal gland development	0.0382288	4.42492
CRH	CRH	Corticoliberin	1e-65	CRH	Corticoliberin	GO:0030324	lung development	0.609163	0.957973
CRH	CRH	Corticoliberin	1e-65	CRH	Corticoliberin	GO:0045471	response to ethanol	0.178612	1.7208
CRH	CRH	Corticoliberin	1e-65	CRH	Corticoliberin	GO:0030819	positive regulation of cAMP biosynthetic process	0.0109182	4.07559
CRH	CRH	Corticoliberin	1e-65	CRH	Corticoliberin	GO:0007268	synaptic transmission	0.0718385	1.47868
CRH	CRH	Corticoliberin	1e-65	CRH	Corticoliberin	GO:0045776	negative regulation of blood pressure	0.0304624	4.8907
CRH	CRH	Corticoliberin	1e-65	CRH	Corticoliberin	GO:0090280	positive regulation of calcium ion import	0.272593	3.44161
CRH	CRH	Corticoliberin	1e-65	CRH	Corticoliberin	GO:0006954	inflammatory response	0.00701225	1.8854
CRH	CRH	Corticoliberin	1e-65	CRH	Corticoliberin	GO:0001963	synaptic transmission, dopaminergic	0.338809	2.5812
CRH	CRH	Corticoliberin	1e-65	CRH	Corticoliberin	GO:0060456	positive regulation of digestive system process	0.0616852	30.9745
CRH	CRH	Corticoliberin	1e-65	CRH	Corticoliberin	GO:0051461	positive regulation of corticotropin secretion	0.14714	7.74361
CRH	CRH	Corticoliberin	1e-65	CRH	Corticoliberin	GO:2000987	positive regulation of behavioral fear response	0.14714	7.74361
CRH	CRH	Corticoliberin	1e-65	CRH	Corticoliberin	GO:0008202	steroid metabolic process	0.00424497	2.70412
CRH	CRH	Corticoliberin	1e-65	CRH	Corticoliberin	GO:0051464	positive regulation of cortisol secretion	0.0910832	15.4872
CRH	CRH	Corticoliberin	1e-65	CRH	Corticoliberin	GO:0070093	negative regulation of glucagon secretion	0.0910832	15.4872
CRH	CRH	Corticoliberin	1e-65	CRH	Corticoliberin	GO:0035902	response to immobilization stress	0.14714	7.74361
CRH	CRH	Corticoliberin	1e-65	CRH	Corticoliberin	GO:0035774	positive regulation of insulin secretion involved in cellular response to glucose stimulus	0.338809	2.5812
CRH	CRH	Corticoliberin	1e-65	CRH	Corticoliberin	GO:0042493	response to drug	0.0148789	1.83401
CRH	CRH	Corticoliberin	1e-65	CRH	Corticoliberin	GO:0021854	hypothalamus development	0.0609724	5.63172
CRH	CRH	Corticoliberin	1e-65	CRH	Corticoliberin	GO:0010628	positive regulation of gene expression	0.0967969	1.69982
CRH	CRH	Corticoliberin	1e-65	CRH	Corticoliberin	GO:0007165	signal transduction	0.119378	1.15743
CRH	CRH	Corticoliberin	1e-65	CRH	Corticoliberin	GO:0042322	negative regulation of circadian sleep/wake cycle, REM sleep	0.0910832	15.4872
CRH	CRH	Corticoliberin	1e-65	CRH	Corticoliberin	GO:0010629	negative regulation of gene expression	0.530367	1.0805
CRH	CRH	Corticoliberin	1e-65	CRH	Corticoliberin	GO:0001934	positive regulation of protein phosphorylation	0.439241	1.19133
CRH	CRH	Corticoliberin	1e-65	CRH	Corticoliberin	GO:0048265	response to pain	0.0304624	4.8907
CRH	CRH	Corticoliberin	1e-65	CRH	Corticoliberin	GO:0008628	hormone-mediated apoptotic signaling pathway	0.14714	7.74361
CRH	CRH	Corticoliberin	1e-65	CRH	Corticoliberin	GO:0071549	cellular response to dexamethasone stimulus	0.249077	3.87181
MAPK8IP1	MAPK8IP1	mitogen-activated protein kinase 8 interacting protein 1	0	MAPK8IP1	cDNA FLJ61291, highly similar to C-jun-amino-terminal kinase-interactingprotein 1	GO:0046328	regulation of JNK cascade	0.398985	2.06496
MAPK8IP1	MAPK8IP1	mitogen-activated protein kinase 8 interacting protein 1	0	MAPK8IP1	cDNA FLJ61291, highly similar to C-jun-amino-terminal kinase-interactingprotein 1	GO:0046329	negative regulation of JNK cascade	0.470775	1.63023
MAPK8IP1	MAPK8IP1	mitogen-activated protein kinase 8 interacting protein 1	0	MAPK8IP1	cDNA FLJ61291, highly similar to C-jun-amino-terminal kinase-interactingprotein 1	GO:0016192	vesicle-mediated transport	0.94428	0.522776
MAPK8IP1	MAPK8IP1	mitogen-activated protein kinase 8 interacting protein 1	0	MAPK8IP1	cDNA FLJ61291, highly similar to C-jun-amino-terminal kinase-interactingprotein 1	GO:0043508	negative regulation of JUN kinase activity	0.338809	2.5812
MAPK8IP1	MAPK8IP1	mitogen-activated protein kinase 8 interacting protein 1	0	MAPK8IP1	cDNA FLJ61291, highly similar to C-jun-amino-terminal kinase-interactingprotein 1	GO:0006355	regulation of transcription, DNA-templated	0.312311	1.07055
MAPK8IP1	MAPK8IP1	mitogen-activated protein kinase 8 interacting protein 1	0	MAPK8IP1	cDNA FLJ61291, highly similar to C-jun-amino-terminal kinase-interactingprotein 1	GO:0043066	negative regulation of apoptotic process	0.293634	1.16009
MAPK8IP1	MAPK8IP1	mitogen-activated protein kinase 8 interacting protein 1	0	MAPK8IP1	cDNA FLJ61291, highly similar to C-jun-amino-terminal kinase-interactingprotein 1	GO:0007258	JUN phosphorylation	0.14714	7.74361
MAPK8IP1	MAPK8IP1	mitogen-activated protein kinase 8 interacting protein 1	0	MAPK8IP1	cDNA FLJ61291, highly similar to C-jun-amino-terminal kinase-interactingprotein 1	GO:0007165	signal transduction	0.119378	1.15743
MAPK8IP1	MAPK8IP1	mitogen-activated protein kinase 8 interacting protein 1	0	MAPK8IP1	cDNA FLJ61291, highly similar to C-jun-amino-terminal kinase-interactingprotein 1	GO:0016310	phosphorylation	0.989034	0.575886
TGM6	TGM6	transglutaminase 6	0	TGM6	Protein-glutamine gamma-glutamyltransferase 6	GO:0008219	cell death	0.990488	0.294995
TGM6	TGM6	transglutaminase 6	0	TGM6	Protein-glutamine gamma-glutamyltransferase 6	GO:0018149	peptide cross-linking	0.0304624	4.8907
ADAMTSL2	ADAMTSL2	ADAMTS-like 2	0	ADAMTSL2	ADAMTS-like protein 2	GO:0030512	negative regulation of transforming growth factor beta receptor signaling pathway	0.189717	1.82203
ACAP3	ACAP3	ArfGAP with coiled-coil, ankyrin repeat and PH domains 3	0	ACAP3	Arf-GAP with coiled-coil, ANK repeat and PH domain-containing protein 3	GO:0043547	positive regulation of GTPase activity	0.987504	0.309745
ACAP3	ACAP3	ArfGAP with coiled-coil, ankyrin repeat and PH domains 3	0	ACAP3	Arf-GAP with coiled-coil, ANK repeat and PH domain-containing protein 3	GO:0032312	regulation of ARF GTPase activity	0.548555	1.2906
CHRNA2	CHRNA2	cholinergic receptor, nicotinic, alpha 2 (neuronal)	0	CHRNA2	cDNA FLJ51876, highly similar to Neuronal acetylcholine receptor protein subunit alpha-2	GO:0007268	synaptic transmission	0.0718385	1.47868
CHRNA2	CHRNA2	cholinergic receptor, nicotinic, alpha 2 (neuronal)	0	CHRNA2	cDNA FLJ51876, highly similar to Neuronal acetylcholine receptor protein subunit alpha-2	GO:0007165	signal transduction	0.119378	1.15743
CHRNA2	CHRNA2	cholinergic receptor, nicotinic, alpha 2 (neuronal)	0	CHRNA2	cDNA FLJ51876, highly similar to Neuronal acetylcholine receptor protein subunit alpha-2	GO:0006810	transport	0.752318	0.914437
CHRNA2	CHRNA2	cholinergic receptor, nicotinic, alpha 2 (neuronal)	0	CHRNA2	cDNA FLJ51876, highly similar to Neuronal acetylcholine receptor protein subunit alpha-2	GO:0006811	ion transport	0.0585757	1.38899
CXCL9	CXCL9	chemokine (C-X-C motif) ligand 9	1e-28	CXCL9	cDNA, FLJ92117, highly similar to Homo sapiens chemokine (C-X-C motif) ligand 9 (CXCL9), mRNA	GO:0007267	cell-cell signaling	0.00312763	2.23121
CXCL9	CXCL9	chemokine (C-X-C motif) ligand 9	1e-28	CXCL9	cDNA, FLJ92117, highly similar to Homo sapiens chemokine (C-X-C motif) ligand 9 (CXCL9), mRNA	GO:0006952	defense response	0.000587774	3.54916
CXCL9	CXCL9	chemokine (C-X-C motif) ligand 9	1e-28	CXCL9	cDNA, FLJ92117, highly similar to Homo sapiens chemokine (C-X-C motif) ligand 9 (CXCL9), mRNA	GO:0007165	signal transduction	0.119378	1.15743
CXCL9	CXCL9	chemokine (C-X-C motif) ligand 9	1e-28	CXCL9	cDNA, FLJ92117, highly similar to Homo sapiens chemokine (C-X-C motif) ligand 9 (CXCL9), mRNA	GO:0051607	defense response to virus	0.00352074	2.63612
CXCL9	CXCL9	chemokine (C-X-C motif) ligand 9	1e-28	CXCL9	cDNA, FLJ92117, highly similar to Homo sapiens chemokine (C-X-C motif) ligand 9 (CXCL9), mRNA	GO:0006955	immune response	0.0294048	1.66247
CXCL9	CXCL9	chemokine (C-X-C motif) ligand 9	1e-28	CXCL9	cDNA, FLJ92117, highly similar to Homo sapiens chemokine (C-X-C motif) ligand 9 (CXCL9), mRNA	GO:0006968	cellular defense response	0.517162	1.16885
CXCL9	CXCL9	chemokine (C-X-C motif) ligand 9	1e-28	CXCL9	cDNA, FLJ92117, highly similar to Homo sapiens chemokine (C-X-C motif) ligand 9 (CXCL9), mRNA	GO:0006954	inflammatory response	0.00701225	1.8854
CXCL9	CXCL9	chemokine (C-X-C motif) ligand 9	1e-28	CXCL9	cDNA, FLJ92117, highly similar to Homo sapiens chemokine (C-X-C motif) ligand 9 (CXCL9), mRNA	GO:0007186	G-protein coupled receptor signaling pathway	0.244825	1.12379
CXCL9	CXCL9	chemokine (C-X-C motif) ligand 9	1e-28	CXCL9	cDNA, FLJ92117, highly similar to Homo sapiens chemokine (C-X-C motif) ligand 9 (CXCL9), mRNA	GO:0006935	chemotaxis	0.66269	0.884985
CXCL9	CXCL9	chemokine (C-X-C motif) ligand 9	1e-28	CXCL9	cDNA, FLJ92117, highly similar to Homo sapiens chemokine (C-X-C motif) ligand 9 (CXCL9), mRNA	GO:0042127	regulation of cell proliferation	0.86567	0.611338
CXCL9	CXCL9	chemokine (C-X-C motif) ligand 9	1e-28	CXCL9	cDNA, FLJ92117, highly similar to Homo sapiens chemokine (C-X-C motif) ligand 9 (CXCL9), mRNA	GO:0030816	positive regulation of cAMP metabolic process	0.199733	5.16241
CXCL9	CXCL9	chemokine (C-X-C motif) ligand 9	1e-28	CXCL9	cDNA, FLJ92117, highly similar to Homo sapiens chemokine (C-X-C motif) ligand 9 (CXCL9), mRNA	GO:0043950	positive regulation of cAMP-mediated signaling	0.0979618	4.12993
CXCL9	CXCL9	chemokine (C-X-C motif) ligand 9	1e-28	CXCL9	cDNA, FLJ92117, highly similar to Homo sapiens chemokine (C-X-C motif) ligand 9 (CXCL9), mRNA	GO:0051281	positive regulation of release of sequestered calcium ion into cytosol	0.487337	1.54872
LOC101112776	LOC101112776	solute carrier family 22 member 6-like	0	SLC22A6	cDNA FLJ31202 fis, clone KIDNE2003188, highly similar to Homo sapiens solute carrier family 22 (organic anion transporter), member 6 (SLC22A6), transcript variant 5, mRNA	GO:0006820	anion transport	0.00957414	5.38686
LOC101112776	LOC101112776	solute carrier family 22 member 6-like	0	SLC22A6	cDNA FLJ31202 fis, clone KIDNE2003188, highly similar to Homo sapiens solute carrier family 22 (organic anion transporter), member 6 (SLC22A6), transcript variant 5, mRNA	GO:0097254	renal tubular secretion	0.0910832	15.4872
LOC101112776	LOC101112776	solute carrier family 22 member 6-like	0	SLC22A6	cDNA FLJ31202 fis, clone KIDNE2003188, highly similar to Homo sapiens solute carrier family 22 (organic anion transporter), member 6 (SLC22A6), transcript variant 5, mRNA	GO:0031427	response to methotrexate	0.199733	5.16241
LOC101112776	LOC101112776	solute carrier family 22 member 6-like	0	SLC22A6	cDNA FLJ31202 fis, clone KIDNE2003188, highly similar to Homo sapiens solute carrier family 22 (organic anion transporter), member 6 (SLC22A6), transcript variant 5, mRNA	GO:0043252	sodium-independent organic anion transport	0.0609724	5.63172
LOC101112776	LOC101112776	solute carrier family 22 member 6-like	0	SLC22A6	cDNA FLJ31202 fis, clone KIDNE2003188, highly similar to Homo sapiens solute carrier family 22 (organic anion transporter), member 6 (SLC22A6), transcript variant 5, mRNA	GO:0015742	alpha-ketoglutarate transport	0.119558	10.3248
LOC101112776	LOC101112776	solute carrier family 22 member 6-like	0	SLC22A6	cDNA FLJ31202 fis, clone KIDNE2003188, highly similar to Homo sapiens solute carrier family 22 (organic anion transporter), member 6 (SLC22A6), transcript variant 5, mRNA	GO:0055085	transmembrane transport	0.339963	1.10623
LOC101112776	LOC101112776	solute carrier family 22 member 6-like	0	SLC22A6	cDNA FLJ31202 fis, clone KIDNE2003188, highly similar to Homo sapiens solute carrier family 22 (organic anion transporter), member 6 (SLC22A6), transcript variant 5, mRNA	GO:0034220	ion transmembrane transport	0.447167	1.1472
LOC101112776	LOC101112776	solute carrier family 22 member 6-like	0	SLC22A6	cDNA FLJ31202 fis, clone KIDNE2003188, highly similar to Homo sapiens solute carrier family 22 (organic anion transporter), member 6 (SLC22A6), transcript variant 5, mRNA	GO:0015711	organic anion transport	0.0342311	4.64617
CASP14	CASP14	caspase 14, apoptosis-related cysteine peptidase	2e-113	CASP14	cDNA, FLJ94644, Homo sapiens caspase 14, apoptosis-related cysteine protease(CASP14), mRNA	GO:0008544	epidermis development	0.0148265	2.89095
CASP14	CASP14	caspase 14, apoptosis-related cysteine peptidase	2e-113	CASP14	cDNA, FLJ94644, Homo sapiens caspase 14, apoptosis-related cysteine protease(CASP14), mRNA	GO:0006508	proteolysis	0.238432	1.18752
CASP14	CASP14	caspase 14, apoptosis-related cysteine peptidase	2e-113	CASP14	cDNA, FLJ94644, Homo sapiens caspase 14, apoptosis-related cysteine protease(CASP14), mRNA	GO:0031424	keratinization	0.0083614	5.63172
CASP14	CASP14	caspase 14, apoptosis-related cysteine peptidase	2e-113	CASP14	cDNA, FLJ94644, Homo sapiens caspase 14, apoptosis-related cysteine protease(CASP14), mRNA	GO:0006915	apoptotic process	0.69409	0.91218
CASP14	CASP14	caspase 14, apoptosis-related cysteine peptidase	2e-113	CASP14	cDNA, FLJ94644, Homo sapiens caspase 14, apoptosis-related cysteine protease(CASP14), mRNA	GO:0070268	cornification	0.0910832	15.4872
CASP14	CASP14	caspase 14, apoptosis-related cysteine peptidase	2e-113	CASP14	cDNA, FLJ94644, Homo sapiens caspase 14, apoptosis-related cysteine protease(CASP14), mRNA	GO:0030154	cell differentiation	0.00260317	1.70798
PDE6H	PDE6H	phosphodiesterase 6H, cGMP-specific, cone, gamma	2e-41	PDE6H	Retinal cone rhodopsin-sensitive cGMP 3',5'-cyclic phosphodiesterase subunit gamma	GO:0000187	activation of MAPK activity	0.831945	0.619489
PDE6H	PDE6H	phosphodiesterase 6H, cGMP-specific, cone, gamma	2e-41	PDE6H	Retinal cone rhodopsin-sensitive cGMP 3',5'-cyclic phosphodiesterase subunit gamma	GO:0045745	positive regulation of G-protein coupled receptor protein signaling pathway	0.107993	3.87181
[truncated: 3,251 more rows]

## Sheet: DownGO2Gene
GOID	GOTerm	QueryID	Symbol	Description	P-Value	FDR	Enrichment
[truncated: 4,512 more rows]

## Sheet: UpGO_Result
GOID	GOTerm	DifGene	AllDifGene	GeneInGOID	AllGene	P-Value	FDR	Enrichment	(-log2P)
[truncated: 968 more rows]

[truncated: 2 more sheets: UpGene2GO, UpGO2Gene]
