# Supplementary material for: Co-expression analysis and identification of fecundity-related long non-coding RNAs in sheep ovaries
Source: Sci Rep. 2016 Dec 16;6:39398. doi: 10.1038/srep39398 (PMC5159859; doi:10.1038/srep39398)
Supplement: Supplementary Table S3 [file srep39398-s3.xls]

## Sheet: DownGO_Result
GOID	GOTerm	DifGene	AllDifGene	GeneInGOID	AllGene	P-Value	FDR	Enrichment	(-log2P)
GO:0030514	negative regulation of BMP signaling pathway	5	203	37	15766	0.000202905	0.108079	10.4953	12.2669
GO:0070940	dephosphorylation of RNA polymerase II C-terminal domain	3	203	8	15766	0.000322767	0.108079	29.1244	11.5972
GO:0006952	defense response	7	203	96	15766	0.000403771	0.108079	5.66307	11.2742
GO:0006955	immune response	14	203	354	15766	0.000418912	0.108079	3.0715	11.2211
GO:0050729	positive regulation of inflammatory response	5	203	48	15766	0.000607912	0.125473	8.09011	10.6839
GO:0071248	cellular response to metal ion	2	203	3	15766	0.00159775	0.242558	51.7767	9.28974
GO:0019722	calcium-mediated signaling	4	203	41	15766	0.00266953	0.242558	7.57708	8.5492
GO:0042346	positive regulation of NF-kappaB import into nucleus	3	203	20	15766	0.00308471	0.242558	11.6498	8.34065
GO:0006935	chemotaxis	7	203	140	15766	0.00316029	0.242558	3.88325	8.30573
GO:0007548	sex differentiation	3	203	22	15766	0.00392975	0.242558	10.5907	7.99135
GO:0048666	neuron development	4	203	48	15766	0.00451517	0.242558	6.47209	7.791
GO:0050680	negative regulation of epithelial cell proliferation	4	203	49	15766	0.00483413	0.242558	6.34	7.69253
GO:0007267	cell-cell signaling	9	203	236	15766	0.0050251	0.242558	2.9618	7.63663
GO:0002446	neutrophil mediated immunity	2	203	7	15766	0.00555759	0.242558	22.19	7.49132
GO:0051092	positive regulation of NF-kappaB transcription factor activity	6	203	120	15766	0.006054	0.242558	3.88325	7.3679
GO:0045444	fat cell differentiation	4	203	53	15766	0.00626038	0.242558	5.86151	7.31953
GO:0050778	positive regulation of immune response	2	203	8	15766	0.00688773	0.242558	19.4163	7.18176
GO:0090136	epithelial cell-cell adhesion	2	203	8	15766	0.00688773	0.242558	19.4163	7.18176
GO:0051770	positive regulation of nitric-oxide synthase biosynthetic process	2	203	8	15766	0.00688773	0.242558	19.4163	7.18176
GO:0045766	positive regulation of angiogenesis	5	203	89	15766	0.00750782	0.242558	4.3632	7.05739
GO:0008202	steroid metabolic process	6	203	126	15766	0.00753909	0.242558	3.69833	7.05139
GO:0032494	response to peptidoglycan	2	203	9	15766	0.00834661	0.242558	17.2589	6.90459
GO:0006378	mRNA polyadenylation	3	203	30	15766	0.00863382	0.242558	7.7665	6.85579
GO:0016126	sterol biosynthetic process	3	203	31	15766	0.00937931	0.242558	7.51597	6.7363
GO:0045944	positive regulation of transcription from RNA polymerase II promoter	18	203	728	15766	0.0103235	0.242558	1.92029	6.59792
GO:0006694	steroid biosynthetic process	4	203	63	15766	0.0109741	0.242558	4.93111	6.50975
GO:0002690	positive regulation of leukocyte chemotaxis	2	203	11	15766	0.0116365	0.242558	14.1209	6.4252
GO:0006569	tryptophan catabolic process	2	203	11	15766	0.0116365	0.242558	14.1209	6.4252
GO:0032695	negative regulation of interleukin-12 production	2	203	12	15766	0.0134607	0.242558	12.9442	6.21511
GO:0031110	regulation of microtubule polymerization or depolymerization	2	203	12	15766	0.0134607	0.242558	12.9442	6.21511
GO:0048596	embryonic camera-type eye morphogenesis	2	203	13	15766	0.0153998	0.242558	11.9485	6.02094
GO:0045987	positive regulation of smooth muscle contraction	2	203	13	15766	0.0153998	0.242558	11.9485	6.02094
GO:0032760	positive regulation of tumor necrosis factor production	3	203	38	15766	0.0156307	0.242558	6.13145	5.99947
GO:0030593	neutrophil chemotaxis	3	203	39	15766	0.016674	0.242558	5.97423	5.90626
GO:0042127	regulation of cell proliferation	6	203	152	15766	0.0170599	0.242558	3.06572	5.87325
GO:0008635	activation of cysteine-type endopeptidase activity involved in apoptotic process by cytochrome c	2	203	14	15766	0.0174507	0.242558	11.095	5.84057
GO:0010524	positive regulation of calcium ion transport into cytosol	2	203	14	15766	0.0174507	0.242558	11.095	5.84057
GO:0032755	positive regulation of interleukin-6 production	3	203	41	15766	0.0188746	0.242558	5.68281	5.72741
GO:0010225	response to UV-C	2	203	15	15766	0.0196101	0.242558	10.3553	5.67226
GO:0006970	response to osmotic stress	2	203	15	15766	0.0196101	0.242558	10.3553	5.67226
GO:0014070	response to organic cyclic compound	5	203	115	15766	0.0198316	0.242558	3.37674	5.65606
GO:0008284	positive regulation of cell proliferation	12	203	457	15766	0.0207901	0.242558	2.03934	5.58796
GO:0002548	monocyte chemotaxis	2	203	16	15766	0.0218749	0.242558	9.70813	5.51458
GO:0042310	vasoconstriction	2	203	16	15766	0.0218749	0.242558	9.70813	5.51458
GO:0048246	macrophage chemotaxis	2	203	16	15766	0.0218749	0.242558	9.70813	5.51458
GO:0032722	positive regulation of chemokine production	2	203	16	15766	0.0218749	0.242558	9.70813	5.51458
GO:0031668	cellular response to extracellular stimulus	2	203	16	15766	0.0218749	0.242558	9.70813	5.51458
GO:0045671	negative regulation of osteoclast differentiation	2	203	16	15766	0.0218749	0.242558	9.70813	5.51458
GO:0006940	regulation of smooth muscle contraction	2	203	16	15766	0.0218749	0.242558	9.70813	5.51458
GO:0042832	defense response to protozoan	2	203	16	15766	0.0218749	0.242558	9.70813	5.51458
GO:0043525	positive regulation of neuron apoptotic process	3	203	44	15766	0.0224617	0.242558	5.29534	5.47639
GO:0010628	positive regulation of gene expression	6	203	164	15766	0.0234274	0.242558	2.8414	5.41566
GO:0050900	leukocyte migration	5	203	121	15766	0.0238711	0.242558	3.2093	5.38859
GO:0032733	positive regulation of interleukin-10 production	2	203	17	15766	0.0242421	0.242558	9.13706	5.36634
GO:0030502	negative regulation of bone mineralization	2	203	17	15766	0.0242421	0.242558	9.13706	5.36634
GO:0018917	fluorene metabolic process	1	203	1	15766	0.0253839	0.242558	77.665	5.29994
GO:0015791	polyol transport	1	203	1	15766	0.0253839	0.242558	77.665	5.29994
GO:0002765	immune response-inhibiting signal transduction	1	203	1	15766	0.0253839	0.242558	77.665	5.29994
GO:0003025	regulation of systemic arterial blood pressure by baroreceptor feedback	1	203	1	15766	0.0253839	0.242558	77.665	5.29994
GO:0035563	positive regulation of chromatin binding	1	203	1	15766	0.0253839	0.242558	77.665	5.29994
GO:0035544	negative regulation of SNARE complex assembly	1	203	1	15766	0.0253839	0.242558	77.665	5.29994
GO:0002717	positive regulation of natural killer cell mediated immunity	1	203	1	15766	0.0253839	0.242558	77.665	5.29994
GO:2000098	negative regulation of smooth muscle cell-matrix adhesion	1	203	1	15766	0.0253839	0.242558	77.665	5.29994
GO:0032637	interleukin-8 production	1	203	1	15766	0.0253839	0.242558	77.665	5.29994
GO:2001306	lipoxin B4 biosynthetic process	1	203	1	15766	0.0253839	0.242558	77.665	5.29994
GO:0003058	hormonal regulation of the force of heart contraction	1	203	1	15766	0.0253839	0.242558	77.665	5.29994
GO:0061044	negative regulation of vascular wound healing	1	203	1	15766	0.0253839	0.242558	77.665	5.29994
GO:0009134	nucleoside diphosphate catabolic process	1	203	1	15766	0.0253839	0.242558	77.665	5.29994
GO:0072531	pyrimidine-containing compound transmembrane transport	1	203	1	15766	0.0253839	0.242558	77.665	5.29994
GO:0072331	signal transduction by p53 class mediator	1	203	1	15766	0.0253839	0.242558	77.665	5.29994
GO:0006863	purine nucleobase transport	1	203	1	15766	0.0253839	0.242558	77.665	5.29994
GO:0033484	nitric oxide homeostasis	1	203	1	15766	0.0253839	0.242558	77.665	5.29994
GO:0003099	positive regulation of the force of heart contraction by chemical signal	1	203	1	15766	0.0253839	0.242558	77.665	5.29994
GO:0035986	senescence-associated heterochromatin focus assembly	1	203	1	15766	0.0253839	0.242558	77.665	5.29994
GO:1901751	leukotriene A4 metabolic process	1	203	1	15766	0.0253839	0.242558	77.665	5.29994
GO:0040017	positive regulation of locomotion	1	203	1	15766	0.0253839	0.242558	77.665	5.29994
GO:0090101	negative regulation of transmembrane receptor protein serine/threonine kinase signaling pathway	1	203	1	15766	0.0253839	0.242558	77.665	5.29994
GO:0021564	vagus nerve development	1	203	1	15766	0.0253839	0.242558	77.665	5.29994
GO:0021563	glossopharyngeal nerve development	1	203	1	15766	0.0253839	0.242558	77.665	5.29994
GO:0001980	regulation of systemic arterial blood pressure by ischemic conditions	1	203	1	15766	0.0253839	0.242558	77.665	5.29994
GO:0051121	hepoxilin metabolic process	1	203	1	15766	0.0253839	0.242558	77.665	5.29994
GO:0010656	negative regulation of muscle cell apoptotic process	1	203	1	15766	0.0253839	0.242558	77.665	5.29994
GO:0060220	camera-type eye photoreceptor cell fate commitment	1	203	1	15766	0.0253839	0.242558	77.665	5.29994
GO:0045185	maintenance of protein location	1	203	1	15766	0.0253839	0.242558	77.665	5.29994
GO:2000541	positive regulation of protein geranylgeranylation	1	203	1	15766	0.0253839	0.242558	77.665	5.29994
GO:0070254	mucus secretion	1	203	1	15766	0.0253839	0.242558	77.665	5.29994
GO:0050666	regulation of homocysteine metabolic process	1	203	1	15766	0.0253839	0.242558	77.665	5.29994
GO:0042892	chloramphenicol transport	1	203	1	15766	0.0253839	0.242558	77.665	5.29994
GO:0046521	sphingoid catabolic process	1	203	1	15766	0.0253839	0.242558	77.665	5.29994
GO:0050882	voluntary musculoskeletal movement	1	203	1	15766	0.0253839	0.242558	77.665	5.29994
GO:0060538	skeletal muscle organ development	1	203	1	15766	0.0253839	0.242558	77.665	5.29994
GO:0019730	antimicrobial humoral response	1	203	1	15766	0.0253839	0.242558	77.665	5.29994
GO:0046942	carboxylic acid transport	1	203	1	15766	0.0253839	0.242558	77.665	5.29994
GO:0048074	negative regulation of eye pigmentation	1	203	1	15766	0.0253839	0.242558	77.665	5.29994
GO:0035042	fertilization, exchange of chromosomal proteins	1	203	1	15766	0.0253839	0.242558	77.665	5.29994
GO:0052547	regulation of peptidase activity	1	203	1	15766	0.0253839	0.242558	77.665	5.29994
GO:0021660	rhombomere 3 formation	1	203	1	15766	0.0253839	0.242558	77.665	5.29994
GO:0021666	rhombomere 5 formation	1	203	1	15766	0.0253839	0.242558	77.665	5.29994
GO:0090402	oncogene-induced cell senescence	1	203	1	15766	0.0253839	0.242558	77.665	5.29994
GO:0070091	glucagon secretion	1	203	1	15766	0.0253839	0.242558	77.665	5.29994
GO:0052063	induction by symbiont of defense-related host nitric oxide production	1	203	1	15766	0.0253839	0.242558	77.665	5.29994
GO:0007506	gonadal mesoderm development	1	203	1	15766	0.0253839	0.242558	77.665	5.29994
GO:0015855	pyrimidine nucleobase transport	1	203	1	15766	0.0253839	0.242558	77.665	5.29994
GO:1900155	negative regulation of bone trabecula formation	1	203	1	15766	0.0253839	0.242558	77.665	5.29994
GO:1900158	negative regulation of bone mineralization involved in bone maturation	1	203	1	15766	0.0253839	0.242558	77.665	5.29994
GO:0035491	positive regulation of leukotriene production involved in inflammatory response	1	203	1	15766	0.0253839	0.242558	77.665	5.29994
GO:2000676	positive regulation of type B pancreatic cell apoptotic process	1	203	1	15766	0.0253839	0.242558	77.665	5.29994
GO:2001178	positive regulation of mediator complex assembly	1	203	1	15766	0.0253839	0.242558	77.665	5.29994
GO:0055074	calcium ion homeostasis	2	203	18	15766	0.0267086	0.245552	8.62945	5.22655
GO:0032868	response to insulin	3	203	49	15766	0.029203	0.245552	4.755	5.09774
GO:0050830	defense response to Gram-positive bacterium	3	203	49	15766	0.029203	0.245552	4.755	5.09774
GO:0030511	positive regulation of transforming growth factor beta receptor signaling pathway	2	203	19	15766	0.0292714	0.245552	8.17527	5.09437
GO:0032757	positive regulation of interleukin-8 production	2	203	20	15766	0.0319277	0.245552	7.7665	4.96905
GO:0045089	positive regulation of innate immune response	2	203	20	15766	0.0319277	0.245552	7.7665	4.96905
GO:0071346	cellular response to interferon-gamma	2	203	21	15766	0.0346746	0.245552	7.39667	4.84998
GO:0051592	response to calcium ion	3	203	53	15766	0.0352772	0.245552	4.39613	4.82512
GO:0006968	cellular defense response	3	203	53	15766	0.0352772	0.245552	4.39613	4.82512
GO:0006629	lipid metabolic process	12	203	501	15766	0.0370851	0.245552	1.86024	4.75302
GO:0006337	nucleosome disassembly	2	203	22	15766	0.0375095	0.245552	7.06046	4.7366
GO:0032570	response to progesterone	2	203	22	15766	0.0375095	0.245552	7.06046	4.7366
GO:0006937	regulation of muscle contraction	2	203	22	15766	0.0375095	0.245552	7.06046	4.7366
GO:0009954	proximal/distal pattern formation	2	203	22	15766	0.0375095	0.245552	7.06046	4.7366
GO:0051412	response to corticosterone	2	203	22	15766	0.0375095	0.245552	7.06046	4.7366
GO:0048635	negative regulation of muscle organ development	1	203	2	15766	0.0378321	0.245552	38.8325	4.72425
GO:0046639	negative regulation of alpha-beta T cell differentiation	1	203	2	15766	0.0378321	0.245552	38.8325	4.72425
GO:0002315	marginal zone B cell differentiation	1	203	2	15766	0.0378321	0.245552	38.8325	4.72425
GO:2001303	lipoxin A4 biosynthetic process	1	203	2	15766	0.0378321	0.245552	38.8325	4.72425
GO:0046851	negative regulation of bone remodeling	1	203	2	15766	0.0378321	0.245552	38.8325	4.72425
GO:0003057	regulation of the force of heart contraction by chemical signal	1	203	2	15766	0.0378321	0.245552	38.8325	4.72425
GO:0016539	intein-mediated protein splicing	1	203	2	15766	0.0378321	0.245552	38.8325	4.72425
GO:0001300	chronological cell aging	1	203	2	15766	0.0378321	0.245552	38.8325	4.72425
GO:0002384	hepatic immune response	1	203	2	15766	0.0378321	0.245552	38.8325	4.72425
GO:0032741	positive regulation of interleukin-18 production	1	203	2	15766	0.0378321	0.245552	38.8325	4.72425
GO:0007622	rhythmic behavior	1	203	2	15766	0.0378321	0.245552	38.8325	4.72425
GO:1900086	positive regulation of peptidyl-tyrosine autophosphorylation	1	203	2	15766	0.0378321	0.245552	38.8325	4.72425
GO:0001781	neutrophil apoptotic process	1	203	2	15766	0.0378321	0.245552	38.8325	4.72425
GO:2000774	positive regulation of cellular senescence	1	203	2	15766	0.0378321	0.245552	38.8325	4.72425
GO:0001546	preantral ovarian follicle growth	1	203	2	15766	0.0378321	0.245552	38.8325	4.72425
GO:0045188	regulation of circadian sleep/wake cycle, non-REM sleep	1	203	2	15766	0.0378321	0.245552	38.8325	4.72425
GO:0007402	ganglion mother cell fate determination	1	203	2	15766	0.0378321	0.245552	38.8325	4.72425
GO:0030704	vitelline membrane formation	1	203	2	15766	0.0378321	0.245552	38.8325	4.72425
GO:0045082	positive regulation of interleukin-10 biosynthetic process	1	203	2	15766	0.0378321	0.245552	38.8325	4.72425
GO:0007296	vitellogenesis	1	203	2	15766	0.0378321	0.245552	38.8325	4.72425
GO:0045064	T-helper 2 cell differentiation	1	203	2	15766	0.0378321	0.245552	38.8325	4.72425
GO:0002689	negative regulation of leukocyte chemotaxis	1	203	2	15766	0.0378321	0.245552	38.8325	4.72425
GO:0010822	positive regulation of mitochondrion organization	1	203	2	15766	0.0378321	0.245552	38.8325	4.72425
GO:0050891	multicellular organismal water homeostasis	1	203	2	15766	0.0378321	0.245552	38.8325	4.72425
GO:0006579	amino-acid betaine catabolic process	1	203	2	15766	0.0378321	0.245552	38.8325	4.72425
GO:0019359	nicotinamide nucleotide biosynthetic process	1	203	2	15766	0.0378321	0.245552	38.8325	4.72425
GO:1902236	negative regulation of intrinsic apoptotic signaling pathway in response to endoplasmic reticulum stress	1	203	2	15766	0.0378321	0.245552	38.8325	4.72425
GO:0071396	cellular response to lipid	1	203	2	15766	0.0378321	0.245552	38.8325	4.72425
GO:0002268	follicular dendritic cell differentiation	1	203	2	15766	0.0378321	0.245552	38.8325	4.72425
GO:0001808	negative regulation of type IV hypersensitivity	1	203	2	15766	0.0378321	0.245552	38.8325	4.72425
GO:0071726	cellular response to diacyl bacterial lipopeptide	1	203	2	15766	0.0378321	0.245552	38.8325	4.72425
GO:0044240	multicellular organismal lipid catabolic process	1	203	2	15766	0.0378321	0.245552	38.8325	4.72425
GO:0031936	negative regulation of chromatin silencing	1	203	2	15766	0.0378321	0.245552	38.8325	4.72425
GO:0070845	polyubiquitinated misfolded protein transport	1	203	2	15766	0.0378321	0.245552	38.8325	4.72425
GO:0090291	negative regulation of osteoclast proliferation	1	203	2	15766	0.0378321	0.245552	38.8325	4.72425
GO:0008582	regulation of synaptic growth at neuromuscular junction	1	203	2	15766	0.0378321	0.245552	38.8325	4.72425
GO:0045333	cellular respiration	2	203	23	15766	0.0404294	0.247485	6.75348	4.62845
GO:0060612	adipose tissue development	2	203	23	15766	0.0404294	0.247485	6.75348	4.62845
GO:0032728	positive regulation of interferon-beta production	2	203	23	15766	0.0404294	0.247485	6.75348	4.62845
GO:0042771	intrinsic apoptotic signaling pathway in response to DNA damage by p53 class mediator	2	203	24	15766	0.0434319	0.247485	6.47209	4.5251
GO:0050829	defense response to Gram-negative bacterium	2	203	24	15766	0.0434319	0.247485	6.47209	4.5251
GO:0009615	response to virus	5	203	145	15766	0.045092	0.247485	2.6781	4.47099
GO:0009617	response to bacterium	2	203	25	15766	0.0465143	0.247485	6.2132	4.42618
GO:0044130	negative regulation of growth of symbiont in host	2	203	25	15766	0.0465143	0.247485	6.2132	4.42618
GO:0045765	regulation of angiogenesis	2	203	26	15766	0.0496739	0.247485	5.97423	4.33137
GO:2000286	receptor internalization involved in canonical Wnt signaling pathway	1	203	3	15766	0.0501205	0.247485	25.8883	4.31846
GO:0003257	positive regulation of transcription from RNA polymerase II promoter involved in myocardial precursor cell differentiation	1	203	3	15766	0.0501205	0.247485	25.8883	4.31846
GO:0051712	positive regulation of killing of cells of other organism	1	203	3	15766	0.0501205	0.247485	25.8883	4.31846
GO:0002752	cell surface pattern recognition receptor signaling pathway	1	203	3	15766	0.0501205	0.247485	25.8883	4.31846
GO:0003406	retinal pigment epithelium development	1	203	3	15766	0.0501205	0.247485	25.8883	4.31846
GO:0043308	eosinophil degranulation	1	203	3	15766	0.0501205	0.247485	25.8883	4.31846
GO:0046874	quinolinate metabolic process	1	203	3	15766	0.0501205	0.247485	25.8883	4.31846
GO:0033088	negative regulation of immature T cell proliferation in thymus	1	203	3	15766	0.0501205	0.247485	25.8883	4.31846
GO:0021612	facial nerve structural organization	1	203	3	15766	0.0501205	0.247485	25.8883	4.31846
GO:0032651	regulation of interleukin-1 beta production	1	203	3	15766	0.0501205	0.247485	25.8883	4.31846
GO:0032966	negative regulation of collagen biosynthetic process	1	203	3	15766	0.0501205	0.247485	25.8883	4.31846
GO:0090331	negative regulation of platelet aggregation	1	203	3	15766	0.0501205	0.247485	25.8883	4.31846
GO:0060676	ureteric bud formation	1	203	3	15766	0.0501205	0.247485	25.8883	4.31846
GO:0071621	granulocyte chemotaxis	1	203	3	15766	0.0501205	0.247485	25.8883	4.31846
GO:0042048	olfactory behavior	1	203	3	15766	0.0501205	0.247485	25.8883	4.31846
GO:0021569	rhombomere 3 development	1	203	3	15766	0.0501205	0.247485	25.8883	4.31846
GO:0071224	cellular response to peptidoglycan	1	203	3	15766	0.0501205	0.247485	25.8883	4.31846
GO:0051546	keratinocyte migration	1	203	3	15766	0.0501205	0.247485	25.8883	4.31846
GO:0015722	canalicular bile acid transport	1	203	3	15766	0.0501205	0.247485	25.8883	4.31846
GO:0031670	cellular response to nutrient	1	203	3	15766	0.0501205	0.247485	25.8883	4.31846
GO:0042495	detection of triacyl bacterial lipopeptide	1	203	3	15766	0.0501205	0.247485	25.8883	4.31846
GO:0045653	negative regulation of megakaryocyte differentiation	1	203	3	15766	0.0501205	0.247485	25.8883	4.31846
GO:0045079	negative regulation of chemokine biosynthetic process	1	203	3	15766	0.0501205	0.247485	25.8883	4.31846
GO:0007290	spermatid nucleus elongation	1	203	3	15766	0.0501205	0.247485	25.8883	4.31846
GO:2000366	positive regulation of STAT protein import into nucleus	1	203	3	15766	0.0501205	0.247485	25.8883	4.31846
GO:0070946	neutrophil mediated killing of gram-positive bacterium	1	203	3	15766	0.0501205	0.247485	25.8883	4.31846
GO:0051971	positive regulation of transmission of nerve impulse	1	203	3	15766	0.0501205	0.247485	25.8883	4.31846
GO:0032507	maintenance of protein location in cell	1	203	3	15766	0.0501205	0.247485	25.8883	4.31846
GO:0023052	signaling	1	203	3	15766	0.0501205	0.247485	25.8883	4.31846
GO:0021681	cerebellar granular layer development	1	203	3	15766	0.0501205	0.247485	25.8883	4.31846
GO:0035284	brain segmentation	1	203	3	15766	0.0501205	0.247485	25.8883	4.31846
GO:0032025	response to cobalt ion	1	203	3	15766	0.0501205	0.247485	25.8883	4.31846
GO:0060585	positive regulation of prostaglandin-endoperoxide synthase activity	1	203	3	15766	0.0501205	0.247485	25.8883	4.31846
GO:0090027	negative regulation of monocyte chemotaxis	1	203	3	15766	0.0501205	0.247485	25.8883	4.31846
GO:0071727	cellular response to triacyl bacterial lipopeptide	1	203	3	15766	0.0501205	0.247485	25.8883	4.31846
GO:0042345	regulation of NF-kappaB import into nucleus	1	203	3	15766	0.0501205	0.247485	25.8883	4.31846
GO:0032431	activation of phospholipase A2 activity	1	203	3	15766	0.0501205	0.247485	25.8883	4.31846
GO:0031133	regulation of axon diameter	1	203	3	15766	0.0501205	0.247485	25.8883	4.31846
GO:0045918	negative regulation of cytolysis	1	203	3	15766	0.0501205	0.247485	25.8883	4.31846
GO:0010757	negative regulation of plasminogen activation	1	203	3	15766	0.0501205	0.247485	25.8883	4.31846
GO:0010574	regulation of vascular endothelial growth factor production	1	203	3	15766	0.0501205	0.247485	25.8883	4.31846
GO:0034097	response to cytokine	3	203	62	15766	0.0511002	0.251121	3.75799	4.29053
GO:0045600	positive regulation of fat cell differentiation	2	203	28	15766	0.0562154	0.259045	5.5475	4.15289
GO:0048536	spleen development	2	203	28	15766	0.0562154	0.259045	5.5475	4.15289
GO:0031663	lipopolysaccharide-mediated signaling pathway	2	203	29	15766	0.0595923	0.259045	5.35621	4.06873
GO:0045429	positive regulation of nitric oxide biosynthetic process	2	203	29	15766	0.0595923	0.259045	5.35621	4.06873
GO:0009409	response to cold	2	203	29	15766	0.0595923	0.259045	5.35621	4.06873
GO:0001558	regulation of cell growth	3	203	67	15766	0.0611293	0.259045	3.47754	4.03199
GO:0090191	negative regulation of branching involved in ureteric bud morphogenesis	1	203	4	15766	0.0622511	0.259045	19.4163	4.00576
GO:0042524	negative regulation of tyrosine phosphorylation of Stat5 protein	1	203	4	15766	0.0622511	0.259045	19.4163	4.00576
GO:0010717	regulation of epithelial to mesenchymal transition	1	203	4	15766	0.0622511	0.259045	19.4163	4.00576
GO:0048861	leukemia inhibitory factor signaling pathway	1	203	4	15766	0.0622511	0.259045	19.4163	4.00576
GO:0042536	negative regulation of tumor necrosis factor biosynthetic process	1	203	4	15766	0.0622511	0.259045	19.4163	4.00576
GO:0042538	hyperosmotic salinity response	1	203	4	15766	0.0622511	0.259045	19.4163	4.00576
GO:0033085	negative regulation of T cell differentiation in thymus	1	203	4	15766	0.0622511	0.259045	19.4163	4.00576
GO:0006670	sphingosine metabolic process	1	203	4	15766	0.0622511	0.259045	19.4163	4.00576
GO:0021554	optic nerve development	1	203	4	15766	0.0622511	0.259045	19.4163	4.00576
GO:0035988	chondrocyte proliferation	1	203	4	15766	0.0622511	0.259045	19.4163	4.00576
GO:0097211	cellular response to gonadotropin-releasing hormone	1	203	4	15766	0.0622511	0.259045	19.4163	4.00576
GO:0016560	protein import into peroxisome matrix, docking	1	203	4	15766	0.0622511	0.259045	19.4163	4.00576
GO:0060455	negative regulation of gastric acid secretion	1	203	4	15766	0.0622511	0.259045	19.4163	4.00576
GO:0048263	determination of dorsal identity	1	203	4	15766	0.0622511	0.259045	19.4163	4.00576
GO:0002366	leukocyte activation involved in immune response	1	203	4	15766	0.0622511	0.259045	19.4163	4.00576
GO:0060259	regulation of feeding behavior	1	203	4	15766	0.0622511	0.259045	19.4163	4.00576
GO:0051122	hepoxilin biosynthetic process	1	203	4	15766	0.0622511	0.259045	19.4163	4.00576
GO:0042496	detection of diacyl bacterial lipopeptide	1	203	4	15766	0.0622511	0.259045	19.4163	4.00576
GO:0030104	water homeostasis	1	203	4	15766	0.0622511	0.259045	19.4163	4.00576
GO:0010803	regulation of tumor necrosis factor-mediated signaling pathway	1	203	4	15766	0.0622511	0.259045	19.4163	4.00576
GO:0007258	JUN phosphorylation	1	203	4	15766	0.0622511	0.259045	19.4163	4.00576
GO:0030578	PML body organization	1	203	4	15766	0.0622511	0.259045	19.4163	4.00576
GO:0014826	vein smooth muscle contraction	1	203	4	15766	0.0622511	0.259045	19.4163	4.00576
GO:0006213	pyrimidine nucleoside metabolic process	1	203	4	15766	0.0622511	0.259045	19.4163	4.00576
GO:0071340	skeletal muscle acetylcholine-gated channel clustering	1	203	4	15766	0.0622511	0.259045	19.4163	4.00576
GO:0044241	lipid digestion	1	203	4	15766	0.0622511	0.259045	19.4163	4.00576
GO:0002238	response to molecule of fungal origin	1	203	4	15766	0.0622511	0.259045	19.4163	4.00576
GO:0070836	caveola assembly	1	203	4	15766	0.0622511	0.259045	19.4163	4.00576
GO:2000675	negative regulation of type B pancreatic cell apoptotic process	1	203	4	15766	0.0622511	0.259045	19.4163	4.00576
GO:0043949	regulation of cAMP-mediated signaling	1	203	4	15766	0.0622511	0.259045	19.4163	4.00576
GO:0015837	amine transport	1	203	4	15766	0.0622511	0.259045	19.4163	4.00576
GO:0031117	positive regulation of microtubule depolymerization	1	203	4	15766	0.0622511	0.259045	19.4163	4.00576
GO:0051928	positive regulation of calcium ion transport	2	203	30	15766	0.0630368	0.260216	5.17767	3.98766
GO:0070098	chemokine-mediated signaling pathway	2	203	30	15766	0.0630368	0.260216	5.17767	3.98766
GO:0097193	intrinsic apoptotic signaling pathway	3	203	69	15766	0.0653774	0.262023	3.37674	3.93506
GO:0097190	apoptotic signaling pathway	4	203	115	15766	0.0676715	0.262023	2.70139	3.88531
GO:0050821	protein stabilization	3	203	71	15766	0.0697565	0.262023	3.28162	3.84153
GO:0036151	phosphatidylcholine acyl-chain remodeling	2	203	32	15766	0.0701196	0.262023	4.85406	3.83404
GO:0002062	chondrocyte differentiation	2	203	32	15766	0.0701196	0.262023	4.85406	3.83404
GO:0045931	positive regulation of mitotic cell cycle	2	203	32	15766	0.0701196	0.262023	4.85406	3.83404
GO:0006469	negative regulation of protein kinase activity	3	203	72	15766	0.0719942	0.262023	3.23604	3.79598
GO:0007156	homophilic cell adhesion	4	203	118	15766	0.0726817	0.262023	2.63271	3.78226
GO:0007605	sensory perception of sound	4	203	118	15766	0.0726817	0.262023	2.63271	3.78226
GO:0008285	negative regulation of cell proliferation	9	203	388	15766	0.0740047	0.262023	1.80151	3.75624
GO:0045347	negative regulation of MHC class II biosynthetic process	1	203	5	15766	0.0742261	0.262023	15.533	3.75193
GO:0048643	positive regulation of skeletal muscle tissue development	1	203	5	15766	0.0742261	0.262023	15.533	3.75193
GO:0045540	regulation of cholesterol biosynthetic process	1	203	5	15766	0.0742261	0.262023	15.533	3.75193
GO:0070120	ciliary neurotrophic factor-mediated signaling pathway	1	203	5	15766	0.0742261	0.262023	15.533	3.75193
GO:0035336	long-chain fatty-acyl-CoA metabolic process	1	203	5	15766	0.0742261	0.262023	15.533	3.75193
GO:0045110	intermediate filament bundle assembly	1	203	5	15766	0.0742261	0.262023	15.533	3.75193
GO:0072584	caveolin-mediated endocytosis	1	203	5	15766	0.0742261	0.262023	15.533	3.75193
GO:0033629	negative regulation of cell adhesion mediated by integrin	1	203	5	15766	0.0742261	0.262023	15.533	3.75193
GO:0071455	cellular response to hyperoxia	1	203	5	15766	0.0742261	0.262023	15.533	3.75193
GO:0009143	nucleoside triphosphate catabolic process	1	203	5	15766	0.0742261	0.262023	15.533	3.75193
GO:0019896	axon transport of mitochondrion	1	203	5	15766	0.0742261	0.262023	15.533	3.75193
GO:0014054	positive regulation of gamma-aminobutyric acid secretion	1	203	5	15766	0.0742261	0.262023	15.533	3.75193
GO:0071221	cellular response to bacterial lipopeptide	1	203	5	15766	0.0742261	0.262023	15.533	3.75193
GO:0034123	positive regulation of toll-like receptor signaling pathway	1	203	5	15766	0.0742261	0.262023	15.533	3.75193
GO:0043031	negative regulation of macrophage activation	1	203	5	15766	0.0742261	0.262023	15.533	3.75193
GO:0051101	regulation of DNA binding	1	203	5	15766	0.0742261	0.262023	15.533	3.75193
GO:0072498	embryonic skeletal joint development	1	203	5	15766	0.0742261	0.262023	15.533	3.75193
GO:0003100	regulation of systemic arterial blood pressure by endothelin	1	203	5	15766	0.0742261	0.262023	15.533	3.75193
GO:0050871	positive regulation of B cell activation	1	203	5	15766	0.0742261	0.262023	15.533	3.75193
GO:0070295	renal water absorption	1	203	5	15766	0.0742261	0.262023	15.533	3.75193
GO:0010818	T cell chemotaxis	1	203	5	15766	0.0742261	0.262023	15.533	3.75193
GO:0051973	positive regulation of telomerase activity	1	203	5	15766	0.0742261	0.262023	15.533	3.75193
GO:0018879	biphenyl metabolic process	1	203	5	15766	0.0742261	0.262023	15.533	3.75193
GO:0015670	carbon dioxide transport	1	203	5	15766	0.0742261	0.262023	15.533	3.75193
GO:0006163	purine nucleotide metabolic process	1	203	5	15766	0.0742261	0.262023	15.533	3.75193
GO:0045415	negative regulation of interleukin-8 biosynthetic process	1	203	5	15766	0.0742261	0.262023	15.533	3.75193
GO:0014808	release of sequestered calcium ion into cytosol by sarcoplasmic reticulum	1	203	5	15766	0.0742261	0.262023	15.533	3.75193
GO:0048554	positive regulation of metalloenzyme activity	1	203	5	15766	0.0742261	0.262023	15.533	3.75193
GO:0072657	protein localization to membrane	1	203	5	15766	0.0742261	0.262023	15.533	3.75193
GO:0061436	establishment of skin barrier	1	203	5	15766	0.0742261	0.262023	15.533	3.75193
GO:0001880	Mullerian duct regression	1	203	5	15766	0.0742261	0.262023	15.533	3.75193
GO:0051091	positive regulation of sequence-specific DNA binding transcription factor activity	3	203	73	15766	0.0742636	0.262023	3.19171	3.7512
GO:0030335	positive regulation of cell migration	4	203	119	15766	0.0743923	0.262023	2.61059	3.7487
GO:0006695	cholesterol biosynthetic process	2	203	34	15766	0.077446	0.271851	4.56853	3.69066
GO:0008544	epidermis development	3	203	75	15766	0.0788958	0.272552	3.1066	3.66391
GO:0048469	cell maturation	2	203	35	15766	0.0811952	0.272552	4.438	3.62246
GO:0007628	adult walking behavior	2	203	35	15766	0.0811952	0.272552	4.438	3.62246
GO:0030317	sperm motility	2	203	35	15766	0.0811952	0.272552	4.438	3.62246
GO:0030182	neuron differentiation	4	203	124	15766	0.0832446	0.272552	2.50532	3.5865
GO:0006309	apoptotic DNA fragmentation	2	203	36	15766	0.084999	0.272552	4.31472	3.55641
GO:0030816	positive regulation of cAMP metabolic process	1	203	6	15766	0.0860475	0.272552	12.9442	3.53872
GO:0015793	glycerol transport	1	203	6	15766	0.0860475	0.272552	12.9442	3.53872
GO:0043589	skin morphogenesis	1	203	6	15766	0.0860475	0.272552	12.9442	3.53872
GO:0060664	epithelial cell proliferation involved in salivary gland morphogenesis	1	203	6	15766	0.0860475	0.272552	12.9442	3.53872
GO:2001300	lipoxin metabolic process	1	203	6	15766	0.0860475	0.272552	12.9442	3.53872
GO:0061045	negative regulation of wound healing	1	203	6	15766	0.0860475	0.272552	12.9442	3.53872
GO:0019217	regulation of fatty acid metabolic process	1	203	6	15766	0.0860475	0.272552	12.9442	3.53872
GO:0014050	negative regulation of glutamate secretion	1	203	6	15766	0.0860475	0.272552	12.9442	3.53872
GO:2000503	positive regulation of natural killer cell chemotaxis	1	203	6	15766	0.0860475	0.272552	12.9442	3.53872
GO:2000727	positive regulation of cardiac muscle cell differentiation	1	203	6	15766	0.0860475	0.272552	12.9442	3.53872
GO:0022417	protein maturation by protein folding	1	203	6	15766	0.0860475	0.272552	12.9442	3.53872
GO:0043615	astrocyte cell migration	1	203	6	15766	0.0860475	0.272552	12.9442	3.53872
GO:0071294	cellular response to zinc ion	1	203	6	15766	0.0860475	0.272552	12.9442	3.53872
GO:0040034	regulation of development, heterochronic	1	203	6	15766	0.0860475	0.272552	12.9442	3.53872
GO:0014824	artery smooth muscle contraction	1	203	6	15766	0.0860475	0.272552	12.9442	3.53872
GO:0051901	positive regulation of mitochondrial depolarization	1	203	6	15766	0.0860475	0.272552	12.9442	3.53872
GO:0006004	fucose metabolic process	1	203	6	15766	0.0860475	0.272552	12.9442	3.53872
GO:1900745	positive regulation of p38MAPK cascade	1	203	6	15766	0.0860475	0.272552	12.9442	3.53872
GO:1901215	negative regulation of neuron death	1	203	6	15766	0.0860475	0.272552	12.9442	3.53872
GO:0060394	negative regulation of pathway-restricted SMAD protein phosphorylation	1	203	6	15766	0.0860475	0.272552	12.9442	3.53872
GO:0050863	regulation of T cell activation	1	203	6	15766	0.0860475	0.272552	12.9442	3.53872
GO:0045927	positive regulation of growth	1	203	6	15766	0.0860475	0.272552	12.9442	3.53872
GO:0003360	brainstem development	1	203	6	15766	0.0860475	0.272552	12.9442	3.53872
GO:0030917	midbrain-hindbrain boundary development	1	203	6	15766	0.0860475	0.272552	12.9442	3.53872
GO:0045955	negative regulation of calcium ion-dependent exocytosis	1	203	6	15766	0.0860475	0.272552	12.9442	3.53872
GO:0042391	regulation of membrane potential	3	203	79	15766	0.0885229	0.272552	2.9493	3.4978
GO:0006833	water transport	2	203	37	15766	0.0888553	0.272552	4.19811	3.4924
GO:0055114	oxidation-reduction process	14	203	709	15766	0.0896321	0.272552	1.53358	3.47984
GO:0090090	negative regulation of canonical Wnt signaling pathway	3	203	81	15766	0.0935114	0.272552	2.87648	3.41871
GO:0045740	positive regulation of DNA replication	2	203	39	15766	0.0967176	0.272552	3.98282	3.37008
GO:0048146	positive regulation of fibroblast proliferation	2	203	39	15766	0.0967176	0.272552	3.98282	3.37008
GO:0014037	Schwann cell differentiation	1	203	7	15766	0.0977172	0.272552	11.095	3.35524
GO:0045760	positive regulation of action potential	1	203	7	15766	0.0977172	0.272552	11.095	3.35524
GO:0048642	negative regulation of skeletal muscle tissue development	1	203	7	15766	0.0977172	0.272552	11.095	3.35524
GO:0045721	negative regulation of gluconeogenesis	1	203	7	15766	0.0977172	0.272552	11.095	3.35524
GO:0030219	megakaryocyte differentiation	1	203	7	15766	0.0977172	0.272552	11.095	3.35524
GO:0030210	heparin biosynthetic process	1	203	7	15766	0.0977172	0.272552	11.095	3.35524
GO:0046638	positive regulation of alpha-beta T cell differentiation	1	203	7	15766	0.0977172	0.272552	11.095	3.35524
GO:0008090	retrograde axon cargo transport	1	203	7	15766	0.0977172	0.272552	11.095	3.35524
GO:0055013	cardiac muscle cell development	1	203	7	15766	0.0977172	0.272552	11.095	3.35524
GO:0030857	negative regulation of epithelial cell differentiation	1	203	7	15766	0.0977172	0.272552	11.095	3.35524
GO:0046689	response to mercury ion	1	203	7	15766	0.0977172	0.272552	11.095	3.35524
GO:0006278	RNA-dependent DNA replication	1	203	7	15766	0.0977172	0.272552	11.095	3.35524
GO:0033089	positive regulation of T cell differentiation in thymus	1	203	7	15766	0.0977172	0.272552	11.095	3.35524
GO:0033689	negative regulation of osteoblast proliferation	1	203	7	15766	0.0977172	0.272552	11.095	3.35524
GO:0032609	interferon-gamma production	1	203	7	15766	0.0977172	0.272552	11.095	3.35524
GO:0061053	somite development	1	203	7	15766	0.0977172	0.272552	11.095	3.35524
GO:0061072	iris morphogenesis	1	203	7	15766	0.0977172	0.272552	11.095	3.35524
GO:0006122	mitochondrial electron transport, ubiquinol to cytochrome c	1	203	7	15766	0.0977172	0.272552	11.095	3.35524
GO:0048247	lymphocyte chemotaxis	1	203	7	15766	0.0977172	0.272552	11.095	3.35524
GO:0035965	cardiolipin acyl-chain remodeling	1	203	7	15766	0.0977172	0.272552	11.095	3.35524
GO:0060056	mammary gland involution	1	203	7	15766	0.0977172	0.272552	11.095	3.35524
GO:0060235	lens induction in camera-type eye	1	203	7	15766	0.0977172	0.272552	11.095	3.35524
GO:0000012	single strand break repair	1	203	7	15766	0.0977172	0.272552	11.095	3.35524
GO:0031000	response to caffeine	1	203	7	15766	0.0977172	0.272552	11.095	3.35524
GO:0006706	steroid catabolic process	1	203	7	15766	0.0977172	0.272552	11.095	3.35524
GO:0006725	cellular aromatic compound metabolic process	1	203	7	15766	0.0977172	0.272552	11.095	3.35524
GO:0045630	positive regulation of T-helper 2 cell differentiation	1	203	7	15766	0.0977172	0.272552	11.095	3.35524
GO:0032780	negative regulation of ATPase activity	1	203	7	15766	0.0977172	0.272552	11.095	3.35524
GO:0032469	endoplasmic reticulum calcium ion homeostasis	1	203	7	15766	0.0977172	0.272552	11.095	3.35524
GO:0019441	tryptophan catabolic process to kynurenine	1	203	7	15766	0.0977172	0.272552	11.095	3.35524
GO:0097320	membrane tubulation	1	203	7	15766	0.0977172	0.272552	11.095	3.35524
GO:0008366	axon ensheathment	1	203	7	15766	0.0977172	0.272552	11.095	3.35524
GO:0051001	negative regulation of nitric-oxide synthase activity	1	203	7	15766	0.0977172	0.272552	11.095	3.35524
GO:0002931	response to ischemia	1	203	7	15766	0.0977172	0.272552	11.095	3.35524
GO:0002455	humoral immune response mediated by circulating immunoglobulin	1	203	7	15766	0.0977172	0.272552	11.095	3.35524
GO:0007530	sex determination	1	203	7	15766	0.0977172	0.272552	11.095	3.35524
GO:0051024	positive regulation of immunoglobulin secretion	1	203	7	15766	0.0977172	0.272552	11.095	3.35524
GO:0051247	positive regulation of protein metabolic process	1	203	7	15766	0.0977172	0.272552	11.095	3.35524
GO:0002925	positive regulation of humoral immune response mediated by circulating immunoglobulin	1	203	7	15766	0.0977172	0.272552	11.095	3.35524
GO:0006874	cellular calcium ion homeostasis	3	203	83	15766	0.098612	0.274306	2.80717	3.34209
GO:0071320	cellular response to cAMP	2	203	40	15766	0.10072	0.278667	3.88325	3.31158
GO:0007588	excretion	2	203	40	15766	0.10072	0.278667	3.88325	3.31158
GO:0000165	MAPK cascade	3	203	85	15766	0.103822	0.279041	2.74112	3.26782
GO:0048661	positive regulation of smooth muscle cell proliferation	2	203	41	15766	0.104767	0.279041	3.78854	3.25475
GO:0008203	cholesterol metabolic process	3	203	86	15766	0.106466	0.279041	2.70925	3.23154
GO:0009103	lipopolysaccharide biosynthetic process	1	203	8	15766	0.109237	0.279041	9.70813	3.19447
GO:0009629	response to gravity	1	203	8	15766	0.109237	0.279041	9.70813	3.19447
GO:0000720	pyrimidine dimer repair by nucleotide-excision repair	1	203	8	15766	0.109237	0.279041	9.70813	3.19447
GO:0046470	phosphatidylcholine metabolic process	1	203	8	15766	0.109237	0.279041	9.70813	3.19447
GO:0051893	regulation of focal adhesion assembly	1	203	8	15766	0.109237	0.279041	9.70813	3.19447
GO:0006029	proteoglycan metabolic process	1	203	8	15766	0.109237	0.279041	9.70813	3.19447
GO:0003091	renal water homeostasis	1	203	8	15766	0.109237	0.279041	9.70813	3.19447
GO:0048245	eosinophil chemotaxis	1	203	8	15766	0.109237	0.279041	9.70813	3.19447
GO:0060059	embryonic retina morphogenesis in camera-type eye	1	203	8	15766	0.109237	0.279041	9.70813	3.19447
GO:0010888	negative regulation of lipid storage	1	203	8	15766	0.109237	0.279041	9.70813	3.19447
GO:0060674	placenta blood vessel development	1	203	8	15766	0.109237	0.279041	9.70813	3.19447
GO:0030595	leukocyte chemotaxis	1	203	8	15766	0.109237	0.279041	9.70813	3.19447
GO:0032700	negative regulation of interleukin-17 production	1	203	8	15766	0.109237	0.279041	9.70813	3.19447
GO:0070723	response to cholesterol	1	203	8	15766	0.109237	0.279041	9.70813	3.19447
GO:0010469	regulation of receptor activity	1	203	8	15766	0.109237	0.279041	9.70813	3.19447
GO:0070102	interleukin-6-mediated signaling pathway	1	203	8	15766	0.109237	0.279041	9.70813	3.19447
GO:0045806	negative regulation of endocytosis	1	203	8	15766	0.109237	0.279041	9.70813	3.19447
GO:0007289	spermatid nucleus differentiation	1	203	8	15766	0.109237	0.279041	9.70813	3.19447
GO:0002675	positive regulation of acute inflammatory response	1	203	8	15766	0.109237	0.279041	9.70813	3.19447
GO:0015893	drug transport	1	203	8	15766	0.109237	0.279041	9.70813	3.19447
GO:0048597	post-embryonic camera-type eye morphogenesis	1	203	8	15766	0.109237	0.279041	9.70813	3.19447
GO:0042116	macrophage activation	1	203	8	15766	0.109237	0.279041	9.70813	3.19447
GO:0060323	head morphogenesis	1	203	8	15766	0.109237	0.279041	9.70813	3.19447
GO:0001881	receptor recycling	1	203	8	15766	0.109237	0.279041	9.70813	3.19447
GO:0090002	establishment of protein localization to plasma membrane	1	203	8	15766	0.109237	0.279041	9.70813	3.19447
GO:0051013	microtubule severing	1	203	8	15766	0.109237	0.279041	9.70813	3.19447
GO:0003337	mesenchymal to epithelial transition involved in metanephros morphogenesis	1	203	8	15766	0.109237	0.279041	9.70813	3.19447
GO:0060907	positive regulation of macrophage cytokine production	1	203	8	15766	0.109237	0.279041	9.70813	3.19447
GO:0000122	negative regulation of transcription from RNA polymerase II promoter	11	203	549	15766	0.112086	0.285479	1.55613	3.15732
GO:0019221	cytokine-mediated signaling pathway	6	203	249	15766	0.112355	0.285479	1.87145	3.15387
GO:0051607	defense response to virus	4	203	141	15766	0.116879	0.285479	2.20326	3.09692
GO:0009612	response to mechanical stimulus	2	203	44	15766	0.117159	0.285479	3.53023	3.09346
GO:0006959	humoral immune response	2	203	44	15766	0.117159	0.285479	3.53023	3.09346
GO:0007586	digestion	3	203	91	15766	0.120069	0.285479	2.56039	3.05807
GO:0006268	DNA unwinding involved in DNA replication	1	203	9	15766	0.120609	0.285479	8.62945	3.05159
GO:0010042	response to manganese ion	1	203	9	15766	0.120609	0.285479	8.62945	3.05159
GO:0014912	negative regulation of smooth muscle cell migration	1	203	9	15766	0.120609	0.285479	8.62945	3.05159
GO:0046426	negative regulation of JAK-STAT cascade	1	203	9	15766	0.120609	0.285479	8.62945	3.05159
GO:0060052	neurofilament cytoskeleton organization	1	203	9	15766	0.120609	0.285479	8.62945	3.05159
GO:0071223	cellular response to lipoteichoic acid	1	203	9	15766	0.120609	0.285479	8.62945	3.05159
GO:0043088	regulation of Cdc42 GTPase activity	1	203	9	15766	0.120609	0.285479	8.62945	3.05159
GO:0061370	testosterone biosynthetic process	1	203	9	15766	0.120609	0.285479	8.62945	3.05159
GO:0001960	negative regulation of cytokine-mediated signaling pathway	1	203	9	15766	0.120609	0.285479	8.62945	3.05159
GO:0070307	lens fiber cell development	1	203	9	15766	0.120609	0.285479	8.62945	3.05159
GO:0032926	negative regulation of activin receptor signaling pathway	1	203	9	15766	0.120609	0.285479	8.62945	3.05159
GO:0001921	positive regulation of receptor recycling	1	203	9	15766	0.120609	0.285479	8.62945	3.05159
GO:1900006	positive regulation of dendrite development	1	203	9	15766	0.120609	0.285479	8.62945	3.05159
GO:0000185	activation of MAPKKK activity	1	203	9	15766	0.120609	0.285479	8.62945	3.05159
GO:0048016	inositol phosphate-mediated signaling	1	203	9	15766	0.120609	0.285479	8.62945	3.05159
GO:0002687	positive regulation of leukocyte migration	1	203	9	15766	0.120609	0.285479	8.62945	3.05159
GO:0006703	estrogen biosynthetic process	1	203	9	15766	0.120609	0.285479	8.62945	3.05159
GO:0045603	positive regulation of endothelial cell differentiation	1	203	9	15766	0.120609	0.285479	8.62945	3.05159
GO:0006983	ER overload response	1	203	9	15766	0.120609	0.285479	8.62945	3.05159
GO:0048935	peripheral nervous system neuron development	1	203	9	15766	0.120609	0.285479	8.62945	3.05159
GO:0071383	cellular response to steroid hormone stimulus	1	203	9	15766	0.120609	0.285479	8.62945	3.05159
GO:0032872	regulation of stress-activated MAPK cascade	1	203	9	15766	0.120609	0.285479	8.62945	3.05159
GO:0051918	negative regulation of fibrinolysis	1	203	9	15766	0.120609	0.285479	8.62945	3.05159
GO:0032026	response to magnesium ion	1	203	9	15766	0.120609	0.285479	8.62945	3.05159
GO:0002467	germinal center formation	1	203	9	15766	0.120609	0.285479	8.62945	3.05159
GO:0003382	epithelial cell morphogenesis	1	203	9	15766	0.120609	0.285479	8.62945	3.05159
GO:0050776	regulation of immune response	3	203	92	15766	0.122862	0.290146	2.53256	3.02489
GO:0016525	negative regulation of angiogenesis	2	203	46	15766	0.125613	0.295965	3.37674	2.99294
GO:0031589	cell-substrate adhesion	1	203	10	15766	0.131836	0.300341	7.7665	2.92319
GO:0042535	positive regulation of tumor necrosis factor biosynthetic process	1	203	10	15766	0.131836	0.300341	7.7665	2.92319
GO:0030858	positive regulation of epithelial cell differentiation	1	203	10	15766	0.131836	0.300341	7.7665	2.92319
GO:0010952	positive regulation of peptidase activity	1	203	10	15766	0.131836	0.300341	7.7665	2.92319
GO:0006342	chromatin silencing	1	203	10	15766	0.131836	0.300341	7.7665	2.92319
GO:0032703	negative regulation of interleukin-2 production	1	203	10	15766	0.131836	0.300341	7.7665	2.92319
GO:0006359	regulation of transcription from RNA polymerase III promoter	1	203	10	15766	0.131836	0.300341	7.7665	2.92319
GO:0008210	estrogen metabolic process	1	203	10	15766	0.131836	0.300341	7.7665	2.92319
GO:0001775	cell activation	1	203	10	15766	0.131836	0.300341	7.7665	2.92319
GO:0010832	negative regulation of myotube differentiation	1	203	10	15766	0.131836	0.300341	7.7665	2.92319
GO:0009062	fatty acid catabolic process	1	203	10	15766	0.131836	0.300341	7.7665	2.92319
GO:0015695	organic cation transport	1	203	10	15766	0.131836	0.300341	7.7665	2.92319
GO:0051457	maintenance of protein location in nucleus	1	203	10	15766	0.131836	0.300341	7.7665	2.92319
GO:0032435	negative regulation of proteasomal ubiquitin-dependent protein catabolic process	1	203	10	15766	0.131836	0.300341	7.7665	2.92319
GO:0045019	negative regulation of nitric oxide biosynthetic process	1	203	10	15766	0.131836	0.300341	7.7665	2.92319
GO:0031398	positive regulation of protein ubiquitination	2	203	48	15766	0.134205	0.302857	3.23604	2.89749
GO:0033138	positive regulation of peptidyl-serine phosphorylation	2	203	48	15766	0.134205	0.302857	3.23604	2.89749
GO:0030198	extracellular matrix organization	6	203	264	15766	0.136108	0.302857	1.76511	2.87718
GO:0007568	aging	3	203	97	15766	0.13717	0.302857	2.40201	2.86596
GO:0045727	positive regulation of translation	2	203	49	15766	0.138549	0.302857	3.17	2.85153
GO:0042542	response to hydrogen peroxide	2	203	49	15766	0.138549	0.302857	3.17	2.85153
GO:0007015	actin filament organization	2	203	49	15766	0.138549	0.302857	3.17	2.85153
GO:0070374	positive regulation of ERK1 and ERK2 cascade	3	203	98	15766	0.140097	0.302857	2.3775	2.8355
GO:0031581	hemidesmosome assembly	1	203	11	15766	0.142918	0.302857	7.06046	2.80674
GO:0008088	axon cargo transport	1	203	11	15766	0.142918	0.302857	7.06046	2.80674
GO:0045598	regulation of fat cell differentiation	1	203	11	15766	0.142918	0.302857	7.06046	2.80674
GO:0022409	positive regulation of cell-cell adhesion	1	203	11	15766	0.142918	0.302857	7.06046	2.80674
GO:0016558	protein import into peroxisome matrix	1	203	11	15766	0.142918	0.302857	7.06046	2.80674
GO:0016574	histone ubiquitination	1	203	11	15766	0.142918	0.302857	7.06046	2.80674
GO:1902042	negative regulation of extrinsic apoptotic signaling pathway via death domain receptors	1	203	11	15766	0.142918	0.302857	7.06046	2.80674
GO:0050710	negative regulation of cytokine secretion	1	203	11	15766	0.142918	0.302857	7.06046	2.80674
GO:0030193	regulation of blood coagulation	1	203	11	15766	0.142918	0.302857	7.06046	2.80674
GO:0001763	morphogenesis of a branching structure	1	203	11	15766	0.142918	0.302857	7.06046	2.80674
GO:0050707	regulation of cytokine secretion	1	203	11	15766	0.142918	0.302857	7.06046	2.80674
GO:0010460	positive regulation of heart rate	1	203	11	15766	0.142918	0.302857	7.06046	2.80674
GO:0007084	mitotic nuclear envelope reassembly	1	203	11	15766	0.142918	0.302857	7.06046	2.80674
GO:0045651	positive regulation of macrophage differentiation	1	203	11	15766	0.142918	0.302857	7.06046	2.80674
GO:0019953	sexual reproduction	1	203	11	15766	0.142918	0.302857	7.06046	2.80674
GO:0030330	DNA damage response, signal transduction by p53 class mediator	1	203	11	15766	0.142918	0.302857	7.06046	2.80674
GO:0007252	I-kappaB phosphorylation	1	203	11	15766	0.142918	0.302857	7.06046	2.80674
GO:2000352	negative regulation of endothelial cell apoptotic process	1	203	11	15766	0.142918	0.302857	7.06046	2.80674
GO:0009086	methionine biosynthetic process	1	203	11	15766	0.142918	0.302857	7.06046	2.80674
GO:0042438	melanin biosynthetic process	1	203	11	15766	0.142918	0.302857	7.06046	2.80674
GO:0019372	lipoxygenase pathway	1	203	11	15766	0.142918	0.302857	7.06046	2.80674
GO:0006998	nuclear envelope organization	1	203	11	15766	0.142918	0.302857	7.06046	2.80674
GO:0019430	removal of superoxide radicals	1	203	11	15766	0.142918	0.302857	7.06046	2.80674
GO:0090026	positive regulation of monocyte chemotaxis	1	203	11	15766	0.142918	0.302857	7.06046	2.80674
GO:0045926	negative regulation of growth	1	203	11	15766	0.142918	0.302857	7.06046	2.80674
GO:0031115	negative regulation of microtubule polymerization	1	203	11	15766	0.142918	0.302857	7.06046	2.80674
GO:0043524	negative regulation of neuron apoptotic process	3	203	100	15766	0.146012	0.308779	2.32995	2.77584
GO:0019882	antigen processing and presentation	2	203	51	15766	0.147325	0.309515	3.04569	2.76293
GO:0007224	smoothened signaling pathway	2	203	52	15766	0.151754	0.309515	2.98712	2.72019
GO:0006936	muscle contraction	3	203	102	15766	0.152006	0.309515	2.28427	2.7178
GO:0007517	muscle organ development	3	203	102	15766	0.152006	0.309515	2.28427	2.7178
GO:0045104	intermediate filament cytoskeleton organization	1	203	12	15766	0.153858	0.309515	6.47209	2.70033
GO:0046888	negative regulation of hormone secretion	1	203	12	15766	0.153858	0.309515	6.47209	2.70033
GO:0019852	L-ascorbic acid metabolic process	1	203	12	15766	0.153858	0.309515	6.47209	2.70033
GO:0060047	heart contraction	1	203	12	15766	0.153858	0.309515	6.47209	2.70033
GO:0032753	positive regulation of interleukin-4 production	1	203	12	15766	0.153858	0.309515	6.47209	2.70033
GO:0042267	natural killer cell mediated cytotoxicity	1	203	12	15766	0.153858	0.309515	6.47209	2.70033
GO:0060445	branching involved in salivary gland morphogenesis	1	203	12	15766	0.153858	0.309515	6.47209	2.70033
GO:0043069	negative regulation of programmed cell death	1	203	12	15766	0.153858	0.309515	6.47209	2.70033
GO:0030194	positive regulation of blood coagulation	1	203	12	15766	0.153858	0.309515	6.47209	2.70033
GO:0030195	negative regulation of blood coagulation	1	203	12	15766	0.153858	0.309515	6.47209	2.70033
GO:0042640	anagen	1	203	12	15766	0.153858	0.309515	6.47209	2.70033
GO:0006702	androgen biosynthetic process	1	203	12	15766	0.153858	0.309515	6.47209	2.70033
GO:0050872	white fat cell differentiation	1	203	12	15766	0.153858	0.309515	6.47209	2.70033
GO:0021702	cerebellar Purkinje cell differentiation	1	203	12	15766	0.153858	0.309515	6.47209	2.70033
GO:0019363	pyridine nucleotide biosynthetic process	1	203	12	15766	0.153858	0.309515	6.47209	2.70033
GO:0006978	DNA damage response, signal transduction by p53 class mediator resulting in transcription of p21 class mediator	1	203	12	15766	0.153858	0.309515	6.47209	2.70033
GO:0016050	vesicle organization	1	203	12	15766	0.153858	0.309515	6.47209	2.70033
GO:0002003	angiotensin maturation	1	203	12	15766	0.153858	0.309515	6.47209	2.70033
GO:0021680	cerebellar Purkinje cell layer development	1	203	12	15766	0.153858	0.309515	6.47209	2.70033
GO:0043508	negative regulation of JUN kinase activity	1	203	12	15766	0.153858	0.309515	6.47209	2.70033
GO:0051000	positive regulation of nitric-oxide synthase activity	1	203	12	15766	0.153858	0.309515	6.47209	2.70033
GO:0051260	protein homooligomerization	4	203	158	15766	0.155371	0.311951	1.9662	2.68621
GO:0001649	osteoblast differentiation	2	203	53	15766	0.156209	0.313025	2.93076	2.67845
GO:0002576	platelet degranulation	3	203	105	15766	0.161138	0.319411	2.219	2.63363
GO:0016042	lipid catabolic process	3	203	105	15766	0.161138	0.319411	2.219	2.63363
GO:0016337	cell-cell adhesion	3	203	106	15766	0.164218	0.319411	2.19807	2.60632
GO:0010224	response to UV-B	1	203	13	15766	0.164658	0.319411	5.97423	2.60246
GO:0046697	decidualization	1	203	13	15766	0.164658	0.319411	5.97423	2.60246
GO:0048488	synaptic vesicle endocytosis	1	203	13	15766	0.164658	0.319411	5.97423	2.60246
GO:0042088	T-helper 1 type immune response	1	203	13	15766	0.164658	0.319411	5.97423	2.60246
GO:0007625	grooming behavior	1	203	13	15766	0.164658	0.319411	5.97423	2.60246
GO:0071285	cellular response to lithium ion	1	203	13	15766	0.164658	0.319411	5.97423	2.60246
GO:0045662	negative regulation of myoblast differentiation	1	203	13	15766	0.164658	0.319411	5.97423	2.60246
GO:0010842	retina layer formation	1	203	13	15766	0.164658	0.319411	5.97423	2.60246
GO:0019395	fatty acid oxidation	1	203	13	15766	0.164658	0.319411	5.97423	2.60246
GO:0075713	establishment of integrated proviral latency	1	203	13	15766	0.164658	0.319411	5.97423	2.60246
GO:0033160	positive regulation of protein import into nucleus, translocation	1	203	13	15766	0.164658	0.319411	5.97423	2.60246
GO:0043922	negative regulation by host of viral transcription	1	203	13	15766	0.164658	0.319411	5.97423	2.60246
GO:0002042	cell migration involved in sprouting angiogenesis	1	203	13	15766	0.164658	0.319411	5.97423	2.60246
GO:0009435	NAD biosynthetic process	1	203	13	15766	0.164658	0.319411	5.97423	2.60246
GO:0045893	positive regulation of transcription, DNA-templated	10	203	534	15766	0.166482	0.322344	1.4544	2.58656
GO:0006954	inflammatory response	7	203	345	15766	0.169355	0.327177	1.57581	2.56188
GO:0046330	positive regulation of JNK cascade	2	203	56	15766	0.169713	0.327177	2.77375	2.55883
GO:0008360	regulation of cell shape	3	203	108	15766	0.170429	0.327177	2.15736	2.55276
GO:0030154	cell differentiation	12	203	671	15766	0.174102	0.327177	1.38894	2.52199
GO:0030216	keratinocyte differentiation	2	203	57	15766	0.174256	0.327177	2.72509	2.52072
GO:0006275	regulation of DNA replication	1	203	14	15766	0.175319	0.327177	5.5475	2.51195
GO:0001516	prostaglandin biosynthetic process	1	203	14	15766	0.175319	0.327177	5.5475	2.51195
GO:0060037	pharyngeal system development	1	203	14	15766	0.175319	0.327177	5.5475	2.51195
GO:0071276	cellular response to cadmium ion	1	203	14	15766	0.175319	0.327177	5.5475	2.51195
GO:0043651	linoleic acid metabolic process	1	203	14	15766	0.175319	0.327177	5.5475	2.51195
GO:0015908	fatty acid transport	1	203	14	15766	0.175319	0.327177	5.5475	2.51195
GO:0043616	keratinocyte proliferation	1	203	14	15766	0.175319	0.327177	5.5475	2.51195
GO:0050877	neurological system process	1	203	14	15766	0.175319	0.327177	5.5475	2.51195
GO:0048066	developmental pigmentation	1	203	14	15766	0.175319	0.327177	5.5475	2.51195
GO:0005513	detection of calcium ion	1	203	14	15766	0.175319	0.327177	5.5475	2.51195
GO:0002237	response to molecule of bacterial origin	1	203	14	15766	0.175319	0.327177	5.5475	2.51195
GO:0050832	defense response to fungus	1	203	14	15766	0.175319	0.327177	5.5475	2.51195
GO:0051602	response to electrical stimulus	1	203	14	15766	0.175319	0.327177	5.5475	2.51195
GO:0050868	negative regulation of T cell activation	1	203	14	15766	0.175319	0.327177	5.5475	2.51195
GO:0015813	L-glutamate transport	1	203	14	15766	0.175319	0.327177	5.5475	2.51195
GO:0000079	regulation of cyclin-dependent protein serine/threonine kinase activity	2	203	58	15766	0.178819	0.331244	2.6781	2.48343
GO:0001568	blood vessel development	2	203	58	15766	0.178819	0.331244	2.6781	2.48343
GO:0042632	cholesterol homeostasis	2	203	58	15766	0.178819	0.331244	2.6781	2.48343
GO:0042742	defense response to bacterium	3	203	112	15766	0.183043	0.331244	2.08031	2.44975
GO:0001570	vasculogenesis	2	203	59	15766	0.183399	0.331244	2.63271	2.44694
GO:0030326	embryonic limb morphogenesis	2	203	59	15766	0.183399	0.331244	2.63271	2.44694
GO:0018105	peptidyl-serine phosphorylation	2	203	59	15766	0.183399	0.331244	2.63271	2.44694
GO:0046849	bone remodeling	1	203	15	15766	0.185843	0.331244	5.17767	2.42784
GO:0048260	positive regulation of receptor-mediated endocytosis	1	203	15	15766	0.185843	0.331244	5.17767	2.42784
GO:0008637	apoptotic mitochondrial changes	1	203	15	15766	0.185843	0.331244	5.17767	2.42784
GO:0007271	synaptic transmission, cholinergic	1	203	15	15766	0.185843	0.331244	5.17767	2.42784
GO:0048745	smooth muscle tissue development	1	203	15	15766	0.185843	0.331244	5.17767	2.42784
GO:0050482	arachidonic acid secretion	1	203	15	15766	0.185843	0.331244	5.17767	2.42784
GO:0007026	negative regulation of microtubule depolymerization	1	203	15	15766	0.185843	0.331244	5.17767	2.42784
GO:0032786	positive regulation of DNA-templated transcription, elongation	1	203	15	15766	0.185843	0.331244	5.17767	2.42784
GO:0046328	regulation of JNK cascade	1	203	15	15766	0.185843	0.331244	5.17767	2.42784
GO:0071392	cellular response to estradiol stimulus	1	203	15	15766	0.185843	0.331244	5.17767	2.42784
GO:0071371	cellular response to gonadotropin stimulus	1	203	15	15766	0.185843	0.331244	5.17767	2.42784
GO:0071158	positive regulation of cell cycle arrest	1	203	15	15766	0.185843	0.331244	5.17767	2.42784
GO:0002244	hematopoietic progenitor cell differentiation	1	203	15	15766	0.185843	0.331244	5.17767	2.42784
GO:0051480	cytosolic calcium ion homeostasis	1	203	15	15766	0.185843	0.331244	5.17767	2.42784
GO:0016601	Rac protein signal transduction	1	203	15	15766	0.185843	0.331244	5.17767	2.42784
GO:0043113	receptor clustering	1	203	15	15766	0.185843	0.331244	5.17767	2.42784
GO:0043950	positive regulation of cAMP-mediated signaling	1	203	15	15766	0.185843	0.331244	5.17767	2.42784
GO:0001655	urogenital system development	1	203	15	15766	0.185843	0.331244	5.17767	2.42784
GO:0015012	heparan sulfate proteoglycan biosynthetic process	1	203	15	15766	0.185843	0.331244	5.17767	2.42784
GO:0051056	regulation of small GTPase mediated signal transduction	4	203	171	15766	0.187517	0.333651	1.81673	2.41491
GO:0015758	glucose transport	2	203	61	15766	0.192608	0.341505	2.54639	2.37626
GO:0043433	negative regulation of sequence-specific DNA binding transcription factor activity	2	203	61	15766	0.192608	0.341505	2.54639	2.37626
GO:0042554	superoxide anion generation	1	203	16	15766	0.196233	0.341505	4.85406	2.34936
GO:0048168	regulation of neuronal synaptic plasticity	1	203	16	15766	0.196233	0.341505	4.85406	2.34936
GO:0072332	intrinsic apoptotic signaling pathway by p53 class mediator	1	203	16	15766	0.196233	0.341505	4.85406	2.34936
GO:0006855	drug transmembrane transport	1	203	16	15766	0.196233	0.341505	4.85406	2.34936
GO:0006119	oxidative phosphorylation	1	203	16	15766	0.196233	0.341505	4.85406	2.34936
GO:0008209	androgen metabolic process	1	203	16	15766	0.196233	0.341505	4.85406	2.34936
GO:0001967	suckling behavior	1	203	16	15766	0.196233	0.341505	4.85406	2.34936
GO:0050718	positive regulation of interleukin-1 beta secretion	1	203	16	15766	0.196233	0.341505	4.85406	2.34936
GO:0090190	positive regulation of branching involved in ureteric bud morphogenesis	1	203	16	15766	0.196233	0.341505	4.85406	2.34936
GO:0048007	antigen processing and presentation, exogenous lipid antigen via MHC class Ib	1	203	16	15766	0.196233	0.341505	4.85406	2.34936
GO:0002437	inflammatory response to antigenic stimulus	1	203	16	15766	0.196233	0.341505	4.85406	2.34936
GO:0043065	positive regulation of apoptotic process	6	203	299	15766	0.199356	0.346356	1.5585	2.32658
GO:0007596	blood coagulation	9	203	494	15766	0.201296	0.349138	1.41495	2.31261
GO:0044237	cellular metabolic process	4	203	178	15766	0.205627	0.350489	1.74528	2.2819
GO:0006401	RNA catabolic process	1	203	17	15766	0.206489	0.350489	4.56853	2.27586
GO:0042738	exogenous drug catabolic process	1	203	17	15766	0.206489	0.350489	4.56853	2.27586
GO:0042730	fibrinolysis	1	203	17	15766	0.206489	0.350489	4.56853	2.27586
GO:0032314	regulation of Rac GTPase activity	1	203	17	15766	0.206489	0.350489	4.56853	2.27586
GO:0006103	2-oxoglutarate metabolic process	1	203	17	15766	0.206489	0.350489	4.56853	2.27586
GO:0030500	regulation of bone mineralization	1	203	17	15766	0.206489	0.350489	4.56853	2.27586
GO:2000134	negative regulation of G1/S transition of mitotic cell cycle	1	203	17	15766	0.206489	0.350489	4.56853	2.27586
GO:0045880	positive regulation of smoothened signaling pathway	1	203	17	15766	0.206489	0.350489	4.56853	2.27586
GO:2000811	negative regulation of anoikis	1	203	17	15766	0.206489	0.350489	4.56853	2.27586
GO:0061098	positive regulation of protein tyrosine kinase activity	1	203	17	15766	0.206489	0.350489	4.56853	2.27586
GO:0051930	regulation of sensory perception of pain	1	203	17	15766	0.206489	0.350489	4.56853	2.27586
GO:0002092	positive regulation of receptor internalization	1	203	17	15766	0.206489	0.350489	4.56853	2.27586
GO:0006334	nucleosome assembly	3	203	122	15766	0.215543	0.359399	1.9098	2.21396
GO:0001523	retinoid metabolic process	2	203	66	15766	0.215858	0.359399	2.35349	2.21185
GO:0035264	multicellular organism growth	2	203	66	15766	0.215858	0.359399	2.35349	2.21185
GO:0010744	positive regulation of macrophage derived foam cell differentiation	1	203	18	15766	0.216614	0.359399	4.31472	2.2068
GO:0010508	positive regulation of autophagy	1	203	18	15766	0.216614	0.359399	4.31472	2.2068
GO:0045777	positive regulation of blood pressure	1	203	18	15766	0.216614	0.359399	4.31472	2.2068
GO:0032967	positive regulation of collagen biosynthetic process	1	203	18	15766	0.216614	0.359399	4.31472	2.2068
GO:0043409	negative regulation of MAPK cascade	1	203	18	15766	0.216614	0.359399	4.31472	2.2068
GO:0030101	natural killer cell activation	1	203	18	15766	0.216614	0.359399	4.31472	2.2068
GO:0050678	regulation of epithelial cell proliferation	1	203	18	15766	0.216614	0.359399	4.31472	2.2068
GO:0033137	negative regulation of peptidyl-serine phosphorylation	1	203	18	15766	0.216614	0.359399	4.31472	2.2068
GO:0048557	embryonic digestive tract morphogenesis	1	203	18	15766	0.216614	0.359399	4.31472	2.2068
GO:0002026	regulation of the force of heart contraction	1	203	18	15766	0.216614	0.359399	4.31472	2.2068
GO:0060395	SMAD protein signal transduction	1	203	18	15766	0.216614	0.359399	4.31472	2.2068
GO:0051897	positive regulation of protein kinase B signaling	2	203	67	15766	0.220538	0.364737	2.31836	2.1809
GO:0030307	positive regulation of cell growth	2	203	67	15766	0.220538	0.364737	2.31836	2.1809
GO:0022904	respiratory electron transport chain	3	203	124	15766	0.222182	0.366553	1.87899	2.17019
GO:0044281	small molecule metabolic process	23	203	1475	15766	0.223597	0.366553	1.21105	2.16103
GO:0008045	motor neuron axon guidance	1	203	19	15766	0.226609	0.366553	4.08763	2.14172
GO:0018149	peptide cross-linking	1	203	19	15766	0.226609	0.366553	4.08763	2.14172
GO:0016079	synaptic vesicle exocytosis	1	203	19	15766	0.226609	0.366553	4.08763	2.14172
GO:0046209	nitric oxide metabolic process	1	203	19	15766	0.226609	0.366553	4.08763	2.14172
GO:0006801	superoxide metabolic process	1	203	19	15766	0.226609	0.366553	4.08763	2.14172
GO:0046716	muscle cell cellular homeostasis	1	203	19	15766	0.226609	0.366553	4.08763	2.14172
GO:0030902	hindbrain development	1	203	19	15766	0.226609	0.366553	4.08763	2.14172
GO:0019915	lipid storage	1	203	19	15766	0.226609	0.366553	4.08763	2.14172
GO:0050880	regulation of blood vessel size	1	203	19	15766	0.226609	0.366553	4.08763	2.14172
GO:0046329	negative regulation of JNK cascade	1	203	19	15766	0.226609	0.366553	4.08763	2.14172
GO:0050850	positive regulation of calcium-mediated signaling	1	203	19	15766	0.226609	0.366553	4.08763	2.14172
GO:0030278	regulation of ossification	1	203	19	15766	0.226609	0.366553	4.08763	2.14172
GO:0042060	wound healing	2	203	70	15766	0.234624	0.374875	2.219	2.09158
GO:0006367	transcription initiation from RNA polymerase II promoter	4	203	189	15766	0.235009	0.374875	1.6437	2.08921
GO:0017157	regulation of exocytosis	1	203	20	15766	0.236476	0.374875	3.88325	2.08023
GO:0046688	response to copper ion	1	203	20	15766	0.236476	0.374875	3.88325	2.08023
GO:0006386	termination of RNA polymerase III transcription	1	203	20	15766	0.236476	0.374875	3.88325	2.08023
GO:0006385	transcription elongation from RNA polymerase III promoter	1	203	20	15766	0.236476	0.374875	3.88325	2.08023
GO:0001539	ciliary or bacterial-type flagellar motility	1	203	20	15766	0.236476	0.374875	3.88325	2.08023
GO:0006941	striated muscle contraction	1	203	20	15766	0.236476	0.374875	3.88325	2.08023
GO:0019370	leukotriene biosynthetic process	1	203	20	15766	0.236476	0.374875	3.88325	2.08023
GO:0072661	protein targeting to plasma membrane	1	203	20	15766	0.236476	0.374875	3.88325	2.08023
GO:0019433	triglyceride catabolic process	1	203	20	15766	0.236476	0.374875	3.88325	2.08023
GO:0043523	regulation of neuron apoptotic process	1	203	20	15766	0.236476	0.374875	3.88325	2.08023
GO:0045907	positive regulation of vasoconstriction	1	203	20	15766	0.236476	0.374875	3.88325	2.08023
GO:0051384	response to glucocorticoid	2	203	71	15766	0.23933	0.378817	2.18775	2.06293
GO:0006813	potassium ion transport	3	203	130	15766	0.242322	0.382099	1.79227	2.045
GO:0035023	regulation of Rho protein signal transduction	2	203	72	15766	0.24404	0.382099	2.15736	2.03481
GO:0007179	transforming growth factor beta receptor signaling pathway	3	203	131	15766	0.245707	0.382099	1.77859	2.02499
GO:0048873	homeostasis of number of cells within a tissue	1	203	21	15766	0.246217	0.382099	3.69833	2.022
GO:0007140	male meiosis	1	203	21	15766	0.246217	0.382099	3.69833	2.022
GO:0050999	regulation of nitric-oxide synthase activity	1	203	21	15766	0.246217	0.382099	3.69833	2.022
GO:0036149	phosphatidylinositol acyl-chain remodeling	1	203	21	15766	0.246217	0.382099	3.69833	2.022
GO:0043542	endothelial cell migration	1	203	21	15766	0.246217	0.382099	3.69833	2.022
GO:0001708	cell fate specification	1	203	21	15766	0.246217	0.382099	3.69833	2.022
GO:2001240	negative regulation of extrinsic apoptotic signaling pathway in absence of ligand	1	203	21	15766	0.246217	0.382099	3.69833	2.022
GO:0045453	bone resorption	1	203	21	15766	0.246217	0.382099	3.69833	2.022
GO:0030325	adrenal gland development	1	203	21	15766	0.246217	0.382099	3.69833	2.022
GO:0045909	positive regulation of vasodilation	1	203	21	15766	0.246217	0.382099	3.69833	2.022
GO:0007601	visual perception	4	203	195	15766	0.251428	0.3896	1.59313	1.99178
GO:0034329	cell junction assembly	2	203	74	15766	0.25347	0.391719	2.09905	1.98011
GO:0042755	eating behavior	1	203	22	15766	0.255832	0.391719	3.53023	1.96673
GO:0042326	negative regulation of phosphorylation	1	203	22	15766	0.255832	0.391719	3.53023	1.96673
GO:0036148	phosphatidylglycerol acyl-chain remodeling	1	203	22	15766	0.255832	0.391719	3.53023	1.96673
GO:0031424	keratinization	1	203	22	15766	0.255832	0.391719	3.53023	1.96673
GO:0045879	negative regulation of smoothened signaling pathway	1	203	22	15766	0.255832	0.391719	3.53023	1.96673
GO:0009755	hormone-mediated signaling pathway	1	203	22	15766	0.255832	0.391719	3.53023	1.96673
GO:0009060	aerobic respiration	1	203	22	15766	0.255832	0.391719	3.53023	1.96673
GO:0043066	negative regulation of apoptotic process	9	203	534	15766	0.264053	0.400314	1.30896	1.9211
GO:0008152	metabolic process	12	203	742	15766	0.264648	0.400314	1.25604	1.91785
GO:0043547	positive regulation of GTPase activity	4	203	200	15766	0.265283	0.400314	1.5533	1.9144
GO:0043388	positive regulation of DNA binding	1	203	23	15766	0.265324	0.400314	3.37674	1.91417
GO:0009880	embryonic pattern specification	1	203	23	15766	0.265324	0.400314	3.37674	1.91417
GO:0050772	positive regulation of axonogenesis	1	203	23	15766	0.265324	0.400314	3.37674	1.91417
GO:0032689	negative regulation of interferon-gamma production	1	203	23	15766	0.265324	0.400314	3.37674	1.91417
GO:0036150	phosphatidylserine acyl-chain remodeling	1	203	23	15766	0.265324	0.400314	3.37674	1.91417
GO:0045862	positive regulation of proteolysis	1	203	23	15766	0.265324	0.400314	3.37674	1.91417
GO:0042130	negative regulation of T cell proliferation	1	203	23	15766	0.265324	0.400314	3.37674	1.91417
GO:0007565	female pregnancy	2	203	77	15766	0.267624	0.403193	2.01727	1.90172
GO:0007050	cell cycle arrest	3	203	138	15766	0.269581	0.405551	1.68837	1.89121
GO:0008089	anterograde axon cargo transport	1	203	24	15766	0.274695	0.409661	3.23604	1.8641
GO:0010043	response to zinc ion	1	203	24	15766	0.274695	0.409661	3.23604	1.8641
GO:0019229	regulation of vasoconstriction	1	203	24	15766	0.274695	0.409661	3.23604	1.8641
GO:2001238	positive regulation of extrinsic apoptotic signaling pathway	1	203	24	15766	0.274695	0.409661	3.23604	1.8641
GO:0031016	pancreas development	1	203	24	15766	0.274695	0.409661	3.23604	1.8641
GO:0030301	cholesterol transport	1	203	24	15766	0.274695	0.409661	3.23604	1.8641
GO:0022617	extracellular matrix disassembly	2	203	79	15766	0.277056	0.411992	1.9662	1.85175
GO:0009791	post-embryonic development	2	203	79	15766	0.277056	0.411992	1.9662	1.85175
GO:0031397	negative regulation of protein ubiquitination	1	203	25	15766	0.283946	0.416831	3.1066	1.81631
GO:0000060	protein import into nucleus, translocation	1	203	25	15766	0.283946	0.416831	3.1066	1.81631
GO:0031069	hair follicle morphogenesis	1	203	25	15766	0.283946	0.416831	3.1066	1.81631
GO:0016925	protein sumoylation	1	203	25	15766	0.283946	0.416831	3.1066	1.81631
GO:0000188	inactivation of MAPK activity	1	203	25	15766	0.283946	0.416831	3.1066	1.81631
GO:0046580	negative regulation of Ras protein signal transduction	1	203	25	15766	0.283946	0.416831	3.1066	1.81631
GO:0001816	cytokine production	1	203	25	15766	0.283946	0.416831	3.1066	1.81631
GO:0032091	negative regulation of protein binding	1	203	25	15766	0.283946	0.416831	3.1066	1.81631
GO:0001654	eye development	1	203	25	15766	0.283946	0.416831	3.1066	1.81631
GO:0007626	locomotory behavior	2	203	82	15766	0.291187	0.425395	1.89427	1.77998
GO:0051899	membrane depolarization	1	203	26	15766	0.293078	0.425395	2.98712	1.77065
GO:0006479	protein methylation	1	203	26	15766	0.293078	0.425395	2.98712	1.77065
GO:0046427	positive regulation of JAK-STAT cascade	1	203	26	15766	0.293078	0.425395	2.98712	1.77065
GO:2001244	positive regulation of intrinsic apoptotic signaling pathway	1	203	26	15766	0.293078	0.425395	2.98712	1.77065
GO:0032735	positive regulation of interleukin-12 production	1	203	26	15766	0.293078	0.425395	2.98712	1.77065
GO:0030177	positive regulation of Wnt signaling pathway	1	203	26	15766	0.293078	0.425395	2.98712	1.77065
GO:0060338	regulation of type I interferon-mediated signaling pathway	1	203	26	15766	0.293078	0.425395	2.98712	1.77065
GO:0001666	response to hypoxia	3	203	147	15766	0.300596	0.434205	1.585	1.7341
GO:0048147	negative regulation of fibroblast proliferation	1	203	27	15766	0.302093	0.434205	2.87648	1.72694
GO:0055010	ventricular cardiac muscle tissue morphogenesis	1	203	27	15766	0.302093	0.434205	2.87648	1.72694
GO:0043200	response to amino acid	1	203	27	15766	0.302093	0.434205	2.87648	1.72694
GO:0050715	positive regulation of cytokine secretion	1	203	27	15766	0.302093	0.434205	2.87648	1.72694
GO:0001937	negative regulation of endothelial cell proliferation	1	203	27	15766	0.302093	0.434205	2.87648	1.72694
GO:0009267	cellular response to starvation	1	203	27	15766	0.302093	0.434205	2.87648	1.72694
GO:0008584	male gonad development	2	203	86	15766	0.309962	0.440252	1.80616	1.68984
GO:0042517	positive regulation of tyrosine phosphorylation of Stat3 protein	1	203	28	15766	0.310992	0.440252	2.77375	1.68505
GO:0006611	protein export from nucleus	1	203	28	15766	0.310992	0.440252	2.77375	1.68505
GO:0036152	phosphatidylethanolamine acyl-chain remodeling	1	203	28	15766	0.310992	0.440252	2.77375	1.68505
GO:0006325	chromatin organization	1	203	28	15766	0.310992	0.440252	2.77375	1.68505
GO:0032320	positive regulation of Ras GTPase activity	1	203	28	15766	0.310992	0.440252	2.77375	1.68505
GO:0045214	sarcomere organization	1	203	28	15766	0.310992	0.440252	2.77375	1.68505
GO:0008406	gonad development	1	203	28	15766	0.310992	0.440252	2.77375	1.68505
GO:0018107	peptidyl-threonine phosphorylation	1	203	28	15766	0.310992	0.440252	2.77375	1.68505
GO:0007346	regulation of mitotic cell cycle	1	203	28	15766	0.310992	0.440252	2.77375	1.68505
GO:0051258	protein polymerization	1	203	28	15766	0.310992	0.440252	2.77375	1.68505
GO:0001525	angiogenesis	4	203	217	15766	0.313223	0.442803	1.43161	1.67474
GO:0009636	response to toxic substance	2	203	87	15766	0.31464	0.443591	1.7854	1.66822
GO:0071456	cellular response to hypoxia	2	203	87	15766	0.31464	0.443591	1.7854	1.66822
GO:0000096	sulfur amino acid metabolic process	1	203	29	15766	0.319777	0.447168	2.6781	1.64486
GO:0010977	negative regulation of neuron projection development	1	203	29	15766	0.319777	0.447168	2.6781	1.64486
GO:0007422	peripheral nervous system development	1	203	29	15766	0.319777	0.447168	2.6781	1.64486
GO:0050873	brown fat cell differentiation	1	203	29	15766	0.319777	0.447168	2.6781	1.64486
GO:0043491	protein kinase B signaling	1	203	29	15766	0.319777	0.447168	2.6781	1.64486
GO:0010595	positive regulation of endothelial cell migration	1	203	29	15766	0.319777	0.447168	2.6781	1.64486
GO:0008150	biological_process	10	203	640	15766	0.322829	0.450654	1.21352	1.63116
GO:0006366	transcription from RNA polymerase II promoter	6	203	358	15766	0.323143	0.450654	1.30165	1.62975
GO:0001503	ossification	2	203	89	15766	0.323973	0.451202	1.74528	1.62605
GO:0009314	response to radiation	1	203	30	15766	0.32845	0.454007	2.58883	1.60625
GO:0010942	positive regulation of cell death	1	203	30	15766	0.32845	0.454007	2.58883	1.60625
GO:0007093	mitotic cell cycle checkpoint	1	203	30	15766	0.32845	0.454007	2.58883	1.60625
GO:0048008	platelet-derived growth factor receptor signaling pathway	1	203	30	15766	0.32845	0.454007	2.58883	1.60625
GO:1901687	glutathione derivative biosynthetic process	1	203	30	15766	0.32845	0.454007	2.58883	1.60625
GO:0071805	potassium ion transmembrane transport	2	203	90	15766	0.328627	0.454007	1.72589	1.60548
GO:0035115	embryonic forelimb morphogenesis	1	203	31	15766	0.337012	0.460657	2.50532	1.56913
GO:0045599	negative regulation of fat cell differentiation	1	203	31	15766	0.337012	0.460657	2.50532	1.56913
GO:0007159	leukocyte cell-cell adhesion	1	203	31	15766	0.337012	0.460657	2.50532	1.56913
GO:0050918	positive chemotaxis	1	203	31	15766	0.337012	0.460657	2.50532	1.56913
GO:0016579	protein deubiquitination	1	203	31	15766	0.337012	0.460657	2.50532	1.56913
GO:0001944	vasculature development	1	203	31	15766	0.337012	0.460657	2.50532	1.56913
GO:0060348	bone development	1	203	31	15766	0.337012	0.460657	2.50532	1.56913
GO:0007528	neuromuscular junction development	1	203	31	15766	0.337012	0.460657	2.50532	1.56913
GO:0001822	kidney development	2	203	92	15766	0.337907	0.461269	1.68837	1.5653
GO:0006351	transcription, DNA-templated	29	203	2044	15766	0.343117	0.467763	1.1019	1.54323
GO:0070301	cellular response to hydrogen peroxide	1	203	32	15766	0.345464	0.467873	2.42703	1.53339
GO:0034446	substrate adhesion-dependent cell spreading	1	203	32	15766	0.345464	0.467873	2.42703	1.53339
GO:0048013	ephrin receptor signaling pathway	1	203	32	15766	0.345464	0.467873	2.42703	1.53339
GO:0060325	face morphogenesis	1	203	32	15766	0.345464	0.467873	2.42703	1.53339
GO:0002053	positive regulation of mesenchymal cell proliferation	1	203	32	15766	0.345464	0.467873	2.42703	1.53339
GO:0051726	regulation of cell cycle	2	203	94	15766	0.347145	0.469533	1.65245	1.52639
GO:0009117	nucleotide metabolic process	1	203	33	15766	0.353808	0.474811	2.35349	1.49896
GO:0045787	positive regulation of cell cycle	1	203	33	15766	0.353808	0.474811	2.35349	1.49896
GO:0046677	response to antibiotic	1	203	33	15766	0.353808	0.474811	2.35349	1.49896
GO:0006284	base-excision repair	1	203	33	15766	0.353808	0.474811	2.35349	1.49896
GO:0031018	endocrine pancreas development	1	203	33	15766	0.353808	0.474811	2.35349	1.49896
GO:0071560	cellular response to transforming growth factor beta stimulus	1	203	33	15766	0.353808	0.474811	2.35349	1.49896
GO:0030168	platelet activation	4	203	232	15766	0.356062	0.476349	1.33905	1.4898
GO:0046474	glycerophospholipid biosynthetic process	2	203	96	15766	0.356339	0.476349	1.61802	1.48868
GO:0031175	neuron projection development	2	203	96	15766	0.356339	0.476349	1.61802	1.48868
GO:0030324	lung development	2	203	97	15766	0.360917	0.479013	1.60134	1.47026
GO:0021549	cerebellum development	1	203	34	15766	0.362045	0.479013	2.28427	1.46576
GO:0001569	patterning of blood vessels	1	203	34	15766	0.362045	0.479013	2.28427	1.46576
GO:0030148	sphingolipid biosynthetic process	1	203	34	15766	0.362045	0.479013	2.28427	1.46576
GO:0030901	midbrain development	1	203	34	15766	0.362045	0.479013	2.28427	1.46576
GO:0032024	positive regulation of insulin secretion	1	203	34	15766	0.362045	0.479013	2.28427	1.46576
GO:0071347	cellular response to interleukin-1	1	203	34	15766	0.362045	0.479013	2.28427	1.46576
GO:0007566	embryo implantation	1	203	34	15766	0.362045	0.479013	2.28427	1.46576
GO:0007603	phototransduction, visible light	2	203	98	15766	0.365484	0.482944	1.585	1.45212
GO:0006654	phosphatidic acid biosynthetic process	1	203	35	15766	0.370176	0.484799	2.219	1.43372
GO:0022008	neurogenesis	1	203	35	15766	0.370176	0.484799	2.219	1.43372
GO:0072593	reactive oxygen species metabolic process	1	203	35	15766	0.370176	0.484799	2.219	1.43372
GO:0032729	positive regulation of interferon-gamma production	1	203	35	15766	0.370176	0.484799	2.219	1.43372
GO:0007205	protein kinase C-activating G-protein coupled receptor signaling pathway	1	203	35	15766	0.370176	0.484799	2.219	1.43372
GO:0050714	positive regulation of protein secretion	1	203	35	15766	0.370176	0.484799	2.219	1.43372
GO:0031667	response to nutrient levels	1	203	35	15766	0.370176	0.484799	2.219	1.43372
GO:0034976	response to endoplasmic reticulum stress	1	203	36	15766	0.378203	0.489105	2.15736	1.40277
GO:0006641	triglyceride metabolic process	1	203	36	15766	0.378203	0.489105	2.15736	1.40277
GO:0030433	ER-associated ubiquitin-dependent protein catabolic process	1	203	36	15766	0.378203	0.489105	2.15736	1.40277
GO:0043407	negative regulation of MAP kinase activity	1	203	36	15766	0.378203	0.489105	2.15736	1.40277
GO:0043280	positive regulation of cysteine-type endopeptidase activity involved in apoptotic process	1	203	36	15766	0.378203	0.489105	2.15736	1.40277
GO:0034332	adherens junction organization	1	203	36	15766	0.378203	0.489105	2.15736	1.40277
GO:0071310	cellular response to organic substance	1	203	36	15766	0.378203	0.489105	2.15736	1.40277
GO:0043473	pigmentation	1	203	36	15766	0.378203	0.489105	2.15736	1.40277
GO:0030522	intracellular receptor signaling pathway	1	203	36	15766	0.378203	0.489105	2.15736	1.40277
GO:0042157	lipoprotein metabolic process	1	203	36	15766	0.378203	0.489105	2.15736	1.40277
GO:0045892	negative regulation of transcription, DNA-templated	7	203	457	15766	0.3821	0.493526	1.18962	1.38798
GO:0007204	positive regulation of cytosolic calcium ion concentration	2	203	102	15766	0.383615	0.494863	1.52284	1.38227
GO:0007155	cell adhesion	9	203	605	15766	0.385863	0.495627	1.15535	1.37384
GO:0045785	positive regulation of cell adhesion	1	203	37	15766	0.386128	0.495627	2.09905	1.37285
GO:0006749	glutathione metabolic process	1	203	37	15766	0.386128	0.495627	2.09905	1.37285
GO:0042113	B cell activation	1	203	37	15766	0.386128	0.495627	2.09905	1.37285
GO:0016310	phosphorylation	11	203	753	15766	0.387392	0.496632	1.13455	1.36813
GO:0007154	cell communication	2	203	104	15766	0.392594	0.501922	1.49356	1.34889
GO:0006635	fatty acid beta-oxidation	1	203	38	15766	0.393951	0.501922	2.04382	1.34391
GO:0060048	cardiac muscle contraction	1	203	38	15766	0.393951	0.501922	2.04382	1.34391
GO:0030199	collagen fibril organization	1	203	38	15766	0.393951	0.501922	2.04382	1.34391
GO:0007017	microtubule-based process	1	203	38	15766	0.393951	0.501922	2.04382	1.34391
GO:0090305	nucleic acid phosphodiester bond hydrolysis	2	203	105	15766	0.397061	0.505262	1.47933	1.33257
GO:0035556	intracellular signal transduction	6	203	393	15766	0.400937	0.506138	1.18573	1.31855
GO:0030218	erythrocyte differentiation	1	203	39	15766	0.401673	0.506138	1.99141	1.3159
GO:0030855	epithelial cell differentiation	1	203	39	15766	0.401673	0.506138	1.99141	1.3159
GO:0035725	sodium ion transmembrane transport	1	203	39	15766	0.401673	0.506138	1.99141	1.3159
GO:0071407	cellular response to organic cyclic compound	1	203	39	15766	0.401673	0.506138	1.99141	1.3159
GO:0032092	positive regulation of protein binding	1	203	39	15766	0.401673	0.506138	1.99141	1.3159
GO:0030049	muscle filament sliding	1	203	39	15766	0.401673	0.506138	1.99141	1.3159
GO:0016485	protein processing	1	203	39	15766	0.401673	0.506138	1.99141	1.3159
GO:0042552	myelination	1	203	40	15766	0.409297	0.513238	1.94163	1.28878
GO:0030879	mammary gland development	1	203	40	15766	0.409297	0.513238	1.94163	1.28878
GO:0001541	ovarian follicle development	1	203	40	15766	0.409297	0.513238	1.94163	1.28878
GO:0009408	response to heat	1	203	40	15766	0.409297	0.513238	1.94163	1.28878
GO:0007249	I-kappaB kinase/NF-kappaB signaling	1	203	41	15766	0.416824	0.520777	1.89427	1.26249
GO:0048705	skeletal system morphogenesis	1	203	41	15766	0.416824	0.520777	1.89427	1.26249
GO:0001658	branching involved in ureteric bud morphogenesis	1	203	41	15766	0.416824	0.520777	1.89427	1.26249
GO:0008015	blood circulation	1	203	42	15766	0.424254	0.527506	1.84917	1.237
GO:0048812	neuron projection morphogenesis	1	203	42	15766	0.424254	0.527506	1.84917	1.237
GO:0006383	transcription from RNA polymerase III promoter	1	203	42	15766	0.424254	0.527506	1.84917	1.237
GO:0001890	placenta development	1	203	42	15766	0.424254	0.527506	1.84917	1.237
GO:0006915	apoptotic process	11	203	781	15766	0.431346	0.532774	1.09387	1.21308
GO:0007595	lactation	1	203	43	15766	0.431588	0.532774	1.80616	1.21227
GO:0045786	negative regulation of cell cycle	1	203	43	15766	0.431588	0.532774	1.80616	1.21227
GO:0007611	learning or memory	1	203	43	15766	0.431588	0.532774	1.80616	1.21227
GO:0042102	positive regulation of T cell proliferation	1	203	43	15766	0.431588	0.532774	1.80616	1.21227
GO:0007339	binding of sperm to zona pellucida	1	203	43	15766	0.431588	0.532774	1.80616	1.21227
GO:0007283	spermatogenesis	5	203	335	15766	0.437633	0.539591	1.15918	1.19221
GO:0051084	'de novo' posttranslational protein folding	1	203	44	15766	0.438829	0.54042	1.76511	1.18827
GO:0051291	protein heterooligomerization	1	203	45	15766	0.445978	0.545965	1.72589	1.16496
GO:0006836	neurotransmitter transport	1	203	45	15766	0.445978	0.545965	1.72589	1.16496
GO:0051591	response to cAMP	1	203	45	15766	0.445978	0.545965	1.72589	1.16496
GO:0007612	learning	1	203	45	15766	0.445978	0.545965	1.72589	1.16496
GO:0008344	adult locomotory behavior	1	203	45	15766	0.445978	0.545965	1.72589	1.16496
GO:0014068	positive regulation of phosphatidylinositol 3-kinase signaling	1	203	46	15766	0.453034	0.553947	1.68837	1.14231
GO:0007264	small GTPase mediated signal transduction	5	203	342	15766	0.45471	0.555338	1.13545	1.13698
GO:0006355	regulation of transcription, DNA-templated	29	203	2170	15766	0.456301	0.556623	1.03792	1.13194
GO:0006357	regulation of transcription from RNA polymerase II promoter	5	203	343	15766	0.457138	0.556743	1.13214	1.1293
GO:0007275	multicellular organismal development	14	203	1026	15766	0.457479	0.556743	1.05976	1.12822
GO:0007610	behavior	1	203	47	15766	0.460001	0.557083	1.65245	1.12029
GO:0001947	heart looping	1	203	47	15766	0.460001	0.557083	1.65245	1.12029
GO:0042110	T cell activation	1	203	47	15766	0.460001	0.557083	1.65245	1.12029
GO:0006950	response to stress	3	203	194	15766	0.460457	0.557083	1.20101	1.11886
GO:0032259	methylation	3	203	194	15766	0.460457	0.557083	1.20101	1.11886
GO:0007049	cell cycle	9	203	649	15766	0.463083	0.559604	1.07702	1.11066
GO:0034641	cellular nitrogen compound metabolic process	3	203	195	15766	0.463715	0.559712	1.19485	1.10869
GO:0007613	memory	1	203	48	15766	0.466878	0.562215	1.61802	1.09888
GO:0009968	negative regulation of signal transduction	1	203	48	15766	0.466878	0.562215	1.61802	1.09888
GO:0007010	cytoskeleton organization	2	203	122	15766	0.470372	0.565762	1.2732	1.08813
GO:0035914	skeletal muscle cell differentiation	1	203	49	15766	0.473667	0.568401	1.585	1.07805
GO:0051259	protein oligomerization	1	203	49	15766	0.473667	0.568401	1.585	1.07805
GO:0007420	brain development	3	203	199	15766	0.476658	0.571325	1.17083	1.06897
GO:0006626	protein targeting to mitochondrion	1	203	50	15766	0.48037	0.57444	1.5533	1.05778
GO:0043401	steroid hormone mediated signaling pathway	1	203	50	15766	0.48037	0.57444	1.5533	1.05778
GO:0007417	central nervous system development	2	203	126	15766	0.486825	0.578997	1.23278	1.03852
GO:0010923	negative regulation of phosphatase activity	1	203	51	15766	0.486986	0.578997	1.52284	1.03805
GO:0006953	acute-phase response	1	203	51	15766	0.486986	0.578997	1.52284	1.03805
GO:0043434	response to peptide hormone	1	203	51	15766	0.486986	0.578997	1.52284	1.03805
GO:0009953	dorsal/ventral pattern formation	1	203	51	15766	0.486986	0.578997	1.52284	1.03805
GO:0048011	neurotrophin TRK receptor signaling pathway	4	203	279	15766	0.487682	0.579157	1.11348	1.03599
GO:0006283	transcription-coupled nucleotide-excision repair	1	203	52	15766	0.493518	0.584072	1.49356	1.01883
GO:0045596	negative regulation of cell differentiation	1	203	52	15766	0.493518	0.584072	1.49356	1.01883
GO:0043085	positive regulation of catalytic activity	1	203	52	15766	0.493518	0.584072	1.49356	1.01883
GO:0071356	cellular response to tumor necrosis factor	1	203	53	15766	0.499966	0.591026	1.46538	1.0001
GO:0006814	sodium ion transport	2	203	131	15766	0.506929	0.598571	1.18573	0.980143
GO:0060041	retina development in camera-type eye	1	203	55	15766	0.512617	0.603905	1.41209	0.964047
GO:0007519	skeletal muscle tissue development	1	203	55	15766	0.512617	0.603905	1.41209	0.964047
GO:0010976	positive regulation of neuron projection development	1	203	56	15766	0.518821	0.608435	1.38688	0.946692
GO:0043627	response to estrogen	1	203	56	15766	0.518821	0.608435	1.38688	0.946692
GO:0071300	cellular response to retinoic acid	1	203	56	15766	0.518821	0.608435	1.38688	0.946692
GO:0016049	cell growth	1	203	56	15766	0.518821	0.608435	1.38688	0.946692
GO:0006091	generation of precursor metabolites and energy	1	203	57	15766	0.524946	0.612832	1.36254	0.92976
GO:0007286	spermatid development	1	203	57	15766	0.524946	0.612832	1.36254	0.92976
GO:0030334	regulation of cell migration	1	203	57	15766	0.524946	0.612832	1.36254	0.92976
GO:0090263	positive regulation of canonical Wnt signaling pathway	1	203	57	15766	0.524946	0.612832	1.36254	0.92976
GO:0043010	camera-type eye development	1	203	58	15766	0.530992	0.616405	1.33905	0.913238
GO:0050728	negative regulation of inflammatory response	1	203	58	15766	0.530992	0.616405	1.33905	0.913238
GO:0000186	activation of MAPKK activity	1	203	58	15766	0.530992	0.616405	1.33905	0.913238
GO:0045669	positive regulation of osteoblast differentiation	1	203	58	15766	0.530992	0.616405	1.33905	0.913238
GO:0009749	response to glucose	1	203	58	15766	0.530992	0.616405	1.33905	0.913238
GO:0032496	response to lipopolysaccharide	2	203	138	15766	0.534185	0.619415	1.12558	0.904588
GO:0000902	cell morphogenesis	1	203	59	15766	0.536961	0.621935	1.31636	0.897111
GO:0019048	modulation by virus of host morphology or physiology	5	203	378	15766	0.539583	0.62427	1.02732	0.890084
GO:0009725	response to hormone	1	203	60	15766	0.542854	0.62595	1.29442	0.881365
GO:0060337	type I interferon signaling pathway	1	203	60	15766	0.542854	0.62595	1.29442	0.881365
GO:0043154	negative regulation of cysteine-type endopeptidase activity involved in apoptotic process	1	203	60	15766	0.542854	0.62595	1.29442	0.881365
GO:0060021	palate development	1	203	61	15766	0.548671	0.631247	1.2732	0.865987
GO:0032869	cellular response to insulin stimulus	1	203	61	15766	0.548671	0.631247	1.2732	0.865987
GO:0045165	cell fate commitment	1	203	62	15766	0.554414	0.636435	1.25266	0.850965
GO:0045454	cell redox homeostasis	1	203	62	15766	0.554414	0.636435	1.25266	0.850965
GO:0006508	proteolysis	8	203	626	15766	0.558778	0.640732	0.992524	0.839653
GO:0031295	T cell costimulation	1	203	63	15766	0.560083	0.641516	1.23278	0.836286
GO:0001501	skeletal system development	2	203	146	15766	0.564029	0.645319	1.0639	0.826159
GO:0019369	arachidonic acid metabolic process	1	203	64	15766	0.565681	0.645777	1.21352	0.821941
GO:0006987	activation of signaling protein activity involved in unfolded protein response	1	203	64	15766	0.565681	0.645777	1.21352	0.821941
GO:0050679	positive regulation of epithelial cell proliferation	1	203	65	15766	0.571206	0.651364	1.19485	0.807917
GO:0009611	response to wounding	1	203	66	15766	0.576661	0.656135	1.17674	0.794205
GO:0045216	cell-cell junction organization	1	203	66	15766	0.576661	0.656135	1.17674	0.794205
GO:0006338	chromatin remodeling	1	203	67	15766	0.582046	0.660805	1.15918	0.780795
GO:0006986	response to unfolded protein	1	203	67	15766	0.582046	0.660805	1.15918	0.780795
GO:0007268	synaptic transmission	5	203	398	15766	0.583903	0.662184	0.975691	0.7762
GO:0030512	negative regulation of transforming growth factor beta receptor signaling pathway	1	203	68	15766	0.587362	0.664647	1.14213	0.767678
GO:0032481	positive regulation of type I interferon production	1	203	68	15766	0.587362	0.664647	1.14213	0.767678
GO:0006816	calcium ion transport	2	203	153	15766	0.58898	0.665019	1.01523	0.763709
GO:0034765	regulation of ion transmembrane transport	2	203	153	15766	0.58898	0.665019	1.01523	0.763709
GO:0016192	vesicle-mediated transport	3	203	237	15766	0.591149	0.666738	0.983102	0.758407
GO:0006633	fatty acid biosynthetic process	1	203	69	15766	0.592611	0.666929	1.12558	0.754844
GO:0006139	nucleobase-containing compound metabolic process	1	203	69	15766	0.592611	0.666929	1.12558	0.754844
GO:0006631	fatty acid metabolic process	2	203	155	15766	0.595909	0.668387	1.00213	0.746836
GO:0043410	positive regulation of MAPK cascade	1	203	70	15766	0.597792	0.668387	1.1095	0.742285
GO:0050731	positive regulation of peptidyl-tyrosine phosphorylation	1	203	70	15766	0.597792	0.668387	1.1095	0.742285
GO:0045666	positive regulation of neuron differentiation	1	203	70	15766	0.597792	0.668387	1.1095	0.742285
GO:0030574	collagen catabolic process	1	203	70	15766	0.597792	0.668387	1.1095	0.742285
GO:0008104	protein localization	1	203	70	15766	0.597792	0.668387	1.1095	0.742285
GO:0040008	regulation of growth	1	203	72	15766	0.607957	0.678282	1.07868	0.71796
GO:0051216	cartilage development	1	203	72	15766	0.607957	0.678282	1.07868	0.71796
GO:0000082	G1/S transition of mitotic cell cycle	2	203	160	15766	0.612842	0.682994	0.970813	0.706414
GO:0030336	negative regulation of cell migration	1	203	74	15766	0.617863	0.687848	1.04953	0.694641
GO:0007265	Ras protein signal transduction	1	203	75	15766	0.622722	0.690293	1.03553	0.68334
GO:0000226	microtubule cytoskeleton organization	1	203	75	15766	0.622722	0.690293	1.03553	0.68334
GO:0043161	proteasome-mediated ubiquitin-dependent protein catabolic process	1	203	75	15766	0.622722	0.690293	1.03553	0.68334
GO:0006644	phospholipid metabolic process	2	203	163	15766	0.622735	0.690293	0.952945	0.68331
GO:0007166	cell surface receptor signaling pathway	3	203	249	15766	0.623711	0.690633	0.935723	0.68105
GO:0007059	chromosome segregation	1	203	76	15766	0.627518	0.694104	1.02191	0.672271
GO:0007389	pattern specification process	1	203	77	15766	0.632254	0.6971	1.00864	0.661425
GO:0010033	response to organic substance	1	203	77	15766	0.632254	0.6971	1.00864	0.661425
GO:0042254	ribosome biogenesis	1	203	77	15766	0.632254	0.6971	1.00864	0.661425
GO:0042593	glucose homeostasis	1	203	78	15766	0.636928	0.701505	0.995705	0.650797
GO:0006897	endocytosis	2	203	168	15766	0.638782	0.702048	0.924584	0.646604
GO:0006805	xenobiotic metabolic process	2	203	168	15766	0.638782	0.702048	0.924584	0.646604
GO:0050796	regulation of insulin secretion	1	203	79	15766	0.641543	0.703584	0.983102	0.640381
GO:0042384	cilium assembly	1	203	79	15766	0.641543	0.703584	0.983102	0.640381
GO:0007160	cell-matrix adhesion	1	203	80	15766	0.646099	0.707829	0.970813	0.630172
GO:0006665	sphingolipid metabolic process	1	203	81	15766	0.650597	0.710494	0.958827	0.620163
GO:0038124	toll-like receptor TLR6:TLR2 signaling pathway	1	203	81	15766	0.650597	0.710494	0.958827	0.620163
GO:0038123	toll-like receptor TLR1:TLR2 signaling pathway	1	203	81	15766	0.650597	0.710494	0.958827	0.620163
GO:0006397	mRNA processing	4	203	346	15766	0.651673	0.710916	0.897862	0.617779
GO:0071222	cellular response to lipopolysaccharide	1	203	82	15766	0.655038	0.712328	0.947134	0.61035
GO:0034134	toll-like receptor 2 signaling pathway	1	203	82	15766	0.655038	0.712328	0.947134	0.61035
GO:0030968	endoplasmic reticulum unfolded protein response	1	203	82	15766	0.655038	0.712328	0.947134	0.61035
GO:0010951	negative regulation of endopeptidase activity	1	203	83	15766	0.659421	0.715587	0.935723	0.600727
GO:0006767	water-soluble vitamin metabolic process	1	203	83	15766	0.659421	0.715587	0.935723	0.600727
GO:0007169	transmembrane receptor protein tyrosine kinase signaling pathway	1	203	84	15766	0.663749	0.719526	0.924584	0.59129
GO:0010629	negative regulation of gene expression	1	203	86	15766	0.67224	0.727966	0.903082	0.572952
GO:0006887	exocytosis	1	203	90	15766	0.68858	0.744099	0.862945	0.538304
GO:0045471	response to ethanol	1	203	90	15766	0.68858	0.744099	0.862945	0.538304
GO:0007507	heart development	2	203	186	15766	0.692067	0.746809	0.835108	0.531017
GO:0006766	vitamin metabolic process	1	203	91	15766	0.692535	0.746809	0.853462	0.53004
GO:0008283	cell proliferation	4	203	367	15766	0.695077	0.748767	0.846485	0.524756
GO:0002755	MyD88-dependent toll-like receptor signaling pathway	1	203	93	15766	0.700296	0.753603	0.835108	0.513964
GO:0009952	anterior/posterior pattern specification	1	203	95	15766	0.707859	0.760949	0.817527	0.498466
GO:0007218	neuropeptide signaling pathway	1	203	96	15766	0.711569	0.76414	0.809011	0.490925
GO:0006112	energy reserve metabolic process	1	203	97	15766	0.715231	0.767275	0.80067	0.483519
GO:0000187	activation of MAPK activity	1	203	100	15766	0.725939	0.777954	0.77665	0.462079
GO:0035335	peptidyl-tyrosine dephosphorylation	1	203	104	15766	0.739591	0.790941	0.746779	0.435201
GO:0001934	positive regulation of protein phosphorylation	1	203	104	15766	0.739591	0.790941	0.746779	0.435201
GO:0006812	cation transport	1	203	106	15766	0.746158	0.796313	0.732689	0.422447
GO:0006928	cellular component movement	1	203	106	15766	0.746158	0.796313	0.732689	0.422447
GO:0042493	response to drug	3	203	304	15766	0.749281	0.7981	0.766431	0.416421
GO:0034142	toll-like receptor 4 signaling pathway	1	203	107	15766	0.749379	0.7981	0.725841	0.416233
GO:0006006	glucose metabolic process	1	203	109	15766	0.755698	0.804001	0.712523	0.404118
GO:0006468	protein phosphorylation	6	203	583	15766	0.757967	0.805584	0.799297	0.399793
GO:0030308	negative regulation of cell growth	1	203	113	15766	0.767861	0.815259	0.687301	0.381084
GO:0009887	organ morphogenesis	1	203	114	15766	0.770805	0.817544	0.681272	0.375562
GO:0009653	anatomical structure morphogenesis	1	203	116	15766	0.776582	0.822826	0.669526	0.364791
GO:0042981	regulation of apoptotic process	2	203	223	15766	0.781076	0.826739	0.696547	0.356465
GO:0030030	cell projection organization	1	203	119	15766	0.784973	0.830013	0.652647	0.349285
GO:0009790	embryo development	1	203	120	15766	0.787699	0.831192	0.647209	0.344283
GO:0002224	toll-like receptor signaling pathway	1	203	120	15766	0.787699	0.831192	0.647209	0.344283
GO:0006464	cellular protein modification process	1	203	122	15766	0.793048	0.835128	0.636599	0.334519
GO:0010466	negative regulation of peptidase activity	1	203	122	15766	0.793048	0.835128	0.636599	0.334519
GO:0006364	rRNA processing	1	203	126	15766	0.803343	0.845107	0.616389	0.315912
GO:0007219	Notch signaling pathway	1	203	127	15766	0.805835	0.846866	0.611536	0.311443
GO:0001701	in utero embryonic development	2	203	237	15766	0.808329	0.848622	0.655401	0.306985
GO:0006461	protein complex assembly	1	203	129	15766	0.810725	0.850273	0.602054	0.302716
GO:0016311	dephosphorylation	1	203	130	15766	0.813123	0.851922	0.597423	0.298454
GO:0048015	phosphatidylinositol-mediated signaling	1	203	132	15766	0.817829	0.855983	0.588371	0.29013
GO:0055085	transmembrane transport	7	203	728	15766	0.822031	0.858881	0.746779	0.282734
GO:0000086	G2/M transition of mitotic cell cycle	1	203	134	15766	0.822415	0.858881	0.57959	0.282062
GO:0007399	nervous system development	4	203	447	15766	0.824085	0.858881	0.694989	0.279136
GO:0034220	ion transmembrane transport	1	203	135	15766	0.824664	0.858881	0.575296	0.278121
GO:0007411	axon guidance	3	203	349	15766	0.824759	0.858881	0.667608	0.277956
GO:0018108	peptidyl-tyrosine phosphorylation	1	203	137	15766	0.829078	0.862508	0.566898	0.270421
GO:0016477	cell migration	1	203	139	15766	0.833379	0.865251	0.558741	0.262955
GO:0007608	sensory perception of smell	8	203	832	15766	0.833391	0.865251	0.746779	0.262934
GO:0008286	insulin receptor signaling pathway	1	203	152	15766	0.858809	0.890745	0.510954	0.21959
GO:0044255	cellular lipid metabolic process	1	203	155	15766	0.864101	0.895333	0.501065	0.210729
GO:0016568	chromatin modification	2	203	276	15766	0.868845	0.899346	0.56279	0.20283
GO:0046777	protein autophosphorylation	1	203	160	15766	0.872481	0.902205	0.485406	0.196805
GO:0043123	positive regulation of I-kappaB kinase/NF-kappaB signaling	1	203	164	15766	0.87881	0.907839	0.473567	0.186377
GO:0008543	fibroblast growth factor receptor signaling pathway	1	203	165	15766	0.880342	0.908513	0.470697	0.183864
GO:0007067	mitosis	2	203	291	15766	0.886998	0.914468	0.53378	0.172997
GO:0038095	Fc-epsilon receptor signaling pathway	1	203	173	15766	0.89192	0.916794	0.448931	0.165015
GO:0006200	ATP catabolic process	1	203	173	15766	0.89192	0.916794	0.448931	0.165015
GO:0030036	actin cytoskeleton organization	1	203	173	15766	0.89192	0.916794	0.448931	0.165015
GO:0006260	DNA replication	1	203	176	15766	0.895965	0.920036	0.441279	0.158486
GO:0006511	ubiquitin-dependent protein catabolic process	1	203	177	15766	0.897279	0.920469	0.438785	0.156371
GO:0006457	protein folding	1	203	184	15766	0.906024	0.928518	0.422093	0.142378
GO:0007173	epidermal growth factor receptor signaling pathway	1	203	191	15766	0.914022	0.935784	0.406623	0.1297
GO:0000398	mRNA splicing, via spliceosome	1	203	193	15766	0.916178	0.936135	0.402409	0.1263
GO:0016055	Wnt signaling pathway	1	203	193	15766	0.916178	0.936135	0.402409	0.1263
GO:0050896	response to stimulus	8	203	966	15766	0.923442	0.942623	0.643189	0.114907
GO:0008219	cell death	1	203	210	15766	0.932449	0.950806	0.369833	0.100903
GO:0006886	intracellular protein transport	1	203	211	15766	0.933301	0.950806	0.368081	0.0995861
GO:0050911	detection of chemical stimulus involved in sensory perception of smell	6	203	808	15766	0.943411	0.960158	0.57672	0.0840421
GO:0010467	gene expression	6	203	836	15766	0.953715	0.967657	0.557404	0.0683704
GO:0045087	innate immune response	4	203	617	15766	0.953752	0.967657	0.503501	0.0683144
GO:0006184	GTP catabolic process	1	203	241	15766	0.954399	0.967657	0.322262	0.0673359
GO:0051301	cell division	2	203	380	15766	0.95453	0.967657	0.408763	0.0671382
GO:0044267	cellular protein metabolic process	4	203	633	15766	0.959569	0.971811	0.490774	0.0595416
GO:0007165	signal transduction	21	203	2355	15766	0.960714	0.972017	0.692554	0.0578207
GO:0006974	cellular response to DNA damage stimulus	2	203	402	15766	0.963892	0.974277	0.386393	0.0530567
GO:0000278	mitotic cell cycle	2	203	411	15766	0.967158	0.976622	0.377932	0.048176
GO:0008380	RNA splicing	1	203	326	15766	0.984414	0.992896	0.238236	0.0226628
GO:0007186	G-protein coupled receptor signaling pathway	9	203	1323	15766	0.985199	0.992896	0.528334	0.021513
GO:0006811	ion transport	3	203	669	15766	0.990647	0.996835	0.348274	0.0135567
GO:0006281	DNA repair	1	203	370	15766	0.991039	0.996835	0.209905	0.0129858
GO:0005975	carbohydrate metabolic process	1	203	410	15766	0.994575	0.998606	0.189427	0.0078474
GO:0016032	viral process	1	203	423	15766	0.995391	0.998606	0.183605	0.00666534
GO:0016567	protein ubiquitination	1	203	430	15766	0.995777	0.998606	0.180616	0.0061049
GO:0006412	translation	1	203	449	15766	0.996671	0.998606	0.172973	0.00481129
GO:0006810	transport	11	203	1863	15766	0.998311	0.999279	0.45857	0.00243934
GO:0015031	protein transport	1	203	625	15766	0.999627	0.999627	0.124264	0.00053843

## Sheet: DownGene2GO
QueryID	QuerySymbol	Description	E-Value	SubjectSymbol	Description	GOID	GOTerm	P-Value	Enrichment
LOC101106395	LOC101106395	L-gulonolactone oxidase-like	1e-11	D2HGDH	cDNA, FLJ96169	GO:0044281	small molecule metabolic process	0.223597	1.21105
LOC101106395	LOC101106395	L-gulonolactone oxidase-like	1e-11	D2HGDH	cDNA, FLJ96169	GO:0010043	response to zinc ion	0.274695	3.23604
LOC101106395	LOC101106395	L-gulonolactone oxidase-like	1e-11	D2HGDH	cDNA, FLJ96169	GO:0010042	response to manganese ion	0.120609	8.62945
LOC101106395	LOC101106395	L-gulonolactone oxidase-like	1e-11	D2HGDH	cDNA, FLJ96169	GO:0051592	response to calcium ion	0.0352772	4.39613
LOC101106395	LOC101106395	L-gulonolactone oxidase-like	1e-11	D2HGDH	cDNA, FLJ96169	GO:0008152	metabolic process	0.264648	1.25604
LOC101106395	LOC101106395	L-gulonolactone oxidase-like	1e-11	D2HGDH	cDNA, FLJ96169	GO:0006103	2-oxoglutarate metabolic process	0.206489	4.56853
LOC101106395	LOC101106395	L-gulonolactone oxidase-like	1e-11	D2HGDH	cDNA, FLJ96169	GO:0032026	response to magnesium ion	0.120609	8.62945
LOC101106395	LOC101106395	L-gulonolactone oxidase-like	1e-11	D2HGDH	cDNA, FLJ96169	GO:0032025	response to cobalt ion	0.0501205	25.8883
LOC101106395	LOC101106395	L-gulonolactone oxidase-like	1e-11	D2HGDH	cDNA, FLJ96169	GO:0044267	cellular protein metabolic process	0.959569	0.490774
LOC101106395	LOC101106395	L-gulonolactone oxidase-like	1e-11	D2HGDH	cDNA, FLJ96169	GO:0044237	cellular metabolic process	0.205627	1.74528
LOC101106395	LOC101106395	L-gulonolactone oxidase-like	1e-11	D2HGDH	cDNA, FLJ96169	GO:0055114	oxidation-reduction process	0.0896321	1.53358
IHH	IHH	Indian hedgehog	3e-169	IHH	Indian hedgehog protein	GO:0033088	negative regulation of immature T cell proliferation in thymus	0.0501205	25.8883
IHH	IHH	Indian hedgehog	3e-169	IHH	Indian hedgehog protein	GO:0046638	positive regulation of alpha-beta T cell differentiation	0.0977172	11.095
IHH	IHH	Indian hedgehog	3e-169	IHH	Indian hedgehog protein	GO:0007389	pattern specification process	0.632254	1.00864
IHH	IHH	Indian hedgehog	3e-169	IHH	Indian hedgehog protein	GO:0033089	positive regulation of T cell differentiation in thymus	0.0977172	11.095
IHH	IHH	Indian hedgehog	3e-169	IHH	Indian hedgehog protein	GO:0051216	cartilage development	0.607957	1.07868
IHH	IHH	Indian hedgehog	3e-169	IHH	Indian hedgehog protein	GO:0033085	negative regulation of T cell differentiation in thymus	0.0622511	19.4163
IHH	IHH	Indian hedgehog	3e-169	IHH	Indian hedgehog protein	GO:0045453	bone resorption	0.246217	3.69833
IHH	IHH	Indian hedgehog	3e-169	IHH	Indian hedgehog protein	GO:0009790	embryo development	0.787699	0.647209
IHH	IHH	Indian hedgehog	3e-169	IHH	Indian hedgehog protein	GO:0035988	chondrocyte proliferation	0.0622511	19.4163
IHH	IHH	Indian hedgehog	3e-169	IHH	Indian hedgehog protein	GO:0030154	cell differentiation	0.174102	1.38894
IHH	IHH	Indian hedgehog	3e-169	IHH	Indian hedgehog protein	GO:0048596	embryonic camera-type eye morphogenesis	0.0153998	11.9485
IHH	IHH	Indian hedgehog	3e-169	IHH	Indian hedgehog protein	GO:0007224	smoothened signaling pathway	0.151754	2.98712
IHH	IHH	Indian hedgehog	3e-169	IHH	Indian hedgehog protein	GO:0046639	negative regulation of alpha-beta T cell differentiation	0.0378321	38.8325
IHH	IHH	Indian hedgehog	3e-169	IHH	Indian hedgehog protein	GO:0009880	embryonic pattern specification	0.265324	3.37674
IHH	IHH	Indian hedgehog	3e-169	IHH	Indian hedgehog protein	GO:0001947	heart looping	0.460001	1.65245
IHH	IHH	Indian hedgehog	3e-169	IHH	Indian hedgehog protein	GO:0048745	smooth muscle tissue development	0.185843	5.17767
IHH	IHH	Indian hedgehog	3e-169	IHH	Indian hedgehog protein	GO:0006508	proteolysis	0.558778	0.992524
IHH	IHH	Indian hedgehog	3e-169	IHH	Indian hedgehog protein	GO:0016539	intein-mediated protein splicing	0.0378321	38.8325
IHH	IHH	Indian hedgehog	3e-169	IHH	Indian hedgehog protein	GO:0001944	vasculature development	0.337012	2.50532
IHH	IHH	Indian hedgehog	3e-169	IHH	Indian hedgehog protein	GO:0003406	retinal pigment epithelium development	0.0501205	25.8883
IHH	IHH	Indian hedgehog	3e-169	IHH	Indian hedgehog protein	GO:0001708	cell fate specification	0.246217	3.69833
IHH	IHH	Indian hedgehog	3e-169	IHH	Indian hedgehog protein	GO:0007275	multicellular organismal development	0.457479	1.05976
IHH	IHH	Indian hedgehog	3e-169	IHH	Indian hedgehog protein	GO:0001701	in utero embryonic development	0.808329	0.655401
IHH	IHH	Indian hedgehog	3e-169	IHH	Indian hedgehog protein	GO:0001649	osteoblast differentiation	0.156209	2.93076
IHH	IHH	Indian hedgehog	3e-169	IHH	Indian hedgehog protein	GO:0048074	negative regulation of eye pigmentation	0.0253839	77.665
IHH	IHH	Indian hedgehog	3e-169	IHH	Indian hedgehog protein	GO:0030704	vitelline membrane formation	0.0378321	38.8325
IHH	IHH	Indian hedgehog	3e-169	IHH	Indian hedgehog protein	GO:0061053	somite development	0.0977172	11.095
IHH	IHH	Indian hedgehog	3e-169	IHH	Indian hedgehog protein	GO:0001501	skeletal system development	0.564029	1.0639
IHH	IHH	Indian hedgehog	3e-169	IHH	Indian hedgehog protein	GO:0001503	ossification	0.323973	1.74528
IHH	IHH	Indian hedgehog	3e-169	IHH	Indian hedgehog protein	GO:0032967	positive regulation of collagen biosynthetic process	0.216614	4.31472
IHH	IHH	Indian hedgehog	3e-169	IHH	Indian hedgehog protein	GO:0045596	negative regulation of cell differentiation	0.493518	1.49356
IHH	IHH	Indian hedgehog	3e-169	IHH	Indian hedgehog protein	GO:0040008	regulation of growth	0.607957	1.07868
IHH	IHH	Indian hedgehog	3e-169	IHH	Indian hedgehog protein	GO:0008284	positive regulation of cell proliferation	0.0207901	2.03934
IHH	IHH	Indian hedgehog	3e-169	IHH	Indian hedgehog protein	GO:0060220	camera-type eye photoreceptor cell fate commitment	0.0253839	77.665
IHH	IHH	Indian hedgehog	3e-169	IHH	Indian hedgehog protein	GO:0007267	cell-cell signaling	0.0050251	2.9618
IHH	IHH	Indian hedgehog	3e-169	IHH	Indian hedgehog protein	GO:0045880	positive regulation of smoothened signaling pathway	0.206489	4.56853
IHH	IHH	Indian hedgehog	3e-169	IHH	Indian hedgehog protein	GO:0007154	cell communication	0.392594	1.49356
IHH	IHH	Indian hedgehog	3e-169	IHH	Indian hedgehog protein	GO:0035264	multicellular organism growth	0.215858	2.35349
IHH	IHH	Indian hedgehog	3e-169	IHH	Indian hedgehog protein	GO:0048666	neuron development	0.00451517	6.47209
IHH	IHH	Indian hedgehog	3e-169	IHH	Indian hedgehog protein	GO:0045944	positive regulation of transcription from RNA polymerase II promoter	0.0103235	1.92029
IHH	IHH	Indian hedgehog	3e-169	IHH	Indian hedgehog protein	GO:0048469	cell maturation	0.0811952	4.438
IHH	IHH	Indian hedgehog	3e-169	IHH	Indian hedgehog protein	GO:0043010	camera-type eye development	0.530992	1.33905
IHH	IHH	Indian hedgehog	3e-169	IHH	Indian hedgehog protein	GO:0003382	epithelial cell morphogenesis	0.120609	8.62945
IHH	IHH	Indian hedgehog	3e-169	IHH	Indian hedgehog protein	GO:0090136	epithelial cell-cell adhesion	0.00688773	19.4163
IHH	IHH	Indian hedgehog	3e-169	IHH	Indian hedgehog protein	GO:0001569	patterning of blood vessels	0.362045	2.28427
IHH	IHH	Indian hedgehog	3e-169	IHH	Indian hedgehog protein	GO:0072498	embryonic skeletal joint development	0.0742261	15.533
IHH	IHH	Indian hedgehog	3e-169	IHH	Indian hedgehog protein	GO:0002053	positive regulation of mesenchymal cell proliferation	0.345464	2.42703
IHH	IHH	Indian hedgehog	3e-169	IHH	Indian hedgehog protein	GO:0006029	proteoglycan metabolic process	0.109237	9.70813
IHH	IHH	Indian hedgehog	3e-169	IHH	Indian hedgehog protein	GO:0031016	pancreas development	0.274695	3.23604
IHH	IHH	Indian hedgehog	3e-169	IHH	Indian hedgehog protein	GO:0048557	embryonic digestive tract morphogenesis	0.216614	4.31472
IHH	IHH	Indian hedgehog	3e-169	IHH	Indian hedgehog protein	GO:0060323	head morphogenesis	0.109237	9.70813
IHH	IHH	Indian hedgehog	3e-169	IHH	Indian hedgehog protein	GO:0001763	morphogenesis of a branching structure	0.142918	7.06046
CD84	CD84	CD84 molecule	1e-133	CD84	SLAM family member 5	GO:0007596	blood coagulation	0.201296	1.41495
CD84	CD84	CD84 molecule	1e-133	CD84	SLAM family member 5	GO:0006952	defense response	0.000403771	5.66307
CD84	CD84	CD84 molecule	1e-133	CD84	SLAM family member 5	GO:0007155	cell adhesion	0.385863	1.15535
CD84	CD84	CD84 molecule	1e-133	CD84	SLAM family member 5	GO:0050900	leukocyte migration	0.0238711	3.2093
CD84	CD84	CD84 molecule	1e-133	CD84	SLAM family member 5	GO:0007156	homophilic cell adhesion	0.0726817	2.63271
LOC101105114	LOC101105114	cytochrome P450 4B1-like	0	CYP4B1	cDNA FLJ50879, highly similar to Cytochrome P450 4B1 (EC 1.14.14.1)	GO:0006725	cellular aromatic compound metabolic process	0.0977172	11.095
LOC101105114	LOC101105114	cytochrome P450 4B1-like	0	CYP4B1	cDNA FLJ50879, highly similar to Cytochrome P450 4B1 (EC 1.14.14.1)	GO:0006805	xenobiotic metabolic process	0.638782	0.924584
LOC101105114	LOC101105114	cytochrome P450 4B1-like	0	CYP4B1	cDNA FLJ50879, highly similar to Cytochrome P450 4B1 (EC 1.14.14.1)	GO:0018879	biphenyl metabolic process	0.0742261	15.533
LOC101105114	LOC101105114	cytochrome P450 4B1-like	0	CYP4B1	cDNA FLJ50879, highly similar to Cytochrome P450 4B1 (EC 1.14.14.1)	GO:0044281	small molecule metabolic process	0.223597	1.21105
LOC101105114	LOC101105114	cytochrome P450 4B1-like	0	CYP4B1	cDNA FLJ50879, highly similar to Cytochrome P450 4B1 (EC 1.14.14.1)	GO:0042738	exogenous drug catabolic process	0.206489	4.56853
LOC101105114	LOC101105114	cytochrome P450 4B1-like	0	CYP4B1	cDNA FLJ50879, highly similar to Cytochrome P450 4B1 (EC 1.14.14.1)	GO:0018917	fluorene metabolic process	0.0253839	77.665
LOC101105114	LOC101105114	cytochrome P450 4B1-like	0	CYP4B1	cDNA FLJ50879, highly similar to Cytochrome P450 4B1 (EC 1.14.14.1)	GO:0055114	oxidation-reduction process	0.0896321	1.53358
CREB3L1	CREB3L1	cAMP responsive element binding protein 3-like 1	0	CREB3L1	cDNA, FLJ94739, highly similar to Homo sapiens cAMP responsive element binding protein 3-like 1 (CREB3L1), mRNA	GO:0006986	response to unfolded protein	0.582046	1.15918
CREB3L1	CREB3L1	cAMP responsive element binding protein 3-like 1	0	CREB3L1	cDNA, FLJ94739, highly similar to Homo sapiens cAMP responsive element binding protein 3-like 1 (CREB3L1), mRNA	GO:0006355	regulation of transcription, DNA-templated	0.456301	1.03792
CREB3L1	CREB3L1	cAMP responsive element binding protein 3-like 1	0	CREB3L1	cDNA, FLJ94739, highly similar to Homo sapiens cAMP responsive element binding protein 3-like 1 (CREB3L1), mRNA	GO:0030500	regulation of bone mineralization	0.206489	4.56853
CREB3L1	CREB3L1	cAMP responsive element binding protein 3-like 1	0	CREB3L1	cDNA, FLJ94739, highly similar to Homo sapiens cAMP responsive element binding protein 3-like 1 (CREB3L1), mRNA	GO:0006351	transcription, DNA-templated	0.343117	1.1019
LOC101104199	LOC101104199	60S ribosomal protein L22-like 1-like	3e-56	RPL22L1	60S ribosomal protein L22-like 1	GO:0006412	translation	0.996671	0.172973
SH2D4A	SH2D4A	SH2 domain containing 4A	3e-166	SH2D4A	SH2 domain-containing protein 4A	GO:0010923	negative regulation of phosphatase activity	0.486986	1.52284
CAV1	CAV1	Caveolin-1	1e-100	CAV1	Caveolin-1	GO:0043627	response to estrogen	0.518821	1.38688
CAV1	CAV1	Caveolin-1	1e-100	CAV1	Caveolin-1	GO:0010524	positive regulation of calcium ion transport into cytosol	0.0174507	11.095
CAV1	CAV1	Caveolin-1	1e-100	CAV1	Caveolin-1	GO:0072584	caveolin-mediated endocytosis	0.0742261	15.533
CAV1	CAV1	Caveolin-1	1e-100	CAV1	Caveolin-1	GO:0090263	positive regulation of canonical Wnt signaling pathway	0.524946	1.36254
CAV1	CAV1	Caveolin-1	1e-100	CAV1	Caveolin-1	GO:0030879	mammary gland development	0.409297	1.94163
CAV1	CAV1	Caveolin-1	1e-100	CAV1	Caveolin-1	GO:0030301	cholesterol transport	0.274695	3.23604
CAV1	CAV1	Caveolin-1	1e-100	CAV1	Caveolin-1	GO:0006940	regulation of smooth muscle contraction	0.0218749	9.70813
CAV1	CAV1	Caveolin-1	1e-100	CAV1	Caveolin-1	GO:2000811	negative regulation of anoikis	0.206489	4.56853
CAV1	CAV1	Caveolin-1	1e-100	CAV1	Caveolin-1	GO:0052547	regulation of peptidase activity	0.0253839	77.665
CAV1	CAV1	Caveolin-1	1e-100	CAV1	Caveolin-1	GO:0070836	caveola assembly	0.0622511	19.4163
CAV1	CAV1	Caveolin-1	1e-100	CAV1	Caveolin-1	GO:0016050	vesicle organization	0.153858	6.47209
CAV1	CAV1	Caveolin-1	1e-100	CAV1	Caveolin-1	GO:0000165	MAPK cascade	0.103822	2.74112
CAV1	CAV1	Caveolin-1	1e-100	CAV1	Caveolin-1	GO:0009968	negative regulation of signal transduction	0.466878	1.61802
CAV1	CAV1	Caveolin-1	1e-100	CAV1	Caveolin-1	GO:0031397	negative regulation of protein ubiquitination	0.283946	3.1066
CAV1	CAV1	Caveolin-1	1e-100	CAV1	Caveolin-1	GO:0032507	maintenance of protein location in cell	0.0501205	25.8883
CAV1	CAV1	Caveolin-1	1e-100	CAV1	Caveolin-1	GO:2000286	receptor internalization involved in canonical Wnt signaling pathway	0.0501205	25.8883
CAV1	CAV1	Caveolin-1	1e-100	CAV1	Caveolin-1	GO:0042632	cholesterol homeostasis	0.178819	2.6781
CAV1	CAV1	Caveolin-1	1e-100	CAV1	Caveolin-1	GO:2001244	positive regulation of intrinsic apoptotic signaling pathway	0.293078	2.98712
CAV1	CAV1	Caveolin-1	1e-100	CAV1	Caveolin-1	GO:0051001	negative regulation of nitric-oxide synthase activity	0.0977172	11.095
CAV1	CAV1	Caveolin-1	1e-100	CAV1	Caveolin-1	GO:0007519	skeletal muscle tissue development	0.512617	1.41209
CAV1	CAV1	Caveolin-1	1e-100	CAV1	Caveolin-1	GO:0002931	response to ischemia	0.0977172	11.095
CAV1	CAV1	Caveolin-1	1e-100	CAV1	Caveolin-1	GO:0006641	triglyceride metabolic process	0.378203	2.15736
CAV1	CAV1	Caveolin-1	1e-100	CAV1	Caveolin-1	GO:0032091	negative regulation of protein binding	0.283946	3.1066
CAV1	CAV1	Caveolin-1	1e-100	CAV1	Caveolin-1	GO:0050999	regulation of nitric-oxide synthase activity	0.246217	3.69833
CAV1	CAV1	Caveolin-1	1e-100	CAV1	Caveolin-1	GO:0042524	negative regulation of tyrosine phosphorylation of Stat5 protein	0.0622511	19.4163
CAV1	CAV1	Caveolin-1	1e-100	CAV1	Caveolin-1	GO:0044281	small molecule metabolic process	0.223597	1.21105
CAV1	CAV1	Caveolin-1	1e-100	CAV1	Caveolin-1	GO:0055074	calcium ion homeostasis	0.0267086	8.62945
CAV1	CAV1	Caveolin-1	1e-100	CAV1	Caveolin-1	GO:0000188	inactivation of MAPK activity	0.283946	3.1066
CAV1	CAV1	Caveolin-1	1e-100	CAV1	Caveolin-1	GO:0033138	positive regulation of peptidyl-serine phosphorylation	0.134205	3.23604
CAV1	CAV1	Caveolin-1	1e-100	CAV1	Caveolin-1	GO:0001960	negative regulation of cytokine-mediated signaling pathway	0.120609	8.62945
CAV1	CAV1	Caveolin-1	1e-100	CAV1	Caveolin-1	GO:0045907	positive regulation of vasoconstriction	0.236476	3.88325
CAV1	CAV1	Caveolin-1	1e-100	CAV1	Caveolin-1	GO:0033137	negative regulation of peptidyl-serine phosphorylation	0.216614	4.31472
CAV1	CAV1	Caveolin-1	1e-100	CAV1	Caveolin-1	GO:0042310	vasoconstriction	0.0218749	9.70813
CAV1	CAV1	Caveolin-1	1e-100	CAV1	Caveolin-1	GO:0046209	nitric oxide metabolic process	0.226609	4.08763
CAV1	CAV1	Caveolin-1	1e-100	CAV1	Caveolin-1	GO:0006816	calcium ion transport	0.58898	1.01523
CAV1	CAV1	Caveolin-1	1e-100	CAV1	Caveolin-1	GO:0009267	cellular response to starvation	0.302093	2.87648
CAV1	CAV1	Caveolin-1	1e-100	CAV1	Caveolin-1	GO:0060056	mammary gland involution	0.0977172	11.095
CAV1	CAV1	Caveolin-1	1e-100	CAV1	Caveolin-1	GO:0071455	cellular response to hyperoxia	0.0742261	15.533
CAV1	CAV1	Caveolin-1	1e-100	CAV1	Caveolin-1	GO:0007595	lactation	0.431588	1.80616
CAV1	CAV1	Caveolin-1	1e-100	CAV1	Caveolin-1	GO:0030193	regulation of blood coagulation	0.142918	7.06046
CAV1	CAV1	Caveolin-1	1e-100	CAV1	Caveolin-1	GO:0007596	blood coagulation	0.201296	1.41495
CAV1	CAV1	Caveolin-1	1e-100	CAV1	Caveolin-1	GO:0003057	regulation of the force of heart contraction by chemical signal	0.0378321	38.8325
CAV1	CAV1	Caveolin-1	1e-100	CAV1	Caveolin-1	GO:0001570	vasculogenesis	0.183399	2.63271
CAV1	CAV1	Caveolin-1	1e-100	CAV1	Caveolin-1	GO:0019915	lipid storage	0.226609	4.08763
CAV1	CAV1	Caveolin-1	1e-100	CAV1	Caveolin-1	GO:0050900	leukocyte migration	0.0238711	3.2093
CAV1	CAV1	Caveolin-1	1e-100	CAV1	Caveolin-1	GO:0051259	protein oligomerization	0.473667	1.585
CAV1	CAV1	Caveolin-1	1e-100	CAV1	Caveolin-1	GO:0051260	protein homooligomerization	0.155371	1.9662
CAV1	CAV1	Caveolin-1	1e-100	CAV1	Caveolin-1	GO:0000122	negative regulation of transcription from RNA polymerase II promoter	0.112086	1.55613
CAV1	CAV1	Caveolin-1	1e-100	CAV1	Caveolin-1	GO:0019217	regulation of fatty acid metabolic process	0.0860475	12.9442
CAV1	CAV1	Caveolin-1	1e-100	CAV1	Caveolin-1	GO:0051592	response to calcium ion	0.0352772	4.39613
CAV1	CAV1	Caveolin-1	1e-100	CAV1	Caveolin-1	GO:0048554	positive regulation of metalloenzyme activity	0.0742261	15.533
CAV1	CAV1	Caveolin-1	1e-100	CAV1	Caveolin-1	GO:0002026	regulation of the force of heart contraction	0.216614	4.31472
CAV1	CAV1	Caveolin-1	1e-100	CAV1	Caveolin-1	GO:0032570	response to progesterone	0.0375095	7.06046
CAV1	CAV1	Caveolin-1	1e-100	CAV1	Caveolin-1	GO:2001238	positive regulation of extrinsic apoptotic signaling pathway	0.274695	3.23604
CAV1	CAV1	Caveolin-1	1e-100	CAV1	Caveolin-1	GO:0008285	negative regulation of cell proliferation	0.0740047	1.80151
CAV1	CAV1	Caveolin-1	1e-100	CAV1	Caveolin-1	GO:0051899	membrane depolarization	0.293078	2.98712
CAV1	CAV1	Caveolin-1	1e-100	CAV1	Caveolin-1	GO:0031295	T cell costimulation	0.560083	1.23278
CAV1	CAV1	Caveolin-1	1e-100	CAV1	Caveolin-1	GO:0043409	negative regulation of MAPK cascade	0.216614	4.31472
CAV1	CAV1	Caveolin-1	1e-100	CAV1	Caveolin-1	GO:0030514	negative regulation of BMP signaling pathway	0.000202905	10.4953
CAV1	CAV1	Caveolin-1	1e-100	CAV1	Caveolin-1	GO:0008104	protein localization	0.597792	1.1095
CAV1	CAV1	Caveolin-1	1e-100	CAV1	Caveolin-1	GO:0045019	negative regulation of nitric oxide biosynthetic process	0.131836	7.7665
CAV1	CAV1	Caveolin-1	1e-100	CAV1	Caveolin-1	GO:0033484	nitric oxide homeostasis	0.0253839	77.665
CAV1	CAV1	Caveolin-1	1e-100	CAV1	Caveolin-1	GO:0030857	negative regulation of epithelial cell differentiation	0.0977172	11.095
CAV1	CAV1	Caveolin-1	1e-100	CAV1	Caveolin-1	GO:0043407	negative regulation of MAP kinase activity	0.378203	2.15736
CAV1	CAV1	Caveolin-1	1e-100	CAV1	Caveolin-1	GO:0090090	negative regulation of canonical Wnt signaling pathway	0.0935114	2.87648
CAV1	CAV1	Caveolin-1	1e-100	CAV1	Caveolin-1	GO:0001666	response to hypoxia	0.300596	1.585
CAV1	CAV1	Caveolin-1	1e-100	CAV1	Caveolin-1	GO:0051480	cytosolic calcium ion homeostasis	0.185843	5.17767
CAV1	CAV1	Caveolin-1	1e-100	CAV1	Caveolin-1	GO:0006874	cellular calcium ion homeostasis	0.098612	2.80717
CAV1	CAV1	Caveolin-1	1e-100	CAV1	Caveolin-1	GO:0001525	angiogenesis	0.313223	1.43161
CAV1	CAV1	Caveolin-1	1e-100	CAV1	Caveolin-1	GO:0097190	apoptotic signaling pathway	0.0676715	2.70139
CAV1	CAV1	Caveolin-1	1e-100	CAV1	Caveolin-1	GO:0046426	negative regulation of JAK-STAT cascade	0.120609	8.62945
CAV1	CAV1	Caveolin-1	1e-100	CAV1	Caveolin-1	GO:0010952	positive regulation of peptidase activity	0.131836	7.7665
CAV1	CAV1	Caveolin-1	1e-100	CAV1	Caveolin-1	GO:0001937	negative regulation of endothelial cell proliferation	0.302093	2.87648
CAV1	CAV1	Caveolin-1	1e-100	CAV1	Caveolin-1	GO:0019048	modulation by virus of host morphology or physiology	0.539583	1.02732
RNASE1	RNASE1	Ribonuclease pancreatic	2e-51	RNASE1	Ribonuclease pancreatic	GO:0090305	nucleic acid phosphodiester bond hydrolysis	0.397061	1.47933
TRH	TRH	Thyrotropin-releasing hormone	6e-69	TRH	Pro-thyrotropin-releasing hormone	GO:0051412	response to corticosterone	0.0375095	7.06046
TRH	TRH	Thyrotropin-releasing hormone	6e-69	TRH	Pro-thyrotropin-releasing hormone	GO:0014070	response to organic cyclic compound	0.0198316	3.37674
TRH	TRH	Thyrotropin-releasing hormone	6e-69	TRH	Pro-thyrotropin-releasing hormone	GO:0001666	response to hypoxia	0.300596	1.585
TRH	TRH	Thyrotropin-releasing hormone	6e-69	TRH	Pro-thyrotropin-releasing hormone	GO:0045471	response to ethanol	0.68858	0.862945
TRH	TRH	Thyrotropin-releasing hormone	6e-69	TRH	Pro-thyrotropin-releasing hormone	GO:0014050	negative regulation of glutamate secretion	0.0860475	12.9442
TRH	TRH	Thyrotropin-releasing hormone	6e-69	TRH	Pro-thyrotropin-releasing hormone	GO:0009409	response to cold	0.0595923	5.35621
TRH	TRH	Thyrotropin-releasing hormone	6e-69	TRH	Pro-thyrotropin-releasing hormone	GO:0007267	cell-cell signaling	0.0050251	2.9618
TRH	TRH	Thyrotropin-releasing hormone	6e-69	TRH	Pro-thyrotropin-releasing hormone	GO:0014054	positive regulation of gamma-aminobutyric acid secretion	0.0742261	15.533
TRH	TRH	Thyrotropin-releasing hormone	6e-69	TRH	Pro-thyrotropin-releasing hormone	GO:0009749	response to glucose	0.530992	1.33905
TRH	TRH	Thyrotropin-releasing hormone	6e-69	TRH	Pro-thyrotropin-releasing hormone	GO:0007165	signal transduction	0.960714	0.692554
TRH	TRH	Thyrotropin-releasing hormone	6e-69	TRH	Pro-thyrotropin-releasing hormone	GO:0009755	hormone-mediated signaling pathway	0.255832	3.53023
TRH	TRH	Thyrotropin-releasing hormone	6e-69	TRH	Pro-thyrotropin-releasing hormone	GO:0007628	adult walking behavior	0.0811952	4.438
TRH	TRH	Thyrotropin-releasing hormone	6e-69	TRH	Pro-thyrotropin-releasing hormone	GO:0032024	positive regulation of insulin secretion	0.362045	2.28427
TRH	TRH	Thyrotropin-releasing hormone	6e-69	TRH	Pro-thyrotropin-releasing hormone	GO:0042755	eating behavior	0.255832	3.53023
ASCL3	ASCL3	achaete-scute complex homolog 3 (Drosophila)	6e-84	ASCL3	Achaete-scute homolog 3	GO:0006355	regulation of transcription, DNA-templated	0.456301	1.03792
ASCL3	ASCL3	achaete-scute complex homolog 3 (Drosophila)	6e-84	ASCL3	Achaete-scute homolog 3	GO:0006357	regulation of transcription from RNA polymerase II promoter	0.457138	1.13214
ASCL3	ASCL3	achaete-scute complex homolog 3 (Drosophila)	6e-84	ASCL3	Achaete-scute homolog 3	GO:0006351	transcription, DNA-templated	0.343117	1.1019
LOC101122301	LOC101122301	uncharacterized LOC101122301	0	SYT5	Synaptotagmin-5	GO:0007268	synaptic transmission	0.583903	0.975691
LOC101122301	LOC101122301	uncharacterized LOC101122301	0	SYT5	Synaptotagmin-5	GO:0044281	small molecule metabolic process	0.223597	1.21105
LOC101122301	LOC101122301	uncharacterized LOC101122301	0	SYT5	Synaptotagmin-5	GO:0006112	energy reserve metabolic process	0.715231	0.80067
LOC101122301	LOC101122301	uncharacterized LOC101122301	0	SYT5	Synaptotagmin-5	GO:0050796	regulation of insulin secretion	0.641543	0.983102
LOC101122301	LOC101122301	uncharacterized LOC101122301	0	SYT5	Synaptotagmin-5	GO:0006810	transport	0.998311	0.45857
ARL11	ARL11	ADP-ribosylation factor-like 11	1e-76	ARL11	ADP-ribosylation factor-like protein 11	GO:0007264	small GTPase mediated signal transduction	0.45471	1.13545
BST1	BST1	bone marrow stromal cell antigen 1	2e-95	BST1	ADP-ribosyl cyclase 2	GO:0006959	humoral immune response	0.117159	3.53023
BST1	BST1	bone marrow stromal cell antigen 1	2e-95	BST1	ADP-ribosyl cyclase 2	GO:0007275	multicellular organismal development	0.457479	1.05976
FAIM2	FAIM2	Fas apoptotic inhibitory molecule 2	1e-177	FAIM2	cDNA FLJ33409 fis, clone BRACE2010598, highly similar to Fas apoptotic inhibitory molecule 2	GO:0043066	negative regulation of apoptotic process	0.264053	1.30896
FAIM2	FAIM2	Fas apoptotic inhibitory molecule 2	1e-177	FAIM2	cDNA FLJ33409 fis, clone BRACE2010598, highly similar to Fas apoptotic inhibitory molecule 2	GO:0006915	apoptotic process	0.431346	1.09387
FAIM2	FAIM2	Fas apoptotic inhibitory molecule 2	1e-177	FAIM2	cDNA FLJ33409 fis, clone BRACE2010598, highly similar to Fas apoptotic inhibitory molecule 2	GO:0021549	cerebellum development	0.362045	2.28427
FAIM2	FAIM2	Fas apoptotic inhibitory molecule 2	1e-177	FAIM2	cDNA FLJ33409 fis, clone BRACE2010598, highly similar to Fas apoptotic inhibitory molecule 2	GO:0043523	regulation of neuron apoptotic process	0.236476	3.88325
FAIM2	FAIM2	Fas apoptotic inhibitory molecule 2	1e-177	FAIM2	cDNA FLJ33409 fis, clone BRACE2010598, highly similar to Fas apoptotic inhibitory molecule 2	GO:0021680	cerebellar Purkinje cell layer development	0.153858	6.47209
FAIM2	FAIM2	Fas apoptotic inhibitory molecule 2	1e-177	FAIM2	cDNA FLJ33409 fis, clone BRACE2010598, highly similar to Fas apoptotic inhibitory molecule 2	GO:0021702	cerebellar Purkinje cell differentiation	0.153858	6.47209
FAIM2	FAIM2	Fas apoptotic inhibitory molecule 2	1e-177	FAIM2	cDNA FLJ33409 fis, clone BRACE2010598, highly similar to Fas apoptotic inhibitory molecule 2	GO:0021681	cerebellar granular layer development	0.0501205	25.8883
LOC101118305	LOC101118305	non-histone chromosomal protein HMG-14-like	2e-30	HMGN1	Non-histone chromosomal protein HMG-14	GO:0050678	regulation of epithelial cell proliferation	0.216614	4.31472
LOC101118305	LOC101118305	non-histone chromosomal protein HMG-14-like	2e-30	HMGN1	Non-histone chromosomal protein HMG-14	GO:0006357	regulation of transcription from RNA polymerase II promoter	0.457138	1.13214
LOC101118305	LOC101118305	non-histone chromosomal protein HMG-14-like	2e-30	HMGN1	Non-histone chromosomal protein HMG-14	GO:0006325	chromatin organization	0.310992	2.77375
LOC101118305	LOC101118305	non-histone chromosomal protein HMG-14-like	2e-30	HMGN1	Non-histone chromosomal protein HMG-14	GO:0048597	post-embryonic camera-type eye morphogenesis	0.109237	9.70813
LOC101118305	LOC101118305	non-histone chromosomal protein HMG-14-like	2e-30	HMGN1	Non-histone chromosomal protein HMG-14	GO:0000720	pyrimidine dimer repair by nucleotide-excision repair	0.109237	9.70813
LOC101118305	LOC101118305	non-histone chromosomal protein HMG-14-like	2e-30	HMGN1	Non-histone chromosomal protein HMG-14	GO:0040034	regulation of development, heterochronic	0.0860475	12.9442
LOC101118305	LOC101118305	non-histone chromosomal protein HMG-14-like	2e-30	HMGN1	Non-histone chromosomal protein HMG-14	GO:0010225	response to UV-C	0.0196101	10.3553
LOC101118305	LOC101118305	non-histone chromosomal protein HMG-14-like	2e-30	HMGN1	Non-histone chromosomal protein HMG-14	GO:0032786	positive regulation of DNA-templated transcription, elongation	0.185843	5.17767
LOC101118305	LOC101118305	non-histone chromosomal protein HMG-14-like	2e-30	HMGN1	Non-histone chromosomal protein HMG-14	GO:0010224	response to UV-B	0.164658	5.97423
LOC101118305	LOC101118305	non-histone chromosomal protein HMG-14-like	2e-30	HMGN1	Non-histone chromosomal protein HMG-14	GO:0006283	transcription-coupled nucleotide-excision repair	0.493518	1.49356
LOC101109050	LOC101109050	putative upstream-binding factor 1-like protein 1-like	5e-123	UBTFL1	Putative upstream-binding factor 1-like protein 1	GO:0007275	multicellular organismal development	0.457479	1.05976
NDST4	NDST4	N-deacetylase/N-sulfotransferase (heparan glucosaminyl) 4	0	NDST4	cDNA FLJ77004, highly similar to Homo sapiens N-deacetylase/N-sulfotransferase (heparan glucosaminyl) 4 (NDST4), mRNA	GO:0015012	heparan sulfate proteoglycan biosynthetic process	0.185843	5.17767
NDST4	NDST4	N-deacetylase/N-sulfotransferase (heparan glucosaminyl) 4	0	NDST4	cDNA FLJ77004, highly similar to Homo sapiens N-deacetylase/N-sulfotransferase (heparan glucosaminyl) 4 (NDST4), mRNA	GO:0008152	metabolic process	0.264648	1.25604
NDST4	NDST4	N-deacetylase/N-sulfotransferase (heparan glucosaminyl) 4	0	NDST4	cDNA FLJ77004, highly similar to Homo sapiens N-deacetylase/N-sulfotransferase (heparan glucosaminyl) 4 (NDST4), mRNA	GO:0030210	heparin biosynthetic process	0.0977172	11.095
LOC100101238	LOC100101238	Regakine 1-like protein	2e-18	CCL3L3	chemokine (C-C motif) ligand 3-like 3	GO:0006955	immune response	0.000418912	3.0715
LOC100101238	LOC100101238	Regakine 1-like protein	2e-18	CCL3L3	chemokine (C-C motif) ligand 3-like 3	GO:0006954	inflammatory response	0.169355	1.57581
LOC100101238	LOC100101238	Regakine 1-like protein	2e-18	CCL3L3	chemokine (C-C motif) ligand 3-like 3	GO:0008285	negative regulation of cell proliferation	0.0740047	1.80151
LOC100101238	LOC100101238	Regakine 1-like protein	2e-18	CCL3L3	chemokine (C-C motif) ligand 3-like 3	GO:0006935	chemotaxis	0.00316029	3.88325
IL20RB	IL20RB	interleukin 20 receptor beta	3e-141	IL20RB	Interleukin-20 receptor subunit beta	GO:0032703	negative regulation of interleukin-2 production	0.131836	7.7665
IL20RB	IL20RB	interleukin 20 receptor beta	3e-141	IL20RB	Interleukin-20 receptor subunit beta	GO:0002437	inflammatory response to antigenic stimulus	0.196233	4.85406
IL20RB	IL20RB	interleukin 20 receptor beta	3e-141	IL20RB	Interleukin-20 receptor subunit beta	GO:0032753	positive regulation of interleukin-4 production	0.153858	6.47209
IL20RB	IL20RB	interleukin 20 receptor beta	3e-141	IL20RB	Interleukin-20 receptor subunit beta	GO:0048873	homeostasis of number of cells within a tissue	0.246217	3.69833
IL20RB	IL20RB	interleukin 20 receptor beta	3e-141	IL20RB	Interleukin-20 receptor subunit beta	GO:0050863	regulation of T cell activation	0.0860475	12.9442
IL20RB	IL20RB	interleukin 20 receptor beta	3e-141	IL20RB	Interleukin-20 receptor subunit beta	GO:0032733	positive regulation of interleukin-10 production	0.0242421	9.13706
IL20RB	IL20RB	interleukin 20 receptor beta	3e-141	IL20RB	Interleukin-20 receptor subunit beta	GO:0002765	immune response-inhibiting signal transduction	0.0253839	77.665
IL20RB	IL20RB	interleukin 20 receptor beta	3e-141	IL20RB	Interleukin-20 receptor subunit beta	GO:0001808	negative regulation of type IV hypersensitivity	0.0378321	38.8325
IL20RB	IL20RB	interleukin 20 receptor beta	3e-141	IL20RB	Interleukin-20 receptor subunit beta	GO:0032689	negative regulation of interferon-gamma production	0.265324	3.37674
IL20RB	IL20RB	interleukin 20 receptor beta	3e-141	IL20RB	Interleukin-20 receptor subunit beta	GO:0042130	negative regulation of T cell proliferation	0.265324	3.37674
IL6	IL6	Interleukin-6	1e-54	IL6	cDNA FLJ55231, highly similar to Interleukin-6	GO:0032755	positive regulation of interleukin-6 production	0.0188746	5.68281
IL6	IL6	Interleukin-6	1e-54	IL6	cDNA FLJ55231, highly similar to Interleukin-6	GO:0050830	defense response to Gram-positive bacterium	0.029203	4.755
IL6	IL6	Interleukin-6	1e-54	IL6	cDNA FLJ55231, highly similar to Interleukin-6	GO:0050731	positive regulation of peptidyl-tyrosine phosphorylation	0.597792	1.1095
IL6	IL6	Interleukin-6	1e-54	IL6	cDNA FLJ55231, highly similar to Interleukin-6	GO:0051971	positive regulation of transmission of nerve impulse	0.0501205	25.8883
IL6	IL6	Interleukin-6	1e-54	IL6	cDNA FLJ55231, highly similar to Interleukin-6	GO:0046888	negative regulation of hormone secretion	0.153858	6.47209
IL6	IL6	Interleukin-6	1e-54	IL6	cDNA FLJ55231, highly similar to Interleukin-6	GO:0051607	defense response to virus	0.116879	2.20326
IL6	IL6	Interleukin-6	1e-54	IL6	cDNA FLJ55231, highly similar to Interleukin-6	GO:0042127	regulation of cell proliferation	0.0170599	3.06572
IL6	IL6	Interleukin-6	1e-54	IL6	cDNA FLJ55231, highly similar to Interleukin-6	GO:0051602	response to electrical stimulus	0.175319	5.5475
IL6	IL6	Interleukin-6	1e-54	IL6	cDNA FLJ55231, highly similar to Interleukin-6	GO:0045079	negative regulation of chemokine biosynthetic process	0.0501205	25.8883
IL6	IL6	Interleukin-6	1e-54	IL6	cDNA FLJ55231, highly similar to Interleukin-6	GO:0046677	response to antibiotic	0.353808	2.35349
IL6	IL6	Interleukin-6	1e-54	IL6	cDNA FLJ55231, highly similar to Interleukin-6	GO:0032868	response to insulin	0.029203	4.755
IL6	IL6	Interleukin-6	1e-54	IL6	cDNA FLJ55231, highly similar to Interleukin-6	GO:0045740	positive regulation of DNA replication	0.0967176	3.98282
IL6	IL6	Interleukin-6	1e-54	IL6	cDNA FLJ55231, highly similar to Interleukin-6	GO:0042832	defense response to protozoan	0.0218749	9.70813
IL6	IL6	Interleukin-6	1e-54	IL6	cDNA FLJ55231, highly similar to Interleukin-6	GO:1901215	negative regulation of neuron death	0.0860475	12.9442
IL6	IL6	Interleukin-6	1e-54	IL6	cDNA FLJ55231, highly similar to Interleukin-6	GO:0030168	platelet activation	0.356062	1.33905
IL6	IL6	Interleukin-6	1e-54	IL6	cDNA FLJ55231, highly similar to Interleukin-6	GO:0006953	acute-phase response	0.486986	1.52284
IL6	IL6	Interleukin-6	1e-54	IL6	cDNA FLJ55231, highly similar to Interleukin-6	GO:0048635	negative regulation of muscle organ development	0.0378321	38.8325
IL6	IL6	Interleukin-6	1e-54	IL6	cDNA FLJ55231, highly similar to Interleukin-6	GO:0042110	T cell activation	0.460001	1.65245
IL6	IL6	Interleukin-6	1e-54	IL6	cDNA FLJ55231, highly similar to Interleukin-6	GO:0032966	negative regulation of collagen biosynthetic process	0.0501205	25.8883
IL6	IL6	Interleukin-6	1e-54	IL6	cDNA FLJ55231, highly similar to Interleukin-6	GO:0016049	cell growth	0.518821	1.38688
IL6	IL6	Interleukin-6	1e-54	IL6	cDNA FLJ55231, highly similar to Interleukin-6	GO:0045454	cell redox homeostasis	0.554414	1.25266
IL6	IL6	Interleukin-6	1e-54	IL6	cDNA FLJ55231, highly similar to Interleukin-6	GO:0060445	branching involved in salivary gland morphogenesis	0.153858	6.47209
IL6	IL6	Interleukin-6	1e-54	IL6	cDNA FLJ55231, highly similar to Interleukin-6	GO:0001781	neutrophil apoptotic process	0.0378321	38.8325
IL6	IL6	Interleukin-6	1e-54	IL6	cDNA FLJ55231, highly similar to Interleukin-6	GO:0050710	negative regulation of cytokine secretion	0.142918	7.06046
IL6	IL6	Interleukin-6	1e-54	IL6	cDNA FLJ55231, highly similar to Interleukin-6	GO:0046716	muscle cell cellular homeostasis	0.226609	4.08763
IL6	IL6	Interleukin-6	1e-54	IL6	cDNA FLJ55231, highly similar to Interleukin-6	GO:2000676	positive regulation of type B pancreatic cell apoptotic process	0.0253839	77.665
IL6	IL6	Interleukin-6	1e-54	IL6	cDNA FLJ55231, highly similar to Interleukin-6	GO:0009617	response to bacterium	0.0465143	6.2132
IL6	IL6	Interleukin-6	1e-54	IL6	cDNA FLJ55231, highly similar to Interleukin-6	GO:0033138	positive regulation of peptidyl-serine phosphorylation	0.134205	3.23604
IL6	IL6	Interleukin-6	1e-54	IL6	cDNA FLJ55231, highly similar to Interleukin-6	GO:0006955	immune response	0.000418912	3.0715
IL6	IL6	Interleukin-6	1e-54	IL6	cDNA FLJ55231, highly similar to Interleukin-6	GO:0051091	positive regulation of sequence-specific DNA binding transcription factor activity	0.0742636	3.19171
IL6	IL6	Interleukin-6	1e-54	IL6	cDNA FLJ55231, highly similar to Interleukin-6	GO:0006954	inflammatory response	0.169355	1.57581
IL6	IL6	Interleukin-6	1e-54	IL6	cDNA FLJ55231, highly similar to Interleukin-6	GO:0051092	positive regulation of NF-kappaB transcription factor activity	0.006054	3.88325
IL6	IL6	Interleukin-6	1e-54	IL6	cDNA FLJ55231, highly similar to Interleukin-6	GO:0002675	positive regulation of acute inflammatory response	0.109237	9.70813
IL6	IL6	Interleukin-6	1e-54	IL6	cDNA FLJ55231, highly similar to Interleukin-6	GO:0002384	hepatic immune response	0.0378321	38.8325
IL6	IL6	Interleukin-6	1e-54	IL6	cDNA FLJ55231, highly similar to Interleukin-6	GO:0060664	epithelial cell proliferation involved in salivary gland morphogenesis	0.0860475	12.9442
IL6	IL6	Interleukin-6	1e-54	IL6	cDNA FLJ55231, highly similar to Interleukin-6	GO:0006959	humoral immune response	0.117159	3.53023
IL6	IL6	Interleukin-6	1e-54	IL6	cDNA FLJ55231, highly similar to Interleukin-6	GO:0042102	positive regulation of T cell proliferation	0.431588	1.80616
IL6	IL6	Interleukin-6	1e-54	IL6	cDNA FLJ55231, highly similar to Interleukin-6	GO:0043154	negative regulation of cysteine-type endopeptidase activity involved in apoptotic process	0.542854	1.29442
IL6	IL6	Interleukin-6	1e-54	IL6	cDNA FLJ55231, highly similar to Interleukin-6	GO:0043200	response to amino acid	0.302093	2.87648
IL6	IL6	Interleukin-6	1e-54	IL6	cDNA FLJ55231, highly similar to Interleukin-6	GO:0045721	negative regulation of gluconeogenesis	0.0977172	11.095
IL6	IL6	Interleukin-6	1e-54	IL6	cDNA FLJ55231, highly similar to Interleukin-6	GO:0042493	response to drug	0.749281	0.766431
IL6	IL6	Interleukin-6	1e-54	IL6	cDNA FLJ55231, highly similar to Interleukin-6	GO:0042517	positive regulation of tyrosine phosphorylation of Stat3 protein	0.310992	2.77375
IL6	IL6	Interleukin-6	1e-54	IL6	cDNA FLJ55231, highly similar to Interleukin-6	GO:0009611	response to wounding	0.576661	1.17674
IL6	IL6	Interleukin-6	1e-54	IL6	cDNA FLJ55231, highly similar to Interleukin-6	GO:0042981	regulation of apoptotic process	0.781076	0.696547
IL6	IL6	Interleukin-6	1e-54	IL6	cDNA FLJ55231, highly similar to Interleukin-6	GO:0045727	positive regulation of translation	0.138549	3.17
IL6	IL6	Interleukin-6	1e-54	IL6	cDNA FLJ55231, highly similar to Interleukin-6	GO:0048661	positive regulation of smooth muscle cell proliferation	0.104767	3.78854
IL6	IL6	Interleukin-6	1e-54	IL6	cDNA FLJ55231, highly similar to Interleukin-6	GO:0002690	positive regulation of leukocyte chemotaxis	0.0116365	14.1209
IL6	IL6	Interleukin-6	1e-54	IL6	cDNA FLJ55231, highly similar to Interleukin-6	GO:0010888	negative regulation of lipid storage	0.109237	9.70813
IL6	IL6	Interleukin-6	1e-54	IL6	cDNA FLJ55231, highly similar to Interleukin-6	GO:0009612	response to mechanical stimulus	0.117159	3.53023
IL6	IL6	Interleukin-6	1e-54	IL6	cDNA FLJ55231, highly similar to Interleukin-6	GO:0045669	positive regulation of osteoblast differentiation	0.530992	1.33905
IL6	IL6	Interleukin-6	1e-54	IL6	cDNA FLJ55231, highly similar to Interleukin-6	GO:0045666	positive regulation of neuron differentiation	0.597792	1.1095
IL6	IL6	Interleukin-6	1e-54	IL6	cDNA FLJ55231, highly similar to Interleukin-6	GO:0051024	positive regulation of immunoglobulin secretion	0.0977172	11.095
IL6	IL6	Interleukin-6	1e-54	IL6	cDNA FLJ55231, highly similar to Interleukin-6	GO:0032494	response to peptidoglycan	0.00834661	17.2589
IL6	IL6	Interleukin-6	1e-54	IL6	cDNA FLJ55231, highly similar to Interleukin-6	GO:0014070	response to organic cyclic compound	0.0198316	3.37674
IL6	IL6	Interleukin-6	1e-54	IL6	cDNA FLJ55231, highly similar to Interleukin-6	GO:0070301	cellular response to hydrogen peroxide	0.345464	2.42703
IL6	IL6	Interleukin-6	1e-54	IL6	cDNA FLJ55231, highly similar to Interleukin-6	GO:0033160	positive regulation of protein import into nucleus, translocation	0.164658	5.97423
IL6	IL6	Interleukin-6	1e-54	IL6	cDNA FLJ55231, highly similar to Interleukin-6	GO:0009408	response to heat	0.409297	1.94163
IL6	IL6	Interleukin-6	1e-54	IL6	cDNA FLJ55231, highly similar to Interleukin-6	GO:0045599	negative regulation of fat cell differentiation	0.337012	2.50532
IL6	IL6	Interleukin-6	1e-54	IL6	cDNA FLJ55231, highly similar to Interleukin-6	GO:0008360	regulation of cell shape	0.170429	2.15736
IL6	IL6	Interleukin-6	1e-54	IL6	cDNA FLJ55231, highly similar to Interleukin-6	GO:0009409	response to cold	0.0595923	5.35621
IL6	IL6	Interleukin-6	1e-54	IL6	cDNA FLJ55231, highly similar to Interleukin-6	GO:0019221	cytokine-mediated signaling pathway	0.112355	1.87145
IL6	IL6	Interleukin-6	1e-54	IL6	cDNA FLJ55231, highly similar to Interleukin-6	GO:0031175	neuron projection development	0.356339	1.61802
IL6	IL6	Interleukin-6	1e-54	IL6	cDNA FLJ55231, highly similar to Interleukin-6	GO:0046849	bone remodeling	0.185843	5.17767
IL6	IL6	Interleukin-6	1e-54	IL6	cDNA FLJ55231, highly similar to Interleukin-6	GO:0032496	response to lipopolysaccharide	0.534185	1.12558
IL6	IL6	Interleukin-6	1e-54	IL6	cDNA FLJ55231, highly similar to Interleukin-6	GO:0031667	response to nutrient levels	0.370176	2.219
IL6	IL6	Interleukin-6	1e-54	IL6	cDNA FLJ55231, highly similar to Interleukin-6	GO:0070102	interleukin-6-mediated signaling pathway	0.109237	9.70813
IL6	IL6	Interleukin-6	1e-54	IL6	cDNA FLJ55231, highly similar to Interleukin-6	GO:0070374	positive regulation of ERK1 and ERK2 cascade	0.140097	2.3775
IL6	IL6	Interleukin-6	1e-54	IL6	cDNA FLJ55231, highly similar to Interleukin-6	GO:0050679	positive regulation of epithelial cell proliferation	0.571206	1.19485
IL6	IL6	Interleukin-6	1e-54	IL6	cDNA FLJ55231, highly similar to Interleukin-6	GO:0007568	aging	0.13717	2.40201
IL6	IL6	Interleukin-6	1e-54	IL6	cDNA FLJ55231, highly similar to Interleukin-6	GO:0051384	response to glucocorticoid	0.23933	2.18775
IL6	IL6	Interleukin-6	1e-54	IL6	cDNA FLJ55231, highly similar to Interleukin-6	GO:0032722	positive regulation of chemokine production	0.0218749	9.70813
IL6	IL6	Interleukin-6	1e-54	IL6	cDNA FLJ55231, highly similar to Interleukin-6	GO:0051592	response to calcium ion	0.0352772	4.39613
IL6	IL6	Interleukin-6	1e-54	IL6	cDNA FLJ55231, highly similar to Interleukin-6	GO:0050871	positive regulation of B cell activation	0.0742261	15.533
IL6	IL6	Interleukin-6	1e-54	IL6	cDNA FLJ55231, highly similar to Interleukin-6	GO:0045893	positive regulation of transcription, DNA-templated	0.166482	1.4544
IL6	IL6	Interleukin-6	1e-54	IL6	cDNA FLJ55231, highly similar to Interleukin-6	GO:0051897	positive regulation of protein kinase B signaling	0.220538	2.31836
IL6	IL6	Interleukin-6	1e-54	IL6	cDNA FLJ55231, highly similar to Interleukin-6	GO:0008284	positive regulation of cell proliferation	0.0207901	2.03934
IL6	IL6	Interleukin-6	1e-54	IL6	cDNA FLJ55231, highly similar to Interleukin-6	GO:0008285	negative regulation of cell proliferation	0.0740047	1.80151
IL6	IL6	Interleukin-6	1e-54	IL6	cDNA FLJ55231, highly similar to Interleukin-6	GO:0045188	regulation of circadian sleep/wake cycle, non-REM sleep	0.0378321	38.8325
IL6	IL6	Interleukin-6	1e-54	IL6	cDNA FLJ55231, highly similar to Interleukin-6	GO:0045429	positive regulation of nitric oxide biosynthetic process	0.0595923	5.35621
IL6	IL6	Interleukin-6	1e-54	IL6	cDNA FLJ55231, highly similar to Interleukin-6	GO:0031000	response to caffeine	0.0977172	11.095
IL6	IL6	Interleukin-6	1e-54	IL6	cDNA FLJ55231, highly similar to Interleukin-6	GO:0045944	positive regulation of transcription from RNA polymerase II promoter	0.0103235	1.92029
IL6	IL6	Interleukin-6	1e-54	IL6	cDNA FLJ55231, highly similar to Interleukin-6	GO:0034097	response to cytokine	0.0511002	3.75799
IL6	IL6	Interleukin-6	1e-54	IL6	cDNA FLJ55231, highly similar to Interleukin-6	GO:2000366	positive regulation of STAT protein import into nucleus	0.0501205	25.8883
IL6	IL6	Interleukin-6	1e-54	IL6	cDNA FLJ55231, highly similar to Interleukin-6	GO:0045630	positive regulation of T-helper 2 cell differentiation	0.0977172	11.095
IL6	IL6	Interleukin-6	1e-54	IL6	cDNA FLJ55231, highly similar to Interleukin-6	GO:0070091	glucagon secretion	0.0253839	77.665
IL6	IL6	Interleukin-6	1e-54	IL6	cDNA FLJ55231, highly similar to Interleukin-6	GO:0043066	negative regulation of apoptotic process	0.264053	1.30896
IL6	IL6	Interleukin-6	1e-54	IL6	cDNA FLJ55231, highly similar to Interleukin-6	GO:0043065	positive regulation of apoptotic process	0.199356	1.5585
IL6	IL6	Interleukin-6	1e-54	IL6	cDNA FLJ55231, highly similar to Interleukin-6	GO:0002446	neutrophil mediated immunity	0.00555759	22.19
IL6	IL6	Interleukin-6	1e-54	IL6	cDNA FLJ55231, highly similar to Interleukin-6	GO:0045765	regulation of angiogenesis	0.0496739	5.97423
IL6	IL6	Interleukin-6	1e-54	IL6	cDNA FLJ55231, highly similar to Interleukin-6	GO:0010574	regulation of vascular endothelial growth factor production	0.0501205	25.8883
IL6	IL6	Interleukin-6	1e-54	IL6	cDNA FLJ55231, highly similar to Interleukin-6	GO:0002548	monocyte chemotaxis	0.0218749	9.70813
IL6	IL6	Interleukin-6	1e-54	IL6	cDNA FLJ55231, highly similar to Interleukin-6	GO:0046427	positive regulation of JAK-STAT cascade	0.293078	2.98712
IL6	IL6	Interleukin-6	1e-54	IL6	cDNA FLJ55231, highly similar to Interleukin-6	GO:0010628	positive regulation of gene expression	0.0234274	2.8414
IL6	IL6	Interleukin-6	1e-54	IL6	cDNA FLJ55231, highly similar to Interleukin-6	GO:0050829	defense response to Gram-negative bacterium	0.0434319	6.47209
IL6	IL6	Interleukin-6	1e-54	IL6	cDNA FLJ55231, highly similar to Interleukin-6	GO:0031018	endocrine pancreas development	0.353808	2.35349
IL6	IL6	Interleukin-6	1e-54	IL6	cDNA FLJ55231, highly similar to Interleukin-6	GO:0006469	negative regulation of protein kinase activity	0.0719942	3.23604
IL6	IL6	Interleukin-6	1e-54	IL6	cDNA FLJ55231, highly similar to Interleukin-6	GO:0043410	positive regulation of MAPK cascade	0.597792	1.1095
RUNX3	RUNX3	runt-related transcription factor 3	2e-96	RUNX3	cDNA FLJ52905, highly similar to Runt-related transcription factor 3	GO:0006355	regulation of transcription, DNA-templated	0.456301	1.03792
RUNX3	RUNX3	runt-related transcription factor 3	2e-96	RUNX3	cDNA FLJ52905, highly similar to Runt-related transcription factor 3	GO:0006366	transcription from RNA polymerase II promoter	0.323143	1.30165
RUNX3	RUNX3	runt-related transcription factor 3	2e-96	RUNX3	cDNA FLJ52905, highly similar to Runt-related transcription factor 3	GO:0050680	negative regulation of epithelial cell proliferation	0.00483413	6.34
RUNX3	RUNX3	runt-related transcription factor 3	2e-96	RUNX3	cDNA FLJ52905, highly similar to Runt-related transcription factor 3	GO:0000122	negative regulation of transcription from RNA polymerase II promoter	0.112086	1.55613
RUNX3	RUNX3	runt-related transcription factor 3	2e-96	RUNX3	cDNA FLJ52905, highly similar to Runt-related transcription factor 3	GO:0045786	negative regulation of cell cycle	0.431588	1.80616
RUNX3	RUNX3	runt-related transcription factor 3	2e-96	RUNX3	cDNA FLJ52905, highly similar to Runt-related transcription factor 3	GO:0006351	transcription, DNA-templated	0.343117	1.1019
RUNX3	RUNX3	runt-related transcription factor 3	2e-96	RUNX3	cDNA FLJ52905, highly similar to Runt-related transcription factor 3	GO:0031175	neuron projection development	0.356339	1.61802
RUNX3	RUNX3	runt-related transcription factor 3	2e-96	RUNX3	cDNA FLJ52905, highly similar to Runt-related transcription factor 3	GO:0031069	hair follicle morphogenesis	0.283946	3.1066
RUNX3	RUNX3	runt-related transcription factor 3	2e-96	RUNX3	cDNA FLJ52905, highly similar to Runt-related transcription factor 3	GO:0002062	chondrocyte differentiation	0.0701196	4.85406
RUNX3	RUNX3	runt-related transcription factor 3	2e-96	RUNX3	cDNA FLJ52905, highly similar to Runt-related transcription factor 3	GO:0007411	axon guidance	0.824759	0.667608
RUNX3	RUNX3	runt-related transcription factor 3	2e-96	RUNX3	cDNA FLJ52905, highly similar to Runt-related transcription factor 3	GO:0048935	peripheral nervous system neuron development	0.120609	8.62945
RUNX3	RUNX3	runt-related transcription factor 3	2e-96	RUNX3	cDNA FLJ52905, highly similar to Runt-related transcription factor 3	GO:0006468	protein phosphorylation	0.757967	0.799297
RUNX3	RUNX3	runt-related transcription factor 3	2e-96	RUNX3	cDNA FLJ52905, highly similar to Runt-related transcription factor 3	GO:0048469	cell maturation	0.0811952	4.438
RUNX3	RUNX3	runt-related transcription factor 3	2e-96	RUNX3	cDNA FLJ52905, highly similar to Runt-related transcription factor 3	GO:0032609	interferon-gamma production	0.0977172	11.095
LOC101115902	LOC101115902	putative RNA polymerase II subunit A C-terminal domain phosphatase SSU72-like protein 1-like	5e-68	SSU72	cDNA FLJ60055, highly similar to Rattus norvegicus Ssu72 RNA polymerase II CTD phosphatase homolog, mRNA	GO:0006397	mRNA processing	0.651673	0.897862
LOC101115902	LOC101115902	putative RNA polymerase II subunit A C-terminal domain phosphatase SSU72-like protein 1-like	5e-68	SSU72	cDNA FLJ60055, highly similar to Rattus norvegicus Ssu72 RNA polymerase II CTD phosphatase homolog, mRNA	GO:0006378	mRNA polyadenylation	0.00863382	7.7665
LOC101115902	LOC101115902	putative RNA polymerase II subunit A C-terminal domain phosphatase SSU72-like protein 1-like	5e-68	SSU72	cDNA FLJ60055, highly similar to Rattus norvegicus Ssu72 RNA polymerase II CTD phosphatase homolog, mRNA	GO:0070940	dephosphorylation of RNA polymerase II C-terminal domain	0.000322767	29.1244
CDKN3	CDKN3	cyclin-dependent kinase inhibitor 3	1e-113	CDKN3	cDNA FLJ52251, highly similar to Cyclin-dependent kinase inhibitor 3 (EC 3.1.3.48)	GO:0008285	negative regulation of cell proliferation	0.0740047	1.80151
CDKN3	CDKN3	cyclin-dependent kinase inhibitor 3	1e-113	CDKN3	cDNA FLJ52251, highly similar to Cyclin-dependent kinase inhibitor 3 (EC 3.1.3.48)	GO:0000079	regulation of cyclin-dependent protein serine/threonine kinase activity	0.178819	2.6781
CDKN3	CDKN3	cyclin-dependent kinase inhibitor 3	1e-113	CDKN3	cDNA FLJ52251, highly similar to Cyclin-dependent kinase inhibitor 3 (EC 3.1.3.48)	GO:0035335	peptidyl-tyrosine dephosphorylation	0.739591	0.746779
CDKN3	CDKN3	cyclin-dependent kinase inhibitor 3	1e-113	CDKN3	cDNA FLJ52251, highly similar to Cyclin-dependent kinase inhibitor 3 (EC 3.1.3.48)	GO:0016310	phosphorylation	0.387392	1.13455
CDKN3	CDKN3	cyclin-dependent kinase inhibitor 3	1e-113	CDKN3	cDNA FLJ52251, highly similar to Cyclin-dependent kinase inhibitor 3 (EC 3.1.3.48)	GO:0007049	cell cycle	0.463083	1.07702
CDKN3	CDKN3	cyclin-dependent kinase inhibitor 3	1e-113	CDKN3	cDNA FLJ52251, highly similar to Cyclin-dependent kinase inhibitor 3 (EC 3.1.3.48)	GO:0000082	G1/S transition of mitotic cell cycle	0.612842	0.970813
CDKN3	CDKN3	cyclin-dependent kinase inhibitor 3	1e-113	CDKN3	cDNA FLJ52251, highly similar to Cyclin-dependent kinase inhibitor 3 (EC 3.1.3.48)	GO:0016311	dephosphorylation	0.813123	0.597423
CDKN3	CDKN3	cyclin-dependent kinase inhibitor 3	1e-113	CDKN3	cDNA FLJ52251, highly similar to Cyclin-dependent kinase inhibitor 3 (EC 3.1.3.48)	GO:0007050	cell cycle arrest	0.269581	1.68837
WFS1	WFS1	Wolfram syndrome 1 (wolframin)	0	WFS1	cDNA FLJ51211, highly similar to Wolframin	GO:0034976	response to endoplasmic reticulum stress	0.378203	2.15736
WFS1	WFS1	Wolfram syndrome 1 (wolframin)	0	WFS1	cDNA FLJ51211, highly similar to Wolframin	GO:0006983	ER overload response	0.120609	8.62945
WFS1	WFS1	Wolfram syndrome 1 (wolframin)	0	WFS1	cDNA FLJ51211, highly similar to Wolframin	GO:0051928	positive regulation of calcium ion transport	0.0630368	5.17767
WFS1	WFS1	Wolfram syndrome 1 (wolframin)	0	WFS1	cDNA FLJ51211, highly similar to Wolframin	GO:0007605	sensory perception of sound	0.0726817	2.63271
WFS1	WFS1	Wolfram syndrome 1 (wolframin)	0	WFS1	cDNA FLJ51211, highly similar to Wolframin	GO:0043433	negative regulation of sequence-specific DNA binding transcription factor activity	0.192608	2.54639
WFS1	WFS1	Wolfram syndrome 1 (wolframin)	0	WFS1	cDNA FLJ51211, highly similar to Wolframin	GO:0055074	calcium ion homeostasis	0.0267086	8.62945
WFS1	WFS1	Wolfram syndrome 1 (wolframin)	0	WFS1	cDNA FLJ51211, highly similar to Wolframin	GO:0030968	endoplasmic reticulum unfolded protein response	0.655038	0.947134
WFS1	WFS1	Wolfram syndrome 1 (wolframin)	0	WFS1	cDNA FLJ51211, highly similar to Wolframin	GO:0022417	protein maturation by protein folding	0.0860475	12.9442
WFS1	WFS1	Wolfram syndrome 1 (wolframin)	0	WFS1	cDNA FLJ51211, highly similar to Wolframin	GO:2000675	negative regulation of type B pancreatic cell apoptotic process	0.0622511	19.4163
WFS1	WFS1	Wolfram syndrome 1 (wolframin)	0	WFS1	cDNA FLJ51211, highly similar to Wolframin	GO:0043069	negative regulation of programmed cell death	0.153858	6.47209
WFS1	WFS1	Wolfram syndrome 1 (wolframin)	0	WFS1	cDNA FLJ51211, highly similar to Wolframin	GO:0043524	negative regulation of neuron apoptotic process	0.146012	2.32995
WFS1	WFS1	Wolfram syndrome 1 (wolframin)	0	WFS1	cDNA FLJ51211, highly similar to Wolframin	GO:0031398	positive regulation of protein ubiquitination	0.134205	3.23604
WFS1	WFS1	Wolfram syndrome 1 (wolframin)	0	WFS1	cDNA FLJ51211, highly similar to Wolframin	GO:0045927	positive regulation of growth	0.0860475	12.9442
WFS1	WFS1	Wolfram syndrome 1 (wolframin)	0	WFS1	cDNA FLJ51211, highly similar to Wolframin	GO:0051247	positive regulation of protein metabolic process	0.0977172	11.095
WFS1	WFS1	Wolfram syndrome 1 (wolframin)	0	WFS1	cDNA FLJ51211, highly similar to Wolframin	GO:0043066	negative regulation of apoptotic process	0.264053	1.30896
WFS1	WFS1	Wolfram syndrome 1 (wolframin)	0	WFS1	cDNA FLJ51211, highly similar to Wolframin	GO:0001822	kidney development	0.337907	1.68837
WFS1	WFS1	Wolfram syndrome 1 (wolframin)	0	WFS1	cDNA FLJ51211, highly similar to Wolframin	GO:0032469	endoplasmic reticulum calcium ion homeostasis	0.0977172	11.095
WFS1	WFS1	Wolfram syndrome 1 (wolframin)	0	WFS1	cDNA FLJ51211, highly similar to Wolframin	GO:0050821	protein stabilization	0.0697565	3.28162
WFS1	WFS1	Wolfram syndrome 1 (wolframin)	0	WFS1	cDNA FLJ51211, highly similar to Wolframin	GO:0042593	glucose homeostasis	0.636928	0.995705
WFS1	WFS1	Wolfram syndrome 1 (wolframin)	0	WFS1	cDNA FLJ51211, highly similar to Wolframin	GO:0030433	ER-associated ubiquitin-dependent protein catabolic process	0.378203	2.15736
WFS1	WFS1	Wolfram syndrome 1 (wolframin)	0	WFS1	cDNA FLJ51211, highly similar to Wolframin	GO:0045862	positive regulation of proteolysis	0.265324	3.37674
WFS1	WFS1	Wolfram syndrome 1 (wolframin)	0	WFS1	cDNA FLJ51211, highly similar to Wolframin	GO:0003091	renal water homeostasis	0.109237	9.70813
WFS1	WFS1	Wolfram syndrome 1 (wolframin)	0	WFS1	cDNA FLJ51211, highly similar to Wolframin	GO:0070845	polyubiquitinated misfolded protein transport	0.0378321	38.8325
WFS1	WFS1	Wolfram syndrome 1 (wolframin)	0	WFS1	cDNA FLJ51211, highly similar to Wolframin	GO:0050877	neurological system process	0.175319	5.5475
WFS1	WFS1	Wolfram syndrome 1 (wolframin)	0	WFS1	cDNA FLJ51211, highly similar to Wolframin	GO:0006987	activation of signaling protein activity involved in unfolded protein response	0.565681	1.21352
WFS1	WFS1	Wolfram syndrome 1 (wolframin)	0	WFS1	cDNA FLJ51211, highly similar to Wolframin	GO:1902236	negative regulation of intrinsic apoptotic signaling pathway in response to endoplasmic reticulum stress	0.0378321	38.8325
WFS1	WFS1	Wolfram syndrome 1 (wolframin)	0	WFS1	cDNA FLJ51211, highly similar to Wolframin	GO:0007601	visual perception	0.251428	1.59313
WFS1	WFS1	Wolfram syndrome 1 (wolframin)	0	WFS1	cDNA FLJ51211, highly similar to Wolframin	GO:0044267	cellular protein metabolic process	0.959569	0.490774
CCL27	CCL27	chemokine (C-C motif) ligand 27	5e-31	CCL27	CCL27 protein	GO:0006955	immune response	0.000418912	3.0715
CCL27	CCL27	chemokine (C-C motif) ligand 27	5e-31	CCL27	CCL27 protein	GO:0006935	chemotaxis	0.00316029	3.88325
CCL27	CCL27	chemokine (C-C motif) ligand 27	5e-31	CCL27	CCL27 protein	GO:0007267	cell-cell signaling	0.0050251	2.9618
DHCR7	DHCR7	7-dehydrocholesterol reductase	0	DHCR7	cDNA FLJ77740, highly similar to Homo sapiens 7-dehydrocholesterol reductase, mRNA	GO:0006629	lipid metabolic process	0.0370851	1.86024
DHCR7	DHCR7	7-dehydrocholesterol reductase	0	DHCR7	cDNA FLJ77740, highly similar to Homo sapiens 7-dehydrocholesterol reductase, mRNA	GO:0006695	cholesterol biosynthetic process	0.077446	4.56853
DHCR7	DHCR7	7-dehydrocholesterol reductase	0	DHCR7	cDNA FLJ77740, highly similar to Homo sapiens 7-dehydrocholesterol reductase, mRNA	GO:0006694	steroid biosynthetic process	0.0109741	4.93111
DHCR7	DHCR7	7-dehydrocholesterol reductase	0	DHCR7	cDNA FLJ77740, highly similar to Homo sapiens 7-dehydrocholesterol reductase, mRNA	GO:0001568	blood vessel development	0.178819	2.6781
DHCR7	DHCR7	7-dehydrocholesterol reductase	0	DHCR7	cDNA FLJ77740, highly similar to Homo sapiens 7-dehydrocholesterol reductase, mRNA	GO:0030324	lung development	0.360917	1.60134
DHCR7	DHCR7	7-dehydrocholesterol reductase	0	DHCR7	cDNA FLJ77740, highly similar to Homo sapiens 7-dehydrocholesterol reductase, mRNA	GO:0045540	regulation of cholesterol biosynthetic process	0.0742261	15.533
DHCR7	DHCR7	7-dehydrocholesterol reductase	0	DHCR7	cDNA FLJ77740, highly similar to Homo sapiens 7-dehydrocholesterol reductase, mRNA	GO:0044281	small molecule metabolic process	0.223597	1.21105
DHCR7	DHCR7	7-dehydrocholesterol reductase	0	DHCR7	cDNA FLJ77740, highly similar to Homo sapiens 7-dehydrocholesterol reductase, mRNA	GO:0009791	post-embryonic development	0.277056	1.9662
DHCR7	DHCR7	7-dehydrocholesterol reductase	0	DHCR7	cDNA FLJ77740, highly similar to Homo sapiens 7-dehydrocholesterol reductase, mRNA	GO:0030154	cell differentiation	0.174102	1.38894
DHCR7	DHCR7	7-dehydrocholesterol reductase	0	DHCR7	cDNA FLJ77740, highly similar to Homo sapiens 7-dehydrocholesterol reductase, mRNA	GO:0035264	multicellular organism growth	0.215858	2.35349
DHCR7	DHCR7	7-dehydrocholesterol reductase	0	DHCR7	cDNA FLJ77740, highly similar to Homo sapiens 7-dehydrocholesterol reductase, mRNA	GO:0042127	regulation of cell proliferation	0.0170599	3.06572
DHCR7	DHCR7	7-dehydrocholesterol reductase	0	DHCR7	cDNA FLJ77740, highly similar to Homo sapiens 7-dehydrocholesterol reductase, mRNA	GO:0016126	sterol biosynthetic process	0.00937931	7.51597
DHCR7	DHCR7	7-dehydrocholesterol reductase	0	DHCR7	cDNA FLJ77740, highly similar to Homo sapiens 7-dehydrocholesterol reductase, mRNA	GO:0008202	steroid metabolic process	0.00753909	3.69833
DHCR7	DHCR7	7-dehydrocholesterol reductase	0	DHCR7	cDNA FLJ77740, highly similar to Homo sapiens 7-dehydrocholesterol reductase, mRNA	GO:0055114	oxidation-reduction process	0.0896321	1.53358
DHCR7	DHCR7	7-dehydrocholesterol reductase	0	DHCR7	cDNA FLJ77740, highly similar to Homo sapiens 7-dehydrocholesterol reductase, mRNA	GO:0008203	cholesterol metabolic process	0.106466	2.70925
FGF22	FGF22	fibroblast growth factor 22	2e-55	FGF22	Fibroblast growth factor 22	GO:0008286	insulin receptor signaling pathway	0.858809	0.510954
FGF22	FGF22	fibroblast growth factor 22	2e-55	FGF22	Fibroblast growth factor 22	GO:0048011	neurotrophin TRK receptor signaling pathway	0.487682	1.11348
FGF22	FGF22	fibroblast growth factor 22	2e-55	FGF22	Fibroblast growth factor 22	GO:0048015	phosphatidylinositol-mediated signaling	0.817829	0.588371
FGF22	FGF22	fibroblast growth factor 22	2e-55	FGF22	Fibroblast growth factor 22	GO:0030154	cell differentiation	0.174102	1.38894
FGF22	FGF22	fibroblast growth factor 22	2e-55	FGF22	Fibroblast growth factor 22	GO:0007173	epidermal growth factor receptor signaling pathway	0.914022	0.406623
FGF22	FGF22	fibroblast growth factor 22	2e-55	FGF22	Fibroblast growth factor 22	GO:0008543	fibroblast growth factor receptor signaling pathway	0.880342	0.470697
FGF22	FGF22	fibroblast growth factor 22	2e-55	FGF22	Fibroblast growth factor 22	GO:0045087	innate immune response	0.953752	0.503501
FGF22	FGF22	fibroblast growth factor 22	2e-55	FGF22	Fibroblast growth factor 22	GO:0038095	Fc-epsilon receptor signaling pathway	0.89192	0.448931
SKA2	SKA2	spindle and kinetochore associated complex subunit 2	3e-48	SKA2	Spindle and kinetochore-associated protein 2	GO:0031110	regulation of microtubule polymerization or depolymerization	0.0134607	12.9442
SKA2	SKA2	spindle and kinetochore associated complex subunit 2	3e-48	SKA2	Spindle and kinetochore-associated protein 2	GO:0007049	cell cycle	0.463083	1.07702
SKA2	SKA2	spindle and kinetochore associated complex subunit 2	3e-48	SKA2	Spindle and kinetochore-associated protein 2	GO:0007067	mitosis	0.886998	0.53378
SKA2	SKA2	spindle and kinetochore associated complex subunit 2	3e-48	SKA2	Spindle and kinetochore-associated protein 2	GO:0007059	chromosome segregation	0.627518	1.02191
SKA2	SKA2	spindle and kinetochore associated complex subunit 2	3e-48	SKA2	Spindle and kinetochore-associated protein 2	GO:0000278	mitotic cell cycle	0.967158	0.377932
SKA2	SKA2	spindle and kinetochore associated complex subunit 2	3e-48	SKA2	Spindle and kinetochore-associated protein 2	GO:0051301	cell division	0.95453	0.408763
AQP9	AQP9	Aquaporin 9	1e-142	AQP9	cDNA FLJ50860, highly similar to Aquaporin-9	GO:0006863	purine nucleobase transport	0.0253839	77.665
AQP9	AQP9	Aquaporin 9	1e-142	AQP9	cDNA FLJ50860, highly similar to Aquaporin-9	GO:0030104	water homeostasis	0.0622511	19.4163
AQP9	AQP9	Aquaporin 9	1e-142	AQP9	cDNA FLJ50860, highly similar to Aquaporin-9	GO:0006955	immune response	0.000418912	3.0715
AQP9	AQP9	Aquaporin 9	1e-142	AQP9	cDNA FLJ50860, highly similar to Aquaporin-9	GO:0046942	carboxylic acid transport	0.0253839	77.665
AQP9	AQP9	Aquaporin 9	1e-142	AQP9	cDNA FLJ50860, highly similar to Aquaporin-9	GO:0015791	polyol transport	0.0253839	77.665
AQP9	AQP9	Aquaporin 9	1e-142	AQP9	cDNA FLJ50860, highly similar to Aquaporin-9	GO:0015837	amine transport	0.0622511	19.4163
AQP9	AQP9	Aquaporin 9	1e-142	AQP9	cDNA FLJ50860, highly similar to Aquaporin-9	GO:0015793	glycerol transport	0.0860475	12.9442
AQP9	AQP9	Aquaporin 9	1e-142	AQP9	cDNA FLJ50860, highly similar to Aquaporin-9	GO:0006810	transport	0.998311	0.45857
AQP9	AQP9	Aquaporin 9	1e-142	AQP9	cDNA FLJ50860, highly similar to Aquaporin-9	GO:0006833	water transport	0.0888553	4.19811
AQP9	AQP9	Aquaporin 9	1e-142	AQP9	cDNA FLJ50860, highly similar to Aquaporin-9	GO:0015855	pyrimidine nucleobase transport	0.0253839	77.665
AQP9	AQP9	Aquaporin 9	1e-142	AQP9	cDNA FLJ50860, highly similar to Aquaporin-9	GO:0007588	excretion	0.10072	3.88325
AQP9	AQP9	Aquaporin 9	1e-142	AQP9	cDNA FLJ50860, highly similar to Aquaporin-9	GO:0010033	response to organic substance	0.632254	1.00864
AQP9	AQP9	Aquaporin 9	1e-142	AQP9	cDNA FLJ50860, highly similar to Aquaporin-9	GO:0006970	response to osmotic stress	0.0196101	10.3553
AQP9	AQP9	Aquaporin 9	1e-142	AQP9	cDNA FLJ50860, highly similar to Aquaporin-9	GO:0055085	transmembrane transport	0.822031	0.746779
AQP9	AQP9	Aquaporin 9	1e-142	AQP9	cDNA FLJ50860, highly similar to Aquaporin-9	GO:0072531	pyrimidine-containing compound transmembrane transport	0.0253839	77.665
AQP9	AQP9	Aquaporin 9	1e-142	AQP9	cDNA FLJ50860, highly similar to Aquaporin-9	GO:0008152	metabolic process	0.264648	1.25604
AQP9	AQP9	Aquaporin 9	1e-142	AQP9	cDNA FLJ50860, highly similar to Aquaporin-9	GO:0015722	canalicular bile acid transport	0.0501205	25.8883
AQP9	AQP9	Aquaporin 9	1e-142	AQP9	cDNA FLJ50860, highly similar to Aquaporin-9	GO:0071320	cellular response to cAMP	0.10072	3.88325
AQP9	AQP9	Aquaporin 9	1e-142	AQP9	cDNA FLJ50860, highly similar to Aquaporin-9	GO:0046689	response to mercury ion	0.0977172	11.095
SLC25A22	SLC25A22	solute carrier family 25 (mitochondrial carrier: glutamate), member 22	4e-152	SLC25A22	Mitochondrial glutamate carrier 1	GO:0015813	L-glutamate transport	0.175319	5.5475
SLC25A22	SLC25A22	solute carrier family 25 (mitochondrial carrier: glutamate), member 22	4e-152	SLC25A22	Mitochondrial glutamate carrier 1	GO:0006810	transport	0.998311	0.45857
SLC25A22	SLC25A22	solute carrier family 25 (mitochondrial carrier: glutamate), member 22	4e-152	SLC25A22	Mitochondrial glutamate carrier 1	GO:0055085	transmembrane transport	0.822031	0.746779
KLK13	KLK13	kallikrein-related peptidase 13	8e-121	KLK13	Kallikrein 13, isoform CRA_b	GO:0016485	protein processing	0.401673	1.99141
KLK13	KLK13	kallikrein-related peptidase 13	8e-121	KLK13	Kallikrein 13, isoform CRA_b	GO:0006508	proteolysis	0.558778	0.992524
LOC101116991	LOC101116991	ribonuclease K6-like	6e-48	RNASE6	Ribonuclease, RNase A family, k6, isoform CRA_a	GO:0090305	nucleic acid phosphodiester bond hydrolysis	0.397061	1.47933
LOC101116991	LOC101116991	ribonuclease K6-like	6e-48	RNASE6	Ribonuclease, RNase A family, k6, isoform CRA_a	GO:0006952	defense response	0.000403771	5.66307
LOC101116991	LOC101116991	ribonuclease K6-like	6e-48	RNASE6	Ribonuclease, RNase A family, k6, isoform CRA_a	GO:0006401	RNA catabolic process	0.206489	4.56853
ULBP3	ULBP3	UL16 binding protein 3	1e-54	ULBP3	cDNA FLJ51255, moderately similar to NKG2D ligand 3	GO:0006955	immune response	0.000418912	3.0715
ULBP3	ULBP3	UL16 binding protein 3	1e-54	ULBP3	cDNA FLJ51255, moderately similar to NKG2D ligand 3	GO:0030101	natural killer cell activation	0.216614	4.31472
ULBP3	ULBP3	UL16 binding protein 3	1e-54	ULBP3	cDNA FLJ51255, moderately similar to NKG2D ligand 3	GO:0019882	antigen processing and presentation	0.147325	3.04569
ULBP3	ULBP3	UL16 binding protein 3	1e-54	ULBP3	cDNA FLJ51255, moderately similar to NKG2D ligand 3	GO:0019048	modulation by virus of host morphology or physiology	0.539583	1.02732
ULBP3	ULBP3	UL16 binding protein 3	1e-54	ULBP3	cDNA FLJ51255, moderately similar to NKG2D ligand 3	GO:0042267	natural killer cell mediated cytotoxicity	0.153858	6.47209
ULBP3	ULBP3	UL16 binding protein 3	1e-54	ULBP3	cDNA FLJ51255, moderately similar to NKG2D ligand 3	GO:0050776	regulation of immune response	0.122862	2.53256
GFI1B	GFI1B	growth factor independent 1B transcription repressor	5e-165	GFI1B	Zinc finger protein Gfi-1b	GO:0006355	regulation of transcription, DNA-templated	0.456301	1.03792
GFI1B	GFI1B	growth factor independent 1B transcription repressor	5e-165	GFI1B	Zinc finger protein Gfi-1b	GO:0006366	transcription from RNA polymerase II promoter	0.323143	1.30165
GFI1B	GFI1B	growth factor independent 1B transcription repressor	5e-165	GFI1B	Zinc finger protein Gfi-1b	GO:0008283	cell proliferation	0.695077	0.846485
GFI1B	GFI1B	growth factor independent 1B transcription repressor	5e-165	GFI1B	Zinc finger protein Gfi-1b	GO:0007275	multicellular organismal development	0.457479	1.05976
GFI1B	GFI1B	growth factor independent 1B transcription repressor	5e-165	GFI1B	Zinc finger protein Gfi-1b	GO:0000122	negative regulation of transcription from RNA polymerase II promoter	0.112086	1.55613
GFI1B	GFI1B	growth factor independent 1B transcription repressor	5e-165	GFI1B	Zinc finger protein Gfi-1b	GO:0006351	transcription, DNA-templated	0.343117	1.1019
GFI1B	GFI1B	growth factor independent 1B transcription repressor	5e-165	GFI1B	Zinc finger protein Gfi-1b	GO:0016568	chromatin modification	0.868845	0.56279
HTRA3	HTRA3	HtrA serine peptidase 3	4e-123	HTRA3	Serine protease HTRA3	GO:0030514	negative regulation of BMP signaling pathway	0.000202905	10.4953
HTRA3	HTRA3	HtrA serine peptidase 3	4e-123	HTRA3	Serine protease HTRA3	GO:0006508	proteolysis	0.558778	0.992524
HTRA3	HTRA3	HtrA serine peptidase 3	4e-123	HTRA3	Serine protease HTRA3	GO:0001558	regulation of cell growth	0.0611293	3.47754
HTRA3	HTRA3	HtrA serine peptidase 3	4e-123	HTRA3	Serine protease HTRA3	GO:0030512	negative regulation of transforming growth factor beta receptor signaling pathway	0.587362	1.14213
GADD45g	GADD45G	Growth arrest and DNA-damage-inducible gamma	3e-87	GADD45G	Growth arrest and DNA damage-inducible protein GADD45 gamma	GO:0043065	positive regulation of apoptotic process	0.199356	1.5585
GADD45g	GADD45G	Growth arrest and DNA-damage-inducible gamma	3e-87	GADD45G	Growth arrest and DNA damage-inducible protein GADD45 gamma	GO:0046330	positive regulation of JNK cascade	0.169713	2.77375
GADD45g	GADD45G	Growth arrest and DNA-damage-inducible gamma	3e-87	GADD45G	Growth arrest and DNA damage-inducible protein GADD45 gamma	GO:0006950	response to stress	0.460457	1.20101
GADD45g	GADD45G	Growth arrest and DNA-damage-inducible gamma	3e-87	GADD45G	Growth arrest and DNA damage-inducible protein GADD45 gamma	GO:0006915	apoptotic process	0.431346	1.09387
GADD45g	GADD45G	Growth arrest and DNA-damage-inducible gamma	3e-87	GADD45G	Growth arrest and DNA damage-inducible protein GADD45 gamma	GO:0007275	multicellular organismal development	0.457479	1.05976
GADD45g	GADD45G	Growth arrest and DNA-damage-inducible gamma	3e-87	GADD45G	Growth arrest and DNA damage-inducible protein GADD45 gamma	GO:0030154	cell differentiation	0.174102	1.38894
GADD45g	GADD45G	Growth arrest and DNA-damage-inducible gamma	3e-87	GADD45G	Growth arrest and DNA damage-inducible protein GADD45 gamma	GO:0000186	activation of MAPKK activity	0.530992	1.33905
GADD45g	GADD45G	Growth arrest and DNA-damage-inducible gamma	3e-87	GADD45G	Growth arrest and DNA damage-inducible protein GADD45 gamma	GO:0006281	DNA repair	0.991039	0.209905
GADD45g	GADD45G	Growth arrest and DNA-damage-inducible gamma	3e-87	GADD45G	Growth arrest and DNA damage-inducible protein GADD45 gamma	GO:0000185	activation of MAPKKK activity	0.120609	8.62945
GADD45g	GADD45G	Growth arrest and DNA-damage-inducible gamma	3e-87	GADD45G	Growth arrest and DNA damage-inducible protein GADD45 gamma	GO:1900745	positive regulation of p38MAPK cascade	0.0860475	12.9442
GADD45g	GADD45G	Growth arrest and DNA-damage-inducible gamma	3e-87	GADD45G	Growth arrest and DNA damage-inducible protein GADD45 gamma	GO:0051726	regulation of cell cycle	0.347145	1.65245
GADD45g	GADD45G	Growth arrest and DNA-damage-inducible gamma	3e-87	GADD45G	Growth arrest and DNA damage-inducible protein GADD45 gamma	GO:0006469	negative regulation of protein kinase activity	0.0719942	3.23604
IGSF5	IGSF5	immunoglobulin superfamily, member 5	7e-103	IGSF5	Immunoglobulin superfamily member 5	GO:0016337	cell-cell adhesion	0.164218	2.19807
DEFB123	DEFB123	defensin, beta 123	6e-13	DEFB123	Defensin, beta 123, isoform CRA_a	GO:0006952	defense response	0.000403771	5.66307
DEFB123	DEFB123	defensin, beta 123	6e-13	DEFB123	Defensin, beta 123, isoform CRA_a	GO:0042742	defense response to bacterium	0.183043	2.08031
ADAMTS5	ADAMTS5	ADAM metallopeptidase with thrombospondin type 1 motif, 5	0	ADAMTS5	A disintegrin and metalloproteinase with thrombospondin motifs 5	GO:0006508	proteolysis	0.558778	0.992524
LOC101115650	LOC101115650	putative RNA polymerase II subunit A C-terminal domain phosphatase SSU72-like protein 1-like	5e-68	SSU72	cDNA FLJ60055, highly similar to Rattus norvegicus Ssu72 RNA polymerase II CTD phosphatase homolog, mRNA	GO:0006397	mRNA processing	0.651673	0.897862
LOC101115650	LOC101115650	putative RNA polymerase II subunit A C-terminal domain phosphatase SSU72-like protein 1-like	5e-68	SSU72	cDNA FLJ60055, highly similar to Rattus norvegicus Ssu72 RNA polymerase II CTD phosphatase homolog, mRNA	GO:0006378	mRNA polyadenylation	0.00863382	7.7665
LOC101115650	LOC101115650	putative RNA polymerase II subunit A C-terminal domain phosphatase SSU72-like protein 1-like	5e-68	SSU72	cDNA FLJ60055, highly similar to Rattus norvegicus Ssu72 RNA polymerase II CTD phosphatase homolog, mRNA	GO:0070940	dephosphorylation of RNA polymerase II C-terminal domain	0.000322767	29.1244
MED25	MED25	mediator complex subunit 25	0	MED25	Mediator of RNA polymerase II transcription subunit 25	GO:0010467	gene expression	0.953715	0.557404
MED25	MED25	mediator complex subunit 25	0	MED25	Mediator of RNA polymerase II transcription subunit 25	GO:0006355	regulation of transcription, DNA-templated	0.456301	1.03792
MED25	MED25	mediator complex subunit 25	0	MED25	Mediator of RNA polymerase II transcription subunit 25	GO:0006367	transcription initiation from RNA polymerase II promoter	0.235009	1.6437
MED25	MED25	mediator complex subunit 25	0	MED25	Mediator of RNA polymerase II transcription subunit 25	GO:0048147	negative regulation of fibroblast proliferation	0.302093	2.87648
MED25	MED25	mediator complex subunit 25	0	MED25	Mediator of RNA polymerase II transcription subunit 25	GO:0000122	negative regulation of transcription from RNA polymerase II promoter	0.112086	1.55613
MED25	MED25	mediator complex subunit 25	0	MED25	Mediator of RNA polymerase II transcription subunit 25	GO:0035563	positive regulation of chromatin binding	0.0253839	77.665
MED25	MED25	mediator complex subunit 25	0	MED25	Mediator of RNA polymerase II transcription subunit 25	GO:0071158	positive regulation of cell cycle arrest	0.185843	5.17767
MED25	MED25	mediator complex subunit 25	0	MED25	Mediator of RNA polymerase II transcription subunit 25	GO:0006351	transcription, DNA-templated	0.343117	1.1019
MED25	MED25	mediator complex subunit 25	0	MED25	Mediator of RNA polymerase II transcription subunit 25	GO:0045944	positive regulation of transcription from RNA polymerase II promoter	0.0103235	1.92029
MED25	MED25	mediator complex subunit 25	0	MED25	Mediator of RNA polymerase II transcription subunit 25	GO:2001178	positive regulation of mediator complex assembly	0.0253839	77.665
FUCA2	FUCA2	fucosidase, alpha-L- 2, plasma	0	FUCA2	Plasma alpha-L-fucosidase	GO:0005975	carbohydrate metabolic process	0.994575	0.189427
FUCA2	FUCA2	fucosidase, alpha-L- 2, plasma	0	FUCA2	Plasma alpha-L-fucosidase	GO:0008152	metabolic process	0.264648	1.25604
FUCA2	FUCA2	fucosidase, alpha-L- 2, plasma	0	FUCA2	Plasma alpha-L-fucosidase	GO:0006004	fucose metabolic process	0.0860475	12.9442
MUSK	MUSK	muscle, skeletal, receptor tyrosine kinase	0	MUSK	Muscle, skeletal receptor tyrosine-protein kinase	GO:0030154	cell differentiation	0.174102	1.38894
MUSK	MUSK	muscle, skeletal, receptor tyrosine kinase	0	MUSK	Muscle, skeletal receptor tyrosine-protein kinase	GO:0043525	positive regulation of neuron apoptotic process	0.0224617	5.29534
MUSK	MUSK	muscle, skeletal, receptor tyrosine kinase	0	MUSK	Muscle, skeletal receptor tyrosine-protein kinase	GO:0046777	protein autophosphorylation	0.872481	0.485406
MUSK	MUSK	muscle, skeletal, receptor tyrosine kinase	0	MUSK	Muscle, skeletal receptor tyrosine-protein kinase	GO:0007528	neuromuscular junction development	0.337012	2.50532
MUSK	MUSK	muscle, skeletal, receptor tyrosine kinase	0	MUSK	Muscle, skeletal receptor tyrosine-protein kinase	GO:0030198	extracellular matrix organization	0.136108	1.76511
MUSK	MUSK	muscle, skeletal, receptor tyrosine kinase	0	MUSK	Muscle, skeletal receptor tyrosine-protein kinase	GO:0007613	memory	0.466878	1.61802
MUSK	MUSK	muscle, skeletal, receptor tyrosine kinase	0	MUSK	Muscle, skeletal receptor tyrosine-protein kinase	GO:0006355	regulation of transcription, DNA-templated	0.456301	1.03792
MUSK	MUSK	muscle, skeletal, receptor tyrosine kinase	0	MUSK	Muscle, skeletal receptor tyrosine-protein kinase	GO:0007275	multicellular organismal development	0.457479	1.05976
MUSK	MUSK	muscle, skeletal, receptor tyrosine kinase	0	MUSK	Muscle, skeletal receptor tyrosine-protein kinase	GO:0018108	peptidyl-tyrosine phosphorylation	0.829078	0.566898
MUSK	MUSK	muscle, skeletal, receptor tyrosine kinase	0	MUSK	Muscle, skeletal receptor tyrosine-protein kinase	GO:2000541	positive regulation of protein geranylgeranylation	0.0253839	77.665
MUSK	MUSK	muscle, skeletal, receptor tyrosine kinase	0	MUSK	Muscle, skeletal receptor tyrosine-protein kinase	GO:0010628	positive regulation of gene expression	0.0234274	2.8414
MUSK	MUSK	muscle, skeletal, receptor tyrosine kinase	0	MUSK	Muscle, skeletal receptor tyrosine-protein kinase	GO:0016310	phosphorylation	0.387392	1.13455
MUSK	MUSK	muscle, skeletal, receptor tyrosine kinase	0	MUSK	Muscle, skeletal receptor tyrosine-protein kinase	GO:0001934	positive regulation of protein phosphorylation	0.739591	0.746779
MUSK	MUSK	muscle, skeletal, receptor tyrosine kinase	0	MUSK	Muscle, skeletal receptor tyrosine-protein kinase	GO:0043113	receptor clustering	0.185843	5.17767
MUSK	MUSK	muscle, skeletal, receptor tyrosine kinase	0	MUSK	Muscle, skeletal receptor tyrosine-protein kinase	GO:0006468	protein phosphorylation	0.757967	0.799297
MUSK	MUSK	muscle, skeletal, receptor tyrosine kinase	0	MUSK	Muscle, skeletal receptor tyrosine-protein kinase	GO:0008582	regulation of synaptic growth at neuromuscular junction	0.0378321	38.8325
MUSK	MUSK	muscle, skeletal, receptor tyrosine kinase	0	MUSK	Muscle, skeletal receptor tyrosine-protein kinase	GO:0007169	transmembrane receptor protein tyrosine kinase signaling pathway	0.663749	0.924584
MUSK	MUSK	muscle, skeletal, receptor tyrosine kinase	0	MUSK	Muscle, skeletal receptor tyrosine-protein kinase	GO:0071340	skeletal muscle acetylcholine-gated channel clustering	0.0622511	19.4163
STX1B	STX1B	Syntaxin-1B	1e-166	STX1B	Syntaxin-1B	GO:0007268	synaptic transmission	0.583903	0.975691
STX1B	STX1B	Syntaxin-1B	1e-166	STX1B	Syntaxin-1B	GO:0015031	protein transport	0.999627	0.124264
STX1B	STX1B	Syntaxin-1B	1e-166	STX1B	Syntaxin-1B	GO:0006886	intracellular protein transport	0.933301	0.368081
STX1B	STX1B	Syntaxin-1B	1e-166	STX1B	Syntaxin-1B	GO:0017157	regulation of exocytosis	0.236476	3.88325
STX1B	STX1B	Syntaxin-1B	1e-166	STX1B	Syntaxin-1B	GO:0006810	transport	0.998311	0.45857
STX1B	STX1B	Syntaxin-1B	1e-166	STX1B	Syntaxin-1B	GO:0006836	neurotransmitter transport	0.445978	1.72589
STX1B	STX1B	Syntaxin-1B	1e-166	STX1B	Syntaxin-1B	GO:0016192	vesicle-mediated transport	0.591149	0.983102
LOC101115386	LOC101115386	histone H3.3C-like	2e-43	H3F3B	Histone H3.3	GO:0007596	blood coagulation	0.201296	1.41495
LOC101115386	LOC101115386	histone H3.3C-like	2e-43	H3F3B	Histone H3.3	GO:0007420	brain development	0.476658	1.17083
LOC101115386	LOC101115386	histone H3.3C-like	2e-43	H3F3B	Histone H3.3	GO:0006334	nucleosome assembly	0.215543	1.9098
LOC101115386	LOC101115386	histone H3.3C-like	2e-43	H3F3B	Histone H3.3	GO:0009725	response to hormone	0.542854	1.29442
SH2D1B	SH2D1B	SH2 domain containing 1B	7e-56	SH2D1B	SH2 domain-containing protein 1B	GO:0045089	positive regulation of innate immune response	0.0319277	7.7665
SH2D1B	SH2D1B	SH2 domain containing 1B	7e-56	SH2D1B	SH2 domain-containing protein 1B	GO:0002717	positive regulation of natural killer cell mediated immunity	0.0253839	77.665
SH2D1B	SH2D1B	SH2 domain containing 1B	7e-56	SH2D1B	SH2 domain-containing protein 1B	GO:0002366	leukocyte activation involved in immune response	0.0622511	19.4163
SIPA1L3	SIPA1L3	signal-induced proliferation-associated 1 like 3	0	SIPA1L3	Signal-induced proliferation-associated 1 like 3	GO:0043547	positive regulation of GTPase activity	0.265283	1.5533
SIPA1L3	SIPA1L3	signal-induced proliferation-associated 1 like 3	0	SIPA1L3	Signal-induced proliferation-associated 1 like 3	GO:0051056	regulation of small GTPase mediated signal transduction	0.187517	1.81673
CSRNP1	CSRNP1	cysteine-serine-rich nuclear protein 1	0	CSRNP1	Cysteine/serine-rich nuclear protein 1	GO:0006355	regulation of transcription, DNA-templated	0.456301	1.03792
CSRNP1	CSRNP1	cysteine-serine-rich nuclear protein 1	0	CSRNP1	Cysteine/serine-rich nuclear protein 1	GO:0060325	face morphogenesis	0.345464	2.42703
CSRNP1	CSRNP1	cysteine-serine-rich nuclear protein 1	0	CSRNP1	Cysteine/serine-rich nuclear protein 1	GO:0045944	positive regulation of transcription from RNA polymerase II promoter	0.0103235	1.92029
CSRNP1	CSRNP1	cysteine-serine-rich nuclear protein 1	0	CSRNP1	Cysteine/serine-rich nuclear protein 1	GO:0006915	apoptotic process	0.431346	1.09387
CSRNP1	CSRNP1	cysteine-serine-rich nuclear protein 1	0	CSRNP1	Cysteine/serine-rich nuclear protein 1	GO:0048705	skeletal system morphogenesis	0.416824	1.89427
CSRNP1	CSRNP1	cysteine-serine-rich nuclear protein 1	0	CSRNP1	Cysteine/serine-rich nuclear protein 1	GO:0060021	palate development	0.548671	1.2732
CSRNP1	CSRNP1	cysteine-serine-rich nuclear protein 1	0	CSRNP1	Cysteine/serine-rich nuclear protein 1	GO:0048008	platelet-derived growth factor receptor signaling pathway	0.32845	2.58883
CSRNP1	CSRNP1	cysteine-serine-rich nuclear protein 1	0	CSRNP1	Cysteine/serine-rich nuclear protein 1	GO:0009791	post-embryonic development	0.277056	1.9662
CSRNP1	CSRNP1	cysteine-serine-rich nuclear protein 1	0	CSRNP1	Cysteine/serine-rich nuclear protein 1	GO:0006351	transcription, DNA-templated	0.343117	1.1019
GLT25D2	GLT25D2	glycosyltransferase 25 domain containing 2	0	COLGALT2	cDNA FLJ37771 fis, clone BRHIP2025679, highly similar to Homo sapiens glycosyltransferase 25 domain containing 2 (GLT25D2), mRNA	GO:0030198	extracellular matrix organization	0.136108	1.76511
GLT25D2	GLT25D2	glycosyltransferase 25 domain containing 2	0	COLGALT2	cDNA FLJ37771 fis, clone BRHIP2025679, highly similar to Homo sapiens glycosyltransferase 25 domain containing 2 (GLT25D2), mRNA	GO:0009103	lipopolysaccharide biosynthetic process	0.109237	9.70813
REP15	REP15	RAB15 effector protein	2e-104	REP15	Rab15 effector protein	GO:0001881	receptor recycling	0.109237	9.70813
CBX8	CBX8	chromobox homolog 8	7e-167	CBX8	Chromobox protein homolog 8	GO:0006355	regulation of transcription, DNA-templated	0.456301	1.03792
CBX8	CBX8	chromobox homolog 8	7e-167	CBX8	Chromobox protein homolog 8	GO:0016574	histone ubiquitination	0.142918	7.06046
CBX8	CBX8	chromobox homolog 8	7e-167	CBX8	Chromobox protein homolog 8	GO:0000122	negative regulation of transcription from RNA polymerase II promoter	0.112086	1.55613
CBX8	CBX8	chromobox homolog 8	7e-167	CBX8	Chromobox protein homolog 8	GO:0006351	transcription, DNA-templated	0.343117	1.1019
CBX8	CBX8	chromobox homolog 8	7e-167	CBX8	Chromobox protein homolog 8	GO:0016568	chromatin modification	0.868845	0.56279
PPARD	PPARD	peroxisome proliferator-activated receptor delta	0	PPARD	cDNA FLJ52879, highly similar to Peroxisome proliferator-activated receptordelta	GO:0051546	keratinocyte migration	0.0501205	25.8883
PPARD	PPARD	peroxisome proliferator-activated receptor delta	0	PPARD	cDNA FLJ52879, highly similar to Peroxisome proliferator-activated receptordelta	GO:0010467	gene expression	0.953715	0.557404
PPARD	PPARD	peroxisome proliferator-activated receptor delta	0	PPARD	cDNA FLJ52879, highly similar to Peroxisome proliferator-activated receptordelta	GO:0006367	transcription initiation from RNA polymerase II promoter	0.235009	1.6437
PPARD	PPARD	peroxisome proliferator-activated receptor delta	0	PPARD	cDNA FLJ52879, highly similar to Peroxisome proliferator-activated receptordelta	GO:0042640	anagen	0.153858	6.47209
PPARD	PPARD	peroxisome proliferator-activated receptor delta	0	PPARD	cDNA FLJ52879, highly similar to Peroxisome proliferator-activated receptordelta	GO:0045598	regulation of fat cell differentiation	0.142918	7.06046
PPARD	PPARD	peroxisome proliferator-activated receptor delta	0	PPARD	cDNA FLJ52879, highly similar to Peroxisome proliferator-activated receptordelta	GO:0050680	negative regulation of epithelial cell proliferation	0.00483413	6.34
PPARD	PPARD	peroxisome proliferator-activated receptor delta	0	PPARD	cDNA FLJ52879, highly similar to Peroxisome proliferator-activated receptordelta	GO:0006091	generation of precursor metabolites and energy	0.524946	1.36254
PPARD	PPARD	peroxisome proliferator-activated receptor delta	0	PPARD	cDNA FLJ52879, highly similar to Peroxisome proliferator-activated receptordelta	GO:0008366	axon ensheathment	0.0977172	11.095
PPARD	PPARD	peroxisome proliferator-activated receptor delta	0	PPARD	cDNA FLJ52879, highly similar to Peroxisome proliferator-activated receptordelta	GO:0030154	cell differentiation	0.174102	1.38894
PPARD	PPARD	peroxisome proliferator-activated receptor delta	0	PPARD	cDNA FLJ52879, highly similar to Peroxisome proliferator-activated receptordelta	GO:0015758	glucose transport	0.192608	2.54639
PPARD	PPARD	peroxisome proliferator-activated receptor delta	0	PPARD	cDNA FLJ52879, highly similar to Peroxisome proliferator-activated receptordelta	GO:0042127	regulation of cell proliferation	0.0170599	3.06572
PPARD	PPARD	peroxisome proliferator-activated receptor delta	0	PPARD	cDNA FLJ52879, highly similar to Peroxisome proliferator-activated receptordelta	GO:0006635	fatty acid beta-oxidation	0.393951	2.04382
PPARD	PPARD	peroxisome proliferator-activated receptor delta	0	PPARD	cDNA FLJ52879, highly similar to Peroxisome proliferator-activated receptordelta	GO:0007566	embryo implantation	0.362045	2.28427
PPARD	PPARD	peroxisome proliferator-activated receptor delta	0	PPARD	cDNA FLJ52879, highly similar to Peroxisome proliferator-activated receptordelta	GO:0031589	cell-substrate adhesion	0.131836	7.7665
PPARD	PPARD	peroxisome proliferator-activated receptor delta	0	PPARD	cDNA FLJ52879, highly similar to Peroxisome proliferator-activated receptordelta	GO:0014068	positive regulation of phosphatidylinositol 3-kinase signaling	0.453034	1.68837
PPARD	PPARD	peroxisome proliferator-activated receptor delta	0	PPARD	cDNA FLJ52879, highly similar to Peroxisome proliferator-activated receptordelta	GO:0000122	negative regulation of transcription from RNA polymerase II promoter	0.112086	1.55613
PPARD	PPARD	peroxisome proliferator-activated receptor delta	0	PPARD	cDNA FLJ52879, highly similar to Peroxisome proliferator-activated receptordelta	GO:0001890	placenta development	0.424254	1.84917
PPARD	PPARD	peroxisome proliferator-activated receptor delta	0	PPARD	cDNA FLJ52879, highly similar to Peroxisome proliferator-activated receptordelta	GO:0042060	wound healing	0.234624	2.219
PPARD	PPARD	peroxisome proliferator-activated receptor delta	0	PPARD	cDNA FLJ52879, highly similar to Peroxisome proliferator-activated receptordelta	GO:0045600	positive regulation of fat cell differentiation	0.0562154	5.5475
PPARD	PPARD	peroxisome proliferator-activated receptor delta	0	PPARD	cDNA FLJ52879, highly similar to Peroxisome proliferator-activated receptordelta	GO:0015908	fatty acid transport	0.175319	5.5475
PPARD	PPARD	peroxisome proliferator-activated receptor delta	0	PPARD	cDNA FLJ52879, highly similar to Peroxisome proliferator-activated receptordelta	GO:0045893	positive regulation of transcription, DNA-templated	0.166482	1.4544
PPARD	PPARD	peroxisome proliferator-activated receptor delta	0	PPARD	cDNA FLJ52879, highly similar to Peroxisome proliferator-activated receptordelta	GO:0045892	negative regulation of transcription, DNA-templated	0.3821	1.18962
PPARD	PPARD	peroxisome proliferator-activated receptor delta	0	PPARD	cDNA FLJ52879, highly similar to Peroxisome proliferator-activated receptordelta	GO:0006629	lipid metabolic process	0.0370851	1.86024
PPARD	PPARD	peroxisome proliferator-activated receptor delta	0	PPARD	cDNA FLJ52879, highly similar to Peroxisome proliferator-activated receptordelta	GO:0008284	positive regulation of cell proliferation	0.0207901	2.03934
PPARD	PPARD	peroxisome proliferator-activated receptor delta	0	PPARD	cDNA FLJ52879, highly similar to Peroxisome proliferator-activated receptordelta	GO:0008283	cell proliferation	0.695077	0.846485
PPARD	PPARD	peroxisome proliferator-activated receptor delta	0	PPARD	cDNA FLJ52879, highly similar to Peroxisome proliferator-activated receptordelta	GO:0009062	fatty acid catabolic process	0.131836	7.7665
PPARD	PPARD	peroxisome proliferator-activated receptor delta	0	PPARD	cDNA FLJ52879, highly similar to Peroxisome proliferator-activated receptordelta	GO:0046697	decidualization	0.164658	5.97423
PPARD	PPARD	peroxisome proliferator-activated receptor delta	0	PPARD	cDNA FLJ52879, highly similar to Peroxisome proliferator-activated receptordelta	GO:0043401	steroid hormone mediated signaling pathway	0.48037	1.5533
PPARD	PPARD	peroxisome proliferator-activated receptor delta	0	PPARD	cDNA FLJ52879, highly similar to Peroxisome proliferator-activated receptordelta	GO:0006006	glucose metabolic process	0.755698	0.712523
PPARD	PPARD	peroxisome proliferator-activated receptor delta	0	PPARD	cDNA FLJ52879, highly similar to Peroxisome proliferator-activated receptordelta	GO:0008203	cholesterol metabolic process	0.106466	2.70925
PPARD	PPARD	peroxisome proliferator-activated receptor delta	0	PPARD	cDNA FLJ52879, highly similar to Peroxisome proliferator-activated receptordelta	GO:0006355	regulation of transcription, DNA-templated	0.456301	1.03792
PPARD	PPARD	peroxisome proliferator-activated receptor delta	0	PPARD	cDNA FLJ52879, highly similar to Peroxisome proliferator-activated receptordelta	GO:0006357	regulation of transcription from RNA polymerase II promoter	0.457138	1.13214
PPARD	PPARD	peroxisome proliferator-activated receptor delta	0	PPARD	cDNA FLJ52879, highly similar to Peroxisome proliferator-activated receptordelta	GO:0097190	apoptotic signaling pathway	0.0676715	2.70139
PPARD	PPARD	peroxisome proliferator-activated receptor delta	0	PPARD	cDNA FLJ52879, highly similar to Peroxisome proliferator-activated receptordelta	GO:0043616	keratinocyte proliferation	0.175319	5.5475
PPARD	PPARD	peroxisome proliferator-activated receptor delta	0	PPARD	cDNA FLJ52879, highly similar to Peroxisome proliferator-activated receptordelta	GO:0006351	transcription, DNA-templated	0.343117	1.1019
PPARD	PPARD	peroxisome proliferator-activated receptor delta	0	PPARD	cDNA FLJ52879, highly similar to Peroxisome proliferator-activated receptordelta	GO:0060612	adipose tissue development	0.0404294	6.75348
PPARD	PPARD	peroxisome proliferator-activated receptor delta	0	PPARD	cDNA FLJ52879, highly similar to Peroxisome proliferator-activated receptordelta	GO:0030522	intracellular receptor signaling pathway	0.378203	2.15736
KCNRG	KCNRG	potassium channel regulator	1e-129	KCNRG	Potassium channel regulatory protein	GO:0051260	protein homooligomerization	0.155371	1.9662
KCTD14	KCTD14	potassium channel tetramerisation domain containing 14	8e-87	KCTD14	cDNA, FLJ94527	GO:0051260	protein homooligomerization	0.155371	1.9662
POPDC2	POPDC2	popeye domain containing 2	1e-179	POPDC2	Popeye domain-containing protein 2	GO:0008150	biological_process	0.322829	1.21352
KATNAL2	KATNAL2	katanin p60 subunit A-like 2	0	KATNAL2	Katanin p60 ATPase-containing subunit A-like 2	GO:0051013	microtubule severing	0.109237	9.70813
LOC101104164	LOC101104164	CMRF35-like molecule 6-like	7e-31	CD300C	CMRF35-like molecule 6	GO:0006968	cellular defense response	0.0352772	4.39613
TBATA	TBATA	thymus, brain and testes associated	4e-121	TBATA	Protein TBATA	GO:0007275	multicellular organismal development	0.457479	1.05976
TBATA	TBATA	thymus, brain and testes associated	4e-121	TBATA	Protein TBATA	GO:0007283	spermatogenesis	0.437633	1.15918
TBATA	TBATA	thymus, brain and testes associated	4e-121	TBATA	Protein TBATA	GO:0030154	cell differentiation	0.174102	1.38894
LOC101110417	LOC101110417	probable ergosterol biosynthetic protein 28-like	9e-62	C14orf1	cDNA, FLJ92025	GO:0006629	lipid metabolic process	0.0370851	1.86024
LOC101110417	LOC101110417	probable ergosterol biosynthetic protein 28-like	9e-62	C14orf1	cDNA, FLJ92025	GO:0008150	biological_process	0.322829	1.21352
LOC101110417	LOC101110417	probable ergosterol biosynthetic protein 28-like	9e-62	C14orf1	cDNA, FLJ92025	GO:0006694	steroid biosynthetic process	0.0109741	4.93111
LOC101110417	LOC101110417	probable ergosterol biosynthetic protein 28-like	9e-62	C14orf1	cDNA, FLJ92025	GO:0016126	sterol biosynthetic process	0.00937931	7.51597
LOC101110417	LOC101110417	probable ergosterol biosynthetic protein 28-like	9e-62	C14orf1	cDNA, FLJ92025	GO:0008202	steroid metabolic process	0.00753909	3.69833
GREM1	GREM1	gremlin 1	2e-87	GREM1	Gremlin 1, cysteine knot superfamily, homolog (Xenopus laevis), isoform CRA_b	GO:0030308	negative regulation of cell growth	0.767861	0.687301
GREM1	GREM1	gremlin 1	2e-87	GREM1	Gremlin 1, cysteine knot superfamily, homolog (Xenopus laevis), isoform CRA_b	GO:0001658	branching involved in ureteric bud morphogenesis	0.416824	1.89427
GREM1	GREM1	gremlin 1	2e-87	GREM1	Gremlin 1, cysteine knot superfamily, homolog (Xenopus laevis), isoform CRA_b	GO:0033689	negative regulation of osteoblast proliferation	0.0977172	11.095
GREM1	GREM1	gremlin 1	2e-87	GREM1	Gremlin 1, cysteine knot superfamily, homolog (Xenopus laevis), isoform CRA_b	GO:0060676	ureteric bud formation	0.0501205	25.8883
GREM1	GREM1	gremlin 1	2e-87	GREM1	Gremlin 1, cysteine knot superfamily, homolog (Xenopus laevis), isoform CRA_b	GO:0051973	positive regulation of telomerase activity	0.0742261	15.533
GREM1	GREM1	gremlin 1	2e-87	GREM1	Gremlin 1, cysteine knot superfamily, homolog (Xenopus laevis), isoform CRA_b	GO:0030199	collagen fibril organization	0.393951	2.04382
GREM1	GREM1	gremlin 1	2e-87	GREM1	Gremlin 1, cysteine knot superfamily, homolog (Xenopus laevis), isoform CRA_b	GO:0009887	organ morphogenesis	0.770805	0.681272
GREM1	GREM1	gremlin 1	2e-87	GREM1	Gremlin 1, cysteine knot superfamily, homolog (Xenopus laevis), isoform CRA_b	GO:0090191	negative regulation of branching involved in ureteric bud morphogenesis	0.0622511	19.4163
GREM1	GREM1	gremlin 1	2e-87	GREM1	Gremlin 1, cysteine knot superfamily, homolog (Xenopus laevis), isoform CRA_b	GO:0090291	negative regulation of osteoclast proliferation	0.0378321	38.8325
GREM1	GREM1	gremlin 1	2e-87	GREM1	Gremlin 1, cysteine knot superfamily, homolog (Xenopus laevis), isoform CRA_b	GO:0030502	negative regulation of bone mineralization	0.0242421	9.13706
GREM1	GREM1	gremlin 1	2e-87	GREM1	Gremlin 1, cysteine knot superfamily, homolog (Xenopus laevis), isoform CRA_b	GO:2000727	positive regulation of cardiac muscle cell differentiation	0.0860475	12.9442
GREM1	GREM1	gremlin 1	2e-87	GREM1	Gremlin 1, cysteine knot superfamily, homolog (Xenopus laevis), isoform CRA_b	GO:0043542	endothelial cell migration	0.246217	3.69833
GREM1	GREM1	gremlin 1	2e-87	GREM1	Gremlin 1, cysteine knot superfamily, homolog (Xenopus laevis), isoform CRA_b	GO:0072331	signal transduction by p53 class mediator	0.0253839	77.665
GREM1	GREM1	gremlin 1	2e-87	GREM1	Gremlin 1, cysteine knot superfamily, homolog (Xenopus laevis), isoform CRA_b	GO:1900155	negative regulation of bone trabecula formation	0.0253839	77.665
GREM1	GREM1	gremlin 1	2e-87	GREM1	Gremlin 1, cysteine knot superfamily, homolog (Xenopus laevis), isoform CRA_b	GO:1900158	negative regulation of bone mineralization involved in bone maturation	0.0253839	77.665
GREM1	GREM1	gremlin 1	2e-87	GREM1	Gremlin 1, cysteine knot superfamily, homolog (Xenopus laevis), isoform CRA_b	GO:0045893	positive regulation of transcription, DNA-templated	0.166482	1.4544
GREM1	GREM1	gremlin 1	2e-87	GREM1	Gremlin 1, cysteine knot superfamily, homolog (Xenopus laevis), isoform CRA_b	GO:0090027	negative regulation of monocyte chemotaxis	0.0501205	25.8883
GREM1	GREM1	gremlin 1	2e-87	GREM1	Gremlin 1, cysteine knot superfamily, homolog (Xenopus laevis), isoform CRA_b	GO:0045892	negative regulation of transcription, DNA-templated	0.3821	1.18962
GREM1	GREM1	gremlin 1	2e-87	GREM1	Gremlin 1, cysteine knot superfamily, homolog (Xenopus laevis), isoform CRA_b	GO:0042346	positive regulation of NF-kappaB import into nucleus	0.00308471	11.6498
GREM1	GREM1	gremlin 1	2e-87	GREM1	Gremlin 1, cysteine knot superfamily, homolog (Xenopus laevis), isoform CRA_b	GO:0008284	positive regulation of cell proliferation	0.0207901	2.03934
GREM1	GREM1	gremlin 1	2e-87	GREM1	Gremlin 1, cysteine knot superfamily, homolog (Xenopus laevis), isoform CRA_b	GO:1900086	positive regulation of peptidyl-tyrosine autophosphorylation	0.0378321	38.8325
GREM1	GREM1	gremlin 1	2e-87	GREM1	Gremlin 1, cysteine knot superfamily, homolog (Xenopus laevis), isoform CRA_b	GO:0061098	positive regulation of protein tyrosine kinase activity	0.206489	4.56853
GREM1	GREM1	gremlin 1	2e-87	GREM1	Gremlin 1, cysteine knot superfamily, homolog (Xenopus laevis), isoform CRA_b	GO:0002042	cell migration involved in sprouting angiogenesis	0.164658	5.97423
GREM1	GREM1	gremlin 1	2e-87	GREM1	Gremlin 1, cysteine knot superfamily, homolog (Xenopus laevis), isoform CRA_b	GO:0007267	cell-cell signaling	0.0050251	2.9618
GREM1	GREM1	gremlin 1	2e-87	GREM1	Gremlin 1, cysteine knot superfamily, homolog (Xenopus laevis), isoform CRA_b	GO:0010717	regulation of epithelial to mesenchymal transition	0.0622511	19.4163
GREM1	GREM1	gremlin 1	2e-87	GREM1	Gremlin 1, cysteine knot superfamily, homolog (Xenopus laevis), isoform CRA_b	GO:0009954	proximal/distal pattern formation	0.0375095	7.06046
GREM1	GREM1	gremlin 1	2e-87	GREM1	Gremlin 1, cysteine knot superfamily, homolog (Xenopus laevis), isoform CRA_b	GO:0030326	embryonic limb morphogenesis	0.183399	2.63271
GREM1	GREM1	gremlin 1	2e-87	GREM1	Gremlin 1, cysteine knot superfamily, homolog (Xenopus laevis), isoform CRA_b	GO:0032872	regulation of stress-activated MAPK cascade	0.120609	8.62945
GREM1	GREM1	gremlin 1	2e-87	GREM1	Gremlin 1, cysteine knot superfamily, homolog (Xenopus laevis), isoform CRA_b	GO:0060394	negative regulation of pathway-restricted SMAD protein phosphorylation	0.0860475	12.9442
GREM1	GREM1	gremlin 1	2e-87	GREM1	Gremlin 1, cysteine knot superfamily, homolog (Xenopus laevis), isoform CRA_b	GO:0051893	regulation of focal adhesion assembly	0.109237	9.70813
GREM1	GREM1	gremlin 1	2e-87	GREM1	Gremlin 1, cysteine knot superfamily, homolog (Xenopus laevis), isoform CRA_b	GO:0030514	negative regulation of BMP signaling pathway	0.000202905	10.4953
GREM1	GREM1	gremlin 1	2e-87	GREM1	Gremlin 1, cysteine knot superfamily, homolog (Xenopus laevis), isoform CRA_b	GO:0051092	positive regulation of NF-kappaB transcription factor activity	0.006054	3.88325
GREM1	GREM1	gremlin 1	2e-87	GREM1	Gremlin 1, cysteine knot superfamily, homolog (Xenopus laevis), isoform CRA_b	GO:0045944	positive regulation of transcription from RNA polymerase II promoter	0.0103235	1.92029
GREM1	GREM1	gremlin 1	2e-87	GREM1	Gremlin 1, cysteine knot superfamily, homolog (Xenopus laevis), isoform CRA_b	GO:0090090	negative regulation of canonical Wnt signaling pathway	0.0935114	2.87648
GREM1	GREM1	gremlin 1	2e-87	GREM1	Gremlin 1, cysteine knot superfamily, homolog (Xenopus laevis), isoform CRA_b	GO:0090190	positive regulation of branching involved in ureteric bud morphogenesis	0.196233	4.85406
GREM1	GREM1	gremlin 1	2e-87	GREM1	Gremlin 1, cysteine knot superfamily, homolog (Xenopus laevis), isoform CRA_b	GO:0006915	apoptotic process	0.431346	1.09387
GREM1	GREM1	gremlin 1	2e-87	GREM1	Gremlin 1, cysteine knot superfamily, homolog (Xenopus laevis), isoform CRA_b	GO:0001525	angiogenesis	0.313223	1.43161
GREM1	GREM1	gremlin 1	2e-87	GREM1	Gremlin 1, cysteine knot superfamily, homolog (Xenopus laevis), isoform CRA_b	GO:0045766	positive regulation of angiogenesis	0.00750782	4.3632
GREM1	GREM1	gremlin 1	2e-87	GREM1	Gremlin 1, cysteine knot superfamily, homolog (Xenopus laevis), isoform CRA_b	GO:0000902	cell morphogenesis	0.536961	1.31636
GREM1	GREM1	gremlin 1	2e-87	GREM1	Gremlin 1, cysteine knot superfamily, homolog (Xenopus laevis), isoform CRA_b	GO:0007165	signal transduction	0.960714	0.692554
GREM1	GREM1	gremlin 1	2e-87	GREM1	Gremlin 1, cysteine knot superfamily, homolog (Xenopus laevis), isoform CRA_b	GO:0046851	negative regulation of bone remodeling	0.0378321	38.8325
GREM1	GREM1	gremlin 1	2e-87	GREM1	Gremlin 1, cysteine knot superfamily, homolog (Xenopus laevis), isoform CRA_b	GO:0003337	mesenchymal to epithelial transition involved in metanephros morphogenesis	0.109237	9.70813
GREM1	GREM1	gremlin 1	2e-87	GREM1	Gremlin 1, cysteine knot superfamily, homolog (Xenopus laevis), isoform CRA_b	GO:0002689	negative regulation of leukocyte chemotaxis	0.0378321	38.8325
GREM1	GREM1	gremlin 1	2e-87	GREM1	Gremlin 1, cysteine knot superfamily, homolog (Xenopus laevis), isoform CRA_b	GO:0048263	determination of dorsal identity	0.0622511	19.4163
GREM1	GREM1	gremlin 1	2e-87	GREM1	Gremlin 1, cysteine knot superfamily, homolog (Xenopus laevis), isoform CRA_b	GO:0003257	positive regulation of transcription from RNA polymerase II promoter involved in myocardial precursor cell differentiation	0.0501205	25.8883
GREM1	GREM1	gremlin 1	2e-87	GREM1	Gremlin 1, cysteine knot superfamily, homolog (Xenopus laevis), isoform CRA_b	GO:0002092	positive regulation of receptor internalization	0.206489	4.56853
PCP4	PCP4	Purkinje cell protein 4	2e-27	PCP4	Purkinje cell protein 4	GO:0007417	central nervous system development	0.486825	1.23278
LOC101107030	LOC101107030	multidrug resistance-associated protein 4-like	0	ABCC4	cDNA FLJ77042, highly similar to Homo sapiens ATP-binding cassette, sub-family C (CFTR/MRP), member 4, mRNA	GO:0006200	ATP catabolic process	0.89192	0.448931
LOC101107030	LOC101107030	multidrug resistance-associated protein 4-like	0	ABCC4	cDNA FLJ77042, highly similar to Homo sapiens ATP-binding cassette, sub-family C (CFTR/MRP), member 4, mRNA	GO:0030168	platelet activation	0.356062	1.33905
LOC101107030	LOC101107030	multidrug resistance-associated protein 4-like	0	ABCC4	cDNA FLJ77042, highly similar to Homo sapiens ATP-binding cassette, sub-family C (CFTR/MRP), member 4, mRNA	GO:0055085	transmembrane transport	0.822031	0.746779
LOC101107030	LOC101107030	multidrug resistance-associated protein 4-like	0	ABCC4	cDNA FLJ77042, highly similar to Homo sapiens ATP-binding cassette, sub-family C (CFTR/MRP), member 4, mRNA	GO:0008150	biological_process	0.322829	1.21352
LOC101107030	LOC101107030	multidrug resistance-associated protein 4-like	0	ABCC4	cDNA FLJ77042, highly similar to Homo sapiens ATP-binding cassette, sub-family C (CFTR/MRP), member 4, mRNA	GO:0007596	blood coagulation	0.201296	1.41495
LOC101107030	LOC101107030	multidrug resistance-associated protein 4-like	0	ABCC4	cDNA FLJ77042, highly similar to Homo sapiens ATP-binding cassette, sub-family C (CFTR/MRP), member 4, mRNA	GO:0002576	platelet degranulation	0.161138	2.219
LOC101107030	LOC101107030	multidrug resistance-associated protein 4-like	0	ABCC4	cDNA FLJ77042, highly similar to Homo sapiens ATP-binding cassette, sub-family C (CFTR/MRP), member 4, mRNA	GO:0006810	transport	0.998311	0.45857
VGLL1	VGLL1	vestigial like 1 (Drosophila)	2e-76	VGLL1	Transcription cofactor vestigial-like protein 1	GO:0006355	regulation of transcription, DNA-templated	0.456301	1.03792
VGLL1	VGLL1	vestigial like 1 (Drosophila)	2e-76	VGLL1	Transcription cofactor vestigial-like protein 1	GO:0006351	transcription, DNA-templated	0.343117	1.1019
LOC101115589	LOC101115589	cytochrome b-c1 complex subunit 6, mitochondrial-like	1e-38	UQCRH	Cytochrome b-c1 complex subunit 6, mitochondrial	GO:0044281	small molecule metabolic process	0.223597	1.21105
LOC101115589	LOC101115589	cytochrome b-c1 complex subunit 6, mitochondrial-like	1e-38	UQCRH	Cytochrome b-c1 complex subunit 6, mitochondrial	GO:0051291	protein heterooligomerization	0.445978	1.72589
LOC101115589	LOC101115589	cytochrome b-c1 complex subunit 6, mitochondrial-like	1e-38	UQCRH	Cytochrome b-c1 complex subunit 6, mitochondrial	GO:0006119	oxidative phosphorylation	0.196233	4.85406
LOC101115589	LOC101115589	cytochrome b-c1 complex subunit 6, mitochondrial-like	1e-38	UQCRH	Cytochrome b-c1 complex subunit 6, mitochondrial	GO:0009060	aerobic respiration	0.255832	3.53023
LOC101115589	LOC101115589	cytochrome b-c1 complex subunit 6, mitochondrial-like	1e-38	UQCRH	Cytochrome b-c1 complex subunit 6, mitochondrial	GO:0022904	respiratory electron transport chain	0.222182	1.87899
LOC101115589	LOC101115589	cytochrome b-c1 complex subunit 6, mitochondrial-like	1e-38	UQCRH	Cytochrome b-c1 complex subunit 6, mitochondrial	GO:0006122	mitochondrial electron transport, ubiquinol to cytochrome c	0.0977172	11.095
LOC101115589	LOC101115589	cytochrome b-c1 complex subunit 6, mitochondrial-like	1e-38	UQCRH	Cytochrome b-c1 complex subunit 6, mitochondrial	GO:0044237	cellular metabolic process	0.205627	1.74528
LOC101115589	LOC101115589	cytochrome b-c1 complex subunit 6, mitochondrial-like	1e-38	UQCRH	Cytochrome b-c1 complex subunit 6, mitochondrial	GO:0055114	oxidation-reduction process	0.0896321	1.53358
WNT5B	WNT5B	wingless-type MMTV integration site family, member 5B	6e-165	WNT5B	Protein Wnt-5b	GO:0030335	positive regulation of cell migration	0.0743923	2.61059
WNT5B	WNT5B	wingless-type MMTV integration site family, member 5B	6e-165	WNT5B	Protein Wnt-5b	GO:0071300	cellular response to retinoic acid	0.518821	1.38688
WNT5B	WNT5B	wingless-type MMTV integration site family, member 5B	6e-165	WNT5B	Protein Wnt-5b	GO:0070307	lens fiber cell development	0.120609	8.62945
WNT5B	WNT5B	wingless-type MMTV integration site family, member 5B	6e-165	WNT5B	Protein Wnt-5b	GO:0007275	multicellular organismal development	0.457479	1.05976
WNT5B	WNT5B	wingless-type MMTV integration site family, member 5B	6e-165	WNT5B	Protein Wnt-5b	GO:0045165	cell fate commitment	0.554414	1.25266
WNT5B	WNT5B	wingless-type MMTV integration site family, member 5B	6e-165	WNT5B	Protein Wnt-5b	GO:0002062	chondrocyte differentiation	0.0701196	4.85406
WNT5B	WNT5B	wingless-type MMTV integration site family, member 5B	6e-165	WNT5B	Protein Wnt-5b	GO:0030182	neuron differentiation	0.0832446	2.50532
WNT5B	WNT5B	wingless-type MMTV integration site family, member 5B	6e-165	WNT5B	Protein Wnt-5b	GO:0045600	positive regulation of fat cell differentiation	0.0562154	5.5475
WNT5B	WNT5B	wingless-type MMTV integration site family, member 5B	6e-165	WNT5B	Protein Wnt-5b	GO:0045444	fat cell differentiation	0.00626038	5.86151
WNT5B	WNT5B	wingless-type MMTV integration site family, member 5B	6e-165	WNT5B	Protein Wnt-5b	GO:0016055	Wnt signaling pathway	0.916178	0.402409
WNT5B	WNT5B	wingless-type MMTV integration site family, member 5B	6e-165	WNT5B	Protein Wnt-5b	GO:0090090	negative regulation of canonical Wnt signaling pathway	0.0935114	2.87648
TLR2	TLR2	Toll-like receptor 2	0	TLR2	Toll-like receptor 2	GO:0032755	positive regulation of interleukin-6 production	0.0188746	5.68281
TLR2	TLR2	Toll-like receptor 2	0	TLR2	Toll-like receptor 2	GO:0034123	positive regulation of toll-like receptor signaling pathway	0.0742261	15.533
TLR2	TLR2	Toll-like receptor 2	0	TLR2	Toll-like receptor 2	GO:0050830	defense response to Gram-positive bacterium	0.029203	4.755
TLR2	TLR2	Toll-like receptor 2	0	TLR2	Toll-like receptor 2	GO:0032757	positive regulation of interleukin-8 production	0.0319277	7.7665
TLR2	TLR2	Toll-like receptor 2	0	TLR2	Toll-like receptor 2	GO:0002752	cell surface pattern recognition receptor signaling pathway	0.0501205	25.8883
TLR2	TLR2	Toll-like receptor 2	0	TLR2	Toll-like receptor 2	GO:0042495	detection of triacyl bacterial lipopeptide	0.0501205	25.8883
TLR2	TLR2	Toll-like receptor 2	0	TLR2	Toll-like receptor 2	GO:0002755	MyD88-dependent toll-like receptor signaling pathway	0.700296	0.835108
TLR2	TLR2	Toll-like receptor 2	0	TLR2	Toll-like receptor 2	GO:0042496	detection of diacyl bacterial lipopeptide	0.0622511	19.4163
TLR2	TLR2	Toll-like receptor 2	0	TLR2	Toll-like receptor 2	GO:0044130	negative regulation of growth of symbiont in host	0.0465143	6.2132
TLR2	TLR2	Toll-like receptor 2	0	TLR2	Toll-like receptor 2	GO:0031663	lipopolysaccharide-mediated signaling pathway	0.0595923	5.35621
TLR2	TLR2	Toll-like receptor 2	0	TLR2	Toll-like receptor 2	GO:0032728	positive regulation of interferon-beta production	0.0404294	6.75348
TLR2	TLR2	Toll-like receptor 2	0	TLR2	Toll-like receptor 2	GO:0038124	toll-like receptor TLR6:TLR2 signaling pathway	0.650597	0.958827
TLR2	TLR2	Toll-like receptor 2	0	TLR2	Toll-like receptor 2	GO:0071726	cellular response to diacyl bacterial lipopeptide	0.0378321	38.8325
TLR2	TLR2	Toll-like receptor 2	0	TLR2	Toll-like receptor 2	GO:0032760	positive regulation of tumor necrosis factor production	0.0156307	6.13145
TLR2	TLR2	Toll-like receptor 2	0	TLR2	Toll-like receptor 2	GO:0038123	toll-like receptor TLR1:TLR2 signaling pathway	0.650597	0.958827
TLR2	TLR2	Toll-like receptor 2	0	TLR2	Toll-like receptor 2	GO:0034134	toll-like receptor 2 signaling pathway	0.655038	0.947134
TLR2	TLR2	Toll-like receptor 2	0	TLR2	Toll-like receptor 2	GO:0042535	positive regulation of tumor necrosis factor biosynthetic process	0.131836	7.7665
TLR2	TLR2	Toll-like receptor 2	0	TLR2	Toll-like receptor 2	GO:0032722	positive regulation of chemokine production	0.0218749	9.70813
TLR2	TLR2	Toll-like receptor 2	0	TLR2	Toll-like receptor 2	GO:0002224	toll-like receptor signaling pathway	0.787699	0.647209
TLR2	TLR2	Toll-like receptor 2	0	TLR2	Toll-like receptor 2	GO:0045087	innate immune response	0.953752	0.503501
TLR2	TLR2	Toll-like receptor 2	0	TLR2	Toll-like receptor 2	GO:0050707	regulation of cytokine secretion	0.142918	7.06046
TLR2	TLR2	Toll-like receptor 2	0	TLR2	Toll-like receptor 2	GO:0071727	cellular response to triacyl bacterial lipopeptide	0.0501205	25.8883
TLR2	TLR2	Toll-like receptor 2	0	TLR2	Toll-like receptor 2	GO:0042346	positive regulation of NF-kappaB import into nucleus	0.00308471	11.6498
TLR2	TLR2	Toll-like receptor 2	0	TLR2	Toll-like receptor 2	GO:0034142	toll-like receptor 4 signaling pathway	0.749379	0.725841
TLR2	TLR2	Toll-like receptor 2	0	TLR2	Toll-like receptor 2	GO:0002237	response to molecule of bacterial origin	0.175319	5.5475
TLR2	TLR2	Toll-like receptor 2	0	TLR2	Toll-like receptor 2	GO:0030177	positive regulation of Wnt signaling pathway	0.293078	2.98712
TLR2	TLR2	Toll-like receptor 2	0	TLR2	Toll-like receptor 2	GO:0002238	response to molecule of fungal origin	0.0622511	19.4163
TLR2	TLR2	Toll-like receptor 2	0	TLR2	Toll-like receptor 2	GO:0032735	positive regulation of interleukin-12 production	0.293078	2.98712
TLR2	TLR2	Toll-like receptor 2	0	TLR2	Toll-like receptor 2	GO:0050715	positive regulation of cytokine secretion	0.302093	2.87648
TLR2	TLR2	Toll-like receptor 2	0	TLR2	Toll-like receptor 2	GO:0045429	positive regulation of nitric oxide biosynthetic process	0.0595923	5.35621
TLR2	TLR2	Toll-like receptor 2	0	TLR2	Toll-like receptor 2	GO:0009617	response to bacterium	0.0465143	6.2132
TLR2	TLR2	Toll-like receptor 2	0	TLR2	Toll-like receptor 2	GO:0006955	immune response	0.000418912	3.0715
TLR2	TLR2	Toll-like receptor 2	0	TLR2	Toll-like receptor 2	GO:0051092	positive regulation of NF-kappaB transcription factor activity	0.006054	3.88325
TLR2	TLR2	Toll-like receptor 2	0	TLR2	Toll-like receptor 2	GO:0006954	inflammatory response	0.169355	1.57581
TLR2	TLR2	Toll-like receptor 2	0	TLR2	Toll-like receptor 2	GO:0045944	positive regulation of transcription from RNA polymerase II promoter	0.0103235	1.92029
TLR2	TLR2	Toll-like receptor 2	0	TLR2	Toll-like receptor 2	GO:0032741	positive regulation of interleukin-18 production	0.0378321	38.8325
TLR2	TLR2	Toll-like receptor 2	0	TLR2	Toll-like receptor 2	GO:0052063	induction by symbiont of defense-related host nitric oxide production	0.0253839	77.665
TLR2	TLR2	Toll-like receptor 2	0	TLR2	Toll-like receptor 2	GO:0007252	I-kappaB phosphorylation	0.142918	7.06046
TLR2	TLR2	Toll-like receptor 2	0	TLR2	Toll-like receptor 2	GO:0006915	apoptotic process	0.431346	1.09387
TLR2	TLR2	Toll-like receptor 2	0	TLR2	Toll-like receptor 2	GO:0032700	negative regulation of interleukin-17 production	0.109237	9.70813
TLR2	TLR2	Toll-like receptor 2	0	TLR2	Toll-like receptor 2	GO:0071221	cellular response to bacterial lipopeptide	0.0742261	15.533
TLR2	TLR2	Toll-like receptor 2	0	TLR2	Toll-like receptor 2	GO:0007165	signal transduction	0.960714	0.692554
TLR2	TLR2	Toll-like receptor 2	0	TLR2	Toll-like receptor 2	GO:0071223	cellular response to lipoteichoic acid	0.120609	8.62945
TLR2	TLR2	Toll-like receptor 2	0	TLR2	Toll-like receptor 2	GO:0032695	negative regulation of interleukin-12 production	0.0134607	12.9442
TLR2	TLR2	Toll-like receptor 2	0	TLR2	Toll-like receptor 2	GO:0050729	positive regulation of inflammatory response	0.000607912	8.09011
TLR2	TLR2	Toll-like receptor 2	0	TLR2	Toll-like receptor 2	GO:0002687	positive regulation of leukocyte migration	0.120609	8.62945
TLR2	TLR2	Toll-like receptor 2	0	TLR2	Toll-like receptor 2	GO:0060907	positive regulation of macrophage cytokine production	0.109237	9.70813
TLR2	TLR2	Toll-like receptor 2	0	TLR2	Toll-like receptor 2	GO:0042892	chloramphenicol transport	0.0253839	77.665
TLR2	TLR2	Toll-like receptor 2	0	TLR2	Toll-like receptor 2	GO:0032494	response to peptidoglycan	0.00834661	17.2589
TLR2	TLR2	Toll-like receptor 2	0	TLR2	Toll-like receptor 2	GO:0051770	positive regulation of nitric-oxide synthase biosynthetic process	0.00688773	19.4163
TLR2	TLR2	Toll-like receptor 2	0	TLR2	Toll-like receptor 2	GO:0071224	cellular response to peptidoglycan	0.0501205	25.8883
NSUN4	NSUN4	NOP2/Sun domain family, member 4	0	NSUN4	5-methylcytosine rRNA methyltransferase NSUN4	GO:0006364	rRNA processing	0.803343	0.616389
NSUN4	NSUN4	NOP2/Sun domain family, member 4	0	NSUN4	5-methylcytosine rRNA methyltransferase NSUN4	GO:0032259	methylation	0.460457	1.20101
CDKN2B	CDKN2B	cyclin-dependent kinase inhibitor 2B (p15, inhibits CDK4)	3e-52	CDKN2B	Cyclin-dependent kinase inhibitor 2B	GO:0031670	cellular response to nutrient	0.0501205	25.8883
CDKN2B	CDKN2B	cyclin-dependent kinase inhibitor 2B (p15, inhibits CDK4)	3e-52	CDKN2B	Cyclin-dependent kinase inhibitor 2B	GO:0010467	gene expression	0.953715	0.557404
CDKN2B	CDKN2B	cyclin-dependent kinase inhibitor 2B (p15, inhibits CDK4)	3e-52	CDKN2B	Cyclin-dependent kinase inhibitor 2B	GO:0014070	response to organic cyclic compound	0.0198316	3.37674
CDKN2B	CDKN2B	cyclin-dependent kinase inhibitor 2B (p15, inhibits CDK4)	3e-52	CDKN2B	Cyclin-dependent kinase inhibitor 2B	GO:0007093	mitotic cell cycle checkpoint	0.32845	2.58883
CDKN2B	CDKN2B	cyclin-dependent kinase inhibitor 2B (p15, inhibits CDK4)	3e-52	CDKN2B	Cyclin-dependent kinase inhibitor 2B	GO:0006367	transcription initiation from RNA polymerase II promoter	0.235009	1.6437
CDKN2B	CDKN2B	cyclin-dependent kinase inhibitor 2B (p15, inhibits CDK4)	3e-52	CDKN2B	Cyclin-dependent kinase inhibitor 2B	GO:0008285	negative regulation of cell proliferation	0.0740047	1.80151
CDKN2B	CDKN2B	cyclin-dependent kinase inhibitor 2B (p15, inhibits CDK4)	3e-52	CDKN2B	Cyclin-dependent kinase inhibitor 2B	GO:0050680	negative regulation of epithelial cell proliferation	0.00483413	6.34
CDKN2B	CDKN2B	cyclin-dependent kinase inhibitor 2B (p15, inhibits CDK4)	3e-52	CDKN2B	Cyclin-dependent kinase inhibitor 2B	GO:0000079	regulation of cyclin-dependent protein serine/threonine kinase activity	0.178819	2.6781
CDKN2B	CDKN2B	cyclin-dependent kinase inhibitor 2B (p15, inhibits CDK4)	3e-52	CDKN2B	Cyclin-dependent kinase inhibitor 2B	GO:0048536	spleen development	0.0562154	5.5475
CDKN2B	CDKN2B	cyclin-dependent kinase inhibitor 2B (p15, inhibits CDK4)	3e-52	CDKN2B	Cyclin-dependent kinase inhibitor 2B	GO:0030858	positive regulation of epithelial cell differentiation	0.131836	7.7665
CDKN2B	CDKN2B	cyclin-dependent kinase inhibitor 2B (p15, inhibits CDK4)	3e-52	CDKN2B	Cyclin-dependent kinase inhibitor 2B	GO:0045944	positive regulation of transcription from RNA polymerase II promoter	0.0103235	1.92029
CDKN2B	CDKN2B	cyclin-dependent kinase inhibitor 2B (p15, inhibits CDK4)	3e-52	CDKN2B	Cyclin-dependent kinase inhibitor 2B	GO:0031668	cellular response to extracellular stimulus	0.0218749	9.70813
CDKN2B	CDKN2B	cyclin-dependent kinase inhibitor 2B (p15, inhibits CDK4)	3e-52	CDKN2B	Cyclin-dependent kinase inhibitor 2B	GO:0000086	G2/M transition of mitotic cell cycle	0.822415	0.57959
CDKN2B	CDKN2B	cyclin-dependent kinase inhibitor 2B (p15, inhibits CDK4)	3e-52	CDKN2B	Cyclin-dependent kinase inhibitor 2B	GO:0007050	cell cycle arrest	0.269581	1.68837
CDKN2B	CDKN2B	cyclin-dependent kinase inhibitor 2B (p15, inhibits CDK4)	3e-52	CDKN2B	Cyclin-dependent kinase inhibitor 2B	GO:0007179	transforming growth factor beta receptor signaling pathway	0.245707	1.77859
CDKN2B	CDKN2B	cyclin-dependent kinase inhibitor 2B (p15, inhibits CDK4)	3e-52	CDKN2B	Cyclin-dependent kinase inhibitor 2B	GO:0034097	response to cytokine	0.0511002	3.75799
CDKN2B	CDKN2B	cyclin-dependent kinase inhibitor 2B (p15, inhibits CDK4)	3e-52	CDKN2B	Cyclin-dependent kinase inhibitor 2B	GO:0030511	positive regulation of transforming growth factor beta receptor signaling pathway	0.0292714	8.17527
CDKN2B	CDKN2B	cyclin-dependent kinase inhibitor 2B (p15, inhibits CDK4)	3e-52	CDKN2B	Cyclin-dependent kinase inhibitor 2B	GO:2000134	negative regulation of G1/S transition of mitotic cell cycle	0.206489	4.56853
CDKN2B	CDKN2B	cyclin-dependent kinase inhibitor 2B (p15, inhibits CDK4)	3e-52	CDKN2B	Cyclin-dependent kinase inhibitor 2B	GO:0006351	transcription, DNA-templated	0.343117	1.1019
CDKN2B	CDKN2B	cyclin-dependent kinase inhibitor 2B (p15, inhibits CDK4)	3e-52	CDKN2B	Cyclin-dependent kinase inhibitor 2B	GO:0042326	negative regulation of phosphorylation	0.255832	3.53023
CDKN2B	CDKN2B	cyclin-dependent kinase inhibitor 2B (p15, inhibits CDK4)	3e-52	CDKN2B	Cyclin-dependent kinase inhibitor 2B	GO:0016310	phosphorylation	0.387392	1.13455
CDKN2B	CDKN2B	cyclin-dependent kinase inhibitor 2B (p15, inhibits CDK4)	3e-52	CDKN2B	Cyclin-dependent kinase inhibitor 2B	GO:0007049	cell cycle	0.463083	1.07702
CDKN2B	CDKN2B	cyclin-dependent kinase inhibitor 2B (p15, inhibits CDK4)	3e-52	CDKN2B	Cyclin-dependent kinase inhibitor 2B	GO:0030219	megakaryocyte differentiation	0.0977172	11.095
CDKN2B	CDKN2B	cyclin-dependent kinase inhibitor 2B (p15, inhibits CDK4)	3e-52	CDKN2B	Cyclin-dependent kinase inhibitor 2B	GO:0000278	mitotic cell cycle	0.967158	0.377932
FOSL1	FOSL1	FOS-like antigen 1	5e-108	FOSL1	cDNA, FLJ94314, highly similar to Homo sapiens FOS-like antigen 1 (FOSL1), mRNA	GO:0014070	response to organic cyclic compound	0.0198316	3.37674
FOSL1	FOSL1	FOS-like antigen 1	5e-108	FOSL1	cDNA, FLJ94314, highly similar to Homo sapiens FOS-like antigen 1 (FOSL1), mRNA	GO:0042542	response to hydrogen peroxide	0.138549	3.17
FOSL1	FOSL1	FOS-like antigen 1	5e-108	FOSL1	cDNA, FLJ94314, highly similar to Homo sapiens FOS-like antigen 1 (FOSL1), mRNA	GO:0008284	positive regulation of cell proliferation	0.0207901	2.03934
FOSL1	FOSL1	FOS-like antigen 1	5e-108	FOSL1	cDNA, FLJ94314, highly similar to Homo sapiens FOS-like antigen 1 (FOSL1), mRNA	GO:0008285	negative regulation of cell proliferation	0.0740047	1.80151
FOSL1	FOSL1	FOS-like antigen 1	5e-108	FOSL1	cDNA, FLJ94314, highly similar to Homo sapiens FOS-like antigen 1 (FOSL1), mRNA	GO:0060674	placenta blood vessel development	0.109237	9.70813
FOSL1	FOSL1	FOS-like antigen 1	5e-108	FOSL1	cDNA, FLJ94314, highly similar to Homo sapiens FOS-like antigen 1 (FOSL1), mRNA	GO:0006366	transcription from RNA polymerase II promoter	0.323143	1.30165
FOSL1	FOSL1	FOS-like antigen 1	5e-108	FOSL1	cDNA, FLJ94314, highly similar to Homo sapiens FOS-like antigen 1 (FOSL1), mRNA	GO:0051591	response to cAMP	0.445978	1.72589
FOSL1	FOSL1	FOS-like antigen 1	5e-108	FOSL1	cDNA, FLJ94314, highly similar to Homo sapiens FOS-like antigen 1 (FOSL1), mRNA	GO:0051091	positive regulation of sequence-specific DNA binding transcription factor activity	0.0742636	3.19171
FOSL1	FOSL1	FOS-like antigen 1	5e-108	FOSL1	cDNA, FLJ94314, highly similar to Homo sapiens FOS-like antigen 1 (FOSL1), mRNA	GO:0006935	chemotaxis	0.00316029	3.88325
FOSL1	FOSL1	FOS-like antigen 1	5e-108	FOSL1	cDNA, FLJ94314, highly similar to Homo sapiens FOS-like antigen 1 (FOSL1), mRNA	GO:0031668	cellular response to extracellular stimulus	0.0218749	9.70813
FOSL1	FOSL1	FOS-like antigen 1	5e-108	FOSL1	cDNA, FLJ94314, highly similar to Homo sapiens FOS-like antigen 1 (FOSL1), mRNA	GO:0007612	learning	0.445978	1.72589
FOSL1	FOSL1	FOS-like antigen 1	5e-108	FOSL1	cDNA, FLJ94314, highly similar to Homo sapiens FOS-like antigen 1 (FOSL1), mRNA	GO:0034097	response to cytokine	0.0511002	3.75799
FOSL1	FOSL1	FOS-like antigen 1	5e-108	FOSL1	cDNA, FLJ94314, highly similar to Homo sapiens FOS-like antigen 1 (FOSL1), mRNA	GO:0051412	response to corticosterone	0.0375095	7.06046
FOSL1	FOSL1	FOS-like antigen 1	5e-108	FOSL1	cDNA, FLJ94314, highly similar to Homo sapiens FOS-like antigen 1 (FOSL1), mRNA	GO:0006355	regulation of transcription, DNA-templated	0.456301	1.03792
FOSL1	FOSL1	FOS-like antigen 1	5e-108	FOSL1	cDNA, FLJ94314, highly similar to Homo sapiens FOS-like antigen 1 (FOSL1), mRNA	GO:0007565	female pregnancy	0.267624	2.01727
FOSL1	FOSL1	FOS-like antigen 1	5e-108	FOSL1	cDNA, FLJ94314, highly similar to Homo sapiens FOS-like antigen 1 (FOSL1), mRNA	GO:0043065	positive regulation of apoptotic process	0.199356	1.5585
FOSL1	FOSL1	FOS-like antigen 1	5e-108	FOSL1	cDNA, FLJ94314, highly similar to Homo sapiens FOS-like antigen 1 (FOSL1), mRNA	GO:0006357	regulation of transcription from RNA polymerase II promoter	0.457138	1.13214
FOSL1	FOSL1	FOS-like antigen 1	5e-108	FOSL1	cDNA, FLJ94314, highly similar to Homo sapiens FOS-like antigen 1 (FOSL1), mRNA	GO:0042493	response to drug	0.749281	0.766431
FOSL1	FOSL1	FOS-like antigen 1	5e-108	FOSL1	cDNA, FLJ94314, highly similar to Homo sapiens FOS-like antigen 1 (FOSL1), mRNA	GO:0009615	response to virus	0.045092	2.6781
FOSL1	FOSL1	FOS-like antigen 1	5e-108	FOSL1	cDNA, FLJ94314, highly similar to Homo sapiens FOS-like antigen 1 (FOSL1), mRNA	GO:0001701	in utero embryonic development	0.808329	0.655401
FOSL1	FOSL1	FOS-like antigen 1	5e-108	FOSL1	cDNA, FLJ94314, highly similar to Homo sapiens FOS-like antigen 1 (FOSL1), mRNA	GO:0045787	positive regulation of cell cycle	0.353808	2.35349
FOSL1	FOSL1	FOS-like antigen 1	5e-108	FOSL1	cDNA, FLJ94314, highly similar to Homo sapiens FOS-like antigen 1 (FOSL1), mRNA	GO:0009612	response to mechanical stimulus	0.117159	3.53023
FOSL1	FOSL1	FOS-like antigen 1	5e-108	FOSL1	cDNA, FLJ94314, highly similar to Homo sapiens FOS-like antigen 1 (FOSL1), mRNA	GO:0007296	vitellogenesis	0.0378321	38.8325
FOSL1	FOSL1	FOS-like antigen 1	5e-108	FOSL1	cDNA, FLJ94314, highly similar to Homo sapiens FOS-like antigen 1 (FOSL1), mRNA	GO:0006968	cellular defense response	0.0352772	4.39613
FOSL1	FOSL1	FOS-like antigen 1	5e-108	FOSL1	cDNA, FLJ94314, highly similar to Homo sapiens FOS-like antigen 1 (FOSL1), mRNA	GO:0009629	response to gravity	0.109237	9.70813
FOSL1	FOSL1	FOS-like antigen 1	5e-108	FOSL1	cDNA, FLJ94314, highly similar to Homo sapiens FOS-like antigen 1 (FOSL1), mRNA	GO:0032570	response to progesterone	0.0375095	7.06046
BVES	BVES	blood vessel epicardial substance	0	BVES	Blood vessel epicardial substance	GO:0090136	epithelial cell-cell adhesion	0.00688773	19.4163
BVES	BVES	blood vessel epicardial substance	0	BVES	Blood vessel epicardial substance	GO:0008360	regulation of cell shape	0.170429	2.15736
BVES	BVES	blood vessel epicardial substance	0	BVES	Blood vessel epicardial substance	GO:0007275	multicellular organismal development	0.457479	1.05976
BVES	BVES	blood vessel epicardial substance	0	BVES	Blood vessel epicardial substance	GO:0043088	regulation of Cdc42 GTPase activity	0.120609	8.62945
BVES	BVES	blood vessel epicardial substance	0	BVES	Blood vessel epicardial substance	GO:0032314	regulation of Rac GTPase activity	0.206489	4.56853
BVES	BVES	blood vessel epicardial substance	0	BVES	Blood vessel epicardial substance	GO:0007517	muscle organ development	0.152006	2.28427
BVES	BVES	blood vessel epicardial substance	0	BVES	Blood vessel epicardial substance	GO:0001921	positive regulation of receptor recycling	0.120609	8.62945
BVES	BVES	blood vessel epicardial substance	0	BVES	Blood vessel epicardial substance	GO:0034446	substrate adhesion-dependent cell spreading	0.345464	2.42703
BVES	BVES	blood vessel epicardial substance	0	BVES	Blood vessel epicardial substance	GO:0040017	positive regulation of locomotion	0.0253839	77.665
BVES	BVES	blood vessel epicardial substance	0	BVES	Blood vessel epicardial substance	GO:0016192	vesicle-mediated transport	0.591149	0.983102
BVES	BVES	blood vessel epicardial substance	0	BVES	Blood vessel epicardial substance	GO:0007155	cell adhesion	0.385863	1.15535
IL17RB	IL17RB	interleukin 17 receptor B	0	IL17RB	Interleukin-17 receptor B	GO:0019221	cytokine-mediated signaling pathway	0.112355	1.87145
IL17RB	IL17RB	interleukin 17 receptor B	0	IL17RB	Interleukin-17 receptor B	GO:0006952	defense response	0.000403771	5.66307
IL17RB	IL17RB	interleukin 17 receptor B	0	IL17RB	Interleukin-17 receptor B	GO:0001558	regulation of cell growth	0.0611293	3.47754
LOC101105883	LOC101105883	interferon omega-1-like	3e-67	IFNW1	Interferon omega-1	GO:0051607	defense response to virus	0.116879	2.20326
LOC101105883	LOC101105883	interferon omega-1-like	3e-67	IFNW1	Interferon omega-1	GO:0006952	defense response	0.000403771	5.66307
LOC101105883	LOC101105883	interferon omega-1-like	3e-67	IFNW1	Interferon omega-1	GO:0007050	cell cycle arrest	0.269581	1.68837
LOC101105883	LOC101105883	interferon omega-1-like	3e-67	IFNW1	Interferon omega-1	GO:0009615	response to virus	0.045092	2.6781
LOC101120837	LOC101120837	olfactory receptor 4F3/4F16/4F29-like	8e-128	OR4F3	Olfactory receptor 4F3/4F16/4F29	GO:0007165	signal transduction	0.960714	0.692554
LOC101120837	LOC101120837	olfactory receptor 4F3/4F16/4F29-like	8e-128	OR4F3	Olfactory receptor 4F3/4F16/4F29	GO:0007608	sensory perception of smell	0.833391	0.746779
LOC101120837	LOC101120837	olfactory receptor 4F3/4F16/4F29-like	8e-128	OR4F3	Olfactory receptor 4F3/4F16/4F29	GO:0050911	detection of chemical stimulus involved in sensory perception of smell	0.943411	0.57672
LOC101120837	LOC101120837	olfactory receptor 4F3/4F16/4F29-like	8e-128	OR4F3	Olfactory receptor 4F3/4F16/4F29	GO:0007186	G-protein coupled receptor signaling pathway	0.985199	0.528334
LOC101120837	LOC101120837	olfactory receptor 4F3/4F16/4F29-like	8e-128	OR4F3	Olfactory receptor 4F3/4F16/4F29	GO:0050896	response to stimulus	0.923442	0.643189
LOC101109186	LOC101109186	myosin regulatory light polypeptide 9-like	6e-38	MYL9	Myosin regulatory light polypeptide 9	GO:0006937	regulation of muscle contraction	0.0375095	7.06046
LOC101109186	LOC101109186	myosin regulatory light polypeptide 9-like	6e-38	MYL9	Myosin regulatory light polypeptide 9	GO:0006936	muscle contraction	0.152006	2.28427
LOC101109186	LOC101109186	myosin regulatory light polypeptide 9-like	6e-38	MYL9	Myosin regulatory light polypeptide 9	GO:0007411	axon guidance	0.824759	0.667608
ARL5C	ARL5C	ADP-ribosylation factor-like 5C	1e-85	ARL5C	Putative ADP-ribosylation factor-like protein 5C	GO:0007264	small GTPase mediated signal transduction	0.45471	1.13545
TNP1	TNP1	Spermatid nuclear transition protein 1	5e-18	TNP1	Spermatid nuclear transition protein 1	GO:0000012	single strand break repair	0.0977172	11.095
TNP1	TNP1	Spermatid nuclear transition protein 1	5e-18	TNP1	Spermatid nuclear transition protein 1	GO:0006342	chromatin silencing	0.131836	7.7665
TNP1	TNP1	Spermatid nuclear transition protein 1	5e-18	TNP1	Spermatid nuclear transition protein 1	GO:0007289	spermatid nucleus differentiation	0.109237	9.70813
TNP1	TNP1	Spermatid nuclear transition protein 1	5e-18	TNP1	Spermatid nuclear transition protein 1	GO:0035042	fertilization, exchange of chromosomal proteins	0.0253839	77.665
TNP1	TNP1	Spermatid nuclear transition protein 1	5e-18	TNP1	Spermatid nuclear transition protein 1	GO:0007286	spermatid development	0.524946	1.36254
TNP1	TNP1	Spermatid nuclear transition protein 1	5e-18	TNP1	Spermatid nuclear transition protein 1	GO:0007290	spermatid nucleus elongation	0.0501205	25.8883
TNP1	TNP1	Spermatid nuclear transition protein 1	5e-18	TNP1	Spermatid nuclear transition protein 1	GO:0007275	multicellular organismal development	0.457479	1.05976
TNP1	TNP1	Spermatid nuclear transition protein 1	5e-18	TNP1	Spermatid nuclear transition protein 1	GO:0030317	sperm motility	0.0811952	4.438
TNP1	TNP1	Spermatid nuclear transition protein 1	5e-18	TNP1	Spermatid nuclear transition protein 1	GO:0006337	nucleosome disassembly	0.0375095	7.06046
TNP1	TNP1	Spermatid nuclear transition protein 1	5e-18	TNP1	Spermatid nuclear transition protein 1	GO:0007283	spermatogenesis	0.437633	1.15918
TNP1	TNP1	Spermatid nuclear transition protein 1	5e-18	TNP1	Spermatid nuclear transition protein 1	GO:0030154	cell differentiation	0.174102	1.38894
TNP1	TNP1	Spermatid nuclear transition protein 1	5e-18	TNP1	Spermatid nuclear transition protein 1	GO:0019953	sexual reproduction	0.142918	7.06046
TNP1	TNP1	Spermatid nuclear transition protein 1	5e-18	TNP1	Spermatid nuclear transition protein 1	GO:0006338	chromatin remodeling	0.582046	1.15918
TNP1	TNP1	Spermatid nuclear transition protein 1	5e-18	TNP1	Spermatid nuclear transition protein 1	GO:0045892	negative regulation of transcription, DNA-templated	0.3821	1.18962
ZIM3	ZIM3	zinc finger, imprinted 3	2e-160	ZIM3	Zinc finger, imprinted 3	GO:0006355	regulation of transcription, DNA-templated	0.456301	1.03792
ZIM3	ZIM3	zinc finger, imprinted 3	2e-160	ZIM3	Zinc finger, imprinted 3	GO:0006351	transcription, DNA-templated	0.343117	1.1019
TFF3	TFF3	trefoil factor 3 (intestinal)	4e-28	TFF3	Trefoil factor 3	GO:0007586	digestion	0.120069	2.56039
TFF3	TFF3	trefoil factor 3 (intestinal)	4e-28	TFF3	Trefoil factor 3	GO:0043434	response to peptide hormone	0.486986	1.52284
TFF3	TFF3	trefoil factor 3 (intestinal)	4e-28	TFF3	Trefoil factor 3	GO:0006952	defense response	0.000403771	5.66307
KRT86	KRT86	keratin 86	0	KRT86	cDNA FLJ77849, highly similar to Homo sapiens keratin, hair, basic, 6 (monilethrix) (KRTHB6), mRNA	GO:0007010	cytoskeleton organization	0.470372	1.2732
PIM2	PIM2	pim-2 oncogene	5e-159	PIM2	Serine/threonine-protein kinase pim-2	GO:0043066	negative regulation of apoptotic process	0.264053	1.30896
PIM2	PIM2	pim-2 oncogene	5e-159	PIM2	Serine/threonine-protein kinase pim-2	GO:0008285	negative regulation of cell proliferation	0.0740047	1.80151
PIM2	PIM2	pim-2 oncogene	5e-159	PIM2	Serine/threonine-protein kinase pim-2	GO:0008283	cell proliferation	0.695077	0.846485
PIM2	PIM2	pim-2 oncogene	5e-159	PIM2	Serine/threonine-protein kinase pim-2	GO:0050821	protein stabilization	0.0697565	3.28162
PIM2	PIM2	pim-2 oncogene	5e-159	PIM2	Serine/threonine-protein kinase pim-2	GO:0006915	apoptotic process	0.431346	1.09387
PIM2	PIM2	pim-2 oncogene	5e-159	PIM2	Serine/threonine-protein kinase pim-2	GO:0009615	response to virus	0.045092	2.6781
PIM2	PIM2	pim-2 oncogene	5e-159	PIM2	Serine/threonine-protein kinase pim-2	GO:0016310	phosphorylation	0.387392	1.13455
PIM2	PIM2	pim-2 oncogene	5e-159	PIM2	Serine/threonine-protein kinase pim-2	GO:0000082	G1/S transition of mitotic cell cycle	0.612842	0.970813
PIM2	PIM2	pim-2 oncogene	5e-159	PIM2	Serine/threonine-protein kinase pim-2	GO:0007049	cell cycle	0.463083	1.07702
PIM2	PIM2	pim-2 oncogene	5e-159	PIM2	Serine/threonine-protein kinase pim-2	GO:0008637	apoptotic mitochondrial changes	0.185843	5.17767
PIM2	PIM2	pim-2 oncogene	5e-159	PIM2	Serine/threonine-protein kinase pim-2	GO:0006468	protein phosphorylation	0.757967	0.799297
PIM2	PIM2	pim-2 oncogene	5e-159	PIM2	Serine/threonine-protein kinase pim-2	GO:0043123	positive regulation of I-kappaB kinase/NF-kappaB signaling	0.87881	0.473567
PIM2	PIM2	pim-2 oncogene	5e-159	PIM2	Serine/threonine-protein kinase pim-2	GO:0045893	positive regulation of transcription, DNA-templated	0.166482	1.4544
PIM2	PIM2	pim-2 oncogene	5e-159	PIM2	Serine/threonine-protein kinase pim-2	GO:0007140	male meiosis	0.246217	3.69833
PIM2	PIM2	pim-2 oncogene	5e-159	PIM2	Serine/threonine-protein kinase pim-2	GO:0010508	positive regulation of autophagy	0.216614	4.31472
POU6F2	POU6F2	POU class 6 homeobox 2	0	POU6F2	POU domain, class 6, transcription factor 2	GO:0006355	regulation of transcription, DNA-templated	0.456301	1.03792
POU6F2	POU6F2	POU class 6 homeobox 2	0	POU6F2	POU domain, class 6, transcription factor 2	GO:0006366	transcription from RNA polymerase II promoter	0.323143	1.30165
POU6F2	POU6F2	POU class 6 homeobox 2	0	POU6F2	POU domain, class 6, transcription factor 2	GO:0007402	ganglion mother cell fate determination	0.0378321	38.8325
POU6F2	POU6F2	POU class 6 homeobox 2	0	POU6F2	POU domain, class 6, transcription factor 2	GO:0007417	central nervous system development	0.486825	1.23278
POU6F2	POU6F2	POU class 6 homeobox 2	0	POU6F2	POU domain, class 6, transcription factor 2	GO:0007601	visual perception	0.251428	1.59313
POU6F2	POU6F2	POU class 6 homeobox 2	0	POU6F2	POU domain, class 6, transcription factor 2	GO:0006351	transcription, DNA-templated	0.343117	1.1019
SPHK1	SPHK1	sphingosine kinase 1	4e-162	SPHK1	cDNA FLJ16332 fis, clone SYNOV2016837, highly similar to Sphingosine kinase 1 (EC 2.7.1.-)	GO:0042346	positive regulation of NF-kappaB import into nucleus	0.00308471	11.6498
SPHK1	SPHK1	sphingosine kinase 1	4e-162	SPHK1	cDNA FLJ16332 fis, clone SYNOV2016837, highly similar to Sphingosine kinase 1 (EC 2.7.1.-)	GO:0008284	positive regulation of cell proliferation	0.0207901	2.03934
SPHK1	SPHK1	sphingosine kinase 1	4e-162	SPHK1	cDNA FLJ16332 fis, clone SYNOV2016837, highly similar to Sphingosine kinase 1 (EC 2.7.1.-)	GO:0019722	calcium-mediated signaling	0.00266953	7.57708
SPHK1	SPHK1	sphingosine kinase 1	4e-162	SPHK1	cDNA FLJ16332 fis, clone SYNOV2016837, highly similar to Sphingosine kinase 1 (EC 2.7.1.-)	GO:0030307	positive regulation of cell growth	0.220538	2.31836
SPHK1	SPHK1	sphingosine kinase 1	4e-162	SPHK1	cDNA FLJ16332 fis, clone SYNOV2016837, highly similar to Sphingosine kinase 1 (EC 2.7.1.-)	GO:0006670	sphingosine metabolic process	0.0622511	19.4163
SPHK1	SPHK1	sphingosine kinase 1	4e-162	SPHK1	cDNA FLJ16332 fis, clone SYNOV2016837, highly similar to Sphingosine kinase 1 (EC 2.7.1.-)	GO:0044281	small molecule metabolic process	0.223597	1.21105
SPHK1	SPHK1	sphingosine kinase 1	4e-162	SPHK1	cDNA FLJ16332 fis, clone SYNOV2016837, highly similar to Sphingosine kinase 1 (EC 2.7.1.-)	GO:0048146	positive regulation of fibroblast proliferation	0.0967176	3.98282
SPHK1	SPHK1	sphingosine kinase 1	4e-162	SPHK1	cDNA FLJ16332 fis, clone SYNOV2016837, highly similar to Sphingosine kinase 1 (EC 2.7.1.-)	GO:0007205	protein kinase C-activating G-protein coupled receptor signaling pathway	0.370176	2.219
SPHK1	SPHK1	sphingosine kinase 1	4e-162	SPHK1	cDNA FLJ16332 fis, clone SYNOV2016837, highly similar to Sphingosine kinase 1 (EC 2.7.1.-)	GO:0035556	intracellular signal transduction	0.400937	1.18573
SPHK1	SPHK1	sphingosine kinase 1	4e-162	SPHK1	cDNA FLJ16332 fis, clone SYNOV2016837, highly similar to Sphingosine kinase 1 (EC 2.7.1.-)	GO:0051092	positive regulation of NF-kappaB transcription factor activity	0.006054	3.88325
SPHK1	SPHK1	sphingosine kinase 1	4e-162	SPHK1	cDNA FLJ16332 fis, clone SYNOV2016837, highly similar to Sphingosine kinase 1 (EC 2.7.1.-)	GO:0006954	inflammatory response	0.169355	1.57581
SPHK1	SPHK1	sphingosine kinase 1	4e-162	SPHK1	cDNA FLJ16332 fis, clone SYNOV2016837, highly similar to Sphingosine kinase 1 (EC 2.7.1.-)	GO:0045987	positive regulation of smooth muscle contraction	0.0153998	11.9485
SPHK1	SPHK1	sphingosine kinase 1	4e-162	SPHK1	cDNA FLJ16332 fis, clone SYNOV2016837, highly similar to Sphingosine kinase 1 (EC 2.7.1.-)	GO:0006457	protein folding	0.906024	0.422093
SPHK1	SPHK1	sphingosine kinase 1	4e-162	SPHK1	cDNA FLJ16332 fis, clone SYNOV2016837, highly similar to Sphingosine kinase 1 (EC 2.7.1.-)	GO:0031398	positive regulation of protein ubiquitination	0.134205	3.23604
SPHK1	SPHK1	sphingosine kinase 1	4e-162	SPHK1	cDNA FLJ16332 fis, clone SYNOV2016837, highly similar to Sphingosine kinase 1 (EC 2.7.1.-)	GO:0006665	sphingolipid metabolic process	0.650597	0.958827
SPHK1	SPHK1	sphingosine kinase 1	4e-162	SPHK1	cDNA FLJ16332 fis, clone SYNOV2016837, highly similar to Sphingosine kinase 1 (EC 2.7.1.-)	GO:0043066	negative regulation of apoptotic process	0.264053	1.30896
SPHK1	SPHK1	sphingosine kinase 1	4e-162	SPHK1	cDNA FLJ16332 fis, clone SYNOV2016837, highly similar to Sphingosine kinase 1 (EC 2.7.1.-)	GO:0001568	blood vessel development	0.178819	2.6781
SPHK1	SPHK1	sphingosine kinase 1	4e-162	SPHK1	cDNA FLJ16332 fis, clone SYNOV2016837, highly similar to Sphingosine kinase 1 (EC 2.7.1.-)	GO:0030335	positive regulation of cell migration	0.0743923	2.61059
SPHK1	SPHK1	sphingosine kinase 1	4e-162	SPHK1	cDNA FLJ16332 fis, clone SYNOV2016837, highly similar to Sphingosine kinase 1 (EC 2.7.1.-)	GO:0030148	sphingolipid biosynthetic process	0.362045	2.28427
SPHK1	SPHK1	sphingosine kinase 1	4e-162	SPHK1	cDNA FLJ16332 fis, clone SYNOV2016837, highly similar to Sphingosine kinase 1 (EC 2.7.1.-)	GO:0010803	regulation of tumor necrosis factor-mediated signaling pathway	0.0622511	19.4163
SPHK1	SPHK1	sphingosine kinase 1	4e-162	SPHK1	cDNA FLJ16332 fis, clone SYNOV2016837, highly similar to Sphingosine kinase 1 (EC 2.7.1.-)	GO:0045766	positive regulation of angiogenesis	0.00750782	4.3632
SPHK1	SPHK1	sphingosine kinase 1	4e-162	SPHK1	cDNA FLJ16332 fis, clone SYNOV2016837, highly similar to Sphingosine kinase 1 (EC 2.7.1.-)	GO:0016310	phosphorylation	0.387392	1.13455
SPHK1	SPHK1	sphingosine kinase 1	4e-162	SPHK1	cDNA FLJ16332 fis, clone SYNOV2016837, highly similar to Sphingosine kinase 1 (EC 2.7.1.-)	GO:0007165	signal transduction	0.960714	0.692554
SPHK1	SPHK1	sphingosine kinase 1	4e-162	SPHK1	cDNA FLJ16332 fis, clone SYNOV2016837, highly similar to Sphingosine kinase 1 (EC 2.7.1.-)	GO:0045931	positive regulation of mitotic cell cycle	0.0701196	4.85406
SPHK1	SPHK1	sphingosine kinase 1	4e-162	SPHK1	cDNA FLJ16332 fis, clone SYNOV2016837, highly similar to Sphingosine kinase 1 (EC 2.7.1.-)	GO:0007420	brain development	0.476658	1.17083
SPHK1	SPHK1	sphingosine kinase 1	4e-162	SPHK1	cDNA FLJ16332 fis, clone SYNOV2016837, highly similar to Sphingosine kinase 1 (EC 2.7.1.-)	GO:0008152	metabolic process	0.264648	1.25604
SPHK1	SPHK1	sphingosine kinase 1	4e-162	SPHK1	cDNA FLJ16332 fis, clone SYNOV2016837, highly similar to Sphingosine kinase 1 (EC 2.7.1.-)	GO:0051084	'de novo' posttranslational protein folding	0.438829	1.76511
SPHK1	SPHK1	sphingosine kinase 1	4e-162	SPHK1	cDNA FLJ16332 fis, clone SYNOV2016837, highly similar to Sphingosine kinase 1 (EC 2.7.1.-)	GO:0032651	regulation of interleukin-1 beta production	0.0501205	25.8883
SPHK1	SPHK1	sphingosine kinase 1	4e-162	SPHK1	cDNA FLJ16332 fis, clone SYNOV2016837, highly similar to Sphingosine kinase 1 (EC 2.7.1.-)	GO:0044267	cellular protein metabolic process	0.959569	0.490774
SPHK1	SPHK1	sphingosine kinase 1	4e-162	SPHK1	cDNA FLJ16332 fis, clone SYNOV2016837, highly similar to Sphingosine kinase 1 (EC 2.7.1.-)	GO:0046521	sphingoid catabolic process	0.0253839	77.665
LOC101119663	LOC101119663	heat shock factor-binding protein 1-like	8e-28	HSBP1	Heat shock factor-binding protein 1	GO:0006936	muscle contraction	0.152006	2.28427
LOC101119663	LOC101119663	heat shock factor-binding protein 1-like	8e-28	HSBP1	Heat shock factor-binding protein 1	GO:0000122	negative regulation of transcription from RNA polymerase II promoter	0.112086	1.55613
OTOA	OTOA	otoancorin	0	OTOA	cDNA FLJ56012, highly similar to Otoancorin	GO:0007605	sensory perception of sound	0.0726817	2.63271
AJAP1	AJAP1	adherens junctions associated protein 1	1e-167	AJAP1	Adherens junction-associated protein 1	GO:0007155	cell adhesion	0.385863	1.15535
PACSIN1	PACSIN1	protein kinase C and casein kinase substrate in neurons 1	0	PACSIN1	PACSIN1 protein	GO:0097320	membrane tubulation	0.0977172	11.095
PACSIN1	PACSIN1	protein kinase C and casein kinase substrate in neurons 1	0	PACSIN1	PACSIN1 protein	GO:0048666	neuron development	0.00451517	6.47209
PACSIN1	PACSIN1	protein kinase C and casein kinase substrate in neurons 1	0	PACSIN1	PACSIN1 protein	GO:0045806	negative regulation of endocytosis	0.109237	9.70813
PACSIN1	PACSIN1	protein kinase C and casein kinase substrate in neurons 1	0	PACSIN1	PACSIN1 protein	GO:0007015	actin filament organization	0.138549	3.17
PACSIN1	PACSIN1	protein kinase C and casein kinase substrate in neurons 1	0	PACSIN1	PACSIN1 protein	GO:1900006	positive regulation of dendrite development	0.120609	8.62945
PACSIN1	PACSIN1	protein kinase C and casein kinase substrate in neurons 1	0	PACSIN1	PACSIN1 protein	GO:0072657	protein localization to membrane	0.0742261	15.533
PACSIN1	PACSIN1	protein kinase C and casein kinase substrate in neurons 1	0	PACSIN1	PACSIN1 protein	GO:0048488	synaptic vesicle endocytosis	0.164658	5.97423
PACSIN1	PACSIN1	protein kinase C and casein kinase substrate in neurons 1	0	PACSIN1	PACSIN1 protein	GO:0006897	endocytosis	0.638782	0.924584
PACSIN1	PACSIN1	protein kinase C and casein kinase substrate in neurons 1	0	PACSIN1	PACSIN1 protein	GO:0016310	phosphorylation	0.387392	1.13455
PACSIN1	PACSIN1	protein kinase C and casein kinase substrate in neurons 1	0	PACSIN1	PACSIN1 protein	GO:0048812	neuron projection morphogenesis	0.424254	1.84917
PACSIN1	PACSIN1	protein kinase C and casein kinase substrate in neurons 1	0	PACSIN1	PACSIN1 protein	GO:0090002	establishment of protein localization to plasma membrane	0.109237	9.70813
PLA2G1B	PLA2G1B	Phospholipase A2	4e-56	PLA2G1B	Phospholipase A2	GO:0006629	lipid metabolic process	0.0370851	1.86024
PLA2G1B	PLA2G1B	Phospholipase A2	4e-56	PLA2G1B	Phospholipase A2	GO:0010524	positive regulation of calcium ion transport into cytosol	0.0174507	11.095
PLA2G1B	PLA2G1B	Phospholipase A2	4e-56	PLA2G1B	Phospholipase A2	GO:0044240	multicellular organismal lipid catabolic process	0.0378321	38.8325
PLA2G1B	PLA2G1B	Phospholipase A2	4e-56	PLA2G1B	Phospholipase A2	GO:0050714	positive regulation of protein secretion	0.370176	2.219
PLA2G1B	PLA2G1B	Phospholipase A2	4e-56	PLA2G1B	Phospholipase A2	GO:0044281	small molecule metabolic process	0.223597	1.21105
PLA2G1B	PLA2G1B	Phospholipase A2	4e-56	PLA2G1B	Phospholipase A2	GO:0048146	positive regulation of fibroblast proliferation	0.0967176	3.98282
PLA2G1B	PLA2G1B	Phospholipase A2	4e-56	PLA2G1B	Phospholipase A2	GO:0032431	activation of phospholipase A2 activity	0.0501205	25.8883
PLA2G1B	PLA2G1B	Phospholipase A2	4e-56	PLA2G1B	Phospholipase A2	GO:0035556	intracellular signal transduction	0.400937	1.18573
PLA2G1B	PLA2G1B	Phospholipase A2	4e-56	PLA2G1B	Phospholipase A2	GO:0000187	activation of MAPK activity	0.725939	0.77665
PLA2G1B	PLA2G1B	Phospholipase A2	4e-56	PLA2G1B	Phospholipase A2	GO:0051092	positive regulation of NF-kappaB transcription factor activity	0.006054	3.88325
PLA2G1B	PLA2G1B	Phospholipase A2	4e-56	PLA2G1B	Phospholipase A2	GO:0015758	glucose transport	0.192608	2.54639
PLA2G1B	PLA2G1B	Phospholipase A2	4e-56	PLA2G1B	Phospholipase A2	GO:0045944	positive regulation of transcription from RNA polymerase II promoter	0.0103235	1.92029
PLA2G1B	PLA2G1B	Phospholipase A2	4e-56	PLA2G1B	Phospholipase A2	GO:0006633	fatty acid biosynthetic process	0.592611	1.12558
PLA2G1B	PLA2G1B	Phospholipase A2	4e-56	PLA2G1B	Phospholipase A2	GO:0007015	actin filament organization	0.138549	3.17
PLA2G1B	PLA2G1B	Phospholipase A2	4e-56	PLA2G1B	Phospholipase A2	GO:0006654	phosphatidic acid biosynthetic process	0.370176	2.219
PLA2G1B	PLA2G1B	Phospholipase A2	4e-56	PLA2G1B	Phospholipase A2	GO:0050482	arachidonic acid secretion	0.185843	5.17767
PLA2G1B	PLA2G1B	Phospholipase A2	4e-56	PLA2G1B	Phospholipase A2	GO:0019370	leukotriene biosynthetic process	0.236476	3.88325
PLA2G1B	PLA2G1B	Phospholipase A2	4e-56	PLA2G1B	Phospholipase A2	GO:0032869	cellular response to insulin stimulus	0.548671	1.2732
PLA2G1B	PLA2G1B	Phospholipase A2	4e-56	PLA2G1B	Phospholipase A2	GO:0002446	neutrophil mediated immunity	0.00555759	22.19
PLA2G1B	PLA2G1B	Phospholipase A2	4e-56	PLA2G1B	Phospholipase A2	GO:0036149	phosphatidylinositol acyl-chain remodeling	0.246217	3.69833
PLA2G1B	PLA2G1B	Phospholipase A2	4e-56	PLA2G1B	Phospholipase A2	GO:0030593	neutrophil chemotaxis	0.016674	5.97423
PLA2G1B	PLA2G1B	Phospholipase A2	4e-56	PLA2G1B	Phospholipase A2	GO:0045740	positive regulation of DNA replication	0.0967176	3.98282
PLA2G1B	PLA2G1B	Phospholipase A2	4e-56	PLA2G1B	Phospholipase A2	GO:0036148	phosphatidylglycerol acyl-chain remodeling	0.255832	3.53023
PLA2G1B	PLA2G1B	Phospholipase A2	4e-56	PLA2G1B	Phospholipase A2	GO:0016042	lipid catabolic process	0.161138	2.219
PLA2G1B	PLA2G1B	Phospholipase A2	4e-56	PLA2G1B	Phospholipase A2	GO:0032637	interleukin-8 production	0.0253839	77.665
PLA2G1B	PLA2G1B	Phospholipase A2	4e-56	PLA2G1B	Phospholipase A2	GO:0007165	signal transduction	0.960714	0.692554
PLA2G1B	PLA2G1B	Phospholipase A2	4e-56	PLA2G1B	Phospholipase A2	GO:0036150	phosphatidylserine acyl-chain remodeling	0.265324	3.37674
PLA2G1B	PLA2G1B	Phospholipase A2	4e-56	PLA2G1B	Phospholipase A2	GO:0050778	positive regulation of immune response	0.00688773	19.4163
PLA2G1B	PLA2G1B	Phospholipase A2	4e-56	PLA2G1B	Phospholipase A2	GO:0046470	phosphatidylcholine metabolic process	0.109237	9.70813
PLA2G1B	PLA2G1B	Phospholipase A2	4e-56	PLA2G1B	Phospholipase A2	GO:0006644	phospholipid metabolic process	0.622735	0.952945
PLA2G1B	PLA2G1B	Phospholipase A2	4e-56	PLA2G1B	Phospholipase A2	GO:0036151	phosphatidylcholine acyl-chain remodeling	0.0701196	4.85406
PLA2G1B	PLA2G1B	Phospholipase A2	4e-56	PLA2G1B	Phospholipase A2	GO:0036152	phosphatidylethanolamine acyl-chain remodeling	0.310992	2.77375
PLA2G1B	PLA2G1B	Phospholipase A2	4e-56	PLA2G1B	Phospholipase A2	GO:0046474	glycerophospholipid biosynthetic process	0.356339	1.61802
LOC101120543	LOC101120543	olfactory receptor 6N1-like	8e-155	OR6N1	Olfactory receptor, family 6, subfamily N, member 1	GO:0007165	signal transduction	0.960714	0.692554
LOC101120543	LOC101120543	olfactory receptor 6N1-like	8e-155	OR6N1	Olfactory receptor, family 6, subfamily N, member 1	GO:0007608	sensory perception of smell	0.833391	0.746779
LOC101120543	LOC101120543	olfactory receptor 6N1-like	8e-155	OR6N1	Olfactory receptor, family 6, subfamily N, member 1	GO:0050911	detection of chemical stimulus involved in sensory perception of smell	0.943411	0.57672
LOC101120543	LOC101120543	olfactory receptor 6N1-like	8e-155	OR6N1	Olfactory receptor, family 6, subfamily N, member 1	GO:0007186	G-protein coupled receptor signaling pathway	0.985199	0.528334
LOC101120543	LOC101120543	olfactory receptor 6N1-like	8e-155	OR6N1	Olfactory receptor, family 6, subfamily N, member 1	GO:0050896	response to stimulus	0.923442	0.643189
TUBAL3	TUBAL3	tubulin, alpha-like 3	0	TUBAL3	Tubulin alpha chain-like 3	GO:0006184	GTP catabolic process	0.954399	0.322262
TUBAL3	TUBAL3	tubulin, alpha-like 3	0	TUBAL3	Tubulin alpha chain-like 3	GO:0051258	protein polymerization	0.310992	2.77375
TUBAL3	TUBAL3	tubulin, alpha-like 3	0	TUBAL3	Tubulin alpha chain-like 3	GO:0007017	microtubule-based process	0.393951	2.04382
LOC100885760	LOC100885760	Ciliary neurotrophic factor receptor	0	CNTFR	cDNA FLJ45536 fis, clone BRTHA2031917, highly similar to Ciliary neurotrophic factor receptor alpha	GO:0008284	positive regulation of cell proliferation	0.0207901	2.03934
LOC100885760	LOC100885760	Ciliary neurotrophic factor receptor	0	CNTFR	cDNA FLJ45536 fis, clone BRTHA2031917, highly similar to Ciliary neurotrophic factor receptor alpha	GO:0003360	brainstem development	0.0860475	12.9442
LOC100885760	LOC100885760	Ciliary neurotrophic factor receptor	0	CNTFR	cDNA FLJ45536 fis, clone BRTHA2031917, highly similar to Ciliary neurotrophic factor receptor alpha	GO:0019221	cytokine-mediated signaling pathway	0.112355	1.87145
LOC100885760	LOC100885760	Ciliary neurotrophic factor receptor	0	CNTFR	cDNA FLJ45536 fis, clone BRTHA2031917, highly similar to Ciliary neurotrophic factor receptor alpha	GO:0070120	ciliary neurotrophic factor-mediated signaling pathway	0.0742261	15.533
LOC100885760	LOC100885760	Ciliary neurotrophic factor receptor	0	CNTFR	cDNA FLJ45536 fis, clone BRTHA2031917, highly similar to Ciliary neurotrophic factor receptor alpha	GO:0007399	nervous system development	0.824085	0.694989
LOC100885760	LOC100885760	Ciliary neurotrophic factor receptor	0	CNTFR	cDNA FLJ45536 fis, clone BRTHA2031917, highly similar to Ciliary neurotrophic factor receptor alpha	GO:0007165	signal transduction	0.960714	0.692554
LOC100885760	LOC100885760	Ciliary neurotrophic factor receptor	0	CNTFR	cDNA FLJ45536 fis, clone BRTHA2031917, highly similar to Ciliary neurotrophic factor receptor alpha	GO:0043524	negative regulation of neuron apoptotic process	0.146012	2.32995
LOC100885760	LOC100885760	Ciliary neurotrophic factor receptor	0	CNTFR	cDNA FLJ45536 fis, clone BRTHA2031917, highly similar to Ciliary neurotrophic factor receptor alpha	GO:0001967	suckling behavior	0.196233	4.85406
LOC100885760	LOC100885760	Ciliary neurotrophic factor receptor	0	CNTFR	cDNA FLJ45536 fis, clone BRTHA2031917, highly similar to Ciliary neurotrophic factor receptor alpha	GO:0060538	skeletal muscle organ development	0.0253839	77.665
LOC100885760	LOC100885760	Ciliary neurotrophic factor receptor	0	CNTFR	cDNA FLJ45536 fis, clone BRTHA2031917, highly similar to Ciliary neurotrophic factor receptor alpha	GO:0007548	sex differentiation	0.00392975	10.5907
CCL25	CCL25	Chemokine ligand 25	3e-37	CCL25	C-C motif chemokine 25	GO:0006955	immune response	0.000418912	3.0715
CCL25	CCL25	Chemokine ligand 25	3e-37	CCL25	C-C motif chemokine 25	GO:0006954	inflammatory response	0.169355	1.57581
CCL25	CCL25	Chemokine ligand 25	3e-37	CCL25	C-C motif chemokine 25	GO:0006935	chemotaxis	0.00316029	3.88325
CCL25	CCL25	Chemokine ligand 25	3e-37	CCL25	C-C motif chemokine 25	GO:0007186	G-protein coupled receptor signaling pathway	0.985199	0.528334
CCL25	CCL25	Chemokine ligand 25	3e-37	CCL25	C-C motif chemokine 25	GO:0050900	leukocyte migration	0.0238711	3.2093
CCL25	CCL25	Chemokine ligand 25	3e-37	CCL25	C-C motif chemokine 25	GO:0007166	cell surface receptor signaling pathway	0.623711	0.935723
RETN	RETN	resistin	3e-31	RETN	Resistin delta2	GO:0008150	biological_process	0.322829	1.21352
RETN	RETN	resistin	3e-31	RETN	Resistin delta2	GO:0032868	response to insulin	0.029203	4.755
RETN	RETN	resistin	3e-31	RETN	Resistin delta2	GO:0045444	fat cell differentiation	0.00626038	5.86151
LOC101112356	LOC101112356	histone H1t-like	3e-52	HIST1H1T	Histone cluster 1, H1t	GO:0006334	nucleosome assembly	0.215543	1.9098
LOC101112356	LOC101112356	histone H1t-like	3e-52	HIST1H1T	Histone cluster 1, H1t	GO:0007275	multicellular organismal development	0.457479	1.05976
LOC101112356	LOC101112356	histone H1t-like	3e-52	HIST1H1T	Histone cluster 1, H1t	GO:0007283	spermatogenesis	0.437633	1.15918
LOC101112356	LOC101112356	histone H1t-like	3e-52	HIST1H1T	Histone cluster 1, H1t	GO:0030317	sperm motility	0.0811952	4.438
LOC101112356	LOC101112356	histone H1t-like	3e-52	HIST1H1T	Histone cluster 1, H1t	GO:0007339	binding of sperm to zona pellucida	0.431588	1.80616
LOC101112356	LOC101112356	histone H1t-like	3e-52	HIST1H1T	Histone cluster 1, H1t	GO:0030154	cell differentiation	0.174102	1.38894
AMH	AMH	Anti-Mullerian hormone	1e-57	AMH	Muellerian-inhibiting factor	GO:0008406	gonad development	0.310992	2.77375
AMH	AMH	Anti-Mullerian hormone	1e-57	AMH	Muellerian-inhibiting factor	GO:0014070	response to organic cyclic compound	0.0198316	3.37674
AMH	AMH	Anti-Mullerian hormone	1e-57	AMH	Muellerian-inhibiting factor	GO:0042493	response to drug	0.749281	0.766431
AMH	AMH	Anti-Mullerian hormone	1e-57	AMH	Muellerian-inhibiting factor	GO:0007568	aging	0.13717	2.40201
AMH	AMH	Anti-Mullerian hormone	1e-57	AMH	Muellerian-inhibiting factor	GO:0001655	urogenital system development	0.185843	5.17767
AMH	AMH	Anti-Mullerian hormone	1e-57	AMH	Muellerian-inhibiting factor	GO:0007267	cell-cell signaling	0.0050251	2.9618
AMH	AMH	Anti-Mullerian hormone	1e-57	AMH	Muellerian-inhibiting factor	GO:0030154	cell differentiation	0.174102	1.38894
AMH	AMH	Anti-Mullerian hormone	1e-57	AMH	Muellerian-inhibiting factor	GO:0001546	preantral ovarian follicle growth	0.0378321	38.8325
AMH	AMH	Anti-Mullerian hormone	1e-57	AMH	Muellerian-inhibiting factor	GO:0007530	sex determination	0.0977172	11.095
AMH	AMH	Anti-Mullerian hormone	1e-57	AMH	Muellerian-inhibiting factor	GO:0010628	positive regulation of gene expression	0.0234274	2.8414
AMH	AMH	Anti-Mullerian hormone	1e-57	AMH	Muellerian-inhibiting factor	GO:0007506	gonadal mesoderm development	0.0253839	77.665
AMH	AMH	Anti-Mullerian hormone	1e-57	AMH	Muellerian-inhibiting factor	GO:0001541	ovarian follicle development	0.409297	1.94163
AMH	AMH	Anti-Mullerian hormone	1e-57	AMH	Muellerian-inhibiting factor	GO:0051092	positive regulation of NF-kappaB transcription factor activity	0.006054	3.88325
AMH	AMH	Anti-Mullerian hormone	1e-57	AMH	Muellerian-inhibiting factor	GO:0001880	Mullerian duct regression	0.0742261	15.533
AMH	AMH	Anti-Mullerian hormone	1e-57	AMH	Muellerian-inhibiting factor	GO:0007548	sex differentiation	0.00392975	10.5907
LOC101103082	LOC101103082	enhancer of rudimentary homolog	2e-56	ERH	Enhancer of rudimentary homolog	GO:0006213	pyrimidine nucleoside metabolic process	0.0622511	19.4163
LOC101103082	LOC101103082	enhancer of rudimentary homolog	2e-56	ERH	Enhancer of rudimentary homolog	GO:0007049	cell cycle	0.463083	1.07702
LOC101103082	LOC101103082	enhancer of rudimentary homolog	2e-56	ERH	Enhancer of rudimentary homolog	GO:0006139	nucleobase-containing compound metabolic process	0.592611	1.12558
PAI-1	PAI-1	Plasminogen activator inhibitor type 1	0	SERPINE1	cDNA FLJ61097, highly similar to Plasminogen activator inhibitor 1	GO:0033629	negative regulation of cell adhesion mediated by integrin	0.0742261	15.533
PAI-1	PAI-1	Plasminogen activator inhibitor type 1	0	SERPINE1	cDNA FLJ61097, highly similar to Plasminogen activator inhibitor 1	GO:0010467	gene expression	0.953715	0.557404
PAI-1	PAI-1	Plasminogen activator inhibitor type 1	0	SERPINE1	cDNA FLJ61097, highly similar to Plasminogen activator inhibitor 1	GO:0010469	regulation of receptor activity	0.109237	9.70813
PAI-1	PAI-1	Plasminogen activator inhibitor type 1	0	SERPINE1	cDNA FLJ61097, highly similar to Plasminogen activator inhibitor 1	GO:0006367	transcription initiation from RNA polymerase II promoter	0.235009	1.6437
PAI-1	PAI-1	Plasminogen activator inhibitor type 1	0	SERPINE1	cDNA FLJ61097, highly similar to Plasminogen activator inhibitor 1	GO:0035491	positive regulation of leukotriene production involved in inflammatory response	0.0253839	77.665
PAI-1	PAI-1	Plasminogen activator inhibitor type 1	0	SERPINE1	cDNA FLJ61097, highly similar to Plasminogen activator inhibitor 1	GO:0010466	negative regulation of peptidase activity	0.793048	0.636599
PAI-1	PAI-1	Plasminogen activator inhibitor type 1	0	SERPINE1	cDNA FLJ61097, highly similar to Plasminogen activator inhibitor 1	GO:2000098	negative regulation of smooth muscle cell-matrix adhesion	0.0253839	77.665
PAI-1	PAI-1	Plasminogen activator inhibitor type 1	0	SERPINE1	cDNA FLJ61097, highly similar to Plasminogen activator inhibitor 1	GO:0032757	positive regulation of interleukin-8 production	0.0319277	7.7665
PAI-1	PAI-1	Plasminogen activator inhibitor type 1	0	SERPINE1	cDNA FLJ61097, highly similar to Plasminogen activator inhibitor 1	GO:0014912	negative regulation of smooth muscle cell migration	0.120609	8.62945
PAI-1	PAI-1	Plasminogen activator inhibitor type 1	0	SERPINE1	cDNA FLJ61097, highly similar to Plasminogen activator inhibitor 1	GO:0061044	negative regulation of vascular wound healing	0.0253839	77.665
PAI-1	PAI-1	Plasminogen activator inhibitor type 1	0	SERPINE1	cDNA FLJ61097, highly similar to Plasminogen activator inhibitor 1	GO:0061045	negative regulation of wound healing	0.0860475	12.9442
PAI-1	PAI-1	Plasminogen activator inhibitor type 1	0	SERPINE1	cDNA FLJ61097, highly similar to Plasminogen activator inhibitor 1	GO:0030198	extracellular matrix organization	0.136108	1.76511
PAI-1	PAI-1	Plasminogen activator inhibitor type 1	0	SERPINE1	cDNA FLJ61097, highly similar to Plasminogen activator inhibitor 1	GO:0045944	positive regulation of transcription from RNA polymerase II promoter	0.0103235	1.92029
PAI-1	PAI-1	Plasminogen activator inhibitor type 1	0	SERPINE1	cDNA FLJ61097, highly similar to Plasminogen activator inhibitor 1	GO:0042127	regulation of cell proliferation	0.0170599	3.06572
PAI-1	PAI-1	Plasminogen activator inhibitor type 1	0	SERPINE1	cDNA FLJ61097, highly similar to Plasminogen activator inhibitor 1	GO:0007179	transforming growth factor beta receptor signaling pathway	0.245707	1.77859
PAI-1	PAI-1	Plasminogen activator inhibitor type 1	0	SERPINE1	cDNA FLJ61097, highly similar to Plasminogen activator inhibitor 1	GO:0030336	negative regulation of cell migration	0.617863	1.04953
PAI-1	PAI-1	Plasminogen activator inhibitor type 1	0	SERPINE1	cDNA FLJ61097, highly similar to Plasminogen activator inhibitor 1	GO:0030168	platelet activation	0.356062	1.33905
PAI-1	PAI-1	Plasminogen activator inhibitor type 1	0	SERPINE1	cDNA FLJ61097, highly similar to Plasminogen activator inhibitor 1	GO:0045765	regulation of angiogenesis	0.0496739	5.97423
PAI-1	PAI-1	Plasminogen activator inhibitor type 1	0	SERPINE1	cDNA FLJ61097, highly similar to Plasminogen activator inhibitor 1	GO:0051918	negative regulation of fibrinolysis	0.120609	8.62945
PAI-1	PAI-1	Plasminogen activator inhibitor type 1	0	SERPINE1	cDNA FLJ61097, highly similar to Plasminogen activator inhibitor 1	GO:0001525	angiogenesis	0.313223	1.43161
PAI-1	PAI-1	Plasminogen activator inhibitor type 1	0	SERPINE1	cDNA FLJ61097, highly similar to Plasminogen activator inhibitor 1	GO:1902042	negative regulation of extrinsic apoptotic signaling pathway via death domain receptors	0.142918	7.06046
PAI-1	PAI-1	Plasminogen activator inhibitor type 1	0	SERPINE1	cDNA FLJ61097, highly similar to Plasminogen activator inhibitor 1	GO:0006351	transcription, DNA-templated	0.343117	1.1019
PAI-1	PAI-1	Plasminogen activator inhibitor type 1	0	SERPINE1	cDNA FLJ61097, highly similar to Plasminogen activator inhibitor 1	GO:0045766	positive regulation of angiogenesis	0.00750782	4.3632
PAI-1	PAI-1	Plasminogen activator inhibitor type 1	0	SERPINE1	cDNA FLJ61097, highly similar to Plasminogen activator inhibitor 1	GO:0010951	negative regulation of endopeptidase activity	0.659421	0.935723
PAI-1	PAI-1	Plasminogen activator inhibitor type 1	0	SERPINE1	cDNA FLJ61097, highly similar to Plasminogen activator inhibitor 1	GO:0050829	defense response to Gram-negative bacterium	0.0434319	6.47209
PAI-1	PAI-1	Plasminogen activator inhibitor type 1	0	SERPINE1	cDNA FLJ61097, highly similar to Plasminogen activator inhibitor 1	GO:0071222	cellular response to lipopolysaccharide	0.655038	0.947134
PAI-1	PAI-1	Plasminogen activator inhibitor type 1	0	SERPINE1	cDNA FLJ61097, highly similar to Plasminogen activator inhibitor 1	GO:0030194	positive regulation of blood coagulation	0.153858	6.47209
PAI-1	PAI-1	Plasminogen activator inhibitor type 1	0	SERPINE1	cDNA FLJ61097, highly similar to Plasminogen activator inhibitor 1	GO:0007596	blood coagulation	0.201296	1.41495
PAI-1	PAI-1	Plasminogen activator inhibitor type 1	0	SERPINE1	cDNA FLJ61097, highly similar to Plasminogen activator inhibitor 1	GO:0030195	negative regulation of blood coagulation	0.153858	6.47209
PAI-1	PAI-1	Plasminogen activator inhibitor type 1	0	SERPINE1	cDNA FLJ61097, highly similar to Plasminogen activator inhibitor 1	GO:0002576	platelet degranulation	0.161138	2.219
PAI-1	PAI-1	Plasminogen activator inhibitor type 1	0	SERPINE1	cDNA FLJ61097, highly similar to Plasminogen activator inhibitor 1	GO:0048260	positive regulation of receptor-mediated endocytosis	0.185843	5.17767
PAI-1	PAI-1	Plasminogen activator inhibitor type 1	0	SERPINE1	cDNA FLJ61097, highly similar to Plasminogen activator inhibitor 1	GO:0050729	positive regulation of inflammatory response	0.000607912	8.09011
PAI-1	PAI-1	Plasminogen activator inhibitor type 1	0	SERPINE1	cDNA FLJ61097, highly similar to Plasminogen activator inhibitor 1	GO:0001300	chronological cell aging	0.0378321	38.8325
PAI-1	PAI-1	Plasminogen activator inhibitor type 1	0	SERPINE1	cDNA FLJ61097, highly similar to Plasminogen activator inhibitor 1	GO:0010757	negative regulation of plasminogen activation	0.0501205	25.8883
PAI-1	PAI-1	Plasminogen activator inhibitor type 1	0	SERPINE1	cDNA FLJ61097, highly similar to Plasminogen activator inhibitor 1	GO:0090026	positive regulation of monocyte chemotaxis	0.142918	7.06046
PAI-1	PAI-1	Plasminogen activator inhibitor type 1	0	SERPINE1	cDNA FLJ61097, highly similar to Plasminogen activator inhibitor 1	GO:2000352	negative regulation of endothelial cell apoptotic process	0.142918	7.06046
PAI-1	PAI-1	Plasminogen activator inhibitor type 1	0	SERPINE1	cDNA FLJ61097, highly similar to Plasminogen activator inhibitor 1	GO:0042730	fibrinolysis	0.206489	4.56853
PEX5L	PEX5L	peroxisomal biogenesis factor 5-like	0	PEX5L	PEX5-related protein	GO:0016560	protein import into peroxisome matrix, docking	0.0622511	19.4163
PEX5L	PEX5L	peroxisomal biogenesis factor 5-like	0	PEX5L	PEX5-related protein	GO:0043949	regulation of cAMP-mediated signaling	0.0622511	19.4163
PEX5L	PEX5L	peroxisomal biogenesis factor 5-like	0	PEX5L	PEX5-related protein	GO:0042391	regulation of membrane potential	0.0885229	2.9493
PEX5L	PEX5L	peroxisomal biogenesis factor 5-like	0	PEX5L	PEX5-related protein	GO:0016558	protein import into peroxisome matrix	0.142918	7.06046
PEX5L	PEX5L	peroxisomal biogenesis factor 5-like	0	PEX5L	PEX5-related protein	GO:0045185	maintenance of protein location	0.0253839	77.665
ENTPD3	ENTPD3	ectonucleoside triphosphate diphosphohydrolase 3	0	ENTPD3	Ectonucleoside triphosphate diphosphohydrolase 3, isoform CRA_a	GO:0009134	nucleoside diphosphate catabolic process	0.0253839	77.665
ENTPD3	ENTPD3	ectonucleoside triphosphate diphosphohydrolase 3	0	ENTPD3	Ectonucleoside triphosphate diphosphohydrolase 3, isoform CRA_a	GO:0009143	nucleoside triphosphate catabolic process	0.0742261	15.533
LOC101111303	LOC101111303	c-C motif chemokine 3-like	3e-21	CCL3	Chemokine (C-C motif) ligand 3	GO:0019722	calcium-mediated signaling	0.00266953	7.57708
LOC101111303	LOC101111303	c-C motif chemokine 3-like	3e-21	CCL3	Chemokine (C-C motif) ligand 3	GO:0051928	positive regulation of calcium ion transport	0.0630368	5.17767
LOC101111303	LOC101111303	c-C motif chemokine 3-like	3e-21	CCL3	Chemokine (C-C motif) ligand 3	GO:0008360	regulation of cell shape	0.170429	2.15736
LOC101111303	LOC101111303	c-C motif chemokine 3-like	3e-21	CCL3	Chemokine (C-C motif) ligand 3	GO:0006887	exocytosis	0.68858	0.862945
LOC101111303	LOC101111303	c-C motif chemokine 3-like	3e-21	CCL3	Chemokine (C-C motif) ligand 3	GO:0043525	positive regulation of neuron apoptotic process	0.0224617	5.29534
LOC101111303	LOC101111303	c-C motif chemokine 3-like	3e-21	CCL3	Chemokine (C-C motif) ligand 3	GO:0006935	chemotaxis	0.00316029	3.88325
LOC101111303	LOC101111303	c-C motif chemokine 3-like	3e-21	CCL3	Chemokine (C-C motif) ligand 3	GO:0000165	MAPK cascade	0.103822	2.74112
LOC101111303	LOC101111303	c-C motif chemokine 3-like	3e-21	CCL3	Chemokine (C-C motif) ligand 3	GO:0071356	cellular response to tumor necrosis factor	0.499966	1.46538
LOC101111303	LOC101111303	c-C motif chemokine 3-like	3e-21	CCL3	Chemokine (C-C motif) ligand 3	GO:0007610	behavior	0.460001	1.65245
LOC101111303	LOC101111303	c-C motif chemokine 3-like	3e-21	CCL3	Chemokine (C-C motif) ligand 3	GO:0070374	positive regulation of ERK1 and ERK2 cascade	0.140097	2.3775
LOC101111303	LOC101111303	c-C motif chemokine 3-like	3e-21	CCL3	Chemokine (C-C motif) ligand 3	GO:0031663	lipopolysaccharide-mediated signaling pathway	0.0595923	5.35621
LOC101111303	LOC101111303	c-C motif chemokine 3-like	3e-21	CCL3	Chemokine (C-C motif) ligand 3	GO:0030335	positive regulation of cell migration	0.0743923	2.61059
LOC101111303	LOC101111303	c-C motif chemokine 3-like	3e-21	CCL3	Chemokine (C-C motif) ligand 3	GO:0032760	positive regulation of tumor necrosis factor production	0.0156307	6.13145
LOC101111303	LOC101111303	c-C motif chemokine 3-like	3e-21	CCL3	Chemokine (C-C motif) ligand 3	GO:0023052	signaling	0.0501205	25.8883
LOC101111303	LOC101111303	c-C motif chemokine 3-like	3e-21	CCL3	Chemokine (C-C motif) ligand 3	GO:0030593	neutrophil chemotaxis	0.016674	5.97423
LOC101111303	LOC101111303	c-C motif chemokine 3-like	3e-21	CCL3	Chemokine (C-C motif) ligand 3	GO:0009636	response to toxic substance	0.31464	1.7854
LOC101111303	LOC101111303	c-C motif chemokine 3-like	3e-21	CCL3	Chemokine (C-C motif) ligand 3	GO:0071621	granulocyte chemotaxis	0.0501205	25.8883
LOC101111303	LOC101111303	c-C motif chemokine 3-like	3e-21	CCL3	Chemokine (C-C motif) ligand 3	GO:0014808	release of sequestered calcium ion into cytosol by sarcoplasmic reticulum	0.0742261	15.533
LOC101111303	LOC101111303	c-C motif chemokine 3-like	3e-21	CCL3	Chemokine (C-C motif) ligand 3	GO:0030502	negative regulation of bone mineralization	0.0242421	9.13706
LOC101111303	LOC101111303	c-C motif chemokine 3-like	3e-21	CCL3	Chemokine (C-C motif) ligand 3	GO:0043308	eosinophil degranulation	0.0501205	25.8883
LOC101111303	LOC101111303	c-C motif chemokine 3-like	3e-21	CCL3	Chemokine (C-C motif) ligand 3	GO:0001649	osteoblast differentiation	0.156209	2.93076
LOC101111303	LOC101111303	c-C motif chemokine 3-like	3e-21	CCL3	Chemokine (C-C motif) ligand 3	GO:0043922	negative regulation by host of viral transcription	0.164658	5.97423
LOC101111303	LOC101111303	c-C motif chemokine 3-like	3e-21	CCL3	Chemokine (C-C motif) ligand 3	GO:0016310	phosphorylation	0.387392	1.13455
LOC101111303	LOC101111303	c-C motif chemokine 3-like	3e-21	CCL3	Chemokine (C-C motif) ligand 3	GO:0071346	cellular response to interferon-gamma	0.0346746	7.39667
LOC101111303	LOC101111303	c-C motif chemokine 3-like	3e-21	CCL3	Chemokine (C-C motif) ligand 3	GO:0071347	cellular response to interleukin-1	0.362045	2.28427
LOC101111303	LOC101111303	c-C motif chemokine 3-like	3e-21	CCL3	Chemokine (C-C motif) ligand 3	GO:0048245	eosinophil chemotaxis	0.109237	9.70813
LOC101111303	LOC101111303	c-C motif chemokine 3-like	3e-21	CCL3	Chemokine (C-C motif) ligand 3	GO:0043491	protein kinase B signaling	0.319777	2.6781
LOC101111303	LOC101111303	c-C motif chemokine 3-like	3e-21	CCL3	Chemokine (C-C motif) ligand 3	GO:0048247	lymphocyte chemotaxis	0.0977172	11.095
LOC101111303	LOC101111303	c-C motif chemokine 3-like	3e-21	CCL3	Chemokine (C-C motif) ligand 3	GO:0048246	macrophage chemotaxis	0.0218749	9.70813
LOC101111303	LOC101111303	c-C motif chemokine 3-like	3e-21	CCL3	Chemokine (C-C motif) ligand 3	GO:0051930	regulation of sensory perception of pain	0.206489	4.56853
LOC101111303	LOC101111303	c-C motif chemokine 3-like	3e-21	CCL3	Chemokine (C-C motif) ligand 3	GO:0051897	positive regulation of protein kinase B signaling	0.220538	2.31836
LOC101111303	LOC101111303	c-C motif chemokine 3-like	3e-21	CCL3	Chemokine (C-C motif) ligand 3	GO:0007267	cell-cell signaling	0.0050251	2.9618
LOC101111303	LOC101111303	c-C motif chemokine 3-like	3e-21	CCL3	Chemokine (C-C motif) ligand 3	GO:0010818	T cell chemotaxis	0.0742261	15.533
LOC101111303	LOC101111303	c-C motif chemokine 3-like	3e-21	CCL3	Chemokine (C-C motif) ligand 3	GO:0050850	positive regulation of calcium-mediated signaling	0.226609	4.08763
LOC101111303	LOC101111303	c-C motif chemokine 3-like	3e-21	CCL3	Chemokine (C-C motif) ligand 3	GO:0006955	immune response	0.000418912	3.0715
LOC101111303	LOC101111303	c-C motif chemokine 3-like	3e-21	CCL3	Chemokine (C-C motif) ligand 3	GO:0006954	inflammatory response	0.169355	1.57581
LOC101111303	LOC101111303	c-C motif chemokine 3-like	3e-21	CCL3	Chemokine (C-C motif) ligand 3	GO:0050718	positive regulation of interleukin-1 beta secretion	0.196233	4.85406
LOC101111303	LOC101111303	c-C motif chemokine 3-like	3e-21	CCL3	Chemokine (C-C motif) ligand 3	GO:0007010	cytoskeleton organization	0.470372	1.2732
LOC101111303	LOC101111303	c-C motif chemokine 3-like	3e-21	CCL3	Chemokine (C-C motif) ligand 3	GO:0006816	calcium ion transport	0.58898	1.01523
LOC101111303	LOC101111303	c-C motif chemokine 3-like	3e-21	CCL3	Chemokine (C-C motif) ligand 3	GO:0001775	cell activation	0.131836	7.7665
LOC101111303	LOC101111303	c-C motif chemokine 3-like	3e-21	CCL3	Chemokine (C-C motif) ligand 3	GO:0006874	cellular calcium ion homeostasis	0.098612	2.80717
LOC101111303	LOC101111303	c-C motif chemokine 3-like	3e-21	CCL3	Chemokine (C-C motif) ligand 3	GO:0045671	negative regulation of osteoclast differentiation	0.0218749	9.70813
LOC101111303	LOC101111303	c-C motif chemokine 3-like	3e-21	CCL3	Chemokine (C-C motif) ligand 3	GO:0043615	astrocyte cell migration	0.0860475	12.9442
LOC101111303	LOC101111303	c-C motif chemokine 3-like	3e-21	CCL3	Chemokine (C-C motif) ligand 3	GO:0002548	monocyte chemotaxis	0.0218749	9.70813
LOC101111303	LOC101111303	c-C motif chemokine 3-like	3e-21	CCL3	Chemokine (C-C motif) ligand 3	GO:0050918	positive chemotaxis	0.337012	2.50532
LOC101111303	LOC101111303	c-C motif chemokine 3-like	3e-21	CCL3	Chemokine (C-C motif) ligand 3	GO:0010628	positive regulation of gene expression	0.0234274	2.8414
LOC101111303	LOC101111303	c-C motif chemokine 3-like	3e-21	CCL3	Chemokine (C-C motif) ligand 3	GO:0071407	cellular response to organic cyclic compound	0.401673	1.99141
LOC101111303	LOC101111303	c-C motif chemokine 3-like	3e-21	CCL3	Chemokine (C-C motif) ligand 3	GO:0010629	negative regulation of gene expression	0.67224	0.903082
LOC101111303	LOC101111303	c-C motif chemokine 3-like	3e-21	CCL3	Chemokine (C-C motif) ligand 3	GO:0050729	positive regulation of inflammatory response	0.000607912	8.09011
LOC101111303	LOC101111303	c-C motif chemokine 3-like	3e-21	CCL3	Chemokine (C-C motif) ligand 3	GO:0070723	response to cholesterol	0.109237	9.70813
LOC101111303	LOC101111303	c-C motif chemokine 3-like	3e-21	CCL3	Chemokine (C-C motif) ligand 3	GO:0006468	protein phosphorylation	0.757967	0.799297
LOC101111303	LOC101111303	c-C motif chemokine 3-like	3e-21	CCL3	Chemokine (C-C motif) ligand 3	GO:2000503	positive regulation of natural killer cell chemotaxis	0.0860475	12.9442
GJB4	GJB4	gap junction protein, beta 4, 30.3kDa	2e-130	GJB4	Gap junction beta-4 protein	GO:0007608	sensory perception of smell	0.833391	0.746779
GJB4	GJB4	gap junction protein, beta 4, 30.3kDa	2e-130	GJB4	Gap junction beta-4 protein	GO:0007154	cell communication	0.392594	1.49356
GJB4	GJB4	gap junction protein, beta 4, 30.3kDa	2e-130	GJB4	Gap junction beta-4 protein	GO:0042048	olfactory behavior	0.0501205	25.8883
HCN2	HCN2	hyperpolarization activated cyclic nucleotide-gated potassium channel 2	0	HCN2	Hyperpolarization-activated cyclic nucleotide-gated potassium channel 2	GO:0007267	cell-cell signaling	0.0050251	2.9618
HCN2	HCN2	hyperpolarization activated cyclic nucleotide-gated potassium channel 2	0	HCN2	Hyperpolarization-activated cyclic nucleotide-gated potassium channel 2	GO:0007268	synaptic transmission	0.583903	0.975691
HCN2	HCN2	hyperpolarization activated cyclic nucleotide-gated potassium channel 2	0	HCN2	Hyperpolarization-activated cyclic nucleotide-gated potassium channel 2	GO:0006936	muscle contraction	0.152006	2.28427
HCN2	HCN2	hyperpolarization activated cyclic nucleotide-gated potassium channel 2	0	HCN2	Hyperpolarization-activated cyclic nucleotide-gated potassium channel 2	GO:0042391	regulation of membrane potential	0.0885229	2.9493
HCN2	HCN2	hyperpolarization activated cyclic nucleotide-gated potassium channel 2	0	HCN2	Hyperpolarization-activated cyclic nucleotide-gated potassium channel 2	GO:0006810	transport	0.998311	0.45857
HCN2	HCN2	hyperpolarization activated cyclic nucleotide-gated potassium channel 2	0	HCN2	Hyperpolarization-activated cyclic nucleotide-gated potassium channel 2	GO:0034765	regulation of ion transmembrane transport	0.58898	1.01523
HCN2	HCN2	hyperpolarization activated cyclic nucleotide-gated potassium channel 2	0	HCN2	Hyperpolarization-activated cyclic nucleotide-gated potassium channel 2	GO:0035725	sodium ion transmembrane transport	0.401673	1.99141
HCN2	HCN2	hyperpolarization activated cyclic nucleotide-gated potassium channel 2	0	HCN2	Hyperpolarization-activated cyclic nucleotide-gated potassium channel 2	GO:0006814	sodium ion transport	0.506929	1.18573
HCN2	HCN2	hyperpolarization activated cyclic nucleotide-gated potassium channel 2	0	HCN2	Hyperpolarization-activated cyclic nucleotide-gated potassium channel 2	GO:0006813	potassium ion transport	0.242322	1.79227
HCN2	HCN2	hyperpolarization activated cyclic nucleotide-gated potassium channel 2	0	HCN2	Hyperpolarization-activated cyclic nucleotide-gated potassium channel 2	GO:0071805	potassium ion transmembrane transport	0.328627	1.72589
HCN2	HCN2	hyperpolarization activated cyclic nucleotide-gated potassium channel 2	0	HCN2	Hyperpolarization-activated cyclic nucleotide-gated potassium channel 2	GO:0006812	cation transport	0.746158	0.732689
HCN2	HCN2	hyperpolarization activated cyclic nucleotide-gated potassium channel 2	0	HCN2	Hyperpolarization-activated cyclic nucleotide-gated potassium channel 2	GO:0006811	ion transport	0.990647	0.348274
HCN2	HCN2	hyperpolarization activated cyclic nucleotide-gated potassium channel 2	0	HCN2	Hyperpolarization-activated cyclic nucleotide-gated potassium channel 2	GO:0055085	transmembrane transport	0.822031	0.746779
FSTL3	FSTL3	follistatin-like 3 (secreted glycoprotein)	6e-89	FSTL3	Follistatin-related protein 3	GO:0030325	adrenal gland development	0.246217	3.69833
FSTL3	FSTL3	follistatin-like 3 (secreted glycoprotein)	6e-89	FSTL3	Follistatin-related protein 3	GO:0030324	lung development	0.360917	1.60134
FSTL3	FSTL3	follistatin-like 3 (secreted glycoprotein)	6e-89	FSTL3	Follistatin-related protein 3	GO:0007283	spermatogenesis	0.437633	1.15918
FSTL3	FSTL3	follistatin-like 3 (secreted glycoprotein)	6e-89	FSTL3	Follistatin-related protein 3	GO:0030514	negative regulation of BMP signaling pathway	0.000202905	10.4953
FSTL3	FSTL3	follistatin-like 3 (secreted glycoprotein)	6e-89	FSTL3	Follistatin-related protein 3	GO:0002244	hematopoietic progenitor cell differentiation	0.185843	5.17767
FSTL3	FSTL3	follistatin-like 3 (secreted glycoprotein)	6e-89	FSTL3	Follistatin-related protein 3	GO:0045944	positive regulation of transcription from RNA polymerase II promoter	0.0103235	1.92029
FSTL3	FSTL3	follistatin-like 3 (secreted glycoprotein)	6e-89	FSTL3	Follistatin-related protein 3	GO:0090101	negative regulation of transmembrane receptor protein serine/threonine kinase signaling pathway	0.0253839	77.665
FSTL3	FSTL3	follistatin-like 3 (secreted glycoprotein)	6e-89	FSTL3	Follistatin-related protein 3	GO:0006355	regulation of transcription, DNA-templated	0.456301	1.03792
FSTL3	FSTL3	follistatin-like 3 (secreted glycoprotein)	6e-89	FSTL3	Follistatin-related protein 3	GO:0022409	positive regulation of cell-cell adhesion	0.142918	7.06046
FSTL3	FSTL3	follistatin-like 3 (secreted glycoprotein)	6e-89	FSTL3	Follistatin-related protein 3	GO:0006357	regulation of transcription from RNA polymerase II promoter	0.457138	1.13214
FSTL3	FSTL3	follistatin-like 3 (secreted glycoprotein)	6e-89	FSTL3	Follistatin-related protein 3	GO:0001822	kidney development	0.337907	1.68837
FSTL3	FSTL3	follistatin-like 3 (secreted glycoprotein)	6e-89	FSTL3	Follistatin-related protein 3	GO:0032926	negative regulation of activin receptor signaling pathway	0.120609	8.62945
FSTL3	FSTL3	follistatin-like 3 (secreted glycoprotein)	6e-89	FSTL3	Follistatin-related protein 3	GO:0045671	negative regulation of osteoclast differentiation	0.0218749	9.70813
FSTL3	FSTL3	follistatin-like 3 (secreted glycoprotein)	6e-89	FSTL3	Follistatin-related protein 3	GO:0006351	transcription, DNA-templated	0.343117	1.1019
FSTL3	FSTL3	follistatin-like 3 (secreted glycoprotein)	6e-89	FSTL3	Follistatin-related protein 3	GO:0071248	cellular response to metal ion	0.00159775	51.7767
FSTL3	FSTL3	follistatin-like 3 (secreted glycoprotein)	6e-89	FSTL3	Follistatin-related protein 3	GO:0001503	ossification	0.323973	1.74528
FSTL3	FSTL3	follistatin-like 3 (secreted glycoprotein)	6e-89	FSTL3	Follistatin-related protein 3	GO:0008584	male gonad development	0.309962	1.80616
LOC100037702	LOC100037702	Transmembrane 7 superfamily member 2	0	TM7SF2	cDNA FLJ60622, highly similar to Delta(14)-sterol reductase (EC 1.3.1.70)	GO:0006629	lipid metabolic process	0.0370851	1.86024
LOC100037702	LOC100037702	Transmembrane 7 superfamily member 2	0	TM7SF2	cDNA FLJ60622, highly similar to Delta(14)-sterol reductase (EC 1.3.1.70)	GO:0006695	cholesterol biosynthetic process	0.077446	4.56853
LOC100037702	LOC100037702	Transmembrane 7 superfamily member 2	0	TM7SF2	cDNA FLJ60622, highly similar to Delta(14)-sterol reductase (EC 1.3.1.70)	GO:0006694	steroid biosynthetic process	0.0109741	4.93111
LOC100037702	LOC100037702	Transmembrane 7 superfamily member 2	0	TM7SF2	cDNA FLJ60622, highly similar to Delta(14)-sterol reductase (EC 1.3.1.70)	GO:0044281	small molecule metabolic process	0.223597	1.21105
LOC100037702	LOC100037702	Transmembrane 7 superfamily member 2	0	TM7SF2	cDNA FLJ60622, highly similar to Delta(14)-sterol reductase (EC 1.3.1.70)	GO:0016126	sterol biosynthetic process	0.00937931	7.51597
LOC100037702	LOC100037702	Transmembrane 7 superfamily member 2	0	TM7SF2	cDNA FLJ60622, highly similar to Delta(14)-sterol reductase (EC 1.3.1.70)	GO:0008202	steroid metabolic process	0.00753909	3.69833
LOC100037702	LOC100037702	Transmembrane 7 superfamily member 2	0	TM7SF2	cDNA FLJ60622, highly similar to Delta(14)-sterol reductase (EC 1.3.1.70)	GO:0008203	cholesterol metabolic process	0.106466	2.70925
LOC100037702	LOC100037702	Transmembrane 7 superfamily member 2	0	TM7SF2	cDNA FLJ60622, highly similar to Delta(14)-sterol reductase (EC 1.3.1.70)	GO:0055114	oxidation-reduction process	0.0896321	1.53358
LOC101109856	LOC101109856	uncharacterized LOC101109856	1e-33	RIPPLY3	Protein ripply3	GO:0007507	heart development	0.692067	0.835108
LOC101109856	LOC101109856	uncharacterized LOC101109856	1e-33	RIPPLY3	Protein ripply3	GO:0008150	biological_process	0.322829	1.21352
LOC101109856	LOC101109856	uncharacterized LOC101109856	1e-33	RIPPLY3	Protein ripply3	GO:0006355	regulation of transcription, DNA-templated	0.456301	1.03792
LOC101109856	LOC101109856	uncharacterized LOC101109856	1e-33	RIPPLY3	Protein ripply3	GO:0007275	multicellular organismal development	0.457479	1.05976
LOC101109856	LOC101109856	uncharacterized LOC101109856	1e-33	RIPPLY3	Protein ripply3	GO:0000122	negative regulation of transcription from RNA polymerase II promoter	0.112086	1.55613
LOC101109856	LOC101109856	uncharacterized LOC101109856	1e-33	RIPPLY3	Protein ripply3	GO:0006351	transcription, DNA-templated	0.343117	1.1019
LOC101109856	LOC101109856	uncharacterized LOC101109856	1e-33	RIPPLY3	Protein ripply3	GO:0060037	pharyngeal system development	0.175319	5.5475
CDH12	CDH12	cadherin 12, type 2 (N-cadherin 2)	0	CDH12	cDNA FLJ34857 fis, clone NT2NE2012533, highly similar to Cadherin-12	GO:0016337	cell-cell adhesion	0.164218	2.19807
CDH12	CDH12	cadherin 12, type 2 (N-cadherin 2)	0	CDH12	cDNA FLJ34857 fis, clone NT2NE2012533, highly similar to Cadherin-12	GO:0034329	cell junction assembly	0.25347	2.09905
CDH12	CDH12	cadherin 12, type 2 (N-cadherin 2)	0	CDH12	cDNA FLJ34857 fis, clone NT2NE2012533, highly similar to Cadherin-12	GO:0007155	cell adhesion	0.385863	1.15535
CDH12	CDH12	cadherin 12, type 2 (N-cadherin 2)	0	CDH12	cDNA FLJ34857 fis, clone NT2NE2012533, highly similar to Cadherin-12	GO:0007156	homophilic cell adhesion	0.0726817	2.63271
CDH12	CDH12	cadherin 12, type 2 (N-cadherin 2)	0	CDH12	cDNA FLJ34857 fis, clone NT2NE2012533, highly similar to Cadherin-12	GO:0045216	cell-cell junction organization	0.576661	1.17674
CDH12	CDH12	cadherin 12, type 2 (N-cadherin 2)	0	CDH12	cDNA FLJ34857 fis, clone NT2NE2012533, highly similar to Cadherin-12	GO:0034332	adherens junction organization	0.378203	2.15736
EDN2	EDN2	endothelin 2	2e-62	EDN2	Endothelin-2	GO:0008284	positive regulation of cell proliferation	0.0207901	2.03934
EDN2	EDN2	endothelin 2	2e-62	EDN2	Endothelin-2	GO:0019722	calcium-mediated signaling	0.00266953	7.57708
EDN2	EDN2	endothelin 2	2e-62	EDN2	Endothelin-2	GO:0019221	cytokine-mediated signaling pathway	0.112355	1.87145
EDN2	EDN2	endothelin 2	2e-62	EDN2	Endothelin-2	GO:0007204	positive regulation of cytosolic calcium ion concentration	0.383615	1.52284
EDN2	EDN2	endothelin 2	2e-62	EDN2	Endothelin-2	GO:0019229	regulation of vasoconstriction	0.274695	3.23604
EDN2	EDN2	endothelin 2	2e-62	EDN2	Endothelin-2	GO:0050880	regulation of blood vessel size	0.226609	4.08763
EDN2	EDN2	endothelin 2	2e-62	EDN2	Endothelin-2	GO:0001516	prostaglandin biosynthetic process	0.175319	5.5475
EDN2	EDN2	endothelin 2	2e-62	EDN2	Endothelin-2	GO:0045987	positive regulation of smooth muscle contraction	0.0153998	11.9485
EDN2	EDN2	endothelin 2	2e-62	EDN2	Endothelin-2	GO:0042310	vasoconstriction	0.0218749	9.70813
EDN2	EDN2	endothelin 2	2e-62	EDN2	Endothelin-2	GO:0003100	regulation of systemic arterial blood pressure by endothelin	0.0742261	15.533
EDN2	EDN2	endothelin 2	2e-62	EDN2	Endothelin-2	GO:0014824	artery smooth muscle contraction	0.0860475	12.9442
EDN2	EDN2	endothelin 2	2e-62	EDN2	Endothelin-2	GO:0014826	vein smooth muscle contraction	0.0622511	19.4163
EDN2	EDN2	endothelin 2	2e-62	EDN2	Endothelin-2	GO:0030593	neutrophil chemotaxis	0.016674	5.97423
EDN2	EDN2	endothelin 2	2e-62	EDN2	Endothelin-2	GO:0048016	inositol phosphate-mediated signaling	0.120609	8.62945
EDN2	EDN2	endothelin 2	2e-62	EDN2	Endothelin-2	GO:0060585	positive regulation of prostaglandin-endoperoxide synthase activity	0.0501205	25.8883
EDN2	EDN2	endothelin 2	2e-62	EDN2	Endothelin-2	GO:0002690	positive regulation of leukocyte chemotaxis	0.0116365	14.1209
EDN2	EDN2	endothelin 2	2e-62	EDN2	Endothelin-2	GO:0042116	macrophage activation	0.109237	9.70813
EDN2	EDN2	endothelin 2	2e-62	EDN2	Endothelin-2	GO:0003058	hormonal regulation of the force of heart contraction	0.0253839	77.665
EDN2	EDN2	endothelin 2	2e-62	EDN2	Endothelin-2	GO:0003099	positive regulation of the force of heart contraction by chemical signal	0.0253839	77.665
EDN2	EDN2	endothelin 2	2e-62	EDN2	Endothelin-2	GO:0048246	macrophage chemotaxis	0.0218749	9.70813
EDN2	EDN2	endothelin 2	2e-62	EDN2	Endothelin-2	GO:0010460	positive regulation of heart rate	0.142918	7.06046
EDN2	EDN2	endothelin 2	2e-62	EDN2	Endothelin-2	GO:0007166	cell surface receptor signaling pathway	0.623711	0.935723
LOC101112292	LOC101112292	killer cell immunoglobulin-like receptor 3DL1-like	5e-88	KIR3DL1	Killer cell immunoglobulin-like receptor 3DL1	GO:0006955	immune response	0.000418912	3.0715
LOC101112292	LOC101112292	killer cell immunoglobulin-like receptor 3DL1-like	5e-88	KIR3DL1	Killer cell immunoglobulin-like receptor 3DL1	GO:0050776	regulation of immune response	0.122862	2.53256
TRIM9	TRIM9	tripartite motif containing 9	0	TRIM9	E3 ubiquitin-protein ligase TRIM9	GO:0016567	protein ubiquitination	0.995777	0.180616
TRIM9	TRIM9	tripartite motif containing 9	0	TRIM9	E3 ubiquitin-protein ligase TRIM9	GO:0016079	synaptic vesicle exocytosis	0.226609	4.08763
TRIM9	TRIM9	tripartite motif containing 9	0	TRIM9	E3 ubiquitin-protein ligase TRIM9	GO:0035544	negative regulation of SNARE complex assembly	0.0253839	77.665
TRIM9	TRIM9	tripartite motif containing 9	0	TRIM9	E3 ubiquitin-protein ligase TRIM9	GO:0045955	negative regulation of calcium ion-dependent exocytosis	0.0860475	12.9442
TRIM9	TRIM9	tripartite motif containing 9	0	TRIM9	E3 ubiquitin-protein ligase TRIM9	GO:0043161	proteasome-mediated ubiquitin-dependent protein catabolic process	0.622722	1.03553
C3H22orf23	C3H22orf23	chromosome 3 open reading frame, human C22orf23	1e-103	C22orf23	UPF0193 protein EVG1	GO:0008150	biological_process	0.322829	1.21352
LOC101118450	LOC101118450	cytochrome c, somatic-like	9e-42	CYCS	Cytochrome c	GO:0008635	activation of cysteine-type endopeptidase activity involved in apoptotic process by cytochrome c	0.0174507	11.095
LOC101118450	LOC101118450	cytochrome c, somatic-like	9e-42	CYCS	Cytochrome c	GO:0006915	apoptotic process	0.431346	1.09387
LOC101118450	LOC101118450	cytochrome c, somatic-like	9e-42	CYCS	Cytochrome c	GO:0044281	small molecule metabolic process	0.223597	1.21105
LOC101118450	LOC101118450	cytochrome c, somatic-like	9e-42	CYCS	Cytochrome c	GO:0097193	intrinsic apoptotic signaling pathway	0.0653774	3.37674
LOC101118450	LOC101118450	cytochrome c, somatic-like	9e-42	CYCS	Cytochrome c	GO:0022904	respiratory electron transport chain	0.222182	1.87899
LOC101118450	LOC101118450	cytochrome c, somatic-like	9e-42	CYCS	Cytochrome c	GO:0045333	cellular respiration	0.0404294	6.75348
LOC101118450	LOC101118450	cytochrome c, somatic-like	9e-42	CYCS	Cytochrome c	GO:0006309	apoptotic DNA fragmentation	0.084999	4.31472
LOC101118450	LOC101118450	cytochrome c, somatic-like	9e-42	CYCS	Cytochrome c	GO:0044237	cellular metabolic process	0.205627	1.74528
LOC101118450	LOC101118450	cytochrome c, somatic-like	9e-42	CYCS	Cytochrome c	GO:0055114	oxidation-reduction process	0.0896321	1.53358
CLPS	CLPS	colipase, pancreatic	1e-45	CLPS	Pancreatic colipase preproprotein isoform 1	GO:0006629	lipid metabolic process	0.0370851	1.86024
CLPS	CLPS	colipase, pancreatic	1e-45	CLPS	Pancreatic colipase preproprotein isoform 1	GO:0016042	lipid catabolic process	0.161138	2.219
CLPS	CLPS	colipase, pancreatic	1e-45	CLPS	Pancreatic colipase preproprotein isoform 1	GO:0007603	phototransduction, visible light	0.365484	1.585
CLPS	CLPS	colipase, pancreatic	1e-45	CLPS	Pancreatic colipase preproprotein isoform 1	GO:0044241	lipid digestion	0.0622511	19.4163
CLPS	CLPS	colipase, pancreatic	1e-45	CLPS	Pancreatic colipase preproprotein isoform 1	GO:0007586	digestion	0.120069	2.56039
CLPS	CLPS	colipase, pancreatic	1e-45	CLPS	Pancreatic colipase preproprotein isoform 1	GO:0044281	small molecule metabolic process	0.223597	1.21105
CLPS	CLPS	colipase, pancreatic	1e-45	CLPS	Pancreatic colipase preproprotein isoform 1	GO:0043085	positive regulation of catalytic activity	0.493518	1.49356
CLPS	CLPS	colipase, pancreatic	1e-45	CLPS	Pancreatic colipase preproprotein isoform 1	GO:0001523	retinoid metabolic process	0.215858	2.35349
MAPK8IP1	MAPK8IP1	mitogen-activated protein kinase 8 interacting protein 1	0	MAPK8IP1	cDNA FLJ61291, highly similar to C-jun-amino-terminal kinase-interactingprotein 1	GO:0046328	regulation of JNK cascade	0.185843	5.17767
MAPK8IP1	MAPK8IP1	mitogen-activated protein kinase 8 interacting protein 1	0	MAPK8IP1	cDNA FLJ61291, highly similar to C-jun-amino-terminal kinase-interactingprotein 1	GO:0046329	negative regulation of JNK cascade	0.226609	4.08763
MAPK8IP1	MAPK8IP1	mitogen-activated protein kinase 8 interacting protein 1	0	MAPK8IP1	cDNA FLJ61291, highly similar to C-jun-amino-terminal kinase-interactingprotein 1	GO:0016192	vesicle-mediated transport	0.591149	0.983102
MAPK8IP1	MAPK8IP1	mitogen-activated protein kinase 8 interacting protein 1	0	MAPK8IP1	cDNA FLJ61291, highly similar to C-jun-amino-terminal kinase-interactingprotein 1	GO:0043508	negative regulation of JUN kinase activity	0.153858	6.47209
MAPK8IP1	MAPK8IP1	mitogen-activated protein kinase 8 interacting protein 1	0	MAPK8IP1	cDNA FLJ61291, highly similar to C-jun-amino-terminal kinase-interactingprotein 1	GO:0006355	regulation of transcription, DNA-templated	0.456301	1.03792
MAPK8IP1	MAPK8IP1	mitogen-activated protein kinase 8 interacting protein 1	0	MAPK8IP1	cDNA FLJ61291, highly similar to C-jun-amino-terminal kinase-interactingprotein 1	GO:0043066	negative regulation of apoptotic process	0.264053	1.30896
MAPK8IP1	MAPK8IP1	mitogen-activated protein kinase 8 interacting protein 1	0	MAPK8IP1	cDNA FLJ61291, highly similar to C-jun-amino-terminal kinase-interactingprotein 1	GO:0007258	JUN phosphorylation	0.0622511	19.4163
MAPK8IP1	MAPK8IP1	mitogen-activated protein kinase 8 interacting protein 1	0	MAPK8IP1	cDNA FLJ61291, highly similar to C-jun-amino-terminal kinase-interactingprotein 1	GO:0007165	signal transduction	0.960714	0.692554
MAPK8IP1	MAPK8IP1	mitogen-activated protein kinase 8 interacting protein 1	0	MAPK8IP1	cDNA FLJ61291, highly similar to C-jun-amino-terminal kinase-interactingprotein 1	GO:0016310	phosphorylation	0.387392	1.13455
CLSTN2	CLSTN2	calsyntenin 2	0	CLSTN2	cDNA FLJ31849 fis, clone NT2RP7000586, highly similar to Calsyntenin-2	GO:0007155	cell adhesion	0.385863	1.15535
CLSTN2	CLSTN2	calsyntenin 2	0	CLSTN2	cDNA FLJ31849 fis, clone NT2RP7000586, highly similar to Calsyntenin-2	GO:0007156	homophilic cell adhesion	0.0726817	2.63271
TIAM1	TIAM1	T-cell lymphoma invasion and metastasis 1	0	TIAM1	TIAM1 protein	GO:0051056	regulation of small GTPase mediated signal transduction	0.187517	1.81673
TIAM1	TIAM1	T-cell lymphoma invasion and metastasis 1	0	TIAM1	TIAM1 protein	GO:0048011	neurotrophin TRK receptor signaling pathway	0.487682	1.11348
TIAM1	TIAM1	T-cell lymphoma invasion and metastasis 1	0	TIAM1	TIAM1 protein	GO:0043065	positive regulation of apoptotic process	0.199356	1.5585
TIAM1	TIAM1	T-cell lymphoma invasion and metastasis 1	0	TIAM1	TIAM1 protein	GO:0048013	ephrin receptor signaling pathway	0.345464	2.42703
TIAM1	TIAM1	T-cell lymphoma invasion and metastasis 1	0	TIAM1	TIAM1 protein	GO:0035023	regulation of Rho protein signal transduction	0.24404	2.15736
TIAM1	TIAM1	T-cell lymphoma invasion and metastasis 1	0	TIAM1	TIAM1 protein	GO:0007264	small GTPase mediated signal transduction	0.45471	1.13545
TIAM1	TIAM1	T-cell lymphoma invasion and metastasis 1	0	TIAM1	TIAM1 protein	GO:0097190	apoptotic signaling pathway	0.0676715	2.70139
TIAM1	TIAM1	T-cell lymphoma invasion and metastasis 1	0	TIAM1	TIAM1 protein	GO:0035556	intracellular signal transduction	0.400937	1.18573
TIAM1	TIAM1	T-cell lymphoma invasion and metastasis 1	0	TIAM1	TIAM1 protein	GO:0007165	signal transduction	0.960714	0.692554
TIAM1	TIAM1	T-cell lymphoma invasion and metastasis 1	0	TIAM1	TIAM1 protein	GO:0016601	Rac protein signal transduction	0.185843	5.17767
TIAM1	TIAM1	T-cell lymphoma invasion and metastasis 1	0	TIAM1	TIAM1 protein	GO:0007160	cell-matrix adhesion	0.646099	0.970813
TIAM1	TIAM1	T-cell lymphoma invasion and metastasis 1	0	TIAM1	TIAM1 protein	GO:0016477	cell migration	0.833379	0.558741
TIAM1	TIAM1	T-cell lymphoma invasion and metastasis 1	0	TIAM1	TIAM1 protein	GO:0050772	positive regulation of axonogenesis	0.265324	3.37674
QRFP	QRFP	Pyroglutamylated RFamide prepropeptide	3e-37	QRFP	Orexigenic neuropeptide QRFP	GO:0060259	regulation of feeding behavior	0.0622511	19.4163
QRFP	QRFP	Pyroglutamylated RFamide prepropeptide	3e-37	QRFP	Orexigenic neuropeptide QRFP	GO:0007218	neuropeptide signaling pathway	0.711569	0.809011
QRFP	QRFP	Pyroglutamylated RFamide prepropeptide	3e-37	QRFP	Orexigenic neuropeptide QRFP	GO:0007626	locomotory behavior	0.291187	1.89427
QRFP	QRFP	Pyroglutamylated RFamide prepropeptide	3e-37	QRFP	Orexigenic neuropeptide QRFP	GO:0007625	grooming behavior	0.164658	5.97423
QRFP	QRFP	Pyroglutamylated RFamide prepropeptide	3e-37	QRFP	Orexigenic neuropeptide QRFP	GO:0045777	positive regulation of blood pressure	0.216614	4.31472
RHPN1	RHPN1	rhophilin, Rho GTPase binding protein 1	0	RHPN1	Rhophilin-1	GO:0007165	signal transduction	0.960714	0.692554
COL4A2	COL4A2	collagen, type IV, alpha 2	0	COL4A2	Canstatin	GO:0071560	cellular response to transforming growth factor beta stimulus	0.353808	2.35349
COL4A2	COL4A2	collagen, type IV, alpha 2	0	COL4A2	Canstatin	GO:0001525	angiogenesis	0.313223	1.43161
COL4A2	COL4A2	collagen, type IV, alpha 2	0	COL4A2	Canstatin	GO:0006351	transcription, DNA-templated	0.343117	1.1019
COL4A2	COL4A2	collagen, type IV, alpha 2	0	COL4A2	Canstatin	GO:0022617	extracellular matrix disassembly	0.277056	1.9662
COL4A2	COL4A2	collagen, type IV, alpha 2	0	COL4A2	Canstatin	GO:0007411	axon guidance	0.824759	0.667608
COL4A2	COL4A2	collagen, type IV, alpha 2	0	COL4A2	Canstatin	GO:0030198	extracellular matrix organization	0.136108	1.76511
COL4A2	COL4A2	collagen, type IV, alpha 2	0	COL4A2	Canstatin	GO:0016525	negative regulation of angiogenesis	0.125613	3.37674
COL4A2	COL4A2	collagen, type IV, alpha 2	0	COL4A2	Canstatin	GO:0030574	collagen catabolic process	0.597792	1.1095
LOC101116846	LOC101116846	DNA-directed RNA polymerase III subunit RPC6-like	3e-71	POLR3F	Polymerase (RNA) III (DNA directed) polypeptide F, 39 kDa, isoform CRA_c	GO:0032728	positive regulation of interferon-beta production	0.0404294	6.75348
LOC101116846	LOC101116846	DNA-directed RNA polymerase III subunit RPC6-like	3e-71	POLR3F	Polymerase (RNA) III (DNA directed) polypeptide F, 39 kDa, isoform CRA_c	GO:0010467	gene expression	0.953715	0.557404
LOC101116846	LOC101116846	DNA-directed RNA polymerase III subunit RPC6-like	3e-71	POLR3F	Polymerase (RNA) III (DNA directed) polypeptide F, 39 kDa, isoform CRA_c	GO:0006386	termination of RNA polymerase III transcription	0.236476	3.88325
LOC101116846	LOC101116846	DNA-directed RNA polymerase III subunit RPC6-like	3e-71	POLR3F	Polymerase (RNA) III (DNA directed) polypeptide F, 39 kDa, isoform CRA_c	GO:0006385	transcription elongation from RNA polymerase III promoter	0.236476	3.88325
LOC101116846	LOC101116846	DNA-directed RNA polymerase III subunit RPC6-like	3e-71	POLR3F	Polymerase (RNA) III (DNA directed) polypeptide F, 39 kDa, isoform CRA_c	GO:0006359	regulation of transcription from RNA polymerase III promoter	0.131836	7.7665
LOC101116846	LOC101116846	DNA-directed RNA polymerase III subunit RPC6-like	3e-71	POLR3F	Polymerase (RNA) III (DNA directed) polypeptide F, 39 kDa, isoform CRA_c	GO:0006383	transcription from RNA polymerase III promoter	0.424254	1.84917
LOC101116846	LOC101116846	DNA-directed RNA polymerase III subunit RPC6-like	3e-71	POLR3F	Polymerase (RNA) III (DNA directed) polypeptide F, 39 kDa, isoform CRA_c	GO:0006351	transcription, DNA-templated	0.343117	1.1019
LOC101116846	LOC101116846	DNA-directed RNA polymerase III subunit RPC6-like	3e-71	POLR3F	Polymerase (RNA) III (DNA directed) polypeptide F, 39 kDa, isoform CRA_c	GO:0051607	defense response to virus	0.116879	2.20326
LOC101116846	LOC101116846	DNA-directed RNA polymerase III subunit RPC6-like	3e-71	POLR3F	Polymerase (RNA) III (DNA directed) polypeptide F, 39 kDa, isoform CRA_c	GO:0045089	positive regulation of innate immune response	0.0319277	7.7665
LOC101116846	LOC101116846	DNA-directed RNA polymerase III subunit RPC6-like	3e-71	POLR3F	Polymerase (RNA) III (DNA directed) polypeptide F, 39 kDa, isoform CRA_c	GO:0045087	innate immune response	0.953752	0.503501
LOC101116846	LOC101116846	DNA-directed RNA polymerase III subunit RPC6-like	3e-71	POLR3F	Polymerase (RNA) III (DNA directed) polypeptide F, 39 kDa, isoform CRA_c	GO:0032481	positive regulation of type I interferon production	0.587362	1.14213
CDHR3	CDHR3	cadherin-related family member 3	0	CDHR3	cDNA FLJ16254 fis, clone HLUNG2015418, highly similar to Homo sapiens Cadherin	GO:0007155	cell adhesion	0.385863	1.15535
CDHR3	CDHR3	cadherin-related family member 3	0	CDHR3	cDNA FLJ16254 fis, clone HLUNG2015418, highly similar to Homo sapiens Cadherin	GO:0007156	homophilic cell adhesion	0.0726817	2.63271
LOC101103784	LOC101103784	cytochrome c 2-like	5e-48	CYCS	Cytochrome c	GO:0008635	activation of cysteine-type endopeptidase activity involved in apoptotic process by cytochrome c	0.0174507	11.095
LOC101103784	LOC101103784	cytochrome c 2-like	5e-48	CYCS	Cytochrome c	GO:0006915	apoptotic process	0.431346	1.09387
LOC101103784	LOC101103784	cytochrome c 2-like	5e-48	CYCS	Cytochrome c	GO:0044281	small molecule metabolic process	0.223597	1.21105
LOC101103784	LOC101103784	cytochrome c 2-like	5e-48	CYCS	Cytochrome c	GO:0097193	intrinsic apoptotic signaling pathway	0.0653774	3.37674
LOC101103784	LOC101103784	cytochrome c 2-like	5e-48	CYCS	Cytochrome c	GO:0022904	respiratory electron transport chain	0.222182	1.87899
LOC101103784	LOC101103784	cytochrome c 2-like	5e-48	CYCS	Cytochrome c	GO:0045333	cellular respiration	0.0404294	6.75348
LOC101103784	LOC101103784	cytochrome c 2-like	5e-48	CYCS	Cytochrome c	GO:0006309	apoptotic DNA fragmentation	0.084999	4.31472
LOC101103784	LOC101103784	cytochrome c 2-like	5e-48	CYCS	Cytochrome c	GO:0044237	cellular metabolic process	0.205627	1.74528
LOC101103784	LOC101103784	cytochrome c 2-like	5e-48	CYCS	Cytochrome c	GO:0055114	oxidation-reduction process	0.0896321	1.53358
ALOX12	ALOX12	arachidonate 12-lipoxygenase	0	ALOX12	Arachidonate 12-lipoxygenase, 12S-type	GO:0019369	arachidonic acid metabolic process	0.565681	1.21352
ALOX12	ALOX12	arachidonate 12-lipoxygenase	0	ALOX12	Arachidonate 12-lipoxygenase, 12S-type	GO:0030307	positive regulation of cell growth	0.220538	2.31836
ALOX12	ALOX12	arachidonate 12-lipoxygenase	0	ALOX12	Arachidonate 12-lipoxygenase, 12S-type	GO:0061436	establishment of skin barrier	0.0742261	15.533
ALOX12	ALOX12	arachidonate 12-lipoxygenase	0	ALOX12	Arachidonate 12-lipoxygenase, 12S-type	GO:0071396	cellular response to lipid	0.0378321	38.8325
ALOX12	ALOX12	arachidonate 12-lipoxygenase	0	ALOX12	Arachidonate 12-lipoxygenase, 12S-type	GO:0010942	positive regulation of cell death	0.32845	2.58883
ALOX12	ALOX12	arachidonate 12-lipoxygenase	0	ALOX12	Arachidonate 12-lipoxygenase, 12S-type	GO:0019395	fatty acid oxidation	0.164658	5.97423
ALOX12	ALOX12	arachidonate 12-lipoxygenase	0	ALOX12	Arachidonate 12-lipoxygenase, 12S-type	GO:0030335	positive regulation of cell migration	0.0743923	2.61059
ALOX12	ALOX12	arachidonate 12-lipoxygenase	0	ALOX12	Arachidonate 12-lipoxygenase, 12S-type	GO:0007568	aging	0.13717	2.40201
ALOX12	ALOX12	arachidonate 12-lipoxygenase	0	ALOX12	Arachidonate 12-lipoxygenase, 12S-type	GO:0045785	positive regulation of cell adhesion	0.386128	2.09905
ALOX12	ALOX12	arachidonate 12-lipoxygenase	0	ALOX12	Arachidonate 12-lipoxygenase, 12S-type	GO:0043280	positive regulation of cysteine-type endopeptidase activity involved in apoptotic process	0.378203	2.15736
ALOX12	ALOX12	arachidonate 12-lipoxygenase	0	ALOX12	Arachidonate 12-lipoxygenase, 12S-type	GO:0010595	positive regulation of endothelial cell migration	0.319777	2.6781
ALOX12	ALOX12	arachidonate 12-lipoxygenase	0	ALOX12	Arachidonate 12-lipoxygenase, 12S-type	GO:0010656	negative regulation of muscle cell apoptotic process	0.0253839	77.665
ALOX12	ALOX12	arachidonate 12-lipoxygenase	0	ALOX12	Arachidonate 12-lipoxygenase, 12S-type	GO:0045603	positive regulation of endothelial cell differentiation	0.120609	8.62945
ALOX12	ALOX12	arachidonate 12-lipoxygenase	0	ALOX12	Arachidonate 12-lipoxygenase, 12S-type	GO:0055114	oxidation-reduction process	0.0896321	1.53358
ALOX12	ALOX12	arachidonate 12-lipoxygenase	0	ALOX12	Arachidonate 12-lipoxygenase, 12S-type	GO:0006629	lipid metabolic process	0.0370851	1.86024
ALOX12	ALOX12	arachidonate 12-lipoxygenase	0	ALOX12	Arachidonate 12-lipoxygenase, 12S-type	GO:0008284	positive regulation of cell proliferation	0.0207901	2.03934
ALOX12	ALOX12	arachidonate 12-lipoxygenase	0	ALOX12	Arachidonate 12-lipoxygenase, 12S-type	GO:0006928	cellular component movement	0.746158	0.732689
ALOX12	ALOX12	arachidonate 12-lipoxygenase	0	ALOX12	Arachidonate 12-lipoxygenase, 12S-type	GO:0044281	small molecule metabolic process	0.223597	1.21105
ALOX12	ALOX12	arachidonate 12-lipoxygenase	0	ALOX12	Arachidonate 12-lipoxygenase, 12S-type	GO:1901751	leukotriene A4 metabolic process	0.0253839	77.665
ALOX12	ALOX12	arachidonate 12-lipoxygenase	0	ALOX12	Arachidonate 12-lipoxygenase, 12S-type	GO:2001306	lipoxin B4 biosynthetic process	0.0253839	77.665
ALOX12	ALOX12	arachidonate 12-lipoxygenase	0	ALOX12	Arachidonate 12-lipoxygenase, 12S-type	GO:0051901	positive regulation of mitochondrial depolarization	0.0860475	12.9442
ALOX12	ALOX12	arachidonate 12-lipoxygenase	0	ALOX12	Arachidonate 12-lipoxygenase, 12S-type	GO:0045909	positive regulation of vasodilation	0.246217	3.69833
ALOX12	ALOX12	arachidonate 12-lipoxygenase	0	ALOX12	Arachidonate 12-lipoxygenase, 12S-type	GO:0006631	fatty acid metabolic process	0.595909	1.00213
ALOX12	ALOX12	arachidonate 12-lipoxygenase	0	ALOX12	Arachidonate 12-lipoxygenase, 12S-type	GO:2001300	lipoxin metabolic process	0.0860475	12.9442
ALOX12	ALOX12	arachidonate 12-lipoxygenase	0	ALOX12	Arachidonate 12-lipoxygenase, 12S-type	GO:2001303	lipoxin A4 biosynthetic process	0.0378321	38.8325
ALOX12	ALOX12	arachidonate 12-lipoxygenase	0	ALOX12	Arachidonate 12-lipoxygenase, 12S-type	GO:0042554	superoxide anion generation	0.196233	4.85406
ALOX12	ALOX12	arachidonate 12-lipoxygenase	0	ALOX12	Arachidonate 12-lipoxygenase, 12S-type	GO:0043066	negative regulation of apoptotic process	0.264053	1.30896
ALOX12	ALOX12	arachidonate 12-lipoxygenase	0	ALOX12	Arachidonate 12-lipoxygenase, 12S-type	GO:0043065	positive regulation of apoptotic process	0.199356	1.5585
ALOX12	ALOX12	arachidonate 12-lipoxygenase	0	ALOX12	Arachidonate 12-lipoxygenase, 12S-type	GO:0019372	lipoxygenase pathway	0.142918	7.06046
ALOX12	ALOX12	arachidonate 12-lipoxygenase	0	ALOX12	Arachidonate 12-lipoxygenase, 12S-type	GO:0072593	reactive oxygen species metabolic process	0.370176	2.219
ALOX12	ALOX12	arachidonate 12-lipoxygenase	0	ALOX12	Arachidonate 12-lipoxygenase, 12S-type	GO:0090331	negative regulation of platelet aggregation	0.0501205	25.8883
ALOX12	ALOX12	arachidonate 12-lipoxygenase	0	ALOX12	Arachidonate 12-lipoxygenase, 12S-type	GO:0048661	positive regulation of smooth muscle cell proliferation	0.104767	3.78854
ALOX12	ALOX12	arachidonate 12-lipoxygenase	0	ALOX12	Arachidonate 12-lipoxygenase, 12S-type	GO:0045766	positive regulation of angiogenesis	0.00750782	4.3632
ALOX12	ALOX12	arachidonate 12-lipoxygenase	0	ALOX12	Arachidonate 12-lipoxygenase, 12S-type	GO:0043651	linoleic acid metabolic process	0.175319	5.5475
ALOX12	ALOX12	arachidonate 12-lipoxygenase	0	ALOX12	Arachidonate 12-lipoxygenase, 12S-type	GO:0010628	positive regulation of gene expression	0.0234274	2.8414
ALOX12	ALOX12	arachidonate 12-lipoxygenase	0	ALOX12	Arachidonate 12-lipoxygenase, 12S-type	GO:0051122	hepoxilin biosynthetic process	0.0622511	19.4163
ALOX12	ALOX12	arachidonate 12-lipoxygenase	0	ALOX12	Arachidonate 12-lipoxygenase, 12S-type	GO:0051121	hepoxilin metabolic process	0.0253839	77.665
USP2	USP2	ubiquitin specific peptidase 2	0	USP2	cDNA FLJ52449, highly similar to Ubiquitin carboxyl-terminal hydrolase 2 (EC 3.1.2.15)	GO:0006511	ubiquitin-dependent protein catabolic process	0.897279	0.438785
USP2	USP2	ubiquitin specific peptidase 2	0	USP2	cDNA FLJ52449, highly similar to Ubiquitin carboxyl-terminal hydrolase 2 (EC 3.1.2.15)	GO:0016579	protein deubiquitination	0.337012	2.50532
USP2	USP2	ubiquitin specific peptidase 2	0	USP2	cDNA FLJ52449, highly similar to Ubiquitin carboxyl-terminal hydrolase 2 (EC 3.1.2.15)	GO:0050821	protein stabilization	0.0697565	3.28162
USP2	USP2	ubiquitin specific peptidase 2	0	USP2	cDNA FLJ52449, highly similar to Ubiquitin carboxyl-terminal hydrolase 2 (EC 3.1.2.15)	GO:0000122	negative regulation of transcription from RNA polymerase II promoter	0.112086	1.55613
USP2	USP2	ubiquitin specific peptidase 2	0	USP2	cDNA FLJ52449, highly similar to Ubiquitin carboxyl-terminal hydrolase 2 (EC 3.1.2.15)	GO:0048642	negative regulation of skeletal muscle tissue development	0.0977172	11.095
USP2	USP2	ubiquitin specific peptidase 2	0	USP2	cDNA FLJ52449, highly similar to Ubiquitin carboxyl-terminal hydrolase 2 (EC 3.1.2.15)	GO:0048643	positive regulation of skeletal muscle tissue development	0.0742261	15.533
USP2	USP2	ubiquitin specific peptidase 2	0	USP2	cDNA FLJ52449, highly similar to Ubiquitin carboxyl-terminal hydrolase 2 (EC 3.1.2.15)	GO:0007049	cell cycle	0.463083	1.07702
USP2	USP2	ubiquitin specific peptidase 2	0	USP2	cDNA FLJ52449, highly similar to Ubiquitin carboxyl-terminal hydrolase 2 (EC 3.1.2.15)	GO:0045931	positive regulation of mitotic cell cycle	0.0701196	4.85406
USP2	USP2	ubiquitin specific peptidase 2	0	USP2	cDNA FLJ52449, highly similar to Ubiquitin carboxyl-terminal hydrolase 2 (EC 3.1.2.15)	GO:0007517	muscle organ development	0.152006	2.28427
USP2	USP2	ubiquitin specific peptidase 2	0	USP2	cDNA FLJ52449, highly similar to Ubiquitin carboxyl-terminal hydrolase 2 (EC 3.1.2.15)	GO:0006508	proteolysis	0.558778	0.992524
SPATA32	SPATA32	spermatogenesis associated 32	2e-48	SPATA32	Spermatogenesis-associated protein 32	GO:0007283	spermatogenesis	0.437633	1.15918
PPAPDC3	PPAPDC3	phosphatidic acid phosphatase type 2 domain containing 3	3e-127	PPAPDC3	cDNA, FLJ96566	GO:0008152	metabolic process	0.264648	1.25604
PPAPDC3	PPAPDC3	phosphatidic acid phosphatase type 2 domain containing 3	3e-127	PPAPDC3	cDNA, FLJ96566	GO:0010832	negative regulation of myotube differentiation	0.131836	7.7665
IDO2	IDO2	indoleamine 2,3-dioxygenase 2	0	IDO2	Indoleamine 2,3-dioxygenase 2	GO:0006569	tryptophan catabolic process	0.0116365	14.1209
IDO2	IDO2	indoleamine 2,3-dioxygenase 2	0	IDO2	Indoleamine 2,3-dioxygenase 2	GO:0044281	small molecule metabolic process	0.223597	1.21105
IDO2	IDO2	indoleamine 2,3-dioxygenase 2	0	IDO2	Indoleamine 2,3-dioxygenase 2	GO:0034641	cellular nitrogen compound metabolic process	0.463715	1.19485
IDO2	IDO2	indoleamine 2,3-dioxygenase 2	0	IDO2	Indoleamine 2,3-dioxygenase 2	GO:0019441	tryptophan catabolic process to kynurenine	0.0977172	11.095
IDO2	IDO2	indoleamine 2,3-dioxygenase 2	0	IDO2	Indoleamine 2,3-dioxygenase 2	GO:0055114	oxidation-reduction process	0.0896321	1.53358
GPRC5A	GPRC5A	G protein-coupled receptor, family C, group 5, member A	1e-161	GPRC5A	cDNA FLJ78217	GO:0007165	signal transduction	0.960714	0.692554
GPRC5A	GPRC5A	G protein-coupled receptor, family C, group 5, member A	1e-161	GPRC5A	cDNA FLJ78217	GO:0007186	G-protein coupled receptor signaling pathway	0.985199	0.528334
HSD17B1	HSD17B1	hydroxysteroid (17-beta) dehydrogenase 1	3e-80	HSD17B1	Hydroxysteroid (17-beta) dehydrogenase 1 isoform	GO:0006629	lipid metabolic process	0.0370851	1.86024
HSD17B1	HSD17B1	hydroxysteroid (17-beta) dehydrogenase 1	3e-80	HSD17B1	Hydroxysteroid (17-beta) dehydrogenase 1 isoform	GO:0006694	steroid biosynthetic process	0.0109741	4.93111
HSD17B1	HSD17B1	hydroxysteroid (17-beta) dehydrogenase 1	3e-80	HSD17B1	Hydroxysteroid (17-beta) dehydrogenase 1 isoform	GO:0006703	estrogen biosynthetic process	0.120609	8.62945
HSD17B1	HSD17B1	hydroxysteroid (17-beta) dehydrogenase 1	3e-80	HSD17B1	Hydroxysteroid (17-beta) dehydrogenase 1 isoform	GO:0044281	small molecule metabolic process	0.223597	1.21105
HSD17B1	HSD17B1	hydroxysteroid (17-beta) dehydrogenase 1	3e-80	HSD17B1	Hydroxysteroid (17-beta) dehydrogenase 1 isoform	GO:0008150	biological_process	0.322829	1.21352
HSD17B1	HSD17B1	hydroxysteroid (17-beta) dehydrogenase 1	3e-80	HSD17B1	Hydroxysteroid (17-beta) dehydrogenase 1 isoform	GO:0061370	testosterone biosynthetic process	0.120609	8.62945
HSD17B1	HSD17B1	hydroxysteroid (17-beta) dehydrogenase 1	3e-80	HSD17B1	Hydroxysteroid (17-beta) dehydrogenase 1 isoform	GO:0060348	bone development	0.337012	2.50532
HSD17B1	HSD17B1	hydroxysteroid (17-beta) dehydrogenase 1	3e-80	HSD17B1	Hydroxysteroid (17-beta) dehydrogenase 1 isoform	GO:0008210	estrogen metabolic process	0.131836	7.7665
HSD17B1	HSD17B1	hydroxysteroid (17-beta) dehydrogenase 1	3e-80	HSD17B1	Hydroxysteroid (17-beta) dehydrogenase 1 isoform	GO:0071248	cellular response to metal ion	0.00159775	51.7767
HSD17B1	HSD17B1	hydroxysteroid (17-beta) dehydrogenase 1	3e-80	HSD17B1	Hydroxysteroid (17-beta) dehydrogenase 1 isoform	GO:0008152	metabolic process	0.264648	1.25604
HSD17B1	HSD17B1	hydroxysteroid (17-beta) dehydrogenase 1	3e-80	HSD17B1	Hydroxysteroid (17-beta) dehydrogenase 1 isoform	GO:0008202	steroid metabolic process	0.00753909	3.69833
HSD17B1	HSD17B1	hydroxysteroid (17-beta) dehydrogenase 1	3e-80	HSD17B1	Hydroxysteroid (17-beta) dehydrogenase 1 isoform	GO:0055114	oxidation-reduction process	0.0896321	1.53358
FCER2	FCER2	Fc fragment of IgE, low affinity II, receptor for (CD23)	2e-102	FCER2	Low affinity immunoglobulin epsilon Fc receptor membrane-bound form	GO:0051712	positive regulation of killing of cells of other organism	0.0501205	25.8883
FCER2	FCER2	Fc fragment of IgE, low affinity II, receptor for (CD23)	2e-102	FCER2	Low affinity immunoglobulin epsilon Fc receptor membrane-bound form	GO:0002925	positive regulation of humoral immune response mediated by circulating immunoglobulin	0.0977172	11.095
FCER2	FCER2	Fc fragment of IgE, low affinity II, receptor for (CD23)	2e-102	FCER2	Low affinity immunoglobulin epsilon Fc receptor membrane-bound form	GO:0007219	Notch signaling pathway	0.805835	0.611536
FCER2	FCER2	Fc fragment of IgE, low affinity II, receptor for (CD23)	2e-102	FCER2	Low affinity immunoglobulin epsilon Fc receptor membrane-bound form	GO:0051000	positive regulation of nitric-oxide synthase activity	0.153858	6.47209
FCER2	FCER2	Fc fragment of IgE, low affinity II, receptor for (CD23)	2e-102	FCER2	Low affinity immunoglobulin epsilon Fc receptor membrane-bound form	GO:0051770	positive regulation of nitric-oxide synthase biosynthetic process	0.00688773	19.4163
TCEAL3	TCEAL3	transcription elongation factor A (SII)-like 3	3e-52	TCEAL3	Transcription elongation factor A protein-like 3	GO:0006355	regulation of transcription, DNA-templated	0.456301	1.03792
TCEAL3	TCEAL3	transcription elongation factor A (SII)-like 3	3e-52	TCEAL3	Transcription elongation factor A protein-like 3	GO:0006351	transcription, DNA-templated	0.343117	1.1019
PRSS37	PRSS37	protease, serine, 37	1e-120	PRSS37	Probable inactive serine protease 37	GO:0008152	metabolic process	0.264648	1.25604
PRSS37	PRSS37	protease, serine, 37	1e-120	PRSS37	Probable inactive serine protease 37	GO:0006508	proteolysis	0.558778	0.992524
RASAL1	RASAL1	RAS protein activator like 1 (GAP1 like)	0	RASAL1	cDNA FLJ61229, highly similar to RasGAP-activating-like protein 1	GO:0035556	intracellular signal transduction	0.400937	1.18573
RASAL1	RASAL1	RAS protein activator like 1 (GAP1 like)	0	RASAL1	cDNA FLJ61229, highly similar to RasGAP-activating-like protein 1	GO:0043547	positive regulation of GTPase activity	0.265283	1.5533
RASAL1	RASAL1	RAS protein activator like 1 (GAP1 like)	0	RASAL1	cDNA FLJ61229, highly similar to RasGAP-activating-like protein 1	GO:0007165	signal transduction	0.960714	0.692554
RASAL1	RASAL1	RAS protein activator like 1 (GAP1 like)	0	RASAL1	cDNA FLJ61229, highly similar to RasGAP-activating-like protein 1	GO:0051056	regulation of small GTPase mediated signal transduction	0.187517	1.81673
RASAL1	RASAL1	RAS protein activator like 1 (GAP1 like)	0	RASAL1	cDNA FLJ61229, highly similar to RasGAP-activating-like protein 1	GO:0046580	negative regulation of Ras protein signal transduction	0.283946	3.1066
RASAL1	RASAL1	RAS protein activator like 1 (GAP1 like)	0	RASAL1	cDNA FLJ61229, highly similar to RasGAP-activating-like protein 1	GO:0032320	positive regulation of Ras GTPase activity	0.310992	2.77375
XIRP1	XIRP1	xin actin-binding repeat containing 1	0	XIRP1	Xin actin-binding repeat-containing protein 1	GO:0008285	negative regulation of cell proliferation	0.0740047	1.80151
XIRP1	XIRP1	xin actin-binding repeat containing 1	0	XIRP1	Xin actin-binding repeat-containing protein 1	GO:0030036	actin cytoskeleton organization	0.89192	0.448931
XIRP1	XIRP1	xin actin-binding repeat containing 1	0	XIRP1	Xin actin-binding repeat-containing protein 1	GO:0042391	regulation of membrane potential	0.0885229	2.9493
XIRP1	XIRP1	xin actin-binding repeat containing 1	0	XIRP1	Xin actin-binding repeat-containing protein 1	GO:0045214	sarcomere organization	0.310992	2.77375
XIRP1	XIRP1	xin actin-binding repeat containing 1	0	XIRP1	Xin actin-binding repeat-containing protein 1	GO:0055013	cardiac muscle cell development	0.0977172	11.095
LOC443411	LOC443411	Sodium/potassium-transporting ATPase subunit gamma	6e-25	FXYD2	Sodium/potassium-transporting ATPase subunit gamma	GO:0055085	transmembrane transport	0.822031	0.746779
LOC443411	LOC443411	Sodium/potassium-transporting ATPase subunit gamma	6e-25	FXYD2	Sodium/potassium-transporting ATPase subunit gamma	GO:0001558	regulation of cell growth	0.0611293	3.47754
LOC443411	LOC443411	Sodium/potassium-transporting ATPase subunit gamma	6e-25	FXYD2	Sodium/potassium-transporting ATPase subunit gamma	GO:0034220	ion transmembrane transport	0.824664	0.575296
LOC443411	LOC443411	Sodium/potassium-transporting ATPase subunit gamma	6e-25	FXYD2	Sodium/potassium-transporting ATPase subunit gamma	GO:0042127	regulation of cell proliferation	0.0170599	3.06572
LOC443411	LOC443411	Sodium/potassium-transporting ATPase subunit gamma	6e-25	FXYD2	Sodium/potassium-transporting ATPase subunit gamma	GO:0006810	transport	0.998311	0.45857
LOC443411	LOC443411	Sodium/potassium-transporting ATPase subunit gamma	6e-25	FXYD2	Sodium/potassium-transporting ATPase subunit gamma	GO:0006814	sodium ion transport	0.506929	1.18573
LOC443411	LOC443411	Sodium/potassium-transporting ATPase subunit gamma	6e-25	FXYD2	Sodium/potassium-transporting ATPase subunit gamma	GO:0006813	potassium ion transport	0.242322	1.79227
LOC443411	LOC443411	Sodium/potassium-transporting ATPase subunit gamma	6e-25	FXYD2	Sodium/potassium-transporting ATPase subunit gamma	GO:0006811	ion transport	0.990647	0.348274
PACS2	PACS2	phosphofurin acidic cluster sorting protein 2	9e-60	PACS2	Phosphofurin acidic cluster sorting protein 2	GO:0019048	modulation by virus of host morphology or physiology	0.539583	1.02732
PACS2	PACS2	phosphofurin acidic cluster sorting protein 2	9e-60	PACS2	Phosphofurin acidic cluster sorting protein 2	GO:0072661	protein targeting to plasma membrane	0.236476	3.88325
PACS2	PACS2	phosphofurin acidic cluster sorting protein 2	9e-60	PACS2	Phosphofurin acidic cluster sorting protein 2	GO:0006915	apoptotic process	0.431346	1.09387
AGR2	AGR2	anterior gradient 2 homolog (Xenopus laevis)	1e-95	AGR2	Anterior gradient protein 2 homolog	GO:0070254	mucus secretion	0.0253839	77.665
MAPK13	MAPK13	Mitogen-activated protein kinase 13	0	MAPK13	Mitogen-activated protein kinase 13	GO:0032755	positive regulation of interleukin-6 production	0.0188746	5.68281
MAPK13	MAPK13	Mitogen-activated protein kinase 13	0	MAPK13	Mitogen-activated protein kinase 13	GO:0048011	neurotrophin TRK receptor signaling pathway	0.487682	1.11348
MAPK13	MAPK13	Mitogen-activated protein kinase 13	0	MAPK13	Mitogen-activated protein kinase 13	GO:0006355	regulation of transcription, DNA-templated	0.456301	1.03792
MAPK13	MAPK13	Mitogen-activated protein kinase 13	0	MAPK13	Mitogen-activated protein kinase 13	GO:0006950	response to stress	0.460457	1.20101
MAPK13	MAPK13	Mitogen-activated protein kinase 13	0	MAPK13	Mitogen-activated protein kinase 13	GO:0007265	Ras protein signal transduction	0.622722	1.03553
MAPK13	MAPK13	Mitogen-activated protein kinase 13	0	MAPK13	Mitogen-activated protein kinase 13	GO:0006970	response to osmotic stress	0.0196101	10.3553
MAPK13	MAPK13	Mitogen-activated protein kinase 13	0	MAPK13	Mitogen-activated protein kinase 13	GO:0006351	transcription, DNA-templated	0.343117	1.1019
MAPK13	MAPK13	Mitogen-activated protein kinase 13	0	MAPK13	Mitogen-activated protein kinase 13	GO:0035556	intracellular signal transduction	0.400937	1.18573
MAPK13	MAPK13	Mitogen-activated protein kinase 13	0	MAPK13	Mitogen-activated protein kinase 13	GO:0016310	phosphorylation	0.387392	1.13455
MAPK13	MAPK13	Mitogen-activated protein kinase 13	0	MAPK13	Mitogen-activated protein kinase 13	GO:0007049	cell cycle	0.463083	1.07702
MAPK13	MAPK13	Mitogen-activated protein kinase 13	0	MAPK13	Mitogen-activated protein kinase 13	GO:0018105	peptidyl-serine phosphorylation	0.183399	2.63271
MAPK13	MAPK13	Mitogen-activated protein kinase 13	0	MAPK13	Mitogen-activated protein kinase 13	GO:0000165	MAPK cascade	0.103822	2.74112
MAPK13	MAPK13	Mitogen-activated protein kinase 13	0	MAPK13	Mitogen-activated protein kinase 13	GO:0050729	positive regulation of inflammatory response	0.000607912	8.09011
MAPK13	MAPK13	Mitogen-activated protein kinase 13	0	MAPK13	Mitogen-activated protein kinase 13	GO:0006468	protein phosphorylation	0.757967	0.799297
GAPT	GAPT	GRB2-binding adaptor protein, transmembrane	2e-61	GAPT	Protein GAPT	GO:0042113	B cell activation	0.386128	2.09905
LOC101116861	LOC101116861	olfactory receptor 8H3-like	3e-131	OR8H3	Olfactory receptor 8H3	GO:0007165	signal transduction	0.960714	0.692554
LOC101116861	LOC101116861	olfactory receptor 8H3-like	3e-131	OR8H3	Olfactory receptor 8H3	GO:0007608	sensory perception of smell	0.833391	0.746779
LOC101116861	LOC101116861	olfactory receptor 8H3-like	3e-131	OR8H3	Olfactory receptor 8H3	GO:0050911	detection of chemical stimulus involved in sensory perception of smell	0.943411	0.57672
LOC101116861	LOC101116861	olfactory receptor 8H3-like	3e-131	OR8H3	Olfactory receptor 8H3	GO:0007186	G-protein coupled receptor signaling pathway	0.985199	0.528334
LOC101116861	LOC101116861	olfactory receptor 8H3-like	3e-131	OR8H3	Olfactory receptor 8H3	GO:0050896	response to stimulus	0.923442	0.643189
GSTA1-1	GSTA1-1	Glutathione S-transferase	4e-107	GSTA1	Glutathione S-transferase A1	GO:0006805	xenobiotic metabolic process	0.638782	0.924584
GSTA1-1	GSTA1-1	Glutathione S-transferase	4e-107	GSTA1	Glutathione S-transferase A1	GO:0008152	metabolic process	0.264648	1.25604
GSTA1-1	GSTA1-1	Glutathione S-transferase	4e-107	GSTA1	Glutathione S-transferase A1	GO:0006749	glutathione metabolic process	0.386128	2.09905
GSTA1-1	GSTA1-1	Glutathione S-transferase	4e-107	GSTA1	Glutathione S-transferase A1	GO:0009636	response to toxic substance	0.31464	1.7854
GSTA1-1	GSTA1-1	Glutathione S-transferase	4e-107	GSTA1	Glutathione S-transferase A1	GO:0044281	small molecule metabolic process	0.223597	1.21105
GSTA1-1	GSTA1-1	Glutathione S-transferase	4e-107	GSTA1	Glutathione S-transferase A1	GO:1901687	glutathione derivative biosynthetic process	0.32845	2.58883
TIGIT	TIGIT	T cell immunoreceptor with Ig and ITIM domains	1e-70	TIGIT	T-cell immunoreceptor with Ig and ITIM domains	GO:0032733	positive regulation of interleukin-10 production	0.0242421	9.13706
TIGIT	TIGIT	T cell immunoreceptor with Ig and ITIM domains	1e-70	TIGIT	T-cell immunoreceptor with Ig and ITIM domains	GO:0032695	negative regulation of interleukin-12 production	0.0134607	12.9442
TIGIT	TIGIT	T cell immunoreceptor with Ig and ITIM domains	1e-70	TIGIT	T-cell immunoreceptor with Ig and ITIM domains	GO:0050868	negative regulation of T cell activation	0.175319	5.5475
LOC101117997	LOC101117997	uncharacterized LOC101117997	2e-57	EN1	Homeobox protein engrailed-1	GO:0006355	regulation of transcription, DNA-templated	0.456301	1.03792
LOC101117997	LOC101117997	uncharacterized LOC101117997	2e-57	EN1	Homeobox protein engrailed-1	GO:0007275	multicellular organismal development	0.457479	1.05976
LOC101117997	LOC101117997	uncharacterized LOC101117997	2e-57	EN1	Homeobox protein engrailed-1	GO:0009954	proximal/distal pattern formation	0.0375095	7.06046
LOC101117997	LOC101117997	uncharacterized LOC101117997	2e-57	EN1	Homeobox protein engrailed-1	GO:0009953	dorsal/ventral pattern formation	0.486986	1.52284
LOC101117997	LOC101117997	uncharacterized LOC101117997	2e-57	EN1	Homeobox protein engrailed-1	GO:0030326	embryonic limb morphogenesis	0.183399	2.63271
LOC101117997	LOC101117997	uncharacterized LOC101117997	2e-57	EN1	Homeobox protein engrailed-1	GO:0009653	anatomical structure morphogenesis	0.776582	0.669526
LOC101117997	LOC101117997	uncharacterized LOC101117997	2e-57	EN1	Homeobox protein engrailed-1	GO:0001501	skeletal system development	0.564029	1.0639
LOC101117997	LOC101117997	uncharacterized LOC101117997	2e-57	EN1	Homeobox protein engrailed-1	GO:0048666	neuron development	0.00451517	6.47209
LOC101117997	LOC101117997	uncharacterized LOC101117997	2e-57	EN1	Homeobox protein engrailed-1	GO:0030182	neuron differentiation	0.0832446	2.50532
LOC101117997	LOC101117997	uncharacterized LOC101117997	2e-57	EN1	Homeobox protein engrailed-1	GO:0045944	positive regulation of transcription from RNA polymerase II promoter	0.0103235	1.92029
LOC101117997	LOC101117997	uncharacterized LOC101117997	2e-57	EN1	Homeobox protein engrailed-1	GO:0043473	pigmentation	0.378203	2.15736
LOC101117997	LOC101117997	uncharacterized LOC101117997	2e-57	EN1	Homeobox protein engrailed-1	GO:0030917	midbrain-hindbrain boundary development	0.0860475	12.9442
LOC101117997	LOC101117997	uncharacterized LOC101117997	2e-57	EN1	Homeobox protein engrailed-1	GO:0030901	midbrain development	0.362045	2.28427
LOC101117997	LOC101117997	uncharacterized LOC101117997	2e-57	EN1	Homeobox protein engrailed-1	GO:0035115	embryonic forelimb morphogenesis	0.337012	2.50532
LOC101117997	LOC101117997	uncharacterized LOC101117997	2e-57	EN1	Homeobox protein engrailed-1	GO:0030902	hindbrain development	0.226609	4.08763
LOC101110938	LOC101110938	olfactory receptor 2M2-like	2e-100	OR2M2	Olfactory receptor 2M2	GO:0007165	signal transduction	0.960714	0.692554
LOC101110938	LOC101110938	olfactory receptor 2M2-like	2e-100	OR2M2	Olfactory receptor 2M2	GO:0007608	sensory perception of smell	0.833391	0.746779
LOC101110938	LOC101110938	olfactory receptor 2M2-like	2e-100	OR2M2	Olfactory receptor 2M2	GO:0050911	detection of chemical stimulus involved in sensory perception of smell	0.943411	0.57672
LOC101110938	LOC101110938	olfactory receptor 2M2-like	2e-100	OR2M2	Olfactory receptor 2M2	GO:0007186	G-protein coupled receptor signaling pathway	0.985199	0.528334
LOC101110938	LOC101110938	olfactory receptor 2M2-like	2e-100	OR2M2	Olfactory receptor 2M2	GO:0050896	response to stimulus	0.923442	0.643189
SPRR3	SPRR3	small proline-rich protein 3	6e-11	SPRR3	Small proline-rich protein 3	GO:0018149	peptide cross-linking	0.226609	4.08763
SPRR3	SPRR3	small proline-rich protein 3	6e-11	SPRR3	Small proline-rich protein 3	GO:0008544	epidermis development	0.0788958	3.1066
SPRR3	SPRR3	small proline-rich protein 3	6e-11	SPRR3	Small proline-rich protein 3	GO:0030216	keratinocyte differentiation	0.174256	2.72509
SPRR3	SPRR3	small proline-rich protein 3	6e-11	SPRR3	Small proline-rich protein 3	GO:0042060	wound healing	0.234624	2.219
SPRR3	SPRR3	small proline-rich protein 3	6e-11	SPRR3	Small proline-rich protein 3	GO:0031424	keratinization	0.255832	3.53023
A1BG	A1BG	alpha-1-B glycoprotein	2e-92	A1BG	Alpha-1B-glycoprotein	GO:0008150	biological_process	0.322829	1.21352
HMGA1	HMGA1	high mobility group AT-hook 1	4e-44	HMGA1	cDNA FLJ54188, moderately similar to High mobility group protein HMG-I/HMG-Y	GO:0008285	negative regulation of cell proliferation	0.0740047	1.80151
HMGA1	HMGA1	high mobility group AT-hook 1	4e-44	HMGA1	cDNA FLJ54188, moderately similar to High mobility group protein HMG-I/HMG-Y	GO:0090402	oncogene-induced cell senescence	0.0253839	77.665
HMGA1	HMGA1	high mobility group AT-hook 1	4e-44	HMGA1	cDNA FLJ54188, moderately similar to High mobility group protein HMG-I/HMG-Y	GO:0035986	senescence-associated heterochromatin focus assembly	0.0253839	77.665
HMGA1	HMGA1	high mobility group AT-hook 1	4e-44	HMGA1	cDNA FLJ54188, moderately similar to High mobility group protein HMG-I/HMG-Y	GO:0016032	viral process	0.995391	0.183605
HMGA1	HMGA1	high mobility group AT-hook 1	4e-44	HMGA1	cDNA FLJ54188, moderately similar to High mobility group protein HMG-I/HMG-Y	GO:2000774	positive regulation of cellular senescence	0.0378321	38.8325
HMGA1	HMGA1	high mobility group AT-hook 1	4e-44	HMGA1	cDNA FLJ54188, moderately similar to High mobility group protein HMG-I/HMG-Y	GO:0031936	negative regulation of chromatin silencing	0.0378321	38.8325
HMGA1	HMGA1	high mobility group AT-hook 1	4e-44	HMGA1	cDNA FLJ54188, moderately similar to High mobility group protein HMG-I/HMG-Y	GO:0006355	regulation of transcription, DNA-templated	0.456301	1.03792
HMGA1	HMGA1	high mobility group AT-hook 1	4e-44	HMGA1	cDNA FLJ54188, moderately similar to High mobility group protein HMG-I/HMG-Y	GO:0006337	nucleosome disassembly	0.0375095	7.06046
HMGA1	HMGA1	high mobility group AT-hook 1	4e-44	HMGA1	cDNA FLJ54188, moderately similar to High mobility group protein HMG-I/HMG-Y	GO:0009615	response to virus	0.045092	2.6781
HMGA1	HMGA1	high mobility group AT-hook 1	4e-44	HMGA1	cDNA FLJ54188, moderately similar to High mobility group protein HMG-I/HMG-Y	GO:0006351	transcription, DNA-templated	0.343117	1.1019
HMGA1	HMGA1	high mobility group AT-hook 1	4e-44	HMGA1	cDNA FLJ54188, moderately similar to High mobility group protein HMG-I/HMG-Y	GO:0006461	protein complex assembly	0.810725	0.602054
HMGA1	HMGA1	high mobility group AT-hook 1	4e-44	HMGA1	cDNA FLJ54188, moderately similar to High mobility group protein HMG-I/HMG-Y	GO:0019048	modulation by virus of host morphology or physiology	0.539583	1.02732
HMGA1	HMGA1	high mobility group AT-hook 1	4e-44	HMGA1	cDNA FLJ54188, moderately similar to High mobility group protein HMG-I/HMG-Y	GO:0006284	base-excision repair	0.353808	2.35349
HMGA1	HMGA1	high mobility group AT-hook 1	4e-44	HMGA1	cDNA FLJ54188, moderately similar to High mobility group protein HMG-I/HMG-Y	GO:0006268	DNA unwinding involved in DNA replication	0.120609	8.62945
HMGA1	HMGA1	high mobility group AT-hook 1	4e-44	HMGA1	cDNA FLJ54188, moderately similar to High mobility group protein HMG-I/HMG-Y	GO:0045893	positive regulation of transcription, DNA-templated	0.166482	1.4544
HMGA1	HMGA1	high mobility group AT-hook 1	4e-44	HMGA1	cDNA FLJ54188, moderately similar to High mobility group protein HMG-I/HMG-Y	GO:0045892	negative regulation of transcription, DNA-templated	0.3821	1.18962
HMGA1	HMGA1	high mobility group AT-hook 1	4e-44	HMGA1	cDNA FLJ54188, moderately similar to High mobility group protein HMG-I/HMG-Y	GO:0075713	establishment of integrated proviral latency	0.164658	5.97423
LOC101103872	LOC101103872	interferon alpha-14-like	1e-47	IFNA14	Interferon alpha-14	GO:0051607	defense response to virus	0.116879	2.20326
LOC101103872	LOC101103872	interferon alpha-14-like	1e-47	IFNA14	Interferon alpha-14	GO:0060337	type I interferon signaling pathway	0.542854	1.29442
LOC101103872	LOC101103872	interferon alpha-14-like	1e-47	IFNA14	Interferon alpha-14	GO:0060338	regulation of type I interferon-mediated signaling pathway	0.293078	2.98712
LOC101103872	LOC101103872	interferon alpha-14-like	1e-47	IFNA14	Interferon alpha-14	GO:0007596	blood coagulation	0.201296	1.41495
LOC101103872	LOC101103872	interferon alpha-14-like	1e-47	IFNA14	Interferon alpha-14	GO:0045087	innate immune response	0.953752	0.503501
LOC101103872	LOC101103872	interferon alpha-14-like	1e-47	IFNA14	Interferon alpha-14	GO:0019221	cytokine-mediated signaling pathway	0.112355	1.87145
LOC101103872	LOC101103872	interferon alpha-14-like	1e-47	IFNA14	Interferon alpha-14	GO:0006952	defense response	0.000403771	5.66307
FHIT	FHIT	Fragile histidine triad protein	4e-65	FHIT	FHIT	GO:0006355	regulation of transcription, DNA-templated	0.456301	1.03792
FHIT	FHIT	Fragile histidine triad protein	4e-65	FHIT	FHIT	GO:0006915	apoptotic process	0.431346	1.09387
FHIT	FHIT	Fragile histidine triad protein	4e-65	FHIT	FHIT	GO:0032435	negative regulation of proteasomal ubiquitin-dependent protein catabolic process	0.131836	7.7665
FHIT	FHIT	Fragile histidine triad protein	4e-65	FHIT	FHIT	GO:0006351	transcription, DNA-templated	0.343117	1.1019
FHIT	FHIT	Fragile histidine triad protein	4e-65	FHIT	FHIT	GO:0006260	DNA replication	0.895965	0.441279
FHIT	FHIT	Fragile histidine triad protein	4e-65	FHIT	FHIT	GO:0072332	intrinsic apoptotic signaling pathway by p53 class mediator	0.196233	4.85406
FHIT	FHIT	Fragile histidine triad protein	4e-65	FHIT	FHIT	GO:0008152	metabolic process	0.264648	1.25604
FHIT	FHIT	Fragile histidine triad protein	4e-65	FHIT	FHIT	GO:0006163	purine nucleotide metabolic process	0.0742261	15.533
FHIT	FHIT	Fragile histidine triad protein	4e-65	FHIT	FHIT	GO:0009117	nucleotide metabolic process	0.353808	2.35349
SIRPA	SIRPA	signal-regulatory protein alpha	0	SIRPA	Tyrosine-protein phosphatase non-receptor type substrate 1	GO:0007596	blood coagulation	0.201296	1.41495
SIRPA	SIRPA	signal-regulatory protein alpha	0	SIRPA	Tyrosine-protein phosphatase non-receptor type substrate 1	GO:0007155	cell adhesion	0.385863	1.15535
SIRPA	SIRPA	signal-regulatory protein alpha	0	SIRPA	Tyrosine-protein phosphatase non-receptor type substrate 1	GO:0050900	leukocyte migration	0.0238711	3.2093
LOC101104762	LOC101104762	NHP2-like protein 1-like	2e-35	NHP2L1	NHP2-like protein 1	GO:0008380	RNA splicing	0.984414	0.238236
LOC101104762	LOC101104762	NHP2-like protein 1-like	2e-35	NHP2L1	NHP2-like protein 1	GO:0006397	mRNA processing	0.651673	0.897862
LOC101104762	LOC101104762	NHP2-like protein 1-like	2e-35	NHP2L1	NHP2-like protein 1	GO:0010467	gene expression	0.953715	0.557404
LOC101104762	LOC101104762	NHP2-like protein 1-like	2e-35	NHP2L1	NHP2-like protein 1	GO:0042254	ribosome biogenesis	0.632254	1.00864
LOC101104762	LOC101104762	NHP2-like protein 1-like	2e-35	NHP2L1	NHP2-like protein 1	GO:0000398	mRNA splicing, via spliceosome	0.916178	0.402409
LOC101115400	LOC101115400	putative RNA polymerase II subunit A C-terminal domain phosphatase SSU72-like protein 1-like	7e-67	SSU72	cDNA FLJ60055, highly similar to Rattus norvegicus Ssu72 RNA polymerase II CTD phosphatase homolog, mRNA	GO:0006397	mRNA processing	0.651673	0.897862
LOC101115400	LOC101115400	putative RNA polymerase II subunit A C-terminal domain phosphatase SSU72-like protein 1-like	7e-67	SSU72	cDNA FLJ60055, highly similar to Rattus norvegicus Ssu72 RNA polymerase II CTD phosphatase homolog, mRNA	GO:0006378	mRNA polyadenylation	0.00863382	7.7665
LOC101115400	LOC101115400	putative RNA polymerase II subunit A C-terminal domain phosphatase SSU72-like protein 1-like	7e-67	SSU72	cDNA FLJ60055, highly similar to Rattus norvegicus Ssu72 RNA polymerase II CTD phosphatase homolog, mRNA	GO:0070940	dephosphorylation of RNA polymerase II C-terminal domain	0.000322767	29.1244
PRDM12	PRDM12	PR domain containing 12	4e-147	PRDM12	PR domain zinc finger protein 12	GO:0006355	regulation of transcription, DNA-templated	0.456301	1.03792
PRDM12	PRDM12	PR domain containing 12	4e-147	PRDM12	PR domain zinc finger protein 12	GO:0032259	methylation	0.460457	1.20101
PRDM12	PRDM12	PR domain containing 12	4e-147	PRDM12	PR domain zinc finger protein 12	GO:0006351	transcription, DNA-templated	0.343117	1.1019
PRDM12	PRDM12	PR domain containing 12	4e-147	PRDM12	PR domain zinc finger protein 12	GO:0022008	neurogenesis	0.370176	2.219
LOC101116641	LOC101116641	killer cell lectin-like receptor 6-like	4e-11	OLR1	cDNA FLJ52117, highly similar to Oxidized low-density lipoprotein receptor 1	GO:0008219	cell death	0.932449	0.369833
LOC101116641	LOC101116641	killer cell lectin-like receptor 6-like	4e-11	OLR1	cDNA FLJ52117, highly similar to Oxidized low-density lipoprotein receptor 1	GO:0042542	response to hydrogen peroxide	0.138549	3.17
LOC101116641	LOC101116641	killer cell lectin-like receptor 6-like	4e-11	OLR1	cDNA FLJ52117, highly similar to Oxidized low-density lipoprotein receptor 1	GO:0008015	blood circulation	0.424254	1.84917
LOC101116641	LOC101116641	killer cell lectin-like receptor 6-like	4e-11	OLR1	cDNA FLJ52117, highly similar to Oxidized low-density lipoprotein receptor 1	GO:0050900	leukocyte migration	0.0238711	3.2093
LOC101116641	LOC101116641	killer cell lectin-like receptor 6-like	4e-11	OLR1	cDNA FLJ52117, highly similar to Oxidized low-density lipoprotein receptor 1	GO:0006954	inflammatory response	0.169355	1.57581
LOC101116641	LOC101116641	killer cell lectin-like receptor 6-like	4e-11	OLR1	cDNA FLJ52117, highly similar to Oxidized low-density lipoprotein receptor 1	GO:0007596	blood coagulation	0.201296	1.41495
LOC101116641	LOC101116641	killer cell lectin-like receptor 6-like	4e-11	OLR1	cDNA FLJ52117, highly similar to Oxidized low-density lipoprotein receptor 1	GO:0006508	proteolysis	0.558778	0.992524
LOC101116641	LOC101116641	killer cell lectin-like receptor 6-like	4e-11	OLR1	cDNA FLJ52117, highly similar to Oxidized low-density lipoprotein receptor 1	GO:0042157	lipoprotein metabolic process	0.378203	2.15736
LOC101116641	LOC101116641	killer cell lectin-like receptor 6-like	4e-11	OLR1	cDNA FLJ52117, highly similar to Oxidized low-density lipoprotein receptor 1	GO:0007159	leukocyte cell-cell adhesion	0.337012	2.50532
LOC101116641	LOC101116641	killer cell lectin-like receptor 6-like	4e-11	OLR1	cDNA FLJ52117, highly similar to Oxidized low-density lipoprotein receptor 1	GO:0007155	cell adhesion	0.385863	1.15535
CYB5A	CYB5A	Cytochrome b5	3e-65	CYB5A	Cytochrome b5	GO:0006767	water-soluble vitamin metabolic process	0.659421	0.935723
CYB5A	CYB5A	Cytochrome b5	3e-65	CYB5A	Cytochrome b5	GO:0044281	small molecule metabolic process	0.223597	1.21105
CYB5A	CYB5A	Cytochrome b5	3e-65	CYB5A	Cytochrome b5	GO:0019852	L-ascorbic acid metabolic process	0.153858	6.47209
CYB5A	CYB5A	Cytochrome b5	3e-65	CYB5A	Cytochrome b5	GO:0006766	vitamin metabolic process	0.692535	0.853462
CYB5A	CYB5A	Cytochrome b5	3e-65	CYB5A	Cytochrome b5	GO:0055114	oxidation-reduction process	0.0896321	1.53358
AQP4	AQP4	Aquaporin 4 M23 isoform	0	AQP4	cDNA FLJ53738, highly similar to Aquaporin-4	GO:0007605	sensory perception of sound	0.0726817	2.63271
AQP4	AQP4	Aquaporin 4 M23 isoform	0	AQP4	cDNA FLJ53738, highly similar to Aquaporin-4	GO:0070295	renal water absorption	0.0742261	15.533
AQP4	AQP4	Aquaporin 4 M23 isoform	0	AQP4	cDNA FLJ53738, highly similar to Aquaporin-4	GO:0071392	cellular response to estradiol stimulus	0.185843	5.17767
AQP4	AQP4	Aquaporin 4 M23 isoform	0	AQP4	cDNA FLJ53738, highly similar to Aquaporin-4	GO:0006810	transport	0.998311	0.45857
AQP4	AQP4	Aquaporin 4 M23 isoform	0	AQP4	cDNA FLJ53738, highly similar to Aquaporin-4	GO:0051260	protein homooligomerization	0.155371	1.9662
AQP4	AQP4	Aquaporin 4 M23 isoform	0	AQP4	cDNA FLJ53738, highly similar to Aquaporin-4	GO:0006833	water transport	0.0888553	4.19811
AQP4	AQP4	Aquaporin 4 M23 isoform	0	AQP4	cDNA FLJ53738, highly similar to Aquaporin-4	GO:0009314	response to radiation	0.32845	2.58883
AQP4	AQP4	Aquaporin 4 M23 isoform	0	AQP4	cDNA FLJ53738, highly similar to Aquaporin-4	GO:0007588	excretion	0.10072	3.88325
AQP4	AQP4	Aquaporin 4 M23 isoform	0	AQP4	cDNA FLJ53738, highly similar to Aquaporin-4	GO:0007565	female pregnancy	0.267624	2.01727
AQP4	AQP4	Aquaporin 4 M23 isoform	0	AQP4	cDNA FLJ53738, highly similar to Aquaporin-4	GO:0042538	hyperosmotic salinity response	0.0622511	19.4163
AQP4	AQP4	Aquaporin 4 M23 isoform	0	AQP4	cDNA FLJ53738, highly similar to Aquaporin-4	GO:0051384	response to glucocorticoid	0.23933	2.18775
AQP4	AQP4	Aquaporin 4 M23 isoform	0	AQP4	cDNA FLJ53738, highly similar to Aquaporin-4	GO:0015670	carbon dioxide transport	0.0742261	15.533
AQP4	AQP4	Aquaporin 4 M23 isoform	0	AQP4	cDNA FLJ53738, highly similar to Aquaporin-4	GO:0055085	transmembrane transport	0.822031	0.746779
AQP4	AQP4	Aquaporin 4 M23 isoform	0	AQP4	cDNA FLJ53738, highly similar to Aquaporin-4	GO:0007399	nervous system development	0.824085	0.694989
AQP4	AQP4	Aquaporin 4 M23 isoform	0	AQP4	cDNA FLJ53738, highly similar to Aquaporin-4	GO:0071346	cellular response to interferon-gamma	0.0346746	7.39667
AQP4	AQP4	Aquaporin 4 M23 isoform	0	AQP4	cDNA FLJ53738, highly similar to Aquaporin-4	GO:0050891	multicellular organismal water homeostasis	0.0378321	38.8325
KRT5	KRT5	Keratin 5	0	KRT5	cDNA FLJ59922, highly similar to Keratin, type II cytoskeletal 5	GO:0034329	cell junction assembly	0.25347	2.09905
KRT5	KRT5	Keratin 5	0	KRT5	cDNA FLJ59922, highly similar to Keratin, type II cytoskeletal 5	GO:0050680	negative regulation of epithelial cell proliferation	0.00483413	6.34
KRT5	KRT5	Keratin 5	0	KRT5	cDNA FLJ59922, highly similar to Keratin, type II cytoskeletal 5	GO:0008544	epidermis development	0.0788958	3.1066
KRT5	KRT5	Keratin 5	0	KRT5	cDNA FLJ59922, highly similar to Keratin, type II cytoskeletal 5	GO:0030855	epithelial cell differentiation	0.401673	1.99141
KRT5	KRT5	Keratin 5	0	KRT5	cDNA FLJ59922, highly similar to Keratin, type II cytoskeletal 5	GO:0031581	hemidesmosome assembly	0.142918	7.06046
LRRC23	LRRC23	leucine rich repeat containing 23	7e-147	LRRC23	Leucine-rich repeat-containing protein 23	GO:0008150	biological_process	0.322829	1.21352
SRD5A2	SRD5A2	Steroid-5-alpha-reductase alpha polypeptide 2	2e-127	SRD5A2	3-oxo-5-alpha-steroid 4-dehydrogenase 2	GO:0006629	lipid metabolic process	0.0370851	1.86024
SRD5A2	SRD5A2	Steroid-5-alpha-reductase alpha polypeptide 2	2e-127	SRD5A2	3-oxo-5-alpha-steroid 4-dehydrogenase 2	GO:0006702	androgen biosynthetic process	0.153858	6.47209
SRD5A2	SRD5A2	Steroid-5-alpha-reductase alpha polypeptide 2	2e-127	SRD5A2	3-oxo-5-alpha-steroid 4-dehydrogenase 2	GO:0008209	androgen metabolic process	0.196233	4.85406
SRD5A2	SRD5A2	Steroid-5-alpha-reductase alpha polypeptide 2	2e-127	SRD5A2	3-oxo-5-alpha-steroid 4-dehydrogenase 2	GO:0007267	cell-cell signaling	0.0050251	2.9618
SRD5A2	SRD5A2	Steroid-5-alpha-reductase alpha polypeptide 2	2e-127	SRD5A2	3-oxo-5-alpha-steroid 4-dehydrogenase 2	GO:0044281	small molecule metabolic process	0.223597	1.21105
SRD5A2	SRD5A2	Steroid-5-alpha-reductase alpha polypeptide 2	2e-127	SRD5A2	3-oxo-5-alpha-steroid 4-dehydrogenase 2	GO:0030154	cell differentiation	0.174102	1.38894
SRD5A2	SRD5A2	Steroid-5-alpha-reductase alpha polypeptide 2	2e-127	SRD5A2	3-oxo-5-alpha-steroid 4-dehydrogenase 2	GO:0007548	sex differentiation	0.00392975	10.5907
SRD5A2	SRD5A2	Steroid-5-alpha-reductase alpha polypeptide 2	2e-127	SRD5A2	3-oxo-5-alpha-steroid 4-dehydrogenase 2	GO:0008584	male gonad development	0.309962	1.80616
SRD5A2	SRD5A2	Steroid-5-alpha-reductase alpha polypeptide 2	2e-127	SRD5A2	3-oxo-5-alpha-steroid 4-dehydrogenase 2	GO:0008202	steroid metabolic process	0.00753909	3.69833
SRD5A2	SRD5A2	Steroid-5-alpha-reductase alpha polypeptide 2	2e-127	SRD5A2	3-oxo-5-alpha-steroid 4-dehydrogenase 2	GO:0055114	oxidation-reduction process	0.0896321	1.53358
PF4	PF4	Platelet factor 4	8e-25	PF4	Platelet factor 4	GO:0019221	cytokine-mediated signaling pathway	0.112355	1.87145
PF4	PF4	Platelet factor 4	8e-25	PF4	Platelet factor 4	GO:0045653	negative regulation of megakaryocyte differentiation	0.0501205	25.8883
PF4	PF4	Platelet factor 4	8e-25	PF4	Platelet factor 4	GO:0006955	immune response	0.000418912	3.0715
PF4	PF4	Platelet factor 4	8e-25	PF4	Platelet factor 4	GO:0006935	chemotaxis	0.00316029	3.88325
PF4	PF4	Platelet factor 4	8e-25	PF4	Platelet factor 4	GO:0042127	regulation of cell proliferation	0.0170599	3.06572
PF4	PF4	Platelet factor 4	8e-25	PF4	Platelet factor 4	GO:0045944	positive regulation of transcription from RNA polymerase II promoter	0.0103235	1.92029
PF4	PF4	Platelet factor 4	8e-25	PF4	Platelet factor 4	GO:0045347	negative regulation of MHC class II biosynthetic process	0.0742261	15.533
PF4	PF4	Platelet factor 4	8e-25	PF4	Platelet factor 4	GO:2001240	negative regulation of extrinsic apoptotic signaling pathway in absence of ligand	0.246217	3.69833
PF4	PF4	Platelet factor 4	8e-25	PF4	Platelet factor 4	GO:0043950	positive regulation of cAMP-mediated signaling	0.185843	5.17767
PF4	PF4	Platelet factor 4	8e-25	PF4	Platelet factor 4	GO:0030816	positive regulation of cAMP metabolic process	0.0860475	12.9442
PF4	PF4	Platelet factor 4	8e-25	PF4	Platelet factor 4	GO:0032760	positive regulation of tumor necrosis factor production	0.0156307	6.13145
PF4	PF4	Platelet factor 4	8e-25	PF4	Platelet factor 4	GO:0010744	positive regulation of macrophage derived foam cell differentiation	0.216614	4.31472
PF4	PF4	Platelet factor 4	8e-25	PF4	Platelet factor 4	GO:0030595	leukocyte chemotaxis	0.109237	9.70813
PF4	PF4	Platelet factor 4	8e-25	PF4	Platelet factor 4	GO:0030168	platelet activation	0.356062	1.33905
PF4	PF4	Platelet factor 4	8e-25	PF4	Platelet factor 4	GO:0045651	positive regulation of macrophage differentiation	0.142918	7.06046
PF4	PF4	Platelet factor 4	8e-25	PF4	Platelet factor 4	GO:0010628	positive regulation of gene expression	0.0234274	2.8414
PF4	PF4	Platelet factor 4	8e-25	PF4	Platelet factor 4	GO:0007596	blood coagulation	0.201296	1.41495
PF4	PF4	Platelet factor 4	8e-25	PF4	Platelet factor 4	GO:0045918	negative regulation of cytolysis	0.0501205	25.8883
PF4	PF4	Platelet factor 4	8e-25	PF4	Platelet factor 4	GO:0002576	platelet degranulation	0.161138	2.219
PF4	PF4	Platelet factor 4	8e-25	PF4	Platelet factor 4	GO:0016525	negative regulation of angiogenesis	0.125613	3.37674
FABP4	FABP4	Adipocyte fatty acid-binding protein 4	8e-62	FABP4	Fatty acid binding protein 4, adipocyte	GO:0042632	cholesterol homeostasis	0.178819	2.6781
FABP4	FABP4	Adipocyte fatty acid-binding protein 4	8e-62	FABP4	Fatty acid binding protein 4, adipocyte	GO:0071285	cellular response to lithium ion	0.164658	5.97423
FABP4	FABP4	Adipocyte fatty acid-binding protein 4	8e-62	FABP4	Fatty acid binding protein 4, adipocyte	GO:0044281	small molecule metabolic process	0.223597	1.21105
FABP4	FABP4	Adipocyte fatty acid-binding protein 4	8e-62	FABP4	Fatty acid binding protein 4, adipocyte	GO:0001816	cytokine production	0.283946	3.1066
FABP4	FABP4	Adipocyte fatty acid-binding protein 4	8e-62	FABP4	Fatty acid binding protein 4, adipocyte	GO:0050872	white fat cell differentiation	0.153858	6.47209
FABP4	FABP4	Adipocyte fatty acid-binding protein 4	8e-62	FABP4	Fatty acid binding protein 4, adipocyte	GO:0050873	brown fat cell differentiation	0.319777	2.6781
FABP4	FABP4	Adipocyte fatty acid-binding protein 4	8e-62	FABP4	Fatty acid binding protein 4, adipocyte	GO:0050729	positive regulation of inflammatory response	0.000607912	8.09011
FABP4	FABP4	Adipocyte fatty acid-binding protein 4	8e-62	FABP4	Fatty acid binding protein 4, adipocyte	GO:0006810	transport	0.998311	0.45857
FABP4	FABP4	Adipocyte fatty acid-binding protein 4	8e-62	FABP4	Fatty acid binding protein 4, adipocyte	GO:0006469	negative regulation of protein kinase activity	0.0719942	3.23604
FABP4	FABP4	Adipocyte fatty acid-binding protein 4	8e-62	FABP4	Fatty acid binding protein 4, adipocyte	GO:0019433	triglyceride catabolic process	0.236476	3.88325
FABP4	FABP4	Adipocyte fatty acid-binding protein 4	8e-62	FABP4	Fatty acid binding protein 4, adipocyte	GO:0045892	negative regulation of transcription, DNA-templated	0.3821	1.18962
TTLL9	TTLL9	tubulin tyrosine ligase-like family, member 9	0	TTLL9	cDNA FLJ51567, highly similar to Mus musculus tubulin tyrosine ligase-like family, member 9 (Ttll9), mRNA	GO:0006464	cellular protein modification process	0.793048	0.636599
CTF1	CTF1	cardiotrophin 1	2e-32	CTF1	Cardiotrophin-1	GO:0008284	positive regulation of cell proliferation	0.0207901	2.03934
CTF1	CTF1	cardiotrophin 1	2e-32	CTF1	Cardiotrophin-1	GO:0048861	leukemia inhibitory factor signaling pathway	0.0622511	19.4163
CTF1	CTF1	cardiotrophin 1	2e-32	CTF1	Cardiotrophin-1	GO:0007517	muscle organ development	0.152006	2.28427
CTF1	CTF1	cardiotrophin 1	2e-32	CTF1	Cardiotrophin-1	GO:0008283	cell proliferation	0.695077	0.846485
CTF1	CTF1	cardiotrophin 1	2e-32	CTF1	Cardiotrophin-1	GO:0048666	neuron development	0.00451517	6.47209
CTF1	CTF1	cardiotrophin 1	2e-32	CTF1	Cardiotrophin-1	GO:0007267	cell-cell signaling	0.0050251	2.9618
CTF1	CTF1	cardiotrophin 1	2e-32	CTF1	Cardiotrophin-1	GO:0007399	nervous system development	0.824085	0.694989
PLB1	PLB1	phospholipase B1	0	PLB1	Phospholipase B1, membrane-associated	GO:0006629	lipid metabolic process	0.0370851	1.86024
PLB1	PLB1	phospholipase B1	0	PLB1	Phospholipase B1, membrane-associated	GO:0007603	phototransduction, visible light	0.365484	1.585
PLB1	PLB1	phospholipase B1	0	PLB1	Phospholipase B1, membrane-associated	GO:0044281	small molecule metabolic process	0.223597	1.21105
PLB1	PLB1	phospholipase B1	0	PLB1	Phospholipase B1, membrane-associated	GO:0001523	retinoid metabolic process	0.215858	2.35349
PLB1	PLB1	phospholipase B1	0	PLB1	Phospholipase B1, membrane-associated	GO:0016042	lipid catabolic process	0.161138	2.219
PLB1	PLB1	phospholipase B1	0	PLB1	Phospholipase B1, membrane-associated	GO:0006644	phospholipid metabolic process	0.622735	0.952945
PLB1	PLB1	phospholipase B1	0	PLB1	Phospholipase B1, membrane-associated	GO:0036151	phosphatidylcholine acyl-chain remodeling	0.0701196	4.85406
PLB1	PLB1	phospholipase B1	0	PLB1	Phospholipase B1, membrane-associated	GO:0046474	glycerophospholipid biosynthetic process	0.356339	1.61802
ZNF33B	ZNF33B	Zinc finger protein 33B	5e-39	ZNF33B	cDNA FLJ53401, highly similar to Zinc finger protein 11B	GO:0006355	regulation of transcription, DNA-templated	0.456301	1.03792
ZNF33B	ZNF33B	Zinc finger protein 33B	5e-39	ZNF33B	cDNA FLJ53401, highly similar to Zinc finger protein 11B	GO:0006278	RNA-dependent DNA replication	0.0977172	11.095
ZNF33B	ZNF33B	Zinc finger protein 33B	5e-39	ZNF33B	cDNA FLJ53401, highly similar to Zinc finger protein 11B	GO:0006351	transcription, DNA-templated	0.343117	1.1019
LOC101104871	LOC101104871	olfactory receptor 10G9-like	4e-139	OR10G9	Olfactory receptor 10G9	GO:0007165	signal transduction	0.960714	0.692554
LOC101104871	LOC101104871	olfactory receptor 10G9-like	4e-139	OR10G9	Olfactory receptor 10G9	GO:0007608	sensory perception of smell	0.833391	0.746779
LOC101104871	LOC101104871	olfactory receptor 10G9-like	4e-139	OR10G9	Olfactory receptor 10G9	GO:0050911	detection of chemical stimulus involved in sensory perception of smell	0.943411	0.57672
LOC101104871	LOC101104871	olfactory receptor 10G9-like	4e-139	OR10G9	Olfactory receptor 10G9	GO:0007186	G-protein coupled receptor signaling pathway	0.985199	0.528334
LOC101104871	LOC101104871	olfactory receptor 10G9-like	4e-139	OR10G9	Olfactory receptor 10G9	GO:0050896	response to stimulus	0.923442	0.643189
CDSN	CDSN	Corneodesmosome protein	2e-115	CDSN	cDNA FLJ78714, highly similar to Homo sapiens corneodesmosin, mRNA	GO:0016337	cell-cell adhesion	0.164218	2.19807
CDSN	CDSN	Corneodesmosome protein	2e-115	CDSN	cDNA FLJ78714, highly similar to Homo sapiens corneodesmosin, mRNA	GO:0008544	epidermis development	0.0788958	3.1066
CDSN	CDSN	Corneodesmosome protein	2e-115	CDSN	cDNA FLJ78714, highly similar to Homo sapiens corneodesmosin, mRNA	GO:0030216	keratinocyte differentiation	0.174256	2.72509
CDSN	CDSN	Corneodesmosome protein	2e-115	CDSN	cDNA FLJ78714, highly similar to Homo sapiens corneodesmosin, mRNA	GO:0043589	skin morphogenesis	0.0860475	12.9442
CDSN	CDSN	Corneodesmosome protein	2e-115	CDSN	cDNA FLJ78714, highly similar to Homo sapiens corneodesmosin, mRNA	GO:0007155	cell adhesion	0.385863	1.15535
NEFM	NEFM	neurofilament, medium polypeptide	0	NEFM	NEFM protein	GO:0060052	neurofilament cytoskeleton organization	0.120609	8.62945
NEFM	NEFM	neurofilament, medium polypeptide	0	NEFM	NEFM protein	GO:0045104	intermediate filament cytoskeleton organization	0.153858	6.47209
NEFM	NEFM	neurofilament, medium polypeptide	0	NEFM	NEFM protein	GO:0031133	regulation of axon diameter	0.0501205	25.8883
NEFM	NEFM	neurofilament, medium polypeptide	0	NEFM	NEFM protein	GO:0000226	microtubule cytoskeleton organization	0.622722	1.03553
NEFM	NEFM	neurofilament, medium polypeptide	0	NEFM	NEFM protein	GO:0045110	intermediate filament bundle assembly	0.0742261	15.533
NEFM	NEFM	neurofilament, medium polypeptide	0	NEFM	NEFM protein	GO:0008088	axon cargo transport	0.142918	7.06046
HIPK2	HIPK2	homeodomain interacting protein kinase 2	0	HIPK2	Homeodomain interacting protein kinase 2	GO:0001654	eye development	0.283946	3.1066
HIPK2	HIPK2	homeodomain interacting protein kinase 2	0	HIPK2	Homeodomain interacting protein kinase 2	GO:0046330	positive regulation of JNK cascade	0.169713	2.77375
HIPK2	HIPK2	homeodomain interacting protein kinase 2	0	HIPK2	Homeodomain interacting protein kinase 2	GO:0048596	embryonic camera-type eye morphogenesis	0.0153998	11.9485
HIPK2	HIPK2	homeodomain interacting protein kinase 2	0	HIPK2	Homeodomain interacting protein kinase 2	GO:0007224	smoothened signaling pathway	0.151754	2.98712
HIPK2	HIPK2	homeodomain interacting protein kinase 2	0	HIPK2	Homeodomain interacting protein kinase 2	GO:0043524	negative regulation of neuron apoptotic process	0.146012	2.32995
HIPK2	HIPK2	homeodomain interacting protein kinase 2	0	HIPK2	Homeodomain interacting protein kinase 2	GO:0030578	PML body organization	0.0622511	19.4163
HIPK2	HIPK2	homeodomain interacting protein kinase 2	0	HIPK2	Homeodomain interacting protein kinase 2	GO:0018105	peptidyl-serine phosphorylation	0.183399	2.63271
HIPK2	HIPK2	homeodomain interacting protein kinase 2	0	HIPK2	Homeodomain interacting protein kinase 2	GO:0050882	voluntary musculoskeletal movement	0.0253839	77.665
HIPK2	HIPK2	homeodomain interacting protein kinase 2	0	HIPK2	Homeodomain interacting protein kinase 2	GO:0018107	peptidyl-threonine phosphorylation	0.310992	2.77375
HIPK2	HIPK2	homeodomain interacting protein kinase 2	0	HIPK2	Homeodomain interacting protein kinase 2	GO:0007179	transforming growth factor beta receptor signaling pathway	0.245707	1.77859
HIPK2	HIPK2	homeodomain interacting protein kinase 2	0	HIPK2	Homeodomain interacting protein kinase 2	GO:0006978	DNA damage response, signal transduction by p53 class mediator resulting in transcription of p21 class mediator	0.153858	6.47209
HIPK2	HIPK2	homeodomain interacting protein kinase 2	0	HIPK2	Homeodomain interacting protein kinase 2	GO:0060235	lens induction in camera-type eye	0.0977172	11.095
HIPK2	HIPK2	homeodomain interacting protein kinase 2	0	HIPK2	Homeodomain interacting protein kinase 2	GO:0010842	retina layer formation	0.164658	5.97423
HIPK2	HIPK2	homeodomain interacting protein kinase 2	0	HIPK2	Homeodomain interacting protein kinase 2	GO:0000122	negative regulation of transcription from RNA polymerase II promoter	0.112086	1.55613
HIPK2	HIPK2	homeodomain interacting protein kinase 2	0	HIPK2	Homeodomain interacting protein kinase 2	GO:0042771	intrinsic apoptotic signaling pathway in response to DNA damage by p53 class mediator	0.0434319	6.47209
HIPK2	HIPK2	homeodomain interacting protein kinase 2	0	HIPK2	Homeodomain interacting protein kinase 2	GO:0016310	phosphorylation	0.387392	1.13455
HIPK2	HIPK2	homeodomain interacting protein kinase 2	0	HIPK2	Homeodomain interacting protein kinase 2	GO:0043388	positive regulation of DNA binding	0.265324	3.37674
HIPK2	HIPK2	homeodomain interacting protein kinase 2	0	HIPK2	Homeodomain interacting protein kinase 2	GO:0045893	positive regulation of transcription, DNA-templated	0.166482	1.4544
HIPK2	HIPK2	homeodomain interacting protein kinase 2	0	HIPK2	Homeodomain interacting protein kinase 2	GO:0008344	adult locomotory behavior	0.445978	1.72589
HIPK2	HIPK2	homeodomain interacting protein kinase 2	0	HIPK2	Homeodomain interacting protein kinase 2	GO:0008284	positive regulation of cell proliferation	0.0207901	2.03934
HIPK2	HIPK2	homeodomain interacting protein kinase 2	0	HIPK2	Homeodomain interacting protein kinase 2	GO:0061072	iris morphogenesis	0.0977172	11.095
HIPK2	HIPK2	homeodomain interacting protein kinase 2	0	HIPK2	Homeodomain interacting protein kinase 2	GO:0009952	anterior/posterior pattern specification	0.707859	0.817527
HIPK2	HIPK2	homeodomain interacting protein kinase 2	0	HIPK2	Homeodomain interacting protein kinase 2	GO:0060395	SMAD protein signal transduction	0.216614	4.31472
HIPK2	HIPK2	homeodomain interacting protein kinase 2	0	HIPK2	Homeodomain interacting protein kinase 2	GO:0032092	positive regulation of protein binding	0.401673	1.99141
HIPK2	HIPK2	homeodomain interacting protein kinase 2	0	HIPK2	Homeodomain interacting protein kinase 2	GO:0030514	negative regulation of BMP signaling pathway	0.000202905	10.4953
HIPK2	HIPK2	homeodomain interacting protein kinase 2	0	HIPK2	Homeodomain interacting protein kinase 2	GO:0051091	positive regulation of sequence-specific DNA binding transcription factor activity	0.0742636	3.19171
HIPK2	HIPK2	homeodomain interacting protein kinase 2	0	HIPK2	Homeodomain interacting protein kinase 2	GO:0030182	neuron differentiation	0.0832446	2.50532
HIPK2	HIPK2	homeodomain interacting protein kinase 2	0	HIPK2	Homeodomain interacting protein kinase 2	GO:0045944	positive regulation of transcription from RNA polymerase II promoter	0.0103235	1.92029
HIPK2	HIPK2	homeodomain interacting protein kinase 2	0	HIPK2	Homeodomain interacting protein kinase 2	GO:0051726	regulation of cell cycle	0.347145	1.65245
HIPK2	HIPK2	homeodomain interacting protein kinase 2	0	HIPK2	Homeodomain interacting protein kinase 2	GO:0007628	adult walking behavior	0.0811952	4.438
HIPK2	HIPK2	homeodomain interacting protein kinase 2	0	HIPK2	Homeodomain interacting protein kinase 2	GO:0030511	positive regulation of transforming growth factor beta receptor signaling pathway	0.0292714	8.17527
HIPK2	HIPK2	homeodomain interacting protein kinase 2	0	HIPK2	Homeodomain interacting protein kinase 2	GO:0006355	regulation of transcription, DNA-templated	0.456301	1.03792
HIPK2	HIPK2	homeodomain interacting protein kinase 2	0	HIPK2	Homeodomain interacting protein kinase 2	GO:0071456	cellular response to hypoxia	0.31464	1.7854
HIPK2	HIPK2	homeodomain interacting protein kinase 2	0	HIPK2	Homeodomain interacting protein kinase 2	GO:0006915	apoptotic process	0.431346	1.09387
HIPK2	HIPK2	homeodomain interacting protein kinase 2	0	HIPK2	Homeodomain interacting protein kinase 2	GO:0060059	embryonic retina morphogenesis in camera-type eye	0.109237	9.70813
HIPK2	HIPK2	homeodomain interacting protein kinase 2	0	HIPK2	Homeodomain interacting protein kinase 2	GO:0006974	cellular response to DNA damage stimulus	0.963892	0.386393
HIPK2	HIPK2	homeodomain interacting protein kinase 2	0	HIPK2	Homeodomain interacting protein kinase 2	GO:0006351	transcription, DNA-templated	0.343117	1.1019
HIPK2	HIPK2	homeodomain interacting protein kinase 2	0	HIPK2	Homeodomain interacting protein kinase 2	GO:0045766	positive regulation of angiogenesis	0.00750782	4.3632
HIPK2	HIPK2	homeodomain interacting protein kinase 2	0	HIPK2	Homeodomain interacting protein kinase 2	GO:0097193	intrinsic apoptotic signaling pathway	0.0653774	3.37674
HIPK2	HIPK2	homeodomain interacting protein kinase 2	0	HIPK2	Homeodomain interacting protein kinase 2	GO:0019048	modulation by virus of host morphology or physiology	0.539583	1.02732
HIPK2	HIPK2	homeodomain interacting protein kinase 2	0	HIPK2	Homeodomain interacting protein kinase 2	GO:0030218	erythrocyte differentiation	0.401673	1.99141
HIPK2	HIPK2	homeodomain interacting protein kinase 2	0	HIPK2	Homeodomain interacting protein kinase 2	GO:0006468	protein phosphorylation	0.757967	0.799297
KCNIP1	KCNIP1	Kv channel interacting protein 1	8e-134	KCNIP1	Potassium channel interacting protein 1	GO:0005513	detection of calcium ion	0.175319	5.5475
KCNIP1	KCNIP1	Kv channel interacting protein 1	8e-134	KCNIP1	Potassium channel interacting protein 1	GO:0007268	synaptic transmission	0.583903	0.975691
KCNIP1	KCNIP1	Kv channel interacting protein 1	8e-134	KCNIP1	Potassium channel interacting protein 1	GO:0007165	signal transduction	0.960714	0.692554
KCNIP1	KCNIP1	Kv channel interacting protein 1	8e-134	KCNIP1	Potassium channel interacting protein 1	GO:0006810	transport	0.998311	0.45857
KCNIP1	KCNIP1	Kv channel interacting protein 1	8e-134	KCNIP1	Potassium channel interacting protein 1	GO:0034765	regulation of ion transmembrane transport	0.58898	1.01523
KCNIP1	KCNIP1	Kv channel interacting protein 1	8e-134	KCNIP1	Potassium channel interacting protein 1	GO:0045760	positive regulation of action potential	0.0977172	11.095
KCNIP1	KCNIP1	Kv channel interacting protein 1	8e-134	KCNIP1	Potassium channel interacting protein 1	GO:0006813	potassium ion transport	0.242322	1.79227
KCNIP1	KCNIP1	Kv channel interacting protein 1	8e-134	KCNIP1	Potassium channel interacting protein 1	GO:0071805	potassium ion transmembrane transport	0.328627	1.72589
KCNIP1	KCNIP1	Kv channel interacting protein 1	8e-134	KCNIP1	Potassium channel interacting protein 1	GO:0006811	ion transport	0.990647	0.348274
HSD17B14	HSD17B14	hydroxysteroid (17-beta) dehydrogenase 14	2e-99	HSD17B14	17-beta-hydroxysteroid dehydrogenase 14	GO:0006629	lipid metabolic process	0.0370851	1.86024
HSD17B14	HSD17B14	hydroxysteroid (17-beta) dehydrogenase 14	2e-99	HSD17B14	17-beta-hydroxysteroid dehydrogenase 14	GO:0006706	steroid catabolic process	0.0977172	11.095
HSD17B14	HSD17B14	hydroxysteroid (17-beta) dehydrogenase 14	2e-99	HSD17B14	17-beta-hydroxysteroid dehydrogenase 14	GO:0008152	metabolic process	0.264648	1.25604
HSD17B14	HSD17B14	hydroxysteroid (17-beta) dehydrogenase 14	2e-99	HSD17B14	17-beta-hydroxysteroid dehydrogenase 14	GO:0008202	steroid metabolic process	0.00753909	3.69833
HSD17B14	HSD17B14	hydroxysteroid (17-beta) dehydrogenase 14	2e-99	HSD17B14	17-beta-hydroxysteroid dehydrogenase 14	GO:0055114	oxidation-reduction process	0.0896321	1.53358
CD1A	CD1A	CD1a molecule	2e-107	CD1A	T-cell surface glycoprotein CD1a	GO:0006955	immune response	0.000418912	3.0715
CD1A	CD1A	CD1a molecule	2e-107	CD1A	T-cell surface glycoprotein CD1a	GO:0019882	antigen processing and presentation	0.147325	3.04569
CD1A	CD1A	CD1a molecule	2e-107	CD1A	T-cell surface glycoprotein CD1a	GO:0048007	antigen processing and presentation, exogenous lipid antigen via MHC class Ib	0.196233	4.85406
ACMSD	ACMSD	aminocarboxymuconate semialdehyde decarboxylase	0	ACMSD	cDNA FLJ43018 fis, clone BRTHA2017353	GO:0034641	cellular nitrogen compound metabolic process	0.463715	1.19485
ACMSD	ACMSD	aminocarboxymuconate semialdehyde decarboxylase	0	ACMSD	cDNA FLJ43018 fis, clone BRTHA2017353	GO:0006569	tryptophan catabolic process	0.0116365	14.1209
ACMSD	ACMSD	aminocarboxymuconate semialdehyde decarboxylase	0	ACMSD	cDNA FLJ43018 fis, clone BRTHA2017353	GO:0008152	metabolic process	0.264648	1.25604
ACMSD	ACMSD	aminocarboxymuconate semialdehyde decarboxylase	0	ACMSD	cDNA FLJ43018 fis, clone BRTHA2017353	GO:0046874	quinolinate metabolic process	0.0501205	25.8883
ACMSD	ACMSD	aminocarboxymuconate semialdehyde decarboxylase	0	ACMSD	cDNA FLJ43018 fis, clone BRTHA2017353	GO:0044281	small molecule metabolic process	0.223597	1.21105
TFF2	TFF2	trefoil factor 2	6e-47	TFF2	Trefoil factor 2	GO:0030334	regulation of cell migration	0.524946	1.36254
TFF2	TFF2	trefoil factor 2	6e-47	TFF2	Trefoil factor 2	GO:0008284	positive regulation of cell proliferation	0.0207901	2.03934
TFF2	TFF2	trefoil factor 2	6e-47	TFF2	Trefoil factor 2	GO:0019722	calcium-mediated signaling	0.00266953	7.57708
TFF2	TFF2	trefoil factor 2	6e-47	TFF2	Trefoil factor 2	GO:0070098	chemokine-mediated signaling pathway	0.0630368	5.17767
TFF2	TFF2	trefoil factor 2	6e-47	TFF2	Trefoil factor 2	GO:0043031	negative regulation of macrophage activation	0.0742261	15.533
TFF2	TFF2	trefoil factor 2	6e-47	TFF2	Trefoil factor 2	GO:0050728	negative regulation of inflammatory response	0.530992	1.33905
TFF2	TFF2	trefoil factor 2	6e-47	TFF2	Trefoil factor 2	GO:0007586	digestion	0.120069	2.56039
TFF2	TFF2	trefoil factor 2	6e-47	TFF2	Trefoil factor 2	GO:0060455	negative regulation of gastric acid secretion	0.0622511	19.4163
TFF2	TFF2	trefoil factor 2	6e-47	TFF2	Trefoil factor 2	GO:0070374	positive regulation of ERK1 and ERK2 cascade	0.140097	2.3775
EGR2	EGR2	early growth response 2	0	EGR2	E3 SUMO-protein ligase EGR2	GO:0006366	transcription from RNA polymerase II promoter	0.323143	1.30165
EGR2	EGR2	early growth response 2	0	EGR2	E3 SUMO-protein ligase EGR2	GO:0035914	skeletal muscle cell differentiation	0.473667	1.585
EGR2	EGR2	early growth response 2	0	EGR2	E3 SUMO-protein ligase EGR2	GO:0014037	Schwann cell differentiation	0.0977172	11.095
EGR2	EGR2	early growth response 2	0	EGR2	E3 SUMO-protein ligase EGR2	GO:0030278	regulation of ossification	0.226609	4.08763
EGR2	EGR2	early growth response 2	0	EGR2	E3 SUMO-protein ligase EGR2	GO:0071371	cellular response to gonadotropin stimulus	0.185843	5.17767
EGR2	EGR2	early growth response 2	0	EGR2	E3 SUMO-protein ligase EGR2	GO:0021660	rhombomere 3 formation	0.0253839	77.665
EGR2	EGR2	early growth response 2	0	EGR2	E3 SUMO-protein ligase EGR2	GO:0048168	regulation of neuronal synaptic plasticity	0.196233	4.85406
EGR2	EGR2	early growth response 2	0	EGR2	E3 SUMO-protein ligase EGR2	GO:0045944	positive regulation of transcription from RNA polymerase II promoter	0.0103235	1.92029
EGR2	EGR2	early growth response 2	0	EGR2	E3 SUMO-protein ligase EGR2	GO:0035284	brain segmentation	0.0501205	25.8883
EGR2	EGR2	early growth response 2	0	EGR2	E3 SUMO-protein ligase EGR2	GO:0006611	protein export from nucleus	0.310992	2.77375
EGR2	EGR2	early growth response 2	0	EGR2	E3 SUMO-protein ligase EGR2	GO:0007611	learning or memory	0.431588	1.80616
EGR2	EGR2	early growth response 2	0	EGR2	E3 SUMO-protein ligase EGR2	GO:0045444	fat cell differentiation	0.00626038	5.86151
EGR2	EGR2	early growth response 2	0	EGR2	E3 SUMO-protein ligase EGR2	GO:0032868	response to insulin	0.029203	4.755
EGR2	EGR2	early growth response 2	0	EGR2	E3 SUMO-protein ligase EGR2	GO:0043066	negative regulation of apoptotic process	0.264053	1.30896
EGR2	EGR2	early growth response 2	0	EGR2	E3 SUMO-protein ligase EGR2	GO:0006355	regulation of transcription, DNA-templated	0.456301	1.03792
EGR2	EGR2	early growth response 2	0	EGR2	E3 SUMO-protein ligase EGR2	GO:0016925	protein sumoylation	0.283946	3.1066
EGR2	EGR2	early growth response 2	0	EGR2	E3 SUMO-protein ligase EGR2	GO:0042552	myelination	0.409297	1.94163
EGR2	EGR2	early growth response 2	0	EGR2	E3 SUMO-protein ligase EGR2	GO:0071310	cellular response to organic substance	0.378203	2.15736
EGR2	EGR2	early growth response 2	0	EGR2	E3 SUMO-protein ligase EGR2	GO:0021569	rhombomere 3 development	0.0501205	25.8883
EGR2	EGR2	early growth response 2	0	EGR2	E3 SUMO-protein ligase EGR2	GO:0021666	rhombomere 5 formation	0.0253839	77.665
EGR2	EGR2	early growth response 2	0	EGR2	E3 SUMO-protein ligase EGR2	GO:0006351	transcription, DNA-templated	0.343117	1.1019
EGR2	EGR2	early growth response 2	0	EGR2	E3 SUMO-protein ligase EGR2	GO:0008045	motor neuron axon guidance	0.226609	4.08763
EGR2	EGR2	early growth response 2	0	EGR2	E3 SUMO-protein ligase EGR2	GO:0007420	brain development	0.476658	1.17083
EGR2	EGR2	early growth response 2	0	EGR2	E3 SUMO-protein ligase EGR2	GO:0007422	peripheral nervous system development	0.319777	2.6781
EGR2	EGR2	early growth response 2	0	EGR2	E3 SUMO-protein ligase EGR2	GO:0007622	rhythmic behavior	0.0378321	38.8325
EGR2	EGR2	early growth response 2	0	EGR2	E3 SUMO-protein ligase EGR2	GO:0021612	facial nerve structural organization	0.0501205	25.8883
EGR2	EGR2	early growth response 2	0	EGR2	E3 SUMO-protein ligase EGR2	GO:0045893	positive regulation of transcription, DNA-templated	0.166482	1.4544
EGR2	EGR2	early growth response 2	0	EGR2	E3 SUMO-protein ligase EGR2	GO:0071320	cellular response to cAMP	0.10072	3.88325
SLC47A1	SLC47A1	solute carrier family 47, member 1	0	SLC47A1	cDNA FLJ55387	GO:0015695	organic cation transport	0.131836	7.7665
SLC47A1	SLC47A1	solute carrier family 47, member 1	0	SLC47A1	cDNA FLJ55387	GO:0006855	drug transmembrane transport	0.196233	4.85406
SLC47A1	SLC47A1	solute carrier family 47, member 1	0	SLC47A1	cDNA FLJ55387	GO:0006810	transport	0.998311	0.45857
SLC47A1	SLC47A1	solute carrier family 47, member 1	0	SLC47A1	cDNA FLJ55387	GO:0015893	drug transport	0.109237	9.70813
SLC47A1	SLC47A1	solute carrier family 47, member 1	0	SLC47A1	cDNA FLJ55387	GO:0055085	transmembrane transport	0.822031	0.746779
REEP4	REEP4	receptor accessory protein 4	4e-129	REEP4	Receptor expression-enhancing protein 4	GO:0007049	cell cycle	0.463083	1.07702
REEP4	REEP4	receptor accessory protein 4	4e-129	REEP4	Receptor expression-enhancing protein 4	GO:0007067	mitosis	0.886998	0.53378
REEP4	REEP4	receptor accessory protein 4	4e-129	REEP4	Receptor expression-enhancing protein 4	GO:0007084	mitotic nuclear envelope reassembly	0.142918	7.06046
REEP4	REEP4	receptor accessory protein 4	4e-129	REEP4	Receptor expression-enhancing protein 4	GO:0006998	nuclear envelope organization	0.142918	7.06046
REEP4	REEP4	receptor accessory protein 4	4e-129	REEP4	Receptor expression-enhancing protein 4	GO:0051301	cell division	0.95453	0.408763
STMN2	STMN2	stathmin-like 2	6e-98	STMN2	Stathmin-2	GO:0031115	negative regulation of microtubule polymerization	0.142918	7.06046
STMN2	STMN2	stathmin-like 2	6e-98	STMN2	Stathmin-2	GO:0031117	positive regulation of microtubule depolymerization	0.0622511	19.4163
STMN2	STMN2	stathmin-like 2	6e-98	STMN2	Stathmin-2	GO:0031110	regulation of microtubule polymerization or depolymerization	0.0134607	12.9442
STMN2	STMN2	stathmin-like 2	6e-98	STMN2	Stathmin-2	GO:0030182	neuron differentiation	0.0832446	2.50532
STMN2	STMN2	stathmin-like 2	6e-98	STMN2	Stathmin-2	GO:0010976	positive regulation of neuron projection development	0.518821	1.38688
STMN2	STMN2	stathmin-like 2	6e-98	STMN2	Stathmin-2	GO:0010977	negative regulation of neuron projection development	0.319777	2.6781
STMN2	STMN2	stathmin-like 2	6e-98	STMN2	Stathmin-2	GO:0007026	negative regulation of microtubule depolymerization	0.185843	5.17767
NAV2	NAV2	neuron navigator 2	0	NAV2	NAV2 protein	GO:0007608	sensory perception of smell	0.833391	0.746779
NAV2	NAV2	neuron navigator 2	0	NAV2	NAV2 protein	GO:0021554	optic nerve development	0.0622511	19.4163
NAV2	NAV2	neuron navigator 2	0	NAV2	NAV2 protein	GO:0007605	sensory perception of sound	0.0726817	2.63271
NAV2	NAV2	neuron navigator 2	0	NAV2	NAV2 protein	GO:0021564	vagus nerve development	0.0253839	77.665
NAV2	NAV2	neuron navigator 2	0	NAV2	NAV2 protein	GO:0003025	regulation of systemic arterial blood pressure by baroreceptor feedback	0.0253839	77.665
NAV2	NAV2	neuron navigator 2	0	NAV2	NAV2 protein	GO:0021563	glossopharyngeal nerve development	0.0253839	77.665
NAV2	NAV2	neuron navigator 2	0	NAV2	NAV2 protein	GO:0007626	locomotory behavior	0.291187	1.89427
SLC45A2	SLC45A2	solute carrier family 45, member 2	0	SLC45A2	Membrane-associated transporter protein	GO:0042438	melanin biosynthetic process	0.142918	7.06046
SLC45A2	SLC45A2	solute carrier family 45, member 2	0	SLC45A2	Membrane-associated transporter protein	GO:0007601	visual perception	0.251428	1.59313
SLC45A2	SLC45A2	solute carrier family 45, member 2	0	SLC45A2	Membrane-associated transporter protein	GO:0050896	response to stimulus	0.923442	0.643189
SLC45A2	SLC45A2	solute carrier family 45, member 2	0	SLC45A2	Membrane-associated transporter protein	GO:0048066	developmental pigmentation	0.175319	5.5475
CCR9	CCR9	C-C chemokine receptor type 9	0	CCR9	cDNA, FLJ93261, highly similar to Homo sapiens chemokine (C-C motif) receptor 9 (CCR9), transcript variant B, mRNA	GO:0070098	chemokine-mediated signaling pathway	0.0630368	5.17767
CCR9	CCR9	C-C chemokine receptor type 9	0	CCR9	cDNA, FLJ93261, highly similar to Homo sapiens chemokine (C-C motif) receptor 9 (CCR9), transcript variant B, mRNA	GO:0007204	positive regulation of cytosolic calcium ion concentration	0.383615	1.52284
CCR9	CCR9	C-C chemokine receptor type 9	0	CCR9	cDNA, FLJ93261, highly similar to Homo sapiens chemokine (C-C motif) receptor 9 (CCR9), transcript variant B, mRNA	GO:0007165	signal transduction	0.960714	0.692554
CCR9	CCR9	C-C chemokine receptor type 9	0	CCR9	cDNA, FLJ93261, highly similar to Homo sapiens chemokine (C-C motif) receptor 9 (CCR9), transcript variant B, mRNA	GO:0006968	cellular defense response	0.0352772	4.39613
CCR9	CCR9	C-C chemokine receptor type 9	0	CCR9	cDNA, FLJ93261, highly similar to Homo sapiens chemokine (C-C motif) receptor 9 (CCR9), transcript variant B, mRNA	GO:0006955	immune response	0.000418912	3.0715
CCR9	CCR9	C-C chemokine receptor type 9	0	CCR9	cDNA, FLJ93261, highly similar to Homo sapiens chemokine (C-C motif) receptor 9 (CCR9), transcript variant B, mRNA	GO:0006935	chemotaxis	0.00316029	3.88325
CCR9	CCR9	C-C chemokine receptor type 9	0	CCR9	cDNA, FLJ93261, highly similar to Homo sapiens chemokine (C-C motif) receptor 9 (CCR9), transcript variant B, mRNA	GO:0007186	G-protein coupled receptor signaling pathway	0.985199	0.528334
MCIN	MCIN	multiciliate cell differentiation 1	3e-176	MCIDAS	Multicilin	GO:0007346	regulation of mitotic cell cycle	0.310992	2.77375
MCIN	MCIN	multiciliate cell differentiation 1	3e-176	MCIDAS	Multicilin	GO:0042384	cilium assembly	0.641543	0.983102
MCIN	MCIN	multiciliate cell differentiation 1	3e-176	MCIDAS	Multicilin	GO:0006355	regulation of transcription, DNA-templated	0.456301	1.03792
MCIN	MCIN	multiciliate cell differentiation 1	3e-176	MCIDAS	Multicilin	GO:0007049	cell cycle	0.463083	1.07702
MCIN	MCIN	multiciliate cell differentiation 1	3e-176	MCIDAS	Multicilin	GO:0045944	positive regulation of transcription from RNA polymerase II promoter	0.0103235	1.92029
MCIN	MCIN	multiciliate cell differentiation 1	3e-176	MCIDAS	Multicilin	GO:0030030	cell projection organization	0.784973	0.652647
MCIN	MCIN	multiciliate cell differentiation 1	3e-176	MCIDAS	Multicilin	GO:0006275	regulation of DNA replication	0.175319	5.5475
MCIN	MCIN	multiciliate cell differentiation 1	3e-176	MCIDAS	Multicilin	GO:0006351	transcription, DNA-templated	0.343117	1.1019
GLIS2	GLIS2	GLIS family zinc finger 2	3e-81	GLIS2	cDNA FLJ38247 fis, clone FCBBF2007302, highly similar to Homo sapiens GLIS family zinc finger 2 (GLIS2), mRNA	GO:0006355	regulation of transcription, DNA-templated	0.456301	1.03792
GLIS2	GLIS2	GLIS family zinc finger 2	3e-81	GLIS2	cDNA FLJ38247 fis, clone FCBBF2007302, highly similar to Homo sapiens GLIS family zinc finger 2 (GLIS2), mRNA	GO:0007275	multicellular organismal development	0.457479	1.05976
GLIS2	GLIS2	GLIS family zinc finger 2	3e-81	GLIS2	cDNA FLJ38247 fis, clone FCBBF2007302, highly similar to Homo sapiens GLIS family zinc finger 2 (GLIS2), mRNA	GO:0045879	negative regulation of smoothened signaling pathway	0.255832	3.53023
GLIS2	GLIS2	GLIS family zinc finger 2	3e-81	GLIS2	cDNA FLJ38247 fis, clone FCBBF2007302, highly similar to Homo sapiens GLIS family zinc finger 2 (GLIS2), mRNA	GO:0000122	negative regulation of transcription from RNA polymerase II promoter	0.112086	1.55613
GLIS2	GLIS2	GLIS family zinc finger 2	3e-81	GLIS2	cDNA FLJ38247 fis, clone FCBBF2007302, highly similar to Homo sapiens GLIS family zinc finger 2 (GLIS2), mRNA	GO:0043433	negative regulation of sequence-specific DNA binding transcription factor activity	0.192608	2.54639
GLIS2	GLIS2	GLIS family zinc finger 2	3e-81	GLIS2	cDNA FLJ38247 fis, clone FCBBF2007302, highly similar to Homo sapiens GLIS family zinc finger 2 (GLIS2), mRNA	GO:0030154	cell differentiation	0.174102	1.38894
GLIS2	GLIS2	GLIS family zinc finger 2	3e-81	GLIS2	cDNA FLJ38247 fis, clone FCBBF2007302, highly similar to Homo sapiens GLIS family zinc finger 2 (GLIS2), mRNA	GO:0006351	transcription, DNA-templated	0.343117	1.1019
GLIS2	GLIS2	GLIS family zinc finger 2	3e-81	GLIS2	cDNA FLJ38247 fis, clone FCBBF2007302, highly similar to Homo sapiens GLIS family zinc finger 2 (GLIS2), mRNA	GO:0007399	nervous system development	0.824085	0.694989
GLIS2	GLIS2	GLIS family zinc finger 2	3e-81	GLIS2	cDNA FLJ38247 fis, clone FCBBF2007302, highly similar to Homo sapiens GLIS family zinc finger 2 (GLIS2), mRNA	GO:0045944	positive regulation of transcription from RNA polymerase II promoter	0.0103235	1.92029
GLIS2	GLIS2	GLIS family zinc finger 2	3e-81	GLIS2	cDNA FLJ38247 fis, clone FCBBF2007302, highly similar to Homo sapiens GLIS family zinc finger 2 (GLIS2), mRNA	GO:0045893	positive regulation of transcription, DNA-templated	0.166482	1.4544
GLIS2	GLIS2	GLIS family zinc finger 2	3e-81	GLIS2	cDNA FLJ38247 fis, clone FCBBF2007302, highly similar to Homo sapiens GLIS family zinc finger 2 (GLIS2), mRNA	GO:0045892	negative regulation of transcription, DNA-templated	0.3821	1.18962
SOD3	SOD3	superoxide dismutase 3, extracellular	1e-96	SOD3	Extracellular superoxide dismutase [Cu-Zn]	GO:0001666	response to hypoxia	0.300596	1.585
SOD3	SOD3	superoxide dismutase 3, extracellular	1e-96	SOD3	Extracellular superoxide dismutase [Cu-Zn]	GO:0006801	superoxide metabolic process	0.226609	4.08763
SOD3	SOD3	superoxide dismutase 3, extracellular	1e-96	SOD3	Extracellular superoxide dismutase [Cu-Zn]	GO:0006950	response to stress	0.460457	1.20101
SOD3	SOD3	superoxide dismutase 3, extracellular	1e-96	SOD3	Extracellular superoxide dismutase [Cu-Zn]	GO:0019430	removal of superoxide radicals	0.142918	7.06046
SOD3	SOD3	superoxide dismutase 3, extracellular	1e-96	SOD3	Extracellular superoxide dismutase [Cu-Zn]	GO:0046688	response to copper ion	0.236476	3.88325
SOD3	SOD3	superoxide dismutase 3, extracellular	1e-96	SOD3	Extracellular superoxide dismutase [Cu-Zn]	GO:0055114	oxidation-reduction process	0.0896321	1.53358
KLRC2	KLRC2	killer cell lectin-like receptor subfamily C, member 2	3e-24	KLRC1	NKG2-A/NKG2-B type II integral membrane protein	GO:0050776	regulation of immune response	0.122862	2.53256
KLRC2	KLRC2	killer cell lectin-like receptor subfamily C, member 2	3e-24	KLRC1	NKG2-A/NKG2-B type II integral membrane protein	GO:0007166	cell surface receptor signaling pathway	0.623711	0.935723
LOC101113698	LOC101113698	olfactory receptor 52D1-like	4e-96	OR52D1	Olfactory receptor 52D1	GO:0007165	signal transduction	0.960714	0.692554
LOC101113698	LOC101113698	olfactory receptor 52D1-like	4e-96	OR52D1	Olfactory receptor 52D1	GO:0007608	sensory perception of smell	0.833391	0.746779
LOC101113698	LOC101113698	olfactory receptor 52D1-like	4e-96	OR52D1	Olfactory receptor 52D1	GO:0050911	detection of chemical stimulus involved in sensory perception of smell	0.943411	0.57672
LOC101113698	LOC101113698	olfactory receptor 52D1-like	4e-96	OR52D1	Olfactory receptor 52D1	GO:0007186	G-protein coupled receptor signaling pathway	0.985199	0.528334
LOC101113698	LOC101113698	olfactory receptor 52D1-like	4e-96	OR52D1	Olfactory receptor 52D1	GO:0050896	response to stimulus	0.923442	0.643189
RD3	RD3	retinal degeneration 3	2e-75	RD3	Protein RD3	GO:0060041	retina development in camera-type eye	0.512617	1.41209
RD3	RD3	retinal degeneration 3	2e-75	RD3	Protein RD3	GO:0007601	visual perception	0.251428	1.59313
RD3	RD3	retinal degeneration 3	2e-75	RD3	Protein RD3	GO:0050896	response to stimulus	0.923442	0.643189
TIAM2	TIAM2	T-cell lymphoma invasion and metastasis 2	0	TIAM2	cDNA FLJ41865 fis, clone OCBBF2004826, highly similar to Homo sapiens T-cell lymphoma invasion and metastasis 2 (TIAM2), transcript variant 1, mRNA	GO:0051056	regulation of small GTPase mediated signal transduction	0.187517	1.81673
TIAM2	TIAM2	T-cell lymphoma invasion and metastasis 2	0	TIAM2	cDNA FLJ41865 fis, clone OCBBF2004826, highly similar to Homo sapiens T-cell lymphoma invasion and metastasis 2 (TIAM2), transcript variant 1, mRNA	GO:0048011	neurotrophin TRK receptor signaling pathway	0.487682	1.11348
TIAM2	TIAM2	T-cell lymphoma invasion and metastasis 2	0	TIAM2	cDNA FLJ41865 fis, clone OCBBF2004826, highly similar to Homo sapiens T-cell lymphoma invasion and metastasis 2 (TIAM2), transcript variant 1, mRNA	GO:0043065	positive regulation of apoptotic process	0.199356	1.5585
TIAM2	TIAM2	T-cell lymphoma invasion and metastasis 2	0	TIAM2	cDNA FLJ41865 fis, clone OCBBF2004826, highly similar to Homo sapiens T-cell lymphoma invasion and metastasis 2 (TIAM2), transcript variant 1, mRNA	GO:0007264	small GTPase mediated signal transduction	0.45471	1.13545
TIAM2	TIAM2	T-cell lymphoma invasion and metastasis 2	0	TIAM2	cDNA FLJ41865 fis, clone OCBBF2004826, highly similar to Homo sapiens T-cell lymphoma invasion and metastasis 2 (TIAM2), transcript variant 1, mRNA	GO:0035023	regulation of Rho protein signal transduction	0.24404	2.15736
TIAM2	TIAM2	T-cell lymphoma invasion and metastasis 2	0	TIAM2	cDNA FLJ41865 fis, clone OCBBF2004826, highly similar to Homo sapiens T-cell lymphoma invasion and metastasis 2 (TIAM2), transcript variant 1, mRNA	GO:0044281	small molecule metabolic process	0.223597	1.21105
TIAM2	TIAM2	T-cell lymphoma invasion and metastasis 2	0	TIAM2	cDNA FLJ41865 fis, clone OCBBF2004826, highly similar to Homo sapiens T-cell lymphoma invasion and metastasis 2 (TIAM2), transcript variant 1, mRNA	GO:0097190	apoptotic signaling pathway	0.0676715	2.70139
TIAM2	TIAM2	T-cell lymphoma invasion and metastasis 2	0	TIAM2	cDNA FLJ41865 fis, clone OCBBF2004826, highly similar to Homo sapiens T-cell lymphoma invasion and metastasis 2 (TIAM2), transcript variant 1, mRNA	GO:0043547	positive regulation of GTPase activity	0.265283	1.5533
TIAM2	TIAM2	T-cell lymphoma invasion and metastasis 2	0	TIAM2	cDNA FLJ41865 fis, clone OCBBF2004826, highly similar to Homo sapiens T-cell lymphoma invasion and metastasis 2 (TIAM2), transcript variant 1, mRNA	GO:0035556	intracellular signal transduction	0.400937	1.18573
TIAM2	TIAM2	T-cell lymphoma invasion and metastasis 2	0	TIAM2	cDNA FLJ41865 fis, clone OCBBF2004826, highly similar to Homo sapiens T-cell lymphoma invasion and metastasis 2 (TIAM2), transcript variant 1, mRNA	GO:0007165	signal transduction	0.960714	0.692554
TIAM2	TIAM2	T-cell lymphoma invasion and metastasis 2	0	TIAM2	cDNA FLJ41865 fis, clone OCBBF2004826, highly similar to Homo sapiens T-cell lymphoma invasion and metastasis 2 (TIAM2), transcript variant 1, mRNA	GO:0044255	cellular lipid metabolic process	0.864101	0.501065
CREB5	CREB5	cAMP responsive element binding protein 5	0	CREB5	Cyclic AMP-responsive element-binding protein 5	GO:0006355	regulation of transcription, DNA-templated	0.456301	1.03792
CREB5	CREB5	cAMP responsive element binding protein 5	0	CREB5	Cyclic AMP-responsive element-binding protein 5	GO:0006366	transcription from RNA polymerase II promoter	0.323143	1.30165
CREB5	CREB5	cAMP responsive element binding protein 5	0	CREB5	Cyclic AMP-responsive element-binding protein 5	GO:0006351	transcription, DNA-templated	0.343117	1.1019
CREB5	CREB5	cAMP responsive element binding protein 5	0	CREB5	Cyclic AMP-responsive element-binding protein 5	GO:0045944	positive regulation of transcription from RNA polymerase II promoter	0.0103235	1.92029
CREB5	CREB5	cAMP responsive element binding protein 5	0	CREB5	Cyclic AMP-responsive element-binding protein 5	GO:0045444	fat cell differentiation	0.00626038	5.86151
CREB5	CREB5	cAMP responsive element binding protein 5	0	CREB5	Cyclic AMP-responsive element-binding protein 5	GO:0045893	positive regulation of transcription, DNA-templated	0.166482	1.4544
CREB5	CREB5	cAMP responsive element binding protein 5	0	CREB5	Cyclic AMP-responsive element-binding protein 5	GO:0060612	adipose tissue development	0.0404294	6.75348
BCL3	BCL3	B-cell CLL/lymphoma 3	5e-140	BCL3	B-cell lymphoma 3 protein	GO:0042345	regulation of NF-kappaB import into nucleus	0.0501205	25.8883
BCL3	BCL3	B-cell CLL/lymphoma 3	5e-140	BCL3	B-cell lymphoma 3 protein	GO:0007249	I-kappaB kinase/NF-kappaB signaling	0.416824	1.89427
BCL3	BCL3	B-cell CLL/lymphoma 3	5e-140	BCL3	B-cell lymphoma 3 protein	GO:0042088	T-helper 1 type immune response	0.164658	5.97423
BCL3	BCL3	B-cell CLL/lymphoma 3	5e-140	BCL3	B-cell lymphoma 3 protein	GO:0048536	spleen development	0.0562154	5.5475
BCL3	BCL3	B-cell CLL/lymphoma 3	5e-140	BCL3	B-cell lymphoma 3 protein	GO:0030198	extracellular matrix organization	0.136108	1.76511
BCL3	BCL3	B-cell CLL/lymphoma 3	5e-140	BCL3	B-cell lymphoma 3 protein	GO:0045944	positive regulation of transcription from RNA polymerase II promoter	0.0103235	1.92029
BCL3	BCL3	B-cell CLL/lymphoma 3	5e-140	BCL3	B-cell lymphoma 3 protein	GO:0002467	germinal center formation	0.120609	8.62945
BCL3	BCL3	B-cell CLL/lymphoma 3	5e-140	BCL3	B-cell lymphoma 3 protein	GO:0042742	defense response to bacterium	0.183043	2.08031
BCL3	BCL3	B-cell CLL/lymphoma 3	5e-140	BCL3	B-cell lymphoma 3 protein	GO:0000060	protein import into nucleus, translocation	0.283946	3.1066
BCL3	BCL3	B-cell CLL/lymphoma 3	5e-140	BCL3	B-cell lymphoma 3 protein	GO:0032729	positive regulation of interferon-gamma production	0.370176	2.219
BCL3	BCL3	B-cell CLL/lymphoma 3	5e-140	BCL3	B-cell lymphoma 3 protein	GO:0043066	negative regulation of apoptotic process	0.264053	1.30896
BCL3	BCL3	B-cell CLL/lymphoma 3	5e-140	BCL3	B-cell lymphoma 3 protein	GO:0006355	regulation of transcription, DNA-templated	0.456301	1.03792
BCL3	BCL3	B-cell CLL/lymphoma 3	5e-140	BCL3	B-cell lymphoma 3 protein	GO:0045415	negative regulation of interleukin-8 biosynthetic process	0.0742261	15.533
BCL3	BCL3	B-cell CLL/lymphoma 3	5e-140	BCL3	B-cell lymphoma 3 protein	GO:0030330	DNA damage response, signal transduction by p53 class mediator	0.142918	7.06046
BCL3	BCL3	B-cell CLL/lymphoma 3	5e-140	BCL3	B-cell lymphoma 3 protein	GO:0002268	follicular dendritic cell differentiation	0.0378321	38.8325
BCL3	BCL3	B-cell CLL/lymphoma 3	5e-140	BCL3	B-cell lymphoma 3 protein	GO:0042536	negative regulation of tumor necrosis factor biosynthetic process	0.0622511	19.4163
BCL3	BCL3	B-cell CLL/lymphoma 3	5e-140	BCL3	B-cell lymphoma 3 protein	GO:0042832	defense response to protozoan	0.0218749	9.70813
BCL3	BCL3	B-cell CLL/lymphoma 3	5e-140	BCL3	B-cell lymphoma 3 protein	GO:0042981	regulation of apoptotic process	0.781076	0.696547
BCL3	BCL3	B-cell CLL/lymphoma 3	5e-140	BCL3	B-cell lymphoma 3 protein	GO:0045727	positive regulation of translation	0.138549	3.17
BCL3	BCL3	B-cell CLL/lymphoma 3	5e-140	BCL3	B-cell lymphoma 3 protein	GO:0009615	response to virus	0.045092	2.6781
BCL3	BCL3	B-cell CLL/lymphoma 3	5e-140	BCL3	B-cell lymphoma 3 protein	GO:0006974	cellular response to DNA damage stimulus	0.963892	0.386393
BCL3	BCL3	B-cell CLL/lymphoma 3	5e-140	BCL3	B-cell lymphoma 3 protein	GO:0006351	transcription, DNA-templated	0.343117	1.1019
BCL3	BCL3	B-cell CLL/lymphoma 3	5e-140	BCL3	B-cell lymphoma 3 protein	GO:0042771	intrinsic apoptotic signaling pathway in response to DNA damage by p53 class mediator	0.0434319	6.47209
BCL3	BCL3	B-cell CLL/lymphoma 3	5e-140	BCL3	B-cell lymphoma 3 protein	GO:0010225	response to UV-C	0.0196101	10.3553
BCL3	BCL3	B-cell CLL/lymphoma 3	5e-140	BCL3	B-cell lymphoma 3 protein	GO:0045064	T-helper 2 cell differentiation	0.0378321	38.8325
BCL3	BCL3	B-cell CLL/lymphoma 3	5e-140	BCL3	B-cell lymphoma 3 protein	GO:0051457	maintenance of protein location in nucleus	0.131836	7.7665
BCL3	BCL3	B-cell CLL/lymphoma 3	5e-140	BCL3	B-cell lymphoma 3 protein	GO:0051101	regulation of DNA binding	0.0742261	15.533
BCL3	BCL3	B-cell CLL/lymphoma 3	5e-140	BCL3	B-cell lymphoma 3 protein	GO:0019730	antimicrobial humoral response	0.0253839	77.665
BCL3	BCL3	B-cell CLL/lymphoma 3	5e-140	BCL3	B-cell lymphoma 3 protein	GO:0045893	positive regulation of transcription, DNA-templated	0.166482	1.4544
BCL3	BCL3	B-cell CLL/lymphoma 3	5e-140	BCL3	B-cell lymphoma 3 protein	GO:0045082	positive regulation of interleukin-10 biosynthetic process	0.0378321	38.8325
BCL3	BCL3	B-cell CLL/lymphoma 3	5e-140	BCL3	B-cell lymphoma 3 protein	GO:0045892	negative regulation of transcription, DNA-templated	0.3821	1.18962
BCL3	BCL3	B-cell CLL/lymphoma 3	5e-140	BCL3	B-cell lymphoma 3 protein	GO:0002315	marginal zone B cell differentiation	0.0378321	38.8325
BCL3	BCL3	B-cell CLL/lymphoma 3	5e-140	BCL3	B-cell lymphoma 3 protein	GO:0002455	humoral immune response mediated by circulating immunoglobulin	0.0977172	11.095
NMRK2	NMRK2	nicotinamide riboside kinase 2	2e-106	NMRK2	Nicotinamide riboside kinase 2	GO:0019359	nicotinamide nucleotide biosynthetic process	0.0378321	38.8325
NMRK2	NMRK2	nicotinamide riboside kinase 2	2e-106	NMRK2	Nicotinamide riboside kinase 2	GO:0019363	pyridine nucleotide biosynthetic process	0.153858	6.47209
NMRK2	NMRK2	nicotinamide riboside kinase 2	2e-106	NMRK2	Nicotinamide riboside kinase 2	GO:0045662	negative regulation of myoblast differentiation	0.164658	5.97423
NMRK2	NMRK2	nicotinamide riboside kinase 2	2e-106	NMRK2	Nicotinamide riboside kinase 2	GO:0016310	phosphorylation	0.387392	1.13455
NMRK2	NMRK2	nicotinamide riboside kinase 2	2e-106	NMRK2	Nicotinamide riboside kinase 2	GO:0009435	NAD biosynthetic process	0.164658	5.97423
TMEM125	TMEM125	transmembrane protein 125	9e-48	TMEM125	Transmembrane protein 125	GO:0008150	biological_process	0.322829	1.21352
MT1E	MT1E	metallothionein 1E	2e-11	MT1E	Metallothionein-1E	GO:0071294	cellular response to zinc ion	0.0860475	12.9442
MT1E	MT1E	metallothionein 1E	2e-11	MT1E	Metallothionein-1E	GO:0071276	cellular response to cadmium ion	0.175319	5.5475
MT1E	MT1E	metallothionein 1E	2e-11	MT1E	Metallothionein-1E	GO:0045926	negative regulation of growth	0.142918	7.06046
TNNI3	TNNI3	troponin I type 3 (cardiac)	3e-92	TNNI3	Troponin I type 3 cardiac	GO:0060047	heart contraction	0.153858	6.47209
TNNI3	TNNI3	troponin I type 3 (cardiac)	3e-92	TNNI3	Troponin I type 3 cardiac	GO:0030049	muscle filament sliding	0.401673	1.99141
TNNI3	TNNI3	troponin I type 3 (cardiac)	3e-92	TNNI3	Troponin I type 3 cardiac	GO:0055010	ventricular cardiac muscle tissue morphogenesis	0.302093	2.87648
TNNI3	TNNI3	troponin I type 3 (cardiac)	3e-92	TNNI3	Troponin I type 3 cardiac	GO:0006874	cellular calcium ion homeostasis	0.098612	2.80717
TNNI3	TNNI3	troponin I type 3 (cardiac)	3e-92	TNNI3	Troponin I type 3 cardiac	GO:0006941	striated muscle contraction	0.236476	3.88325
TNNI3	TNNI3	troponin I type 3 (cardiac)	3e-92	TNNI3	Troponin I type 3 cardiac	GO:0001980	regulation of systemic arterial blood pressure by ischemic conditions	0.0253839	77.665
TNNI3	TNNI3	troponin I type 3 (cardiac)	3e-92	TNNI3	Troponin I type 3 cardiac	GO:0032780	negative regulation of ATPase activity	0.0977172	11.095
TNNI3	TNNI3	troponin I type 3 (cardiac)	3e-92	TNNI3	Troponin I type 3 cardiac	GO:0006940	regulation of smooth muscle contraction	0.0218749	9.70813
TNNI3	TNNI3	troponin I type 3 (cardiac)	3e-92	TNNI3	Troponin I type 3 cardiac	GO:0060048	cardiac muscle contraction	0.393951	2.04382
TNNI3	TNNI3	troponin I type 3 (cardiac)	3e-92	TNNI3	Troponin I type 3 cardiac	GO:0007507	heart development	0.692067	0.835108
TNNI3	TNNI3	troponin I type 3 (cardiac)	3e-92	TNNI3	Troponin I type 3 cardiac	GO:0006937	regulation of muscle contraction	0.0375095	7.06046
TNNI3	TNNI3	troponin I type 3 (cardiac)	3e-92	TNNI3	Troponin I type 3 cardiac	GO:0001570	vasculogenesis	0.183399	2.63271
LOC101117912	LOC101117912	histone H2B type W-T-like	8e-28	H2BFWT	Histone H2B type W-T	GO:0006334	nucleosome assembly	0.215543	1.9098
RAPSN	RAPSN	receptor-associated protein of the synapse	0	RAPSN	43 kDa receptor-associated protein of the synapse	GO:0007268	synaptic transmission	0.583903	0.975691
RAPSN	RAPSN	receptor-associated protein of the synapse	0	RAPSN	43 kDa receptor-associated protein of the synapse	GO:0007271	synaptic transmission, cholinergic	0.185843	5.17767
RAPSN	RAPSN	receptor-associated protein of the synapse	0	RAPSN	43 kDa receptor-associated protein of the synapse	GO:0043525	positive regulation of neuron apoptotic process	0.0224617	5.29534
BHMT	BHMT	betaine--homocysteine S-methyltransferase	0	BHMT	cDNA, FLJ96222, highly similar to Homo sapiens betaine-homocysteine methyltransferase (BHMT), mRNA	GO:0009086	methionine biosynthetic process	0.142918	7.06046
BHMT	BHMT	betaine--homocysteine S-methyltransferase	0	BHMT	cDNA, FLJ96222, highly similar to Homo sapiens betaine-homocysteine methyltransferase (BHMT), mRNA	GO:0044281	small molecule metabolic process	0.223597	1.21105
BHMT	BHMT	betaine--homocysteine S-methyltransferase	0	BHMT	cDNA, FLJ96222, highly similar to Homo sapiens betaine-homocysteine methyltransferase (BHMT), mRNA	GO:0050666	regulation of homocysteine metabolic process	0.0253839	77.665
BHMT	BHMT	betaine--homocysteine S-methyltransferase	0	BHMT	cDNA, FLJ96222, highly similar to Homo sapiens betaine-homocysteine methyltransferase (BHMT), mRNA	GO:0032259	methylation	0.460457	1.20101
BHMT	BHMT	betaine--homocysteine S-methyltransferase	0	BHMT	cDNA, FLJ96222, highly similar to Homo sapiens betaine-homocysteine methyltransferase (BHMT), mRNA	GO:0034641	cellular nitrogen compound metabolic process	0.463715	1.19485
BHMT	BHMT	betaine--homocysteine S-methyltransferase	0	BHMT	cDNA, FLJ96222, highly similar to Homo sapiens betaine-homocysteine methyltransferase (BHMT), mRNA	GO:0000096	sulfur amino acid metabolic process	0.319777	2.6781
BHMT	BHMT	betaine--homocysteine S-methyltransferase	0	BHMT	cDNA, FLJ96222, highly similar to Homo sapiens betaine-homocysteine methyltransferase (BHMT), mRNA	GO:0006479	protein methylation	0.293078	2.98712
BHMT	BHMT	betaine--homocysteine S-methyltransferase	0	BHMT	cDNA, FLJ96222, highly similar to Homo sapiens betaine-homocysteine methyltransferase (BHMT), mRNA	GO:0006579	amino-acid betaine catabolic process	0.0378321	38.8325
MGARP	MGARP	mitochondria-localized glutamic acid-rich protein	6e-82	MGARP	Protein MGARP	GO:0008090	retrograde axon cargo transport	0.0977172	11.095
MGARP	MGARP	mitochondria-localized glutamic acid-rich protein	6e-82	MGARP	Protein MGARP	GO:0010822	positive regulation of mitochondrion organization	0.0378321	38.8325
MGARP	MGARP	mitochondria-localized glutamic acid-rich protein	6e-82	MGARP	Protein MGARP	GO:0006626	protein targeting to mitochondrion	0.48037	1.5533
MGARP	MGARP	mitochondria-localized glutamic acid-rich protein	6e-82	MGARP	Protein MGARP	GO:0071456	cellular response to hypoxia	0.31464	1.7854
MGARP	MGARP	mitochondria-localized glutamic acid-rich protein	6e-82	MGARP	Protein MGARP	GO:0097211	cellular response to gonadotropin-releasing hormone	0.0622511	19.4163
MGARP	MGARP	mitochondria-localized glutamic acid-rich protein	6e-82	MGARP	Protein MGARP	GO:0071383	cellular response to steroid hormone stimulus	0.120609	8.62945
MGARP	MGARP	mitochondria-localized glutamic acid-rich protein	6e-82	MGARP	Protein MGARP	GO:0019896	axon transport of mitochondrion	0.0742261	15.533
MGARP	MGARP	mitochondria-localized glutamic acid-rich protein	6e-82	MGARP	Protein MGARP	GO:0008089	anterograde axon cargo transport	0.274695	3.23604
LOC101123401	LOC101123401	immunoglobulin alpha Fc receptor-like	3e-70	FCAR	FCAR	GO:0006955	immune response	0.000418912	3.0715
DOCK3	DOCK3	dedicator of cytokinesis 3	0	DOCK3	DOCK3 protein	GO:0007264	small GTPase mediated signal transduction	0.45471	1.13545
LOC101121298	LOC101121298	cathepsin G-like	1e-81	CTSG	Cathepsin G	GO:0002003	angiotensin maturation	0.153858	6.47209
LOC101121298	LOC101121298	cathepsin G-like	1e-81	CTSG	Cathepsin G	GO:0050830	defense response to Gram-positive bacterium	0.029203	4.755
LOC101121298	LOC101121298	cathepsin G-like	1e-81	CTSG	Cathepsin G	GO:0050832	defense response to fungus	0.175319	5.5475
LOC101121298	LOC101121298	cathepsin G-like	1e-81	CTSG	Cathepsin G	GO:0006955	immune response	0.000418912	3.0715
LOC101121298	LOC101121298	cathepsin G-like	1e-81	CTSG	Cathepsin G	GO:0022617	extracellular matrix disassembly	0.277056	1.9662
LOC101121298	LOC101121298	cathepsin G-like	1e-81	CTSG	Cathepsin G	GO:0030198	extracellular matrix organization	0.136108	1.76511
LOC101121298	LOC101121298	cathepsin G-like	1e-81	CTSG	Cathepsin G	GO:0050778	positive regulation of immune response	0.00688773	19.4163
LOC101121298	LOC101121298	cathepsin G-like	1e-81	CTSG	Cathepsin G	GO:0006508	proteolysis	0.558778	0.992524
LOC101121298	LOC101121298	cathepsin G-like	1e-81	CTSG	Cathepsin G	GO:0032496	response to lipopolysaccharide	0.534185	1.12558
LOC101121298	LOC101121298	cathepsin G-like	1e-81	CTSG	Cathepsin G	GO:0044130	negative regulation of growth of symbiont in host	0.0465143	6.2132
LOC101121298	LOC101121298	cathepsin G-like	1e-81	CTSG	Cathepsin G	GO:0044267	cellular protein metabolic process	0.959569	0.490774
LOC101121298	LOC101121298	cathepsin G-like	1e-81	CTSG	Cathepsin G	GO:0042742	defense response to bacterium	0.183043	2.08031
LOC101121298	LOC101121298	cathepsin G-like	1e-81	CTSG	Cathepsin G	GO:0070946	neutrophil mediated killing of gram-positive bacterium	0.0501205	25.8883
ROPN1L	ROPN1L	rhophilin associated tail protein 1-like	2e-112	ROPN1L	Ropporin-1-like protein	GO:0001539	ciliary or bacterial-type flagellar motility	0.236476	3.88325
THEM5	THEM5	thioesterase superfamily member 5	4e-104	THEM5	Acyl-coenzyme A thioesterase THEM5	GO:0006629	lipid metabolic process	0.0370851	1.86024
THEM5	THEM5	thioesterase superfamily member 5	4e-104	THEM5	Acyl-coenzyme A thioesterase THEM5	GO:0006631	fatty acid metabolic process	0.595909	1.00213
THEM5	THEM5	thioesterase superfamily member 5	4e-104	THEM5	Acyl-coenzyme A thioesterase THEM5	GO:0035965	cardiolipin acyl-chain remodeling	0.0977172	11.095
THEM5	THEM5	thioesterase superfamily member 5	4e-104	THEM5	Acyl-coenzyme A thioesterase THEM5	GO:0035336	long-chain fatty-acyl-CoA metabolic process	0.0742261	15.533
RIN3	RIN3	Ras and Rab interactor 3	0	RIN3	RIN3 protein	GO:0043547	positive regulation of GTPase activity	0.265283	1.5533
RIN3	RIN3	Ras and Rab interactor 3	0	RIN3	RIN3 protein	GO:0007165	signal transduction	0.960714	0.692554
RIN3	RIN3	Ras and Rab interactor 3	0	RIN3	RIN3 protein	GO:0006897	endocytosis	0.638782	0.924584

## Sheet: DownGO2Gene
GOID	GOTerm	QueryID	Symbol	Description	P-Value	FDR	Enrichment
GO:0030514	negative regulation of BMP signaling pathway	CAV1	CAV1	Caveolin-1	0.000202905	0.108079	10.4953
GO:0030514	negative regulation of BMP signaling pathway	HTRA3	HTRA3	HtrA serine peptidase 3	0.000202905	0.108079	10.4953
GO:0030514	negative regulation of BMP signaling pathway	GREM1	GREM1	gremlin 1	0.000202905	0.108079	10.4953
GO:0030514	negative regulation of BMP signaling pathway	FSTL3	FSTL3	follistatin-like 3 (secreted glycoprotein)	0.000202905	0.108079	10.4953
GO:0030514	negative regulation of BMP signaling pathway	HIPK2	HIPK2	homeodomain interacting protein kinase 2	0.000202905	0.108079	10.4953
GO:0070940	dephosphorylation of RNA polymerase II C-terminal domain	LOC101115902	LOC101115902	putative RNA polymerase II subunit A C-terminal domain phosphatase SSU72-like protein 1-like	0.000322767	0.108079	29.1244
GO:0070940	dephosphorylation of RNA polymerase II C-terminal domain	LOC101115650	LOC101115650	putative RNA polymerase II subunit A C-terminal domain phosphatase SSU72-like protein 1-like	0.000322767	0.108079	29.1244
GO:0070940	dephosphorylation of RNA polymerase II C-terminal domain	LOC101115400	LOC101115400	putative RNA polymerase II subunit A C-terminal domain phosphatase SSU72-like protein 1-like	0.000322767	0.108079	29.1244
GO:0006952	defense response	CD84	CD84	CD84 molecule	0.000403771	0.108079	5.66307
GO:0006952	defense response	LOC101116991	LOC101116991	ribonuclease K6-like	0.000403771	0.108079	5.66307
GO:0006952	defense response	DEFB123	DEFB123	defensin, beta 123	0.000403771	0.108079	5.66307
GO:0006952	defense response	IL17RB	IL17RB	interleukin 17 receptor B	0.000403771	0.108079	5.66307
GO:0006952	defense response	LOC101105883	LOC101105883	interferon omega-1-like	0.000403771	0.108079	5.66307
GO:0006952	defense response	TFF3	TFF3	trefoil factor 3 (intestinal)	0.000403771	0.108079	5.66307
GO:0006952	defense response	LOC101103872	LOC101103872	interferon alpha-14-like	0.000403771	0.108079	5.66307
GO:0006955	immune response	LOC100101238	LOC100101238	Regakine 1-like protein	0.000418912	0.108079	3.0715
GO:0006955	immune response	IL6	IL6	Interleukin-6	0.000418912	0.108079	3.0715
GO:0006955	immune response	CCL27	CCL27	chemokine (C-C motif) ligand 27	0.000418912	0.108079	3.0715
GO:0006955	immune response	AQP9	AQP9	Aquaporin 9	0.000418912	0.108079	3.0715
GO:0006955	immune response	ULBP3	ULBP3	UL16 binding protein 3	0.000418912	0.108079	3.0715
GO:0006955	immune response	TLR2	TLR2	Toll-like receptor 2	0.000418912	0.108079	3.0715
GO:0006955	immune response	CCL25	CCL25	Chemokine ligand 25	0.000418912	0.108079	3.0715
GO:0006955	immune response	LOC101111303	LOC101111303	c-C motif chemokine 3-like	0.000418912	0.108079	3.0715
GO:0006955	immune response	LOC101112292	LOC101112292	killer cell immunoglobulin-like receptor 3DL1-like	0.000418912	0.108079	3.0715
GO:0006955	immune response	PF4	PF4	Platelet factor 4	0.000418912	0.108079	3.0715
GO:0006955	immune response	CD1A	CD1A	CD1a molecule	0.000418912	0.108079	3.0715
GO:0006955	immune response	CCR9	CCR9	C-C chemokine receptor type 9	0.000418912	0.108079	3.0715
GO:0006955	immune response	LOC101123401	LOC101123401	immunoglobulin alpha Fc receptor-like	0.000418912	0.108079	3.0715
GO:0006955	immune response	LOC101121298	LOC101121298	cathepsin G-like	0.000418912	0.108079	3.0715
GO:0050729	positive regulation of inflammatory response	TLR2	TLR2	Toll-like receptor 2	0.000607912	0.125473	8.09011
GO:0050729	positive regulation of inflammatory response	PAI-1	PAI-1	Plasminogen activator inhibitor type 1	0.000607912	0.125473	8.09011
GO:0050729	positive regulation of inflammatory response	LOC101111303	LOC101111303	c-C motif chemokine 3-like	0.000607912	0.125473	8.09011
GO:0050729	positive regulation of inflammatory response	MAPK13	MAPK13	Mitogen-activated protein kinase 13	0.000607912	0.125473	8.09011
GO:0050729	positive regulation of inflammatory response	FABP4	FABP4	Adipocyte fatty acid-binding protein 4	0.000607912	0.125473	8.09011
GO:0071248	cellular response to metal ion	FSTL3	FSTL3	follistatin-like 3 (secreted glycoprotein)	0.00159775	0.242558	51.7767
GO:0071248	cellular response to metal ion	HSD17B1	HSD17B1	hydroxysteroid (17-beta) dehydrogenase 1	0.00159775	0.242558	51.7767
GO:0019722	calcium-mediated signaling	SPHK1	SPHK1	sphingosine kinase 1	0.00266953	0.242558	7.57708
GO:0019722	calcium-mediated signaling	LOC101111303	LOC101111303	c-C motif chemokine 3-like	0.00266953	0.242558	7.57708
GO:0019722	calcium-mediated signaling	EDN2	EDN2	endothelin 2	0.00266953	0.242558	7.57708
GO:0019722	calcium-mediated signaling	TFF2	TFF2	trefoil factor 2	0.00266953	0.242558	7.57708
GO:0042346	positive regulation of NF-kappaB import into nucleus	GREM1	GREM1	gremlin 1	0.00308471	0.242558	11.6498
GO:0042346	positive regulation of NF-kappaB import into nucleus	TLR2	TLR2	Toll-like receptor 2	0.00308471	0.242558	11.6498
GO:0042346	positive regulation of NF-kappaB import into nucleus	SPHK1	SPHK1	sphingosine kinase 1	0.00308471	0.242558	11.6498
GO:0006935	chemotaxis	LOC100101238	LOC100101238	Regakine 1-like protein	0.00316029	0.242558	3.88325
GO:0006935	chemotaxis	CCL27	CCL27	chemokine (C-C motif) ligand 27	0.00316029	0.242558	3.88325
GO:0006935	chemotaxis	FOSL1	FOSL1	FOS-like antigen 1	0.00316029	0.242558	3.88325
GO:0006935	chemotaxis	CCL25	CCL25	Chemokine ligand 25	0.00316029	0.242558	3.88325
GO:0006935	chemotaxis	LOC101111303	LOC101111303	c-C motif chemokine 3-like	0.00316029	0.242558	3.88325
GO:0006935	chemotaxis	PF4	PF4	Platelet factor 4	0.00316029	0.242558	3.88325
GO:0006935	chemotaxis	CCR9	CCR9	C-C chemokine receptor type 9	0.00316029	0.242558	3.88325
GO:0007548	sex differentiation	LOC100885760	LOC100885760	Ciliary neurotrophic factor receptor	0.00392975	0.242558	10.5907
GO:0007548	sex differentiation	AMH	AMH	Anti-Mullerian hormone	0.00392975	0.242558	10.5907
GO:0007548	sex differentiation	SRD5A2	SRD5A2	Steroid-5-alpha-reductase alpha polypeptide 2	0.00392975	0.242558	10.5907
GO:0048666	neuron development	IHH	IHH	Indian hedgehog	0.00451517	0.242558	6.47209
GO:0048666	neuron development	PACSIN1	PACSIN1	protein kinase C and casein kinase substrate in neurons 1	0.00451517	0.242558	6.47209
GO:0048666	neuron development	LOC101117997	LOC101117997	uncharacterized LOC101117997	0.00451517	0.242558	6.47209
GO:0048666	neuron development	CTF1	CTF1	cardiotrophin 1	0.00451517	0.242558	6.47209
GO:0050680	negative regulation of epithelial cell proliferation	RUNX3	RUNX3	runt-related transcription factor 3	0.00483413	0.242558	6.34
GO:0050680	negative regulation of epithelial cell proliferation	PPARD	PPARD	peroxisome proliferator-activated receptor delta	0.00483413	0.242558	6.34
GO:0050680	negative regulation of epithelial cell proliferation	CDKN2B	CDKN2B	cyclin-dependent kinase inhibitor 2B (p15, inhibits CDK4)	0.00483413	0.242558	6.34
GO:0050680	negative regulation of epithelial cell proliferation	KRT5	KRT5	Keratin 5	0.00483413	0.242558	6.34
GO:0007267	cell-cell signaling	IHH	IHH	Indian hedgehog	0.0050251	0.242558	2.9618
GO:0007267	cell-cell signaling	TRH	TRH	Thyrotropin-releasing hormone	0.0050251	0.242558	2.9618
GO:0007267	cell-cell signaling	CCL27	CCL27	chemokine (C-C motif) ligand 27	0.0050251	0.242558	2.9618
GO:0007267	cell-cell signaling	GREM1	GREM1	gremlin 1	0.0050251	0.242558	2.9618
GO:0007267	cell-cell signaling	AMH	AMH	Anti-Mullerian hormone	0.0050251	0.242558	2.9618
GO:0007267	cell-cell signaling	LOC101111303	LOC101111303	c-C motif chemokine 3-like	0.0050251	0.242558	2.9618
GO:0007267	cell-cell signaling	HCN2	HCN2	hyperpolarization activated cyclic nucleotide-gated potassium channel 2	0.0050251	0.242558	2.9618
GO:0007267	cell-cell signaling	SRD5A2	SRD5A2	Steroid-5-alpha-reductase alpha polypeptide 2	0.0050251	0.242558	2.9618
GO:0007267	cell-cell signaling	CTF1	CTF1	cardiotrophin 1	0.0050251	0.242558	2.9618
GO:0002446	neutrophil mediated immunity	IL6	IL6	Interleukin-6	0.00555759	0.242558	22.19
GO:0002446	neutrophil mediated immunity	PLA2G1B	PLA2G1B	Phospholipase A2	0.00555759	0.242558	22.19
GO:0051092	positive regulation of NF-kappaB transcription factor activity	IL6	IL6	Interleukin-6	0.006054	0.242558	3.88325
GO:0051092	positive regulation of NF-kappaB transcription factor activity	GREM1	GREM1	gremlin 1	0.006054	0.242558	3.88325
GO:0051092	positive regulation of NF-kappaB transcription factor activity	TLR2	TLR2	Toll-like receptor 2	0.006054	0.242558	3.88325
GO:0051092	positive regulation of NF-kappaB transcription factor activity	SPHK1	SPHK1	sphingosine kinase 1	0.006054	0.242558	3.88325
GO:0051092	positive regulation of NF-kappaB transcription factor activity	PLA2G1B	PLA2G1B	Phospholipase A2	0.006054	0.242558	3.88325
GO:0051092	positive regulation of NF-kappaB transcription factor activity	AMH	AMH	Anti-Mullerian hormone	0.006054	0.242558	3.88325
GO:0045444	fat cell differentiation	WNT5B	WNT5B	wingless-type MMTV integration site family, member 5B	0.00626038	0.242558	5.86151
[truncated: 1,731 more rows]

## Sheet: UpGO_Result
GOID	GOTerm	DifGene	AllDifGene	GeneInGOID	AllGene	P-Value	FDR	Enrichment	(-log2P)
[truncated: 611 more rows]

[truncated: 2 more sheets: UpGene2GO, UpGO2Gene]
