# Supplementary material for: Co-expression analysis and identification of fecundity-related long non-coding RNAs in sheep ovaries
Source: Sci Rep. 2016 Dec 16;6:39398. doi: 10.1038/srep39398 (PMC5159859; doi:10.1038/srep39398)
Supplement: Supplementary Table S4 [file srep39398-s4.xls]

## Sheet: DownGO_Result
GOID	GOTerm	DifGene	AllDifGene	GeneInGOID	AllGene	P-Value	FDR	Enrichment	(-log2P)
GO:0045071	negative regulation of viral genome replication	8	329	34	15766	2.11585e-06	0.00273157	11.2755	18.8503
GO:0051607	defense response to virus	12	329	141	15766	9.40895e-05	0.0607347	4.07838	13.3756
GO:0007267	cell-cell signaling	15	329	236	15766	0.000290002	0.124797	3.04582	11.7517
GO:0060337	type I interferon signaling pathway	7	329	60	15766	0.000470436	0.150872	5.59078	11.0537
GO:0008283	cell proliferation	19	329	367	15766	0.000584322	0.150872	2.48092	10.7409
GO:0035914	skeletal muscle cell differentiation	6	329	49	15766	0.000938398	0.201912	5.86787	10.0575
GO:0090280	positive regulation of calcium ion import	3	329	9	15766	0.00166276	0.294039	15.9737	9.23221
GO:0034341	response to interferon-gamma	4	329	23	15766	0.00215491	0.294039	8.33408	8.85815
GO:0035774	positive regulation of insulin secretion involved in cellular response to glucose stimulus	3	329	12	15766	0.00328304	0.294039	11.9802	8.25075
GO:0006959	humoral immune response	5	329	44	15766	0.00332749	0.294039	5.44557	8.23135
GO:0048513	organ development	3	329	13	15766	0.00397882	0.294039	11.0587	7.97344
GO:0070141	response to UV-A	2	329	3	15766	0.00404458	0.294039	31.9473	7.94979
GO:0002737	negative regulation of plasmacytoid dendritic cell cytokine production	2	329	3	15766	0.00404458	0.294039	31.9473	7.94979
GO:0033685	negative regulation of luteinizing hormone secretion	2	329	3	15766	0.00404458	0.294039	31.9473	7.94979
GO:0040030	regulation of molecular function, epigenetic	2	329	3	15766	0.00404458	0.294039	31.9473	7.94979
GO:0043486	histone exchange	2	329	3	15766	0.00404458	0.294039	31.9473	7.94979
GO:1901253	negative regulation of intracellular transport of viral material	2	329	3	15766	0.00404458	0.294039	31.9473	7.94979
GO:0006954	inflammatory response	16	329	345	15766	0.00409969	0.294039	2.22242	7.93027
GO:0035265	organ growth	3	329	14	15766	0.00475757	0.305644	10.2688	7.71556
GO:0045087	innate immune response	24	329	617	15766	0.00488833	0.305644	1.86402	7.67644
GO:0009615	response to virus	9	329	145	15766	0.00497175	0.305644	2.97441	7.65203
GO:0034340	response to type I interferon	2	329	4	15766	0.00598391	0.334974	23.9605	7.3847
GO:0043524	negative regulation of neuron apoptotic process	7	329	100	15766	0.00689185	0.334974	3.35447	7.18089
GO:0007565	female pregnancy	6	329	77	15766	0.00748283	0.334974	3.7341	7.0622
GO:0045880	positive regulation of smoothened signaling pathway	3	329	17	15766	0.00761651	0.334974	8.45664	7.03665
GO:0033690	positive regulation of osteoblast proliferation	2	329	5	15766	0.00826312	0.334974	19.1684	6.9191
GO:0043627	response to estrogen	5	329	56	15766	0.00846872	0.334974	4.27866	6.88364
GO:0030522	intracellular receptor signaling pathway	4	329	36	15766	0.00907285	0.334974	5.32455	6.78423
GO:0042157	lipoprotein metabolic process	4	329	36	15766	0.00907285	0.334974	5.32455	6.78423
GO:0090090	negative regulation of canonical Wnt signaling pathway	6	329	81	15766	0.00933962	0.334974	3.5497	6.74242
GO:0045669	positive regulation of osteoblast differentiation	5	329	58	15766	0.00967337	0.334974	4.13112	6.69177
GO:0007275	multicellular organismal development	34	329	1026	15766	0.0103137	0.334974	1.58802	6.5993
GO:0006935	chemotaxis	8	329	140	15766	0.0121424	0.334974	2.73834	6.3638
GO:0010700	negative regulation of norepinephrine secretion	2	329	7	15766	0.0137823	0.334974	13.6917	6.18104
GO:0019441	tryptophan catabolic process to kynurenine	2	329	7	15766	0.0137823	0.334974	13.6917	6.18104
GO:0008366	axon ensheathment	2	329	7	15766	0.0137823	0.334974	13.6917	6.18104
GO:0006337	nucleosome disassembly	3	329	22	15766	0.0142352	0.334974	6.53468	6.13439
GO:0051412	response to corticosterone	3	329	22	15766	0.0142352	0.334974	6.53468	6.13439
GO:0031100	organ regeneration	4	329	42	15766	0.0146984	0.334974	4.5639	6.0882
GO:0007586	digestion	6	329	91	15766	0.0153743	0.334974	3.15962	6.02334
GO:0042102	positive regulation of T cell proliferation	4	329	43	15766	0.0158081	0.334974	4.45776	5.9832
GO:0045944	positive regulation of transcription from RNA polymerase II promoter	25	329	728	15766	0.0164624	0.334974	1.64564	5.92469
GO:0006184	GTP catabolic process	11	329	241	15766	0.0166993	0.334974	2.18726	5.90407
GO:0035589	G-protein coupled purinergic nucleotide receptor signaling pathway	2	329	8	15766	0.016994	0.334974	11.9802	5.87883
GO:2001214	positive regulation of vasculogenesis	2	329	8	15766	0.016994	0.334974	11.9802	5.87883
GO:0071229	cellular response to acid	2	329	8	15766	0.016994	0.334974	11.9802	5.87883
GO:0050688	regulation of defense response to virus	2	329	8	15766	0.016994	0.334974	11.9802	5.87883
GO:0042416	dopamine biosynthetic process	2	329	8	15766	0.016994	0.334974	11.9802	5.87883
GO:0071514	genetic imprinting	2	329	8	15766	0.016994	0.334974	11.9802	5.87883
GO:0001825	blastocyst formation	2	329	8	15766	0.016994	0.334974	11.9802	5.87883
GO:0000122	negative regulation of transcription from RNA polymerase II promoter	20	329	549	15766	0.0170623	0.334974	1.74575	5.87304
GO:0001824	blastocyst development	3	329	25	15766	0.0193707	0.334974	5.75052	5.68998
GO:0035456	response to interferon-beta	2	329	9	15766	0.020489	0.334974	10.6491	5.60901
GO:0060710	chorio-allantoic fusion	2	329	9	15766	0.020489	0.334974	10.6491	5.60901
GO:0032026	response to magnesium ion	2	329	9	15766	0.020489	0.334974	10.6491	5.60901
GO:0042220	response to cocaine	3	329	27	15766	0.0232887	0.334974	5.32455	5.42423
GO:0048148	behavioral response to cocaine	2	329	10	15766	0.0242542	0.334974	9.58419	5.36562
GO:0008343	adult feeding behavior	2	329	10	15766	0.0242542	0.334974	9.58419	5.36562
GO:0043401	steroid hormone mediated signaling pathway	4	329	50	15766	0.0250398	0.334974	3.83368	5.31963
GO:0003333	amino acid transmembrane transport	3	329	28	15766	0.0253963	0.334974	5.13439	5.29924
GO:0043123	positive regulation of I-kappaB kinase/NF-kappaB signaling	8	329	164	15766	0.0270692	0.334974	2.33761	5.20721
GO:0016042	lipid catabolic process	6	329	105	15766	0.0277009	0.334974	2.73834	5.17393
GO:0043085	positive regulation of catalytic activity	4	329	52	15766	0.0281627	0.334974	3.68623	5.15007
GO:0021854	hypothalamus development	2	329	11	15766	0.0282771	0.334974	8.7129	5.14422
GO:0019953	sexual reproduction	2	329	11	15766	0.0282771	0.334974	8.7129	5.14422
GO:0035455	response to interferon-alpha	2	329	11	15766	0.0282771	0.334974	8.7129	5.14422
GO:0042438	melanin biosynthetic process	2	329	11	15766	0.0282771	0.334974	8.7129	5.14422
GO:0006569	tryptophan catabolic process	2	329	11	15766	0.0282771	0.334974	8.7129	5.14422
GO:0042417	dopamine metabolic process	2	329	11	15766	0.0282771	0.334974	8.7129	5.14422
GO:0021952	central nervous system projection neuron axonogenesis	2	329	11	15766	0.0282771	0.334974	8.7129	5.14422
GO:0016337	cell-cell adhesion	6	329	106	15766	0.0287728	0.334974	2.71251	5.11915
GO:0001649	osteoblast differentiation	4	329	53	15766	0.0298068	0.334974	3.61668	5.06821
GO:0006869	lipid transport	5	329	79	15766	0.0298862	0.334974	3.03297	5.06438
GO:1901687	glutathione derivative biosynthetic process	3	329	30	15766	0.0299076	0.334974	4.7921	5.06334
GO:0015701	bicarbonate transport	3	329	31	15766	0.0323105	0.334974	4.63751	4.95185
GO:0009607	response to biotic stimulus	2	329	12	15766	0.0325454	0.334974	7.98683	4.9414
GO:0043249	erythrocyte maturation	2	329	12	15766	0.0325454	0.334974	7.98683	4.9414
GO:0001963	synaptic transmission, dopaminergic	2	329	12	15766	0.0325454	0.334974	7.98683	4.9414
GO:0045078	positive regulation of interferon-gamma biosynthetic process	2	329	12	15766	0.0325454	0.334974	7.98683	4.9414
GO:0015671	oxygen transport	2	329	12	15766	0.0325454	0.334974	7.98683	4.9414
GO:0030968	endoplasmic reticulum unfolded protein response	5	329	82	15766	0.0340314	0.334974	2.92201	4.87699
GO:0046887	positive regulation of hormone secretion	2	329	13	15766	0.0370473	0.334974	7.37246	4.75449
GO:0009395	phospholipid catabolic process	2	329	13	15766	0.0370473	0.334974	7.37246	4.75449
GO:0045086	positive regulation of interleukin-2 biosynthetic process	2	329	13	15766	0.0370473	0.334974	7.37246	4.75449
GO:0033554	cellular response to stress	2	329	13	15766	0.0370473	0.334974	7.37246	4.75449
GO:0030890	positive regulation of B cell proliferation	3	329	33	15766	0.0374082	0.334974	4.35645	4.7405
GO:0010629	negative regulation of gene expression	5	329	86	15766	0.0400853	0.334974	2.7861	4.64078
GO:0001975	response to amphetamine	3	329	34	15766	0.0401014	0.334974	4.22832	4.6402
GO:0006638	neutral lipid metabolic process	1	329	1	15766	0.0405824	0.334974	47.921	4.623
GO:0034157	positive regulation of toll-like receptor 7 signaling pathway	1	329	1	15766	0.0405824	0.334974	47.921	4.623
GO:0034165	positive regulation of toll-like receptor 9 signaling pathway	1	329	1	15766	0.0405824	0.334974	47.921	4.623
GO:0072110	glomerular mesangial cell proliferation	1	329	1	15766	0.0405824	0.334974	47.921	4.623
GO:0014015	positive regulation of gliogenesis	1	329	1	15766	0.0405824	0.334974	47.921	4.623
GO:0072395	signal transduction involved in cell cycle checkpoint	1	329	1	15766	0.0405824	0.334974	47.921	4.623
GO:0003418	growth plate cartilage chondrocyte differentiation	1	329	1	15766	0.0405824	0.334974	47.921	4.623
GO:0035332	positive regulation of hippo signaling	1	329	1	15766	0.0405824	0.334974	47.921	4.623
GO:0002534	cytokine production involved in inflammatory response	1	329	1	15766	0.0405824	0.334974	47.921	4.623
GO:0072303	positive regulation of glomerular metanephric mesangial cell proliferation	1	329	1	15766	0.0405824	0.334974	47.921	4.623
GO:0019482	beta-alanine metabolic process	1	329	1	15766	0.0405824	0.334974	47.921	4.623
GO:0033233	regulation of protein sumoylation	1	329	1	15766	0.0405824	0.334974	47.921	4.623
GO:0033494	ferulate metabolic process	1	329	1	15766	0.0405824	0.334974	47.921	4.623
GO:0008039	synaptic target recognition	1	329	1	15766	0.0405824	0.334974	47.921	4.623
GO:0014048	regulation of glutamate secretion	1	329	1	15766	0.0405824	0.334974	47.921	4.623
GO:0035992	tendon formation	1	329	1	15766	0.0405824	0.334974	47.921	4.623
GO:0032769	negative regulation of monooxygenase activity	1	329	1	15766	0.0405824	0.334974	47.921	4.623
GO:2001250	positive regulation of ammonia assimilation cycle	1	329	1	15766	0.0405824	0.334974	47.921	4.623
GO:0060456	positive regulation of digestive system process	1	329	1	15766	0.0405824	0.334974	47.921	4.623
GO:0051585	negative regulation of dopamine uptake involved in synaptic transmission	1	329	1	15766	0.0405824	0.334974	47.921	4.623
GO:0002863	positive regulation of inflammatory response to antigenic stimulus	1	329	1	15766	0.0405824	0.334974	47.921	4.623
GO:0050961	detection of temperature stimulus involved in sensory perception	1	329	1	15766	0.0405824	0.334974	47.921	4.623
GO:0042930	enterobactin transport	1	329	1	15766	0.0405824	0.334974	47.921	4.623
GO:0051545	negative regulation of elastin biosynthetic process	1	329	1	15766	0.0405824	0.334974	47.921	4.623
GO:0001987	vasoconstriction of artery involved in baroreceptor response to lowering of systemic arterial blood pressure	1	329	1	15766	0.0405824	0.334974	47.921	4.623
GO:0050746	regulation of lipoprotein metabolic process	1	329	1	15766	0.0405824	0.334974	47.921	4.623
GO:0071873	response to norepinephrine	1	329	1	15766	0.0405824	0.334974	47.921	4.623
GO:0038185	intracellular bile acid receptor signaling pathway	1	329	1	15766	0.0405824	0.334974	47.921	4.623
GO:0042984	regulation of amyloid precursor protein biosynthetic process	1	329	1	15766	0.0405824	0.334974	47.921	4.623
GO:0050907	detection of chemical stimulus involved in sensory perception	1	329	1	15766	0.0405824	0.334974	47.921	4.623
GO:0043063	intercellular bridge organization	1	329	1	15766	0.0405824	0.334974	47.921	4.623
GO:0060809	mesodermal to mesenchymal transition involved in gastrulation	1	329	1	15766	0.0405824	0.334974	47.921	4.623
GO:0045818	negative regulation of glycogen catabolic process	1	329	1	15766	0.0405824	0.334974	47.921	4.623
GO:2000108	positive regulation of leukocyte apoptotic process	1	329	1	15766	0.0405824	0.334974	47.921	4.623
GO:0033320	UDP-D-xylose biosynthetic process	1	329	1	15766	0.0405824	0.334974	47.921	4.623
GO:0070901	mitochondrial tRNA methylation	1	329	1	15766	0.0405824	0.334974	47.921	4.623
GO:0002682	regulation of immune system process	1	329	1	15766	0.0405824	0.334974	47.921	4.623
GO:0002678	positive regulation of chronic inflammatory response	1	329	1	15766	0.0405824	0.334974	47.921	4.623
GO:2000119	negative regulation of sodium-dependent phosphate transport	1	329	1	15766	0.0405824	0.334974	47.921	4.623
GO:2000388	positive regulation of antral ovarian follicle growth	1	329	1	15766	0.0405824	0.334974	47.921	4.623
GO:2000386	positive regulation of ovarian follicle development	1	329	1	15766	0.0405824	0.334974	47.921	4.623
GO:0070495	negative regulation of thrombin receptor signaling pathway	1	329	1	15766	0.0405824	0.334974	47.921	4.623
GO:0001080	nitrogen catabolite activation of transcription from RNA polymerase II promoter	1	329	1	15766	0.0405824	0.334974	47.921	4.623
GO:2000368	positive regulation of acrosomal vesicle exocytosis	1	329	1	15766	0.0405824	0.334974	47.921	4.623
GO:0045625	regulation of T-helper 1 cell differentiation	1	329	1	15766	0.0405824	0.334974	47.921	4.623
GO:0071317	cellular response to isoquinoline alkaloid	1	329	1	15766	0.0405824	0.334974	47.921	4.623
GO:0021986	habenula development	1	329	1	15766	0.0405824	0.334974	47.921	4.623
GO:0009994	oocyte differentiation	1	329	1	15766	0.0405824	0.334974	47.921	4.623
GO:0006173	dADP biosynthetic process	1	329	1	15766	0.0405824	0.334974	47.921	4.623
GO:0046398	UDP-glucuronate metabolic process	1	329	1	15766	0.0405824	0.334974	47.921	4.623
GO:0090075	relaxation of muscle	1	329	1	15766	0.0405824	0.334974	47.921	4.623
GO:0035042	fertilization, exchange of chromosomal proteins	1	329	1	15766	0.0405824	0.334974	47.921	4.623
GO:0035803	egg coat formation	1	329	1	15766	0.0405824	0.334974	47.921	4.623
GO:0001809	positive regulation of type IV hypersensitivity	1	329	1	15766	0.0405824	0.334974	47.921	4.623
GO:2001111	positive regulation of lens epithelial cell proliferation	1	329	1	15766	0.0405824	0.334974	47.921	4.623
GO:0071357	cellular response to type I interferon	1	329	1	15766	0.0405824	0.334974	47.921	4.623
GO:0002041	intussusceptive angiogenesis	1	329	1	15766	0.0405824	0.334974	47.921	4.623
GO:0045963	negative regulation of dopamine metabolic process	1	329	1	15766	0.0405824	0.334974	47.921	4.623
GO:0010517	regulation of phospholipase activity	1	329	1	15766	0.0405824	0.334974	47.921	4.623
GO:0002932	tendon sheath development	1	329	1	15766	0.0405824	0.334974	47.921	4.623
GO:0034276	kynurenic acid biosynthetic process	1	329	1	15766	0.0405824	0.334974	47.921	4.623
GO:0051622	negative regulation of norepinephrine uptake	1	329	1	15766	0.0405824	0.334974	47.921	4.623
GO:0034255	regulation of urea metabolic process	1	329	1	15766	0.0405824	0.334974	47.921	4.623
GO:2000213	positive regulation of glutamate metabolic process	1	329	1	15766	0.0405824	0.334974	47.921	4.623
GO:0050812	regulation of acyl-CoA biosynthetic process	1	329	1	15766	0.0405824	0.334974	47.921	4.623
GO:0060700	regulation of ribonuclease activity	1	329	1	15766	0.0405824	0.334974	47.921	4.623
GO:0009653	anatomical structure morphogenesis	6	329	116	15766	0.0409993	0.334974	2.47867	4.60826
GO:0045807	positive regulation of endocytosis	2	329	14	15766	0.0417714	0.334974	6.84585	4.58134
GO:0035067	negative regulation of histone acetylation	2	329	14	15766	0.0417714	0.334974	6.84585	4.58134
GO:0007512	adult heart development	2	329	14	15766	0.0417714	0.334974	6.84585	4.58134
GO:0043154	negative regulation of cysteine-type endopeptidase activity involved in apoptotic process	4	329	60	15766	0.0428765	0.334974	3.19473	4.54367
GO:0048469	cell maturation	3	329	35	15766	0.0428898	0.334974	4.10751	4.54322
GO:0006955	immune response	13	329	354	15766	0.0436992	0.334974	1.75981	4.51625
GO:0019221	cytokine-mediated signaling pathway	10	329	249	15766	0.0441025	0.334974	1.92454	4.503
GO:0007094	mitotic spindle assembly checkpoint	3	329	36	15766	0.0457723	0.334974	3.99341	4.44938
GO:0071310	cellular response to organic substance	3	329	36	15766	0.0457723	0.334974	3.99341	4.44938
GO:0006749	glutathione metabolic process	3	329	37	15766	0.048748	0.334974	3.88548	4.35851
GO:0006334	nucleosome assembly	6	329	122	15766	0.0496926	0.334974	2.35677	4.33083
GO:0006987	activation of signaling protein activity involved in unfolded protein response	4	329	64	15766	0.0515747	0.334974	2.99506	4.27719
GO:0030819	positive regulation of cAMP biosynthetic process	3	329	38	15766	0.0518156	0.334974	3.78323	4.27047
GO:0031668	cellular response to extracellular stimulus	2	329	16	15766	0.0518421	0.334974	5.99012	4.26973
GO:0023019	signal transduction involved in regulation of gene expression	2	329	16	15766	0.0518421	0.334974	5.99012	4.26973
GO:0002089	lens morphogenesis in camera-type eye	2	329	16	15766	0.0518421	0.334974	5.99012	4.26973
GO:0032092	positive regulation of protein binding	3	329	39	15766	0.0549739	0.334974	3.68623	4.18511
GO:0048546	digestive tract morphogenesis	2	329	17	15766	0.0571678	0.334974	5.63776	4.12865
GO:0071320	cellular response to cAMP	3	329	40	15766	0.0582218	0.334974	3.59407	4.1023
GO:0009408	response to heat	3	329	40	15766	0.0582218	0.334974	3.59407	4.1023
GO:0007399	nervous system development	15	329	447	15766	0.0595232	0.334974	1.60809	4.07041
GO:0042508	tyrosine phosphorylation of Stat1 protein	1	329	2	15766	0.0602499	0.334974	23.9605	4.0529
GO:0048850	hypophysis morphogenesis	1	329	2	15766	0.0602499	0.334974	23.9605	4.0529
GO:0003419	growth plate cartilage chondrocyte proliferation	1	329	2	15766	0.0602499	0.334974	23.9605	4.0529
GO:0051053	negative regulation of DNA metabolic process	1	329	2	15766	0.0602499	0.334974	23.9605	4.0529
GO:0019860	uracil metabolic process	1	329	2	15766	0.0602499	0.334974	23.9605	4.0529
GO:0002729	positive regulation of natural killer cell cytokine production	1	329	2	15766	0.0602499	0.334974	23.9605	4.0529
GO:0010921	regulation of phosphatase activity	1	329	2	15766	0.0602499	0.334974	23.9605	4.0529
GO:0002302	CD8-positive, alpha-beta T cell differentiation involved in immune response	1	329	2	15766	0.0602499	0.334974	23.9605	4.0529
GO:0042322	negative regulation of circadian sleep/wake cycle, REM sleep	1	329	2	15766	0.0602499	0.334974	23.9605	4.0529
GO:0000715	nucleotide-excision repair, DNA damage recognition	1	329	2	15766	0.0602499	0.334974	23.9605	4.0529
GO:0046475	glycerophospholipid catabolic process	1	329	2	15766	0.0602499	0.334974	23.9605	4.0529
GO:0010983	positive regulation of high-density lipoprotein particle clearance	1	329	2	15766	0.0602499	0.334974	23.9605	4.0529
GO:0003278	apoptotic process involved in heart morphogenesis	1	329	2	15766	0.0602499	0.334974	23.9605	4.0529
GO:0014062	regulation of serotonin secretion	1	329	2	15766	0.0602499	0.334974	23.9605	4.0529
GO:0060437	lung growth	1	329	2	15766	0.0602499	0.334974	23.9605	4.0529
GO:0060032	notochord regression	1	329	2	15766	0.0602499	0.334974	23.9605	4.0529
GO:0035994	response to muscle stretch	1	329	2	15766	0.0602499	0.334974	23.9605	4.0529
GO:0035710	CD4-positive, alpha-beta T cell activation	1	329	2	15766	0.0602499	0.334974	23.9605	4.0529
GO:0006109	regulation of carbohydrate metabolic process	1	329	2	15766	0.0602499	0.334974	23.9605	4.0529
GO:0051583	dopamine uptake involved in synaptic transmission	1	329	2	15766	0.0602499	0.334974	23.9605	4.0529
GO:0051586	positive regulation of dopamine uptake involved in synaptic transmission	1	329	2	15766	0.0602499	0.334974	23.9605	4.0529
GO:0051306	mitotic sister chromatid separation	1	329	2	15766	0.0602499	0.334974	23.9605	4.0529
GO:0071417	cellular response to organonitrogen compound	1	329	2	15766	0.0602499	0.334974	23.9605	4.0529
GO:0050968	detection of chemical stimulus involved in sensory perception of pain	1	329	2	15766	0.0602499	0.334974	23.9605	4.0529
GO:0001996	positive regulation of heart rate by epinephrine-norepinephrine	1	329	2	15766	0.0602499	0.334974	23.9605	4.0529
GO:0001997	positive regulation of the force of heart contraction by epinephrine-norepinephrine	1	329	2	15766	0.0602499	0.334974	23.9605	4.0529
GO:0070327	thyroid hormone transport	1	329	2	15766	0.0602499	0.334974	23.9605	4.0529
GO:0061386	closure of optic fissure	1	329	2	15766	0.0602499	0.334974	23.9605	4.0529
GO:0007418	ventral midline development	1	329	2	15766	0.0602499	0.334974	23.9605	4.0529
GO:2000304	positive regulation of ceramide biosynthetic process	1	329	2	15766	0.0602499	0.334974	23.9605	4.0529
GO:0034344	regulation of type III interferon production	1	329	2	15766	0.0602499	0.334974	23.9605	4.0529
GO:0090177	establishment of planar polarity involved in neural tube closure	1	329	2	15766	0.0602499	0.334974	23.9605	4.0529
GO:0045819	positive regulation of glycogen catabolic process	1	329	2	15766	0.0602499	0.334974	23.9605	4.0529
GO:0050653	chondroitin sulfate proteoglycan biosynthetic process, polysaccharide chain biosynthetic process	1	329	2	15766	0.0602499	0.334974	23.9605	4.0529
GO:0070268	cornification	1	329	2	15766	0.0602499	0.334974	23.9605	4.0529
GO:0048743	positive regulation of skeletal muscle fiber development	1	329	2	15766	0.0602499	0.334974	23.9605	4.0529
GO:0045606	positive regulation of epidermal cell differentiation	1	329	2	15766	0.0602499	0.334974	23.9605	4.0529
GO:0009220	pyrimidine ribonucleotide biosynthetic process	1	329	2	15766	0.0602499	0.334974	23.9605	4.0529
GO:2000172	regulation of branching morphogenesis of a nerve	1	329	2	15766	0.0602499	0.334974	23.9605	4.0529
GO:0071314	cellular response to cocaine	1	329	2	15766	0.0602499	0.334974	23.9605	4.0529
GO:0006172	ADP biosynthetic process	1	329	2	15766	0.0602499	0.334974	23.9605	4.0529
GO:0003170	heart valve development	1	329	2	15766	0.0602499	0.334974	23.9605	4.0529
GO:1902261	positive regulation of delayed rectifier potassium channel activity	1	329	2	15766	0.0602499	0.334974	23.9605	4.0529
GO:1902174	positive regulation of keratinocyte apoptotic process	1	329	2	15766	0.0602499	0.334974	23.9605	4.0529
GO:0051902	negative regulation of mitochondrial depolarization	1	329	2	15766	0.0602499	0.334974	23.9605	4.0529
GO:0006210	thymine catabolic process	1	329	2	15766	0.0602499	0.334974	23.9605	4.0529
GO:0006212	uracil catabolic process	1	329	2	15766	0.0602499	0.334974	23.9605	4.0529
GO:0071506	cellular response to mycophenolic acid	1	329	2	15766	0.0602499	0.334974	23.9605	4.0529
GO:2000854	positive regulation of corticosterone secretion	1	329	2	15766	0.0602499	0.334974	23.9605	4.0529
GO:0051464	positive regulation of cortisol secretion	1	329	2	15766	0.0602499	0.334974	23.9605	4.0529
GO:0070093	negative regulation of glucagon secretion	1	329	2	15766	0.0602499	0.334974	23.9605	4.0529
GO:0045906	negative regulation of vasoconstriction	1	329	2	15766	0.0602499	0.334974	23.9605	4.0529
GO:0045920	negative regulation of exocytosis	1	329	2	15766	0.0602499	0.334974	23.9605	4.0529
GO:0045023	G0 to G1 transition	1	329	2	15766	0.0602499	0.334974	23.9605	4.0529
GO:0039528	cytoplasmic pattern recognition receptor signaling pathway in response to virus	1	329	2	15766	0.0602499	0.334974	23.9605	4.0529
GO:0055074	calcium ion homeostasis	2	329	18	15766	0.0626735	0.334974	5.32455	3.996
GO:0032402	melanosome transport	2	329	18	15766	0.0626735	0.334974	5.32455	3.996
GO:0044344	cellular response to fibroblast growth factor stimulus	2	329	18	15766	0.0626735	0.334974	5.32455	3.996
GO:0048709	oligodendrocyte differentiation	2	329	18	15766	0.0626735	0.334974	5.32455	3.996
GO:0048557	embryonic digestive tract morphogenesis	2	329	18	15766	0.0626735	0.334974	5.32455	3.996
GO:0032438	melanosome organization	2	329	18	15766	0.0626735	0.334974	5.32455	3.996
GO:0060395	SMAD protein signal transduction	2	329	18	15766	0.0626735	0.334974	5.32455	3.996
GO:0007567	parturition	2	329	18	15766	0.0626735	0.334974	5.32455	3.996
GO:0010628	positive regulation of gene expression	7	329	164	15766	0.0647533	0.334974	2.04541	3.9489
GO:0048015	phosphatidylinositol-mediated signaling	6	329	132	15766	0.0665074	0.334974	2.17823	3.91034
GO:0006171	cAMP biosynthetic process	2	329	19	15766	0.0683496	0.334974	5.04431	3.87092
GO:0045786	negative regulation of cell cycle	3	329	43	15766	0.0684886	0.334974	3.34332	3.86799
GO:0009612	response to mechanical stimulus	3	329	44	15766	0.0720805	0.334974	3.26734	3.79425
GO:0017157	regulation of exocytosis	2	329	20	15766	0.0741867	0.334974	4.7921	3.7527
GO:0001819	positive regulation of cytokine production	2	329	20	15766	0.0741867	0.334974	4.7921	3.7527
GO:0051281	positive regulation of release of sequestered calcium ion into cytosol	2	329	20	15766	0.0741867	0.334974	4.7921	3.7527
GO:0001934	positive regulation of protein phosphorylation	5	329	104	15766	0.0749264	0.334974	2.30389	3.73838
GO:0008344	adult locomotory behavior	3	329	45	15766	0.0757546	0.334974	3.19473	3.72252
GO:0016525	negative regulation of angiogenesis	3	329	46	15766	0.0795093	0.334974	3.12528	3.65273
GO:0051781	positive regulation of cell division	3	329	46	15766	0.0795093	0.334974	3.12528	3.65273
GO:0042506	tyrosine phosphorylation of Stat5 protein	1	329	3	15766	0.0795131	0.334974	15.9737	3.65266
GO:0010737	protein kinase A signaling	1	329	3	15766	0.0795131	0.334974	15.9737	3.65266
GO:0042775	mitochondrial ATP synthesis coupled electron transport	1	329	3	15766	0.0795131	0.334974	15.9737	3.65266
GO:0008078	mesodermal cell migration	1	329	3	15766	0.0795131	0.334974	15.9737	3.65266
GO:0051097	negative regulation of helicase activity	1	329	3	15766	0.0795131	0.334974	15.9737	3.65266
GO:0051054	positive regulation of DNA metabolic process	1	329	3	15766	0.0795131	0.334974	15.9737	3.65266
GO:0032649	regulation of interferon-gamma production	1	329	3	15766	0.0795131	0.334974	15.9737	3.65266
GO:0046879	hormone secretion	1	329	3	15766	0.0795131	0.334974	15.9737	3.65266
GO:0000320	re-entry into mitotic cell cycle	1	329	3	15766	0.0795131	0.334974	15.9737	3.65266
GO:0019276	UDP-N-acetylgalactosamine metabolic process	1	329	3	15766	0.0795131	0.334974	15.9737	3.65266
GO:0010040	response to iron(II) ion	1	329	3	15766	0.0795131	0.334974	15.9737	3.65266
GO:0003085	negative regulation of systemic arterial blood pressure	1	329	3	15766	0.0795131	0.334974	15.9737	3.65266
GO:0071674	mononuclear cell migration	1	329	3	15766	0.0795131	0.334974	15.9737	3.65266
GO:0035990	tendon cell differentiation	1	329	3	15766	0.0795131	0.334974	15.9737	3.65266
GO:0035995	detection of muscle stretch	1	329	3	15766	0.0795131	0.334974	15.9737	3.65266
GO:0050974	detection of mechanical stimulus involved in sensory perception	1	329	3	15766	0.0795131	0.334974	15.9737	3.65266
GO:0044319	wound healing, spreading of cells	1	329	3	15766	0.0795131	0.334974	15.9737	3.65266
GO:0009597	detection of virus	1	329	3	15766	0.0795131	0.334974	15.9737	3.65266
GO:0015942	formate metabolic process	1	329	3	15766	0.0795131	0.334974	15.9737	3.65266
GO:0032376	positive regulation of cholesterol transport	1	329	3	15766	0.0795131	0.334974	15.9737	3.65266
GO:0002181	cytoplasmic translation	1	329	3	15766	0.0795131	0.334974	15.9737	3.65266
GO:0070317	negative regulation of G0 to G1 transition	1	329	3	15766	0.0795131	0.334974	15.9737	3.65266
GO:0060005	vestibular reflex	1	329	3	15766	0.0795131	0.334974	15.9737	3.65266
GO:0001562	response to protozoan	1	329	3	15766	0.0795131	0.334974	15.9737	3.65266
GO:0010668	ectodermal cell differentiation	1	329	3	15766	0.0795131	0.334974	15.9737	3.65266
GO:0045836	positive regulation of meiosis	1	329	3	15766	0.0795131	0.334974	15.9737	3.65266
GO:0010841	positive regulation of circadian sleep/wake cycle, wakefulness	1	329	3	15766	0.0795131	0.334974	15.9737	3.65266
GO:0002666	positive regulation of T cell tolerance induction	1	329	3	15766	0.0795131	0.334974	15.9737	3.65266
GO:0048769	sarcomerogenesis	1	329	3	15766	0.0795131	0.334974	15.9737	3.65266
GO:0034465	response to carbon monoxide	1	329	3	15766	0.0795131	0.334974	15.9737	3.65266
GO:0050651	dermatan sulfate proteoglycan biosynthetic process	1	329	3	15766	0.0795131	0.334974	15.9737	3.65266
GO:0007290	spermatid nucleus elongation	1	329	3	15766	0.0795131	0.334974	15.9737	3.65266
GO:0045066	regulatory T cell differentiation	1	329	3	15766	0.0795131	0.334974	15.9737	3.65266
GO:2000360	negative regulation of binding of sperm to zona pellucida	1	329	3	15766	0.0795131	0.334974	15.9737	3.65266
GO:2000599	negative regulation of cyclin catabolic process	1	329	3	15766	0.0795131	0.334974	15.9737	3.65266
GO:0036003	positive regulation of transcription from RNA polymerase II promoter in response to stress	1	329	3	15766	0.0795131	0.334974	15.9737	3.65266
GO:0033512	L-lysine catabolic process to acetyl-CoA via saccharopine	1	329	3	15766	0.0795131	0.334974	15.9737	3.65266
GO:0021979	hypothalamus cell differentiation	1	329	3	15766	0.0795131	0.334974	15.9737	3.65266
GO:0060535	trachea cartilage morphogenesis	1	329	3	15766	0.0795131	0.334974	15.9737	3.65266
GO:0021938	smoothened signaling pathway involved in regulation of cerebellar granule cell precursor cell proliferation	1	329	3	15766	0.0795131	0.334974	15.9737	3.65266
GO:0000463	maturation of LSU-rRNA from tricistronic rRNA transcript (SSU-rRNA, 5.8S rRNA, LSU-rRNA)	1	329	3	15766	0.0795131	0.334974	15.9737	3.65266
GO:0021957	corticospinal tract morphogenesis	1	329	3	15766	0.0795131	0.334974	15.9737	3.65266
GO:0034418	urate biosynthetic process	1	329	3	15766	0.0795131	0.334974	15.9737	3.65266
GO:0000466	maturation of 5.8S rRNA from tricistronic rRNA transcript (SSU-rRNA, 5.8S rRNA, LSU-rRNA)	1	329	3	15766	0.0795131	0.334974	15.9737	3.65266
GO:0032466	negative regulation of cytokinesis	1	329	3	15766	0.0795131	0.334974	15.9737	3.65266
GO:0043932	ossification involved in bone remodeling	1	329	3	15766	0.0795131	0.334974	15.9737	3.65266
GO:0051454	intracellular pH elevation	1	329	3	15766	0.0795131	0.334974	15.9737	3.65266
GO:0051612	negative regulation of serotonin uptake	1	329	3	15766	0.0795131	0.334974	15.9737	3.65266
GO:0070858	negative regulation of bile acid biosynthetic process	1	329	3	15766	0.0795131	0.334974	15.9737	3.65266
GO:1901800	positive regulation of proteasomal protein catabolic process	1	329	3	15766	0.0795131	0.334974	15.9737	3.65266
GO:0030241	skeletal muscle myosin thick filament assembly	1	329	3	15766	0.0795131	0.334974	15.9737	3.65266
GO:0015014	heparan sulfate proteoglycan biosynthetic process, polysaccharide chain biosynthetic process	1	329	3	15766	0.0795131	0.334974	15.9737	3.65266
GO:0002922	positive regulation of humoral immune response	1	329	3	15766	0.0795131	0.334974	15.9737	3.65266
GO:0039529	RIG-I signaling pathway	1	329	3	15766	0.0795131	0.334974	15.9737	3.65266
GO:0038095	Fc-epsilon receptor signaling pathway	7	329	173	15766	0.0799862	0.334974	1.939	3.64411
GO:0048169	regulation of long-term neuronal synaptic plasticity	2	329	21	15766	0.0801758	0.334974	4.5639	3.64069
GO:0030100	regulation of endocytosis	2	329	21	15766	0.0801758	0.334974	4.5639	3.64069
GO:0045909	positive regulation of vasodilation	2	329	21	15766	0.0801758	0.334974	4.5639	3.64069
GO:0007610	behavior	3	329	47	15766	0.0833432	0.343466	3.05879	3.58479
GO:0060291	long-term synaptic potentiation	2	329	22	15766	0.0863082	0.343466	4.35645	3.53436
GO:0031424	keratinization	2	329	22	15766	0.0863082	0.343466	4.35645	3.53436
GO:0009755	hormone-mediated signaling pathway	2	329	22	15766	0.0863082	0.343466	4.35645	3.53436
GO:0046326	positive regulation of glucose import	2	329	22	15766	0.0863082	0.343466	4.35645	3.53436
GO:0033138	positive regulation of peptidyl-serine phosphorylation	3	329	48	15766	0.0872543	0.343466	2.99506	3.51863
GO:0007015	actin filament organization	3	329	49	15766	0.0912412	0.343466	2.93394	3.45417
GO:0036150	phosphatidylserine acyl-chain remodeling	2	329	23	15766	0.0925754	0.343466	4.16704	3.43323
GO:0032728	positive regulation of interferon-beta production	2	329	23	15766	0.0925754	0.343466	4.16704	3.43323
GO:0045070	positive regulation of viral genome replication	2	329	23	15766	0.0925754	0.343466	4.16704	3.43323
GO:0042130	negative regulation of T cell proliferation	2	329	23	15766	0.0925754	0.343466	4.16704	3.43323
GO:0014009	glial cell proliferation	1	329	4	15766	0.0983802	0.343466	11.9802	3.34549
GO:0070189	kynurenine metabolic process	1	329	4	15766	0.0983802	0.343466	11.9802	3.34549
GO:0042759	long-chain fatty acid biosynthetic process	1	329	4	15766	0.0983802	0.343466	11.9802	3.34549
GO:0046882	negative regulation of follicle-stimulating hormone secretion	1	329	4	15766	0.0983802	0.343466	11.9802	3.34549
GO:0010002	cardioblast differentiation	1	329	4	15766	0.0983802	0.343466	11.9802	3.34549
GO:0034773	histone H4-K20 trimethylation	1	329	4	15766	0.0983802	0.343466	11.9802	3.34549
GO:0034770	histone H4-K20 methylation	1	329	4	15766	0.0983802	0.343466	11.9802	3.34549
GO:0060406	positive regulation of penile erection	1	329	4	15766	0.0983802	0.343466	11.9802	3.34549
GO:0071499	cellular response to laminar fluid shear stress	1	329	4	15766	0.0983802	0.343466	11.9802	3.34549
GO:0060415	muscle tissue morphogenesis	1	329	4	15766	0.0983802	0.343466	11.9802	3.34549
GO:0043367	CD4-positive, alpha-beta T cell differentiation	1	329	4	15766	0.0983802	0.343466	11.9802	3.34549
GO:0021540	corpus callosum morphogenesis	1	329	4	15766	0.0983802	0.343466	11.9802	3.34549
GO:0032354	response to follicle-stimulating hormone	1	329	4	15766	0.0983802	0.343466	11.9802	3.34549
GO:0060688	regulation of morphogenesis of a branching structure	1	329	4	15766	0.0983802	0.343466	11.9802	3.34549
GO:0016101	diterpenoid metabolic process	1	329	4	15766	0.0983802	0.343466	11.9802	3.34549
GO:0060699	regulation of endoribonuclease activity	1	329	4	15766	0.0983802	0.343466	11.9802	3.34549
GO:1901990	regulation of mitotic cell cycle phase transition	1	329	4	15766	0.0983802	0.343466	11.9802	3.34549
GO:0022612	gland morphogenesis	1	329	4	15766	0.0983802	0.343466	11.9802	3.34549
GO:2000553	positive regulation of T-helper 2 cell cytokine production	1	329	4	15766	0.0983802	0.343466	11.9802	3.34549
GO:0042089	cytokine biosynthetic process	1	329	4	15766	0.0983802	0.343466	11.9802	3.34549
GO:0001774	microglial cell activation	1	329	4	15766	0.0983802	0.343466	11.9802	3.34549
GO:2000987	positive regulation of behavioral fear response	1	329	4	15766	0.0983802	0.343466	11.9802	3.34549
GO:0032387	negative regulation of intracellular transport	1	329	4	15766	0.0983802	0.343466	11.9802	3.34549
GO:0048295	positive regulation of isotype switching to IgE isotypes	1	329	4	15766	0.0983802	0.343466	11.9802	3.34549
GO:0070309	lens fiber cell morphogenesis	1	329	4	15766	0.0983802	0.343466	11.9802	3.34549
GO:0045820	negative regulation of glycolysis	1	329	4	15766	0.0983802	0.343466	11.9802	3.34549
GO:0051100	negative regulation of binding	1	329	4	15766	0.0983802	0.343466	11.9802	3.34549
GO:0060023	soft palate development	1	329	4	15766	0.0983802	0.343466	11.9802	3.34549
GO:0097084	vascular smooth muscle cell development	1	329	4	15766	0.0983802	0.343466	11.9802	3.34549
GO:0019941	modification-dependent protein catabolic process	1	329	4	15766	0.0983802	0.343466	11.9802	3.34549
GO:2000117	negative regulation of cysteine-type endopeptidase activity	1	329	4	15766	0.0983802	0.343466	11.9802	3.34549
GO:0045061	thymic T cell selection	1	329	4	15766	0.0983802	0.343466	11.9802	3.34549
GO:0050689	negative regulation of defense response to virus by host	1	329	4	15766	0.0983802	0.343466	11.9802	3.34549
GO:0008628	hormone-mediated apoptotic signaling pathway	1	329	4	15766	0.0983802	0.343466	11.9802	3.34549
GO:0007000	nucleolus organization	1	329	4	15766	0.0983802	0.343466	11.9802	3.34549
GO:0022601	menstrual cycle phase	1	329	4	15766	0.0983802	0.343466	11.9802	3.34549
GO:0035902	response to immobilization stress	1	329	4	15766	0.0983802	0.343466	11.9802	3.34549
GO:0046321	positive regulation of fatty acid oxidation	1	329	4	15766	0.0983802	0.343466	11.9802	3.34549
GO:0060735	regulation of eIF2 alpha phosphorylation by dsRNA	1	329	4	15766	0.0983802	0.343466	11.9802	3.34549
GO:0060732	positive regulation of inositol phosphate biosynthetic process	1	329	4	15766	0.0983802	0.343466	11.9802	3.34549
GO:0046101	hypoxanthine biosynthetic process	1	329	4	15766	0.0983802	0.343466	11.9802	3.34549
GO:0032410	negative regulation of transporter activity	1	329	4	15766	0.0983802	0.343466	11.9802	3.34549
GO:0051461	positive regulation of corticotropin secretion	1	329	4	15766	0.0983802	0.343466	11.9802	3.34549
GO:0060563	neuroepithelial cell differentiation	1	329	4	15766	0.0983802	0.343466	11.9802	3.34549
GO:0033601	positive regulation of mammary gland epithelial cell proliferation	1	329	4	15766	0.0983802	0.343466	11.9802	3.34549
GO:0010513	positive regulation of phosphatidylinositol biosynthetic process	1	329	4	15766	0.0983802	0.343466	11.9802	3.34549
GO:0060126	somatotropin secreting cell differentiation	1	329	4	15766	0.0983802	0.343466	11.9802	3.34549
GO:0070857	regulation of bile acid biosynthetic process	1	329	4	15766	0.0983802	0.343466	11.9802	3.34549
GO:0009888	tissue development	2	329	24	15766	0.0989693	0.343466	3.99341	3.33688
GO:0019229	regulation of vasoconstriction	2	329	24	15766	0.0989693	0.343466	3.99341	3.33688
GO:0045664	regulation of neuron differentiation	2	329	24	15766	0.0989693	0.343466	3.99341	3.33688
GO:0030513	positive regulation of BMP signaling pathway	2	329	24	15766	0.0989693	0.343466	3.99341	3.33688
GO:0031397	negative regulation of protein ubiquitination	2	329	25	15766	0.105482	0.35249	3.83368	3.24493
GO:0001958	endochondral ossification	2	329	25	15766	0.105482	0.35249	3.83368	3.24493
GO:0000188	inactivation of MAPK activity	2	329	25	15766	0.105482	0.35249	3.83368	3.24493
GO:0032091	negative regulation of protein binding	2	329	25	15766	0.105482	0.35249	3.83368	3.24493
GO:0001938	positive regulation of endothelial cell proliferation	3	329	54	15766	0.11225	0.35249	2.66228	3.15521
GO:0045860	positive regulation of protein kinase activity	3	329	54	15766	0.11225	0.35249	2.66228	3.15521
GO:0042503	tyrosine phosphorylation of Stat3 protein	1	329	5	15766	0.116859	0.35249	9.58419	3.09715
GO:0018916	nitrobenzene metabolic process	1	329	5	15766	0.116859	0.35249	9.58419	3.09715
GO:0055062	phosphate ion homeostasis	1	329	5	15766	0.116859	0.35249	9.58419	3.09715
GO:0048660	regulation of smooth muscle cell proliferation	1	329	5	15766	0.116859	0.35249	9.58419	3.09715
GO:0003211	cardiac ventricle formation	1	329	5	15766	0.116859	0.35249	9.58419	3.09715
GO:0019060	intracellular transport of viral protein in host cell	1	329	5	15766	0.116859	0.35249	9.58419	3.09715
GO:0071455	cellular response to hyperoxia	1	329	5	15766	0.116859	0.35249	9.58419	3.09715
GO:0045577	regulation of B cell differentiation	1	329	5	15766	0.116859	0.35249	9.58419	3.09715
GO:0060040	retinal bipolar neuron differentiation	1	329	5	15766	0.116859	0.35249	9.58419	3.09715
GO:0032962	positive regulation of inositol trisphosphate biosynthetic process	1	329	5	15766	0.116859	0.35249	9.58419	3.09715
GO:0001757	somite specification	1	329	5	15766	0.116859	0.35249	9.58419	3.09715
GO:0021782	glial cell development	1	329	5	15766	0.116859	0.35249	9.58419	3.09715
GO:0002830	positive regulation of type 2 immune response	1	329	5	15766	0.116859	0.35249	9.58419	3.09715
GO:0031284	positive regulation of guanylate cyclase activity	1	329	5	15766	0.116859	0.35249	9.58419	3.09715
GO:0043030	regulation of macrophage activation	1	329	5	15766	0.116859	0.35249	9.58419	3.09715
GO:1901381	positive regulation of potassium ion transmembrane transport	1	329	5	15766	0.116859	0.35249	9.58419	3.09715
GO:0001956	positive regulation of neurotransmitter secretion	1	329	5	15766	0.116859	0.35249	9.58419	3.09715
GO:0060022	hard palate development	1	329	5	15766	0.116859	0.35249	9.58419	3.09715
GO:0070233	negative regulation of T cell apoptotic process	1	329	5	15766	0.116859	0.35249	9.58419	3.09715
GO:0045657	positive regulation of monocyte differentiation	1	329	5	15766	0.116859	0.35249	9.58419	3.09715
GO:0045472	response to ether	1	329	5	15766	0.116859	0.35249	9.58419	3.09715
GO:0050650	chondroitin sulfate proteoglycan biosynthetic process	1	329	5	15766	0.116859	0.35249	9.58419	3.09715
GO:0045217	cell-cell junction maintenance	1	329	5	15766	0.116859	0.35249	9.58419	3.09715
GO:0003300	cardiac muscle hypertrophy	1	329	5	15766	0.116859	0.35249	9.58419	3.09715
GO:0021960	anterior commissure morphogenesis	1	329	5	15766	0.116859	0.35249	9.58419	3.09715
GO:0043457	regulation of cellular respiration	1	329	5	15766	0.116859	0.35249	9.58419	3.09715
GO:0032502	developmental process	1	329	5	15766	0.116859	0.35249	9.58419	3.09715
GO:0007006	mitochondrial membrane organization	1	329	5	15766	0.116859	0.35249	9.58419	3.09715
GO:0007021	tubulin complex assembly	1	329	5	15766	0.116859	0.35249	9.58419	3.09715
GO:0042403	thyroid hormone metabolic process	1	329	5	15766	0.116859	0.35249	9.58419	3.09715
GO:0060712	spongiotrophoblast layer development	1	329	5	15766	0.116859	0.35249	9.58419	3.09715
GO:0032071	regulation of endodeoxyribonuclease activity	1	329	5	15766	0.116859	0.35249	9.58419	3.09715
GO:0042129	regulation of T cell proliferation	1	329	5	15766	0.116859	0.35249	9.58419	3.09715
GO:0060591	chondroblast differentiation	1	329	5	15766	0.116859	0.35249	9.58419	3.09715
GO:0006015	5-phosphoribose 1-diphosphate biosynthetic process	1	329	5	15766	0.116859	0.35249	9.58419	3.09715
GO:0032811	negative regulation of epinephrine secretion	1	329	5	15766	0.116859	0.35249	9.58419	3.09715
GO:0021696	cerebellar cortex morphogenesis	1	329	5	15766	0.116859	0.35249	9.58419	3.09715
GO:0030091	protein repair	1	329	5	15766	0.116859	0.35249	9.58419	3.09715
GO:0032446	protein modification by small protein conjugation	1	329	5	15766	0.116859	0.35249	9.58419	3.09715
GO:0044249	cellular biosynthetic process	1	329	5	15766	0.116859	0.35249	9.58419	3.09715
GO:0030263	apoptotic chromosome condensation	1	329	5	15766	0.116859	0.35249	9.58419	3.09715
GO:0030240	skeletal muscle thin filament assembly	1	329	5	15766	0.116859	0.35249	9.58419	3.09715
GO:0070458	cellular detoxification of nitrogen compound	1	329	5	15766	0.116859	0.35249	9.58419	3.09715
GO:0051026	chiasma assembly	1	329	5	15766	0.116859	0.35249	9.58419	3.09715
GO:0035093	spermatogenesis, exchange of chromosomal proteins	1	329	5	15766	0.116859	0.35249	9.58419	3.09715
GO:0001661	conditioned taste aversion	1	329	5	15766	0.116859	0.35249	9.58419	3.09715
GO:0050801	ion homeostasis	1	329	5	15766	0.116859	0.35249	9.58419	3.09715
GO:0003357	noradrenergic neuron differentiation	1	329	5	15766	0.116859	0.35249	9.58419	3.09715
GO:0015807	L-amino acid transport	1	329	5	15766	0.116859	0.35249	9.58419	3.09715
GO:0031102	neuron projection regeneration	1	329	5	15766	0.116859	0.35249	9.58419	3.09715
GO:0042493	response to drug	10	329	304	15766	0.117176	0.35262	1.57635	3.09325
GO:0009636	response to toxic substance	4	329	87	15766	0.118048	0.353778	2.20326	3.08255
GO:0048863	stem cell differentiation	2	329	27	15766	0.118834	0.353778	3.5497	3.07298
GO:0001937	negative regulation of endothelial cell proliferation	2	329	27	15766	0.118834	0.353778	3.5497	3.07298
GO:0048589	developmental growth	2	329	27	15766	0.118834	0.353778	3.5497	3.07298
GO:0050900	leukocyte migration	5	329	121	15766	0.118931	0.353778	1.98021	3.0718
GO:0006865	amino acid transport	3	329	56	15766	0.121122	0.359467	2.56719	3.04547
GO:0006950	response to stress	7	329	194	15766	0.122784	0.359983	1.72911	3.0258
GO:0007286	spermatid development	3	329	57	15766	0.125651	0.359983	2.52216	2.99251
GO:0090263	positive regulation of canonical Wnt signaling pathway	3	329	57	15766	0.125651	0.359983	2.52216	2.99251
GO:0042517	positive regulation of tyrosine phosphorylation of Stat3 protein	2	329	28	15766	0.125658	0.359983	3.42293	2.99242
GO:0036152	phosphatidylethanolamine acyl-chain remodeling	2	329	28	15766	0.125658	0.359983	3.42293	2.99242
GO:0030182	neuron differentiation	5	329	124	15766	0.127728	0.359983	1.9323	2.96885
GO:0030154	cell differentiation	19	329	671	15766	0.128001	0.359983	1.35693	2.96577
GO:0045471	response to ethanol	4	329	90	15766	0.128588	0.359983	2.12982	2.95917
GO:0007369	gastrulation	2	329	29	15766	0.132573	0.359983	3.30489	2.91514
GO:0007422	peripheral nervous system development	2	329	29	15766	0.132573	0.359983	3.30489	2.91514
GO:1900740	positive regulation of protein insertion into mitochondrial membrane involved in apoptotic signaling pathway	2	329	29	15766	0.132573	0.359983	3.30489	2.91514
GO:0009409	response to cold	2	329	29	15766	0.132573	0.359983	3.30489	2.91514
GO:0010738	regulation of protein kinase A signaling	1	329	6	15766	0.134959	0.359983	7.98683	2.88941
GO:0031573	intra-S DNA damage checkpoint	1	329	6	15766	0.134959	0.359983	7.98683	2.88941
GO:0030816	positive regulation of cAMP metabolic process	1	329	6	15766	0.134959	0.359983	7.98683	2.88941
GO:0030828	positive regulation of cGMP biosynthetic process	1	329	6	15766	0.134959	0.359983	7.98683	2.88941
GO:0038092	nodal signaling pathway	1	329	6	15766	0.134959	0.359983	7.98683	2.88941
GO:0046628	positive regulation of insulin receptor signaling pathway	1	329	6	15766	0.134959	0.359983	7.98683	2.88941
GO:0003209	cardiac atrium morphogenesis	1	329	6	15766	0.134959	0.359983	7.98683	2.88941
GO:0042308	negative regulation of protein import into nucleus	1	329	6	15766	0.134959	0.359983	7.98683	2.88941
GO:0043576	regulation of respiratory gaseous exchange	1	329	6	15766	0.134959	0.359983	7.98683	2.88941
GO:0001714	endodermal cell fate specification	1	329	6	15766	0.134959	0.359983	7.98683	2.88941
GO:0048240	sperm capacitation	1	329	6	15766	0.134959	0.359983	7.98683	2.88941
GO:0071280	cellular response to copper ion	1	329	6	15766	0.134959	0.359983	7.98683	2.88941
GO:0046007	negative regulation of activated T cell proliferation	1	329	6	15766	0.134959	0.359983	7.98683	2.88941
GO:2001020	regulation of response to DNA damage stimulus	1	329	6	15766	0.134959	0.359983	7.98683	2.88941
GO:0071421	manganese ion transmembrane transport	1	329	6	15766	0.134959	0.359983	7.98683	2.88941
GO:0050966	detection of mechanical stimulus involved in sensory perception of pain	1	329	6	15766	0.134959	0.359983	7.98683	2.88941
GO:0051573	negative regulation of histone H3-K9 methylation	1	329	6	15766	0.134959	0.359983	7.98683	2.88941
GO:0051151	negative regulation of smooth muscle cell differentiation	1	329	6	15766	0.134959	0.359983	7.98683	2.88941
GO:0035767	endothelial cell chemotaxis	1	329	6	15766	0.134959	0.359983	7.98683	2.88941
GO:2000344	positive regulation of acrosome reaction	1	329	6	15766	0.134959	0.359983	7.98683	2.88941
GO:0034105	positive regulation of tissue remodeling	1	329	6	15766	0.134959	0.359983	7.98683	2.88941
GO:0045085	negative regulation of interleukin-2 biosynthetic process	1	329	6	15766	0.134959	0.359983	7.98683	2.88941
GO:0048752	semicircular canal morphogenesis	1	329	6	15766	0.134959	0.359983	7.98683	2.88941
GO:0050672	negative regulation of lymphocyte proliferation	1	329	6	15766	0.134959	0.359983	7.98683	2.88941
GO:0048732	gland development	1	329	6	15766	0.134959	0.359983	7.98683	2.88941
GO:0035457	cellular response to interferon-alpha	1	329	6	15766	0.134959	0.359983	7.98683	2.88941
GO:0010826	negative regulation of centrosome duplication	1	329	6	15766	0.134959	0.359983	7.98683	2.88941
GO:0048304	positive regulation of isotype switching to IgG isotypes	1	329	6	15766	0.134959	0.359983	7.98683	2.88941
GO:0071504	cellular response to heparin	1	329	6	15766	0.134959	0.359983	7.98683	2.88941
GO:0032020	ISG15-protein conjugation	1	329	6	15766	0.134959	0.359983	7.98683	2.88941
GO:0030488	tRNA methylation	1	329	6	15766	0.134959	0.359983	7.98683	2.88941
GO:0016242	negative regulation of macroautophagy	1	329	6	15766	0.134959	0.359983	7.98683	2.88941
GO:0010518	positive regulation of phospholipase activity	1	329	6	15766	0.134959	0.359983	7.98683	2.88941
GO:0060122	inner ear receptor stereocilium organization	1	329	6	15766	0.134959	0.359983	7.98683	2.88941
GO:0030948	negative regulation of vascular endothelial growth factor receptor signaling pathway	1	329	6	15766	0.134959	0.359983	7.98683	2.88941
GO:0003376	sphingosine-1-phosphate signaling pathway	1	329	6	15766	0.134959	0.359983	7.98683	2.88941
GO:0060706	cell differentiation involved in embryonic placenta development	1	329	6	15766	0.134959	0.359983	7.98683	2.88941
GO:0010942	positive regulation of cell death	2	329	30	15766	0.139571	0.369234	3.19473	2.84093
GO:0001707	mesoderm formation	2	329	30	15766	0.139571	0.369234	3.19473	2.84093
GO:0031623	receptor internalization	2	329	30	15766	0.139571	0.369234	3.19473	2.84093
GO:0006730	one-carbon metabolic process	2	329	30	15766	0.139571	0.369234	3.19473	2.84093
GO:0035115	embryonic forelimb morphogenesis	2	329	31	15766	0.146646	0.371921	3.09168	2.76959
GO:0006952	defense response	4	329	96	15766	0.150766	0.371921	1.99671	2.72962
GO:0045721	negative regulation of gluconeogenesis	1	329	7	15766	0.152686	0.371921	6.84585	2.71136
GO:0030210	heparin biosynthetic process	1	329	7	15766	0.152686	0.371921	6.84585	2.71136
GO:0030431	sleep	1	329	7	15766	0.152686	0.371921	6.84585	2.71136
GO:0030857	negative regulation of epithelial cell differentiation	1	329	7	15766	0.152686	0.371921	6.84585	2.71136
GO:0046653	tetrahydrofolate metabolic process	1	329	7	15766	0.152686	0.371921	6.84585	2.71136
GO:0055001	muscle cell development	1	329	7	15766	0.152686	0.371921	6.84585	2.71136
GO:0033689	negative regulation of osteoblast proliferation	1	329	7	15766	0.152686	0.371921	6.84585	2.71136
GO:0032693	negative regulation of interleukin-10 production	1	329	7	15766	0.152686	0.371921	6.84585	2.71136
GO:0032609	interferon-gamma production	1	329	7	15766	0.152686	0.371921	6.84585	2.71136
GO:0061053	somite development	1	329	7	15766	0.152686	0.371921	6.84585	2.71136
GO:0040012	regulation of locomotion	1	329	7	15766	0.152686	0.371921	6.84585	2.71136
GO:0060056	mammary gland involution	1	329	7	15766	0.152686	0.371921	6.84585	2.71136
GO:0048489	synaptic vesicle transport	1	329	7	15766	0.152686	0.371921	6.84585	2.71136
GO:0042053	regulation of dopamine metabolic process	1	329	7	15766	0.152686	0.371921	6.84585	2.71136
GO:0044387	negative regulation of protein kinase activity by regulation of protein phosphorylation	1	329	7	15766	0.152686	0.371921	6.84585	2.71136
GO:0043270	positive regulation of ion transport	1	329	7	15766	0.152686	0.371921	6.84585	2.71136
GO:0071872	cellular response to epinephrine stimulus	1	329	7	15766	0.152686	0.371921	6.84585	2.71136
GO:0031639	plasminogen activation	1	329	7	15766	0.152686	0.371921	6.84585	2.71136
GO:0060253	negative regulation of glial cell proliferation	1	329	7	15766	0.152686	0.371921	6.84585	2.71136
GO:0045824	negative regulation of innate immune response	1	329	7	15766	0.152686	0.371921	6.84585	2.71136
GO:0055091	phospholipid homeostasis	1	329	7	15766	0.152686	0.371921	6.84585	2.71136
GO:0000012	single strand break repair	1	329	7	15766	0.152686	0.371921	6.84585	2.71136
GO:0090181	regulation of cholesterol metabolic process	1	329	7	15766	0.152686	0.371921	6.84585	2.71136
GO:0010642	negative regulation of platelet-derived growth factor receptor signaling pathway	1	329	7	15766	0.152686	0.371921	6.84585	2.71136
GO:0009913	epidermal cell differentiation	1	329	7	15766	0.152686	0.371921	6.84585	2.71136
GO:0017085	response to insecticide	1	329	7	15766	0.152686	0.371921	6.84585	2.71136
GO:0035640	exploration behavior	1	329	7	15766	0.152686	0.371921	6.84585	2.71136
GO:0035641	locomotory exploration behavior	1	329	7	15766	0.152686	0.371921	6.84585	2.71136
GO:0036010	protein localization to endosome	1	329	7	15766	0.152686	0.371921	6.84585	2.71136
GO:0060736	prostate gland growth	1	329	7	15766	0.152686	0.371921	6.84585	2.71136
GO:0006208	pyrimidine nucleobase catabolic process	1	329	7	15766	0.152686	0.371921	6.84585	2.71136
GO:0060351	cartilage development involved in endochondral bone morphogenesis	1	329	7	15766	0.152686	0.371921	6.84585	2.71136
GO:0060561	apoptotic process involved in morphogenesis	1	329	7	15766	0.152686	0.371921	6.84585	2.71136
GO:0070842	aggresome assembly	1	329	7	15766	0.152686	0.371921	6.84585	2.71136
GO:0002455	humoral immune response mediated by circulating immunoglobulin	1	329	7	15766	0.152686	0.371921	6.84585	2.71136
GO:0034244	negative regulation of transcription elongation from RNA polymerase II promoter	1	329	7	15766	0.152686	0.371921	6.84585	2.71136
GO:0070206	protein trimerization	1	329	7	15766	0.152686	0.371921	6.84585	2.71136
GO:0051247	positive regulation of protein metabolic process	1	329	7	15766	0.152686	0.371921	6.84585	2.71136
GO:0030916	otic vesicle formation	1	329	7	15766	0.152686	0.371921	6.84585	2.71136
GO:2000648	positive regulation of stem cell proliferation	1	329	7	15766	0.152686	0.371921	6.84585	2.71136
GO:0010243	response to organonitrogen compound	2	329	32	15766	0.153792	0.373206	2.99506	2.70095
GO:0036151	phosphatidylcholine acyl-chain remodeling	2	329	32	15766	0.153792	0.373206	2.99506	2.70095
GO:0007568	aging	4	329	97	15766	0.154595	0.374452	1.97612	2.69343
GO:0051090	regulation of sequence-specific DNA binding transcription factor activity	2	329	33	15766	0.161003	0.387184	2.9043	2.63484
GO:0045597	positive regulation of cell differentiation	2	329	33	15766	0.161003	0.387184	2.9043	2.63484
GO:0007631	feeding behavior	2	329	33	15766	0.161003	0.387184	2.9043	2.63484
GO:0048167	regulation of synaptic plasticity	2	329	34	15766	0.168273	0.387184	2.81888	2.57112
GO:0009629	response to gravity	1	329	8	15766	0.170049	0.387184	5.99012	2.55598
GO:0022010	central nervous system myelination	1	329	8	15766	0.170049	0.387184	5.99012	2.55598
GO:0009396	folic acid-containing compound biosynthetic process	1	329	8	15766	0.170049	0.387184	5.99012	2.55598
GO:0009142	nucleoside triphosphate biosynthetic process	1	329	8	15766	0.170049	0.387184	5.99012	2.55598
GO:0007175	negative regulation of epidermal growth factor-activated receptor activity	1	329	8	15766	0.170049	0.387184	5.99012	2.55598
GO:0006029	proteoglycan metabolic process	1	329	8	15766	0.170049	0.387184	5.99012	2.55598
GO:0009156	ribonucleoside monophosphate biosynthetic process	1	329	8	15766	0.170049	0.387184	5.99012	2.55598
GO:0032731	positive regulation of interleukin-1 beta production	1	329	8	15766	0.170049	0.387184	5.99012	2.55598
GO:0070528	protein kinase C signaling	1	329	8	15766	0.170049	0.387184	5.99012	2.55598
GO:0060670	branching involved in labyrinthine layer morphogenesis	1	329	8	15766	0.170049	0.387184	5.99012	2.55598
GO:0016322	neuron remodeling	1	329	8	15766	0.170049	0.387184	5.99012	2.55598
GO:0050965	detection of temperature stimulus involved in sensory perception of pain	1	329	8	15766	0.170049	0.387184	5.99012	2.55598
GO:0051549	positive regulation of keratinocyte migration	1	329	8	15766	0.170049	0.387184	5.99012	2.55598
GO:0060252	positive regulation of glial cell proliferation	1	329	8	15766	0.170049	0.387184	5.99012	2.55598
GO:0010469	regulation of receptor activity	1	329	8	15766	0.170049	0.387184	5.99012	2.55598
GO:0007289	spermatid nucleus differentiation	1	329	8	15766	0.170049	0.387184	5.99012	2.55598
GO:0007095	mitotic G2 DNA damage checkpoint	1	329	8	15766	0.170049	0.387184	5.99012	2.55598
GO:0007096	regulation of exit from mitosis	1	329	8	15766	0.170049	0.387184	5.99012	2.55598
GO:0002675	positive regulation of acute inflammatory response	1	329	8	15766	0.170049	0.387184	5.99012	2.55598
GO:0006704	glucocorticoid biosynthetic process	1	329	8	15766	0.170049	0.387184	5.99012	2.55598
GO:0048739	cardiac muscle fiber development	1	329	8	15766	0.170049	0.387184	5.99012	2.55598
GO:0008608	attachment of spindle microtubules to kinetochore	1	329	8	15766	0.170049	0.387184	5.99012	2.55598
GO:0006554	lysine catabolic process	1	329	8	15766	0.170049	0.387184	5.99012	2.55598
GO:0021953	central nervous system neuron differentiation	1	329	8	15766	0.170049	0.387184	5.99012	2.55598
GO:0034616	response to laminar fluid shear stress	1	329	8	15766	0.170049	0.387184	5.99012	2.55598
GO:0048599	oocyte development	1	329	8	15766	0.170049	0.387184	5.99012	2.55598
GO:0060340	positive regulation of type I interferon-mediated signaling pathway	1	329	8	15766	0.170049	0.387184	5.99012	2.55598
GO:0032873	negative regulation of stress-activated MAPK cascade	1	329	8	15766	0.170049	0.387184	5.99012	2.55598
GO:0071549	cellular response to dexamethasone stimulus	1	329	8	15766	0.170049	0.387184	5.99012	2.55598
GO:0016265	death	1	329	8	15766	0.170049	0.387184	5.99012	2.55598
GO:0032496	response to lipopolysaccharide	5	329	138	15766	0.172367	0.390758	1.73627	2.53645
GO:0051897	positive regulation of protein kinase B signaling	3	329	67	15766	0.173915	0.390758	2.14572	2.52355
GO:0007338	single fertilization	3	329	67	15766	0.173915	0.390758	2.14572	2.52355
GO:0022008	neurogenesis	2	329	35	15766	0.175598	0.390758	2.73834	2.50966
GO:0072593	reactive oxygen species metabolic process	2	329	35	15766	0.175598	0.390758	2.73834	2.50966
GO:0048545	response to steroid hormone	2	329	35	15766	0.175598	0.390758	2.73834	2.50966
GO:0008284	positive regulation of cell proliferation	13	329	457	15766	0.176089	0.390758	1.36318	2.50562
GO:0032481	positive regulation of type I interferon production	3	329	68	15766	0.178999	0.390758	2.11416	2.48198
GO:0043280	positive regulation of cysteine-type endopeptidase activity involved in apoptotic process	2	329	36	15766	0.18297	0.390758	2.66228	2.45032
GO:0034332	adherens junction organization	2	329	36	15766	0.18297	0.390758	2.66228	2.45032
GO:0043473	pigmentation	2	329	36	15766	0.18297	0.390758	2.66228	2.45032
GO:0032870	cellular response to hormone stimulus	2	329	36	15766	0.18297	0.390758	2.66228	2.45032
GO:0071377	cellular response to glucagon stimulus	2	329	36	15766	0.18297	0.390758	2.66228	2.45032
GO:0006139	nucleobase-containing compound metabolic process	3	329	69	15766	0.184122	0.390758	2.08352	2.44126
GO:0042511	positive regulation of tyrosine phosphorylation of Stat1 protein	1	329	9	15766	0.187055	0.390758	5.32455	2.41846
GO:0051099	positive regulation of binding	1	329	9	15766	0.187055	0.390758	5.32455	2.41846
GO:0006400	tRNA modification	1	329	9	15766	0.187055	0.390758	5.32455	2.41846
GO:0000084	mitotic S phase	1	329	9	15766	0.187055	0.390758	5.32455	2.41846
GO:0061036	positive regulation of cartilage development	1	329	9	15766	0.187055	0.390758	5.32455	2.41846
GO:0006828	manganese ion transport	1	329	9	15766	0.187055	0.390758	5.32455	2.41846
GO:0060429	epithelium development	1	329	9	15766	0.187055	0.390758	5.32455	2.41846
GO:0045580	regulation of T cell differentiation	1	329	9	15766	0.187055	0.390758	5.32455	2.41846
GO:0060413	atrial septum morphogenesis	1	329	9	15766	0.187055	0.390758	5.32455	2.41846
GO:0097202	activation of cysteine-type endopeptidase activity	1	329	9	15766	0.187055	0.390758	5.32455	2.41846
GO:0043206	extracellular fibril organization	1	329	9	15766	0.187055	0.390758	5.32455	2.41846
GO:0040020	regulation of meiosis	1	329	9	15766	0.187055	0.390758	5.32455	2.41846
GO:0042026	protein refolding	1	329	9	15766	0.187055	0.390758	5.32455	2.41846
GO:0007212	dopamine receptor signaling pathway	1	329	9	15766	0.187055	0.390758	5.32455	2.41846
GO:0019538	protein metabolic process	1	329	9	15766	0.187055	0.390758	5.32455	2.41846
GO:0042993	positive regulation of transcription factor import into nucleus	1	329	9	15766	0.187055	0.390758	5.32455	2.41846
GO:0031274	positive regulation of pseudopodium assembly	1	329	9	15766	0.187055	0.390758	5.32455	2.41846
GO:0034101	erythrocyte homeostasis	1	329	9	15766	0.187055	0.390758	5.32455	2.41846
GO:0001973	adenosine receptor signaling pathway	1	329	9	15766	0.187055	0.390758	5.32455	2.41846
GO:0001542	ovulation from ovarian follicle	1	329	9	15766	0.187055	0.390758	5.32455	2.41846
GO:0050709	negative regulation of protein secretion	1	329	9	15766	0.187055	0.390758	5.32455	2.41846
GO:0045835	negative regulation of meiosis	1	329	9	15766	0.187055	0.390758	5.32455	2.41846
GO:0001921	positive regulation of receptor recycling	1	329	9	15766	0.187055	0.390758	5.32455	2.41846
GO:0002687	positive regulation of leukocyte migration	1	329	9	15766	0.187055	0.390758	5.32455	2.41846
GO:0006701	progesterone biosynthetic process	1	329	9	15766	0.187055	0.390758	5.32455	2.41846
GO:0002639	positive regulation of immunoglobulin production	1	329	9	15766	0.187055	0.390758	5.32455	2.41846
GO:0046599	regulation of centriole replication	1	329	9	15766	0.187055	0.390758	5.32455	2.41846
GO:0003181	atrioventricular valve morphogenesis	1	329	9	15766	0.187055	0.390758	5.32455	2.41846
GO:0060306	regulation of membrane repolarization	1	329	9	15766	0.187055	0.390758	5.32455	2.41846
GO:0071383	cellular response to steroid hormone stimulus	1	329	9	15766	0.187055	0.390758	5.32455	2.41846
GO:0071360	cellular response to exogenous dsRNA	1	329	9	15766	0.187055	0.390758	5.32455	2.41846
GO:0006221	pyrimidine nucleotide biosynthetic process	1	329	9	15766	0.187055	0.390758	5.32455	2.41846
GO:0032825	positive regulation of natural killer cell differentiation	1	329	9	15766	0.187055	0.390758	5.32455	2.41846
GO:0060174	limb bud formation	1	329	9	15766	0.187055	0.390758	5.32455	2.41846
GO:0001886	endothelial cell morphogenesis	1	329	9	15766	0.187055	0.390758	5.32455	2.41846
GO:0030071	regulation of mitotic metaphase/anaphase transition	1	329	9	15766	0.187055	0.390758	5.32455	2.41846
GO:2000678	negative regulation of transcription regulatory region DNA binding	1	329	9	15766	0.187055	0.390758	5.32455	2.41846
GO:0045666	positive regulation of neuron differentiation	3	329	70	15766	0.189284	0.393892	2.05376	2.40138
GO:0008104	protein localization	3	329	70	15766	0.189284	0.393892	2.05376	2.40138
GO:0032956	regulation of actin cytoskeleton organization	2	329	37	15766	0.190386	0.393892	2.59032	2.393
GO:0060548	negative regulation of cell death	2	329	37	15766	0.190386	0.393892	2.59032	2.393
GO:0042113	B cell activation	2	329	37	15766	0.190386	0.393892	2.59032	2.393
GO:0032480	negative regulation of type I interferon production	2	329	37	15766	0.190386	0.393892	2.59032	2.393
GO:0051384	response to glucocorticoid	3	329	71	15766	0.194481	0.398596	2.02483	2.3623
GO:0001501	skeletal system development	5	329	146	15766	0.200194	0.398596	1.64113	2.32053
GO:0035313	wound healing, spreading of epidermal cells	1	329	10	15766	0.203712	0.398596	4.7921	2.2954
GO:0031571	mitotic G1 DNA damage checkpoint	1	329	10	15766	0.203712	0.398596	4.7921	2.2954
GO:2000045	regulation of G1/S transition of mitotic cell cycle	1	329	10	15766	0.203712	0.398596	4.7921	2.2954
GO:0042551	neuron maturation	1	329	10	15766	0.203712	0.398596	4.7921	2.2954
GO:0010288	response to lead ion	1	329	10	15766	0.203712	0.398596	4.7921	2.2954
GO:0006282	regulation of DNA repair	1	329	10	15766	0.203712	0.398596	4.7921	2.2954
GO:0014059	regulation of dopamine secretion	1	329	10	15766	0.203712	0.398596	4.7921	2.2954
GO:0046822	regulation of nucleocytoplasmic transport	1	329	10	15766	0.203712	0.398596	4.7921	2.2954
GO:0060042	retina morphogenesis in camera-type eye	1	329	10	15766	0.203712	0.398596	4.7921	2.2954
GO:0042255	ribosome assembly	1	329	10	15766	0.203712	0.398596	4.7921	2.2954
GO:0032330	regulation of chondrocyte differentiation	1	329	10	15766	0.203712	0.398596	4.7921	2.2954
GO:0061303	cornea development in camera-type eye	1	329	10	15766	0.203712	0.398596	4.7921	2.2954
GO:0050982	detection of mechanical stimulus	1	329	10	15766	0.203712	0.398596	4.7921	2.2954
GO:1990090	cellular response to nerve growth factor stimulus	1	329	10	15766	0.203712	0.398596	4.7921	2.2954
GO:0006342	chromatin silencing	1	329	10	15766	0.203712	0.398596	4.7921	2.2954
GO:0090303	positive regulation of wound healing	1	329	10	15766	0.203712	0.398596	4.7921	2.2954
GO:0071236	cellular response to antibiotic	1	329	10	15766	0.203712	0.398596	4.7921	2.2954
GO:0006359	regulation of transcription from RNA polymerase III promoter	1	329	10	15766	0.203712	0.398596	4.7921	2.2954
GO:0007600	sensory perception	1	329	10	15766	0.203712	0.398596	4.7921	2.2954
GO:0030166	proteoglycan biosynthetic process	1	329	10	15766	0.203712	0.398596	4.7921	2.2954
GO:0001964	startle response	1	329	10	15766	0.203712	0.398596	4.7921	2.2954
GO:0042989	sequestering of actin monomers	1	329	10	15766	0.203712	0.398596	4.7921	2.2954
GO:0033598	mammary gland epithelial cell proliferation	1	329	10	15766	0.203712	0.398596	4.7921	2.2954
GO:0035413	positive regulation of catenin import into nucleus	1	329	10	15766	0.203712	0.398596	4.7921	2.2954
GO:0021984	adenohypophysis development	1	329	10	15766	0.203712	0.398596	4.7921	2.2954
GO:0032525	somite rostral/caudal axis specification	1	329	10	15766	0.203712	0.398596	4.7921	2.2954
GO:0071372	cellular response to follicle-stimulating hormone stimulus	1	329	10	15766	0.203712	0.398596	4.7921	2.2954
GO:0002218	activation of innate immune response	1	329	10	15766	0.203712	0.398596	4.7921	2.2954
GO:0043129	surfactant homeostasis	1	329	10	15766	0.203712	0.398596	4.7921	2.2954
GO:0021895	cerebral cortex neuron differentiation	1	329	10	15766	0.203712	0.398596	4.7921	2.2954
GO:0032435	negative regulation of proteasomal ubiquitin-dependent protein catabolic process	1	329	10	15766	0.203712	0.398596	4.7921	2.2954
GO:0070208	protein heterotrimerization	1	329	10	15766	0.203712	0.398596	4.7921	2.2954
GO:0015819	lysine transport	1	329	10	15766	0.203712	0.398596	4.7921	2.2954
GO:0001666	response to hypoxia	5	329	147	15766	0.203775	0.398596	1.62997	2.29495
GO:0045740	positive regulation of DNA replication	2	329	39	15766	0.205329	0.401029	2.45749	2.28399
GO:0007126	meiosis	3	329	74	15766	0.210273	0.409445	1.94274	2.24967
GO:0030336	negative regulation of cell migration	3	329	74	15766	0.210273	0.409445	1.94274	2.24967
GO:0008544	epidermis development	3	329	75	15766	0.215597	0.410152	1.91684	2.21359
GO:0045737	positive regulation of cyclin-dependent protein kinase activity	1	329	11	15766	0.220026	0.410152	4.35645	2.18425
GO:0045725	positive regulation of glycogen biosynthetic process	1	329	11	15766	0.220026	0.410152	4.35645	2.18425
GO:0046641	positive regulation of alpha-beta T cell proliferation	1	329	11	15766	0.220026	0.410152	4.35645	2.18425
GO:0055003	cardiac myofibril assembly	1	329	11	15766	0.220026	0.410152	4.35645	2.18425
GO:0021846	cell proliferation in forebrain	1	329	11	15766	0.220026	0.410152	4.35645	2.18425
GO:0042312	regulation of vasodilation	1	329	11	15766	0.220026	0.410152	4.35645	2.18425
GO:0061029	eyelid development in camera-type eye	1	329	11	15766	0.220026	0.410152	4.35645	2.18425
GO:0060402	calcium ion transport into cytosol	1	329	11	15766	0.220026	0.410152	4.35645	2.18425
GO:0007168	receptor guanylyl cyclase signaling pathway	1	329	11	15766	0.220026	0.410152	4.35645	2.18425
GO:0032740	positive regulation of interleukin-17 production	1	329	11	15766	0.220026	0.410152	4.35645	2.18425
GO:0060081	membrane hyperpolarization	1	329	11	15766	0.220026	0.410152	4.35645	2.18425
GO:2001239	regulation of extrinsic apoptotic signaling pathway in absence of ligand	1	329	11	15766	0.220026	0.410152	4.35645	2.18425
GO:2000310	regulation of N-methyl-D-aspartate selective glutamate receptor activity	1	329	11	15766	0.220026	0.410152	4.35645	2.18425
GO:0034375	high-density lipoprotein particle remodeling	1	329	11	15766	0.220026	0.410152	4.35645	2.18425
GO:0001763	morphogenesis of a branching structure	1	329	11	15766	0.220026	0.410152	4.35645	2.18425
GO:0010460	positive regulation of heart rate	1	329	11	15766	0.220026	0.410152	4.35645	2.18425
GO:0007098	centrosome cycle	1	329	11	15766	0.220026	0.410152	4.35645	2.18425
GO:0045060	negative thymic T cell selection	1	329	11	15766	0.220026	0.410152	4.35645	2.18425
GO:0050673	epithelial cell proliferation	1	329	11	15766	0.220026	0.410152	4.35645	2.18425
GO:2000377	regulation of reactive oxygen species metabolic process	1	329	11	15766	0.220026	0.410152	4.35645	2.18425
GO:0070498	interleukin-1-mediated signaling pathway	1	329	11	15766	0.220026	0.410152	4.35645	2.18425
GO:0046135	pyrimidine nucleoside catabolic process	1	329	11	15766	0.220026	0.410152	4.35645	2.18425
GO:0071397	cellular response to cholesterol	1	329	11	15766	0.220026	0.410152	4.35645	2.18425
GO:0071385	cellular response to glucocorticoid stimulus	1	329	11	15766	0.220026	0.410152	4.35645	2.18425
GO:0002031	G-protein coupled receptor internalization	1	329	11	15766	0.220026	0.410152	4.35645	2.18425
GO:0042178	xenobiotic catabolic process	1	329	11	15766	0.220026	0.410152	4.35645	2.18425
GO:0031115	negative regulation of microtubule polymerization	1	329	11	15766	0.220026	0.410152	4.35645	2.18425
GO:0060707	trophoblast giant cell differentiation	1	329	11	15766	0.220026	0.410152	4.35645	2.18425
GO:0030308	negative regulation of cell growth	4	329	113	15766	0.220167	0.410152	1.69632	2.18333
GO:0007389	pattern specification process	3	329	77	15766	0.226328	0.420416	1.86705	2.14351
GO:0042254	ribosome biogenesis	3	329	77	15766	0.226328	0.420416	1.86705	2.14351
GO:0007611	learning or memory	2	329	43	15766	0.235533	0.421999	2.22888	2.086
GO:0006913	nucleocytoplasmic transport	2	329	43	15766	0.235533	0.421999	2.22888	2.086
GO:0045104	intermediate filament cytoskeleton organization	1	329	12	15766	0.236005	0.421999	3.99341	2.08311
GO:0010906	regulation of glucose metabolic process	1	329	12	15766	0.236005	0.421999	3.99341	2.08311
GO:0046888	negative regulation of hormone secretion	1	329	12	15766	0.236005	0.421999	3.99341	2.08311
GO:0061024	membrane organization	1	329	12	15766	0.236005	0.421999	3.99341	2.08311
GO:0010035	response to inorganic substance	1	329	12	15766	0.236005	0.421999	3.99341	2.08311
GO:0008037	cell recognition	1	329	12	15766	0.236005	0.421999	3.99341	2.08311
GO:0007158	neuron cell-cell adhesion	1	329	12	15766	0.236005	0.421999	3.99341	2.08311
GO:0032753	positive regulation of interleukin-4 production	1	329	12	15766	0.236005	0.421999	3.99341	2.08311
GO:0048268	clathrin coat assembly	1	329	12	15766	0.236005	0.421999	3.99341	2.08311
GO:0032727	positive regulation of interferon-alpha production	1	329	12	15766	0.236005	0.421999	3.99341	2.08311
GO:0048484	enteric nervous system development	1	329	12	15766	0.236005	0.421999	3.99341	2.08311
GO:0060272	embryonic skeletal joint morphogenesis	1	329	12	15766	0.236005	0.421999	3.99341	2.08311
GO:0050901	leukocyte tethering or rolling	1	329	12	15766	0.236005	0.421999	3.99341	2.08311
GO:0014898	cardiac muscle hypertrophy in response to stress	1	329	12	15766	0.236005	0.421999	3.99341	2.08311
GO:0034698	response to gonadotropin	1	329	12	15766	0.236005	0.421999	3.99341	2.08311
GO:0048711	positive regulation of astrocyte differentiation	1	329	12	15766	0.236005	0.421999	3.99341	2.08311
GO:0033189	response to vitamin A	1	329	12	15766	0.236005	0.421999	3.99341	2.08311
GO:0001817	regulation of cytokine production	1	329	12	15766	0.236005	0.421999	3.99341	2.08311
GO:0033197	response to vitamin E	1	329	12	15766	0.236005	0.421999	3.99341	2.08311
GO:0001829	trophectodermal cell differentiation	1	329	12	15766	0.236005	0.421999	3.99341	2.08311
GO:0001841	neural tube formation	1	329	12	15766	0.236005	0.421999	3.99341	2.08311
GO:0043116	negative regulation of vascular permeability	1	329	12	15766	0.236005	0.421999	3.99341	2.08311
GO:0007342	fusion of sperm to egg plasma membrane	1	329	12	15766	0.236005	0.421999	3.99341	2.08311
GO:0015809	arginine transport	1	329	12	15766	0.236005	0.421999	3.99341	2.08311
GO:0031110	regulation of microtubule polymerization or depolymerization	1	329	12	15766	0.236005	0.421999	3.99341	2.08311
GO:0043066	negative regulation of apoptotic process	14	329	534	15766	0.242022	0.429178	1.25636	2.04679
GO:0007160	cell-matrix adhesion	3	329	80	15766	0.242602	0.429178	1.79704	2.04333
GO:0051260	protein homooligomerization	5	329	158	15766	0.244428	0.429178	1.51649	2.03252
GO:0007420	brain development	6	329	199	15766	0.246816	0.429178	1.44485	2.01849
GO:0019233	sensory perception of pain	2	329	45	15766	0.250728	0.429178	2.12982	1.9958
GO:0009790	embryo development	4	329	120	15766	0.250852	0.429178	1.59737	1.99509
GO:0010224	response to UV-B	1	329	13	15766	0.251656	0.429178	3.68623	1.99047
GO:0070372	regulation of ERK1 and ERK2 cascade	1	329	13	15766	0.251656	0.429178	3.68623	1.99047
GO:0055008	cardiac muscle tissue morphogenesis	1	329	13	15766	0.251656	0.429178	3.68623	1.99047
GO:0045778	positive regulation of ossification	1	329	13	15766	0.251656	0.429178	3.68623	1.99047
GO:0031334	positive regulation of protein complex assembly	1	329	13	15766	0.251656	0.429178	3.68623	1.99047
GO:0010039	response to iron ion	1	329	13	15766	0.251656	0.429178	3.68623	1.99047
GO:0060425	lung morphogenesis	1	329	13	15766	0.251656	0.429178	3.68623	1.99047
GO:0009165	nucleotide biosynthetic process	1	329	13	15766	0.251656	0.429178	3.68623	1.99047
GO:0046697	decidualization	1	329	13	15766	0.251656	0.429178	3.68623	1.99047
GO:0046928	regulation of neurotransmitter secretion	1	329	13	15766	0.251656	0.429178	3.68623	1.99047
GO:0060441	epithelial tube branching involved in lung morphogenesis	1	329	13	15766	0.251656	0.429178	3.68623	1.99047
GO:0048488	synaptic vesicle endocytosis	1	329	13	15766	0.251656	0.429178	3.68623	1.99047
GO:0090307	spindle assembly involved in mitosis	1	329	13	15766	0.251656	0.429178	3.68623	1.99047
GO:0007413	axonal fasciculation	1	329	13	15766	0.251656	0.429178	3.68623	1.99047
GO:0045662	negative regulation of myoblast differentiation	1	329	13	15766	0.251656	0.429178	3.68623	1.99047
GO:0033327	Leydig cell differentiation	1	329	13	15766	0.251656	0.429178	3.68623	1.99047
GO:0010800	positive regulation of peptidyl-threonine phosphorylation	1	329	13	15766	0.251656	0.429178	3.68623	1.99047
GO:0006536	glutamate metabolic process	1	329	13	15766	0.251656	0.429178	3.68623	1.99047
GO:0055117	regulation of cardiac muscle contraction	1	329	13	15766	0.251656	0.429178	3.68623	1.99047
GO:0033365	protein localization to organelle	1	329	13	15766	0.251656	0.429178	3.68623	1.99047
GO:0048596	embryonic camera-type eye morphogenesis	1	329	13	15766	0.251656	0.429178	3.68623	1.99047
GO:0060314	regulation of ryanodine-sensitive calcium-release channel activity	1	329	13	15766	0.251656	0.429178	3.68623	1.99047
GO:0060749	mammary gland alveolus development	1	329	13	15766	0.251656	0.429178	3.68623	1.99047
GO:0002230	positive regulation of defense response to virus by host	1	329	13	15766	0.251656	0.429178	3.68623	1.99047
GO:0002042	cell migration involved in sprouting angiogenesis	1	329	13	15766	0.251656	0.429178	3.68623	1.99047
GO:0060134	prepulse inhibition	1	329	13	15766	0.251656	0.429178	3.68623	1.99047
GO:0070848	response to growth factor	1	329	13	15766	0.251656	0.429178	3.68623	1.99047
GO:0015804	neutral amino acid transport	1	329	13	15766	0.251656	0.429178	3.68623	1.99047
GO:0050806	positive regulation of synaptic transmission	1	329	13	15766	0.251656	0.429178	3.68623	1.99047
GO:0048704	embryonic skeletal system morphogenesis	2	329	46	15766	0.258336	0.439989	2.08352	1.95268
GO:0001756	somitogenesis	2	329	47	15766	0.265946	0.447053	2.03919	1.9108
GO:0050885	neuromuscular process controlling balance	2	329	47	15766	0.265946	0.447053	2.03919	1.9108
GO:0050767	regulation of neurogenesis	1	329	14	15766	0.266985	0.447053	3.42293	1.90517
GO:0071480	cellular response to gamma radiation	1	329	14	15766	0.266985	0.447053	3.42293	1.90517
GO:0001706	endoderm formation	1	329	14	15766	0.266985	0.447053	3.42293	1.90517
GO:0048266	behavioral response to pain	1	329	14	15766	0.266985	0.447053	3.42293	1.90517
GO:0070306	lens fiber cell differentiation	1	329	14	15766	0.266985	0.447053	3.42293	1.90517
GO:0042149	cellular response to glucose starvation	1	329	14	15766	0.266985	0.447053	3.42293	1.90517
GO:0006911	phagocytosis, engulfment	1	329	14	15766	0.266985	0.447053	3.42293	1.90517
GO:0071542	dopaminergic neuron differentiation	1	329	14	15766	0.266985	0.447053	3.42293	1.90517
GO:0002063	chondrocyte development	1	329	14	15766	0.266985	0.447053	3.42293	1.90517
GO:0051602	response to electrical stimulus	1	329	14	15766	0.266985	0.447053	3.42293	1.90517
GO:0045954	positive regulation of natural killer cell mediated cytotoxicity	1	329	14	15766	0.266985	0.447053	3.42293	1.90517
GO:0008543	fibroblast growth factor receptor signaling pathway	5	329	165	15766	0.271303	0.453695	1.45215	1.88202
GO:0050729	positive regulation of inflammatory response	2	329	48	15766	0.273554	0.456867	1.99671	1.8701
GO:0045727	positive regulation of translation	2	329	49	15766	0.281158	0.459094	1.95596	1.83055
GO:0032868	response to insulin	2	329	49	15766	0.281158	0.459094	1.95596	1.83055
GO:0014032	neural crest cell development	1	329	15	15766	0.282	0.459094	3.19473	1.82623
GO:0003009	skeletal muscle contraction	1	329	15	15766	0.282	0.459094	3.19473	1.82623
GO:0003281	ventricular septum development	1	329	15	15766	0.282	0.459094	3.19473	1.82623
GO:0046849	bone remodeling	1	329	15	15766	0.282	0.459094	3.19473	1.82623
GO:0008272	sulfate transport	1	329	15	15766	0.282	0.459094	3.19473	1.82623
GO:0001101	response to acid	1	329	15	15766	0.282	0.459094	3.19473	1.82623
GO:0060071	Wnt signaling pathway, planar cell polarity pathway	1	329	15	15766	0.282	0.459094	3.19473	1.82623
GO:0051568	histone H3-K4 methylation	1	329	15	15766	0.282	0.459094	3.19473	1.82623
GO:0017015	regulation of transforming growth factor beta receptor signaling pathway	1	329	15	15766	0.282	0.459094	3.19473	1.82623
GO:0042448	progesterone metabolic process	1	329	15	15766	0.282	0.459094	3.19473	1.82623
GO:0006165	nucleoside diphosphate phosphorylation	1	329	15	15766	0.282	0.459094	3.19473	1.82623
GO:0015693	magnesium ion transport	1	329	15	15766	0.282	0.459094	3.19473	1.82623
GO:0043691	reverse cholesterol transport	1	329	15	15766	0.282	0.459094	3.19473	1.82623
GO:0006182	cGMP biosynthetic process	1	329	15	15766	0.282	0.459094	3.19473	1.82623
GO:0033198	response to ATP	1	329	15	15766	0.282	0.459094	3.19473	1.82623
GO:0051493	regulation of cytoskeleton organization	1	329	15	15766	0.282	0.459094	3.19473	1.82623
GO:0071371	cellular response to gonadotropin stimulus	1	329	15	15766	0.282	0.459094	3.19473	1.82623
GO:0043950	positive regulation of cAMP-mediated signaling	1	329	15	15766	0.282	0.459094	3.19473	1.82623
GO:0001503	ossification	3	329	89	15766	0.292324	0.475244	1.61531	1.77436
GO:0009953	dorsal/ventral pattern formation	2	329	51	15766	0.296341	0.475244	1.87925	1.75467
GO:0030224	monocyte differentiation	1	329	16	15766	0.296705	0.475244	2.99506	1.7529
GO:0048168	regulation of neuronal synaptic plasticity	1	329	16	15766	0.296705	0.475244	2.99506	1.7529
GO:0072332	intrinsic apoptotic signaling pathway by p53 class mediator	1	329	16	15766	0.296705	0.475244	2.99506	1.7529
GO:0048246	macrophage chemotaxis	1	329	16	15766	0.296705	0.475244	2.99506	1.7529
GO:0043011	myeloid dendritic cell differentiation	1	329	16	15766	0.296705	0.475244	2.99506	1.7529
GO:0070527	platelet aggregation	1	329	16	15766	0.296705	0.475244	2.99506	1.7529
GO:0008209	androgen metabolic process	1	329	16	15766	0.296705	0.475244	2.99506	1.7529
GO:0071875	adrenergic receptor signaling pathway	1	329	16	15766	0.296705	0.475244	2.99506	1.7529
GO:0021510	spinal cord development	1	329	16	15766	0.296705	0.475244	2.99506	1.7529
GO:0033555	multicellular organismal response to stress	1	329	16	15766	0.296705	0.475244	2.99506	1.7529
GO:0021954	central nervous system neuron development	1	329	16	15766	0.296705	0.475244	2.99506	1.7529
GO:0008285	negative regulation of cell proliferation	10	329	388	15766	0.303605	0.485692	1.23508	1.71973
GO:0050776	regulation of immune response	3	329	92	15766	0.309068	0.487998	1.56264	1.694
GO:0000075	cell cycle checkpoint	1	329	17	15766	0.311109	0.487998	2.81888	1.68451
GO:0006401	RNA catabolic process	1	329	17	15766	0.311109	0.487998	2.81888	1.68451
GO:0001508	regulation of action potential	1	329	17	15766	0.311109	0.487998	2.81888	1.68451
GO:0032733	positive regulation of interleukin-10 production	1	329	17	15766	0.311109	0.487998	2.81888	1.68451
GO:0006103	2-oxoglutarate metabolic process	1	329	17	15766	0.311109	0.487998	2.81888	1.68451
GO:0015949	nucleobase-containing small molecule interconversion	1	329	17	15766	0.311109	0.487998	2.81888	1.68451
GO:0010165	response to X-ray	1	329	17	15766	0.311109	0.487998	2.81888	1.68451
GO:0007062	sister chromatid cohesion	1	329	17	15766	0.311109	0.487998	2.81888	1.68451
GO:0048598	embryonic morphogenesis	1	329	17	15766	0.311109	0.487998	2.81888	1.68451
GO:0060716	labyrinthine layer blood vessel development	1	329	17	15766	0.311109	0.487998	2.81888	1.68451
GO:0002052	positive regulation of neuroblast proliferation	1	329	17	15766	0.311109	0.487998	2.81888	1.68451
GO:0002092	positive regulation of receptor internalization	1	329	17	15766	0.311109	0.487998	2.81888	1.68451
GO:0045930	negative regulation of mitotic cell cycle	1	329	17	15766	0.311109	0.487998	2.81888	1.68451
GO:0008589	regulation of smoothened signaling pathway	1	329	17	15766	0.311109	0.487998	2.81888	1.68451
GO:0051592	response to calcium ion	2	329	53	15766	0.311472	0.487998	1.80834	1.68283
GO:0006968	cellular defense response	2	329	53	15766	0.311472	0.487998	1.80834	1.68283
GO:0045746	negative regulation of Notch signaling pathway	1	329	18	15766	0.325217	0.50585	2.66228	1.62053
GO:0032967	positive regulation of collagen biosynthetic process	1	329	18	15766	0.325217	0.50585	2.66228	1.62053
GO:0048485	sympathetic nervous system development	1	329	18	15766	0.325217	0.50585	2.66228	1.62053
GO:0035924	cellular response to vascular endothelial growth factor stimulus	1	329	18	15766	0.325217	0.50585	2.66228	1.62053
GO:0002026	regulation of the force of heart contraction	1	329	18	15766	0.325217	0.50585	2.66228	1.62053
GO:0016486	peptide hormone processing	1	329	18	15766	0.325217	0.50585	2.66228	1.62053
GO:0007165	signal transduction	53	329	2355	15766	0.328939	0.511023	1.07848	1.60411
GO:0031175	neuron projection development	3	329	96	15766	0.331427	0.511325	1.49753	1.59324
GO:0045893	positive regulation of transcription, DNA-templated	13	329	534	15766	0.335574	0.511325	1.16662	1.5753
GO:0030324	lung development	3	329	97	15766	0.337014	0.511325	1.48209	1.56912
GO:0016477	cell migration	4	329	139	15766	0.337409	0.511325	1.37902	1.56743
GO:0000070	mitotic sister chromatid segregation	1	329	19	15766	0.339035	0.511325	2.52216	1.56049
GO:0018149	peptide cross-linking	1	329	19	15766	0.339035	0.511325	2.52216	1.56049
GO:0010506	regulation of autophagy	1	329	19	15766	0.339035	0.511325	2.52216	1.56049
GO:0045776	negative regulation of blood pressure	1	329	19	15766	0.339035	0.511325	2.52216	1.56049
GO:0050769	positive regulation of neurogenesis	1	329	19	15766	0.339035	0.511325	2.52216	1.56049
GO:0010001	glial cell differentiation	1	329	19	15766	0.339035	0.511325	2.52216	1.56049
GO:0046034	ATP metabolic process	1	329	19	15766	0.339035	0.511325	2.52216	1.56049
GO:0048265	response to pain	1	329	19	15766	0.339035	0.511325	2.52216	1.56049
GO:0032715	negative regulation of interleukin-6 production	1	329	19	15766	0.339035	0.511325	2.52216	1.56049
GO:0021772	olfactory bulb development	1	329	19	15766	0.339035	0.511325	2.52216	1.56049
GO:0001522	pseudouridine synthesis	1	329	19	15766	0.339035	0.511325	2.52216	1.56049
GO:0046716	muscle cell cellular homeostasis	1	329	19	15766	0.339035	0.511325	2.52216	1.56049
GO:0048010	vascular endothelial growth factor receptor signaling pathway	1	329	19	15766	0.339035	0.511325	2.52216	1.56049
GO:0050880	regulation of blood vessel size	1	329	19	15766	0.339035	0.511325	2.52216	1.56049
GO:0050870	positive regulation of T cell activation	1	329	19	15766	0.339035	0.511325	2.52216	1.56049
GO:0050890	cognition	1	329	19	15766	0.339035	0.511325	2.52216	1.56049
GO:0006164	purine nucleotide biosynthetic process	1	329	19	15766	0.339035	0.511325	2.52216	1.56049
GO:0046329	negative regulation of JNK cascade	1	329	19	15766	0.339035	0.511325	2.52216	1.56049
GO:0071902	positive regulation of protein serine/threonine kinase activity	1	329	19	15766	0.339035	0.511325	2.52216	1.56049
GO:0009416	response to light stimulus	1	329	19	15766	0.339035	0.511325	2.52216	1.56049
GO:0030278	regulation of ossification	1	329	19	15766	0.339035	0.511325	2.52216	1.56049
GO:0006366	transcription from RNA polymerase II promoter	9	329	358	15766	0.341443	0.513836	1.20472	1.55028
GO:0006091	generation of precursor metabolites and energy	2	329	57	15766	0.341496	0.513836	1.68144	1.55006
GO:0043010	camera-type eye development	2	329	58	15766	0.348939	0.52258	1.65245	1.51895
GO:0001568	blood vessel development	2	329	58	15766	0.348939	0.52258	1.65245	1.51895
GO:0050728	negative regulation of inflammatory response	2	329	58	15766	0.348939	0.52258	1.65245	1.51895
GO:0009749	response to glucose	2	329	58	15766	0.348939	0.52258	1.65245	1.51895
GO:0010718	positive regulation of epithelial to mesenchymal transition	1	329	20	15766	0.352569	0.52258	2.39605	1.50402
GO:0006386	termination of RNA polymerase III transcription	1	329	20	15766	0.352569	0.52258	2.39605	1.50402
GO:0006385	transcription elongation from RNA polymerase III promoter	1	329	20	15766	0.352569	0.52258	2.39605	1.50402
GO:0090103	cochlea morphogenesis	1	329	20	15766	0.352569	0.52258	2.39605	1.50402
GO:0045859	regulation of protein kinase activity	1	329	20	15766	0.352569	0.52258	2.39605	1.50402
GO:0045089	positive regulation of innate immune response	1	329	20	15766	0.352569	0.52258	2.39605	1.50402
GO:0006941	striated muscle contraction	1	329	20	15766	0.352569	0.52258	2.39605	1.50402
GO:0034614	cellular response to reactive oxygen species	1	329	20	15766	0.352569	0.52258	2.39605	1.50402
GO:0001662	behavioral fear response	1	329	20	15766	0.352569	0.52258	2.39605	1.50402
GO:0001570	vasculogenesis	2	329	59	15766	0.356352	0.527581	1.62444	1.48862
GO:0007623	circadian rhythm	2	329	60	15766	0.363735	0.53486	1.59737	1.45904
GO:0007517	muscle organ development	3	329	102	15766	0.364881	0.53486	1.40944	1.4545
GO:0007194	negative regulation of adenylate cyclase activity	1	329	21	15766	0.365826	0.53486	2.28195	1.45077
GO:0007140	male meiosis	1	329	21	15766	0.365826	0.53486	2.28195	1.45077
GO:0036149	phosphatidylinositol acyl-chain remodeling	1	329	21	15766	0.365826	0.53486	2.28195	1.45077
GO:0014065	phosphatidylinositol 3-kinase signaling	1	329	21	15766	0.365826	0.53486	2.28195	1.45077
GO:2001240	negative regulation of extrinsic apoptotic signaling pathway in absence of ligand	1	329	21	15766	0.365826	0.53486	2.28195	1.45077
GO:0031648	protein destabilization	1	329	21	15766	0.365826	0.53486	2.28195	1.45077
GO:0030325	adrenal gland development	1	329	21	15766	0.365826	0.53486	2.28195	1.45077
GO:0071346	cellular response to interferon-gamma	1	329	21	15766	0.365826	0.53486	2.28195	1.45077
GO:0090200	positive regulation of release of cytochrome c from mitochondria	1	329	21	15766	0.365826	0.53486	2.28195	1.45077
GO:0045892	negative regulation of transcription, DNA-templated	11	329	457	15766	0.366645	0.534985	1.15346	1.44754
GO:0006367	transcription initiation from RNA polymerase II promoter	5	329	189	15766	0.366741	0.534985	1.26775	1.44717
GO:0008150	biological_process	15	329	640	15766	0.369857	0.538922	1.12315	1.43496
GO:0001764	neuron migration	3	329	103	15766	0.370433	0.539154	1.39576	1.43271
GO:0007173	epidermal growth factor receptor signaling pathway	5	329	191	15766	0.374786	0.539783	1.25448	1.41586
GO:0060333	interferon-gamma-mediated signaling pathway	2	329	62	15766	0.378398	0.539783	1.54584	1.40202
GO:0014003	oligodendrocyte development	1	329	22	15766	0.37881	0.539783	2.17823	1.40045
GO:0042755	eating behavior	1	329	22	15766	0.37881	0.539783	2.17823	1.40045
GO:0008306	associative learning	1	329	22	15766	0.37881	0.539783	2.17823	1.40045
GO:0000718	nucleotide-excision repair, DNA damage removal	1	329	22	15766	0.37881	0.539783	2.17823	1.40045
GO:0043330	response to exogenous dsRNA	1	329	22	15766	0.37881	0.539783	2.17823	1.40045
GO:0006885	regulation of pH	1	329	22	15766	0.37881	0.539783	2.17823	1.40045
GO:0036148	phosphatidylglycerol acyl-chain remodeling	1	329	22	15766	0.37881	0.539783	2.17823	1.40045
GO:0032570	response to progesterone	1	329	22	15766	0.37881	0.539783	2.17823	1.40045
GO:0043278	response to morphine	1	329	22	15766	0.37881	0.539783	2.17823	1.40045
GO:0001578	microtubule bundle formation	1	329	22	15766	0.37881	0.539783	2.17823	1.40045
GO:0048025	negative regulation of mRNA splicing, via spliceosome	1	329	22	15766	0.37881	0.539783	2.17823	1.40045
GO:0045879	negative regulation of smoothened signaling pathway	1	329	22	15766	0.37881	0.539783	2.17823	1.40045
GO:0009235	cobalamin metabolic process	1	329	22	15766	0.37881	0.539783	2.17823	1.40045
GO:0006937	regulation of muscle contraction	1	329	22	15766	0.37881	0.539783	2.17823	1.40045
GO:0009987	cellular process	1	329	22	15766	0.37881	0.539783	2.17823	1.40045
GO:0000245	spliceosomal complex assembly	1	329	22	15766	0.37881	0.539783	2.17823	1.40045
GO:0009954	proximal/distal pattern formation	1	329	22	15766	0.37881	0.539783	2.17823	1.40045
GO:0002576	platelet degranulation	3	329	105	15766	0.381508	0.543028	1.36917	1.39022
GO:0016055	Wnt signaling pathway	5	329	193	15766	0.38283	0.54431	1.24148	1.38523
GO:0031295	T cell costimulation	2	329	63	15766	0.385675	0.547753	1.5213	1.37454
GO:0009306	protein secretion	1	329	23	15766	0.391527	0.549415	2.08352	1.35282
GO:0009880	embryonic pattern specification	1	329	23	15766	0.391527	0.549415	2.08352	1.35282
GO:0035329	hippo signaling	1	329	23	15766	0.391527	0.549415	2.08352	1.35282
GO:0050772	positive regulation of axonogenesis	1	329	23	15766	0.391527	0.549415	2.08352	1.35282
GO:0006820	anion transport	1	329	23	15766	0.391527	0.549415	2.08352	1.35282
GO:0046847	filopodium assembly	1	329	23	15766	0.391527	0.549415	2.08352	1.35282
GO:0060412	ventricular septum morphogenesis	1	329	23	15766	0.391527	0.549415	2.08352	1.35282
GO:0016571	histone methylation	1	329	23	15766	0.391527	0.549415	2.08352	1.35282
GO:0030316	osteoclast differentiation	1	329	23	15766	0.391527	0.549415	2.08352	1.35282
GO:0060173	limb development	1	329	23	15766	0.391527	0.549415	2.08352	1.35282
GO:0002040	sprouting angiogenesis	1	329	23	15766	0.391527	0.549415	2.08352	1.35282
GO:0030206	chondroitin sulfate biosynthetic process	1	329	24	15766	0.403984	0.560196	1.99671	1.30763
GO:0042771	intrinsic apoptotic signaling pathway in response to DNA damage by p53 class mediator	1	329	24	15766	0.403984	0.560196	1.99671	1.30763
GO:0008089	anterograde axon cargo transport	1	329	24	15766	0.403984	0.560196	1.99671	1.30763
GO:0032312	regulation of ARF GTPase activity	1	329	24	15766	0.403984	0.560196	1.99671	1.30763
GO:0006306	DNA methylation	1	329	24	15766	0.403984	0.560196	1.99671	1.30763
GO:2001238	positive regulation of extrinsic apoptotic signaling pathway	1	329	24	15766	0.403984	0.560196	1.99671	1.30763
GO:0045840	positive regulation of mitosis	1	329	24	15766	0.403984	0.560196	1.99671	1.30763
GO:0030534	adult behavior	1	329	24	15766	0.403984	0.560196	1.99671	1.30763
GO:0008156	negative regulation of DNA replication	1	329	24	15766	0.403984	0.560196	1.99671	1.30763
GO:0030099	myeloid cell differentiation	1	329	24	15766	0.403984	0.560196	1.99671	1.30763
GO:0050829	defense response to Gram-negative bacterium	1	329	24	15766	0.403984	0.560196	1.99671	1.30763
GO:0009611	response to wounding	2	329	66	15766	0.407274	0.562945	1.45215	1.29593
GO:0045216	cell-cell junction organization	2	329	66	15766	0.407274	0.562945	1.45215	1.29593
GO:0035264	multicellular organism growth	2	329	66	15766	0.407274	0.562945	1.45215	1.29593
GO:0006338	chromatin remodeling	2	329	67	15766	0.41439	0.568565	1.43048	1.27094
GO:0030307	positive regulation of cell growth	2	329	67	15766	0.41439	0.568565	1.43048	1.27094
GO:0009617	response to bacterium	1	329	25	15766	0.416184	0.568565	1.91684	1.26471
GO:0034599	cellular response to oxidative stress	1	329	25	15766	0.416184	0.568565	1.91684	1.26471
GO:0031069	hair follicle morphogenesis	1	329	25	15766	0.416184	0.568565	1.91684	1.26471
GO:0042273	ribosomal large subunit biogenesis	1	329	25	15766	0.416184	0.568565	1.91684	1.26471
GO:0030318	melanocyte differentiation	1	329	25	15766	0.416184	0.568565	1.91684	1.26471
GO:0001836	release of cytochrome c from mitochondria	1	329	25	15766	0.416184	0.568565	1.91684	1.26471
GO:0006206	pyrimidine nucleobase metabolic process	1	329	25	15766	0.416184	0.568565	1.91684	1.26471
GO:0030041	actin filament polymerization	1	329	25	15766	0.416184	0.568565	1.91684	1.26471
GO:0035094	response to nicotine	1	329	25	15766	0.416184	0.568565	1.91684	1.26471
GO:0042742	defense response to bacterium	3	329	112	15766	0.419861	0.572981	1.2836	1.25202
GO:0030512	negative regulation of transforming growth factor beta receptor signaling pathway	2	329	68	15766	0.421463	0.57456	1.40944	1.24652
GO:0007166	cell surface receptor signaling pathway	6	329	249	15766	0.424098	0.575033	1.15472	1.23753
GO:0043392	negative regulation of DNA binding	1	329	26	15766	0.428134	0.575033	1.84311	1.22386
GO:0034504	protein localization to nucleus	1	329	26	15766	0.428134	0.575033	1.84311	1.22386
GO:0071479	cellular response to ionizing radiation	1	329	26	15766	0.428134	0.575033	1.84311	1.22386
GO:0000722	telomere maintenance via recombination	1	329	26	15766	0.428134	0.575033	1.84311	1.22386
GO:0032735	positive regulation of interleukin-12 production	1	329	26	15766	0.428134	0.575033	1.84311	1.22386
GO:0007616	long-term memory	1	329	26	15766	0.428134	0.575033	1.84311	1.22386
GO:0070555	response to interleukin-1	1	329	26	15766	0.428134	0.575033	1.84311	1.22386
GO:0019933	cAMP-mediated signaling	1	329	26	15766	0.428134	0.575033	1.84311	1.22386
GO:0034080	CENP-A containing nucleosome assembly at centromere	1	329	26	15766	0.428134	0.575033	1.84311	1.22386
GO:0021983	pituitary gland development	1	329	26	15766	0.428134	0.575033	1.84311	1.22386
GO:0048565	digestive tract development	1	329	26	15766	0.428134	0.575033	1.84311	1.22386
GO:0050853	B cell receptor signaling pathway	1	329	26	15766	0.428134	0.575033	1.84311	1.22386
GO:0097193	intrinsic apoptotic signaling pathway	2	329	69	15766	0.428491	0.575033	1.38901	1.22266
GO:0008217	regulation of blood pressure	2	329	69	15766	0.428491	0.575033	1.38901	1.22266
GO:0009887	organ morphogenesis	3	329	114	15766	0.430674	0.577363	1.26108	1.21533
GO:0043410	positive regulation of MAPK cascade	2	329	70	15766	0.435473	0.58319	1.36917	1.19935
GO:0043065	positive regulation of apoptotic process	7	329	299	15766	0.437618	0.585394	1.1219	1.19226
GO:0006071	glycerol metabolic process	1	329	27	15766	0.439839	0.585394	1.77485	1.18495
GO:0060079	regulation of excitatory postsynaptic membrane potential	1	329	27	15766	0.439839	0.585394	1.77485	1.18495
GO:0007259	JAK-STAT cascade	1	329	27	15766	0.439839	0.585394	1.77485	1.18495
GO:0034612	response to tumor necrosis factor	1	329	27	15766	0.439839	0.585394	1.77485	1.18495
GO:0050808	synapse organization	1	329	27	15766	0.439839	0.585394	1.77485	1.18495
GO:0051216	cartilage development	2	329	72	15766	0.449295	0.597363	1.33114	1.15427
GO:0045214	sarcomere organization	1	329	28	15766	0.451303	0.597572	1.71146	1.14783
GO:0008406	gonad development	1	329	28	15766	0.451303	0.597572	1.71146	1.14783
GO:0042594	response to starvation	1	329	28	15766	0.451303	0.597572	1.71146	1.14783
GO:0002088	lens development in camera-type eye	1	329	28	15766	0.451303	0.597572	1.71146	1.14783
GO:0007156	homophilic cell adhesion	3	329	118	15766	0.452068	0.597972	1.21833	1.14539
GO:0006886	intracellular protein transport	5	329	211	15766	0.45458	0.600678	1.13557	1.13739
GO:0051091	positive regulation of sequence-specific DNA binding transcription factor activity	2	329	73	15766	0.456132	0.602114	1.3129	1.13248
GO:0010468	regulation of gene expression	3	329	119	15766	0.457364	0.603123	1.20809	1.12858
GO:0001755	neural crest cell migration	1	329	29	15766	0.462533	0.607348	1.65245	1.11237
GO:0034660	ncRNA metabolic process	1	329	29	15766	0.462533	0.607348	1.65245	1.11237
GO:0060070	canonical Wnt signaling pathway	2	329	74	15766	0.46292	0.607348	1.29516	1.11116
GO:0034329	cell junction assembly	2	329	74	15766	0.46292	0.607348	1.29516	1.11116
GO:0007018	microtubule-based movement	2	329	74	15766	0.46292	0.607348	1.29516	1.11116
GO:0043161	proteasome-mediated ubiquitin-dependent protein catabolic process	2	329	75	15766	0.469658	0.615562	1.27789	1.09032
GO:0030501	positive regulation of bone mineralization	1	329	30	15766	0.473531	0.618754	1.59737	1.07847
GO:0010811	positive regulation of cell-substrate adhesion	1	329	30	15766	0.473531	0.618754	1.59737	1.07847
GO:0032504	multicellular organism reproduction	1	329	30	15766	0.473531	0.618754	1.59737	1.07847
GO:0030198	extracellular matrix organization	6	329	264	15766	0.477368	0.623137	1.08911	1.06682
GO:0010033	response to organic substance	2	329	77	15766	0.482977	0.628971	1.2447	1.04997
GO:0030217	T cell differentiation	1	329	31	15766	0.484304	0.628971	1.54584	1.04601
GO:0007157	heterophilic cell-cell adhesion	1	329	31	15766	0.484304	0.628971	1.54584	1.04601
GO:0001944	vasculature development	1	329	31	15766	0.484304	0.628971	1.54584	1.04601
GO:0032508	DNA duplex unwinding	1	329	31	15766	0.484304	0.628971	1.54584	1.04601
GO:0006355	regulation of transcription, DNA-templated	46	329	2170	15766	0.484761	0.628971	1.01584	1.04466
GO:0007162	negative regulation of cell adhesion	1	329	32	15766	0.494856	0.636626	1.49753	1.01492
GO:0071277	cellular response to calcium ion	1	329	32	15766	0.494856	0.636626	1.49753	1.01492
GO:0070301	cellular response to hydrogen peroxide	1	329	32	15766	0.494856	0.636626	1.49753	1.01492
GO:0048013	ephrin receptor signaling pathway	1	329	32	15766	0.494856	0.636626	1.49753	1.01492
GO:0070979	protein K11-linked ubiquitination	1	329	32	15766	0.494856	0.636626	1.49753	1.01492
GO:0002053	positive regulation of mesenchymal cell proliferation	1	329	32	15766	0.494856	0.636626	1.49753	1.01492
GO:0002062	chondrocyte differentiation	1	329	32	15766	0.494856	0.636626	1.49753	1.01492
GO:0030282	bone mineralization	1	329	32	15766	0.494856	0.636626	1.49753	1.01492
GO:0055086	nucleobase-containing small molecule metabolic process	2	329	79	15766	0.496085	0.636626	1.21319	1.01134
GO:0022617	extracellular matrix disassembly	2	329	79	15766	0.496085	0.636626	1.21319	1.01134
GO:0009791	post-embryonic development	2	329	79	15766	0.496085	0.636626	1.21319	1.01134
GO:0007219	Notch signaling pathway	3	329	127	15766	0.498882	0.639579	1.13199	1.00323
GO:0006260	DNA replication	4	329	176	15766	0.50454	0.6413	1.08911	0.986958
GO:0045787	positive regulation of cell cycle	1	329	33	15766	0.505191	0.6413	1.45215	0.985098
GO:0050766	positive regulation of phagocytosis	1	329	33	15766	0.505191	0.6413	1.45215	0.985098
GO:0019835	cytolysis	1	329	33	15766	0.505191	0.6413	1.45215	0.985098
GO:0035116	embryonic hindlimb morphogenesis	1	329	33	15766	0.505191	0.6413	1.45215	0.985098
GO:0000387	spliceosomal snRNP assembly	1	329	33	15766	0.505191	0.6413	1.45215	0.985098
GO:0001974	blood vessel remodeling	1	329	33	15766	0.505191	0.6413	1.45215	0.985098
GO:0048286	lung alveolus development	1	329	33	15766	0.505191	0.6413	1.45215	0.985098
GO:0009966	regulation of signal transduction	1	329	33	15766	0.505191	0.6413	1.45215	0.985098
GO:0007569	cell aging	1	329	33	15766	0.505191	0.6413	1.45215	0.985098
GO:0016311	dephosphorylation	3	329	130	15766	0.514026	0.65095	1.10587	0.960087
GO:0032321	positive regulation of Rho GTPase activity	1	329	34	15766	0.515314	0.65095	1.40944	0.956475
GO:0043086	negative regulation of catalytic activity	1	329	34	15766	0.515314	0.65095	1.40944	0.956475
GO:0048706	embryonic skeletal system development	1	329	34	15766	0.515314	0.65095	1.40944	0.956475
GO:0071347	cellular response to interleukin-1	1	329	34	15766	0.515314	0.65095	1.40944	0.956475
GO:0007179	transforming growth factor beta receptor signaling pathway	3	329	131	15766	0.519018	0.654988	1.09743	0.946142
GO:0008380	RNA splicing	7	329	326	15766	0.524267	0.657046	1.02898	0.931627
GO:0006654	phosphatidic acid biosynthetic process	1	329	35	15766	0.52523	0.657046	1.36917	0.928979
GO:0051865	protein autoubiquitination	1	329	35	15766	0.52523	0.657046	1.36917	0.928979
GO:0032729	positive regulation of interferon-gamma production	1	329	35	15766	0.52523	0.657046	1.36917	0.928979
GO:0031667	response to nutrient levels	1	329	35	15766	0.52523	0.657046	1.36917	0.928979
GO:0030317	sperm motility	1	329	35	15766	0.52523	0.657046	1.36917	0.928979
GO:0050690	regulation of defense response to virus by virus	1	329	35	15766	0.52523	0.657046	1.36917	0.928979
GO:0003151	outflow tract morphogenesis	1	329	35	15766	0.52523	0.657046	1.36917	0.928979
GO:0007585	respiratory gaseous exchange	1	329	35	15766	0.52523	0.657046	1.36917	0.928979
GO:0008033	tRNA processing	2	329	84	15766	0.527901	0.659749	1.14098	0.92166
GO:0006641	triglyceride metabolic process	1	329	36	15766	0.534942	0.666612	1.33114	0.902546
GO:0006024	glycosaminoglycan biosynthetic process	1	329	36	15766	0.534942	0.666612	1.33114	0.902546
GO:0072659	protein localization to plasma membrane	1	329	36	15766	0.534942	0.666612	1.33114	0.902546
GO:0008016	regulation of heart contraction	1	329	37	15766	0.544455	0.676507	1.29516	0.877116
GO:0007200	phospholipase C-activating G-protein coupled receptor signaling pathway	1	329	37	15766	0.544455	0.676507	1.29516	0.877116
GO:0030514	negative regulation of BMP signaling pathway	1	329	37	15766	0.544455	0.676507	1.29516	0.877116
GO:0071456	cellular response to hypoxia	2	329	87	15766	0.546319	0.678171	1.10163	0.872184
GO:0007193	adenylate cyclase-inhibiting G-protein coupled receptor signaling pathway	1	329	38	15766	0.553772	0.681525	1.26108	0.852635
GO:0030838	positive regulation of actin filament polymerization	1	329	38	15766	0.553772	0.681525	1.26108	0.852635
GO:0097194	execution phase of apoptosis	1	329	38	15766	0.553772	0.681525	1.26108	0.852635
GO:0060048	cardiac muscle contraction	1	329	38	15766	0.553772	0.681525	1.26108	0.852635
GO:0040014	regulation of multicellular organism growth	1	329	38	15766	0.553772	0.681525	1.26108	0.852635
GO:0030199	collagen fibril organization	1	329	38	15766	0.553772	0.681525	1.26108	0.852635
GO:0001942	hair follicle development	1	329	38	15766	0.553772	0.681525	1.26108	0.852635
GO:0006144	purine nucleobase metabolic process	1	329	38	15766	0.553772	0.681525	1.26108	0.852635
GO:0007017	microtubule-based process	1	329	38	15766	0.553772	0.681525	1.26108	0.852635
GO:0045766	positive regulation of angiogenesis	2	329	89	15766	0.558313	0.685806	1.07688	0.840853
GO:0006919	activation of cysteine-type endopeptidase activity involved in apoptotic process	2	329	89	15766	0.558313	0.685806	1.07688	0.840853
GO:0006351	transcription, DNA-templated	42	329	2044	15766	0.561886	0.688165	0.984678	0.831651
GO:0030218	erythrocyte differentiation	1	329	39	15766	0.562899	0.688165	1.22874	0.829053
GO:0007188	adenylate cyclase-modulating G-protein coupled receptor signaling pathway	1	329	39	15766	0.562899	0.688165	1.22874	0.829053
GO:0035725	sodium ion transmembrane transport	1	329	39	15766	0.562899	0.688165	1.22874	0.829053
GO:0030049	muscle filament sliding	1	329	39	15766	0.562899	0.688165	1.22874	0.829053
GO:0006887	exocytosis	2	329	90	15766	0.564224	0.689133	1.06491	0.82566
GO:0006915	apoptotic process	16	329	781	15766	0.564848	0.689243	0.981736	0.824065
GO:0055072	iron ion homeostasis	1	329	40	15766	0.571838	0.693837	1.19802	0.806322
GO:0042552	myelination	1	329	40	15766	0.571838	0.693837	1.19802	0.806322
GO:0042059	negative regulation of epidermal growth factor receptor signaling pathway	1	329	40	15766	0.571838	0.693837	1.19802	0.806322
GO:0001933	negative regulation of protein phosphorylation	1	329	40	15766	0.571838	0.693837	1.19802	0.806322
GO:0007005	mitochondrion organization	1	329	40	15766	0.571838	0.693837	1.19802	0.806322
GO:0007588	excretion	1	329	40	15766	0.571838	0.693837	1.19802	0.806322
GO:0000398	mRNA splicing, via spliceosome	4	329	193	15766	0.574964	0.696976	0.993181	0.798456
GO:0006357	regulation of transcription from RNA polymerase II promoter	7	329	343	15766	0.576078	0.69767	0.977979	0.795665
GO:0045732	positive regulation of protein catabolic process	1	329	41	15766	0.580594	0.697902	1.1688	0.784399
GO:0048661	positive regulation of smooth muscle cell proliferation	1	329	41	15766	0.580594	0.697902	1.1688	0.784399
GO:0008542	visual learning	1	329	41	15766	0.580594	0.697902	1.1688	0.784399
GO:0021766	hippocampus development	1	329	41	15766	0.580594	0.697902	1.1688	0.784399
GO:0035690	cellular response to drug	1	329	41	15766	0.580594	0.697902	1.1688	0.784399
GO:0019722	calcium-mediated signaling	1	329	41	15766	0.580594	0.697902	1.1688	0.784399
GO:0031532	actin cytoskeleton reorganization	1	329	41	15766	0.580594	0.697902	1.1688	0.784399
GO:0001658	branching involved in ureteric bud morphogenesis	1	329	41	15766	0.580594	0.697902	1.1688	0.784399
GO:0051726	regulation of cell cycle	2	329	94	15766	0.587291	0.705295	1.0196	0.767854
GO:0008015	blood circulation	1	329	42	15766	0.58917	0.705583	1.14098	0.763244
GO:0048812	neuron projection morphogenesis	1	329	42	15766	0.58917	0.705583	1.14098	0.763244
GO:0006383	transcription from RNA polymerase III promoter	1	329	42	15766	0.58917	0.705583	1.14098	0.763244
GO:0007595	lactation	1	329	43	15766	0.59757	0.713419	1.11444	0.742819
GO:0007339	binding of sperm to zona pellucida	1	329	43	15766	0.59757	0.713419	1.11444	0.742819
GO:0046474	glycerophospholipid biosynthetic process	2	329	96	15766	0.598477	0.713419	0.998354	0.740633
GO:0006396	RNA processing	2	329	96	15766	0.598477	0.713419	0.998354	0.740633
GO:0007218	neuropeptide signaling pathway	2	329	96	15766	0.598477	0.713419	0.998354	0.740633
GO:0006470	protein dephosphorylation	3	329	148	15766	0.59929	0.71373	0.971371	0.738674
GO:0006310	DNA recombination	2	329	97	15766	0.603983	0.717994	0.988061	0.727421
GO:0006112	energy reserve metabolic process	2	329	97	15766	0.603983	0.717994	0.988061	0.727421
GO:0008206	bile acid metabolic process	1	329	44	15766	0.605799	0.718829	1.08911	0.72309
GO:0043525	positive regulation of neuron apoptotic process	1	329	44	15766	0.605799	0.718829	1.08911	0.72309
GO:0070374	positive regulation of ERK1 and ERK2 cascade	2	329	98	15766	0.609431	0.721812	0.977979	0.714465
GO:0007229	integrin-mediated signaling pathway	2	329	98	15766	0.609431	0.721812	0.977979	0.714465
GO:0006836	neurotransmitter transport	1	329	45	15766	0.613858	0.72506	1.06491	0.704023
GO:0051591	response to cAMP	1	329	45	15766	0.613858	0.72506	1.06491	0.704023
GO:0007612	learning	1	329	45	15766	0.613858	0.72506	1.06491	0.704023
GO:0050434	positive regulation of viral transcription	1	329	46	15766	0.621752	0.733043	1.04176	0.685589
GO:0071363	cellular response to growth factor stimulus	1	329	46	15766	0.621752	0.733043	1.04176	0.685589
GO:0007368	determination of left/right symmetry	1	329	47	15766	0.629484	0.741482	1.0196	0.667758
GO:0007204	positive regulation of cytosolic calcium ion concentration	2	329	102	15766	0.630648	0.741499	0.939627	0.665094
GO:0007409	axonogenesis	2	329	102	15766	0.630648	0.741499	0.939627	0.665094
GO:0030178	negative regulation of Wnt signaling pathway	1	329	48	15766	0.637058	0.747674	0.998354	0.650503
GO:0006520	cellular amino acid metabolic process	1	329	48	15766	0.637058	0.747674	0.998354	0.650503
GO:0008219	cell death	4	329	210	15766	0.639279	0.7496	0.91278	0.645482
GO:0035335	peptidyl-tyrosine dephosphorylation	2	329	104	15766	0.640912	0.750832	0.921557	0.641803
GO:0030204	chondroitin sulfate metabolic process	1	329	49	15766	0.644476	0.752278	0.977979	0.6338
GO:0042542	response to hydrogen peroxide	1	329	49	15766	0.644476	0.752278	0.977979	0.6338
GO:0043588	skin development	1	329	49	15766	0.644476	0.752278	0.977979	0.6338
GO:0051259	protein oligomerization	1	329	49	15766	0.644476	0.752278	0.977979	0.6338
GO:0006812	cation transport	2	329	106	15766	0.650948	0.758702	0.904169	0.619387
GO:0048839	inner ear development	1	329	50	15766	0.651743	0.758702	0.958419	0.617625
GO:0006418	tRNA aminoacylation for protein translation	1	329	50	15766	0.651743	0.758702	0.958419	0.617625
GO:0006508	proteolysis	12	329	626	15766	0.653061	0.759551	0.918613	0.614711
GO:0010923	negative regulation of phosphatase activity	1	329	51	15766	0.65886	0.762176	0.939627	0.601956
GO:0006120	mitochondrial electron transport, NADH to ubiquinone	1	329	51	15766	0.65886	0.762176	0.939627	0.601956
GO:0030183	B cell differentiation	1	329	51	15766	0.65886	0.762176	0.939627	0.601956
GO:0006953	acute-phase response	1	329	51	15766	0.65886	0.762176	0.939627	0.601956
GO:0043434	response to peptide hormone	1	329	51	15766	0.65886	0.762176	0.939627	0.601956
GO:0009058	biosynthetic process	1	329	51	15766	0.65886	0.762176	0.939627	0.601956
GO:0008360	regulation of cell shape	2	329	108	15766	0.660757	0.763686	0.887425	0.597808
GO:0006644	phospholipid metabolic process	3	329	163	15766	0.662324	0.764812	0.881981	0.594392
GO:0007224	smoothened signaling pathway	1	329	52	15766	0.665832	0.76749	0.921557	0.58677
GO:0006921	cellular component disassembly involved in execution phase of apoptosis	1	329	52	15766	0.665832	0.76749	0.921557	0.58677
GO:0051289	protein homotetramerization	1	329	53	15766	0.67266	0.771915	0.904169	0.57205
GO:0006898	receptor-mediated endocytosis	1	329	53	15766	0.67266	0.771915	0.904169	0.57205
GO:0045444	fat cell differentiation	1	329	53	15766	0.67266	0.771915	0.904169	0.57205
GO:0045665	negative regulation of neuron differentiation	1	329	53	15766	0.67266	0.771915	0.904169	0.57205
GO:0071356	cellular response to tumor necrosis factor	1	329	53	15766	0.67266	0.771915	0.904169	0.57205
GO:0071260	cellular response to mechanical stimulus	1	329	54	15766	0.679349	0.778898	0.887425	0.557775
GO:0006897	endocytosis	3	329	168	15766	0.681649	0.780149	0.855732	0.5529
GO:0006805	xenobiotic metabolic process	3	329	168	15766	0.681649	0.780149	0.855732	0.5529
GO:0030203	glycosaminoglycan metabolic process	2	329	114	15766	0.68885	0.786883	0.840719	0.537739
GO:0048011	neurotrophin TRK receptor signaling pathway	5	329	279	15766	0.690918	0.786883	0.858799	0.533413
GO:0007599	hemostasis	1	329	56	15766	0.692318	0.786883	0.855732	0.530493
GO:0019827	stem cell maintenance	1	329	56	15766	0.692318	0.786883	0.855732	0.530493
GO:0071300	cellular response to retinoic acid	1	329	56	15766	0.692318	0.786883	0.855732	0.530493
GO:0046330	positive regulation of JNK cascade	1	329	56	15766	0.692318	0.786883	0.855732	0.530493
GO:0016049	cell growth	1	329	56	15766	0.692318	0.786883	0.855732	0.530493
GO:0014070	response to organic cyclic compound	2	329	115	15766	0.69334	0.786883	0.833408	0.528366
GO:0097190	apoptotic signaling pathway	2	329	115	15766	0.69334	0.786883	0.833408	0.528366
GO:0006414	translational elongation	4	329	226	15766	0.693627	0.786883	0.848159	0.527768
GO:0007049	cell cycle	12	329	649	15766	0.698072	0.789062	0.886058	0.518552
GO:0042787	protein ubiquitination involved in ubiquitin-dependent protein catabolic process	1	329	57	15766	0.698604	0.789062	0.840719	0.517454
GO:0030216	keratinocyte differentiation	1	329	57	15766	0.698604	0.789062	0.840719	0.517454
GO:0008654	phospholipid biosynthetic process	1	329	57	15766	0.698604	0.789062	0.840719	0.517454
GO:0030334	regulation of cell migration	1	329	57	15766	0.698604	0.789062	0.840719	0.517454
GO:0007596	blood coagulation	9	329	494	15766	0.700036	0.789405	0.873054	0.514499
GO:0006200	ATP catabolic process	3	329	173	15766	0.700131	0.789405	0.831	0.514303
GO:0006979	response to oxidative stress	2	329	117	15766	0.702158	0.790483	0.819162	0.510133
GO:0000079	regulation of cyclin-dependent protein serine/threonine kinase activity	1	329	58	15766	0.704761	0.790483	0.826224	0.504794
GO:0042475	odontogenesis of dentin-containing tooth	1	329	58	15766	0.704761	0.790483	0.826224	0.504794
GO:0042632	cholesterol homeostasis	1	329	58	15766	0.704761	0.790483	0.826224	0.504794
GO:0030509	BMP signaling pathway	1	329	58	15766	0.704761	0.790483	0.826224	0.504794
GO:0051403	stress-activated MAPK cascade	1	329	58	15766	0.704761	0.790483	0.826224	0.504794
GO:0035556	intracellular signal transduction	7	329	393	15766	0.710052	0.794487	0.853554	0.494003
GO:0030335	positive regulation of cell migration	2	329	119	15766	0.710763	0.794487	0.805394	0.49256
GO:0030326	embryonic limb morphogenesis	1	329	59	15766	0.710792	0.794487	0.81222	0.492501
GO:0000902	cell morphogenesis	1	329	59	15766	0.710792	0.794487	0.81222	0.492501
GO:0030168	platelet activation	4	329	232	15766	0.712417	0.795615	0.826224	0.489206
GO:0007155	cell adhesion	11	329	605	15766	0.713077	0.795663	0.87129	0.48787
GO:0051092	positive regulation of NF-kappaB transcription factor activity	2	329	120	15766	0.714986	0.797104	0.798683	0.484013
GO:0009725	response to hormone	1	329	60	15766	0.716699	0.798325	0.798683	0.480561
GO:0007268	synaptic transmission	7	329	398	15766	0.721725	0.801313	0.842831	0.470479
GO:0015758	glucose transport	1	329	61	15766	0.722485	0.801313	0.78559	0.46896
GO:0043433	negative regulation of sequence-specific DNA binding transcription factor activity	1	329	61	15766	0.722485	0.801313	0.78559	0.46896
GO:0000910	cytokinesis	1	329	61	15766	0.722485	0.801313	0.78559	0.46896
GO:0032869	cellular response to insulin stimulus	1	329	61	15766	0.722485	0.801313	0.78559	0.46896
GO:0006397	mRNA processing	6	329	346	15766	0.725994	0.804145	0.831	0.46197
GO:0001701	in utero embryonic development	4	329	237	15766	0.727414	0.804145	0.808793	0.459152
GO:0019083	viral transcription	3	329	181	15766	0.727971	0.804145	0.79427	0.458047
GO:0045165	cell fate commitment	1	329	62	15766	0.728153	0.804145	0.772919	0.457686
GO:0034097	response to cytokine	1	329	62	15766	0.728153	0.804145	0.772919	0.457686
GO:0007254	JNK cascade	1	329	63	15766	0.733705	0.809584	0.76065	0.446728
GO:0016197	endosomal transport	1	329	64	15766	0.739143	0.812914	0.748765	0.436075
GO:0019369	arachidonic acid metabolic process	1	329	64	15766	0.739143	0.812914	0.748765	0.436075
GO:0006364	rRNA processing	2	329	126	15766	0.739242	0.812914	0.76065	0.435882
GO:0007417	central nervous system development	2	329	126	15766	0.739242	0.812914	0.76065	0.435882
GO:0042472	inner ear morphogenesis	1	329	65	15766	0.744469	0.817966	0.737246	0.425716
GO:0010467	gene expression	15	329	836	15766	0.749606	0.822909	0.859826	0.415796
GO:0006415	translational termination	3	329	188	15766	0.750618	0.82332	0.764696	0.413849
GO:0001558	regulation of cell growth	1	329	67	15766	0.754798	0.827202	0.715238	0.405838
GO:0006814	sodium ion transport	2	329	131	15766	0.758078	0.830092	0.731618	0.399581
GO:0006289	nucleotide-excision repair	1	329	68	15766	0.759803	0.831277	0.70472	0.396302
GO:0032259	methylation	3	329	194	15766	0.768794	0.839052	0.741046	0.379331
GO:0050731	positive regulation of peptidyl-tyrosine phosphorylation	1	329	70	15766	0.76951	0.839052	0.684585	0.377988
GO:0042060	wound healing	1	329	70	15766	0.76951	0.839052	0.684585	0.377988
GO:0030574	collagen catabolic process	1	329	70	15766	0.76951	0.839052	0.684585	0.377988
GO:0007186	G-protein coupled receptor signaling pathway	24	329	1323	15766	0.772182	0.841254	0.869315	0.372988
GO:0034166	toll-like receptor 10 signaling pathway	1	329	71	15766	0.774215	0.842048	0.674943	0.369194
GO:0034146	toll-like receptor 5 signaling pathway	1	329	71	15766	0.774215	0.842048	0.674943	0.369194
GO:0006413	translational initiation	4	329	255	15766	0.776508	0.842094	0.751702	0.364928
GO:0038096	Fc-gamma receptor signaling pathway involved in phagocytosis	1	329	72	15766	0.778823	0.842094	0.665569	0.360632
GO:0006821	chloride transport	1	329	72	15766	0.778823	0.842094	0.665569	0.360632
GO:0006469	negative regulation of protein kinase activity	1	329	72	15766	0.778823	0.842094	0.665569	0.360632
GO:0040008	regulation of growth	1	329	72	15766	0.778823	0.842094	0.665569	0.360632
GO:0035023	regulation of Rho protein signal transduction	1	329	72	15766	0.778823	0.842094	0.665569	0.360632
GO:0001843	neural tube closure	1	329	72	15766	0.778823	0.842094	0.665569	0.360632
GO:0007050	cell cycle arrest	2	329	138	15766	0.782452	0.844147	0.694507	0.353925
GO:0006368	transcription elongation from RNA polymerase II promoter	1	329	73	15766	0.783337	0.844147	0.656452	0.352294
GO:0001889	liver development	1	329	73	15766	0.783337	0.844147	0.656452	0.352294
GO:0051436	negative regulation of ubiquitin-protein ligase activity involved in mitotic cell cycle	1	329	73	15766	0.783337	0.844147	0.656452	0.352294
GO:0050911	detection of chemical stimulus involved in sensory perception of smell	14	329	808	15766	0.785439	0.845707	0.830314	0.348428
GO:0019058	viral life cycle	3	329	202	15766	0.791319	0.851327	0.711698	0.337669
GO:0000226	microtubule cytoskeleton organization	1	329	75	15766	0.79209	0.851448	0.638946	0.336263
GO:0034162	toll-like receptor 9 signaling pathway	1	329	76	15766	0.796333	0.853986	0.630539	0.328557
GO:0007059	chromosome segregation	1	329	76	15766	0.796333	0.853986	0.630539	0.328557
GO:0019048	modulation by virus of host morphology or physiology	6	329	378	15766	0.796436	0.853986	0.76065	0.32837
GO:0042593	glucose homeostasis	1	329	78	15766	0.804559	0.86198	0.614371	0.31373
GO:0006614	SRP-dependent cotranslational protein targeting to membrane	3	329	208	15766	0.80698	0.863386	0.691168	0.309396
GO:0050796	regulation of insulin secretion	1	329	79	15766	0.808546	0.863386	0.606595	0.306597
GO:0042384	cilium assembly	1	329	79	15766	0.808546	0.863386	0.606595	0.306597
GO:0002479	antigen processing and presentation of exogenous peptide antigen via MHC class I, TAP-dependent	1	329	79	15766	0.808546	0.863386	0.606595	0.306597
GO:0030900	forebrain development	1	329	80	15766	0.812452	0.86684	0.599012	0.299645
GO:0038124	toll-like receptor TLR6:TLR2 signaling pathway	1	329	81	15766	0.816278	0.86846	0.591617	0.292867
GO:0038123	toll-like receptor TLR1:TLR2 signaling pathway	1	329	81	15766	0.816278	0.86846	0.591617	0.292867
GO:0030097	hemopoiesis	1	329	81	15766	0.816278	0.86846	0.591617	0.292867
GO:0007608	sensory perception of smell	14	329	832	15766	0.816888	0.86846	0.806363	0.29179
GO:0007626	locomotory behavior	1	329	82	15766	0.820026	0.86846	0.584402	0.286259
GO:0034134	toll-like receptor 2 signaling pathway	1	329	82	15766	0.820026	0.86846	0.584402	0.286259
GO:0035666	TRIF-dependent toll-like receptor signaling pathway	1	329	82	15766	0.820026	0.86846	0.584402	0.286259
GO:0042590	antigen processing and presentation of exogenous peptide antigen via MHC class I	1	329	82	15766	0.820026	0.86846	0.584402	0.286259
GO:0007584	response to nutrient	1	329	82	15766	0.820026	0.86846	0.584402	0.286259
GO:0006767	water-soluble vitamin metabolic process	1	329	83	15766	0.823697	0.871334	0.577361	0.279815
GO:0016568	chromatin modification	4	329	276	15766	0.824581	0.871334	0.694507	0.278267
GO:0042127	regulation of cell proliferation	2	329	152	15766	0.824764	0.871334	0.630539	0.277946
GO:0002756	MyD88-independent toll-like receptor signaling pathway	1	329	84	15766	0.827292	0.871865	0.570488	0.273531
GO:0050852	T cell receptor signaling pathway	1	329	84	15766	0.827292	0.871865	0.570488	0.273531
GO:0051437	positive regulation of ubiquitin-protein ligase activity involved in mitotic cell cycle	1	329	84	15766	0.827292	0.871865	0.570488	0.273531
GO:0001525	angiogenesis	3	329	217	15766	0.828592	0.872522	0.662502	0.271266
GO:0034138	toll-like receptor 3 signaling pathway	1	329	85	15766	0.830815	0.87415	0.563776	0.267402
GO:0000184	nuclear-transcribed mRNA catabolic process, nonsense-mediated decay	3	329	221	15766	0.837507	0.880474	0.650511	0.255826
GO:0006914	autophagy	1	329	89	15766	0.844198	0.885951	0.538438	0.244347
GO:0051439	regulation of ubiquitin-protein ligase activity involved in mitotic cell cycle	1	329	89	15766	0.844198	0.885951	0.538438	0.244347
GO:0050896	response to stimulus	16	329	966	15766	0.845279	0.885951	0.793722	0.242501
GO:0000082	G1/S transition of mitotic cell cycle	2	329	160	15766	0.845462	0.885951	0.599012	0.242189
GO:0007411	axon guidance	5	329	349	15766	0.849106	0.889048	0.686547	0.235984
GO:0006766	vitamin metabolic process	1	329	91	15766	0.850486	0.889771	0.526604	0.233641
GO:0007067	mitosis	4	329	291	15766	0.853371	0.891515	0.658708	0.228754
GO:0001822	kidney development	1	329	92	15766	0.853534	0.891515	0.52088	0.22848
GO:0002755	MyD88-dependent toll-like receptor signaling pathway	1	329	93	15766	0.856519	0.89391	0.515279	0.223442
GO:0019886	antigen processing and presentation of exogenous peptide antigen via MHC class II	1	329	94	15766	0.859444	0.895514	0.509798	0.218525
GO:0031145	anaphase-promoting complex-dependent proteasomal ubiquitin-dependent protein catabolic process	1	329	94	15766	0.859444	0.895514	0.509798	0.218525
GO:0009952	anterior/posterior pattern specification	1	329	95	15766	0.862309	0.897775	0.504431	0.213724
GO:0016032	viral process	6	329	423	15766	0.870595	0.905671	0.67973	0.199927
GO:0006810	transport	32	329	1863	15766	0.872382	0.9068	0.823119	0.196968
GO:0030036	actin cytoskeleton organization	2	329	173	15766	0.874374	0.908136	0.554	0.193677
GO:0016070	RNA metabolic process	5	329	366	15766	0.87523	0.908136	0.654658	0.192266
GO:0000187	activation of MAPK activity	1	329	100	15766	0.875778	0.908136	0.47921	0.191363
GO:0016567	protein ubiquitination	6	329	430	15766	0.879801	0.911575	0.668665	0.184752
GO:0006936	muscle contraction	1	329	102	15766	0.880788	0.911866	0.469813	0.183134
GO:0044237	cellular metabolic process	2	329	178	15766	0.884095	0.914049	0.538438	0.177726
GO:0006811	ion transport	10	329	669	15766	0.884312	0.914049	0.716308	0.177373
GO:0002474	antigen processing and presentation of peptide antigen via MHC class I	1	329	104	15766	0.885595	0.914643	0.460779	0.175281
GO:0090305	nucleic acid phosphodiester bond hydrolysis	1	329	105	15766	0.887926	0.916317	0.45639	0.171489
GO:0034142	toll-like receptor 4 signaling pathway	1	329	107	15766	0.892444	0.920244	0.44786	0.164166
GO:0051301	cell division	5	329	380	15766	0.893741	0.920846	0.630539	0.162071
GO:0006006	glucose metabolic process	1	329	109	15766	0.896781	0.923241	0.439642	0.157173
GO:0007507	heart development	2	329	186	15766	0.898204	0.923969	0.515279	0.154886
GO:0006412	translation	6	329	449	15766	0.902026	0.927162	0.640369	0.14876
GO:0044267	cellular protein metabolic process	9	329	633	15766	0.905375	0.929864	0.681341	0.143413
GO:0007601	visual perception	2	329	195	15766	0.912146	0.93533	0.491497	0.132664
GO:0034641	cellular nitrogen compound metabolic process	2	329	195	15766	0.912146	0.93533	0.491497	0.132664
GO:0006468	protein phosphorylation	8	329	583	15766	0.913818	0.935494	0.657578	0.130021
GO:0007605	sensory perception of sound	1	329	118	15766	0.914223	0.935494	0.40611	0.129381
GO:0016071	mRNA metabolic process	4	329	334	15766	0.91448	0.935494	0.573904	0.128977
GO:0007283	spermatogenesis	4	329	335	15766	0.915579	0.935535	0.572191	0.127244
GO:0030030	cell projection organization	1	329	119	15766	0.915969	0.935535	0.402697	0.126629
GO:0002224	toll-like receptor signaling pathway	1	329	120	15766	0.917679	0.93654	0.399341	0.123938
GO:0010466	negative regulation of peptidase activity	1	329	122	15766	0.920995	0.938441	0.392795	0.118734
GO:0007010	cytoskeleton organization	1	329	122	15766	0.920995	0.938441	0.392795	0.118734
GO:0007264	small GTPase mediated signal transduction	4	329	342	15766	0.922926	0.939667	0.560479	0.115713
GO:0022904	respiratory electron transport chain	1	329	124	15766	0.924177	0.940199	0.386459	0.113758
GO:0008202	steroid metabolic process	1	329	126	15766	0.927231	0.942563	0.380325	0.108999
GO:0006461	protein complex assembly	1	329	129	15766	0.931582	0.946241	0.37148	0.102246
GO:0000086	G2/M transition of mitotic cell cycle	1	329	134	15766	0.938261	0.952276	0.357619	0.0919389
GO:0034220	ion transmembrane transport	1	329	135	15766	0.939516	0.952801	0.35497	0.0900101
GO:0015031	protein transport	8	329	625	15766	0.9438	0.956394	0.613388	0.0834466
GO:0042981	regulation of apoptotic process	2	329	223	15766	0.944862	0.956685	0.429785	0.0818244
GO:0006629	lipid metabolic process	6	329	501	15766	0.945569	0.956685	0.573904	0.0807451
GO:0016192	vesicle-mediated transport	2	329	237	15766	0.956482	0.966968	0.404396	0.0641909
GO:0008286	insulin receptor signaling pathway	1	329	152	15766	0.957335	0.967073	0.31527	0.062904
GO:0006631	fatty acid metabolic process	1	329	155	15766	0.959882	0.968888	0.309168	0.059071
GO:0006974	cellular response to DNA damage stimulus	4	329	402	15766	0.965735	0.974035	0.476826	0.0503001
GO:0008152	metabolic process	9	329	742	15766	0.968073	0.97563	0.581252	0.0468119
GO:0005975	carbohydrate metabolic process	4	329	410	15766	0.969358	0.976163	0.467522	0.044899
GO:0006511	ubiquitin-dependent protein catabolic process	1	329	177	15766	0.974446	0.980522	0.27074	0.0373463
GO:0055114	oxidation-reduction process	8	329	709	15766	0.977525	0.982425	0.540716	0.0327952
GO:0006457	protein folding	1	329	184	15766	0.977859	0.982425	0.26044	0.0323016
GO:0006281	DNA repair	3	329	370	15766	0.981821	0.985639	0.388548	0.0264677
GO:0043547	positive regulation of GTPase activity	1	329	200	15766	0.984042	0.987101	0.239605	0.0232079
GO:0044281	small molecule metabolic process	19	329	1475	15766	0.988177	0.990478	0.617287	0.0171592
GO:0000278	mitotic cell cycle	3	329	411	15766	0.990509	0.992046	0.349788	0.0137581
GO:0055085	transmembrane transport	7	329	728	15766	0.992171	0.99294	0.460779	0.01134
GO:0016310	phosphorylation	7	329	753	15766	0.994308	0.994308	0.44548	0.00823566

## Sheet: DownGene2GO
QueryID	QuerySymbol	Description	E-Value	SubjectSymbol	Description	GOID	GOTerm	P-Value	Enrichment
LOC101106071	LOC101106071	apolipoprotein L3-like	2e-50	APOL3	Apolipoprotein L3	GO:0007165	signal transduction	0.328939	1.07848
LOC101106071	LOC101106071	apolipoprotein L3-like	2e-50	APOL3	Apolipoprotein L3	GO:0006954	inflammatory response	0.00409969	2.22242
LOC101106071	LOC101106071	apolipoprotein L3-like	2e-50	APOL3	Apolipoprotein L3	GO:0006869	lipid transport	0.0298862	3.03297
LOC101106071	LOC101106071	apolipoprotein L3-like	2e-50	APOL3	Apolipoprotein L3	GO:0006810	transport	0.872382	0.823119
LOC101106071	LOC101106071	apolipoprotein L3-like	2e-50	APOL3	Apolipoprotein L3	GO:0042157	lipoprotein metabolic process	0.00907285	5.32455
LOC101106071	LOC101106071	apolipoprotein L3-like	2e-50	APOL3	Apolipoprotein L3	GO:0043123	positive regulation of I-kappaB kinase/NF-kappaB signaling	0.0270692	2.33761
LOC101113971	LOC101113971	RUN and FYVE domain-containing protein 1-like	0	RUFY1	cDNA FLJ78384, highly similar to Homo sapiens RUN and FYVE domain containing 1 (RUFY1), mRNA	GO:0015031	protein transport	0.9438	0.613388
LOC101113971	LOC101113971	RUN and FYVE domain-containing protein 1-like	0	RUFY1	cDNA FLJ78384, highly similar to Homo sapiens RUN and FYVE domain containing 1 (RUFY1), mRNA	GO:0006897	endocytosis	0.681649	0.855732
LOC101113971	LOC101113971	RUN and FYVE domain-containing protein 1-like	0	RUFY1	cDNA FLJ78384, highly similar to Homo sapiens RUN and FYVE domain containing 1 (RUFY1), mRNA	GO:0030100	regulation of endocytosis	0.0801758	4.5639
LOC101113971	LOC101113971	RUN and FYVE domain-containing protein 1-like	0	RUFY1	cDNA FLJ78384, highly similar to Homo sapiens RUN and FYVE domain containing 1 (RUFY1), mRNA	GO:0006810	transport	0.872382	0.823119
EGFL7	EGFL7	EGF-like-domain, multiple 7	6e-60	EGFL7	Epidermal growth factor like-7	GO:0045746	negative regulation of Notch signaling pathway	0.325217	2.66228
EGFL7	EGFL7	EGF-like-domain, multiple 7	6e-60	EGFL7	Epidermal growth factor like-7	GO:0030336	negative regulation of cell migration	0.210273	1.94274
EGFL7	EGFL7	EGF-like-domain, multiple 7	6e-60	EGFL7	Epidermal growth factor like-7	GO:0001568	blood vessel development	0.348939	1.65245
EGFL7	EGFL7	EGF-like-domain, multiple 7	6e-60	EGFL7	Epidermal growth factor like-7	GO:0001938	positive regulation of endothelial cell proliferation	0.11225	2.66228
EGFL7	EGFL7	EGF-like-domain, multiple 7	6e-60	EGFL7	Epidermal growth factor like-7	GO:0007275	multicellular organismal development	0.0103137	1.58802
EGFL7	EGFL7	EGF-like-domain, multiple 7	6e-60	EGFL7	Epidermal growth factor like-7	GO:0001525	angiogenesis	0.828592	0.662502
EGFL7	EGFL7	EGF-like-domain, multiple 7	6e-60	EGFL7	Epidermal growth factor like-7	GO:0001570	vasculogenesis	0.356352	1.62444
EGFL7	EGFL7	EGF-like-domain, multiple 7	6e-60	EGFL7	Epidermal growth factor like-7	GO:0030154	cell differentiation	0.128001	1.35693
SLC9A5	SLC9A5	solute carrier family 9, subfamily A (NHE5, cation proton antiporter 5), member 5	0	SLC9A5	Sodium/hydrogen exchanger 5	GO:0006810	transport	0.872382	0.823119
SLC9A5	SLC9A5	solute carrier family 9, subfamily A (NHE5, cation proton antiporter 5), member 5	0	SLC9A5	Sodium/hydrogen exchanger 5	GO:0006814	sodium ion transport	0.758078	0.731618
SLC9A5	SLC9A5	solute carrier family 9, subfamily A (NHE5, cation proton antiporter 5), member 5	0	SLC9A5	Sodium/hydrogen exchanger 5	GO:0055085	transmembrane transport	0.992171	0.460779
SLC9A5	SLC9A5	solute carrier family 9, subfamily A (NHE5, cation proton antiporter 5), member 5	0	SLC9A5	Sodium/hydrogen exchanger 5	GO:0006812	cation transport	0.650948	0.904169
SLC9A5	SLC9A5	solute carrier family 9, subfamily A (NHE5, cation proton antiporter 5), member 5	0	SLC9A5	Sodium/hydrogen exchanger 5	GO:0006885	regulation of pH	0.37881	2.17823
SLC9A5	SLC9A5	solute carrier family 9, subfamily A (NHE5, cation proton antiporter 5), member 5	0	SLC9A5	Sodium/hydrogen exchanger 5	GO:0006811	ion transport	0.884312	0.716308
KHDC3L	KHDC3L	KH domain containing 3-like, subcortical maternal complex member	1e-66	KHDC3L	KHDC3-like protein	GO:0007094	mitotic spindle assembly checkpoint	0.0457723	3.99341
KHDC3L	KHDC3L	KH domain containing 3-like, subcortical maternal complex member	1e-66	KHDC3L	KHDC3-like protein	GO:0006468	protein phosphorylation	0.913818	0.657578
KHDC3L	KHDC3L	KH domain containing 3-like, subcortical maternal complex member	1e-66	KHDC3L	KHDC3-like protein	GO:0090307	spindle assembly involved in mitosis	0.251656	3.68623
RNASEH2C	RNASEH2C	ribonuclease H2, subunit C	1e-57	RNASEH2C	Ribonuclease H2 subunit C	GO:0006401	RNA catabolic process	0.311109	2.81888
PR	PR	Prolactin receptor				GO:0019221	cytokine-mediated signaling pathway	0.0441025	1.92454
TBX22	TBX22	T-box 22	0	TBX22	cDNA FLJ40195 fis, clone TESTI2019787, highly similar to T-box transcription factor TBX22	GO:0006355	regulation of transcription, DNA-templated	0.484761	1.01584
TBX22	TBX22	T-box 22	0	TBX22	cDNA FLJ40195 fis, clone TESTI2019787, highly similar to T-box transcription factor TBX22	GO:0007275	multicellular organismal development	0.0103137	1.58802
TBX22	TBX22	T-box 22	0	TBX22	cDNA FLJ40195 fis, clone TESTI2019787, highly similar to T-box transcription factor TBX22	GO:0000122	negative regulation of transcription from RNA polymerase II promoter	0.0170623	1.74575
TBX22	TBX22	T-box 22	0	TBX22	cDNA FLJ40195 fis, clone TESTI2019787, highly similar to T-box transcription factor TBX22	GO:0045892	negative regulation of transcription, DNA-templated	0.366645	1.15346
TBX22	TBX22	T-box 22	0	TBX22	cDNA FLJ40195 fis, clone TESTI2019787, highly similar to T-box transcription factor TBX22	GO:0006351	transcription, DNA-templated	0.561886	0.984678
IFIT1	IFIT1	interferon-induced protein with tetratricopeptide repeats 1	0	IFIT1	cDNA FLJ35494 fis, clone SMINT2008720, highly similar to Interferon-induced protein with tetratricopeptide repeats 1	GO:0050688	regulation of defense response to virus	0.016994	11.9802
IFIT1	IFIT1	interferon-induced protein with tetratricopeptide repeats 1	0	IFIT1	cDNA FLJ35494 fis, clone SMINT2008720, highly similar to Interferon-induced protein with tetratricopeptide repeats 1	GO:0032091	negative regulation of protein binding	0.105482	3.83368
IFIT1	IFIT1	interferon-induced protein with tetratricopeptide repeats 1	0	IFIT1	cDNA FLJ35494 fis, clone SMINT2008720, highly similar to Interferon-induced protein with tetratricopeptide repeats 1	GO:0050689	negative regulation of defense response to virus by host	0.0983802	11.9802
IFIT1	IFIT1	interferon-induced protein with tetratricopeptide repeats 1	0	IFIT1	cDNA FLJ35494 fis, clone SMINT2008720, highly similar to Interferon-induced protein with tetratricopeptide repeats 1	GO:0019060	intracellular transport of viral protein in host cell	0.116859	9.58419
IFIT1	IFIT1	interferon-induced protein with tetratricopeptide repeats 1	0	IFIT1	cDNA FLJ35494 fis, clone SMINT2008720, highly similar to Interferon-induced protein with tetratricopeptide repeats 1	GO:0019221	cytokine-mediated signaling pathway	0.0441025	1.92454
IFIT1	IFIT1	interferon-induced protein with tetratricopeptide repeats 1	0	IFIT1	cDNA FLJ35494 fis, clone SMINT2008720, highly similar to Interferon-induced protein with tetratricopeptide repeats 1	GO:0051097	negative regulation of helicase activity	0.0795131	15.9737
IFIT1	IFIT1	interferon-induced protein with tetratricopeptide repeats 1	0	IFIT1	cDNA FLJ35494 fis, clone SMINT2008720, highly similar to Interferon-induced protein with tetratricopeptide repeats 1	GO:0009615	response to virus	0.00497175	2.97441
IFIT1	IFIT1	interferon-induced protein with tetratricopeptide repeats 1	0	IFIT1	cDNA FLJ35494 fis, clone SMINT2008720, highly similar to Interferon-induced protein with tetratricopeptide repeats 1	GO:0071360	cellular response to exogenous dsRNA	0.187055	5.32455
IFIT1	IFIT1	interferon-induced protein with tetratricopeptide repeats 1	0	IFIT1	cDNA FLJ35494 fis, clone SMINT2008720, highly similar to Interferon-induced protein with tetratricopeptide repeats 1	GO:0051607	defense response to virus	9.40895e-05	4.07838
IFIT1	IFIT1	interferon-induced protein with tetratricopeptide repeats 1	0	IFIT1	cDNA FLJ35494 fis, clone SMINT2008720, highly similar to Interferon-induced protein with tetratricopeptide repeats 1	GO:0060337	type I interferon signaling pathway	0.000470436	5.59078
IFIT1	IFIT1	interferon-induced protein with tetratricopeptide repeats 1	0	IFIT1	cDNA FLJ35494 fis, clone SMINT2008720, highly similar to Interferon-induced protein with tetratricopeptide repeats 1	GO:0019048	modulation by virus of host morphology or physiology	0.796436	0.76065
IFIT1	IFIT1	interferon-induced protein with tetratricopeptide repeats 1	0	IFIT1	cDNA FLJ35494 fis, clone SMINT2008720, highly similar to Interferon-induced protein with tetratricopeptide repeats 1	GO:0071357	cellular response to type I interferon	0.0405824	47.921
IFIT1	IFIT1	interferon-induced protein with tetratricopeptide repeats 1	0	IFIT1	cDNA FLJ35494 fis, clone SMINT2008720, highly similar to Interferon-induced protein with tetratricopeptide repeats 1	GO:0045087	innate immune response	0.00488833	1.86402
IFIT1	IFIT1	interferon-induced protein with tetratricopeptide repeats 1	0	IFIT1	cDNA FLJ35494 fis, clone SMINT2008720, highly similar to Interferon-induced protein with tetratricopeptide repeats 1	GO:0045070	positive regulation of viral genome replication	0.0925754	4.16704
IFIT1	IFIT1	interferon-induced protein with tetratricopeptide repeats 1	0	IFIT1	cDNA FLJ35494 fis, clone SMINT2008720, highly similar to Interferon-induced protein with tetratricopeptide repeats 1	GO:0045071	negative regulation of viral genome replication	2.11585e-06	11.2755
EFNA2	EFNA2	ephrin-A2	5e-86	EFNA2	Ephrin-A2 [amino acids 176-213]	GO:0046849	bone remodeling	0.282	3.19473
EFNA2	EFNA2	ephrin-A2	5e-86	EFNA2	Ephrin-A2 [amino acids 176-213]	GO:0048013	ephrin receptor signaling pathway	0.494856	1.49753
EFNA2	EFNA2	ephrin-A2	5e-86	EFNA2	Ephrin-A2 [amino acids 176-213]	GO:0007267	cell-cell signaling	0.000290002	3.04582
EFNA2	EFNA2	ephrin-A2	5e-86	EFNA2	Ephrin-A2 [amino acids 176-213]	GO:0030316	osteoclast differentiation	0.391527	2.08352
CAPN6	CAPN6	calpain 6	0	CAPN6	cDNA, FLJ93100, highly similar to Homo sapiens calpain 6 (CAPN6), mRNA	GO:0051493	regulation of cytoskeleton organization	0.282	3.19473
CAPN6	CAPN6	calpain 6	0	CAPN6	cDNA, FLJ93100, highly similar to Homo sapiens calpain 6 (CAPN6), mRNA	GO:0001578	microtubule bundle formation	0.37881	2.17823
CAPN6	CAPN6	calpain 6	0	CAPN6	cDNA, FLJ93100, highly similar to Homo sapiens calpain 6 (CAPN6), mRNA	GO:0006508	proteolysis	0.653061	0.918613
DYNLL2	DYNLL2	dynein, light chain, LC8-type 2	7e-49	DYNLL2	Dynein light chain 2, cytoplasmic	GO:0008039	synaptic target recognition	0.0405824	47.921
DYNLL2	DYNLL2	dynein, light chain, LC8-type 2	7e-49	DYNLL2	Dynein light chain 2, cytoplasmic	GO:0006915	apoptotic process	0.564848	0.981736
DYNLL2	DYNLL2	dynein, light chain, LC8-type 2	7e-49	DYNLL2	Dynein light chain 2, cytoplasmic	GO:0097193	intrinsic apoptotic signaling pathway	0.428491	1.38901
DYNLL2	DYNLL2	dynein, light chain, LC8-type 2	7e-49	DYNLL2	Dynein light chain 2, cytoplasmic	GO:0019886	antigen processing and presentation of exogenous peptide antigen via MHC class II	0.859444	0.509798
DYNLL2	DYNLL2	dynein, light chain, LC8-type 2	7e-49	DYNLL2	Dynein light chain 2, cytoplasmic	GO:1900740	positive regulation of protein insertion into mitochondrial membrane involved in apoptotic signaling pathway	0.132573	3.30489
DYNLL2	DYNLL2	dynein, light chain, LC8-type 2	7e-49	DYNLL2	Dynein light chain 2, cytoplasmic	GO:0006810	transport	0.872382	0.823119
DYNLL2	DYNLL2	dynein, light chain, LC8-type 2	7e-49	DYNLL2	Dynein light chain 2, cytoplasmic	GO:0007017	microtubule-based process	0.553772	1.26108
IER3	IER3	immediate early response 3	1e-59	IER3	Apoptosis inhibitor	GO:0045732	positive regulation of protein catabolic process	0.580594	1.1688
IER3	IER3	immediate early response 3	1e-59	IER3	Apoptosis inhibitor	GO:0043066	negative regulation of apoptotic process	0.242022	1.25636
IER3	IER3	immediate early response 3	1e-59	IER3	Apoptosis inhibitor	GO:0043065	positive regulation of apoptotic process	0.437618	1.1219
IER3	IER3	immediate early response 3	1e-59	IER3	Apoptosis inhibitor	GO:2001020	regulation of response to DNA damage stimulus	0.134959	7.98683
IER3	IER3	immediate early response 3	1e-59	IER3	Apoptosis inhibitor	GO:0006915	apoptotic process	0.564848	0.981736
IER3	IER3	immediate early response 3	1e-59	IER3	Apoptosis inhibitor	GO:0042981	regulation of apoptotic process	0.944862	0.429785
IER3	IER3	immediate early response 3	1e-59	IER3	Apoptosis inhibitor	GO:0009653	anatomical structure morphogenesis	0.0409993	2.47867
IER3	IER3	immediate early response 3	1e-59	IER3	Apoptosis inhibitor	GO:0006282	regulation of DNA repair	0.203712	4.7921
IER3	IER3	immediate early response 3	1e-59	IER3	Apoptosis inhibitor	GO:0050728	negative regulation of inflammatory response	0.348939	1.65245
IER3	IER3	immediate early response 3	1e-59	IER3	Apoptosis inhibitor	GO:0001562	response to protozoan	0.0795131	15.9737
IER3	IER3	immediate early response 3	1e-59	IER3	Apoptosis inhibitor	GO:0000075	cell cycle checkpoint	0.311109	2.81888
IER3	IER3	immediate early response 3	1e-59	IER3	Apoptosis inhibitor	GO:0045820	negative regulation of glycolysis	0.0983802	11.9802
IER3	IER3	immediate early response 3	1e-59	IER3	Apoptosis inhibitor	GO:2000377	regulation of reactive oxygen species metabolic process	0.220026	4.35645
IER3	IER3	immediate early response 3	1e-59	IER3	Apoptosis inhibitor	GO:0003085	negative regulation of systemic arterial blood pressure	0.0795131	15.9737
IER3	IER3	immediate early response 3	1e-59	IER3	Apoptosis inhibitor	GO:0046822	regulation of nucleocytoplasmic transport	0.203712	4.7921
LOC101119456	LOC101119456	protein SET-like	4e-139	SET	cDNA, FLJ96345, Homo sapiens SET translocation (myeloid leukemia-associated) (SET),mRNA	GO:0010467	gene expression	0.749606	0.859826
LOC101119456	LOC101119456	protein SET-like	4e-139	SET	cDNA, FLJ96345, Homo sapiens SET translocation (myeloid leukemia-associated) (SET),mRNA	GO:0016070	RNA metabolic process	0.87523	0.654658
LOC101119456	LOC101119456	protein SET-like	4e-139	SET	cDNA, FLJ96345, Homo sapiens SET translocation (myeloid leukemia-associated) (SET),mRNA	GO:0016071	mRNA metabolic process	0.91448	0.573904
LOC101119456	LOC101119456	protein SET-like	4e-139	SET	cDNA, FLJ96345, Homo sapiens SET translocation (myeloid leukemia-associated) (SET),mRNA	GO:0006334	nucleosome assembly	0.0496926	2.35677
LOC101119456	LOC101119456	protein SET-like	4e-139	SET	cDNA, FLJ96345, Homo sapiens SET translocation (myeloid leukemia-associated) (SET),mRNA	GO:0006337	nucleosome disassembly	0.0142352	6.53468
LOC101119456	LOC101119456	protein SET-like	4e-139	SET	cDNA, FLJ96345, Homo sapiens SET translocation (myeloid leukemia-associated) (SET),mRNA	GO:0035067	negative regulation of histone acetylation	0.0417714	6.84585
LOC101119456	LOC101119456	protein SET-like	4e-139	SET	cDNA, FLJ96345, Homo sapiens SET translocation (myeloid leukemia-associated) (SET),mRNA	GO:0006913	nucleocytoplasmic transport	0.235533	2.22888
LOC101119456	LOC101119456	protein SET-like	4e-139	SET	cDNA, FLJ96345, Homo sapiens SET translocation (myeloid leukemia-associated) (SET),mRNA	GO:0006260	DNA replication	0.50454	1.08911
LOC101119456	LOC101119456	protein SET-like	4e-139	SET	cDNA, FLJ96345, Homo sapiens SET translocation (myeloid leukemia-associated) (SET),mRNA	GO:0043524	negative regulation of neuron apoptotic process	0.00689185	3.35447
LOC101119456	LOC101119456	protein SET-like	4e-139	SET	cDNA, FLJ96345, Homo sapiens SET translocation (myeloid leukemia-associated) (SET),mRNA	GO:0045892	negative regulation of transcription, DNA-templated	0.366645	1.15346
LOC101113250	LOC101113250	aminoacyl tRNA synthase complex-interacting multifunctional protein 1-like	4e-84	AIMP1	cDNA FLJ52127, highly similar to Multisynthetase complex auxiliary component p43	GO:0010467	gene expression	0.749606	0.859826
LOC101113250	LOC101113250	aminoacyl tRNA synthase complex-interacting multifunctional protein 1-like	4e-84	AIMP1	cDNA FLJ52127, highly similar to Multisynthetase complex auxiliary component p43	GO:0007267	cell-cell signaling	0.000290002	3.04582
LOC101113250	LOC101113250	aminoacyl tRNA synthase complex-interacting multifunctional protein 1-like	4e-84	AIMP1	cDNA FLJ52127, highly similar to Multisynthetase complex auxiliary component p43	GO:0050900	leukocyte migration	0.118931	1.98021
LOC101113250	LOC101113250	aminoacyl tRNA synthase complex-interacting multifunctional protein 1-like	4e-84	AIMP1	cDNA FLJ52127, highly similar to Multisynthetase complex auxiliary component p43	GO:0006412	translation	0.902026	0.640369
LOC101113250	LOC101113250	aminoacyl tRNA synthase complex-interacting multifunctional protein 1-like	4e-84	AIMP1	cDNA FLJ52127, highly similar to Multisynthetase complex auxiliary component p43	GO:0006954	inflammatory response	0.00409969	2.22242
LOC101113250	LOC101113250	aminoacyl tRNA synthase complex-interacting multifunctional protein 1-like	4e-84	AIMP1	cDNA FLJ52127, highly similar to Multisynthetase complex auxiliary component p43	GO:0006935	chemotaxis	0.0121424	2.73834
LOC101113250	LOC101113250	aminoacyl tRNA synthase complex-interacting multifunctional protein 1-like	4e-84	AIMP1	cDNA FLJ52127, highly similar to Multisynthetase complex auxiliary component p43	GO:0006006	glucose metabolic process	0.896781	0.439642
LOC101113250	LOC101113250	aminoacyl tRNA synthase complex-interacting multifunctional protein 1-like	4e-84	AIMP1	cDNA FLJ52127, highly similar to Multisynthetase complex auxiliary component p43	GO:0007155	cell adhesion	0.713077	0.87129
LOC101113250	LOC101113250	aminoacyl tRNA synthase complex-interacting multifunctional protein 1-like	4e-84	AIMP1	cDNA FLJ52127, highly similar to Multisynthetase complex auxiliary component p43	GO:0005975	carbohydrate metabolic process	0.969358	0.467522
LOC101113250	LOC101113250	aminoacyl tRNA synthase complex-interacting multifunctional protein 1-like	4e-84	AIMP1	cDNA FLJ52127, highly similar to Multisynthetase complex auxiliary component p43	GO:0009611	response to wounding	0.407274	1.45215
LOC101113250	LOC101113250	aminoacyl tRNA synthase complex-interacting multifunctional protein 1-like	4e-84	AIMP1	cDNA FLJ52127, highly similar to Multisynthetase complex auxiliary component p43	GO:0006915	apoptotic process	0.564848	0.981736
LOC101113250	LOC101113250	aminoacyl tRNA synthase complex-interacting multifunctional protein 1-like	4e-84	AIMP1	cDNA FLJ52127, highly similar to Multisynthetase complex auxiliary component p43	GO:0001525	angiogenesis	0.828592	0.662502
LOC101113250	LOC101113250	aminoacyl tRNA synthase complex-interacting multifunctional protein 1-like	4e-84	AIMP1	cDNA FLJ52127, highly similar to Multisynthetase complex auxiliary component p43	GO:0006418	tRNA aminoacylation for protein translation	0.651743	0.958419
LOC101113250	LOC101113250	aminoacyl tRNA synthase complex-interacting multifunctional protein 1-like	4e-84	AIMP1	cDNA FLJ52127, highly similar to Multisynthetase complex auxiliary component p43	GO:0007165	signal transduction	0.328939	1.07848
LOC101113250	LOC101113250	aminoacyl tRNA synthase complex-interacting multifunctional protein 1-like	4e-84	AIMP1	cDNA FLJ52127, highly similar to Multisynthetase complex auxiliary component p43	GO:0001937	negative regulation of endothelial cell proliferation	0.118834	3.5497
BHLHE22	BHLHE22	basic helix-loop-helix family, member e22	1e-50	BHLHE22	cDNA FLJ60464, highly similar to Homo sapiens basic helix-loop-helix domain containing, class B, 5 (BHLHB5), mRNA	GO:0006355	regulation of transcription, DNA-templated	0.484761	1.01584
BHLHE22	BHLHE22	basic helix-loop-helix family, member e22	1e-50	BHLHE22	cDNA FLJ60464, highly similar to Homo sapiens basic helix-loop-helix domain containing, class B, 5 (BHLHB5), mRNA	GO:0021960	anterior commissure morphogenesis	0.116859	9.58419
BHLHE22	BHLHE22	basic helix-loop-helix family, member e22	1e-50	BHLHE22	cDNA FLJ60464, highly similar to Homo sapiens basic helix-loop-helix domain containing, class B, 5 (BHLHB5), mRNA	GO:0021540	corpus callosum morphogenesis	0.0983802	11.9802
BHLHE22	BHLHE22	basic helix-loop-helix family, member e22	1e-50	BHLHE22	cDNA FLJ60464, highly similar to Homo sapiens basic helix-loop-helix domain containing, class B, 5 (BHLHB5), mRNA	GO:0006357	regulation of transcription from RNA polymerase II promoter	0.576078	0.977979
BHLHE22	BHLHE22	basic helix-loop-helix family, member e22	1e-50	BHLHE22	cDNA FLJ60464, highly similar to Homo sapiens basic helix-loop-helix domain containing, class B, 5 (BHLHB5), mRNA	GO:0006366	transcription from RNA polymerase II promoter	0.341443	1.20472
BHLHE22	BHLHE22	basic helix-loop-helix family, member e22	1e-50	BHLHE22	cDNA FLJ60464, highly similar to Homo sapiens basic helix-loop-helix domain containing, class B, 5 (BHLHB5), mRNA	GO:0060040	retinal bipolar neuron differentiation	0.116859	9.58419
BHLHE22	BHLHE22	basic helix-loop-helix family, member e22	1e-50	BHLHE22	cDNA FLJ60464, highly similar to Homo sapiens basic helix-loop-helix domain containing, class B, 5 (BHLHB5), mRNA	GO:0021957	corticospinal tract morphogenesis	0.0795131	15.9737
BHLHE22	BHLHE22	basic helix-loop-helix family, member e22	1e-50	BHLHE22	cDNA FLJ60464, highly similar to Homo sapiens basic helix-loop-helix domain containing, class B, 5 (BHLHB5), mRNA	GO:0060042	retina morphogenesis in camera-type eye	0.203712	4.7921
BHLHE22	BHLHE22	basic helix-loop-helix family, member e22	1e-50	BHLHE22	cDNA FLJ60464, highly similar to Homo sapiens basic helix-loop-helix domain containing, class B, 5 (BHLHB5), mRNA	GO:0021952	central nervous system projection neuron axonogenesis	0.0282771	8.7129
BHLHE22	BHLHE22	basic helix-loop-helix family, member e22	1e-50	BHLHE22	cDNA FLJ60464, highly similar to Homo sapiens basic helix-loop-helix domain containing, class B, 5 (BHLHB5), mRNA	GO:0006351	transcription, DNA-templated	0.561886	0.984678
BHLHE22	BHLHE22	basic helix-loop-helix family, member e22	1e-50	BHLHE22	cDNA FLJ60464, highly similar to Homo sapiens basic helix-loop-helix domain containing, class B, 5 (BHLHB5), mRNA	GO:0030182	neuron differentiation	0.127728	1.9323
BHLHE22	BHLHE22	basic helix-loop-helix family, member e22	1e-50	BHLHE22	cDNA FLJ60464, highly similar to Homo sapiens basic helix-loop-helix domain containing, class B, 5 (BHLHB5), mRNA	GO:0045892	negative regulation of transcription, DNA-templated	0.366645	1.15346
PRRT1	PRRT1	N6	6e-70	PRRT1	Proline-rich transmembrane protein 1	GO:0009607	response to biotic stimulus	0.0325454	7.98683
CCNB1IP1	CCNB1IP1	cyclin B1 interacting protein 1, E3 ubiquitin protein ligase	3e-158	CCNB1IP1	E3 ubiquitin-protein ligase CCNB1IP1	GO:0016567	protein ubiquitination	0.879801	0.668665
CCNB1IP1	CCNB1IP1	cyclin B1 interacting protein 1, E3 ubiquitin protein ligase	3e-158	CCNB1IP1	E3 ubiquitin-protein ligase CCNB1IP1	GO:0035265	organ growth	0.00475757	10.2688
CCNB1IP1	CCNB1IP1	cyclin B1 interacting protein 1, E3 ubiquitin protein ligase	3e-158	CCNB1IP1	E3 ubiquitin-protein ligase CCNB1IP1	GO:0051026	chiasma assembly	0.116859	9.58419
CCNB1IP1	CCNB1IP1	cyclin B1 interacting protein 1, E3 ubiquitin protein ligase	3e-158	CCNB1IP1	E3 ubiquitin-protein ligase CCNB1IP1	GO:0001825	blastocyst formation	0.016994	11.9802
CCNB1IP1	CCNB1IP1	cyclin B1 interacting protein 1, E3 ubiquitin protein ligase	3e-158	CCNB1IP1	E3 ubiquitin-protein ligase CCNB1IP1	GO:0007286	spermatid development	0.125651	2.52216
CCNB1IP1	CCNB1IP1	cyclin B1 interacting protein 1, E3 ubiquitin protein ligase	3e-158	CCNB1IP1	E3 ubiquitin-protein ligase CCNB1IP1	GO:0006915	apoptotic process	0.564848	0.981736
LOC101118303	LOC101118303	olfactory receptor 51F2-like	2e-112	OR51F2	Olfactory receptor 51F2	GO:0007165	signal transduction	0.328939	1.07848
LOC101118303	LOC101118303	olfactory receptor 51F2-like	2e-112	OR51F2	Olfactory receptor 51F2	GO:0007608	sensory perception of smell	0.816888	0.806363
LOC101118303	LOC101118303	olfactory receptor 51F2-like	2e-112	OR51F2	Olfactory receptor 51F2	GO:0050911	detection of chemical stimulus involved in sensory perception of smell	0.785439	0.830314
LOC101118303	LOC101118303	olfactory receptor 51F2-like	2e-112	OR51F2	Olfactory receptor 51F2	GO:0007186	G-protein coupled receptor signaling pathway	0.772182	0.869315
LOC101118303	LOC101118303	olfactory receptor 51F2-like	2e-112	OR51F2	Olfactory receptor 51F2	GO:0050896	response to stimulus	0.845279	0.793722
LOC101114191	LOC101114191	zinc finger protein 26-like	0	ZNF778	ZNF778 protein	GO:0006355	regulation of transcription, DNA-templated	0.484761	1.01584
LOC101114191	LOC101114191	zinc finger protein 26-like	0	ZNF778	ZNF778 protein	GO:0006351	transcription, DNA-templated	0.561886	0.984678
CCDC28B	CCDC28B	coiled-coil domain containing 28B	2e-76	CCDC28B	Coiled-coil domain-containing protein 28B	GO:0042384	cilium assembly	0.808546	0.606595
CCDC28B	CCDC28B	coiled-coil domain containing 28B	2e-76	CCDC28B	Coiled-coil domain-containing protein 28B	GO:0030030	cell projection organization	0.915969	0.402697
LOC101102605	LOC101102605	nucleophosmin-like	2e-140	NPM1	Truncated nucleolar phosphoprotein B23	GO:0060735	regulation of eIF2 alpha phosphorylation by dsRNA	0.0983802	11.9802
LOC101102605	LOC101102605	nucleophosmin-like	2e-140	NPM1	Truncated nucleolar phosphoprotein B23	GO:0008285	negative regulation of cell proliferation	0.303605	1.23508
LOC101102605	LOC101102605	nucleophosmin-like	2e-140	NPM1	Truncated nucleolar phosphoprotein B23	GO:0007098	centrosome cycle	0.220026	4.35645
LOC101102605	LOC101102605	nucleophosmin-like	2e-140	NPM1	Truncated nucleolar phosphoprotein B23	GO:0032071	regulation of endodeoxyribonuclease activity	0.116859	9.58419
LOC101102605	LOC101102605	nucleophosmin-like	2e-140	NPM1	Truncated nucleolar phosphoprotein B23	GO:0060699	regulation of endoribonuclease activity	0.0983802	11.9802
LOC101102605	LOC101102605	nucleophosmin-like	2e-140	NPM1	Truncated nucleolar phosphoprotein B23	GO:0046599	regulation of centriole replication	0.187055	5.32455
LOC101102605	LOC101102605	nucleophosmin-like	2e-140	NPM1	Truncated nucleolar phosphoprotein B23	GO:0006886	intracellular protein transport	0.45458	1.13557
LOC101102605	LOC101102605	nucleophosmin-like	2e-140	NPM1	Truncated nucleolar phosphoprotein B23	GO:0051259	protein oligomerization	0.644476	0.977979
LOC101102605	LOC101102605	nucleophosmin-like	2e-140	NPM1	Truncated nucleolar phosphoprotein B23	GO:0051092	positive regulation of NF-kappaB transcription factor activity	0.714986	0.798683
LOC101102605	LOC101102605	nucleophosmin-like	2e-140	NPM1	Truncated nucleolar phosphoprotein B23	GO:0008104	protein localization	0.189284	2.05376
LOC101102605	LOC101102605	nucleophosmin-like	2e-140	NPM1	Truncated nucleolar phosphoprotein B23	GO:0016032	viral process	0.870595	0.67973
LOC101102605	LOC101102605	nucleophosmin-like	2e-140	NPM1	Truncated nucleolar phosphoprotein B23	GO:0043066	negative regulation of apoptotic process	0.242022	1.25636
LOC101102605	LOC101102605	nucleophosmin-like	2e-140	NPM1	Truncated nucleolar phosphoprotein B23	GO:0042255	ribosome assembly	0.203712	4.7921
LOC101102605	LOC101102605	nucleophosmin-like	2e-140	NPM1	Truncated nucleolar phosphoprotein B23	GO:0007569	cell aging	0.505191	1.45215
LOC101102605	LOC101102605	nucleophosmin-like	2e-140	NPM1	Truncated nucleolar phosphoprotein B23	GO:0006950	response to stress	0.122784	1.72911
LOC101102605	LOC101102605	nucleophosmin-like	2e-140	NPM1	Truncated nucleolar phosphoprotein B23	GO:0006334	nucleosome assembly	0.0496926	2.35677
LOC101102605	LOC101102605	nucleophosmin-like	2e-140	NPM1	Truncated nucleolar phosphoprotein B23	GO:0010826	negative regulation of centrosome duplication	0.134959	7.98683
LOC101102605	LOC101102605	nucleophosmin-like	2e-140	NPM1	Truncated nucleolar phosphoprotein B23	GO:0045727	positive regulation of translation	0.281158	1.95596
LOC101102605	LOC101102605	nucleophosmin-like	2e-140	NPM1	Truncated nucleolar phosphoprotein B23	GO:0006913	nucleocytoplasmic transport	0.235533	2.22888
LOC101102605	LOC101102605	nucleophosmin-like	2e-140	NPM1	Truncated nucleolar phosphoprotein B23	GO:0034080	CENP-A containing nucleosome assembly at centromere	0.428134	1.84311
LOC101102605	LOC101102605	nucleophosmin-like	2e-140	NPM1	Truncated nucleolar phosphoprotein B23	GO:0007165	signal transduction	0.328939	1.07848
LOC101102605	LOC101102605	nucleophosmin-like	2e-140	NPM1	Truncated nucleolar phosphoprotein B23	GO:0006281	DNA repair	0.981821	0.388548
LOC101102605	LOC101102605	nucleophosmin-like	2e-140	NPM1	Truncated nucleolar phosphoprotein B23	GO:0044387	negative regulation of protein kinase activity by regulation of protein phosphorylation	0.152686	6.84585
LOC101102605	LOC101102605	nucleophosmin-like	2e-140	NPM1	Truncated nucleolar phosphoprotein B23	GO:0019048	modulation by virus of host morphology or physiology	0.796436	0.76065
LOC101123290	LOC101123290	GTPase IMAP family member 7-like	4e-107	GIMAP7	GTPase IMAP family member 7	GO:0006184	GTP catabolic process	0.0166993	2.18726
ZNF500	ZNF500	zinc finger protein 500	1e-149	ZNF500	Zinc finger protein 500	GO:0006355	regulation of transcription, DNA-templated	0.484761	1.01584
ZNF500	ZNF500	zinc finger protein 500	1e-149	ZNF500	Zinc finger protein 500	GO:0006351	transcription, DNA-templated	0.561886	0.984678
DPYS	DPYS	dihydropyrimidinase	0	DPYS	Dihydropyrimidinase	GO:0006210	thymine catabolic process	0.0602499	23.9605
DPYS	DPYS	dihydropyrimidinase	0	DPYS	Dihydropyrimidinase	GO:0006212	uracil catabolic process	0.0602499	23.9605
DPYS	DPYS	dihydropyrimidinase	0	DPYS	Dihydropyrimidinase	GO:0055086	nucleobase-containing small molecule metabolic process	0.496085	1.21319
DPYS	DPYS	dihydropyrimidinase	0	DPYS	Dihydropyrimidinase	GO:0044281	small molecule metabolic process	0.988177	0.617287
DPYS	DPYS	dihydropyrimidinase	0	DPYS	Dihydropyrimidinase	GO:0019482	beta-alanine metabolic process	0.0405824	47.921
DPYS	DPYS	dihydropyrimidinase	0	DPYS	Dihydropyrimidinase	GO:0019860	uracil metabolic process	0.0602499	23.9605
DPYS	DPYS	dihydropyrimidinase	0	DPYS	Dihydropyrimidinase	GO:0046135	pyrimidine nucleoside catabolic process	0.220026	4.35645
DPYS	DPYS	dihydropyrimidinase	0	DPYS	Dihydropyrimidinase	GO:0051289	protein homotetramerization	0.67266	0.904169
DPYS	DPYS	dihydropyrimidinase	0	DPYS	Dihydropyrimidinase	GO:0051260	protein homooligomerization	0.244428	1.51649
DPYS	DPYS	dihydropyrimidinase	0	DPYS	Dihydropyrimidinase	GO:0006206	pyrimidine nucleobase metabolic process	0.416184	1.91684
DPYS	DPYS	dihydropyrimidinase	0	DPYS	Dihydropyrimidinase	GO:0006208	pyrimidine nucleobase catabolic process	0.152686	6.84585
SNRPD1	SNRPD1	small nuclear ribonucleoprotein D1 polypeptide 16kDa	8e-63	SNRPD1	Small nuclear ribonucleoprotein Sm D1	GO:0008380	RNA splicing	0.524267	1.02898
SNRPD1	SNRPD1	small nuclear ribonucleoprotein D1 polypeptide 16kDa	8e-63	SNRPD1	Small nuclear ribonucleoprotein Sm D1	GO:0006397	mRNA processing	0.725994	0.831
SNRPD1	SNRPD1	small nuclear ribonucleoprotein D1 polypeptide 16kDa	8e-63	SNRPD1	Small nuclear ribonucleoprotein Sm D1	GO:0010467	gene expression	0.749606	0.859826
SNRPD1	SNRPD1	small nuclear ribonucleoprotein D1 polypeptide 16kDa	8e-63	SNRPD1	Small nuclear ribonucleoprotein Sm D1	GO:0000245	spliceosomal complex assembly	0.37881	2.17823
SNRPD1	SNRPD1	small nuclear ribonucleoprotein D1 polypeptide 16kDa	8e-63	SNRPD1	Small nuclear ribonucleoprotein Sm D1	GO:0016070	RNA metabolic process	0.87523	0.654658
SNRPD1	SNRPD1	small nuclear ribonucleoprotein D1 polypeptide 16kDa	8e-63	SNRPD1	Small nuclear ribonucleoprotein Sm D1	GO:0034660	ncRNA metabolic process	0.462533	1.65245
SNRPD1	SNRPD1	small nuclear ribonucleoprotein D1 polypeptide 16kDa	8e-63	SNRPD1	Small nuclear ribonucleoprotein Sm D1	GO:0000387	spliceosomal snRNP assembly	0.505191	1.45215
SNRPD1	SNRPD1	small nuclear ribonucleoprotein D1 polypeptide 16kDa	8e-63	SNRPD1	Small nuclear ribonucleoprotein Sm D1	GO:0000398	mRNA splicing, via spliceosome	0.574964	0.993181
HOXC9	HOXC9	Homeobox protein Hox-C9	8e-154	HOXC9	Homeobox protein Hox-C9	GO:0006355	regulation of transcription, DNA-templated	0.484761	1.01584
HOXC9	HOXC9	Homeobox protein Hox-C9	8e-154	HOXC9	Homeobox protein Hox-C9	GO:0048706	embryonic skeletal system development	0.515314	1.40944
HOXC9	HOXC9	Homeobox protein Hox-C9	8e-154	HOXC9	Homeobox protein Hox-C9	GO:0007275	multicellular organismal development	0.0103137	1.58802
HOXC9	HOXC9	Homeobox protein Hox-C9	8e-154	HOXC9	Homeobox protein Hox-C9	GO:0048704	embryonic skeletal system morphogenesis	0.258336	2.08352
HOXC9	HOXC9	Homeobox protein Hox-C9	8e-154	HOXC9	Homeobox protein Hox-C9	GO:0009952	anterior/posterior pattern specification	0.862309	0.504431
HOXC9	HOXC9	Homeobox protein Hox-C9	8e-154	HOXC9	Homeobox protein Hox-C9	GO:0006351	transcription, DNA-templated	0.561886	0.984678
LOC101104797	LOC101104797	ubiquitin-like protein FUBI-like	4e-61	FAU	40S ribosomal protein S30	GO:0010467	gene expression	0.749606	0.859826
LOC101104797	LOC101104797	ubiquitin-like protein FUBI-like	4e-61	FAU	40S ribosomal protein S30	GO:0016070	RNA metabolic process	0.87523	0.654658
LOC101104797	LOC101104797	ubiquitin-like protein FUBI-like	4e-61	FAU	40S ribosomal protein S30	GO:0016071	mRNA metabolic process	0.91448	0.573904
LOC101104797	LOC101104797	ubiquitin-like protein FUBI-like	4e-61	FAU	40S ribosomal protein S30	GO:0019083	viral transcription	0.727971	0.79427
LOC101104797	LOC101104797	ubiquitin-like protein FUBI-like	4e-61	FAU	40S ribosomal protein S30	GO:0006614	SRP-dependent cotranslational protein targeting to membrane	0.80698	0.691168
LOC101104797	LOC101104797	ubiquitin-like protein FUBI-like	4e-61	FAU	40S ribosomal protein S30	GO:0019058	viral life cycle	0.791319	0.711698
LOC101104797	LOC101104797	ubiquitin-like protein FUBI-like	4e-61	FAU	40S ribosomal protein S30	GO:0006415	translational termination	0.750618	0.764696
LOC101104797	LOC101104797	ubiquitin-like protein FUBI-like	4e-61	FAU	40S ribosomal protein S30	GO:0006412	translation	0.902026	0.640369
LOC101104797	LOC101104797	ubiquitin-like protein FUBI-like	4e-61	FAU	40S ribosomal protein S30	GO:0006413	translational initiation	0.776508	0.751702
LOC101104797	LOC101104797	ubiquitin-like protein FUBI-like	4e-61	FAU	40S ribosomal protein S30	GO:0006414	translational elongation	0.693627	0.848159
LOC101104797	LOC101104797	ubiquitin-like protein FUBI-like	4e-61	FAU	40S ribosomal protein S30	GO:0008150	biological_process	0.369857	1.12315
LOC101104797	LOC101104797	ubiquitin-like protein FUBI-like	4e-61	FAU	40S ribosomal protein S30	GO:0000184	nuclear-transcribed mRNA catabolic process, nonsense-mediated decay	0.837507	0.650511
LOC101104797	LOC101104797	ubiquitin-like protein FUBI-like	4e-61	FAU	40S ribosomal protein S30	GO:0016032	viral process	0.870595	0.67973
LOC101104797	LOC101104797	ubiquitin-like protein FUBI-like	4e-61	FAU	40S ribosomal protein S30	GO:0044267	cellular protein metabolic process	0.905375	0.681341
MATN3	MATN3	matrilin 3	0	MATN3	Matrilin-3	GO:0001501	skeletal system development	0.200194	1.64113
MATN3	MATN3	matrilin 3	0	MATN3	Matrilin-3	GO:0030198	extracellular matrix organization	0.477368	1.08911
CDC42BPG	CDC42BPG	CDC42 binding protein kinase gamma (DMPK-like)	0	CDC42BPG	Serine/threonine-protein kinase MRCK gamma	GO:0031532	actin cytoskeleton reorganization	0.580594	1.1688
CDC42BPG	CDC42BPG	CDC42 binding protein kinase gamma (DMPK-like)	0	CDC42BPG	Serine/threonine-protein kinase MRCK gamma	GO:0035556	intracellular signal transduction	0.710052	0.853554
CDC42BPG	CDC42BPG	CDC42 binding protein kinase gamma (DMPK-like)	0	CDC42BPG	Serine/threonine-protein kinase MRCK gamma	GO:0016310	phosphorylation	0.994308	0.44548
CDC42BPG	CDC42BPG	CDC42 binding protein kinase gamma (DMPK-like)	0	CDC42BPG	Serine/threonine-protein kinase MRCK gamma	GO:0006468	protein phosphorylation	0.913818	0.657578
NPPC	NPPC	C-type natriuretic peptide	9e-53	NPPC	Natriuretic peptide type C	GO:0003419	growth plate cartilage chondrocyte proliferation	0.0602499	23.9605
NPPC	NPPC	C-type natriuretic peptide	9e-53	NPPC	Natriuretic peptide type C	GO:0001666	response to hypoxia	0.203775	1.62997
NPPC	NPPC	C-type natriuretic peptide	9e-53	NPPC	Natriuretic peptide type C	GO:0003418	growth plate cartilage chondrocyte differentiation	0.0405824	47.921
NPPC	NPPC	C-type natriuretic peptide	9e-53	NPPC	Natriuretic peptide type C	GO:0051053	negative regulation of DNA metabolic process	0.0602499	23.9605
NPPC	NPPC	C-type natriuretic peptide	9e-53	NPPC	Natriuretic peptide type C	GO:0008285	negative regulation of cell proliferation	0.303605	1.23508
NPPC	NPPC	C-type natriuretic peptide	9e-53	NPPC	Natriuretic peptide type C	GO:0045471	response to ethanol	0.128588	2.12982
NPPC	NPPC	C-type natriuretic peptide	9e-53	NPPC	Natriuretic peptide type C	GO:0042493	response to drug	0.117176	1.57635
NPPC	NPPC	C-type natriuretic peptide	9e-53	NPPC	Natriuretic peptide type C	GO:0048513	organ development	0.00397882	11.0587
NPPC	NPPC	C-type natriuretic peptide	9e-53	NPPC	Natriuretic peptide type C	GO:0009791	post-embryonic development	0.496085	1.21319
NPPC	NPPC	C-type natriuretic peptide	9e-53	NPPC	Natriuretic peptide type C	GO:0048660	regulation of smooth muscle cell proliferation	0.116859	9.58419
NPPC	NPPC	C-type natriuretic peptide	9e-53	NPPC	Natriuretic peptide type C	GO:0019229	regulation of vasoconstriction	0.0989693	3.99341
NPPC	NPPC	C-type natriuretic peptide	9e-53	NPPC	Natriuretic peptide type C	GO:0045669	positive regulation of osteoblast differentiation	0.00967337	4.13112
NPPC	NPPC	C-type natriuretic peptide	9e-53	NPPC	Natriuretic peptide type C	GO:0050880	regulation of blood vessel size	0.339035	2.52216
NPPC	NPPC	C-type natriuretic peptide	9e-53	NPPC	Natriuretic peptide type C	GO:0001503	ossification	0.292324	1.61531
NPPC	NPPC	C-type natriuretic peptide	9e-53	NPPC	Natriuretic peptide type C	GO:0006182	cGMP biosynthetic process	0.282	3.19473
NPPC	NPPC	C-type natriuretic peptide	9e-53	NPPC	Natriuretic peptide type C	GO:0045909	positive regulation of vasodilation	0.0801758	4.5639
NPPC	NPPC	C-type natriuretic peptide	9e-53	NPPC	Natriuretic peptide type C	GO:0040014	regulation of multicellular organism growth	0.553772	1.26108
NPPC	NPPC	C-type natriuretic peptide	9e-53	NPPC	Natriuretic peptide type C	GO:0008217	regulation of blood pressure	0.428491	1.38901
NPPC	NPPC	C-type natriuretic peptide	9e-53	NPPC	Natriuretic peptide type C	GO:0030828	positive regulation of cGMP biosynthetic process	0.134959	7.98683
NPPC	NPPC	C-type natriuretic peptide	9e-53	NPPC	Natriuretic peptide type C	GO:0007168	receptor guanylyl cyclase signaling pathway	0.220026	4.35645
LOC101116831	LOC101116831	olfactory receptor 14A16-like	2e-92	OR14A16	Olfactory receptor 14A16	GO:0007165	signal transduction	0.328939	1.07848
LOC101116831	LOC101116831	olfactory receptor 14A16-like	2e-92	OR14A16	Olfactory receptor 14A16	GO:0007608	sensory perception of smell	0.816888	0.806363
LOC101116831	LOC101116831	olfactory receptor 14A16-like	2e-92	OR14A16	Olfactory receptor 14A16	GO:0050911	detection of chemical stimulus involved in sensory perception of smell	0.785439	0.830314
LOC101116831	LOC101116831	olfactory receptor 14A16-like	2e-92	OR14A16	Olfactory receptor 14A16	GO:0007186	G-protein coupled receptor signaling pathway	0.772182	0.869315
LOC101116831	LOC101116831	olfactory receptor 14A16-like	2e-92	OR14A16	Olfactory receptor 14A16	GO:0050896	response to stimulus	0.845279	0.793722
LOC101107200	LOC101107200	nucleosome assembly protein 1-like 1-like	0	NAP1L1	cDNA FLJ60539, highly similar to Nucleosome assembly protein 1-like 1	GO:0006260	DNA replication	0.50454	1.08911
LOC101107200	LOC101107200	nucleosome assembly protein 1-like 1-like	0	NAP1L1	cDNA FLJ60539, highly similar to Nucleosome assembly protein 1-like 1	GO:0008284	positive regulation of cell proliferation	0.176089	1.36318
LOC101107200	LOC101107200	nucleosome assembly protein 1-like 1-like	0	NAP1L1	cDNA FLJ60539, highly similar to Nucleosome assembly protein 1-like 1	GO:0006334	nucleosome assembly	0.0496926	2.35677
LOC100101238	LOC100101238	Regakine 1-like protein	2e-18	CCL3L3	chemokine (C-C motif) ligand 3-like 3	GO:0006955	immune response	0.0436992	1.75981
LOC100101238	LOC100101238	Regakine 1-like protein	2e-18	CCL3L3	chemokine (C-C motif) ligand 3-like 3	GO:0006954	inflammatory response	0.00409969	2.22242
LOC100101238	LOC100101238	Regakine 1-like protein	2e-18	CCL3L3	chemokine (C-C motif) ligand 3-like 3	GO:0008285	negative regulation of cell proliferation	0.303605	1.23508
LOC100101238	LOC100101238	Regakine 1-like protein	2e-18	CCL3L3	chemokine (C-C motif) ligand 3-like 3	GO:0006935	chemotaxis	0.0121424	2.73834
LOC101113442	LOC101113442	protein C19orf12 homolog	5e-30	C19orf12	Protein C19orf12	GO:0008219	cell death	0.639279	0.91278
CST6	CST6	cystatin E/M	2e-57	CST6	Cystatin-M	GO:0008544	epidermis development	0.215597	1.91684
CST6	CST6	cystatin E/M	2e-57	CST6	Cystatin-M	GO:0010466	negative regulation of peptidase activity	0.920995	0.392795
CST6	CST6	cystatin E/M	2e-57	CST6	Cystatin-M	GO:0009653	anatomical structure morphogenesis	0.0409993	2.47867
CA4	CA4	carbonic anhydrase IV	5e-111	CA4	cDNA FLJ52015, moderately similar to Carbonic anhydrase 4 (EC 4.2.1.1)	GO:0048513	organ development	0.00397882	11.0587
CA4	CA4	carbonic anhydrase IV	5e-111	CA4	cDNA FLJ52015, moderately similar to Carbonic anhydrase 4 (EC 4.2.1.1)	GO:0044281	small molecule metabolic process	0.988177	0.617287
CA4	CA4	carbonic anhydrase IV	5e-111	CA4	cDNA FLJ52015, moderately similar to Carbonic anhydrase 4 (EC 4.2.1.1)	GO:0006730	one-carbon metabolic process	0.139571	3.19473
CA4	CA4	carbonic anhydrase IV	5e-111	CA4	cDNA FLJ52015, moderately similar to Carbonic anhydrase 4 (EC 4.2.1.1)	GO:0042493	response to drug	0.117176	1.57635
CA4	CA4	carbonic anhydrase IV	5e-111	CA4	cDNA FLJ52015, moderately similar to Carbonic anhydrase 4 (EC 4.2.1.1)	GO:0048545	response to steroid hormone	0.175598	2.73834
CA4	CA4	carbonic anhydrase IV	5e-111	CA4	cDNA FLJ52015, moderately similar to Carbonic anhydrase 4 (EC 4.2.1.1)	GO:0015701	bicarbonate transport	0.0323105	4.63751
FAM50A	FAM50A	family with sequence similarity 50, member A	1e-139	FAM50A	Protein FAM50A	GO:0007283	spermatogenesis	0.915579	0.572191
CRISP1	CRISP1	cysteine-rich secretory protein 1	3e-88	CRISP1	cDNA FLJ75803, highly similar to Homo sapiens cysteine-rich secretory protein 1 (CRISP1), transcript variant 1, mRNA	GO:0007342	fusion of sperm to egg plasma membrane	0.236005	3.99341
FAM5C	FAM5C	family with sequence similarity 5, member C	0	BRINP3	BMP/retinoic acid-inducible neural-specific protein 3	GO:0007049	cell cycle	0.698072	0.886058
FAM5C	FAM5C	family with sequence similarity 5, member C	0	BRINP3	BMP/retinoic acid-inducible neural-specific protein 3	GO:0045666	positive regulation of neuron differentiation	0.189284	2.05376
FAM5C	FAM5C	family with sequence similarity 5, member C	0	BRINP3	BMP/retinoic acid-inducible neural-specific protein 3	GO:0045930	negative regulation of mitotic cell cycle	0.311109	2.81888
FAM5C	FAM5C	family with sequence similarity 5, member C	0	BRINP3	BMP/retinoic acid-inducible neural-specific protein 3	GO:0071300	cellular response to retinoic acid	0.692318	0.855732
FAM5C	FAM5C	family with sequence similarity 5, member C	0	BRINP3	BMP/retinoic acid-inducible neural-specific protein 3	GO:0007050	cell cycle arrest	0.782452	0.694507
FAM5C	FAM5C	family with sequence similarity 5, member C	0	BRINP3	BMP/retinoic acid-inducible neural-specific protein 3	GO:0045786	negative regulation of cell cycle	0.0684886	3.34332
FAM5C	FAM5C	family with sequence similarity 5, member C	0	BRINP3	BMP/retinoic acid-inducible neural-specific protein 3	GO:0007399	nervous system development	0.0595232	1.60809
IL22RA1	IL22RA1	interleukin 22 receptor, alpha 1	0	IL22RA1	Interleukin-22 receptor subunit alpha-1	GO:0008150	biological_process	0.369857	1.12315
IL22RA1	IL22RA1	interleukin 22 receptor, alpha 1	0	IL22RA1	Interleukin-22 receptor subunit alpha-1	GO:0050829	defense response to Gram-negative bacterium	0.403984	1.99671
LOC101120875	LOC101120875	guanylate-binding protein 6-like	0	GBP6	cDNA FLJ77935, highly similar to Homo sapiens guanylate binding protein family, member 6 (GBP6), mRNA	GO:0006184	GTP catabolic process	0.0166993	2.18726
NIPAL1	NIPAL1	NIPA-like domain containing 1	0	NIPAL1	Magnesium transporter NIPA3	GO:0015693	magnesium ion transport	0.282	3.19473
NIPAL1	NIPAL1	NIPA-like domain containing 1	0	NIPAL1	Magnesium transporter NIPA3	GO:0006810	transport	0.872382	0.823119
NIPAL1	NIPAL1	NIPA-like domain containing 1	0	NIPAL1	Magnesium transporter NIPA3	GO:0006811	ion transport	0.884312	0.716308
LOC101111964	LOC101111964	olfactory receptor 2V2-like	6e-153	OR2V2	Olfactory receptor 2V2	GO:0007165	signal transduction	0.328939	1.07848
LOC101111964	LOC101111964	olfactory receptor 2V2-like	6e-153	OR2V2	Olfactory receptor 2V2	GO:0007608	sensory perception of smell	0.816888	0.806363
LOC101111964	LOC101111964	olfactory receptor 2V2-like	6e-153	OR2V2	Olfactory receptor 2V2	GO:0050911	detection of chemical stimulus involved in sensory perception of smell	0.785439	0.830314
LOC101111964	LOC101111964	olfactory receptor 2V2-like	6e-153	OR2V2	Olfactory receptor 2V2	GO:0007186	G-protein coupled receptor signaling pathway	0.772182	0.869315
LOC101111964	LOC101111964	olfactory receptor 2V2-like	6e-153	OR2V2	Olfactory receptor 2V2	GO:0050896	response to stimulus	0.845279	0.793722
ZBP1	ZBP1	Z-DNA binding protein 1	4e-105	ZBP1	cDNA FLJ76162, highly similar to Homo sapiens Z-DNA binding protein 1 (ZBP1), mRNA	GO:0008150	biological_process	0.369857	1.12315
ZBP1	ZBP1	Z-DNA binding protein 1	4e-105	ZBP1	cDNA FLJ76162, highly similar to Homo sapiens Z-DNA binding protein 1 (ZBP1), mRNA	GO:0045087	innate immune response	0.00488833	1.86402
ZBP1	ZBP1	Z-DNA binding protein 1	4e-105	ZBP1	cDNA FLJ76162, highly similar to Homo sapiens Z-DNA binding protein 1 (ZBP1), mRNA	GO:0060340	positive regulation of type I interferon-mediated signaling pathway	0.170049	5.99012
ZBP1	ZBP1	Z-DNA binding protein 1	4e-105	ZBP1	cDNA FLJ76162, highly similar to Homo sapiens Z-DNA binding protein 1 (ZBP1), mRNA	GO:0032481	positive regulation of type I interferon production	0.178999	2.11416
LOC101105521	LOC101105521	seminal plasma protein A3-like	5e-20	BSPH1	Binder of sperm protein homolog 1	GO:0007338	single fertilization	0.173915	2.14572
ADM	ADM	adrenomedullin	6e-84	ADM	Proadrenomedullin N-20 terminal peptide	GO:0008284	positive regulation of cell proliferation	0.176089	1.36318
ADM	ADM	adrenomedullin	6e-84	ADM	Proadrenomedullin N-20 terminal peptide	GO:0008285	negative regulation of cell proliferation	0.303605	1.23508
ADM	ADM	adrenomedullin	6e-84	ADM	Proadrenomedullin N-20 terminal peptide	GO:0006701	progesterone biosynthetic process	0.187055	5.32455
ADM	ADM	adrenomedullin	6e-84	ADM	Proadrenomedullin N-20 terminal peptide	GO:2001214	positive regulation of vasculogenesis	0.016994	11.9802
ADM	ADM	adrenomedullin	6e-84	ADM	Proadrenomedullin N-20 terminal peptide	GO:0031102	neuron projection regeneration	0.116859	9.58419
ADM	ADM	adrenomedullin	6e-84	ADM	Proadrenomedullin N-20 terminal peptide	GO:0060712	spongiotrophoblast layer development	0.116859	9.58419
ADM	ADM	adrenomedullin	6e-84	ADM	Proadrenomedullin N-20 terminal peptide	GO:0008015	blood circulation	0.58917	1.14098
ADM	ADM	adrenomedullin	6e-84	ADM	Proadrenomedullin N-20 terminal peptide	GO:0030819	positive regulation of cAMP biosynthetic process	0.0518156	3.78323
ADM	ADM	adrenomedullin	6e-84	ADM	Proadrenomedullin N-20 terminal peptide	GO:0031100	organ regeneration	0.0146984	4.5639
ADM	ADM	adrenomedullin	6e-84	ADM	Proadrenomedullin N-20 terminal peptide	GO:0060670	branching involved in labyrinthine layer morphogenesis	0.170049	5.99012
ADM	ADM	adrenomedullin	6e-84	ADM	Proadrenomedullin N-20 terminal peptide	GO:0009409	response to cold	0.132573	3.30489
ADM	ADM	adrenomedullin	6e-84	ADM	Proadrenomedullin N-20 terminal peptide	GO:0007267	cell-cell signaling	0.000290002	3.04582
ADM	ADM	adrenomedullin	6e-84	ADM	Proadrenomedullin N-20 terminal peptide	GO:0007204	positive regulation of cytosolic calcium ion concentration	0.630648	0.939627
ADM	ADM	adrenomedullin	6e-84	ADM	Proadrenomedullin N-20 terminal peptide	GO:0055074	calcium ion homeostasis	0.0626735	5.32455
ADM	ADM	adrenomedullin	6e-84	ADM	Proadrenomedullin N-20 terminal peptide	GO:0007507	heart development	0.898204	0.515279
ADM	ADM	adrenomedullin	6e-84	ADM	Proadrenomedullin N-20 terminal peptide	GO:0031623	receptor internalization	0.139571	3.19473
ADM	ADM	adrenomedullin	6e-84	ADM	Proadrenomedullin N-20 terminal peptide	GO:0048589	developmental growth	0.118834	3.5497
ADM	ADM	adrenomedullin	6e-84	ADM	Proadrenomedullin N-20 terminal peptide	GO:0042594	response to starvation	0.451303	1.71146
ADM	ADM	adrenomedullin	6e-84	ADM	Proadrenomedullin N-20 terminal peptide	GO:0045906	negative regulation of vasoconstriction	0.0602499	23.9605
ADM	ADM	adrenomedullin	6e-84	ADM	Proadrenomedullin N-20 terminal peptide	GO:0045909	positive regulation of vasodilation	0.0801758	4.5639
ADM	ADM	adrenomedullin	6e-84	ADM	Proadrenomedullin N-20 terminal peptide	GO:0032496	response to lipopolysaccharide	0.172367	1.73627
ADM	ADM	adrenomedullin	6e-84	ADM	Proadrenomedullin N-20 terminal peptide	GO:0006171	cAMP biosynthetic process	0.0683496	5.04431
ADM	ADM	adrenomedullin	6e-84	ADM	Proadrenomedullin N-20 terminal peptide	GO:0042475	odontogenesis of dentin-containing tooth	0.704761	0.826224
ADM	ADM	adrenomedullin	6e-84	ADM	Proadrenomedullin N-20 terminal peptide	GO:0001666	response to hypoxia	0.203775	1.62997
ADM	ADM	adrenomedullin	6e-84	ADM	Proadrenomedullin N-20 terminal peptide	GO:0032868	response to insulin	0.281158	1.95596
ADM	ADM	adrenomedullin	6e-84	ADM	Proadrenomedullin N-20 terminal peptide	GO:0007565	female pregnancy	0.00748283	3.7341
ADM	ADM	adrenomedullin	6e-84	ADM	Proadrenomedullin N-20 terminal peptide	GO:0010033	response to organic substance	0.482977	1.2447
ADM	ADM	adrenomedullin	6e-84	ADM	Proadrenomedullin N-20 terminal peptide	GO:0008209	androgen metabolic process	0.296705	2.99506
ADM	ADM	adrenomedullin	6e-84	ADM	Proadrenomedullin N-20 terminal peptide	GO:0007568	aging	0.154595	1.97612
ADM	ADM	adrenomedullin	6e-84	ADM	Proadrenomedullin N-20 terminal peptide	GO:0009611	response to wounding	0.407274	1.45215
ADM	ADM	adrenomedullin	6e-84	ADM	Proadrenomedullin N-20 terminal peptide	GO:0006950	response to stress	0.122784	1.72911
ADM	ADM	adrenomedullin	6e-84	ADM	Proadrenomedullin N-20 terminal peptide	GO:0001843	neural tube closure	0.778823	0.665569
ADM	ADM	adrenomedullin	6e-84	ADM	Proadrenomedullin N-20 terminal peptide	GO:0051384	response to glucocorticoid	0.194481	2.02483
ADM	ADM	adrenomedullin	6e-84	ADM	Proadrenomedullin N-20 terminal peptide	GO:0045766	positive regulation of angiogenesis	0.558313	1.07688
ADM	ADM	adrenomedullin	6e-84	ADM	Proadrenomedullin N-20 terminal peptide	GO:0002031	G-protein coupled receptor internalization	0.220026	4.35645
ADM	ADM	adrenomedullin	6e-84	ADM	Proadrenomedullin N-20 terminal peptide	GO:0046879	hormone secretion	0.0795131	15.9737
ADM	ADM	adrenomedullin	6e-84	ADM	Proadrenomedullin N-20 terminal peptide	GO:0007165	signal transduction	0.328939	1.07848
ADM	ADM	adrenomedullin	6e-84	ADM	Proadrenomedullin N-20 terminal peptide	GO:0002026	regulation of the force of heart contraction	0.325217	2.66228
ADM	ADM	adrenomedullin	6e-84	ADM	Proadrenomedullin N-20 terminal peptide	GO:0019933	cAMP-mediated signaling	0.428134	1.84311
ADM	ADM	adrenomedullin	6e-84	ADM	Proadrenomedullin N-20 terminal peptide	GO:0010460	positive regulation of heart rate	0.220026	4.35645
ADM	ADM	adrenomedullin	6e-84	ADM	Proadrenomedullin N-20 terminal peptide	GO:0097084	vascular smooth muscle cell development	0.0983802	11.9802
ADM	ADM	adrenomedullin	6e-84	ADM	Proadrenomedullin N-20 terminal peptide	GO:0001570	vasculogenesis	0.356352	1.62444
ADM	ADM	adrenomedullin	6e-84	ADM	Proadrenomedullin N-20 terminal peptide	GO:0043116	negative regulation of vascular permeability	0.236005	3.99341
LGALS4	LGALS4	lectin, galactoside-binding, soluble, 4	5e-150	LGALS4	Galectin-4	GO:0007155	cell adhesion	0.713077	0.87129
EDDM3B	EDDM3B	epididymal protein 3B	5e-45	EDDM3B	Epididymal secretory protein E3-beta	GO:0007286	spermatid development	0.125651	2.52216
LOC101116764	LOC101116764	putative olfactory receptor 51H1-like	7e-107	OR51G2	Olfactory receptor 51G2	GO:0007165	signal transduction	0.328939	1.07848
LOC101116764	LOC101116764	putative olfactory receptor 51H1-like	7e-107	OR51G2	Olfactory receptor 51G2	GO:0007608	sensory perception of smell	0.816888	0.806363
LOC101116764	LOC101116764	putative olfactory receptor 51H1-like	7e-107	OR51G2	Olfactory receptor 51G2	GO:0050911	detection of chemical stimulus involved in sensory perception of smell	0.785439	0.830314
LOC101116764	LOC101116764	putative olfactory receptor 51H1-like	7e-107	OR51G2	Olfactory receptor 51G2	GO:0007186	G-protein coupled receptor signaling pathway	0.772182	0.869315
LOC101116764	LOC101116764	putative olfactory receptor 51H1-like	7e-107	OR51G2	Olfactory receptor 51G2	GO:0050896	response to stimulus	0.845279	0.793722
RAB15	RAB15	RAB15, member RAS oncogene family	9e-61	RAB15	Ras-related protein Rab-15 isoform AN2	GO:0007264	small GTPase mediated signal transduction	0.922926	0.560479
RAB15	RAB15	RAB15, member RAS oncogene family	9e-61	RAB15	Ras-related protein Rab-15 isoform AN2	GO:0006810	transport	0.872382	0.823119
RAB15	RAB15	RAB15, member RAS oncogene family	9e-61	RAB15	Ras-related protein Rab-15 isoform AN2	GO:0015031	protein transport	0.9438	0.613388
STON2	STON2	stonin 2	0	STON2	Stonin-2	GO:0015031	protein transport	0.9438	0.613388
STON2	STON2	stonin 2	0	STON2	Stonin-2	GO:0006886	intracellular protein transport	0.45458	1.13557
STON2	STON2	stonin 2	0	STON2	Stonin-2	GO:0006897	endocytosis	0.681649	0.855732
STON2	STON2	stonin 2	0	STON2	Stonin-2	GO:0030100	regulation of endocytosis	0.0801758	4.5639
STON2	STON2	stonin 2	0	STON2	Stonin-2	GO:0006810	transport	0.872382	0.823119
STON2	STON2	stonin 2	0	STON2	Stonin-2	GO:0016192	vesicle-mediated transport	0.956482	0.404396
SKA2	SKA2	spindle and kinetochore associated complex subunit 2	3e-48	SKA2	Spindle and kinetochore-associated protein 2	GO:0031110	regulation of microtubule polymerization or depolymerization	0.236005	3.99341
SKA2	SKA2	spindle and kinetochore associated complex subunit 2	3e-48	SKA2	Spindle and kinetochore-associated protein 2	GO:0007049	cell cycle	0.698072	0.886058
SKA2	SKA2	spindle and kinetochore associated complex subunit 2	3e-48	SKA2	Spindle and kinetochore-associated protein 2	GO:0007067	mitosis	0.853371	0.658708
SKA2	SKA2	spindle and kinetochore associated complex subunit 2	3e-48	SKA2	Spindle and kinetochore-associated protein 2	GO:0007059	chromosome segregation	0.796333	0.630539
SKA2	SKA2	spindle and kinetochore associated complex subunit 2	3e-48	SKA2	Spindle and kinetochore-associated protein 2	GO:0000278	mitotic cell cycle	0.990509	0.349788
SKA2	SKA2	spindle and kinetochore associated complex subunit 2	3e-48	SKA2	Spindle and kinetochore-associated protein 2	GO:0051301	cell division	0.893741	0.630539
LOC101106764	LOC101106764	olfactory receptor 10AD1-like	2e-143	OR10AD1	Olfactory receptor 10AD1	GO:0007165	signal transduction	0.328939	1.07848
LOC101106764	LOC101106764	olfactory receptor 10AD1-like	2e-143	OR10AD1	Olfactory receptor 10AD1	GO:0007608	sensory perception of smell	0.816888	0.806363
LOC101106764	LOC101106764	olfactory receptor 10AD1-like	2e-143	OR10AD1	Olfactory receptor 10AD1	GO:0050911	detection of chemical stimulus involved in sensory perception of smell	0.785439	0.830314
LOC101106764	LOC101106764	olfactory receptor 10AD1-like	2e-143	OR10AD1	Olfactory receptor 10AD1	GO:0007186	G-protein coupled receptor signaling pathway	0.772182	0.869315
LOC101106764	LOC101106764	olfactory receptor 10AD1-like	2e-143	OR10AD1	Olfactory receptor 10AD1	GO:0050896	response to stimulus	0.845279	0.793722
CABP1	CABP1	calcium binding protein 1	2e-124	CABP1	Calcium-binding protein 1	GO:0043086	negative regulation of catalytic activity	0.515314	1.40944
CABP1	CABP1	calcium binding protein 1	2e-124	CABP1	Calcium-binding protein 1	GO:0042308	negative regulation of protein import into nucleus	0.134959	7.98683
HS3ST2	HS3ST2	heparan sulfate (glucosamine) 3-O-sulfotransferase 2	2e-158	HS3ST2	cDNA, FLJ94008, highly similar to Homo sapiens heparan sulfate (glucosamine) 3-O-sulfotransferase 2 (HS3ST2), mRNA	GO:0005975	carbohydrate metabolic process	0.969358	0.467522
HS3ST2	HS3ST2	heparan sulfate (glucosamine) 3-O-sulfotransferase 2	2e-158	HS3ST2	cDNA, FLJ94008, highly similar to Homo sapiens heparan sulfate (glucosamine) 3-O-sulfotransferase 2 (HS3ST2), mRNA	GO:0007623	circadian rhythm	0.363735	1.59737
HS3ST2	HS3ST2	heparan sulfate (glucosamine) 3-O-sulfotransferase 2	2e-158	HS3ST2	cDNA, FLJ94008, highly similar to Homo sapiens heparan sulfate (glucosamine) 3-O-sulfotransferase 2 (HS3ST2), mRNA	GO:0044281	small molecule metabolic process	0.988177	0.617287
HS3ST2	HS3ST2	heparan sulfate (glucosamine) 3-O-sulfotransferase 2	2e-158	HS3ST2	cDNA, FLJ94008, highly similar to Homo sapiens heparan sulfate (glucosamine) 3-O-sulfotransferase 2 (HS3ST2), mRNA	GO:0030203	glycosaminoglycan metabolic process	0.68885	0.840719
HS3ST2	HS3ST2	heparan sulfate (glucosamine) 3-O-sulfotransferase 2	2e-158	HS3ST2	cDNA, FLJ94008, highly similar to Homo sapiens heparan sulfate (glucosamine) 3-O-sulfotransferase 2 (HS3ST2), mRNA	GO:0006024	glycosaminoglycan biosynthetic process	0.534942	1.33114
NAT8L	NAT8L	N-acetyltransferase 8-like (GCN5-related, putative)	7e-69	NAT8L	N-acetylaspartate synthetase	GO:0051586	positive regulation of dopamine uptake involved in synaptic transmission	0.0602499	23.9605
SMPX	SMPX	small muscle protein, X-linked	8e-40	SMPX	Small muscular protein	GO:0006941	striated muscle contraction	0.352569	2.39605
PPFIA4	PPFIA4	protein tyrosine phosphatase, receptor type, f polypeptide (PTPRF), interacting protein (liprin), alpha 4	0	PPFIA2	Liprin-alpha-2	GO:0007160	cell-matrix adhesion	0.242602	1.79704
LOC101118102	LOC101118102	olfactory receptor 2T12-like	7e-136	OR2T12	Olfactory receptor 2T12	GO:0007165	signal transduction	0.328939	1.07848
LOC101118102	LOC101118102	olfactory receptor 2T12-like	7e-136	OR2T12	Olfactory receptor 2T12	GO:0007608	sensory perception of smell	0.816888	0.806363
LOC101118102	LOC101118102	olfactory receptor 2T12-like	7e-136	OR2T12	Olfactory receptor 2T12	GO:0050911	detection of chemical stimulus involved in sensory perception of smell	0.785439	0.830314
LOC101118102	LOC101118102	olfactory receptor 2T12-like	7e-136	OR2T12	Olfactory receptor 2T12	GO:0007186	G-protein coupled receptor signaling pathway	0.772182	0.869315
LOC101118102	LOC101118102	olfactory receptor 2T12-like	7e-136	OR2T12	Olfactory receptor 2T12	GO:0050896	response to stimulus	0.845279	0.793722
LOC101111827	LOC101111827	cationic amino acid transporter 3-like	7e-178	SLC7A3	Cationic amino acid transporter 3	GO:0006865	amino acid transport	0.121122	2.56719
LOC101111827	LOC101111827	cationic amino acid transporter 3-like	7e-178	SLC7A3	Cationic amino acid transporter 3	GO:0055085	transmembrane transport	0.992171	0.460779
LOC101111827	LOC101111827	cationic amino acid transporter 3-like	7e-178	SLC7A3	Cationic amino acid transporter 3	GO:0003333	amino acid transmembrane transport	0.0253963	5.13439
LOC101111827	LOC101111827	cationic amino acid transporter 3-like	7e-178	SLC7A3	Cationic amino acid transporter 3	GO:0006810	transport	0.872382	0.823119
LOC101111827	LOC101111827	cationic amino acid transporter 3-like	7e-178	SLC7A3	Cationic amino acid transporter 3	GO:0015809	arginine transport	0.236005	3.99341
LOC101111827	LOC101111827	cationic amino acid transporter 3-like	7e-178	SLC7A3	Cationic amino acid transporter 3	GO:0015819	lysine transport	0.203712	4.7921
LOC101111827	LOC101111827	cationic amino acid transporter 3-like	7e-178	SLC7A3	Cationic amino acid transporter 3	GO:0006811	ion transport	0.884312	0.716308
LOC101106775	LOC101106775	olfactory receptor 4E1-like	9e-109	OR4E2	Olfactory receptor 4E2	GO:0007165	signal transduction	0.328939	1.07848
LOC101106775	LOC101106775	olfactory receptor 4E1-like	9e-109	OR4E2	Olfactory receptor 4E2	GO:0007608	sensory perception of smell	0.816888	0.806363
LOC101106775	LOC101106775	olfactory receptor 4E1-like	9e-109	OR4E2	Olfactory receptor 4E2	GO:0050911	detection of chemical stimulus involved in sensory perception of smell	0.785439	0.830314
LOC101106775	LOC101106775	olfactory receptor 4E1-like	9e-109	OR4E2	Olfactory receptor 4E2	GO:0007186	G-protein coupled receptor signaling pathway	0.772182	0.869315
LOC101106775	LOC101106775	olfactory receptor 4E1-like	9e-109	OR4E2	Olfactory receptor 4E2	GO:0050896	response to stimulus	0.845279	0.793722
CALY	CALY	calcyon neuron-specific vesicular protein	6e-68	CALY	Neuron-specific vesicular protein calcyon	GO:0045807	positive regulation of endocytosis	0.0417714	6.84585
CALY	CALY	calcyon neuron-specific vesicular protein	6e-68	CALY	Neuron-specific vesicular protein calcyon	GO:0007212	dopamine receptor signaling pathway	0.187055	5.32455
CALY	CALY	calcyon neuron-specific vesicular protein	6e-68	CALY	Neuron-specific vesicular protein calcyon	GO:0006897	endocytosis	0.681649	0.855732
CALY	CALY	calcyon neuron-specific vesicular protein	6e-68	CALY	Neuron-specific vesicular protein calcyon	GO:0048268	clathrin coat assembly	0.236005	3.99341
NPTX2	NPTX2	neuronal pentraxin II	0	NPTX2	Neuronal pentraxin-2	GO:0007268	synaptic transmission	0.721725	0.842831
RNF112	RNF112	ring finger protein 112	0	RNF112	cDNA FLJ52256, highly similar to Zinc finger protein 179	GO:0006184	GTP catabolic process	0.0166993	2.18726
PSMC3IP	PSMC3IP	PSMC3 interacting protein	8e-109	PSMC3IP	Homologous-pairing protein 2 homolog	GO:0008150	biological_process	0.369857	1.12315
PSMC3IP	PSMC3IP	PSMC3 interacting protein	8e-109	PSMC3IP	Homologous-pairing protein 2 homolog	GO:0007126	meiosis	0.210273	1.94274
PSMC3IP	PSMC3IP	PSMC3 interacting protein	8e-109	PSMC3IP	Homologous-pairing protein 2 homolog	GO:0006310	DNA recombination	0.603983	0.988061
WDR46	WDR46	WD repeat domain 46	0	WDR46	Chromosome 6 open reading frame 11	GO:0008150	biological_process	0.369857	1.12315
STX1B	STX1B	Syntaxin-1B	1e-166	STX1B	Syntaxin-1B	GO:0007268	synaptic transmission	0.721725	0.842831
STX1B	STX1B	Syntaxin-1B	1e-166	STX1B	Syntaxin-1B	GO:0015031	protein transport	0.9438	0.613388
STX1B	STX1B	Syntaxin-1B	1e-166	STX1B	Syntaxin-1B	GO:0006886	intracellular protein transport	0.45458	1.13557
STX1B	STX1B	Syntaxin-1B	1e-166	STX1B	Syntaxin-1B	GO:0017157	regulation of exocytosis	0.0741867	4.7921
STX1B	STX1B	Syntaxin-1B	1e-166	STX1B	Syntaxin-1B	GO:0006810	transport	0.872382	0.823119
STX1B	STX1B	Syntaxin-1B	1e-166	STX1B	Syntaxin-1B	GO:0006836	neurotransmitter transport	0.613858	1.06491
STX1B	STX1B	Syntaxin-1B	1e-166	STX1B	Syntaxin-1B	GO:0016192	vesicle-mediated transport	0.956482	0.404396
FBXL19	FBXL19	F-box and leucine-rich repeat protein 19	0	FBXL19	cDNA FLJ56421, highly similar to F-box/LRR-repeat protein 19	GO:0043161	proteasome-mediated ubiquitin-dependent protein catabolic process	0.469658	1.27789
IDO1	IDO1	Indoleamine-pyrrole 2,3 dioxygenase	2e-165	IDO1	Indoleamine 2,3-dioxygenase 1	GO:0006569	tryptophan catabolic process	0.0282771	8.7129
IDO1	IDO1	Indoleamine-pyrrole 2,3 dioxygenase	2e-165	IDO1	Indoleamine 2,3-dioxygenase 1	GO:0070233	negative regulation of T cell apoptotic process	0.116859	9.58419
IDO1	IDO1	Indoleamine-pyrrole 2,3 dioxygenase	2e-165	IDO1	Indoleamine 2,3-dioxygenase 1	GO:0032693	negative regulation of interleukin-10 production	0.152686	6.84585
IDO1	IDO1	Indoleamine-pyrrole 2,3 dioxygenase	2e-165	IDO1	Indoleamine 2,3-dioxygenase 1	GO:0046007	negative regulation of activated T cell proliferation	0.134959	7.98683
IDO1	IDO1	Indoleamine-pyrrole 2,3 dioxygenase	2e-165	IDO1	Indoleamine 2,3-dioxygenase 1	GO:0032735	positive regulation of interleukin-12 production	0.428134	1.84311
IDO1	IDO1	Indoleamine-pyrrole 2,3 dioxygenase	2e-165	IDO1	Indoleamine 2,3-dioxygenase 1	GO:0002534	cytokine production involved in inflammatory response	0.0405824	47.921
IDO1	IDO1	Indoleamine-pyrrole 2,3 dioxygenase	2e-165	IDO1	Indoleamine 2,3-dioxygenase 1	GO:0044281	small molecule metabolic process	0.988177	0.617287
IDO1	IDO1	Indoleamine-pyrrole 2,3 dioxygenase	2e-165	IDO1	Indoleamine 2,3-dioxygenase 1	GO:0042130	negative regulation of T cell proliferation	0.0925754	4.16704
IDO1	IDO1	Indoleamine-pyrrole 2,3 dioxygenase	2e-165	IDO1	Indoleamine 2,3-dioxygenase 1	GO:0034641	cellular nitrogen compound metabolic process	0.912146	0.491497
IDO1	IDO1	Indoleamine-pyrrole 2,3 dioxygenase	2e-165	IDO1	Indoleamine 2,3-dioxygenase 1	GO:0006954	inflammatory response	0.00409969	2.22242
IDO1	IDO1	Indoleamine-pyrrole 2,3 dioxygenase	2e-165	IDO1	Indoleamine 2,3-dioxygenase 1	GO:0002678	positive regulation of chronic inflammatory response	0.0405824	47.921
IDO1	IDO1	Indoleamine-pyrrole 2,3 dioxygenase	2e-165	IDO1	Indoleamine 2,3-dioxygenase 1	GO:0032496	response to lipopolysaccharide	0.172367	1.73627
IDO1	IDO1	Indoleamine-pyrrole 2,3 dioxygenase	2e-165	IDO1	Indoleamine 2,3-dioxygenase 1	GO:0007610	behavior	0.0833432	3.05879
IDO1	IDO1	Indoleamine-pyrrole 2,3 dioxygenase	2e-165	IDO1	Indoleamine 2,3-dioxygenase 1	GO:0007565	female pregnancy	0.00748283	3.7341
IDO1	IDO1	Indoleamine-pyrrole 2,3 dioxygenase	2e-165	IDO1	Indoleamine 2,3-dioxygenase 1	GO:0043065	positive regulation of apoptotic process	0.437618	1.1219
IDO1	IDO1	Indoleamine-pyrrole 2,3 dioxygenase	2e-165	IDO1	Indoleamine 2,3-dioxygenase 1	GO:0033555	multicellular organismal response to stress	0.296705	2.99506
IDO1	IDO1	Indoleamine-pyrrole 2,3 dioxygenase	2e-165	IDO1	Indoleamine 2,3-dioxygenase 1	GO:0002666	positive regulation of T cell tolerance induction	0.0795131	15.9737
IDO1	IDO1	Indoleamine-pyrrole 2,3 dioxygenase	2e-165	IDO1	Indoleamine 2,3-dioxygenase 1	GO:0019441	tryptophan catabolic process to kynurenine	0.0137823	13.6917
IDO1	IDO1	Indoleamine-pyrrole 2,3 dioxygenase	2e-165	IDO1	Indoleamine 2,3-dioxygenase 1	GO:0002830	positive regulation of type 2 immune response	0.116859	9.58419
IDO1	IDO1	Indoleamine-pyrrole 2,3 dioxygenase	2e-165	IDO1	Indoleamine 2,3-dioxygenase 1	GO:0034276	kynurenic acid biosynthetic process	0.0405824	47.921
IDO1	IDO1	Indoleamine-pyrrole 2,3 dioxygenase	2e-165	IDO1	Indoleamine 2,3-dioxygenase 1	GO:0055114	oxidation-reduction process	0.977525	0.540716
RFX5	RFX5	regulatory factor X, 5 (influences HLA class II expression)	0	RFX5	cDNA, FLJ92591, highly similar to Homo sapiens regulatory factor X, 5 (influences HLA class IIexpression) (RFX5), mRNA	GO:0006355	regulation of transcription, DNA-templated	0.484761	1.01584
RFX5	RFX5	regulatory factor X, 5 (influences HLA class II expression)	0	RFX5	cDNA, FLJ92591, highly similar to Homo sapiens regulatory factor X, 5 (influences HLA class IIexpression) (RFX5), mRNA	GO:0000122	negative regulation of transcription from RNA polymerase II promoter	0.0170623	1.74575
RFX5	RFX5	regulatory factor X, 5 (influences HLA class II expression)	0	RFX5	cDNA, FLJ92591, highly similar to Homo sapiens regulatory factor X, 5 (influences HLA class IIexpression) (RFX5), mRNA	GO:0006351	transcription, DNA-templated	0.561886	0.984678
CABP2	CABP2	calcium binding protein 2	1e-93	CABP2	Calcium-binding protein 2	GO:0007165	signal transduction	0.328939	1.07848
KRTAP1-1	KRTAP1-1	High-sulphur wool matrix protein B2A	2e-42	KRTAP1-1	Keratin-associated protein 1-1	GO:0008150	biological_process	0.369857	1.12315
PPP1R17	PPP1R17	protein phosphatase 1, regulatory subunit 17	1e-76	PPP1R17	Protein phosphatase 1 regulatory subunit 17	GO:0035556	intracellular signal transduction	0.710052	0.853554
PPP1R17	PPP1R17	protein phosphatase 1, regulatory subunit 17	1e-76	PPP1R17	Protein phosphatase 1 regulatory subunit 17	GO:0010921	regulation of phosphatase activity	0.0602499	23.9605
PPP1R17	PPP1R17	protein phosphatase 1, regulatory subunit 17	1e-76	PPP1R17	Protein phosphatase 1 regulatory subunit 17	GO:0007610	behavior	0.0833432	3.05879
PPP1R17	PPP1R17	protein phosphatase 1, regulatory subunit 17	1e-76	PPP1R17	Protein phosphatase 1 regulatory subunit 17	GO:0006468	protein phosphorylation	0.913818	0.657578
PPP1R17	PPP1R17	protein phosphatase 1, regulatory subunit 17	1e-76	PPP1R17	Protein phosphatase 1 regulatory subunit 17	GO:0007417	central nervous system development	0.739242	0.76065
EOMES	EOMES	eomesodermin	0	EOMES	cDNA FLJ59245, moderately similar to Eomesodermin homolog	GO:0010468	regulation of gene expression	0.457364	1.20809
EOMES	EOMES	eomesodermin	0	EOMES	cDNA FLJ59245, moderately similar to Eomesodermin homolog	GO:0007369	gastrulation	0.132573	3.30489
EOMES	EOMES	eomesodermin	0	EOMES	cDNA FLJ59245, moderately similar to Eomesodermin homolog	GO:0045597	positive regulation of cell differentiation	0.161003	2.9043
EOMES	EOMES	eomesodermin	0	EOMES	cDNA FLJ59245, moderately similar to Eomesodermin homolog	GO:0035914	skeletal muscle cell differentiation	0.000938398	5.86787
EOMES	EOMES	eomesodermin	0	EOMES	cDNA FLJ59245, moderately similar to Eomesodermin homolog	GO:0001714	endodermal cell fate specification	0.134959	7.98683
EOMES	EOMES	eomesodermin	0	EOMES	cDNA FLJ59245, moderately similar to Eomesodermin homolog	GO:0030154	cell differentiation	0.128001	1.35693
EOMES	EOMES	eomesodermin	0	EOMES	cDNA FLJ59245, moderately similar to Eomesodermin homolog	GO:0050767	regulation of neurogenesis	0.266985	3.42293
EOMES	EOMES	eomesodermin	0	EOMES	cDNA FLJ59245, moderately similar to Eomesodermin homolog	GO:0021772	olfactory bulb development	0.339035	2.52216
EOMES	EOMES	eomesodermin	0	EOMES	cDNA FLJ59245, moderately similar to Eomesodermin homolog	GO:0045944	positive regulation of transcription from RNA polymerase II promoter	0.0164624	1.64564
EOMES	EOMES	eomesodermin	0	EOMES	cDNA FLJ59245, moderately similar to Eomesodermin homolog	GO:0002302	CD8-positive, alpha-beta T cell differentiation involved in immune response	0.0602499	23.9605
EOMES	EOMES	eomesodermin	0	EOMES	cDNA FLJ59245, moderately similar to Eomesodermin homolog	GO:0032609	interferon-gamma production	0.152686	6.84585
EOMES	EOMES	eomesodermin	0	EOMES	cDNA FLJ59245, moderately similar to Eomesodermin homolog	GO:0021895	cerebral cortex neuron differentiation	0.203712	4.7921
EOMES	EOMES	eomesodermin	0	EOMES	cDNA FLJ59245, moderately similar to Eomesodermin homolog	GO:0001706	endoderm formation	0.266985	3.42293
EOMES	EOMES	eomesodermin	0	EOMES	cDNA FLJ59245, moderately similar to Eomesodermin homolog	GO:0006355	regulation of transcription, DNA-templated	0.484761	1.01584
EOMES	EOMES	eomesodermin	0	EOMES	cDNA FLJ59245, moderately similar to Eomesodermin homolog	GO:0001707	mesoderm formation	0.139571	3.19473
EOMES	EOMES	eomesodermin	0	EOMES	cDNA FLJ59245, moderately similar to Eomesodermin homolog	GO:0060706	cell differentiation involved in embryonic placenta development	0.134959	7.98683
EOMES	EOMES	eomesodermin	0	EOMES	cDNA FLJ59245, moderately similar to Eomesodermin homolog	GO:0006357	regulation of transcription from RNA polymerase II promoter	0.576078	0.977979
EOMES	EOMES	eomesodermin	0	EOMES	cDNA FLJ59245, moderately similar to Eomesodermin homolog	GO:0001824	blastocyst development	0.0193707	5.75052
EOMES	EOMES	eomesodermin	0	EOMES	cDNA FLJ59245, moderately similar to Eomesodermin homolog	GO:0007275	multicellular organismal development	0.0103137	1.58802
EOMES	EOMES	eomesodermin	0	EOMES	cDNA FLJ59245, moderately similar to Eomesodermin homolog	GO:0000122	negative regulation of transcription from RNA polymerase II promoter	0.0170623	1.74575
EOMES	EOMES	eomesodermin	0	EOMES	cDNA FLJ59245, moderately similar to Eomesodermin homolog	GO:0001829	trophectodermal cell differentiation	0.236005	3.99341
EOMES	EOMES	eomesodermin	0	EOMES	cDNA FLJ59245, moderately similar to Eomesodermin homolog	GO:0060809	mesodermal to mesenchymal transition involved in gastrulation	0.0405824	47.921
EOMES	EOMES	eomesodermin	0	EOMES	cDNA FLJ59245, moderately similar to Eomesodermin homolog	GO:0006351	transcription, DNA-templated	0.561886	0.984678
EOMES	EOMES	eomesodermin	0	EOMES	cDNA FLJ59245, moderately similar to Eomesodermin homolog	GO:0007420	brain development	0.246816	1.44485
EOMES	EOMES	eomesodermin	0	EOMES	cDNA FLJ59245, moderately similar to Eomesodermin homolog	GO:0019827	stem cell maintenance	0.692318	0.855732
EOMES	EOMES	eomesodermin	0	EOMES	cDNA FLJ59245, moderately similar to Eomesodermin homolog	GO:0045664	regulation of neuron differentiation	0.0989693	3.99341
EOMES	EOMES	eomesodermin	0	EOMES	cDNA FLJ59245, moderately similar to Eomesodermin homolog	GO:0010002	cardioblast differentiation	0.0983802	11.9802
EOMES	EOMES	eomesodermin	0	EOMES	cDNA FLJ59245, moderately similar to Eomesodermin homolog	GO:0045893	positive regulation of transcription, DNA-templated	0.335574	1.16662
LGALS7B	LGALS7B	lectin, galactoside-binding, soluble, 7B	2e-55	LGALS7B	Galectin-7	GO:0006915	apoptotic process	0.564848	0.981736
LGALS7B	LGALS7B	lectin, galactoside-binding, soluble, 7B	2e-55	LGALS7B	Galectin-7	GO:0007157	heterophilic cell-cell adhesion	0.484304	1.54584
TSHB	TSHB	thyroid stimulating hormone, beta	3e-73	TSHB	Thyrotropin subunit beta	GO:0051592	response to calcium ion	0.311472	1.80834
TSHB	TSHB	thyroid stimulating hormone, beta	3e-73	TSHB	Thyrotropin subunit beta	GO:0043627	response to estrogen	0.00846872	4.27866
TSHB	TSHB	thyroid stimulating hormone, beta	3e-73	TSHB	Thyrotropin subunit beta	GO:0007186	G-protein coupled receptor signaling pathway	0.772182	0.869315
TSHB	TSHB	thyroid stimulating hormone, beta	3e-73	TSHB	Thyrotropin subunit beta	GO:0016486	peptide hormone processing	0.325217	2.66228
TSHB	TSHB	thyroid stimulating hormone, beta	3e-73	TSHB	Thyrotropin subunit beta	GO:0033189	response to vitamin A	0.236005	3.99341
TSHB	TSHB	thyroid stimulating hormone, beta	3e-73	TSHB	Thyrotropin subunit beta	GO:0007267	cell-cell signaling	0.000290002	3.04582
TSHB	TSHB	thyroid stimulating hormone, beta	3e-73	TSHB	Thyrotropin subunit beta	GO:0009653	anatomical structure morphogenesis	0.0409993	2.47867
TSHB	TSHB	thyroid stimulating hormone, beta	3e-73	TSHB	Thyrotropin subunit beta	GO:0044267	cellular protein metabolic process	0.905375	0.681341
LOC101107534	LOC101107534	multidrug resistance-associated protein 4-like	1e-45	ABCC4	cDNA FLJ77042, highly similar to Homo sapiens ATP-binding cassette, sub-family C (CFTR/MRP), member 4, mRNA	GO:0006200	ATP catabolic process	0.700131	0.831
LOC101107534	LOC101107534	multidrug resistance-associated protein 4-like	1e-45	ABCC4	cDNA FLJ77042, highly similar to Homo sapiens ATP-binding cassette, sub-family C (CFTR/MRP), member 4, mRNA	GO:0030168	platelet activation	0.712417	0.826224
LOC101107534	LOC101107534	multidrug resistance-associated protein 4-like	1e-45	ABCC4	cDNA FLJ77042, highly similar to Homo sapiens ATP-binding cassette, sub-family C (CFTR/MRP), member 4, mRNA	GO:0055085	transmembrane transport	0.992171	0.460779
LOC101107534	LOC101107534	multidrug resistance-associated protein 4-like	1e-45	ABCC4	cDNA FLJ77042, highly similar to Homo sapiens ATP-binding cassette, sub-family C (CFTR/MRP), member 4, mRNA	GO:0008150	biological_process	0.369857	1.12315
LOC101107534	LOC101107534	multidrug resistance-associated protein 4-like	1e-45	ABCC4	cDNA FLJ77042, highly similar to Homo sapiens ATP-binding cassette, sub-family C (CFTR/MRP), member 4, mRNA	GO:0007596	blood coagulation	0.700036	0.873054
LOC101107534	LOC101107534	multidrug resistance-associated protein 4-like	1e-45	ABCC4	cDNA FLJ77042, highly similar to Homo sapiens ATP-binding cassette, sub-family C (CFTR/MRP), member 4, mRNA	GO:0002576	platelet degranulation	0.381508	1.36917
LOC101107534	LOC101107534	multidrug resistance-associated protein 4-like	1e-45	ABCC4	cDNA FLJ77042, highly similar to Homo sapiens ATP-binding cassette, sub-family C (CFTR/MRP), member 4, mRNA	GO:0006810	transport	0.872382	0.823119
EME2	EME2	essential meiotic endonuclease 1 homolog 2 (S. pombe)	8e-90	EME2	Probable crossover junction endonuclease EME2	GO:0006281	DNA repair	0.981821	0.388548
EME2	EME2	essential meiotic endonuclease 1 homolog 2 (S. pombe)	8e-90	EME2	Probable crossover junction endonuclease EME2	GO:0090305	nucleic acid phosphodiester bond hydrolysis	0.887926	0.45639
EME2	EME2	essential meiotic endonuclease 1 homolog 2 (S. pombe)	8e-90	EME2	Probable crossover junction endonuclease EME2	GO:0006310	DNA recombination	0.603983	0.988061
EME2	EME2	essential meiotic endonuclease 1 homolog 2 (S. pombe)	8e-90	EME2	Probable crossover junction endonuclease EME2	GO:0006974	cellular response to DNA damage stimulus	0.965735	0.476826
LOC101102845	LOC101102845	5-formyltetrahydrofolate cyclo-ligase-like	2e-39	MTHFS	5-formyltetrahydrofolate cyclo-ligase	GO:0046653	tetrahydrofolate metabolic process	0.152686	6.84585
LOC101102845	LOC101102845	5-formyltetrahydrofolate cyclo-ligase-like	2e-39	MTHFS	5-formyltetrahydrofolate cyclo-ligase	GO:0015942	formate metabolic process	0.0795131	15.9737
LOC101102845	LOC101102845	5-formyltetrahydrofolate cyclo-ligase-like	2e-39	MTHFS	5-formyltetrahydrofolate cyclo-ligase	GO:0009396	folic acid-containing compound biosynthetic process	0.170049	5.99012
SGCZ	SGCZ	sarcoglycan, zeta	2e-161	SGCZ	Zeta-sarcoglycan	GO:0061024	membrane organization	0.236005	3.99341
SGCZ	SGCZ	sarcoglycan, zeta	2e-161	SGCZ	Zeta-sarcoglycan	GO:0055001	muscle cell development	0.152686	6.84585
SGCZ	SGCZ	sarcoglycan, zeta	2e-161	SGCZ	Zeta-sarcoglycan	GO:0046716	muscle cell cellular homeostasis	0.339035	2.52216
CXCL14	CXCL14	chemokine (C-X-C motif) ligand 14	5e-44	CXCL14	C-X-C motif chemokine 14	GO:0007165	signal transduction	0.328939	1.07848
CXCL14	CXCL14	chemokine (C-X-C motif) ligand 14	5e-44	CXCL14	C-X-C motif chemokine 14	GO:0006955	immune response	0.0436992	1.75981
CXCL14	CXCL14	chemokine (C-X-C motif) ligand 14	5e-44	CXCL14	C-X-C motif chemokine 14	GO:0048839	inner ear development	0.651743	0.958419
CXCL14	CXCL14	chemokine (C-X-C motif) ligand 14	5e-44	CXCL14	C-X-C motif chemokine 14	GO:0006935	chemotaxis	0.0121424	2.73834
CXCL14	CXCL14	chemokine (C-X-C motif) ligand 14	5e-44	CXCL14	C-X-C motif chemokine 14	GO:0007267	cell-cell signaling	0.000290002	3.04582
CDH19	CDH19	cadherin 19, type 2	0	CDH19	Cadherin-19	GO:0016337	cell-cell adhesion	0.0287728	2.71251
CDH19	CDH19	cadherin 19, type 2	0	CDH19	Cadherin-19	GO:0007155	cell adhesion	0.713077	0.87129
CDH19	CDH19	cadherin 19, type 2	0	CDH19	Cadherin-19	GO:0007156	homophilic cell adhesion	0.452068	1.21833
ABCA10	ABCA10	ATP-binding cassette, sub-family A (ABC1), member 10	0	ABCA10	cDNA FLJ51271, highly similar to Homo sapiens ATP-binding cassette, sub-family A (ABC1), member 10 (ABCA10), mRNA	GO:0006200	ATP catabolic process	0.700131	0.831
ABCA10	ABCA10	ATP-binding cassette, sub-family A (ABC1), member 10	0	ABCA10	cDNA FLJ51271, highly similar to Homo sapiens ATP-binding cassette, sub-family A (ABC1), member 10 (ABCA10), mRNA	GO:0006810	transport	0.872382	0.823119
LMOD1	LMOD1	leiomodin 1 (smooth muscle)	3e-135	LMOD1	cDNA FLJ44510 fis, clone UTERU3001652, highly similar to Leiomodin-1	GO:0006936	muscle contraction	0.880788	0.469813
TCAP	TCAP	titin-cap	3e-89	TCAP	Titin-cap (Telethonin), isoform CRA_a	GO:0030240	skeletal muscle thin filament assembly	0.116859	9.58419
TCAP	TCAP	titin-cap	3e-89	TCAP	Titin-cap (Telethonin), isoform CRA_a	GO:0001756	somitogenesis	0.265946	2.03919
TCAP	TCAP	titin-cap	3e-89	TCAP	Titin-cap (Telethonin), isoform CRA_a	GO:0060048	cardiac muscle contraction	0.553772	1.26108
TCAP	TCAP	titin-cap	3e-89	TCAP	Titin-cap (Telethonin), isoform CRA_a	GO:0007512	adult heart development	0.0417714	6.84585
TCAP	TCAP	titin-cap	3e-89	TCAP	Titin-cap (Telethonin), isoform CRA_a	GO:0003300	cardiac muscle hypertrophy	0.116859	9.58419
TCAP	TCAP	titin-cap	3e-89	TCAP	Titin-cap (Telethonin), isoform CRA_a	GO:0050982	detection of mechanical stimulus	0.203712	4.7921
TCAP	TCAP	titin-cap	3e-89	TCAP	Titin-cap (Telethonin), isoform CRA_a	GO:0014898	cardiac muscle hypertrophy in response to stress	0.236005	3.99341
TCAP	TCAP	titin-cap	3e-89	TCAP	Titin-cap (Telethonin), isoform CRA_a	GO:0055003	cardiac myofibril assembly	0.220026	4.35645
TCAP	TCAP	titin-cap	3e-89	TCAP	Titin-cap (Telethonin), isoform CRA_a	GO:0048769	sarcomerogenesis	0.0795131	15.9737
TCAP	TCAP	titin-cap	3e-89	TCAP	Titin-cap (Telethonin), isoform CRA_a	GO:0055008	cardiac muscle tissue morphogenesis	0.251656	3.68623
TCAP	TCAP	titin-cap	3e-89	TCAP	Titin-cap (Telethonin), isoform CRA_a	GO:0030049	muscle filament sliding	0.562899	1.22874
TCAP	TCAP	titin-cap	3e-89	TCAP	Titin-cap (Telethonin), isoform CRA_a	GO:0030916	otic vesicle formation	0.152686	6.84585
TCAP	TCAP	titin-cap	3e-89	TCAP	Titin-cap (Telethonin), isoform CRA_a	GO:0045214	sarcomere organization	0.451303	1.71146
TCAP	TCAP	titin-cap	3e-89	TCAP	Titin-cap (Telethonin), isoform CRA_a	GO:0035994	response to muscle stretch	0.0602499	23.9605
TCAP	TCAP	titin-cap	3e-89	TCAP	Titin-cap (Telethonin), isoform CRA_a	GO:0035995	detection of muscle stretch	0.0795131	15.9737
TCAP	TCAP	titin-cap	3e-89	TCAP	Titin-cap (Telethonin), isoform CRA_a	GO:0048739	cardiac muscle fiber development	0.170049	5.99012
TCAP	TCAP	titin-cap	3e-89	TCAP	Titin-cap (Telethonin), isoform CRA_a	GO:0006461	protein complex assembly	0.931582	0.37148
TCAP	TCAP	titin-cap	3e-89	TCAP	Titin-cap (Telethonin), isoform CRA_a	GO:0003009	skeletal muscle contraction	0.282	3.19473
TCAP	TCAP	titin-cap	3e-89	TCAP	Titin-cap (Telethonin), isoform CRA_a	GO:0030241	skeletal muscle myosin thick filament assembly	0.0795131	15.9737
SLC7A11	SLC7A11	Solute carrier family 7 member 11	0	SLC7A11	Cystine/glutamate transporter	GO:0070306	lens fiber cell differentiation	0.266985	3.42293
SLC7A11	SLC7A11	Solute carrier family 7 member 11	0	SLC7A11	Cystine/glutamate transporter	GO:0006865	amino acid transport	0.121122	2.56719
SLC7A11	SLC7A11	Solute carrier family 7 member 11	0	SLC7A11	Cystine/glutamate transporter	GO:0009636	response to toxic substance	0.118048	2.20326
SLC7A11	SLC7A11	Solute carrier family 7 member 11	0	SLC7A11	Cystine/glutamate transporter	GO:0050900	leukocyte migration	0.118931	1.98021
SLC7A11	SLC7A11	Solute carrier family 7 member 11	0	SLC7A11	Cystine/glutamate transporter	GO:0055085	transmembrane transport	0.992171	0.460779
SLC7A11	SLC7A11	Solute carrier family 7 member 11	0	SLC7A11	Cystine/glutamate transporter	GO:0003333	amino acid transmembrane transport	0.0253963	5.13439
SLC7A11	SLC7A11	Solute carrier family 7 member 11	0	SLC7A11	Cystine/glutamate transporter	GO:0070527	platelet aggregation	0.296705	2.99506
SLC7A11	SLC7A11	Solute carrier family 7 member 11	0	SLC7A11	Cystine/glutamate transporter	GO:0007420	brain development	0.246816	1.44485
SLC7A11	SLC7A11	Solute carrier family 7 member 11	0	SLC7A11	Cystine/glutamate transporter	GO:0007596	blood coagulation	0.700036	0.873054
SLC7A11	SLC7A11	Solute carrier family 7 member 11	0	SLC7A11	Cystine/glutamate transporter	GO:0006810	transport	0.872382	0.823119
SLC7A11	SLC7A11	Solute carrier family 7 member 11	0	SLC7A11	Cystine/glutamate transporter	GO:0006979	response to oxidative stress	0.702158	0.819162
SLC7A11	SLC7A11	Solute carrier family 7 member 11	0	SLC7A11	Cystine/glutamate transporter	GO:0035094	response to nicotine	0.416184	1.91684
SLC7A11	SLC7A11	Solute carrier family 7 member 11	0	SLC7A11	Cystine/glutamate transporter	GO:0006811	ion transport	0.884312	0.716308
SYTL5	SYTL5	synaptotagmin-like 5	0	SYTL5	Synaptotagmin-like protein 5	GO:0006887	exocytosis	0.564224	1.06491
SYTL5	SYTL5	synaptotagmin-like 5	0	SYTL5	Synaptotagmin-like protein 5	GO:0006886	intracellular protein transport	0.45458	1.13557
LOC101115661	LOC101115661	histone H2B type 1-A-like	7e-65	HIST1H2BA	Histone H2B type 1-A	GO:0006334	nucleosome assembly	0.0496926	2.35677
LOC101115661	LOC101115661	histone H2B type 1-A-like	7e-65	HIST1H2BA	Histone H2B type 1-A	GO:0051099	positive regulation of binding	0.187055	5.32455
LOC101115661	LOC101115661	histone H2B type 1-A-like	7e-65	HIST1H2BA	Histone H2B type 1-A	GO:0006337	nucleosome disassembly	0.0142352	6.53468
LOC101115661	LOC101115661	histone H2B type 1-A-like	7e-65	HIST1H2BA	Histone H2B type 1-A	GO:0071674	mononuclear cell migration	0.0795131	15.9737
LOC101115661	LOC101115661	histone H2B type 1-A-like	7e-65	HIST1H2BA	Histone H2B type 1-A	GO:0006954	inflammatory response	0.00409969	2.22242
LOC101115661	LOC101115661	histone H2B type 1-A-like	7e-65	HIST1H2BA	Histone H2B type 1-A	GO:0071229	cellular response to acid	0.016994	11.9802
LOC101115661	LOC101115661	histone H2B type 1-A-like	7e-65	HIST1H2BA	Histone H2B type 1-A	GO:0031639	plasminogen activation	0.152686	6.84585
LOC101115661	LOC101115661	histone H2B type 1-A-like	7e-65	HIST1H2BA	Histone H2B type 1-A	GO:0035093	spermatogenesis, exchange of chromosomal proteins	0.116859	9.58419
GAR1	GAR1	GAR1 ribonucleoprotein homolog (yeast)	9e-62	GAR1	H/ACA ribonucleoprotein complex subunit 1	GO:0006364	rRNA processing	0.739242	0.76065
GAR1	GAR1	GAR1 ribonucleoprotein homolog (yeast)	9e-62	GAR1	H/ACA ribonucleoprotein complex subunit 1	GO:0042254	ribosome biogenesis	0.226328	1.86705
GAR1	GAR1	GAR1 ribonucleoprotein homolog (yeast)	9e-62	GAR1	H/ACA ribonucleoprotein complex subunit 1	GO:0001522	pseudouridine synthesis	0.339035	2.52216
DNAJC8	DNAJC8	DnaJ (Hsp40) homolog, subfamily C, member 8	8e-143	DNAJC8	DnaJ homolog subfamily C member 8	GO:0008380	RNA splicing	0.524267	1.02898
DNAJC8	DNAJC8	DnaJ (Hsp40) homolog, subfamily C, member 8	8e-143	DNAJC8	DnaJ homolog subfamily C member 8	GO:0010467	gene expression	0.749606	0.859826
DNAJC8	DNAJC8	DnaJ (Hsp40) homolog, subfamily C, member 8	8e-143	DNAJC8	DnaJ homolog subfamily C member 8	GO:0000398	mRNA splicing, via spliceosome	0.574964	0.993181
PRPS1	PRPS1	phosphoribosyl pyrophosphate synthetase 1	0	PRPS1	Ribose-phosphate pyrophosphokinase 1	GO:0005975	carbohydrate metabolic process	0.969358	0.467522
PRPS1	PRPS1	phosphoribosyl pyrophosphate synthetase 1	0	PRPS1	Ribose-phosphate pyrophosphokinase 1	GO:0006221	pyrimidine nucleotide biosynthetic process	0.187055	5.32455
PRPS1	PRPS1	phosphoribosyl pyrophosphate synthetase 1	0	PRPS1	Ribose-phosphate pyrophosphokinase 1	GO:0044281	small molecule metabolic process	0.988177	0.617287
PRPS1	PRPS1	phosphoribosyl pyrophosphate synthetase 1	0	PRPS1	Ribose-phosphate pyrophosphokinase 1	GO:0009165	nucleotide biosynthetic process	0.251656	3.68623
PRPS1	PRPS1	phosphoribosyl pyrophosphate synthetase 1	0	PRPS1	Ribose-phosphate pyrophosphokinase 1	GO:0009156	ribonucleoside monophosphate biosynthetic process	0.170049	5.99012
PRPS1	PRPS1	phosphoribosyl pyrophosphate synthetase 1	0	PRPS1	Ribose-phosphate pyrophosphokinase 1	GO:0034418	urate biosynthetic process	0.0795131	15.9737
PRPS1	PRPS1	phosphoribosyl pyrophosphate synthetase 1	0	PRPS1	Ribose-phosphate pyrophosphokinase 1	GO:0007399	nervous system development	0.0595232	1.60809
PRPS1	PRPS1	phosphoribosyl pyrophosphate synthetase 1	0	PRPS1	Ribose-phosphate pyrophosphokinase 1	GO:0016310	phosphorylation	0.994308	0.44548
PRPS1	PRPS1	phosphoribosyl pyrophosphate synthetase 1	0	PRPS1	Ribose-phosphate pyrophosphokinase 1	GO:0006144	purine nucleobase metabolic process	0.553772	1.26108
PRPS1	PRPS1	phosphoribosyl pyrophosphate synthetase 1	0	PRPS1	Ribose-phosphate pyrophosphokinase 1	GO:0046101	hypoxanthine biosynthetic process	0.0983802	11.9802
PRPS1	PRPS1	phosphoribosyl pyrophosphate synthetase 1	0	PRPS1	Ribose-phosphate pyrophosphokinase 1	GO:0006015	5-phosphoribose 1-diphosphate biosynthetic process	0.116859	9.58419
PRPS1	PRPS1	phosphoribosyl pyrophosphate synthetase 1	0	PRPS1	Ribose-phosphate pyrophosphokinase 1	GO:0044249	cellular biosynthetic process	0.116859	9.58419
PRPS1	PRPS1	phosphoribosyl pyrophosphate synthetase 1	0	PRPS1	Ribose-phosphate pyrophosphokinase 1	GO:0006164	purine nucleotide biosynthetic process	0.339035	2.52216
LOC100125619	LOC100125619	Guanylin	1e-41	GUCA2A	Guanylin	GO:0007165	signal transduction	0.328939	1.07848
LOC100125619	LOC100125619	Guanylin	1e-41	GUCA2A	Guanylin	GO:0031284	positive regulation of guanylate cyclase activity	0.116859	9.58419
LOC100125619	LOC100125619	Guanylin	1e-41	GUCA2A	Guanylin	GO:0043085	positive regulation of catalytic activity	0.0281627	3.68623
LOC101114535	LOC101114535	c-C motif chemokine 3-like	1e-37	CCL3L3	chemokine (C-C motif) ligand 3-like 3	GO:0006955	immune response	0.0436992	1.75981
LOC101114535	LOC101114535	c-C motif chemokine 3-like	1e-37	CCL3L3	chemokine (C-C motif) ligand 3-like 3	GO:0006954	inflammatory response	0.00409969	2.22242
LOC101114535	LOC101114535	c-C motif chemokine 3-like	1e-37	CCL3L3	chemokine (C-C motif) ligand 3-like 3	GO:0008285	negative regulation of cell proliferation	0.303605	1.23508
LOC101114535	LOC101114535	c-C motif chemokine 3-like	1e-37	CCL3L3	chemokine (C-C motif) ligand 3-like 3	GO:0006935	chemotaxis	0.0121424	2.73834
TMPRSS4	TMPRSS4	transmembrane protease, serine 4	0	TMPRSS4	cDNA FLJ75629, highly similar to Homo sapiens transmembrane protease, serine 4 (TMPRSS4), transcript variant 2, mRNA	GO:0008152	metabolic process	0.968073	0.581252
TMPRSS4	TMPRSS4	transmembrane protease, serine 4	0	TMPRSS4	cDNA FLJ75629, highly similar to Homo sapiens transmembrane protease, serine 4 (TMPRSS4), transcript variant 2, mRNA	GO:0006508	proteolysis	0.653061	0.918613
LOC101113864	LOC101113864	diazepam-binding inhibitor-like 5-like	3e-21	DBI	Diazepam binding inhibitor, splice form 1A(2)	GO:0006810	transport	0.872382	0.823119
LOC101113864	LOC101113864	diazepam-binding inhibitor-like 5-like	3e-21	DBI	Diazepam binding inhibitor, splice form 1A(2)	GO:0006641	triglyceride metabolic process	0.534942	1.33114
LOC101113864	LOC101113864	diazepam-binding inhibitor-like 5-like	3e-21	DBI	Diazepam binding inhibitor, splice form 1A(2)	GO:0043588	skin development	0.644476	0.977979
LOC101113864	LOC101113864	diazepam-binding inhibitor-like 5-like	3e-21	DBI	Diazepam binding inhibitor, splice form 1A(2)	GO:0001942	hair follicle development	0.553772	1.26108
SLC26A3	SLC26A3	Solute carrier family 26 member 3	0	SLC26A3	cDNA FLJ60162, highly similar to Chloride anion exchanger	GO:0006820	anion transport	0.391527	2.08352
SLC26A3	SLC26A3	Solute carrier family 26 member 3	0	SLC26A3	cDNA FLJ60162, highly similar to Chloride anion exchanger	GO:0006821	chloride transport	0.778823	0.665569
SLC26A3	SLC26A3	Solute carrier family 26 member 3	0	SLC26A3	cDNA FLJ60162, highly similar to Chloride anion exchanger	GO:0006810	transport	0.872382	0.823119
SLC26A3	SLC26A3	Solute carrier family 26 member 3	0	SLC26A3	cDNA FLJ60162, highly similar to Chloride anion exchanger	GO:0006811	ion transport	0.884312	0.716308
SLC26A3	SLC26A3	Solute carrier family 26 member 3	0	SLC26A3	cDNA FLJ60162, highly similar to Chloride anion exchanger	GO:0007588	excretion	0.571838	1.19802
SLC26A3	SLC26A3	Solute carrier family 26 member 3	0	SLC26A3	cDNA FLJ60162, highly similar to Chloride anion exchanger	GO:0006355	regulation of transcription, DNA-templated	0.484761	1.01584
SLC26A3	SLC26A3	Solute carrier family 26 member 3	0	SLC26A3	cDNA FLJ60162, highly similar to Chloride anion exchanger	GO:0055085	transmembrane transport	0.992171	0.460779
SLC26A3	SLC26A3	Solute carrier family 26 member 3	0	SLC26A3	cDNA FLJ60162, highly similar to Chloride anion exchanger	GO:0060081	membrane hyperpolarization	0.220026	4.35645
SLC26A3	SLC26A3	Solute carrier family 26 member 3	0	SLC26A3	cDNA FLJ60162, highly similar to Chloride anion exchanger	GO:0051454	intracellular pH elevation	0.0795131	15.9737
SLC26A3	SLC26A3	Solute carrier family 26 member 3	0	SLC26A3	cDNA FLJ60162, highly similar to Chloride anion exchanger	GO:0008272	sulfate transport	0.282	3.19473
SLC26A3	SLC26A3	Solute carrier family 26 member 3	0	SLC26A3	cDNA FLJ60162, highly similar to Chloride anion exchanger	GO:0015701	bicarbonate transport	0.0323105	4.63751
SLC26A3	SLC26A3	Solute carrier family 26 member 3	0	SLC26A3	cDNA FLJ60162, highly similar to Chloride anion exchanger	GO:0071320	cellular response to cAMP	0.0582218	3.59407
SLC26A3	SLC26A3	Solute carrier family 26 member 3	0	SLC26A3	cDNA FLJ60162, highly similar to Chloride anion exchanger	GO:0048240	sperm capacitation	0.134959	7.98683
KIF7	KIF7	kinesin family member 7	0	KIF7	KIF7 protein	GO:0045880	positive regulation of smoothened signaling pathway	0.00761651	8.45664
KIF7	KIF7	kinesin family member 7	0	KIF7	KIF7 protein	GO:0045879	negative regulation of smoothened signaling pathway	0.37881	2.17823
KIF7	KIF7	kinesin family member 7	0	KIF7	KIF7 protein	GO:0007018	microtubule-based movement	0.46292	1.29516
GLI1	GLI1	GLI family zinc finger 1	0	GLI1	Glioma-associated oncogene 1	GO:0008284	positive regulation of cell proliferation	0.176089	1.36318
GLI1	GLI1	GLI family zinc finger 1	0	GLI1	Glioma-associated oncogene 1	GO:0030324	lung development	0.337014	1.48209
GLI1	GLI1	GLI family zinc finger 1	0	GLI1	Glioma-associated oncogene 1	GO:0021696	cerebellar cortex morphogenesis	0.116859	9.58419
GLI1	GLI1	GLI family zinc finger 1	0	GLI1	Glioma-associated oncogene 1	GO:0021983	pituitary gland development	0.428134	1.84311
GLI1	GLI1	GLI family zinc finger 1	0	GLI1	Glioma-associated oncogene 1	GO:0009954	proximal/distal pattern formation	0.37881	2.17823
GLI1	GLI1	GLI family zinc finger 1	0	GLI1	Glioma-associated oncogene 1	GO:0007283	spermatogenesis	0.915579	0.572191
GLI1	GLI1	GLI family zinc finger 1	0	GLI1	Glioma-associated oncogene 1	GO:0009953	dorsal/ventral pattern formation	0.296341	1.87925
GLI1	GLI1	GLI family zinc finger 1	0	GLI1	Glioma-associated oncogene 1	GO:0030154	cell differentiation	0.128001	1.35693
GLI1	GLI1	GLI family zinc finger 1	0	GLI1	Glioma-associated oncogene 1	GO:0007224	smoothened signaling pathway	0.665832	0.921557
GLI1	GLI1	GLI family zinc finger 1	0	GLI1	Glioma-associated oncogene 1	GO:0045880	positive regulation of smoothened signaling pathway	0.00761651	8.45664
GLI1	GLI1	GLI family zinc finger 1	0	GLI1	Glioma-associated oncogene 1	GO:0045944	positive regulation of transcription from RNA polymerase II promoter	0.0164624	1.64564
GLI1	GLI1	GLI family zinc finger 1	0	GLI1	Glioma-associated oncogene 1	GO:0090090	negative regulation of canonical Wnt signaling pathway	0.00933962	3.5497
GLI1	GLI1	GLI family zinc finger 1	0	GLI1	Glioma-associated oncogene 1	GO:0006355	regulation of transcription, DNA-templated	0.484761	1.01584
GLI1	GLI1	GLI family zinc finger 1	0	GLI1	Glioma-associated oncogene 1	GO:0060032	notochord regression	0.0602499	23.9605
GLI1	GLI1	GLI family zinc finger 1	0	GLI1	Glioma-associated oncogene 1	GO:0021938	smoothened signaling pathway involved in regulation of cerebellar granule cell precursor cell proliferation	0.0795131	15.9737
GLI1	GLI1	GLI family zinc finger 1	0	GLI1	Glioma-associated oncogene 1	GO:0045740	positive regulation of DNA replication	0.205329	2.45749
GLI1	GLI1	GLI family zinc finger 1	0	GLI1	Glioma-associated oncogene 1	GO:0007275	multicellular organismal development	0.0103137	1.58802
GLI1	GLI1	GLI family zinc finger 1	0	GLI1	Glioma-associated oncogene 1	GO:0048546	digestive tract morphogenesis	0.0571678	5.63776
GLI1	GLI1	GLI family zinc finger 1	0	GLI1	Glioma-associated oncogene 1	GO:0001649	osteoblast differentiation	0.0298068	3.61668
GLI1	GLI1	GLI family zinc finger 1	0	GLI1	Glioma-associated oncogene 1	GO:0006351	transcription, DNA-templated	0.561886	0.984678
GLI1	GLI1	GLI family zinc finger 1	0	GLI1	Glioma-associated oncogene 1	GO:0007418	ventral midline development	0.0602499	23.9605
GLI1	GLI1	GLI family zinc finger 1	0	GLI1	Glioma-associated oncogene 1	GO:0009913	epidermal cell differentiation	0.152686	6.84585
GLI1	GLI1	GLI family zinc finger 1	0	GLI1	Glioma-associated oncogene 1	GO:0008589	regulation of smoothened signaling pathway	0.311109	2.81888
GLI1	GLI1	GLI family zinc finger 1	0	GLI1	Glioma-associated oncogene 1	GO:0045893	positive regulation of transcription, DNA-templated	0.335574	1.16662
CDH9	CDH9	cadherin 9, type 2 (T1-cadherin)	0	CDH9	cDNA FLJ57804, highly similar to Cadherin-9	GO:0016337	cell-cell adhesion	0.0287728	2.71251
CDH9	CDH9	cadherin 9, type 2 (T1-cadherin)	0	CDH9	cDNA FLJ57804, highly similar to Cadherin-9	GO:0034329	cell junction assembly	0.46292	1.29516
CDH9	CDH9	cadherin 9, type 2 (T1-cadherin)	0	CDH9	cDNA FLJ57804, highly similar to Cadherin-9	GO:0007155	cell adhesion	0.713077	0.87129
CDH9	CDH9	cadherin 9, type 2 (T1-cadherin)	0	CDH9	cDNA FLJ57804, highly similar to Cadherin-9	GO:0007156	homophilic cell adhesion	0.452068	1.21833
CDH9	CDH9	cadherin 9, type 2 (T1-cadherin)	0	CDH9	cDNA FLJ57804, highly similar to Cadherin-9	GO:0045216	cell-cell junction organization	0.407274	1.45215
CDH9	CDH9	cadherin 9, type 2 (T1-cadherin)	0	CDH9	cDNA FLJ57804, highly similar to Cadherin-9	GO:0034332	adherens junction organization	0.18297	2.66228
CLPSL2	CLPSL2	colipase-like 2	3e-28	CLPSL2	Colipase-like protein 2	GO:0016042	lipid catabolic process	0.0277009	2.73834
CLPSL2	CLPSL2	colipase-like 2	3e-28	CLPSL2	Colipase-like protein 2	GO:0007586	digestion	0.0153743	3.15962
CLPSL2	CLPSL2	colipase-like 2	3e-28	CLPSL2	Colipase-like protein 2	GO:0043085	positive regulation of catalytic activity	0.0281627	3.68623
ASIC3	ASIC3	acid-sensing (proton-gated) ion channel 3	5e-110	ASIC3	Acid-sensing ion channel 3	GO:0009408	response to heat	0.0582218	3.59407
ASIC3	ASIC3	acid-sensing (proton-gated) ion channel 3	5e-110	ASIC3	Acid-sensing ion channel 3	GO:0050961	detection of temperature stimulus involved in sensory perception	0.0405824	47.921
ASIC3	ASIC3	acid-sensing (proton-gated) ion channel 3	5e-110	ASIC3	Acid-sensing ion channel 3	GO:0050907	detection of chemical stimulus involved in sensory perception	0.0405824	47.921
ASIC3	ASIC3	acid-sensing (proton-gated) ion channel 3	5e-110	ASIC3	Acid-sensing ion channel 3	GO:0034220	ion transmembrane transport	0.939516	0.35497
ASIC3	ASIC3	acid-sensing (proton-gated) ion channel 3	5e-110	ASIC3	Acid-sensing ion channel 3	GO:0042930	enterobactin transport	0.0405824	47.921
ASIC3	ASIC3	acid-sensing (proton-gated) ion channel 3	5e-110	ASIC3	Acid-sensing ion channel 3	GO:0006810	transport	0.872382	0.823119
ASIC3	ASIC3	acid-sensing (proton-gated) ion channel 3	5e-110	ASIC3	Acid-sensing ion channel 3	GO:0050968	detection of chemical stimulus involved in sensory perception of pain	0.0602499	23.9605
ASIC3	ASIC3	acid-sensing (proton-gated) ion channel 3	5e-110	ASIC3	Acid-sensing ion channel 3	GO:0001101	response to acid	0.282	3.19473
ASIC3	ASIC3	acid-sensing (proton-gated) ion channel 3	5e-110	ASIC3	Acid-sensing ion channel 3	GO:0050966	detection of mechanical stimulus involved in sensory perception of pain	0.134959	7.98683
ASIC3	ASIC3	acid-sensing (proton-gated) ion channel 3	5e-110	ASIC3	Acid-sensing ion channel 3	GO:0035725	sodium ion transmembrane transport	0.562899	1.22874
ASIC3	ASIC3	acid-sensing (proton-gated) ion channel 3	5e-110	ASIC3	Acid-sensing ion channel 3	GO:0006814	sodium ion transport	0.758078	0.731618
ASIC3	ASIC3	acid-sensing (proton-gated) ion channel 3	5e-110	ASIC3	Acid-sensing ion channel 3	GO:0050965	detection of temperature stimulus involved in sensory perception of pain	0.170049	5.99012
ASIC3	ASIC3	acid-sensing (proton-gated) ion channel 3	5e-110	ASIC3	Acid-sensing ion channel 3	GO:0006812	cation transport	0.650948	0.904169
ASIC3	ASIC3	acid-sensing (proton-gated) ion channel 3	5e-110	ASIC3	Acid-sensing ion channel 3	GO:0006811	ion transport	0.884312	0.716308
ASIC3	ASIC3	acid-sensing (proton-gated) ion channel 3	5e-110	ASIC3	Acid-sensing ion channel 3	GO:0055085	transmembrane transport	0.992171	0.460779
ASIC3	ASIC3	acid-sensing (proton-gated) ion channel 3	5e-110	ASIC3	Acid-sensing ion channel 3	GO:0009612	response to mechanical stimulus	0.0720805	3.26734
ASIC3	ASIC3	acid-sensing (proton-gated) ion channel 3	5e-110	ASIC3	Acid-sensing ion channel 3	GO:0007165	signal transduction	0.328939	1.07848
ASIC3	ASIC3	acid-sensing (proton-gated) ion channel 3	5e-110	ASIC3	Acid-sensing ion channel 3	GO:0050974	detection of mechanical stimulus involved in sensory perception	0.0795131	15.9737
ASIC3	ASIC3	acid-sensing (proton-gated) ion channel 3	5e-110	ASIC3	Acid-sensing ion channel 3	GO:0007600	sensory perception	0.203712	4.7921
JPH4	JPH4	junctophilin 4	3e-136	JPH4	Junctophilin-4	GO:0060402	calcium ion transport into cytosol	0.220026	4.35645
JPH4	JPH4	junctophilin 4	3e-136	JPH4	Junctophilin-4	GO:0048167	regulation of synaptic plasticity	0.168273	2.81888
JPH4	JPH4	junctophilin 4	3e-136	JPH4	Junctophilin-4	GO:0060314	regulation of ryanodine-sensitive calcium-release channel activity	0.251656	3.68623
JPH4	JPH4	junctophilin 4	3e-136	JPH4	Junctophilin-4	GO:0050885	neuromuscular process controlling balance	0.265946	2.03919
JPH4	JPH4	junctophilin 4	3e-136	JPH4	Junctophilin-4	GO:0007612	learning	0.613858	1.06491
PAX5	PAX5	paired box 5	0	PAX5	B cell specific activator protein variant B delta 3/4	GO:0006355	regulation of transcription, DNA-templated	0.484761	1.01584
PAX5	PAX5	paired box 5	0	PAX5	B cell specific activator protein variant B delta 3/4	GO:0006366	transcription from RNA polymerase II promoter	0.341443	1.20472
PAX5	PAX5	paired box 5	0	PAX5	B cell specific activator protein variant B delta 3/4	GO:0007275	multicellular organismal development	0.0103137	1.58802
PAX5	PAX5	paired box 5	0	PAX5	B cell specific activator protein variant B delta 3/4	GO:0007283	spermatogenesis	0.915579	0.572191
PAX5	PAX5	paired box 5	0	PAX5	B cell specific activator protein variant B delta 3/4	GO:0000122	negative regulation of transcription from RNA polymerase II promoter	0.0170623	1.74575
PAX5	PAX5	paired box 5	0	PAX5	B cell specific activator protein variant B delta 3/4	GO:0035914	skeletal muscle cell differentiation	0.000938398	5.86787
PAX5	PAX5	paired box 5	0	PAX5	B cell specific activator protein variant B delta 3/4	GO:0030154	cell differentiation	0.128001	1.35693
PAX5	PAX5	paired box 5	0	PAX5	B cell specific activator protein variant B delta 3/4	GO:0006351	transcription, DNA-templated	0.561886	0.984678
PAX5	PAX5	paired box 5	0	PAX5	B cell specific activator protein variant B delta 3/4	GO:0007399	nervous system development	0.0595232	1.60809
PAX5	PAX5	paired box 5	0	PAX5	B cell specific activator protein variant B delta 3/4	GO:0006959	humoral immune response	0.00332749	5.44557
PAX5	PAX5	paired box 5	0	PAX5	B cell specific activator protein variant B delta 3/4	GO:0051573	negative regulation of histone H3-K9 methylation	0.134959	7.98683
PAX5	PAX5	paired box 5	0	PAX5	B cell specific activator protein variant B delta 3/4	GO:0045944	positive regulation of transcription from RNA polymerase II promoter	0.0164624	1.64564
PAX5	PAX5	paired box 5	0	PAX5	B cell specific activator protein variant B delta 3/4	GO:0009887	organ morphogenesis	0.430674	1.26108
NRBP2	NRBP2	nuclear receptor binding protein 2	0	NRBP2	Nuclear receptor-binding protein 2	GO:0043524	negative regulation of neuron apoptotic process	0.00689185	3.35447
NRBP2	NRBP2	nuclear receptor binding protein 2	0	NRBP2	Nuclear receptor-binding protein 2	GO:0030182	neuron differentiation	0.127728	1.9323
NRBP2	NRBP2	nuclear receptor binding protein 2	0	NRBP2	Nuclear receptor-binding protein 2	GO:0016242	negative regulation of macroautophagy	0.134959	7.98683
NRBP2	NRBP2	nuclear receptor binding protein 2	0	NRBP2	Nuclear receptor-binding protein 2	GO:0006468	protein phosphorylation	0.913818	0.657578
NRBP2	NRBP2	nuclear receptor binding protein 2	0	NRBP2	Nuclear receptor-binding protein 2	GO:0007399	nervous system development	0.0595232	1.60809
NECAB3	NECAB3	N-terminal EF-hand calcium binding protein 3	2e-167	NECAB3	Amyloid beta (A4) protein-binding, family A, member 2 binding protein, isoform CRA_d	GO:0009306	protein secretion	0.391527	2.08352
NECAB3	NECAB3	N-terminal EF-hand calcium binding protein 3	2e-167	NECAB3	Amyloid beta (A4) protein-binding, family A, member 2 binding protein, isoform CRA_d	GO:0042984	regulation of amyloid precursor protein biosynthetic process	0.0405824	47.921
NECAB3	NECAB3	N-terminal EF-hand calcium binding protein 3	2e-167	NECAB3	Amyloid beta (A4) protein-binding, family A, member 2 binding protein, isoform CRA_d	GO:0019538	protein metabolic process	0.187055	5.32455
CRNN	CRNN	cornulin	9e-166	CRNN	cDNA FLJ78643, highly similar to Homo sapiens cornulin (CRNN), mRNA	GO:0016337	cell-cell adhesion	0.0287728	2.71251
CRNN	CRNN	cornulin	9e-166	CRNN	cDNA FLJ78643, highly similar to Homo sapiens cornulin (CRNN), mRNA	GO:0009408	response to heat	0.0582218	3.59407
AKAP7	AKAP7	A kinase (PRKA) anchor protein 7	3e-166	AKAP7	A-kinase anchor protein 7 isoform gamma	GO:0060306	regulation of membrane repolarization	0.187055	5.32455
AKAP7	AKAP7	A kinase (PRKA) anchor protein 7	3e-166	AKAP7	A-kinase anchor protein 7 isoform gamma	GO:0010738	regulation of protein kinase A signaling	0.134959	7.98683
AKAP7	AKAP7	A kinase (PRKA) anchor protein 7	3e-166	AKAP7	A-kinase anchor protein 7 isoform gamma	GO:0035556	intracellular signal transduction	0.710052	0.853554
AKAP7	AKAP7	A kinase (PRKA) anchor protein 7	3e-166	AKAP7	A-kinase anchor protein 7 isoform gamma	GO:1902261	positive regulation of delayed rectifier potassium channel activity	0.0602499	23.9605
AKAP7	AKAP7	A kinase (PRKA) anchor protein 7	3e-166	AKAP7	A-kinase anchor protein 7 isoform gamma	GO:0008104	protein localization	0.189284	2.05376
AKAP7	AKAP7	A kinase (PRKA) anchor protein 7	3e-166	AKAP7	A-kinase anchor protein 7 isoform gamma	GO:0006811	ion transport	0.884312	0.716308
AKAP7	AKAP7	A kinase (PRKA) anchor protein 7	3e-166	AKAP7	A-kinase anchor protein 7 isoform gamma	GO:1901381	positive regulation of potassium ion transmembrane transport	0.116859	9.58419
AKAP7	AKAP7	A kinase (PRKA) anchor protein 7	3e-166	AKAP7	A-kinase anchor protein 7 isoform gamma	GO:0016310	phosphorylation	0.994308	0.44548
AKAP7	AKAP7	A kinase (PRKA) anchor protein 7	3e-166	AKAP7	A-kinase anchor protein 7 isoform gamma	GO:0008150	biological_process	0.369857	1.12315
AKAP7	AKAP7	A kinase (PRKA) anchor protein 7	3e-166	AKAP7	A-kinase anchor protein 7 isoform gamma	GO:0008152	metabolic process	0.968073	0.581252
AKAP7	AKAP7	A kinase (PRKA) anchor protein 7	3e-166	AKAP7	A-kinase anchor protein 7 isoform gamma	GO:0001508	regulation of action potential	0.311109	2.81888
AKAP7	AKAP7	A kinase (PRKA) anchor protein 7	3e-166	AKAP7	A-kinase anchor protein 7 isoform gamma	GO:0071320	cellular response to cAMP	0.0582218	3.59407
LGI3	LGI3	leucine-rich repeat LGI family, member 3	0	LGI3	Leucine-rich repeat LGI family member 3	GO:0008152	metabolic process	0.968073	0.581252
LGI3	LGI3	leucine-rich repeat LGI family, member 3	0	LGI3	Leucine-rich repeat LGI family member 3	GO:0017157	regulation of exocytosis	0.0741867	4.7921
LGI3	LGI3	leucine-rich repeat LGI family, member 3	0	LGI3	Leucine-rich repeat LGI family member 3	GO:0006887	exocytosis	0.564224	1.06491
GCG	GCG	Glucagon	2e-93	GCG	Glucagon	GO:0007631	feeding behavior	0.161003	2.9043
GCG	GCG	Glucagon	2e-93	GCG	Glucagon	GO:0008283	cell proliferation	0.000584322	2.48092
GCG	GCG	Glucagon	2e-93	GCG	Glucagon	GO:0030819	positive regulation of cAMP biosynthetic process	0.0518156	3.78323
GCG	GCG	Glucagon	2e-93	GCG	Glucagon	GO:0044281	small molecule metabolic process	0.988177	0.617287
GCG	GCG	Glucagon	2e-93	GCG	Glucagon	GO:0010737	protein kinase A signaling	0.0795131	15.9737
GCG	GCG	Glucagon	2e-93	GCG	Glucagon	GO:0090280	positive regulation of calcium ion import	0.00166276	15.9737
GCG	GCG	Glucagon	2e-93	GCG	Glucagon	GO:0032092	positive regulation of protein binding	0.0549739	3.68623
GCG	GCG	Glucagon	2e-93	GCG	Glucagon	GO:0033138	positive regulation of peptidyl-serine phosphorylation	0.0872543	2.99506
GCG	GCG	Glucagon	2e-93	GCG	Glucagon	GO:0071377	cellular response to glucagon stimulus	0.18297	2.66228
GCG	GCG	Glucagon	2e-93	GCG	Glucagon	GO:0045860	positive regulation of protein kinase activity	0.11225	2.66228
GCG	GCG	Glucagon	2e-93	GCG	Glucagon	GO:0070374	positive regulation of ERK1 and ERK2 cascade	0.609431	0.977979
GCG	GCG	Glucagon	2e-93	GCG	Glucagon	GO:0010800	positive regulation of peptidyl-threonine phosphorylation	0.251656	3.68623
GCG	GCG	Glucagon	2e-93	GCG	Glucagon	GO:0043066	negative regulation of apoptotic process	0.242022	1.25636
GCG	GCG	Glucagon	2e-93	GCG	Glucagon	GO:0035774	positive regulation of insulin secretion involved in cellular response to glucose stimulus	0.00328304	11.9802
GCG	GCG	Glucagon	2e-93	GCG	Glucagon	GO:0007165	signal transduction	0.328939	1.07848
GCG	GCG	Glucagon	2e-93	GCG	Glucagon	GO:0006112	energy reserve metabolic process	0.603983	0.988061
GCG	GCG	Glucagon	2e-93	GCG	Glucagon	GO:0007186	G-protein coupled receptor signaling pathway	0.772182	0.869315
GCG	GCG	Glucagon	2e-93	GCG	Glucagon	GO:0050796	regulation of insulin secretion	0.808546	0.606595
GCG	GCG	Glucagon	2e-93	GCG	Glucagon	GO:0044267	cellular protein metabolic process	0.905375	0.681341
LOC101109024	LOC101109024	uncharacterized LOC101109024	1e-102	PENK	Synenkephalin	GO:0007165	signal transduction	0.328939	1.07848
LOC101109024	LOC101109024	uncharacterized LOC101109024	1e-102	PENK	Synenkephalin	GO:0007218	neuropeptide signaling pathway	0.598477	0.998354
LOC101109024	LOC101109024	uncharacterized LOC101109024	1e-102	PENK	Synenkephalin	GO:0007610	behavior	0.0833432	3.05879
LOC101109024	LOC101109024	uncharacterized LOC101109024	1e-102	PENK	Synenkephalin	GO:0001662	behavioral fear response	0.352569	2.39605
LOC101109024	LOC101109024	uncharacterized LOC101109024	1e-102	PENK	Synenkephalin	GO:0019233	sensory perception of pain	0.250728	2.12982
TNP1	TNP1	Spermatid nuclear transition protein 1	5e-18	TNP1	Spermatid nuclear transition protein 1	GO:0000012	single strand break repair	0.152686	6.84585
TNP1	TNP1	Spermatid nuclear transition protein 1	5e-18	TNP1	Spermatid nuclear transition protein 1	GO:0006342	chromatin silencing	0.203712	4.7921
TNP1	TNP1	Spermatid nuclear transition protein 1	5e-18	TNP1	Spermatid nuclear transition protein 1	GO:0007289	spermatid nucleus differentiation	0.170049	5.99012
TNP1	TNP1	Spermatid nuclear transition protein 1	5e-18	TNP1	Spermatid nuclear transition protein 1	GO:0035042	fertilization, exchange of chromosomal proteins	0.0405824	47.921
TNP1	TNP1	Spermatid nuclear transition protein 1	5e-18	TNP1	Spermatid nuclear transition protein 1	GO:0007286	spermatid development	0.125651	2.52216
TNP1	TNP1	Spermatid nuclear transition protein 1	5e-18	TNP1	Spermatid nuclear transition protein 1	GO:0007290	spermatid nucleus elongation	0.0795131	15.9737
TNP1	TNP1	Spermatid nuclear transition protein 1	5e-18	TNP1	Spermatid nuclear transition protein 1	GO:0007275	multicellular organismal development	0.0103137	1.58802
TNP1	TNP1	Spermatid nuclear transition protein 1	5e-18	TNP1	Spermatid nuclear transition protein 1	GO:0030317	sperm motility	0.52523	1.36917
TNP1	TNP1	Spermatid nuclear transition protein 1	5e-18	TNP1	Spermatid nuclear transition protein 1	GO:0006337	nucleosome disassembly	0.0142352	6.53468
TNP1	TNP1	Spermatid nuclear transition protein 1	5e-18	TNP1	Spermatid nuclear transition protein 1	GO:0007283	spermatogenesis	0.915579	0.572191
TNP1	TNP1	Spermatid nuclear transition protein 1	5e-18	TNP1	Spermatid nuclear transition protein 1	GO:0030154	cell differentiation	0.128001	1.35693
TNP1	TNP1	Spermatid nuclear transition protein 1	5e-18	TNP1	Spermatid nuclear transition protein 1	GO:0019953	sexual reproduction	0.0282771	8.7129
TNP1	TNP1	Spermatid nuclear transition protein 1	5e-18	TNP1	Spermatid nuclear transition protein 1	GO:0006338	chromatin remodeling	0.41439	1.43048
TNP1	TNP1	Spermatid nuclear transition protein 1	5e-18	TNP1	Spermatid nuclear transition protein 1	GO:0045892	negative regulation of transcription, DNA-templated	0.366645	1.15346
PELP1	PELP1	proline, glutamate and leucine rich protein 1	0	PELP1	Proline-, glutamic acid- and leucine-rich protein 1	GO:0006351	transcription, DNA-templated	0.561886	0.984678
TEAD3	TEAD3	TEA domain family member 3	0	TEAD3	Transcriptional enhancer factor TEF-5	GO:0010467	gene expression	0.749606	0.859826
TEAD3	TEAD3	TEA domain family member 3	0	TEAD3	Transcriptional enhancer factor TEF-5	GO:0007565	female pregnancy	0.00748283	3.7341
TEAD3	TEAD3	TEA domain family member 3	0	TEAD3	Transcriptional enhancer factor TEF-5	GO:0006355	regulation of transcription, DNA-templated	0.484761	1.01584
TEAD3	TEAD3	TEA domain family member 3	0	TEAD3	Transcriptional enhancer factor TEF-5	GO:0006367	transcription initiation from RNA polymerase II promoter	0.366741	1.26775
TEAD3	TEAD3	TEA domain family member 3	0	TEAD3	Transcriptional enhancer factor TEF-5	GO:0006357	regulation of transcription from RNA polymerase II promoter	0.576078	0.977979
TEAD3	TEAD3	TEA domain family member 3	0	TEAD3	Transcriptional enhancer factor TEF-5	GO:0035329	hippo signaling	0.391527	2.08352
TEAD3	TEAD3	TEA domain family member 3	0	TEAD3	Transcriptional enhancer factor TEF-5	GO:0006351	transcription, DNA-templated	0.561886	0.984678
TEAD3	TEAD3	TEA domain family member 3	0	TEAD3	Transcriptional enhancer factor TEF-5	GO:0045944	positive regulation of transcription from RNA polymerase II promoter	0.0164624	1.64564
LOC101120099	LOC101120099	density-regulated protein-like	3e-53	DENR	Density-regulated protein	GO:0008150	biological_process	0.369857	1.12315
LOC101120099	LOC101120099	density-regulated protein-like	3e-53	DENR	Density-regulated protein	GO:0006413	translational initiation	0.776508	0.751702
PLA2G4B	PLA2G4B	phospholipase A2, group IVB (cytosolic)	0	PLA2G4B	Cytosolic phospholipase A2 beta	GO:0019369	arachidonic acid metabolic process	0.739143	0.748765
PLA2G4B	PLA2G4B	phospholipase A2, group IVB (cytosolic)	0	PLA2G4B	Cytosolic phospholipase A2 beta	GO:0006629	lipid metabolic process	0.945569	0.573904
PLA2G4B	PLA2G4B	phospholipase A2, group IVB (cytosolic)	0	PLA2G4B	Cytosolic phospholipase A2 beta	GO:0019722	calcium-mediated signaling	0.580594	1.1688
PLA2G4B	PLA2G4B	phospholipase A2, group IVB (cytosolic)	0	PLA2G4B	Cytosolic phospholipase A2 beta	GO:0044281	small molecule metabolic process	0.988177	0.617287
PLA2G4B	PLA2G4B	phospholipase A2, group IVB (cytosolic)	0	PLA2G4B	Cytosolic phospholipase A2 beta	GO:0030968	endoplasmic reticulum unfolded protein response	0.0340314	2.92201
PLA2G4B	PLA2G4B	phospholipase A2, group IVB (cytosolic)	0	PLA2G4B	Cytosolic phospholipase A2 beta	GO:0006954	inflammatory response	0.00409969	2.22242
PLA2G4B	PLA2G4B	phospholipase A2, group IVB (cytosolic)	0	PLA2G4B	Cytosolic phospholipase A2 beta	GO:0006654	phosphatidic acid biosynthetic process	0.52523	1.36917
PLA2G4B	PLA2G4B	phospholipase A2, group IVB (cytosolic)	0	PLA2G4B	Cytosolic phospholipase A2 beta	GO:0007567	parturition	0.0626735	5.32455
PLA2G4B	PLA2G4B	phospholipase A2, group IVB (cytosolic)	0	PLA2G4B	Cytosolic phospholipase A2 beta	GO:0036148	phosphatidylglycerol acyl-chain remodeling	0.37881	2.17823
PLA2G4B	PLA2G4B	phospholipase A2, group IVB (cytosolic)	0	PLA2G4B	Cytosolic phospholipase A2 beta	GO:0016042	lipid catabolic process	0.0277009	2.73834
PLA2G4B	PLA2G4B	phospholipase A2, group IVB (cytosolic)	0	PLA2G4B	Cytosolic phospholipase A2 beta	GO:0036150	phosphatidylserine acyl-chain remodeling	0.0925754	4.16704
PLA2G4B	PLA2G4B	phospholipase A2, group IVB (cytosolic)	0	PLA2G4B	Cytosolic phospholipase A2 beta	GO:0008152	metabolic process	0.968073	0.581252
PLA2G4B	PLA2G4B	phospholipase A2, group IVB (cytosolic)	0	PLA2G4B	Cytosolic phospholipase A2 beta	GO:0006987	activation of signaling protein activity involved in unfolded protein response	0.0515747	2.99506
PLA2G4B	PLA2G4B	phospholipase A2, group IVB (cytosolic)	0	PLA2G4B	Cytosolic phospholipase A2 beta	GO:0006644	phospholipid metabolic process	0.662324	0.881981
PLA2G4B	PLA2G4B	phospholipase A2, group IVB (cytosolic)	0	PLA2G4B	Cytosolic phospholipase A2 beta	GO:0046475	glycerophospholipid catabolic process	0.0602499	23.9605
PLA2G4B	PLA2G4B	phospholipase A2, group IVB (cytosolic)	0	PLA2G4B	Cytosolic phospholipase A2 beta	GO:0009395	phospholipid catabolic process	0.0370473	7.37246
PLA2G4B	PLA2G4B	phospholipase A2, group IVB (cytosolic)	0	PLA2G4B	Cytosolic phospholipase A2 beta	GO:0044267	cellular protein metabolic process	0.905375	0.681341
PLA2G4B	PLA2G4B	phospholipase A2, group IVB (cytosolic)	0	PLA2G4B	Cytosolic phospholipase A2 beta	GO:0036151	phosphatidylcholine acyl-chain remodeling	0.153792	2.99506
PLA2G4B	PLA2G4B	phospholipase A2, group IVB (cytosolic)	0	PLA2G4B	Cytosolic phospholipase A2 beta	GO:0036152	phosphatidylethanolamine acyl-chain remodeling	0.125658	3.42293
PLA2G4B	PLA2G4B	phospholipase A2, group IVB (cytosolic)	0	PLA2G4B	Cytosolic phospholipase A2 beta	GO:0046474	glycerophospholipid biosynthetic process	0.598477	0.998354
CD19	CD19	CD19 molecule	0	CD19	B-lymphocyte antigen CD19	GO:0050853	B cell receptor signaling pathway	0.428134	1.84311
CD19	CD19	CD19 molecule	0	CD19	B-lymphocyte antigen CD19	GO:0048011	neurotrophin TRK receptor signaling pathway	0.690918	0.858799
CD19	CD19	CD19 molecule	0	CD19	B-lymphocyte antigen CD19	GO:0048015	phosphatidylinositol-mediated signaling	0.0665074	2.17823
CD19	CD19	CD19 molecule	0	CD19	B-lymphocyte antigen CD19	GO:0006968	cellular defense response	0.311472	1.80834
CD19	CD19	CD19 molecule	0	CD19	B-lymphocyte antigen CD19	GO:0007173	epidermal growth factor receptor signaling pathway	0.374786	1.25448
CD19	CD19	CD19 molecule	0	CD19	B-lymphocyte antigen CD19	GO:0008543	fibroblast growth factor receptor signaling pathway	0.271303	1.45215
CD19	CD19	CD19 molecule	0	CD19	B-lymphocyte antigen CD19	GO:0045087	innate immune response	0.00488833	1.86402
CD19	CD19	CD19 molecule	0	CD19	B-lymphocyte antigen CD19	GO:0050776	regulation of immune response	0.309068	1.56264
CD19	CD19	CD19 molecule	0	CD19	B-lymphocyte antigen CD19	GO:0038095	Fc-epsilon receptor signaling pathway	0.0799862	1.939
CD19	CD19	CD19 molecule	0	CD19	B-lymphocyte antigen CD19	GO:0007166	cell surface receptor signaling pathway	0.424098	1.15472
CAMK2N1	CAMK2N1	calcium/calmodulin-dependent protein kinase II inhibitor 1	4e-17	CAMK2N1	CAMK2N1 protein	GO:0006469	negative regulation of protein kinase activity	0.778823	0.665569
GSTA1	GSTA1	Glutathione S-transferase	9e-106	GSTA1	Glutathione S-transferase A1	GO:0006805	xenobiotic metabolic process	0.681649	0.855732
GSTA1	GSTA1	Glutathione S-transferase	9e-106	GSTA1	Glutathione S-transferase A1	GO:0008152	metabolic process	0.968073	0.581252
GSTA1	GSTA1	Glutathione S-transferase	9e-106	GSTA1	Glutathione S-transferase A1	GO:0006749	glutathione metabolic process	0.048748	3.88548
GSTA1	GSTA1	Glutathione S-transferase	9e-106	GSTA1	Glutathione S-transferase A1	GO:0009636	response to toxic substance	0.118048	2.20326
GSTA1	GSTA1	Glutathione S-transferase	9e-106	GSTA1	Glutathione S-transferase A1	GO:0044281	small molecule metabolic process	0.988177	0.617287
GSTA1	GSTA1	Glutathione S-transferase	9e-106	GSTA1	Glutathione S-transferase A1	GO:1901687	glutathione derivative biosynthetic process	0.0299076	4.7921
PLGF	PLGF	Placental growth factor	9e-48	PGF	Placenta growth factor	GO:0001658	branching involved in ureteric bud morphogenesis	0.580594	1.1688
PLGF	PLGF	Placental growth factor	9e-48	PGF	Placenta growth factor	GO:0008284	positive regulation of cell proliferation	0.176089	1.36318
PLGF	PLGF	Placental growth factor	9e-48	PGF	Placenta growth factor	GO:0031100	organ regeneration	0.0146984	4.5639
PLGF	PLGF	Placental growth factor	9e-48	PGF	Placenta growth factor	GO:0007267	cell-cell signaling	0.000290002	3.04582
PLGF	PLGF	Placental growth factor	9e-48	PGF	Placenta growth factor	GO:0002040	sprouting angiogenesis	0.391527	2.08352
PLGF	PLGF	Placental growth factor	9e-48	PGF	Placenta growth factor	GO:0032870	cellular response to hormone stimulus	0.18297	2.66228
PLGF	PLGF	Placental growth factor	9e-48	PGF	Placenta growth factor	GO:0030154	cell differentiation	0.128001	1.35693
PLGF	PLGF	Placental growth factor	9e-48	PGF	Placenta growth factor	GO:0051781	positive regulation of cell division	0.0795093	3.12528
PLGF	PLGF	Placental growth factor	9e-48	PGF	Placenta growth factor	GO:0001666	response to hypoxia	0.203775	1.62997
PLGF	PLGF	Placental growth factor	9e-48	PGF	Placenta growth factor	GO:0048010	vascular endothelial growth factor receptor signaling pathway	0.339035	2.52216
PLGF	PLGF	Placental growth factor	9e-48	PGF	Placenta growth factor	GO:0007565	female pregnancy	0.00748283	3.7341
PLGF	PLGF	Placental growth factor	9e-48	PGF	Placenta growth factor	GO:0042493	response to drug	0.117176	1.57635
PLGF	PLGF	Placental growth factor	9e-48	PGF	Placenta growth factor	GO:0007275	multicellular organismal development	0.0103137	1.58802
PLGF	PLGF	Placental growth factor	9e-48	PGF	Placenta growth factor	GO:0001525	angiogenesis	0.828592	0.662502
PLGF	PLGF	Placental growth factor	9e-48	PGF	Placenta growth factor	GO:0060688	regulation of morphogenesis of a branching structure	0.0983802	11.9802
PLGF	PLGF	Placental growth factor	9e-48	PGF	Placenta growth factor	GO:0045766	positive regulation of angiogenesis	0.558313	1.07688
PLGF	PLGF	Placental growth factor	9e-48	PGF	Placenta growth factor	GO:0007165	signal transduction	0.328939	1.07848
PLGF	PLGF	Placental growth factor	9e-48	PGF	Placenta growth factor	GO:0001938	positive regulation of endothelial cell proliferation	0.11225	2.66228
FRAT2	FRAT2	frequently rearranged in advanced T-cell lymphomas 2	2e-71	FRAT2	GSK-3-binding protein FRAT2	GO:0008283	cell proliferation	0.000584322	2.48092
FRAT2	FRAT2	frequently rearranged in advanced T-cell lymphomas 2	2e-71	FRAT2	GSK-3-binding protein FRAT2	GO:0007275	multicellular organismal development	0.0103137	1.58802
FRAT2	FRAT2	frequently rearranged in advanced T-cell lymphomas 2	2e-71	FRAT2	GSK-3-binding protein FRAT2	GO:0016055	Wnt signaling pathway	0.38283	1.24148
ERF	ERF	Ets2 repressor factor	0	ERF	Ets2 repressor factor, isoform CRA_b	GO:0006355	regulation of transcription, DNA-templated	0.484761	1.01584
ERF	ERF	Ets2 repressor factor	0	ERF	Ets2 repressor factor, isoform CRA_b	GO:0060710	chorio-allantoic fusion	0.020489	10.6491
ERF	ERF	Ets2 repressor factor	0	ERF	Ets2 repressor factor, isoform CRA_b	GO:0060707	trophoblast giant cell differentiation	0.220026	4.35645
ERF	ERF	Ets2 repressor factor	0	ERF	Ets2 repressor factor, isoform CRA_b	GO:0000122	negative regulation of transcription from RNA polymerase II promoter	0.0170623	1.74575
ERF	ERF	Ets2 repressor factor	0	ERF	Ets2 repressor factor, isoform CRA_b	GO:0001701	in utero embryonic development	0.727414	0.808793
ERF	ERF	Ets2 repressor factor	0	ERF	Ets2 repressor factor, isoform CRA_b	GO:0006351	transcription, DNA-templated	0.561886	0.984678
ERF	ERF	Ets2 repressor factor	0	ERF	Ets2 repressor factor, isoform CRA_b	GO:0007049	cell cycle	0.698072	0.886058
ERF	ERF	Ets2 repressor factor	0	ERF	Ets2 repressor factor, isoform CRA_b	GO:0010668	ectodermal cell differentiation	0.0795131	15.9737
COLEC11	COLEC11	collectin sub-family member 11	1e-126	COLEC11	Collectin-11	GO:0032502	developmental process	0.116859	9.58419
COLEC11	COLEC11	collectin sub-family member 11	1e-126	COLEC11	Collectin-11	GO:0007275	multicellular organismal development	0.0103137	1.58802
P2RY1	P2RY1	purinergic receptor P2Y, G-protein coupled, 1	0	P2RY1	P2Y purinoceptor 1	GO:0010469	regulation of receptor activity	0.170049	5.99012
P2RY1	P2RY1	purinergic receptor P2Y, G-protein coupled, 1	0	P2RY1	P2Y purinoceptor 1	GO:0060406	positive regulation of penile erection	0.0983802	11.9802
P2RY1	P2RY1	purinergic receptor P2Y, G-protein coupled, 1	0	P2RY1	P2Y purinoceptor 1	GO:0043270	positive regulation of ion transport	0.152686	6.84585
P2RY1	P2RY1	purinergic receptor P2Y, G-protein coupled, 1	0	P2RY1	P2Y purinoceptor 1	GO:0046887	positive regulation of hormone secretion	0.0370473	7.37246
P2RY1	P2RY1	purinergic receptor P2Y, G-protein coupled, 1	0	P2RY1	P2Y purinoceptor 1	GO:0070374	positive regulation of ERK1 and ERK2 cascade	0.609431	0.977979
P2RY1	P2RY1	purinergic receptor P2Y, G-protein coupled, 1	0	P2RY1	P2Y purinoceptor 1	GO:0023019	signal transduction involved in regulation of gene expression	0.0518421	5.99012
P2RY1	P2RY1	purinergic receptor P2Y, G-protein coupled, 1	0	P2RY1	P2Y purinoceptor 1	GO:0007568	aging	0.154595	1.97612
P2RY1	P2RY1	purinergic receptor P2Y, G-protein coupled, 1	0	P2RY1	P2Y purinoceptor 1	GO:0030168	platelet activation	0.712417	0.826224
P2RY1	P2RY1	purinergic receptor P2Y, G-protein coupled, 1	0	P2RY1	P2Y purinoceptor 1	GO:0010700	negative regulation of norepinephrine secretion	0.0137823	13.6917
P2RY1	P2RY1	purinergic receptor P2Y, G-protein coupled, 1	0	P2RY1	P2Y purinoceptor 1	GO:0070848	response to growth factor	0.251656	3.68623
P2RY1	P2RY1	purinergic receptor P2Y, G-protein coupled, 1	0	P2RY1	P2Y purinoceptor 1	GO:0051100	negative regulation of binding	0.0983802	11.9802
P2RY1	P2RY1	purinergic receptor P2Y, G-protein coupled, 1	0	P2RY1	P2Y purinoceptor 1	GO:0007186	G-protein coupled receptor signaling pathway	0.772182	0.869315
P2RY1	P2RY1	purinergic receptor P2Y, G-protein coupled, 1	0	P2RY1	P2Y purinoceptor 1	GO:0007420	brain development	0.246816	1.44485
P2RY1	P2RY1	purinergic receptor P2Y, G-protein coupled, 1	0	P2RY1	P2Y purinoceptor 1	GO:0042060	wound healing	0.76951	0.684585
P2RY1	P2RY1	purinergic receptor P2Y, G-protein coupled, 1	0	P2RY1	P2Y purinoceptor 1	GO:0032962	positive regulation of inositol trisphosphate biosynthetic process	0.116859	9.58419
P2RY1	P2RY1	purinergic receptor P2Y, G-protein coupled, 1	0	P2RY1	P2Y purinoceptor 1	GO:0007200	phospholipase C-activating G-protein coupled receptor signaling pathway	0.544455	1.29516
P2RY1	P2RY1	purinergic receptor P2Y, G-protein coupled, 1	0	P2RY1	P2Y purinoceptor 1	GO:0007204	positive regulation of cytosolic calcium ion concentration	0.630648	0.939627
P2RY1	P2RY1	purinergic receptor P2Y, G-protein coupled, 1	0	P2RY1	P2Y purinoceptor 1	GO:0007193	adenylate cyclase-inhibiting G-protein coupled receptor signaling pathway	0.553772	1.26108
P2RY1	P2RY1	purinergic receptor P2Y, G-protein coupled, 1	0	P2RY1	P2Y purinoceptor 1	GO:0042312	regulation of vasodilation	0.220026	4.35645
P2RY1	P2RY1	purinergic receptor P2Y, G-protein coupled, 1	0	P2RY1	P2Y purinoceptor 1	GO:0045944	positive regulation of transcription from RNA polymerase II promoter	0.0164624	1.64564
P2RY1	P2RY1	purinergic receptor P2Y, G-protein coupled, 1	0	P2RY1	P2Y purinoceptor 1	GO:0090075	relaxation of muscle	0.0405824	47.921
P2RY1	P2RY1	purinergic receptor P2Y, G-protein coupled, 1	0	P2RY1	P2Y purinoceptor 1	GO:0072659	protein localization to plasma membrane	0.534942	1.33114
P2RY1	P2RY1	purinergic receptor P2Y, G-protein coupled, 1	0	P2RY1	P2Y purinoceptor 1	GO:0019233	sensory perception of pain	0.250728	2.12982
P2RY1	P2RY1	purinergic receptor P2Y, G-protein coupled, 1	0	P2RY1	P2Y purinoceptor 1	GO:0009612	response to mechanical stimulus	0.0720805	3.26734
P2RY1	P2RY1	purinergic receptor P2Y, G-protein coupled, 1	0	P2RY1	P2Y purinoceptor 1	GO:0007599	hemostasis	0.692318	0.855732
P2RY1	P2RY1	purinergic receptor P2Y, G-protein coupled, 1	0	P2RY1	P2Y purinoceptor 1	GO:0007165	signal transduction	0.328939	1.07848
P2RY1	P2RY1	purinergic receptor P2Y, G-protein coupled, 1	0	P2RY1	P2Y purinoceptor 1	GO:0001973	adenosine receptor signaling pathway	0.187055	5.32455
P2RY1	P2RY1	purinergic receptor P2Y, G-protein coupled, 1	0	P2RY1	P2Y purinoceptor 1	GO:0007596	blood coagulation	0.700036	0.873054
P2RY1	P2RY1	purinergic receptor P2Y, G-protein coupled, 1	0	P2RY1	P2Y purinoceptor 1	GO:0001934	positive regulation of protein phosphorylation	0.0749264	2.30389
P2RY1	P2RY1	purinergic receptor P2Y, G-protein coupled, 1	0	P2RY1	P2Y purinoceptor 1	GO:0042755	eating behavior	0.37881	2.17823
P2RY1	P2RY1	purinergic receptor P2Y, G-protein coupled, 1	0	P2RY1	P2Y purinoceptor 1	GO:0035589	G-protein coupled purinergic nucleotide receptor signaling pathway	0.016994	11.9802
P2RY1	P2RY1	purinergic receptor P2Y, G-protein coupled, 1	0	P2RY1	P2Y purinoceptor 1	GO:0007166	cell surface receptor signaling pathway	0.424098	1.15472
TREM1	TREM1	triggering receptor expressed on myeloid cells 1	1e-53	TREM1	Triggering receptor expressed on myeloid cells 1	GO:0035556	intracellular signal transduction	0.710052	0.853554
TREM1	TREM1	triggering receptor expressed on myeloid cells 1	1e-53	TREM1	Triggering receptor expressed on myeloid cells 1	GO:0007596	blood coagulation	0.700036	0.873054
TREM1	TREM1	triggering receptor expressed on myeloid cells 1	1e-53	TREM1	Triggering receptor expressed on myeloid cells 1	GO:0006959	humoral immune response	0.00332749	5.44557
TREM1	TREM1	triggering receptor expressed on myeloid cells 1	1e-53	TREM1	Triggering receptor expressed on myeloid cells 1	GO:0045087	innate immune response	0.00488833	1.86402
TREM1	TREM1	triggering receptor expressed on myeloid cells 1	1e-53	TREM1	Triggering receptor expressed on myeloid cells 1	GO:0050900	leukocyte migration	0.118931	1.98021
IL27	IL27	interleukin 27	5e-89	IL27	Interleukin-27 subunit alpha	GO:0050688	regulation of defense response to virus	0.016994	11.9802
IL27	IL27	interleukin 27	5e-89	IL27	Interleukin-27 subunit alpha	GO:0009617	response to bacterium	0.416184	1.91684
IL27	IL27	interleukin 27	5e-89	IL27	Interleukin-27 subunit alpha	GO:0006954	inflammatory response	0.00409969	2.22242
IL27	IL27	interleukin 27	5e-89	IL27	Interleukin-27 subunit alpha	GO:0045078	positive regulation of interferon-gamma biosynthetic process	0.0325454	7.98683
IL27	IL27	interleukin 27	5e-89	IL27	Interleukin-27 subunit alpha	GO:0045087	innate immune response	0.00488833	1.86402
IL27	IL27	interleukin 27	5e-89	IL27	Interleukin-27 subunit alpha	GO:0042129	regulation of T cell proliferation	0.116859	9.58419
IL27	IL27	interleukin 27	5e-89	IL27	Interleukin-27 subunit alpha	GO:0045625	regulation of T-helper 1 cell differentiation	0.0405824	47.921
P2RY13	P2RY13	purinergic receptor P2Y, G-protein coupled, 13	6e-154	P2RY13	Purinergic receptor P2Y G-protein coupled 13	GO:0007165	signal transduction	0.328939	1.07848
P2RY13	P2RY13	purinergic receptor P2Y, G-protein coupled, 13	6e-154	P2RY13	Purinergic receptor P2Y G-protein coupled 13	GO:0008150	biological_process	0.369857	1.12315
P2RY13	P2RY13	purinergic receptor P2Y, G-protein coupled, 13	6e-154	P2RY13	Purinergic receptor P2Y G-protein coupled 13	GO:0007186	G-protein coupled receptor signaling pathway	0.772182	0.869315
P2RY13	P2RY13	purinergic receptor P2Y, G-protein coupled, 13	6e-154	P2RY13	Purinergic receptor P2Y G-protein coupled 13	GO:0035589	G-protein coupled purinergic nucleotide receptor signaling pathway	0.016994	11.9802
P2RY13	P2RY13	purinergic receptor P2Y, G-protein coupled, 13	6e-154	P2RY13	Purinergic receptor P2Y G-protein coupled 13	GO:0007194	negative regulation of adenylate cyclase activity	0.365826	2.28195
LOC101112936	LOC101112936	interferon-activable protein 203-like	1e-88	IFI16	Interferon, gamma-inducible protein 16, isoform CRA_a	GO:0008283	cell proliferation	0.000584322	2.48092
LOC101112936	LOC101112936	interferon-activable protein 203-like	1e-88	IFI16	Interferon, gamma-inducible protein 16, isoform CRA_a	GO:0032731	positive regulation of interleukin-1 beta production	0.170049	5.99012
LOC101112936	LOC101112936	interferon-activable protein 203-like	1e-88	IFI16	Interferon, gamma-inducible protein 16, isoform CRA_a	GO:0001819	positive regulation of cytokine production	0.0741867	4.7921
LOC101112936	LOC101112936	interferon-activable protein 203-like	1e-88	IFI16	Interferon, gamma-inducible protein 16, isoform CRA_a	GO:0002218	activation of innate immune response	0.203712	4.7921
LOC101112936	LOC101112936	interferon-activable protein 203-like	1e-88	IFI16	Interferon, gamma-inducible protein 16, isoform CRA_a	GO:0097202	activation of cysteine-type endopeptidase activity	0.187055	5.32455
LOC101112936	LOC101112936	interferon-activable protein 203-like	1e-88	IFI16	Interferon, gamma-inducible protein 16, isoform CRA_a	GO:0051607	defense response to virus	9.40895e-05	4.07838
LOC101112936	LOC101112936	interferon-activable protein 203-like	1e-88	IFI16	Interferon, gamma-inducible protein 16, isoform CRA_a	GO:0006954	inflammatory response	0.00409969	2.22242
LOC101112936	LOC101112936	interferon-activable protein 203-like	1e-88	IFI16	Interferon, gamma-inducible protein 16, isoform CRA_a	GO:0045944	positive regulation of transcription from RNA polymerase II promoter	0.0164624	1.64564
LOC101112936	LOC101112936	interferon-activable protein 203-like	1e-88	IFI16	Interferon, gamma-inducible protein 16, isoform CRA_a	GO:0030099	myeloid cell differentiation	0.403984	1.99671
LOC101112936	LOC101112936	interferon-activable protein 203-like	1e-88	IFI16	Interferon, gamma-inducible protein 16, isoform CRA_a	GO:0032481	positive regulation of type I interferon production	0.178999	2.11416
LOC101112936	LOC101112936	interferon-activable protein 203-like	1e-88	IFI16	Interferon, gamma-inducible protein 16, isoform CRA_a	GO:0030224	monocyte differentiation	0.296705	2.99506
LOC101112936	LOC101112936	interferon-activable protein 203-like	1e-88	IFI16	Interferon, gamma-inducible protein 16, isoform CRA_a	GO:0042149	cellular response to glucose starvation	0.266985	3.42293
LOC101112936	LOC101112936	interferon-activable protein 203-like	1e-88	IFI16	Interferon, gamma-inducible protein 16, isoform CRA_a	GO:0045824	negative regulation of innate immune response	0.152686	6.84585
LOC101112936	LOC101112936	interferon-activable protein 203-like	1e-88	IFI16	Interferon, gamma-inducible protein 16, isoform CRA_a	GO:0045071	negative regulation of viral genome replication	2.11585e-06	11.2755
LOC101112936	LOC101112936	interferon-activable protein 203-like	1e-88	IFI16	Interferon, gamma-inducible protein 16, isoform CRA_a	GO:0030097	hemopoiesis	0.816278	0.591617
LOC101112936	LOC101112936	interferon-activable protein 203-like	1e-88	IFI16	Interferon, gamma-inducible protein 16, isoform CRA_a	GO:0006355	regulation of transcription, DNA-templated	0.484761	1.01584
LOC101112936	LOC101112936	interferon-activable protein 203-like	1e-88	IFI16	Interferon, gamma-inducible protein 16, isoform CRA_a	GO:0006914	autophagy	0.844198	0.538438
LOC101112936	LOC101112936	interferon-activable protein 203-like	1e-88	IFI16	Interferon, gamma-inducible protein 16, isoform CRA_a	GO:0006915	apoptotic process	0.564848	0.981736
LOC101112936	LOC101112936	interferon-activable protein 203-like	1e-88	IFI16	Interferon, gamma-inducible protein 16, isoform CRA_a	GO:0000122	negative regulation of transcription from RNA polymerase II promoter	0.0170623	1.74575
LOC101112936	LOC101112936	interferon-activable protein 203-like	1e-88	IFI16	Interferon, gamma-inducible protein 16, isoform CRA_a	GO:2000117	negative regulation of cysteine-type endopeptidase activity	0.0983802	11.9802
LOC101112936	LOC101112936	interferon-activable protein 203-like	1e-88	IFI16	Interferon, gamma-inducible protein 16, isoform CRA_a	GO:0009615	response to virus	0.00497175	2.97441
LOC101112936	LOC101112936	interferon-activable protein 203-like	1e-88	IFI16	Interferon, gamma-inducible protein 16, isoform CRA_a	GO:0006351	transcription, DNA-templated	0.561886	0.984678
LOC101112936	LOC101112936	interferon-activable protein 203-like	1e-88	IFI16	Interferon, gamma-inducible protein 16, isoform CRA_a	GO:0071479	cellular response to ionizing radiation	0.428134	1.84311
LOC101112936	LOC101112936	interferon-activable protein 203-like	1e-88	IFI16	Interferon, gamma-inducible protein 16, isoform CRA_a	GO:0043392	negative regulation of DNA binding	0.428134	1.84311
LOC101112936	LOC101112936	interferon-activable protein 203-like	1e-88	IFI16	Interferon, gamma-inducible protein 16, isoform CRA_a	GO:0042771	intrinsic apoptotic signaling pathway in response to DNA damage by p53 class mediator	0.403984	1.99671
LOC101112936	LOC101112936	interferon-activable protein 203-like	1e-88	IFI16	Interferon, gamma-inducible protein 16, isoform CRA_a	GO:0072332	intrinsic apoptotic signaling pathway by p53 class mediator	0.296705	2.99506
LOC101112936	LOC101112936	interferon-activable protein 203-like	1e-88	IFI16	Interferon, gamma-inducible protein 16, isoform CRA_a	GO:0045087	innate immune response	0.00488833	1.86402
LOC101112936	LOC101112936	interferon-activable protein 203-like	1e-88	IFI16	Interferon, gamma-inducible protein 16, isoform CRA_a	GO:0010506	regulation of autophagy	0.339035	2.52216
LOC101112936	LOC101112936	interferon-activable protein 203-like	1e-88	IFI16	Interferon, gamma-inducible protein 16, isoform CRA_a	GO:0045892	negative regulation of transcription, DNA-templated	0.366645	1.15346
KRTDAP	KRTDAP	keratinocyte differentiation-associated protein	1e-37	KRTDAP	Keratinocyte differentiation-associated protein	GO:0030154	cell differentiation	0.128001	1.35693
NAT10	NAT10	N-acetyltransferase 10 (GCN5-related)	0	NAT10	cDNA FLJ58528, highly similar to N-acetyltransferase 10 (EC 2.3.1.-)	GO:0008150	biological_process	0.369857	1.12315
HNRNPR	HNRNPR	heterogeneous nuclear ribonucleoprotein R	0	HNRNPR	cDNA, FLJ93632, highly similar to Homo sapiens heterogeneous nuclear ribonucleoprotein R (HNRPR), mRNA	GO:0008380	RNA splicing	0.524267	1.02898
HNRNPR	HNRNPR	heterogeneous nuclear ribonucleoprotein R	0	HNRNPR	cDNA, FLJ93632, highly similar to Homo sapiens heterogeneous nuclear ribonucleoprotein R (HNRPR), mRNA	GO:0006397	mRNA processing	0.725994	0.831
HNRNPR	HNRNPR	heterogeneous nuclear ribonucleoprotein R	0	HNRNPR	cDNA, FLJ93632, highly similar to Homo sapiens heterogeneous nuclear ribonucleoprotein R (HNRPR), mRNA	GO:0010467	gene expression	0.749606	0.859826
HNRNPR	HNRNPR	heterogeneous nuclear ribonucleoprotein R	0	HNRNPR	cDNA, FLJ93632, highly similar to Homo sapiens heterogeneous nuclear ribonucleoprotein R (HNRPR), mRNA	GO:0000398	mRNA splicing, via spliceosome	0.574964	0.993181
DIRAS2	DIRAS2	DIRAS family, GTP-binding RAS-like 2	3e-112	DIRAS2	GTP-binding protein Di-Ras2	GO:0006184	GTP catabolic process	0.0166993	2.18726
DIRAS2	DIRAS2	DIRAS family, GTP-binding RAS-like 2	3e-112	DIRAS2	GTP-binding protein Di-Ras2	GO:0007165	signal transduction	0.328939	1.07848
DIRAS2	DIRAS2	DIRAS family, GTP-binding RAS-like 2	3e-112	DIRAS2	GTP-binding protein Di-Ras2	GO:0007264	small GTPase mediated signal transduction	0.922926	0.560479
NPM2	NPM2	nucleophosmin/nucleoplasmin 2	6e-49	NPM2	Nucleoplasmin-2	GO:0051054	positive regulation of DNA metabolic process	0.0795131	15.9737
NPM2	NPM2	nucleophosmin/nucleoplasmin 2	6e-49	NPM2	Nucleoplasmin-2	GO:0009994	oocyte differentiation	0.0405824	47.921
NPM2	NPM2	nucleophosmin/nucleoplasmin 2	6e-49	NPM2	Nucleoplasmin-2	GO:0045740	positive regulation of DNA replication	0.205329	2.45749
NPM2	NPM2	nucleophosmin/nucleoplasmin 2	6e-49	NPM2	Nucleoplasmin-2	GO:0007096	regulation of exit from mitosis	0.170049	5.99012
NPM2	NPM2	nucleophosmin/nucleoplasmin 2	6e-49	NPM2	Nucleoplasmin-2	GO:0007275	multicellular organismal development	0.0103137	1.58802
NPM2	NPM2	nucleophosmin/nucleoplasmin 2	6e-49	NPM2	Nucleoplasmin-2	GO:0009790	embryo development	0.250852	1.59737
NPM2	NPM2	nucleophosmin/nucleoplasmin 2	6e-49	NPM2	Nucleoplasmin-2	GO:0043085	positive regulation of catalytic activity	0.0281627	3.68623
NPM2	NPM2	nucleophosmin/nucleoplasmin 2	6e-49	NPM2	Nucleoplasmin-2	GO:0007338	single fertilization	0.173915	2.14572
NPM2	NPM2	nucleophosmin/nucleoplasmin 2	6e-49	NPM2	Nucleoplasmin-2	GO:0045836	positive regulation of meiosis	0.0795131	15.9737
NPM2	NPM2	nucleophosmin/nucleoplasmin 2	6e-49	NPM2	Nucleoplasmin-2	GO:0006338	chromatin remodeling	0.41439	1.43048
NPM2	NPM2	nucleophosmin/nucleoplasmin 2	6e-49	NPM2	Nucleoplasmin-2	GO:0051260	protein homooligomerization	0.244428	1.51649
NPM2	NPM2	nucleophosmin/nucleoplasmin 2	6e-49	NPM2	Nucleoplasmin-2	GO:0016568	chromatin modification	0.824581	0.694507
LOC101104190	LOC101104190	pregnancy-associated glycoprotein 1-like	5e-100	PGA3	cDNA FLJ60006, highly similar to Pepsin A (EC 3.4.23.1)	GO:0007586	digestion	0.0153743	3.15962
LOC101104190	LOC101104190	pregnancy-associated glycoprotein 1-like	5e-100	PGA3	cDNA FLJ60006, highly similar to Pepsin A (EC 3.4.23.1)	GO:0006508	proteolysis	0.653061	0.918613
NASP	NASP	nuclear autoantigenic sperm protein (histone-binding)	0	NASP	cDNA FLJ53176, highly similar to Nuclear autoantigenic sperm protein	GO:0006260	DNA replication	0.50454	1.08911
NASP	NASP	nuclear autoantigenic sperm protein (histone-binding)	0	NASP	cDNA FLJ53176, highly similar to Nuclear autoantigenic sperm protein	GO:0007049	cell cycle	0.698072	0.886058
NASP	NASP	nuclear autoantigenic sperm protein (histone-binding)	0	NASP	cDNA FLJ53176, highly similar to Nuclear autoantigenic sperm protein	GO:0043486	histone exchange	0.00404458	31.9473
NASP	NASP	nuclear autoantigenic sperm protein (histone-binding)	0	NASP	cDNA FLJ53176, highly similar to Nuclear autoantigenic sperm protein	GO:0008283	cell proliferation	0.000584322	2.48092
NASP	NASP	nuclear autoantigenic sperm protein (histone-binding)	0	NASP	cDNA FLJ53176, highly similar to Nuclear autoantigenic sperm protein	GO:0001824	blastocyst development	0.0193707	5.75052
NASP	NASP	nuclear autoantigenic sperm protein (histone-binding)	0	NASP	cDNA FLJ53176, highly similar to Nuclear autoantigenic sperm protein	GO:0006810	transport	0.872382	0.823119
NASP	NASP	nuclear autoantigenic sperm protein (histone-binding)	0	NASP	cDNA FLJ53176, highly similar to Nuclear autoantigenic sperm protein	GO:0015031	protein transport	0.9438	0.613388
LOC101118958	LOC101118958	HIG1 domain family member 1A-like	1e-45	HIGD1A	cDNA, FLJ92076, Homo sapiens likely ortholog of mouse hypoxia induced gene 1(HIG1), mRNA	GO:0043066	negative regulation of apoptotic process	0.242022	1.25636
LOC101118958	LOC101118958	HIG1 domain family member 1A-like	1e-45	HIGD1A	cDNA, FLJ92076, Homo sapiens likely ortholog of mouse hypoxia induced gene 1(HIG1), mRNA	GO:0006950	response to stress	0.122784	1.72911
LOC101118958	LOC101118958	HIG1 domain family member 1A-like	1e-45	HIGD1A	cDNA, FLJ92076, Homo sapiens likely ortholog of mouse hypoxia induced gene 1(HIG1), mRNA	GO:0055114	oxidation-reduction process	0.977525	0.540716
CDH7	CDH7	cadherin 7, type 2	0	CDH7	Cadherin-7	GO:0016337	cell-cell adhesion	0.0287728	2.71251
CDH7	CDH7	cadherin 7, type 2	0	CDH7	Cadherin-7	GO:0034329	cell junction assembly	0.46292	1.29516
CDH7	CDH7	cadherin 7, type 2	0	CDH7	Cadherin-7	GO:0007155	cell adhesion	0.713077	0.87129
CDH7	CDH7	cadherin 7, type 2	0	CDH7	Cadherin-7	GO:0007156	homophilic cell adhesion	0.452068	1.21833
CDH7	CDH7	cadherin 7, type 2	0	CDH7	Cadherin-7	GO:0045216	cell-cell junction organization	0.407274	1.45215
CDH7	CDH7	cadherin 7, type 2	0	CDH7	Cadherin-7	GO:0034332	adherens junction organization	0.18297	2.66228
Bst-2B	BST-2B	Bone marrow stromal cell antigen 2B	4e-16	BST2	cDNA FLJ59809, highly similar to Bone marrow stromal antigen 2	GO:0030308	negative regulation of cell growth	0.220167	1.69632
Bst-2B	BST-2B	Bone marrow stromal cell antigen 2B	4e-16	BST2	cDNA FLJ59809, highly similar to Bone marrow stromal antigen 2	GO:0008283	cell proliferation	0.000584322	2.48092
Bst-2B	BST-2B	Bone marrow stromal cell antigen 2B	4e-16	BST2	cDNA FLJ59809, highly similar to Bone marrow stromal antigen 2	GO:0035456	response to interferon-beta	0.020489	10.6491
Bst-2B	BST-2B	Bone marrow stromal cell antigen 2B	4e-16	BST2	cDNA FLJ59809, highly similar to Bone marrow stromal antigen 2	GO:0035455	response to interferon-alpha	0.0282771	8.7129
Bst-2B	BST-2B	Bone marrow stromal cell antigen 2B	4e-16	BST2	cDNA FLJ59809, highly similar to Bone marrow stromal antigen 2	GO:0007267	cell-cell signaling	0.000290002	3.04582
Bst-2B	BST-2B	Bone marrow stromal cell antigen 2B	4e-16	BST2	cDNA FLJ59809, highly similar to Bone marrow stromal antigen 2	GO:0051607	defense response to virus	9.40895e-05	4.07838
Bst-2B	BST-2B	Bone marrow stromal cell antigen 2B	4e-16	BST2	cDNA FLJ59809, highly similar to Bone marrow stromal antigen 2	GO:0032956	regulation of actin cytoskeleton organization	0.190386	2.59032
Bst-2B	BST-2B	Bone marrow stromal cell antigen 2B	4e-16	BST2	cDNA FLJ59809, highly similar to Bone marrow stromal antigen 2	GO:0006959	humoral immune response	0.00332749	5.44557
Bst-2B	BST-2B	Bone marrow stromal cell antigen 2B	4e-16	BST2	cDNA FLJ59809, highly similar to Bone marrow stromal antigen 2	GO:0002737	negative regulation of plasmacytoid dendritic cell cytokine production	0.00404458	31.9473
Bst-2B	BST-2B	Bone marrow stromal cell antigen 2B	4e-16	BST2	cDNA FLJ59809, highly similar to Bone marrow stromal antigen 2	GO:0034341	response to interferon-gamma	0.00215491	8.33408
Bst-2B	BST-2B	Bone marrow stromal cell antigen 2B	4e-16	BST2	cDNA FLJ59809, highly similar to Bone marrow stromal antigen 2	GO:0043123	positive regulation of I-kappaB kinase/NF-kappaB signaling	0.0270692	2.33761
Bst-2B	BST-2B	Bone marrow stromal cell antigen 2B	4e-16	BST2	cDNA FLJ59809, highly similar to Bone marrow stromal antigen 2	GO:0045071	negative regulation of viral genome replication	2.11585e-06	11.2755
Bst-2B	BST-2B	Bone marrow stromal cell antigen 2B	4e-16	BST2	cDNA FLJ59809, highly similar to Bone marrow stromal antigen 2	GO:0030336	negative regulation of cell migration	0.210273	1.94274
Bst-2B	BST-2B	Bone marrow stromal cell antigen 2B	4e-16	BST2	cDNA FLJ59809, highly similar to Bone marrow stromal antigen 2	GO:0007275	multicellular organismal development	0.0103137	1.58802
Bst-2B	BST-2B	Bone marrow stromal cell antigen 2B	4e-16	BST2	cDNA FLJ59809, highly similar to Bone marrow stromal antigen 2	GO:0009615	response to virus	0.00497175	2.97441
Bst-2B	BST-2B	Bone marrow stromal cell antigen 2B	4e-16	BST2	cDNA FLJ59809, highly similar to Bone marrow stromal antigen 2	GO:1901253	negative regulation of intracellular transport of viral material	0.00404458	31.9473
Bst-2B	BST-2B	Bone marrow stromal cell antigen 2B	4e-16	BST2	cDNA FLJ59809, highly similar to Bone marrow stromal antigen 2	GO:0007165	signal transduction	0.328939	1.07848
Bst-2B	BST-2B	Bone marrow stromal cell antigen 2B	4e-16	BST2	cDNA FLJ59809, highly similar to Bone marrow stromal antigen 2	GO:0042113	B cell activation	0.190386	2.59032
Bst-2B	BST-2B	Bone marrow stromal cell antigen 2B	4e-16	BST2	cDNA FLJ59809, highly similar to Bone marrow stromal antigen 2	GO:0045087	innate immune response	0.00488833	1.86402
LOC101118963	LOC101118963	zinc finger protein 134-like	5e-166	ZNF134	Zinc finger protein 134	GO:0006355	regulation of transcription, DNA-templated	0.484761	1.01584
LOC101118963	LOC101118963	zinc finger protein 134-like	5e-166	ZNF134	Zinc finger protein 134	GO:0006351	transcription, DNA-templated	0.561886	0.984678
LOC101116249	LOC101116249	chymotrypsinogen B-like	1e-124	CTRB1	Chymotrypsin B chain A	GO:0009235	cobalamin metabolic process	0.37881	2.17823
LOC101116249	LOC101116249	chymotrypsinogen B-like	1e-124	CTRB1	Chymotrypsin B chain A	GO:0007586	digestion	0.0153743	3.15962
LOC101116249	LOC101116249	chymotrypsinogen B-like	1e-124	CTRB1	Chymotrypsin B chain A	GO:0006767	water-soluble vitamin metabolic process	0.823697	0.577361
LOC101116249	LOC101116249	chymotrypsinogen B-like	1e-124	CTRB1	Chymotrypsin B chain A	GO:0044281	small molecule metabolic process	0.988177	0.617287
LOC101116249	LOC101116249	chymotrypsinogen B-like	1e-124	CTRB1	Chymotrypsin B chain A	GO:0022617	extracellular matrix disassembly	0.496085	1.21319
LOC101116249	LOC101116249	chymotrypsinogen B-like	1e-124	CTRB1	Chymotrypsin B chain A	GO:0030198	extracellular matrix organization	0.477368	1.08911
LOC101116249	LOC101116249	chymotrypsinogen B-like	1e-124	CTRB1	Chymotrypsin B chain A	GO:0006766	vitamin metabolic process	0.850486	0.526604
LOC101116249	LOC101116249	chymotrypsinogen B-like	1e-124	CTRB1	Chymotrypsin B chain A	GO:0006508	proteolysis	0.653061	0.918613
RSAD2	RSAD2	radical S-adenosyl methionine domain containing 2	2e-177	RSAD2	cDNA, FLJ93063, highly similar to Homo sapiens viperin (cig5), mRNA	GO:2000553	positive regulation of T-helper 2 cell cytokine production	0.0983802	11.9802
RSAD2	RSAD2	radical S-adenosyl methionine domain containing 2	2e-177	RSAD2	cDNA, FLJ93063, highly similar to Homo sapiens viperin (cig5), mRNA	GO:0051607	defense response to virus	9.40895e-05	4.07838
RSAD2	RSAD2	radical S-adenosyl methionine domain containing 2	2e-177	RSAD2	cDNA, FLJ93063, highly similar to Homo sapiens viperin (cig5), mRNA	GO:0030278	regulation of ossification	0.339035	2.52216
RSAD2	RSAD2	radical S-adenosyl methionine domain containing 2	2e-177	RSAD2	cDNA, FLJ93063, highly similar to Homo sapiens viperin (cig5), mRNA	GO:0045071	negative regulation of viral genome replication	2.11585e-06	11.2755
RSAD2	RSAD2	radical S-adenosyl methionine domain containing 2	2e-177	RSAD2	cDNA, FLJ93063, highly similar to Homo sapiens viperin (cig5), mRNA	GO:0034157	positive regulation of toll-like receptor 7 signaling pathway	0.0405824	47.921
RSAD2	RSAD2	radical S-adenosyl methionine domain containing 2	2e-177	RSAD2	cDNA, FLJ93063, highly similar to Homo sapiens viperin (cig5), mRNA	GO:0043367	CD4-positive, alpha-beta T cell differentiation	0.0983802	11.9802
RSAD2	RSAD2	radical S-adenosyl methionine domain containing 2	2e-177	RSAD2	cDNA, FLJ93063, highly similar to Homo sapiens viperin (cig5), mRNA	GO:0009615	response to virus	0.00497175	2.97441
RSAD2	RSAD2	radical S-adenosyl methionine domain containing 2	2e-177	RSAD2	cDNA, FLJ93063, highly similar to Homo sapiens viperin (cig5), mRNA	GO:0035710	CD4-positive, alpha-beta T cell activation	0.0602499	23.9605
RSAD2	RSAD2	radical S-adenosyl methionine domain containing 2	2e-177	RSAD2	cDNA, FLJ93063, highly similar to Homo sapiens viperin (cig5), mRNA	GO:0001503	ossification	0.292324	1.61531
RSAD2	RSAD2	radical S-adenosyl methionine domain containing 2	2e-177	RSAD2	cDNA, FLJ93063, highly similar to Homo sapiens viperin (cig5), mRNA	GO:0019048	modulation by virus of host morphology or physiology	0.796436	0.76065
RSAD2	RSAD2	radical S-adenosyl methionine domain containing 2	2e-177	RSAD2	cDNA, FLJ93063, highly similar to Homo sapiens viperin (cig5), mRNA	GO:0045087	innate immune response	0.00488833	1.86402
RSAD2	RSAD2	radical S-adenosyl methionine domain containing 2	2e-177	RSAD2	cDNA, FLJ93063, highly similar to Homo sapiens viperin (cig5), mRNA	GO:0008152	metabolic process	0.968073	0.581252
RSAD2	RSAD2	radical S-adenosyl methionine domain containing 2	2e-177	RSAD2	cDNA, FLJ93063, highly similar to Homo sapiens viperin (cig5), mRNA	GO:0050709	negative regulation of protein secretion	0.187055	5.32455
RSAD2	RSAD2	radical S-adenosyl methionine domain containing 2	2e-177	RSAD2	cDNA, FLJ93063, highly similar to Homo sapiens viperin (cig5), mRNA	GO:0034165	positive regulation of toll-like receptor 9 signaling pathway	0.0405824	47.921
IL21	IL21	Interleukin	2e-71	IL21	Interleukin-21	GO:0008284	positive regulation of cell proliferation	0.176089	1.36318
IL21	IL21	Interleukin	2e-71	IL21	Interleukin-21	GO:0032740	positive regulation of interleukin-17 production	0.220026	4.35645
IL21	IL21	Interleukin	2e-71	IL21	Interleukin-21	GO:0032733	positive regulation of interleukin-10 production	0.311109	2.81888
IL21	IL21	Interleukin	2e-71	IL21	Interleukin-21	GO:0030890	positive regulation of B cell proliferation	0.0374082	4.35645
IL21	IL21	Interleukin	2e-71	IL21	Interleukin-21	GO:0042517	positive regulation of tyrosine phosphorylation of Stat3 protein	0.125658	3.42293
IL21	IL21	Interleukin	2e-71	IL21	Interleukin-21	GO:0002729	positive regulation of natural killer cell cytokine production	0.0602499	23.9605
IL21	IL21	Interleukin	2e-71	IL21	Interleukin-21	GO:0042511	positive regulation of tyrosine phosphorylation of Stat1 protein	0.187055	5.32455
IL21	IL21	Interleukin	2e-71	IL21	Interleukin-21	GO:0032825	positive regulation of natural killer cell differentiation	0.187055	5.32455
IL21	IL21	Interleukin	2e-71	IL21	Interleukin-21	GO:0007165	signal transduction	0.328939	1.07848
IL21	IL21	Interleukin	2e-71	IL21	Interleukin-21	GO:0006955	immune response	0.0436992	1.75981
IL21	IL21	Interleukin	2e-71	IL21	Interleukin-21	GO:0034105	positive regulation of tissue remodeling	0.134959	7.98683
IL21	IL21	Interleukin	2e-71	IL21	Interleukin-21	GO:0045078	positive regulation of interferon-gamma biosynthetic process	0.0325454	7.98683
IL21	IL21	Interleukin	2e-71	IL21	Interleukin-21	GO:0042102	positive regulation of T cell proliferation	0.0158081	4.45776
IL21	IL21	Interleukin	2e-71	IL21	Interleukin-21	GO:0045954	positive regulation of natural killer cell mediated cytotoxicity	0.266985	3.42293
IL21	IL21	Interleukin	2e-71	IL21	Interleukin-21	GO:0050729	positive regulation of inflammatory response	0.273554	1.99671
IL21	IL21	Interleukin	2e-71	IL21	Interleukin-21	GO:0048469	cell maturation	0.0428898	4.10751
SNRNP35	SNRNP35	small nuclear ribonucleoprotein 35kDa (U11/U12)	1e-112	SNRNP35	U11/U12 small nuclear ribonucleoprotein 35 kDa protein	GO:0006397	mRNA processing	0.725994	0.831
SNRNP35	SNRNP35	small nuclear ribonucleoprotein 35kDa (U11/U12)	1e-112	SNRNP35	U11/U12 small nuclear ribonucleoprotein 35 kDa protein	GO:0008380	RNA splicing	0.524267	1.02898
CDC26	CDC26	cell division cycle 26 homolog (S. cerevisiae)	1e-40	CDC26	Anaphase-promoting complex subunit CDC26	GO:0007094	mitotic spindle assembly checkpoint	0.0457723	3.99341
CDC26	CDC26	cell division cycle 26 homolog (S. cerevisiae)	1e-40	CDC26	Anaphase-promoting complex subunit CDC26	GO:0016567	protein ubiquitination	0.879801	0.668665
CDC26	CDC26	cell division cycle 26 homolog (S. cerevisiae)	1e-40	CDC26	Anaphase-promoting complex subunit CDC26	GO:0051437	positive regulation of ubiquitin-protein ligase activity involved in mitotic cell cycle	0.827292	0.570488
CDC26	CDC26	cell division cycle 26 homolog (S. cerevisiae)	1e-40	CDC26	Anaphase-promoting complex subunit CDC26	GO:0051436	negative regulation of ubiquitin-protein ligase activity involved in mitotic cell cycle	0.783337	0.656452
CDC26	CDC26	cell division cycle 26 homolog (S. cerevisiae)	1e-40	CDC26	Anaphase-promoting complex subunit CDC26	GO:0031145	anaphase-promoting complex-dependent proteasomal ubiquitin-dependent protein catabolic process	0.859444	0.509798
CDC26	CDC26	cell division cycle 26 homolog (S. cerevisiae)	1e-40	CDC26	Anaphase-promoting complex subunit CDC26	GO:0051439	regulation of ubiquitin-protein ligase activity involved in mitotic cell cycle	0.844198	0.538438
CDC26	CDC26	cell division cycle 26 homolog (S. cerevisiae)	1e-40	CDC26	Anaphase-promoting complex subunit CDC26	GO:0007049	cell cycle	0.698072	0.886058
CDC26	CDC26	cell division cycle 26 homolog (S. cerevisiae)	1e-40	CDC26	Anaphase-promoting complex subunit CDC26	GO:0007067	mitosis	0.853371	0.658708
CDC26	CDC26	cell division cycle 26 homolog (S. cerevisiae)	1e-40	CDC26	Anaphase-promoting complex subunit CDC26	GO:0070979	protein K11-linked ubiquitination	0.494856	1.49753
CDC26	CDC26	cell division cycle 26 homolog (S. cerevisiae)	1e-40	CDC26	Anaphase-promoting complex subunit CDC26	GO:0030071	regulation of mitotic metaphase/anaphase transition	0.187055	5.32455
CDC26	CDC26	cell division cycle 26 homolog (S. cerevisiae)	1e-40	CDC26	Anaphase-promoting complex subunit CDC26	GO:0000278	mitotic cell cycle	0.990509	0.349788
CDC26	CDC26	cell division cycle 26 homolog (S. cerevisiae)	1e-40	CDC26	Anaphase-promoting complex subunit CDC26	GO:0051301	cell division	0.893741	0.630539
ACAP1	ACAP1	ArfGAP with coiled-coil, ankyrin repeat and PH domains 1	0	ACAP1	Arf-GAP with coiled-coil, ANK repeat and PH domain-containing protein 1	GO:0043547	positive regulation of GTPase activity	0.984042	0.239605
ACAP1	ACAP1	ArfGAP with coiled-coil, ankyrin repeat and PH domains 1	0	ACAP1	Arf-GAP with coiled-coil, ANK repeat and PH domain-containing protein 1	GO:0032312	regulation of ARF GTPase activity	0.403984	1.99671
ACAP1	ACAP1	ArfGAP with coiled-coil, ankyrin repeat and PH domains 1	0	ACAP1	Arf-GAP with coiled-coil, ANK repeat and PH domain-containing protein 1	GO:0006810	transport	0.872382	0.823119
ACAP1	ACAP1	ArfGAP with coiled-coil, ankyrin repeat and PH domains 1	0	ACAP1	Arf-GAP with coiled-coil, ANK repeat and PH domain-containing protein 1	GO:0015031	protein transport	0.9438	0.613388
CDK3	CDK3	cyclin-dependent kinase 3	1e-160	CDK3	Cyclin-dependent kinase 3	GO:0008283	cell proliferation	0.000584322	2.48092
CDK3	CDK3	cyclin-dependent kinase 3	1e-160	CDK3	Cyclin-dependent kinase 3	GO:0045023	G0 to G1 transition	0.0602499	23.9605
CDK3	CDK3	cyclin-dependent kinase 3	1e-160	CDK3	Cyclin-dependent kinase 3	GO:0016310	phosphorylation	0.994308	0.44548
CDK3	CDK3	cyclin-dependent kinase 3	1e-160	CDK3	Cyclin-dependent kinase 3	GO:0000082	G1/S transition of mitotic cell cycle	0.845462	0.599012
CDK3	CDK3	cyclin-dependent kinase 3	1e-160	CDK3	Cyclin-dependent kinase 3	GO:0007049	cell cycle	0.698072	0.886058
CDK3	CDK3	cyclin-dependent kinase 3	1e-160	CDK3	Cyclin-dependent kinase 3	GO:0007067	mitosis	0.853371	0.658708
CDK3	CDK3	cyclin-dependent kinase 3	1e-160	CDK3	Cyclin-dependent kinase 3	GO:0006468	protein phosphorylation	0.913818	0.657578
CDK3	CDK3	cyclin-dependent kinase 3	1e-160	CDK3	Cyclin-dependent kinase 3	GO:0051301	cell division	0.893741	0.630539
SELL	SELL	selectin L	2e-180	SELL	cDNA FLJ57560, highly similar to L-selectin	GO:0050900	leukocyte migration	0.118931	1.98021
SELL	SELL	selectin L	2e-180	SELL	cDNA FLJ57560, highly similar to L-selectin	GO:0007596	blood coagulation	0.700036	0.873054
SELL	SELL	selectin L	2e-180	SELL	cDNA FLJ57560, highly similar to L-selectin	GO:0050776	regulation of immune response	0.309068	1.56264
SELL	SELL	selectin L	2e-180	SELL	cDNA FLJ57560, highly similar to L-selectin	GO:0033198	response to ATP	0.282	3.19473
SELL	SELL	selectin L	2e-180	SELL	cDNA FLJ57560, highly similar to L-selectin	GO:0007155	cell adhesion	0.713077	0.87129
LOC101111988	LOC101111988	agouti-signaling protein-like	9e-42	ASIP	Agouti-signaling protein	GO:0008343	adult feeding behavior	0.0242542	9.58419
LOC101111988	LOC101111988	agouti-signaling protein-like	9e-42	ASIP	Agouti-signaling protein	GO:0032438	melanosome organization	0.0626735	5.32455
LOC101111988	LOC101111988	agouti-signaling protein-like	9e-42	ASIP	Agouti-signaling protein	GO:0007267	cell-cell signaling	0.000290002	3.04582
LOC101111988	LOC101111988	agouti-signaling protein-like	9e-42	ASIP	Agouti-signaling protein	GO:0006091	generation of precursor metabolites and energy	0.341496	1.68144
LOC101111988	LOC101111988	agouti-signaling protein-like	9e-42	ASIP	Agouti-signaling protein	GO:0040030	regulation of molecular function, epigenetic	0.00404458	31.9473
LOC101111988	LOC101111988	agouti-signaling protein-like	9e-42	ASIP	Agouti-signaling protein	GO:0032402	melanosome transport	0.0626735	5.32455
LOC101111988	LOC101111988	agouti-signaling protein-like	9e-42	ASIP	Agouti-signaling protein	GO:0007165	signal transduction	0.328939	1.07848
LOC101111988	LOC101111988	agouti-signaling protein-like	9e-42	ASIP	Agouti-signaling protein	GO:0009755	hormone-mediated signaling pathway	0.0863082	4.35645
LOC101111988	LOC101111988	agouti-signaling protein-like	9e-42	ASIP	Agouti-signaling protein	GO:0042438	melanin biosynthetic process	0.0282771	8.7129
LOC101111988	LOC101111988	agouti-signaling protein-like	9e-42	ASIP	Agouti-signaling protein	GO:0071514	genetic imprinting	0.016994	11.9802
LOC101111988	LOC101111988	agouti-signaling protein-like	9e-42	ASIP	Agouti-signaling protein	GO:0043473	pigmentation	0.18297	2.66228
LOC101122563	LOC101122563	pregnancy-associated glycoprotein-like	9e-92	PGA4	cDNA FLJ58952, highly similar to Pepsin A (EC 3.4.23.1)	GO:0007586	digestion	0.0153743	3.15962
LOC101122563	LOC101122563	pregnancy-associated glycoprotein-like	9e-92	PGA4	cDNA FLJ58952, highly similar to Pepsin A (EC 3.4.23.1)	GO:0006508	proteolysis	0.653061	0.918613
NR1H4	NR1H4	nuclear receptor subfamily 1, group H, member 4	0	NR1H4	cDNA, FLJ93416, highly similar to Homo sapiens nuclear receptor subfamily 1, group H, member 4 (NR1H4), mRNA	GO:0010467	gene expression	0.749606	0.859826
NR1H4	NR1H4	nuclear receptor subfamily 1, group H, member 4	0	NR1H4	cDNA, FLJ93416, highly similar to Homo sapiens nuclear receptor subfamily 1, group H, member 4 (NR1H4), mRNA	GO:0090181	regulation of cholesterol metabolic process	0.152686	6.84585
NR1H4	NR1H4	nuclear receptor subfamily 1, group H, member 4	0	NR1H4	cDNA, FLJ93416, highly similar to Homo sapiens nuclear receptor subfamily 1, group H, member 4 (NR1H4), mRNA	GO:0006367	transcription initiation from RNA polymerase II promoter	0.366741	1.26775
NR1H4	NR1H4	nuclear receptor subfamily 1, group H, member 4	0	NR1H4	cDNA, FLJ93416, highly similar to Homo sapiens nuclear receptor subfamily 1, group H, member 4 (NR1H4), mRNA	GO:0070858	negative regulation of bile acid biosynthetic process	0.0795131	15.9737
NR1H4	NR1H4	nuclear receptor subfamily 1, group H, member 4	0	NR1H4	cDNA, FLJ93416, highly similar to Homo sapiens nuclear receptor subfamily 1, group H, member 4 (NR1H4), mRNA	GO:0071417	cellular response to organonitrogen compound	0.0602499	23.9605
NR1H4	NR1H4	nuclear receptor subfamily 1, group H, member 4	0	NR1H4	cDNA, FLJ93416, highly similar to Homo sapiens nuclear receptor subfamily 1, group H, member 4 (NR1H4), mRNA	GO:2000213	positive regulation of glutamate metabolic process	0.0405824	47.921
NR1H4	NR1H4	nuclear receptor subfamily 1, group H, member 4	0	NR1H4	cDNA, FLJ93416, highly similar to Homo sapiens nuclear receptor subfamily 1, group H, member 4 (NR1H4), mRNA	GO:0070857	regulation of bile acid biosynthetic process	0.0983802	11.9802
NR1H4	NR1H4	nuclear receptor subfamily 1, group H, member 4	0	NR1H4	cDNA, FLJ93416, highly similar to Homo sapiens nuclear receptor subfamily 1, group H, member 4 (NR1H4), mRNA	GO:0045944	positive regulation of transcription from RNA polymerase II promoter	0.0164624	1.64564
NR1H4	NR1H4	nuclear receptor subfamily 1, group H, member 4	0	NR1H4	cDNA, FLJ93416, highly similar to Homo sapiens nuclear receptor subfamily 1, group H, member 4 (NR1H4), mRNA	GO:0001080	nitrogen catabolite activation of transcription from RNA polymerase II promoter	0.0405824	47.921
NR1H4	NR1H4	nuclear receptor subfamily 1, group H, member 4	0	NR1H4	cDNA, FLJ93416, highly similar to Homo sapiens nuclear receptor subfamily 1, group H, member 4 (NR1H4), mRNA	GO:0043401	steroid hormone mediated signaling pathway	0.0250398	3.83368
NR1H4	NR1H4	nuclear receptor subfamily 1, group H, member 4	0	NR1H4	cDNA, FLJ93416, highly similar to Homo sapiens nuclear receptor subfamily 1, group H, member 4 (NR1H4), mRNA	GO:0032496	response to lipopolysaccharide	0.172367	1.73627
NR1H4	NR1H4	nuclear receptor subfamily 1, group H, member 4	0	NR1H4	cDNA, FLJ93416, highly similar to Homo sapiens nuclear receptor subfamily 1, group H, member 4 (NR1H4), mRNA	GO:0008206	bile acid metabolic process	0.605799	1.08911
NR1H4	NR1H4	nuclear receptor subfamily 1, group H, member 4	0	NR1H4	cDNA, FLJ93416, highly similar to Homo sapiens nuclear receptor subfamily 1, group H, member 4 (NR1H4), mRNA	GO:0006355	regulation of transcription, DNA-templated	0.484761	1.01584
NR1H4	NR1H4	nuclear receptor subfamily 1, group H, member 4	0	NR1H4	cDNA, FLJ93416, highly similar to Homo sapiens nuclear receptor subfamily 1, group H, member 4 (NR1H4), mRNA	GO:0006357	regulation of transcription from RNA polymerase II promoter	0.576078	0.977979
NR1H4	NR1H4	nuclear receptor subfamily 1, group H, member 4	0	NR1H4	cDNA, FLJ93416, highly similar to Homo sapiens nuclear receptor subfamily 1, group H, member 4 (NR1H4), mRNA	GO:0038185	intracellular bile acid receptor signaling pathway	0.0405824	47.921
NR1H4	NR1H4	nuclear receptor subfamily 1, group H, member 4	0	NR1H4	cDNA, FLJ93416, highly similar to Homo sapiens nuclear receptor subfamily 1, group H, member 4 (NR1H4), mRNA	GO:0048565	digestive tract development	0.428134	1.84311
NR1H4	NR1H4	nuclear receptor subfamily 1, group H, member 4	0	NR1H4	cDNA, FLJ93416, highly similar to Homo sapiens nuclear receptor subfamily 1, group H, member 4 (NR1H4), mRNA	GO:0006109	regulation of carbohydrate metabolic process	0.0602499	23.9605
NR1H4	NR1H4	nuclear receptor subfamily 1, group H, member 4	0	NR1H4	cDNA, FLJ93416, highly similar to Homo sapiens nuclear receptor subfamily 1, group H, member 4 (NR1H4), mRNA	GO:0000122	negative regulation of transcription from RNA polymerase II promoter	0.0170623	1.74575
NR1H4	NR1H4	nuclear receptor subfamily 1, group H, member 4	0	NR1H4	cDNA, FLJ93416, highly similar to Homo sapiens nuclear receptor subfamily 1, group H, member 4 (NR1H4), mRNA	GO:0006351	transcription, DNA-templated	0.561886	0.984678
NR1H4	NR1H4	nuclear receptor subfamily 1, group H, member 4	0	NR1H4	cDNA, FLJ93416, highly similar to Homo sapiens nuclear receptor subfamily 1, group H, member 4 (NR1H4), mRNA	GO:0009749	response to glucose	0.348939	1.65245
NR1H4	NR1H4	nuclear receptor subfamily 1, group H, member 4	0	NR1H4	cDNA, FLJ93416, highly similar to Homo sapiens nuclear receptor subfamily 1, group H, member 4 (NR1H4), mRNA	GO:0007165	signal transduction	0.328939	1.07848
NR1H4	NR1H4	nuclear receptor subfamily 1, group H, member 4	0	NR1H4	cDNA, FLJ93416, highly similar to Homo sapiens nuclear receptor subfamily 1, group H, member 4 (NR1H4), mRNA	GO:2001250	positive regulation of ammonia assimilation cycle	0.0405824	47.921
NR1H4	NR1H4	nuclear receptor subfamily 1, group H, member 4	0	NR1H4	cDNA, FLJ93416, highly similar to Homo sapiens nuclear receptor subfamily 1, group H, member 4 (NR1H4), mRNA	GO:0071229	cellular response to acid	0.016994	11.9802
NR1H4	NR1H4	nuclear receptor subfamily 1, group H, member 4	0	NR1H4	cDNA, FLJ93416, highly similar to Homo sapiens nuclear receptor subfamily 1, group H, member 4 (NR1H4), mRNA	GO:0030522	intracellular receptor signaling pathway	0.00907285	5.32455
NR1H4	NR1H4	nuclear receptor subfamily 1, group H, member 4	0	NR1H4	cDNA, FLJ93416, highly similar to Homo sapiens nuclear receptor subfamily 1, group H, member 4 (NR1H4), mRNA	GO:0034255	regulation of urea metabolic process	0.0405824	47.921
LOC101119481	LOC101119481	thymosin beta-4-like	3e-14	TMSB4X	Thymosin, beta 4, X-linked, isoform CRA_a	GO:0042989	sequestering of actin monomers	0.203712	4.7921
LOC101119481	LOC101119481	thymosin beta-4-like	3e-14	TMSB4X	Thymosin, beta 4, X-linked, isoform CRA_a	GO:0030036	actin cytoskeleton organization	0.874374	0.554
LOC101119481	LOC101119481	thymosin beta-4-like	3e-14	TMSB4X	Thymosin, beta 4, X-linked, isoform CRA_a	GO:0007596	blood coagulation	0.700036	0.873054
LOC101119481	LOC101119481	thymosin beta-4-like	3e-14	TMSB4X	Thymosin, beta 4, X-linked, isoform CRA_a	GO:0007010	cytoskeleton organization	0.920995	0.392795
LOC101119481	LOC101119481	thymosin beta-4-like	3e-14	TMSB4X	Thymosin, beta 4, X-linked, isoform CRA_a	GO:0002576	platelet degranulation	0.381508	1.36917
LOC101119481	LOC101119481	thymosin beta-4-like	3e-14	TMSB4X	Thymosin, beta 4, X-linked, isoform CRA_a	GO:0030168	platelet activation	0.712417	0.826224
RAB35	RAB35	RAB35, member RAS oncogene family	3e-72	RAB35	cDNA FLJ57794, moderately similar to Ras-related protein Rab-35	GO:0007264	small GTPase mediated signal transduction	0.922926	0.560479
RAB35	RAB35	RAB35, member RAS oncogene family	3e-72	RAB35	cDNA FLJ57794, moderately similar to Ras-related protein Rab-35	GO:0015031	protein transport	0.9438	0.613388
RAB35	RAB35	RAB35, member RAS oncogene family	3e-72	RAB35	cDNA FLJ57794, moderately similar to Ras-related protein Rab-35	GO:0031175	neuron projection development	0.331427	1.49753
RAB35	RAB35	RAB35, member RAS oncogene family	3e-72	RAB35	cDNA FLJ57794, moderately similar to Ras-related protein Rab-35	GO:0006184	GTP catabolic process	0.0166993	2.18726
RAB35	RAB35	RAB35, member RAS oncogene family	3e-72	RAB35	cDNA FLJ57794, moderately similar to Ras-related protein Rab-35	GO:0000910	cytokinesis	0.722485	0.78559
RAB35	RAB35	RAB35, member RAS oncogene family	3e-72	RAB35	cDNA FLJ57794, moderately similar to Ras-related protein Rab-35	GO:0008104	protein localization	0.189284	2.05376
RAB35	RAB35	RAB35, member RAS oncogene family	3e-72	RAB35	cDNA FLJ57794, moderately similar to Ras-related protein Rab-35	GO:1990090	cellular response to nerve growth factor stimulus	0.203712	4.7921
RAB35	RAB35	RAB35, member RAS oncogene family	3e-72	RAB35	cDNA FLJ57794, moderately similar to Ras-related protein Rab-35	GO:0016197	endosomal transport	0.739143	0.748765
RAB35	RAB35	RAB35, member RAS oncogene family	3e-72	RAB35	cDNA FLJ57794, moderately similar to Ras-related protein Rab-35	GO:0006810	transport	0.872382	0.823119
RAB35	RAB35	RAB35, member RAS oncogene family	3e-72	RAB35	cDNA FLJ57794, moderately similar to Ras-related protein Rab-35	GO:0036010	protein localization to endosome	0.152686	6.84585
EGR1	EGR1	Early growth response factor 1	0	EGR1	Early growth response protein 1	GO:0006366	transcription from RNA polymerase II promoter	0.341443	1.20472
EGR1	EGR1	Early growth response factor 1	0	EGR1	Early growth response protein 1	GO:0048709	oligodendrocyte differentiation	0.0626735	5.32455
EGR1	EGR1	Early growth response factor 1	0	EGR1	Early growth response protein 1	GO:0019221	cytokine-mediated signaling pathway	0.0441025	1.92454
EGR1	EGR1	Early growth response factor 1	0	EGR1	Early growth response protein 1	GO:0060291	long-term synaptic potentiation	0.0863082	4.35645
EGR1	EGR1	Early growth response factor 1	0	EGR1	Early growth response protein 1	GO:0042220	response to cocaine	0.0232887	5.32455
EGR1	EGR1	Early growth response factor 1	0	EGR1	Early growth response protein 1	GO:0043525	positive regulation of neuron apoptotic process	0.605799	1.08911
EGR1	EGR1	Early growth response factor 1	0	EGR1	Early growth response protein 1	GO:0072303	positive regulation of glomerular metanephric mesangial cell proliferation	0.0405824	47.921
EGR1	EGR1	Early growth response factor 1	0	EGR1	Early growth response protein 1	GO:0060337	type I interferon signaling pathway	0.000470436	5.59078
EGR1	EGR1	Early growth response factor 1	0	EGR1	Early growth response protein 1	GO:0048169	regulation of long-term neuronal synaptic plasticity	0.0801758	4.5639
EGR1	EGR1	Early growth response factor 1	0	EGR1	Early growth response protein 1	GO:0051602	response to electrical stimulus	0.266985	3.42293
EGR1	EGR1	Early growth response factor 1	0	EGR1	Early growth response protein 1	GO:0007611	learning or memory	0.235533	2.22888
EGR1	EGR1	Early growth response factor 1	0	EGR1	Early growth response protein 1	GO:0031667	response to nutrient levels	0.52523	1.36917
EGR1	EGR1	Early growth response factor 1	0	EGR1	Early growth response protein 1	GO:0010942	positive regulation of cell death	0.139571	3.19473
EGR1	EGR1	Early growth response factor 1	0	EGR1	Early growth response protein 1	GO:0032354	response to follicle-stimulating hormone	0.0983802	11.9802
EGR1	EGR1	Early growth response factor 1	0	EGR1	Early growth response protein 1	GO:0032868	response to insulin	0.281158	1.95596
EGR1	EGR1	Early growth response factor 1	0	EGR1	Early growth response protein 1	GO:0032869	cellular response to insulin stimulus	0.722485	0.78559
EGR1	EGR1	Early growth response factor 1	0	EGR1	Early growth response protein 1	GO:0071310	cellular response to organic substance	0.0457723	3.99341
EGR1	EGR1	Early growth response factor 1	0	EGR1	Early growth response protein 1	GO:0000122	negative regulation of transcription from RNA polymerase II promoter	0.0170623	1.74575
EGR1	EGR1	Early growth response factor 1	0	EGR1	Early growth response protein 1	GO:0030509	BMP signaling pathway	0.704761	0.826224
EGR1	EGR1	Early growth response factor 1	0	EGR1	Early growth response protein 1	GO:0071317	cellular response to isoquinoline alkaloid	0.0405824	47.921
EGR1	EGR1	Early growth response factor 1	0	EGR1	Early growth response protein 1	GO:0071383	cellular response to steroid hormone stimulus	0.187055	5.32455
EGR1	EGR1	Early growth response factor 1	0	EGR1	Early growth response protein 1	GO:0007623	circadian rhythm	0.363735	1.59737
EGR1	EGR1	Early growth response factor 1	0	EGR1	Early growth response protein 1	GO:0071873	response to norepinephrine	0.0405824	47.921
EGR1	EGR1	Early growth response factor 1	0	EGR1	Early growth response protein 1	GO:0045893	positive regulation of transcription, DNA-templated	0.335574	1.16662
EGR1	EGR1	Early growth response factor 1	0	EGR1	Early growth response protein 1	GO:0045471	response to ethanol	0.128588	2.12982
EGR1	EGR1	Early growth response factor 1	0	EGR1	Early growth response protein 1	GO:0072110	glomerular mesangial cell proliferation	0.0405824	47.921
EGR1	EGR1	Early growth response factor 1	0	EGR1	Early growth response protein 1	GO:0071480	cellular response to gamma radiation	0.266985	3.42293
EGR1	EGR1	Early growth response factor 1	0	EGR1	Early growth response protein 1	GO:0035914	skeletal muscle cell differentiation	0.000938398	5.86787
EGR1	EGR1	Early growth response factor 1	0	EGR1	Early growth response protein 1	GO:0071372	cellular response to follicle-stimulating hormone stimulus	0.203712	4.7921
EGR1	EGR1	Early growth response factor 1	0	EGR1	Early growth response protein 1	GO:0071371	cellular response to gonadotropin stimulus	0.282	3.19473
EGR1	EGR1	Early growth response factor 1	0	EGR1	Early growth response protein 1	GO:0045944	positive regulation of transcription from RNA polymerase II promoter	0.0164624	1.64564
EGR1	EGR1	Early growth response factor 1	0	EGR1	Early growth response protein 1	GO:0033233	regulation of protein sumoylation	0.0405824	47.921
EGR1	EGR1	Early growth response factor 1	0	EGR1	Early growth response protein 1	GO:0090090	negative regulation of canonical Wnt signaling pathway	0.00933962	3.5497
EGR1	EGR1	Early growth response factor 1	0	EGR1	Early growth response protein 1	GO:0034465	response to carbon monoxide	0.0795131	15.9737
EGR1	EGR1	Early growth response factor 1	0	EGR1	Early growth response protein 1	GO:0070498	interleukin-1-mediated signaling pathway	0.220026	4.35645
EGR1	EGR1	Early growth response factor 1	0	EGR1	Early growth response protein 1	GO:0071236	cellular response to antibiotic	0.203712	4.7921
EGR1	EGR1	Early growth response factor 1	0	EGR1	Early growth response protein 1	GO:0043066	negative regulation of apoptotic process	0.242022	1.25636
EGR1	EGR1	Early growth response factor 1	0	EGR1	Early growth response protein 1	GO:0006355	regulation of transcription, DNA-templated	0.484761	1.01584
EGR1	EGR1	Early growth response factor 1	0	EGR1	Early growth response protein 1	GO:0042493	response to drug	0.117176	1.57635
EGR1	EGR1	Early growth response factor 1	0	EGR1	Early growth response protein 1	GO:0071455	cellular response to hyperoxia	0.116859	9.58419
EGR1	EGR1	Early growth response factor 1	0	EGR1	Early growth response protein 1	GO:0071456	cellular response to hypoxia	0.546319	1.10163
EGR1	EGR1	Early growth response factor 1	0	EGR1	Early growth response protein 1	GO:0035690	cellular response to drug	0.580594	1.1688
EGR1	EGR1	Early growth response factor 1	0	EGR1	Early growth response protein 1	GO:0034698	response to gonadotropin	0.236005	3.99341
EGR1	EGR1	Early growth response factor 1	0	EGR1	Early growth response protein 1	GO:0006351	transcription, DNA-templated	0.561886	0.984678
EGR1	EGR1	Early growth response factor 1	0	EGR1	Early growth response protein 1	GO:0009749	response to glucose	0.348939	1.65245
EGR1	EGR1	Early growth response factor 1	0	EGR1	Early growth response protein 1	GO:0010628	positive regulation of gene expression	0.0647533	2.04541
EGR1	EGR1	Early growth response factor 1	0	EGR1	Early growth response protein 1	GO:0001975	response to amphetamine	0.0401014	4.22832
EGR1	EGR1	Early growth response factor 1	0	EGR1	Early growth response protein 1	GO:0030217	T cell differentiation	0.484304	1.54584
EGR1	EGR1	Early growth response factor 1	0	EGR1	Early growth response protein 1	GO:0071363	cellular response to growth factor stimulus	0.621752	1.04176
EGR1	EGR1	Early growth response factor 1	0	EGR1	Early growth response protein 1	GO:0071504	cellular response to heparin	0.134959	7.98683
EGR1	EGR1	Early growth response factor 1	0	EGR1	Early growth response protein 1	GO:0071506	cellular response to mycophenolic acid	0.0602499	23.9605
EGR1	EGR1	Early growth response factor 1	0	EGR1	Early growth response protein 1	GO:0071260	cellular response to mechanical stimulus	0.679349	0.887425
EGR1	EGR1	Early growth response factor 1	0	EGR1	Early growth response protein 1	GO:0071320	cellular response to cAMP	0.0582218	3.59407
RND1	RND1	Rho family GTPase 1	3e-133	RND1	Rho-related GTP-binding protein Rho6	GO:0007264	small GTPase mediated signal transduction	0.922926	0.560479
RND1	RND1	Rho family GTPase 1	3e-133	RND1	Rho-related GTP-binding protein Rho6	GO:0016322	neuron remodeling	0.170049	5.99012
RND1	RND1	Rho family GTPase 1	3e-133	RND1	Rho-related GTP-binding protein Rho6	GO:0006184	GTP catabolic process	0.0166993	2.18726
RND1	RND1	Rho family GTPase 1	3e-133	RND1	Rho-related GTP-binding protein Rho6	GO:0007162	negative regulation of cell adhesion	0.494856	1.49753
RND1	RND1	Rho family GTPase 1	3e-133	RND1	Rho-related GTP-binding protein Rho6	GO:0007411	axon guidance	0.849106	0.686547
RND1	RND1	Rho family GTPase 1	3e-133	RND1	Rho-related GTP-binding protein Rho6	GO:0007015	actin filament organization	0.0912412	2.93394
TLE2	TLE2	transducin-like enhancer of split 2 (E(sp1) homolog, Drosophila)	0	TLE2	Transducin-like enhancer protein 2	GO:0007165	signal transduction	0.328939	1.07848
TLE2	TLE2	transducin-like enhancer of split 2 (E(sp1) homolog, Drosophila)	0	TLE2	Transducin-like enhancer protein 2	GO:0006355	regulation of transcription, DNA-templated	0.484761	1.01584
TLE2	TLE2	transducin-like enhancer of split 2 (E(sp1) homolog, Drosophila)	0	TLE2	Transducin-like enhancer protein 2	GO:0007219	Notch signaling pathway	0.498882	1.13199
TLE2	TLE2	transducin-like enhancer of split 2 (E(sp1) homolog, Drosophila)	0	TLE2	Transducin-like enhancer protein 2	GO:0009887	organ morphogenesis	0.430674	1.26108
TLE2	TLE2	transducin-like enhancer of split 2 (E(sp1) homolog, Drosophila)	0	TLE2	Transducin-like enhancer protein 2	GO:0016055	Wnt signaling pathway	0.38283	1.24148
TLE2	TLE2	transducin-like enhancer of split 2 (E(sp1) homolog, Drosophila)	0	TLE2	Transducin-like enhancer protein 2	GO:0045892	negative regulation of transcription, DNA-templated	0.366645	1.15346
TLE2	TLE2	transducin-like enhancer of split 2 (E(sp1) homolog, Drosophila)	0	TLE2	Transducin-like enhancer protein 2	GO:0090090	negative regulation of canonical Wnt signaling pathway	0.00933962	3.5497
TLE2	TLE2	transducin-like enhancer of split 2 (E(sp1) homolog, Drosophila)	0	TLE2	Transducin-like enhancer protein 2	GO:0006351	transcription, DNA-templated	0.561886	0.984678
LIPN	LIPN	lipase, family member N	0	LIPN	Lipase member N	GO:0006629	lipid metabolic process	0.945569	0.573904
LIPN	LIPN	lipase, family member N	0	LIPN	Lipase member N	GO:0016042	lipid catabolic process	0.0277009	2.73834
TMEM233	TMEM233	transmembrane protein 233	6e-44	TMEM233	Transmembrane protein 233	GO:0009607	response to biotic stimulus	0.0325454	7.98683
CRH	CRH	Corticoliberin	1e-65	CRH	Corticoliberin	GO:0043627	response to estrogen	0.00846872	4.27866
CRH	CRH	Corticoliberin	1e-65	CRH	Corticoliberin	GO:0032811	negative regulation of epinephrine secretion	0.116859	9.58419
CRH	CRH	Corticoliberin	1e-65	CRH	Corticoliberin	GO:0006704	glucocorticoid biosynthetic process	0.170049	5.99012
CRH	CRH	Corticoliberin	1e-65	CRH	Corticoliberin	GO:0033685	negative regulation of luteinizing hormone secretion	0.00404458	31.9473
CRH	CRH	Corticoliberin	1e-65	CRH	Corticoliberin	GO:2000310	regulation of N-methyl-D-aspartate selective glutamate receptor activity	0.220026	4.35645
CRH	CRH	Corticoliberin	1e-65	CRH	Corticoliberin	GO:2000854	positive regulation of corticosterone secretion	0.0602499	23.9605
CRH	CRH	Corticoliberin	1e-65	CRH	Corticoliberin	GO:0042220	response to cocaine	0.0232887	5.32455
CRH	CRH	Corticoliberin	1e-65	CRH	Corticoliberin	GO:0060548	negative regulation of cell death	0.190386	2.59032
CRH	CRH	Corticoliberin	1e-65	CRH	Corticoliberin	GO:0007611	learning or memory	0.235533	2.22888
CRH	CRH	Corticoliberin	1e-65	CRH	Corticoliberin	GO:0010942	positive regulation of cell death	0.139571	3.19473
CRH	CRH	Corticoliberin	1e-65	CRH	Corticoliberin	GO:0035641	locomotory exploration behavior	0.152686	6.84585
CRH	CRH	Corticoliberin	1e-65	CRH	Corticoliberin	GO:0014062	regulation of serotonin secretion	0.0602499	23.9605
CRH	CRH	Corticoliberin	1e-65	CRH	Corticoliberin	GO:0008306	associative learning	0.37881	2.17823
CRH	CRH	Corticoliberin	1e-65	CRH	Corticoliberin	GO:0051412	response to corticosterone	0.0142352	6.53468
CRH	CRH	Corticoliberin	1e-65	CRH	Corticoliberin	GO:0007565	female pregnancy	0.00748283	3.7341
CRH	CRH	Corticoliberin	1e-65	CRH	Corticoliberin	GO:0007567	parturition	0.0626735	5.32455
CRH	CRH	Corticoliberin	1e-65	CRH	Corticoliberin	GO:0007616	long-term memory	0.428134	1.84311
CRH	CRH	Corticoliberin	1e-65	CRH	Corticoliberin	GO:0006950	response to stress	0.122784	1.72911
CRH	CRH	Corticoliberin	1e-65	CRH	Corticoliberin	GO:0050801	ion homeostasis	0.116859	9.58419
CRH	CRH	Corticoliberin	1e-65	CRH	Corticoliberin	GO:0071314	cellular response to cocaine	0.0602499	23.9605
CRH	CRH	Corticoliberin	1e-65	CRH	Corticoliberin	GO:0010841	positive regulation of circadian sleep/wake cycle, wakefulness	0.0795131	15.9737
CRH	CRH	Corticoliberin	1e-65	CRH	Corticoliberin	GO:0010700	negative regulation of norepinephrine secretion	0.0137823	13.6917
CRH	CRH	Corticoliberin	1e-65	CRH	Corticoliberin	GO:0033494	ferulate metabolic process	0.0405824	47.921
CRH	CRH	Corticoliberin	1e-65	CRH	Corticoliberin	GO:0016101	diterpenoid metabolic process	0.0983802	11.9802
CRH	CRH	Corticoliberin	1e-65	CRH	Corticoliberin	GO:0045472	response to ether	0.116859	9.58419
CRH	CRH	Corticoliberin	1e-65	CRH	Corticoliberin	GO:0007631	feeding behavior	0.161003	2.9043
CRH	CRH	Corticoliberin	1e-65	CRH	Corticoliberin	GO:0008284	positive regulation of cell proliferation	0.176089	1.36318
CRH	CRH	Corticoliberin	1e-65	CRH	Corticoliberin	GO:0030325	adrenal gland development	0.365826	2.28195
CRH	CRH	Corticoliberin	1e-65	CRH	Corticoliberin	GO:0030324	lung development	0.337014	1.48209
CRH	CRH	Corticoliberin	1e-65	CRH	Corticoliberin	GO:0045471	response to ethanol	0.128588	2.12982
CRH	CRH	Corticoliberin	1e-65	CRH	Corticoliberin	GO:0030819	positive regulation of cAMP biosynthetic process	0.0518156	3.78323
CRH	CRH	Corticoliberin	1e-65	CRH	Corticoliberin	GO:0007268	synaptic transmission	0.721725	0.842831
CRH	CRH	Corticoliberin	1e-65	CRH	Corticoliberin	GO:0045776	negative regulation of blood pressure	0.339035	2.52216
CRH	CRH	Corticoliberin	1e-65	CRH	Corticoliberin	GO:0090280	positive regulation of calcium ion import	0.00166276	15.9737
CRH	CRH	Corticoliberin	1e-65	CRH	Corticoliberin	GO:0006954	inflammatory response	0.00409969	2.22242
CRH	CRH	Corticoliberin	1e-65	CRH	Corticoliberin	GO:0001963	synaptic transmission, dopaminergic	0.0325454	7.98683
CRH	CRH	Corticoliberin	1e-65	CRH	Corticoliberin	GO:0060456	positive regulation of digestive system process	0.0405824	47.921
CRH	CRH	Corticoliberin	1e-65	CRH	Corticoliberin	GO:0051461	positive regulation of corticotropin secretion	0.0983802	11.9802
CRH	CRH	Corticoliberin	1e-65	CRH	Corticoliberin	GO:2000987	positive regulation of behavioral fear response	0.0983802	11.9802
CRH	CRH	Corticoliberin	1e-65	CRH	Corticoliberin	GO:0008202	steroid metabolic process	0.927231	0.380325
CRH	CRH	Corticoliberin	1e-65	CRH	Corticoliberin	GO:0051464	positive regulation of cortisol secretion	0.0602499	23.9605
CRH	CRH	Corticoliberin	1e-65	CRH	Corticoliberin	GO:0070093	negative regulation of glucagon secretion	0.0602499	23.9605
CRH	CRH	Corticoliberin	1e-65	CRH	Corticoliberin	GO:0035902	response to immobilization stress	0.0983802	11.9802
CRH	CRH	Corticoliberin	1e-65	CRH	Corticoliberin	GO:0035774	positive regulation of insulin secretion involved in cellular response to glucose stimulus	0.00328304	11.9802
CRH	CRH	Corticoliberin	1e-65	CRH	Corticoliberin	GO:0042493	response to drug	0.117176	1.57635
CRH	CRH	Corticoliberin	1e-65	CRH	Corticoliberin	GO:0021854	hypothalamus development	0.0282771	8.7129
CRH	CRH	Corticoliberin	1e-65	CRH	Corticoliberin	GO:0010628	positive regulation of gene expression	0.0647533	2.04541
CRH	CRH	Corticoliberin	1e-65	CRH	Corticoliberin	GO:0007165	signal transduction	0.328939	1.07848
CRH	CRH	Corticoliberin	1e-65	CRH	Corticoliberin	GO:0042322	negative regulation of circadian sleep/wake cycle, REM sleep	0.0602499	23.9605
CRH	CRH	Corticoliberin	1e-65	CRH	Corticoliberin	GO:0010629	negative regulation of gene expression	0.0400853	2.7861
CRH	CRH	Corticoliberin	1e-65	CRH	Corticoliberin	GO:0001934	positive regulation of protein phosphorylation	0.0749264	2.30389
CRH	CRH	Corticoliberin	1e-65	CRH	Corticoliberin	GO:0048265	response to pain	0.339035	2.52216
CRH	CRH	Corticoliberin	1e-65	CRH	Corticoliberin	GO:0008628	hormone-mediated apoptotic signaling pathway	0.0983802	11.9802
CRH	CRH	Corticoliberin	1e-65	CRH	Corticoliberin	GO:0071549	cellular response to dexamethasone stimulus	0.170049	5.99012
LOC101115006	LOC101115006	retinoblastoma-binding protein 5-like	0	RBBP5	Retinoblastoma-binding protein 5	GO:0006355	regulation of transcription, DNA-templated	0.484761	1.01584
LOC101115006	LOC101115006	retinoblastoma-binding protein 5-like	0	RBBP5	Retinoblastoma-binding protein 5	GO:0043627	response to estrogen	0.00846872	4.27866
LOC101115006	LOC101115006	retinoblastoma-binding protein 5-like	0	RBBP5	Retinoblastoma-binding protein 5	GO:0006351	transcription, DNA-templated	0.561886	0.984678
LOC101115006	LOC101115006	retinoblastoma-binding protein 5-like	0	RBBP5	Retinoblastoma-binding protein 5	GO:0006974	cellular response to DNA damage stimulus	0.965735	0.476826
LOC101115006	LOC101115006	retinoblastoma-binding protein 5-like	0	RBBP5	Retinoblastoma-binding protein 5	GO:0051568	histone H3-K4 methylation	0.282	3.19473
LOC101115006	LOC101115006	retinoblastoma-binding protein 5-like	0	RBBP5	Retinoblastoma-binding protein 5	GO:0016568	chromatin modification	0.824581	0.694507
XPC	XPC	xeroderma pigmentosum, complementation group C	1e-119	XPC	cDNA FLJ76216, highly similar to Homo sapiens xeroderma pigmentosum, complementation group C (XPC), mRNA	GO:0031573	intra-S DNA damage checkpoint	0.134959	7.98683
XPC	XPC	xeroderma pigmentosum, complementation group C	1e-119	XPC	cDNA FLJ76216, highly similar to Homo sapiens xeroderma pigmentosum, complementation group C (XPC), mRNA	GO:0042493	response to drug	0.117176	1.57635
XPC	XPC	xeroderma pigmentosum, complementation group C	1e-119	XPC	cDNA FLJ76216, highly similar to Homo sapiens xeroderma pigmentosum, complementation group C (XPC), mRNA	GO:0006974	cellular response to DNA damage stimulus	0.965735	0.476826
XPC	XPC	xeroderma pigmentosum, complementation group C	1e-119	XPC	cDNA FLJ76216, highly similar to Homo sapiens xeroderma pigmentosum, complementation group C (XPC), mRNA	GO:0006281	DNA repair	0.981821	0.388548
XPC	XPC	xeroderma pigmentosum, complementation group C	1e-119	XPC	cDNA FLJ76216, highly similar to Homo sapiens xeroderma pigmentosum, complementation group C (XPC), mRNA	GO:0010224	response to UV-B	0.251656	3.68623
XPC	XPC	xeroderma pigmentosum, complementation group C	1e-119	XPC	cDNA FLJ76216, highly similar to Homo sapiens xeroderma pigmentosum, complementation group C (XPC), mRNA	GO:1901990	regulation of mitotic cell cycle phase transition	0.0983802	11.9802
XPC	XPC	xeroderma pigmentosum, complementation group C	1e-119	XPC	cDNA FLJ76216, highly similar to Homo sapiens xeroderma pigmentosum, complementation group C (XPC), mRNA	GO:0000715	nucleotide-excision repair, DNA damage recognition	0.0602499	23.9605
XPC	XPC	xeroderma pigmentosum, complementation group C	1e-119	XPC	cDNA FLJ76216, highly similar to Homo sapiens xeroderma pigmentosum, complementation group C (XPC), mRNA	GO:0006289	nucleotide-excision repair	0.759803	0.70472
XPC	XPC	xeroderma pigmentosum, complementation group C	1e-119	XPC	cDNA FLJ76216, highly similar to Homo sapiens xeroderma pigmentosum, complementation group C (XPC), mRNA	GO:0000718	nucleotide-excision repair, DNA damage removal	0.37881	2.17823
ADAM33	ADAM33	ADAM metallopeptidase domain 33	0	ADAM33	Disintegrin and metalloproteinase domain-containing protein 33	GO:0007229	integrin-mediated signaling pathway	0.609431	0.977979
ADAM33	ADAM33	ADAM metallopeptidase domain 33	0	ADAM33	Disintegrin and metalloproteinase domain-containing protein 33	GO:0006508	proteolysis	0.653061	0.918613
RSPO2	RSPO2	R-spondin 2	1e-131	RSPO2	cDNA FLJ41031 fis, clone DFNES2000146, highly similar to R-spondin-2	GO:0090263	positive regulation of canonical Wnt signaling pathway	0.125651	2.52216
RSPO2	RSPO2	R-spondin 2	1e-131	RSPO2	cDNA FLJ41031 fis, clone DFNES2000146, highly similar to R-spondin-2	GO:0030282	bone mineralization	0.494856	1.49753
RSPO2	RSPO2	R-spondin 2	1e-131	RSPO2	cDNA FLJ41031 fis, clone DFNES2000146, highly similar to R-spondin-2	GO:0001649	osteoblast differentiation	0.0298068	3.61668
RSPO2	RSPO2	R-spondin 2	1e-131	RSPO2	cDNA FLJ41031 fis, clone DFNES2000146, highly similar to R-spondin-2	GO:0060441	epithelial tube branching involved in lung morphogenesis	0.251656	3.68623
RSPO2	RSPO2	R-spondin 2	1e-131	RSPO2	cDNA FLJ41031 fis, clone DFNES2000146, highly similar to R-spondin-2	GO:0035116	embryonic hindlimb morphogenesis	0.505191	1.45215
RSPO2	RSPO2	R-spondin 2	1e-131	RSPO2	cDNA FLJ41031 fis, clone DFNES2000146, highly similar to R-spondin-2	GO:0060437	lung growth	0.0602499	23.9605
RSPO2	RSPO2	R-spondin 2	1e-131	RSPO2	cDNA FLJ41031 fis, clone DFNES2000146, highly similar to R-spondin-2	GO:0035115	embryonic forelimb morphogenesis	0.146646	3.09168
RSPO2	RSPO2	R-spondin 2	1e-131	RSPO2	cDNA FLJ41031 fis, clone DFNES2000146, highly similar to R-spondin-2	GO:0016055	Wnt signaling pathway	0.38283	1.24148
RSPO2	RSPO2	R-spondin 2	1e-131	RSPO2	cDNA FLJ41031 fis, clone DFNES2000146, highly similar to R-spondin-2	GO:0060535	trachea cartilage morphogenesis	0.0795131	15.9737
RSPO2	RSPO2	R-spondin 2	1e-131	RSPO2	cDNA FLJ41031 fis, clone DFNES2000146, highly similar to R-spondin-2	GO:0050896	response to stimulus	0.845279	0.793722
MKX	MKX	mohawk homeobox	0	MKX	Homeobox protein Mohawk	GO:0010468	regulation of gene expression	0.457364	1.20809
MKX	MKX	mohawk homeobox	0	MKX	Homeobox protein Mohawk	GO:0006355	regulation of transcription, DNA-templated	0.484761	1.01584
MKX	MKX	mohawk homeobox	0	MKX	Homeobox protein Mohawk	GO:0006366	transcription from RNA polymerase II promoter	0.341443	1.20472
MKX	MKX	mohawk homeobox	0	MKX	Homeobox protein Mohawk	GO:0007275	multicellular organismal development	0.0103137	1.58802
MKX	MKX	mohawk homeobox	0	MKX	Homeobox protein Mohawk	GO:0000122	negative regulation of transcription from RNA polymerase II promoter	0.0170623	1.74575
MKX	MKX	mohawk homeobox	0	MKX	Homeobox protein Mohawk	GO:0045662	negative regulation of myoblast differentiation	0.251656	3.68623
MKX	MKX	mohawk homeobox	0	MKX	Homeobox protein Mohawk	GO:0010628	positive regulation of gene expression	0.0647533	2.04541
MKX	MKX	mohawk homeobox	0	MKX	Homeobox protein Mohawk	GO:0002932	tendon sheath development	0.0405824	47.921
MKX	MKX	mohawk homeobox	0	MKX	Homeobox protein Mohawk	GO:0007517	muscle organ development	0.364881	1.40944
MKX	MKX	mohawk homeobox	0	MKX	Homeobox protein Mohawk	GO:0032967	positive regulation of collagen biosynthetic process	0.325217	2.66228
MKX	MKX	mohawk homeobox	0	MKX	Homeobox protein Mohawk	GO:0035990	tendon cell differentiation	0.0795131	15.9737
MKX	MKX	mohawk homeobox	0	MKX	Homeobox protein Mohawk	GO:0030199	collagen fibril organization	0.553772	1.26108
MKX	MKX	mohawk homeobox	0	MKX	Homeobox protein Mohawk	GO:0035992	tendon formation	0.0405824	47.921
CARD11	CARD11	caspase recruitment domain family, member 11	0	CARD11	Caspase recruitment domain-containing protein 11	GO:0045577	regulation of B cell differentiation	0.116859	9.58419
CARD11	CARD11	caspase recruitment domain family, member 11	0	CARD11	Caspase recruitment domain-containing protein 11	GO:0050852	T cell receptor signaling pathway	0.827292	0.570488
CARD11	CARD11	caspase recruitment domain family, member 11	0	CARD11	Caspase recruitment domain-containing protein 11	GO:0030890	positive regulation of B cell proliferation	0.0374082	4.35645
CARD11	CARD11	caspase recruitment domain family, member 11	0	CARD11	Caspase recruitment domain-containing protein 11	GO:0031295	T cell costimulation	0.385675	1.5213
CARD11	CARD11	caspase recruitment domain family, member 11	0	CARD11	Caspase recruitment domain-containing protein 11	GO:0001819	positive regulation of cytokine production	0.0741867	4.7921
CARD11	CARD11	caspase recruitment domain family, member 11	0	CARD11	Caspase recruitment domain-containing protein 11	GO:0051092	positive regulation of NF-kappaB transcription factor activity	0.714986	0.798683
CARD11	CARD11	caspase recruitment domain family, member 11	0	CARD11	Caspase recruitment domain-containing protein 11	GO:0042102	positive regulation of T cell proliferation	0.0158081	4.45776
CARD11	CARD11	caspase recruitment domain family, member 11	0	CARD11	Caspase recruitment domain-containing protein 11	GO:0045580	regulation of T cell differentiation	0.187055	5.32455
CARD11	CARD11	caspase recruitment domain family, member 11	0	CARD11	Caspase recruitment domain-containing protein 11	GO:0043123	positive regulation of I-kappaB kinase/NF-kappaB signaling	0.0270692	2.33761
CARD11	CARD11	caspase recruitment domain family, member 11	0	CARD11	Caspase recruitment domain-containing protein 11	GO:0042981	regulation of apoptotic process	0.944862	0.429785
CARD11	CARD11	caspase recruitment domain family, member 11	0	CARD11	Caspase recruitment domain-containing protein 11	GO:0045086	positive regulation of interleukin-2 biosynthetic process	0.0370473	7.37246
CARD11	CARD11	caspase recruitment domain family, member 11	0	CARD11	Caspase recruitment domain-containing protein 11	GO:0007165	signal transduction	0.328939	1.07848
CARD11	CARD11	caspase recruitment domain family, member 11	0	CARD11	Caspase recruitment domain-containing protein 11	GO:0045061	thymic T cell selection	0.0983802	11.9802
CARD11	CARD11	caspase recruitment domain family, member 11	0	CARD11	Caspase recruitment domain-containing protein 11	GO:0050870	positive regulation of T cell activation	0.339035	2.52216
CARD11	CARD11	caspase recruitment domain family, member 11	0	CARD11	Caspase recruitment domain-containing protein 11	GO:0045087	innate immune response	0.00488833	1.86402
CARD11	CARD11	caspase recruitment domain family, member 11	0	CARD11	Caspase recruitment domain-containing protein 11	GO:0050776	regulation of immune response	0.309068	1.56264
CARD11	CARD11	caspase recruitment domain family, member 11	0	CARD11	Caspase recruitment domain-containing protein 11	GO:0038095	Fc-epsilon receptor signaling pathway	0.0799862	1.939
SNCA	SNCA	Alpha-synuclein	2e-68	SNCA	Alpha-synuclein	GO:0031623	receptor internalization	0.139571	3.19473
SNCA	SNCA	Alpha-synuclein	2e-68	SNCA	Alpha-synuclein	GO:0045963	negative regulation of dopamine metabolic process	0.0405824	47.921
SNCA	SNCA	Alpha-synuclein	2e-68	SNCA	Alpha-synuclein	GO:0006638	neutral lipid metabolic process	0.0405824	47.921
SNCA	SNCA	Alpha-synuclein	2e-68	SNCA	Alpha-synuclein	GO:0010517	regulation of phospholipase activity	0.0405824	47.921
SNCA	SNCA	Alpha-synuclein	2e-68	SNCA	Alpha-synuclein	GO:0046928	regulation of neurotransmitter secretion	0.251656	3.68623
SNCA	SNCA	Alpha-synuclein	2e-68	SNCA	Alpha-synuclein	GO:0032769	negative regulation of monooxygenase activity	0.0405824	47.921
SNCA	SNCA	Alpha-synuclein	2e-68	SNCA	Alpha-synuclein	GO:0071872	cellular response to epinephrine stimulus	0.152686	6.84585
SNCA	SNCA	Alpha-synuclein	2e-68	SNCA	Alpha-synuclein	GO:0042775	mitochondrial ATP synthesis coupled electron transport	0.0795131	15.9737
SNCA	SNCA	Alpha-synuclein	2e-68	SNCA	Alpha-synuclein	GO:0051612	negative regulation of serotonin uptake	0.0795131	15.9737
SNCA	SNCA	Alpha-synuclein	2e-68	SNCA	Alpha-synuclein	GO:0007006	mitochondrial membrane organization	0.116859	9.58419
SNCA	SNCA	Alpha-synuclein	2e-68	SNCA	Alpha-synuclein	GO:0006644	phospholipid metabolic process	0.662324	0.881981
SNCA	SNCA	Alpha-synuclein	2e-68	SNCA	Alpha-synuclein	GO:0008344	adult locomotory behavior	0.0757546	3.19473
SNCA	SNCA	Alpha-synuclein	2e-68	SNCA	Alpha-synuclein	GO:0071280	cellular response to copper ion	0.134959	7.98683
SNCA	SNCA	Alpha-synuclein	2e-68	SNCA	Alpha-synuclein	GO:0071902	positive regulation of protein serine/threonine kinase activity	0.339035	2.52216
SNCA	SNCA	Alpha-synuclein	2e-68	SNCA	Alpha-synuclein	GO:0060732	positive regulation of inositol phosphate biosynthetic process	0.0983802	11.9802
SNCA	SNCA	Alpha-synuclein	2e-68	SNCA	Alpha-synuclein	GO:0048148	behavioral response to cocaine	0.0242542	9.58419
SNCA	SNCA	Alpha-synuclein	2e-68	SNCA	Alpha-synuclein	GO:0055074	calcium ion homeostasis	0.0626735	5.32455
SNCA	SNCA	Alpha-synuclein	2e-68	SNCA	Alpha-synuclein	GO:0042416	dopamine biosynthetic process	0.016994	11.9802
SNCA	SNCA	Alpha-synuclein	2e-68	SNCA	Alpha-synuclein	GO:0040012	regulation of locomotion	0.152686	6.84585
SNCA	SNCA	Alpha-synuclein	2e-68	SNCA	Alpha-synuclein	GO:0051622	negative regulation of norepinephrine uptake	0.0405824	47.921
SNCA	SNCA	Alpha-synuclein	2e-68	SNCA	Alpha-synuclein	GO:0033138	positive regulation of peptidyl-serine phosphorylation	0.0872543	2.99506
SNCA	SNCA	Alpha-synuclein	2e-68	SNCA	Alpha-synuclein	GO:0042417	dopamine metabolic process	0.0282771	8.7129
SNCA	SNCA	Alpha-synuclein	2e-68	SNCA	Alpha-synuclein	GO:0001963	synaptic transmission, dopaminergic	0.0325454	7.98683
SNCA	SNCA	Alpha-synuclein	2e-68	SNCA	Alpha-synuclein	GO:0006631	fatty acid metabolic process	0.959882	0.309168
SNCA	SNCA	Alpha-synuclein	2e-68	SNCA	Alpha-synuclein	GO:0043206	extracellular fibril organization	0.187055	5.32455
SNCA	SNCA	Alpha-synuclein	2e-68	SNCA	Alpha-synuclein	GO:0043154	negative regulation of cysteine-type endopeptidase activity involved in apoptotic process	0.0428765	3.19473
SNCA	SNCA	Alpha-synuclein	2e-68	SNCA	Alpha-synuclein	GO:0001774	microglial cell activation	0.0983802	11.9802
SNCA	SNCA	Alpha-synuclein	2e-68	SNCA	Alpha-synuclein	GO:0042493	response to drug	0.117176	1.57635
SNCA	SNCA	Alpha-synuclein	2e-68	SNCA	Alpha-synuclein	GO:0044344	cellular response to fibroblast growth factor stimulus	0.0626735	5.32455
SNCA	SNCA	Alpha-synuclein	2e-68	SNCA	Alpha-synuclein	GO:0008219	cell death	0.639279	0.91278
SNCA	SNCA	Alpha-synuclein	2e-68	SNCA	Alpha-synuclein	GO:0043030	regulation of macrophage activation	0.116859	9.58419
SNCA	SNCA	Alpha-synuclein	2e-68	SNCA	Alpha-synuclein	GO:0010040	response to iron(II) ion	0.0795131	15.9737
SNCA	SNCA	Alpha-synuclein	2e-68	SNCA	Alpha-synuclein	GO:0032410	negative regulation of transporter activity	0.0983802	11.9802
SNCA	SNCA	Alpha-synuclein	2e-68	SNCA	Alpha-synuclein	GO:0060291	long-term synaptic potentiation	0.0863082	4.35645
SNCA	SNCA	Alpha-synuclein	2e-68	SNCA	Alpha-synuclein	GO:0042220	response to cocaine	0.0232887	5.32455
SNCA	SNCA	Alpha-synuclein	2e-68	SNCA	Alpha-synuclein	GO:0045920	negative regulation of exocytosis	0.0602499	23.9605
SNCA	SNCA	Alpha-synuclein	2e-68	SNCA	Alpha-synuclein	GO:0051583	dopamine uptake involved in synaptic transmission	0.0602499	23.9605
SNCA	SNCA	Alpha-synuclein	2e-68	SNCA	Alpha-synuclein	GO:0043524	negative regulation of neuron apoptotic process	0.00689185	3.35447
SNCA	SNCA	Alpha-synuclein	2e-68	SNCA	Alpha-synuclein	GO:0048168	regulation of neuronal synaptic plasticity	0.296705	2.99506
SNCA	SNCA	Alpha-synuclein	2e-68	SNCA	Alpha-synuclein	GO:0051585	negative regulation of dopamine uptake involved in synaptic transmission	0.0405824	47.921
SNCA	SNCA	Alpha-synuclein	2e-68	SNCA	Alpha-synuclein	GO:0048169	regulation of long-term neuronal synaptic plasticity	0.0801758	4.5639
SNCA	SNCA	Alpha-synuclein	2e-68	SNCA	Alpha-synuclein	GO:0032026	response to magnesium ion	0.020489	10.6491
SNCA	SNCA	Alpha-synuclein	2e-68	SNCA	Alpha-synuclein	GO:0032496	response to lipopolysaccharide	0.172367	1.73627
SNCA	SNCA	Alpha-synuclein	2e-68	SNCA	Alpha-synuclein	GO:0007568	aging	0.154595	1.97612
SNCA	SNCA	Alpha-synuclein	2e-68	SNCA	Alpha-synuclein	GO:0060079	regulation of excitatory postsynaptic membrane potential	0.439839	1.77485
SNCA	SNCA	Alpha-synuclein	2e-68	SNCA	Alpha-synuclein	GO:0048489	synaptic vesicle transport	0.152686	6.84585
SNCA	SNCA	Alpha-synuclein	2e-68	SNCA	Alpha-synuclein	GO:0048488	synaptic vesicle endocytosis	0.251656	3.68623
SNCA	SNCA	Alpha-synuclein	2e-68	SNCA	Alpha-synuclein	GO:0050808	synapse organization	0.439839	1.77485
SNCA	SNCA	Alpha-synuclein	2e-68	SNCA	Alpha-synuclein	GO:0050806	positive regulation of synaptic transmission	0.251656	3.68623
SNCA	SNCA	Alpha-synuclein	2e-68	SNCA	Alpha-synuclein	GO:0001956	positive regulation of neurotransmitter secretion	0.116859	9.58419
SNCA	SNCA	Alpha-synuclein	2e-68	SNCA	Alpha-synuclein	GO:0055114	oxidation-reduction process	0.977525	0.540716
SNCA	SNCA	Alpha-synuclein	2e-68	SNCA	Alpha-synuclein	GO:0007268	synaptic transmission	0.721725	0.842831
SNCA	SNCA	Alpha-synuclein	2e-68	SNCA	Alpha-synuclein	GO:0035067	negative regulation of histone acetylation	0.0417714	6.84585
SNCA	SNCA	Alpha-synuclein	2e-68	SNCA	Alpha-synuclein	GO:0050812	regulation of acyl-CoA biosynthetic process	0.0405824	47.921
SNCA	SNCA	Alpha-synuclein	2e-68	SNCA	Alpha-synuclein	GO:0014059	regulation of dopamine secretion	0.203712	4.7921
SNCA	SNCA	Alpha-synuclein	2e-68	SNCA	Alpha-synuclein	GO:0031648	protein destabilization	0.365826	2.28195
SNCA	SNCA	Alpha-synuclein	2e-68	SNCA	Alpha-synuclein	GO:0045807	positive regulation of endocytosis	0.0417714	6.84585
SNCA	SNCA	Alpha-synuclein	2e-68	SNCA	Alpha-synuclein	GO:0070495	negative regulation of thrombin receptor signaling pathway	0.0405824	47.921
SNCA	SNCA	Alpha-synuclein	2e-68	SNCA	Alpha-synuclein	GO:0001921	positive regulation of receptor recycling	0.187055	5.32455
SNCA	SNCA	Alpha-synuclein	2e-68	SNCA	Alpha-synuclein	GO:0034341	response to interferon-gamma	0.00215491	8.33408
SNCA	SNCA	Alpha-synuclein	2e-68	SNCA	Alpha-synuclein	GO:0010642	negative regulation of platelet-derived growth factor receptor signaling pathway	0.152686	6.84585
SNCA	SNCA	Alpha-synuclein	2e-68	SNCA	Alpha-synuclein	GO:0051281	positive regulation of release of sequestered calcium ion into cytosol	0.0741867	4.7921
SNCA	SNCA	Alpha-synuclein	2e-68	SNCA	Alpha-synuclein	GO:0070555	response to interleukin-1	0.428134	1.84311
SNCA	SNCA	Alpha-synuclein	2e-68	SNCA	Alpha-synuclein	GO:0031115	negative regulation of microtubule polymerization	0.220026	4.35645
SNCA	SNCA	Alpha-synuclein	2e-68	SNCA	Alpha-synuclein	GO:0043066	negative regulation of apoptotic process	0.242022	1.25636
SNCA	SNCA	Alpha-synuclein	2e-68	SNCA	Alpha-synuclein	GO:0006919	activation of cysteine-type endopeptidase activity involved in apoptotic process	0.558313	1.07688
SNCA	SNCA	Alpha-synuclein	2e-68	SNCA	Alpha-synuclein	GO:0014048	regulation of glutamate secretion	0.0405824	47.921
SNCA	SNCA	Alpha-synuclein	2e-68	SNCA	Alpha-synuclein	GO:0001933	negative regulation of protein phosphorylation	0.571838	1.19802
SNCA	SNCA	Alpha-synuclein	2e-68	SNCA	Alpha-synuclein	GO:0034599	cellular response to oxidative stress	0.416184	1.91684
LOC101113705	LOC101113705	ubiquitin D-like	3e-63	UBD	Ubiquitin D	GO:0006511	ubiquitin-dependent protein catabolic process	0.974446	0.27074
LOC101113705	LOC101113705	ubiquitin D-like	3e-63	UBD	Ubiquitin D	GO:0043065	positive regulation of apoptotic process	0.437618	1.1219
LOC101113705	LOC101113705	ubiquitin D-like	3e-63	UBD	Ubiquitin D	GO:0016567	protein ubiquitination	0.879801	0.668665
LOC101113705	LOC101113705	ubiquitin D-like	3e-63	UBD	Ubiquitin D	GO:0010243	response to organonitrogen compound	0.153792	2.99506
LOC101113705	LOC101113705	ubiquitin D-like	3e-63	UBD	Ubiquitin D	GO:0032446	protein modification by small protein conjugation	0.116859	9.58419
LOC101113705	LOC101113705	ubiquitin D-like	3e-63	UBD	Ubiquitin D	GO:0070842	aggresome assembly	0.152686	6.84585
LOC101113705	LOC101113705	ubiquitin D-like	3e-63	UBD	Ubiquitin D	GO:0006508	proteolysis	0.653061	0.918613
LOC101113705	LOC101113705	ubiquitin D-like	3e-63	UBD	Ubiquitin D	GO:0034612	response to tumor necrosis factor	0.439839	1.77485
LOC101113705	LOC101113705	ubiquitin D-like	3e-63	UBD	Ubiquitin D	GO:0043011	myeloid dendritic cell differentiation	0.296705	2.99506
LOC101113705	LOC101113705	ubiquitin D-like	3e-63	UBD	Ubiquitin D	GO:0034341	response to interferon-gamma	0.00215491	8.33408
LOC101113705	LOC101113705	ubiquitin D-like	3e-63	UBD	Ubiquitin D	GO:0043123	positive regulation of I-kappaB kinase/NF-kappaB signaling	0.0270692	2.33761
CXCL9	CXCL9	chemokine (C-X-C motif) ligand 9	1e-28	CXCL9	cDNA, FLJ92117, highly similar to Homo sapiens chemokine (C-X-C motif) ligand 9 (CXCL9), mRNA	GO:0007267	cell-cell signaling	0.000290002	3.04582
CXCL9	CXCL9	chemokine (C-X-C motif) ligand 9	1e-28	CXCL9	cDNA, FLJ92117, highly similar to Homo sapiens chemokine (C-X-C motif) ligand 9 (CXCL9), mRNA	GO:0006952	defense response	0.150766	1.99671
CXCL9	CXCL9	chemokine (C-X-C motif) ligand 9	1e-28	CXCL9	cDNA, FLJ92117, highly similar to Homo sapiens chemokine (C-X-C motif) ligand 9 (CXCL9), mRNA	GO:0007165	signal transduction	0.328939	1.07848
CXCL9	CXCL9	chemokine (C-X-C motif) ligand 9	1e-28	CXCL9	cDNA, FLJ92117, highly similar to Homo sapiens chemokine (C-X-C motif) ligand 9 (CXCL9), mRNA	GO:0051607	defense response to virus	9.40895e-05	4.07838
CXCL9	CXCL9	chemokine (C-X-C motif) ligand 9	1e-28	CXCL9	cDNA, FLJ92117, highly similar to Homo sapiens chemokine (C-X-C motif) ligand 9 (CXCL9), mRNA	GO:0006955	immune response	0.0436992	1.75981
CXCL9	CXCL9	chemokine (C-X-C motif) ligand 9	1e-28	CXCL9	cDNA, FLJ92117, highly similar to Homo sapiens chemokine (C-X-C motif) ligand 9 (CXCL9), mRNA	GO:0006968	cellular defense response	0.311472	1.80834
CXCL9	CXCL9	chemokine (C-X-C motif) ligand 9	1e-28	CXCL9	cDNA, FLJ92117, highly similar to Homo sapiens chemokine (C-X-C motif) ligand 9 (CXCL9), mRNA	GO:0006954	inflammatory response	0.00409969	2.22242
CXCL9	CXCL9	chemokine (C-X-C motif) ligand 9	1e-28	CXCL9	cDNA, FLJ92117, highly similar to Homo sapiens chemokine (C-X-C motif) ligand 9 (CXCL9), mRNA	GO:0007186	G-protein coupled receptor signaling pathway	0.772182	0.869315
CXCL9	CXCL9	chemokine (C-X-C motif) ligand 9	1e-28	CXCL9	cDNA, FLJ92117, highly similar to Homo sapiens chemokine (C-X-C motif) ligand 9 (CXCL9), mRNA	GO:0006935	chemotaxis	0.0121424	2.73834
CXCL9	CXCL9	chemokine (C-X-C motif) ligand 9	1e-28	CXCL9	cDNA, FLJ92117, highly similar to Homo sapiens chemokine (C-X-C motif) ligand 9 (CXCL9), mRNA	GO:0042127	regulation of cell proliferation	0.824764	0.630539
CXCL9	CXCL9	chemokine (C-X-C motif) ligand 9	1e-28	CXCL9	cDNA, FLJ92117, highly similar to Homo sapiens chemokine (C-X-C motif) ligand 9 (CXCL9), mRNA	GO:0030816	positive regulation of cAMP metabolic process	0.134959	7.98683
CXCL9	CXCL9	chemokine (C-X-C motif) ligand 9	1e-28	CXCL9	cDNA, FLJ92117, highly similar to Homo sapiens chemokine (C-X-C motif) ligand 9 (CXCL9), mRNA	GO:0043950	positive regulation of cAMP-mediated signaling	0.282	3.19473
CXCL9	CXCL9	chemokine (C-X-C motif) ligand 9	1e-28	CXCL9	cDNA, FLJ92117, highly similar to Homo sapiens chemokine (C-X-C motif) ligand 9 (CXCL9), mRNA	GO:0051281	positive regulation of release of sequestered calcium ion into cytosol	0.0741867	4.7921
GDPD3	GDPD3	glycerophosphodiester phosphodiesterase domain containing 3	4e-150	GDPD3	Glycerophosphodiester phosphodiesterase domain-containing protein 3	GO:0006629	lipid metabolic process	0.945569	0.573904
GDPD3	GDPD3	glycerophosphodiester phosphodiesterase domain containing 3	4e-150	GDPD3	Glycerophosphodiester phosphodiesterase domain-containing protein 3	GO:0006071	glycerol metabolic process	0.439839	1.77485
LOC101104671	LOC101104671	cryptic protein-like	2e-33	CFC1	Cryptic protein	GO:0007368	determination of left/right symmetry	0.629484	1.0196
LOC101104671	LOC101104671	cryptic protein-like	2e-33	CFC1	Cryptic protein	GO:0007369	gastrulation	0.132573	3.30489
LOC101104671	LOC101104671	cryptic protein-like	2e-33	CFC1	Cryptic protein	GO:0038092	nodal signaling pathway	0.134959	7.98683
LOC101104671	LOC101104671	cryptic protein-like	2e-33	CFC1	Cryptic protein	GO:0007275	multicellular organismal development	0.0103137	1.58802
CASP14	CASP14	caspase 14, apoptosis-related cysteine peptidase	2e-113	CASP14	cDNA, FLJ94644, Homo sapiens caspase 14, apoptosis-related cysteine protease(CASP14), mRNA	GO:0008544	epidermis development	0.215597	1.91684
CASP14	CASP14	caspase 14, apoptosis-related cysteine peptidase	2e-113	CASP14	cDNA, FLJ94644, Homo sapiens caspase 14, apoptosis-related cysteine protease(CASP14), mRNA	GO:0006508	proteolysis	0.653061	0.918613
CASP14	CASP14	caspase 14, apoptosis-related cysteine peptidase	2e-113	CASP14	cDNA, FLJ94644, Homo sapiens caspase 14, apoptosis-related cysteine protease(CASP14), mRNA	GO:0031424	keratinization	0.0863082	4.35645
CASP14	CASP14	caspase 14, apoptosis-related cysteine peptidase	2e-113	CASP14	cDNA, FLJ94644, Homo sapiens caspase 14, apoptosis-related cysteine protease(CASP14), mRNA	GO:0006915	apoptotic process	0.564848	0.981736
CASP14	CASP14	caspase 14, apoptosis-related cysteine peptidase	2e-113	CASP14	cDNA, FLJ94644, Homo sapiens caspase 14, apoptosis-related cysteine protease(CASP14), mRNA	GO:0070268	cornification	0.0602499	23.9605
CASP14	CASP14	caspase 14, apoptosis-related cysteine peptidase	2e-113	CASP14	cDNA, FLJ94644, Homo sapiens caspase 14, apoptosis-related cysteine protease(CASP14), mRNA	GO:0030154	cell differentiation	0.128001	1.35693
ARID3C	ARID3C	AT rich interactive domain 3C (BRIGHT-like)	1e-142	ARID3C	AT-rich interactive domain-containing protein 3C	GO:0006355	regulation of transcription, DNA-templated	0.484761	1.01584
ARID3C	ARID3C	AT rich interactive domain 3C (BRIGHT-like)	1e-142	ARID3C	AT-rich interactive domain-containing protein 3C	GO:0045944	positive regulation of transcription from RNA polymerase II promoter	0.0164624	1.64564
ARID3C	ARID3C	AT rich interactive domain 3C (BRIGHT-like)	1e-142	ARID3C	AT-rich interactive domain-containing protein 3C	GO:0006351	transcription, DNA-templated	0.561886	0.984678
ND6	ND6	NADH-ubiquinone oxidoreductase chain 6	1e-50	ND6	NADH-ubiquinone oxidoreductase chain 6	GO:0022904	respiratory electron transport chain	0.924177	0.386459
ND6	ND6	NADH-ubiquinone oxidoreductase chain 6	1e-50	ND6	NADH-ubiquinone oxidoreductase chain 6	GO:0006120	mitochondrial electron transport, NADH to ubiquinone	0.65886	0.939627
ND6	ND6	NADH-ubiquinone oxidoreductase chain 6	1e-50	ND6	NADH-ubiquinone oxidoreductase chain 6	GO:0044281	small molecule metabolic process	0.988177	0.617287
ND6	ND6	NADH-ubiquinone oxidoreductase chain 6	1e-50	ND6	NADH-ubiquinone oxidoreductase chain 6	GO:0044237	cellular metabolic process	0.884095	0.538438
ND6	ND6	NADH-ubiquinone oxidoreductase chain 6	1e-50	ND6	NADH-ubiquinone oxidoreductase chain 6	GO:0055114	oxidation-reduction process	0.977525	0.540716
CNTN4	CNTN4	contactin 4	0	CNTN4	Contactin-4	GO:0007409	axonogenesis	0.630648	0.939627
CNTN4	CNTN4	contactin 4	0	CNTN4	Contactin-4	GO:0031175	neuron projection development	0.331427	1.49753
CNTN4	CNTN4	contactin 4	0	CNTN4	Contactin-4	GO:0007399	nervous system development	0.0595232	1.60809
CNTN4	CNTN4	contactin 4	0	CNTN4	Contactin-4	GO:0007413	axonal fasciculation	0.251656	3.68623
CNTN4	CNTN4	contactin 4	0	CNTN4	Contactin-4	GO:0045665	negative regulation of neuron differentiation	0.67266	0.904169
CNTN4	CNTN4	contactin 4	0	CNTN4	Contactin-4	GO:0007411	axon guidance	0.849106	0.686547
CNTN4	CNTN4	contactin 4	0	CNTN4	Contactin-4	GO:0048167	regulation of synaptic plasticity	0.168273	2.81888
CNTN4	CNTN4	contactin 4	0	CNTN4	Contactin-4	GO:0007420	brain development	0.246816	1.44485
CNTN4	CNTN4	contactin 4	0	CNTN4	Contactin-4	GO:0007155	cell adhesion	0.713077	0.87129
CNTN4	CNTN4	contactin 4	0	CNTN4	Contactin-4	GO:0007158	neuron cell-cell adhesion	0.236005	3.99341
HDGF	HDGF	hepatoma-derived growth factor	6e-92	HDGF	Hepatoma-derived growth factor	GO:0006355	regulation of transcription, DNA-templated	0.484761	1.01584
HDGF	HDGF	hepatoma-derived growth factor	6e-92	HDGF	Hepatoma-derived growth factor	GO:0034504	protein localization to nucleus	0.428134	1.84311
HDGF	HDGF	hepatoma-derived growth factor	6e-92	HDGF	Hepatoma-derived growth factor	GO:0008283	cell proliferation	0.000584322	2.48092
HDGF	HDGF	hepatoma-derived growth factor	6e-92	HDGF	Hepatoma-derived growth factor	GO:0009987	cellular process	0.37881	2.17823
HDGF	HDGF	hepatoma-derived growth factor	6e-92	HDGF	Hepatoma-derived growth factor	GO:0000122	negative regulation of transcription from RNA polymerase II promoter	0.0170623	1.74575
HDGF	HDGF	hepatoma-derived growth factor	6e-92	HDGF	Hepatoma-derived growth factor	GO:0006351	transcription, DNA-templated	0.561886	0.984678
HDGF	HDGF	hepatoma-derived growth factor	6e-92	HDGF	Hepatoma-derived growth factor	GO:0030968	endoplasmic reticulum unfolded protein response	0.0340314	2.92201
HDGF	HDGF	hepatoma-derived growth factor	6e-92	HDGF	Hepatoma-derived growth factor	GO:0007165	signal transduction	0.328939	1.07848
HDGF	HDGF	hepatoma-derived growth factor	6e-92	HDGF	Hepatoma-derived growth factor	GO:0045944	positive regulation of transcription from RNA polymerase II promoter	0.0164624	1.64564
HDGF	HDGF	hepatoma-derived growth factor	6e-92	HDGF	Hepatoma-derived growth factor	GO:0006987	activation of signaling protein activity involved in unfolded protein response	0.0515747	2.99506
HDGF	HDGF	hepatoma-derived growth factor	6e-92	HDGF	Hepatoma-derived growth factor	GO:0044267	cellular protein metabolic process	0.905375	0.681341
KIF1A	KIF1A	kinesin family member 1A	0	KIF1A	Kinesin-like protein KIF1A	GO:0008219	cell death	0.639279	0.91278
KIF1A	KIF1A	kinesin family member 1A	0	KIF1A	Kinesin-like protein KIF1A	GO:0008089	anterograde axon cargo transport	0.403984	1.99671
KIF1A	KIF1A	kinesin family member 1A	0	KIF1A	Kinesin-like protein KIF1A	GO:0007018	microtubule-based movement	0.46292	1.29516
RIPPLY1	RIPPLY1	ripply1 homolog (zebrafish)	5e-36	RIPPLY1	Protein ripply1	GO:0009880	embryonic pattern specification	0.391527	2.08352
RIPPLY1	RIPPLY1	ripply1 homolog (zebrafish)	5e-36	RIPPLY1	Protein ripply1	GO:0006355	regulation of transcription, DNA-templated	0.484761	1.01584
RIPPLY1	RIPPLY1	ripply1 homolog (zebrafish)	5e-36	RIPPLY1	Protein ripply1	GO:0032525	somite rostral/caudal axis specification	0.203712	4.7921
RIPPLY1	RIPPLY1	ripply1 homolog (zebrafish)	5e-36	RIPPLY1	Protein ripply1	GO:0001757	somite specification	0.116859	9.58419
RIPPLY1	RIPPLY1	ripply1 homolog (zebrafish)	5e-36	RIPPLY1	Protein ripply1	GO:0007275	multicellular organismal development	0.0103137	1.58802
RIPPLY1	RIPPLY1	ripply1 homolog (zebrafish)	5e-36	RIPPLY1	Protein ripply1	GO:0045892	negative regulation of transcription, DNA-templated	0.366645	1.15346
RIPPLY1	RIPPLY1	ripply1 homolog (zebrafish)	5e-36	RIPPLY1	Protein ripply1	GO:0006351	transcription, DNA-templated	0.561886	0.984678
LOC101114593	LOC101114593	60S ribosomal protein L31-like	3e-48	RPL31	cDNA, FLJ92036, highly similar to Homo sapiens ribosomal protein L31 (RPL31), mRNA	GO:0010467	gene expression	0.749606	0.859826
LOC101114593	LOC101114593	60S ribosomal protein L31-like	3e-48	RPL31	cDNA, FLJ92036, highly similar to Homo sapiens ribosomal protein L31 (RPL31), mRNA	GO:0016070	RNA metabolic process	0.87523	0.654658
LOC101114593	LOC101114593	60S ribosomal protein L31-like	3e-48	RPL31	cDNA, FLJ92036, highly similar to Homo sapiens ribosomal protein L31 (RPL31), mRNA	GO:0016071	mRNA metabolic process	0.91448	0.573904
LOC101114593	LOC101114593	60S ribosomal protein L31-like	3e-48	RPL31	cDNA, FLJ92036, highly similar to Homo sapiens ribosomal protein L31 (RPL31), mRNA	GO:0019083	viral transcription	0.727971	0.79427
LOC101114593	LOC101114593	60S ribosomal protein L31-like	3e-48	RPL31	cDNA, FLJ92036, highly similar to Homo sapiens ribosomal protein L31 (RPL31), mRNA	GO:0006614	SRP-dependent cotranslational protein targeting to membrane	0.80698	0.691168
LOC101114593	LOC101114593	60S ribosomal protein L31-like	3e-48	RPL31	cDNA, FLJ92036, highly similar to Homo sapiens ribosomal protein L31 (RPL31), mRNA	GO:0019058	viral life cycle	0.791319	0.711698
LOC101114593	LOC101114593	60S ribosomal protein L31-like	3e-48	RPL31	cDNA, FLJ92036, highly similar to Homo sapiens ribosomal protein L31 (RPL31), mRNA	GO:0006415	translational termination	0.750618	0.764696
LOC101114593	LOC101114593	60S ribosomal protein L31-like	3e-48	RPL31	cDNA, FLJ92036, highly similar to Homo sapiens ribosomal protein L31 (RPL31), mRNA	GO:0006412	translation	0.902026	0.640369
LOC101114593	LOC101114593	60S ribosomal protein L31-like	3e-48	RPL31	cDNA, FLJ92036, highly similar to Homo sapiens ribosomal protein L31 (RPL31), mRNA	GO:0006413	translational initiation	0.776508	0.751702
LOC101114593	LOC101114593	60S ribosomal protein L31-like	3e-48	RPL31	cDNA, FLJ92036, highly similar to Homo sapiens ribosomal protein L31 (RPL31), mRNA	GO:0006414	translational elongation	0.693627	0.848159
LOC101114593	LOC101114593	60S ribosomal protein L31-like	3e-48	RPL31	cDNA, FLJ92036, highly similar to Homo sapiens ribosomal protein L31 (RPL31), mRNA	GO:0000184	nuclear-transcribed mRNA catabolic process, nonsense-mediated decay	0.837507	0.650511
LOC101114593	LOC101114593	60S ribosomal protein L31-like	3e-48	RPL31	cDNA, FLJ92036, highly similar to Homo sapiens ribosomal protein L31 (RPL31), mRNA	GO:0016032	viral process	0.870595	0.67973
LOC101114593	LOC101114593	60S ribosomal protein L31-like	3e-48	RPL31	cDNA, FLJ92036, highly similar to Homo sapiens ribosomal protein L31 (RPL31), mRNA	GO:0044267	cellular protein metabolic process	0.905375	0.681341
ZBTB4	ZBTB4	zinc finger and BTB domain containing 4	7e-179	ZBTB4	cDNA FLJ16429 fis, clone BRACE3008238, highly similar to Zinc finger and BTB domain-containing protein 4	GO:0006355	regulation of transcription, DNA-templated	0.484761	1.01584
ZBTB4	ZBTB4	zinc finger and BTB domain containing 4	7e-179	ZBTB4	cDNA FLJ16429 fis, clone BRACE3008238, highly similar to Zinc finger and BTB domain-containing protein 4	GO:0006351	transcription, DNA-templated	0.561886	0.984678
SUV420H2	SUV420H2	suppressor of variegation 4-20 homolog 2 (Drosophila)	2e-146	SUV420H2	Histone-lysine N-methyltransferase SUV420H2	GO:0006355	regulation of transcription, DNA-templated	0.484761	1.01584
SUV420H2	SUV420H2	suppressor of variegation 4-20 homolog 2 (Drosophila)	2e-146	SUV420H2	Histone-lysine N-methyltransferase SUV420H2	GO:0034770	histone H4-K20 methylation	0.0983802	11.9802
SUV420H2	SUV420H2	suppressor of variegation 4-20 homolog 2 (Drosophila)	2e-146	SUV420H2	Histone-lysine N-methyltransferase SUV420H2	GO:0016571	histone methylation	0.391527	2.08352
SUV420H2	SUV420H2	suppressor of variegation 4-20 homolog 2 (Drosophila)	2e-146	SUV420H2	Histone-lysine N-methyltransferase SUV420H2	GO:0032259	methylation	0.768794	0.741046
SUV420H2	SUV420H2	suppressor of variegation 4-20 homolog 2 (Drosophila)	2e-146	SUV420H2	Histone-lysine N-methyltransferase SUV420H2	GO:0006351	transcription, DNA-templated	0.561886	0.984678
SUV420H2	SUV420H2	suppressor of variegation 4-20 homolog 2 (Drosophila)	2e-146	SUV420H2	Histone-lysine N-methyltransferase SUV420H2	GO:0016568	chromatin modification	0.824581	0.694507
SUV420H2	SUV420H2	suppressor of variegation 4-20 homolog 2 (Drosophila)	2e-146	SUV420H2	Histone-lysine N-methyltransferase SUV420H2	GO:0034773	histone H4-K20 trimethylation	0.0983802	11.9802
GBP5	GBP5	guanylate binding protein 5	0	GBP5	Guanylate-binding protein 5	GO:0006184	GTP catabolic process	0.0166993	2.18726
GBP5	GBP5	guanylate binding protein 5	0	GBP5	Guanylate-binding protein 5	GO:0071346	cellular response to interferon-gamma	0.365826	2.28195
CALHM3	CALHM3	calcium homeostasis modulator 3	2e-171	CALHM3	Calcium homeostasis modulator protein 3	GO:0006810	transport	0.872382	0.823119
CALHM3	CALHM3	calcium homeostasis modulator 3	2e-171	CALHM3	Calcium homeostasis modulator protein 3	GO:0006811	ion transport	0.884312	0.716308
LECT1	LECT1	leukocyte cell derived chemotaxin 1	0	LECT1	Chondromodulin-1	GO:0030948	negative regulation of vascular endothelial growth factor receptor signaling pathway	0.134959	7.98683
LECT1	LECT1	leukocyte cell derived chemotaxin 1	0	LECT1	Chondromodulin-1	GO:0051216	cartilage development	0.449295	1.33114
LECT1	LECT1	leukocyte cell derived chemotaxin 1	0	LECT1	Chondromodulin-1	GO:0007275	multicellular organismal development	0.0103137	1.58802
LECT1	LECT1	leukocyte cell derived chemotaxin 1	0	LECT1	Chondromodulin-1	GO:0006029	proteoglycan metabolic process	0.170049	5.99012
LECT1	LECT1	leukocyte cell derived chemotaxin 1	0	LECT1	Chondromodulin-1	GO:0030154	cell differentiation	0.128001	1.35693
LECT1	LECT1	leukocyte cell derived chemotaxin 1	0	LECT1	Chondromodulin-1	GO:0001501	skeletal system development	0.200194	1.64113
LECT1	LECT1	leukocyte cell derived chemotaxin 1	0	LECT1	Chondromodulin-1	GO:0001886	endothelial cell morphogenesis	0.187055	5.32455
LECT1	LECT1	leukocyte cell derived chemotaxin 1	0	LECT1	Chondromodulin-1	GO:0001937	negative regulation of endothelial cell proliferation	0.118834	3.5497
LECT1	LECT1	leukocyte cell derived chemotaxin 1	0	LECT1	Chondromodulin-1	GO:0016525	negative regulation of angiogenesis	0.0795093	3.12528
MCP-3	MCP-3	Mast cell protease 3	5e-76	GZMB	Granzyme B (Granzyme 2, cytotoxic T-lymphocyte-associated serine esterase 1), isoform CRA_a	GO:0006915	apoptotic process	0.564848	0.981736
MCP-3	MCP-3	Mast cell protease 3	5e-76	GZMB	Granzyme B (Granzyme 2, cytotoxic T-lymphocyte-associated serine esterase 1), isoform CRA_a	GO:0097193	intrinsic apoptotic signaling pathway	0.428491	1.38901
MCP-3	MCP-3	Mast cell protease 3	5e-76	GZMB	Granzyme B (Granzyme 2, cytotoxic T-lymphocyte-associated serine esterase 1), isoform CRA_a	GO:1900740	positive regulation of protein insertion into mitochondrial membrane involved in apoptotic signaling pathway	0.132573	3.30489
MCP-3	MCP-3	Mast cell protease 3	5e-76	GZMB	Granzyme B (Granzyme 2, cytotoxic T-lymphocyte-associated serine esterase 1), isoform CRA_a	GO:0007219	Notch signaling pathway	0.498882	1.13199
MCP-3	MCP-3	Mast cell protease 3	5e-76	GZMB	Granzyme B (Granzyme 2, cytotoxic T-lymphocyte-associated serine esterase 1), isoform CRA_a	GO:0019835	cytolysis	0.505191	1.45215
MCP-3	MCP-3	Mast cell protease 3	5e-76	GZMB	Granzyme B (Granzyme 2, cytotoxic T-lymphocyte-associated serine esterase 1), isoform CRA_a	GO:0006508	proteolysis	0.653061	0.918613
IFI6	IFI6	interferon, alpha-inducible protein 6	7e-43	IFI6	Interferon alpha-inducible protein 6	GO:0006955	immune response	0.0436992	1.75981
IFI6	IFI6	interferon, alpha-inducible protein 6	7e-43	IFI6	Interferon alpha-inducible protein 6	GO:0060337	type I interferon signaling pathway	0.000470436	5.59078
IFI6	IFI6	interferon, alpha-inducible protein 6	7e-43	IFI6	Interferon alpha-inducible protein 6	GO:0051902	negative regulation of mitochondrial depolarization	0.0602499	23.9605
IFI6	IFI6	interferon, alpha-inducible protein 6	7e-43	IFI6	Interferon alpha-inducible protein 6	GO:0019221	cytokine-mediated signaling pathway	0.0441025	1.92454
IFI6	IFI6	interferon, alpha-inducible protein 6	7e-43	IFI6	Interferon alpha-inducible protein 6	GO:2001240	negative regulation of extrinsic apoptotic signaling pathway in absence of ligand	0.365826	2.28195
IFI6	IFI6	interferon, alpha-inducible protein 6	7e-43	IFI6	Interferon alpha-inducible protein 6	GO:0001836	release of cytochrome c from mitochondria	0.416184	1.91684
IFI6	IFI6	interferon, alpha-inducible protein 6	7e-43	IFI6	Interferon alpha-inducible protein 6	GO:0043154	negative regulation of cysteine-type endopeptidase activity involved in apoptotic process	0.0428765	3.19473
LOC101108705	LOC101108705	glutathione S-transferase Mu 1-like	1e-107	GSTM1	Glutathione S-transferase Mu 1	GO:0006805	xenobiotic metabolic process	0.681649	0.855732
LOC101108705	LOC101108705	glutathione S-transferase Mu 1-like	1e-107	GSTM1	Glutathione S-transferase Mu 1	GO:0070458	cellular detoxification of nitrogen compound	0.116859	9.58419
LOC101108705	LOC101108705	glutathione S-transferase Mu 1-like	1e-107	GSTM1	Glutathione S-transferase Mu 1	GO:0042178	xenobiotic catabolic process	0.220026	4.35645
LOC101108705	LOC101108705	glutathione S-transferase Mu 1-like	1e-107	GSTM1	Glutathione S-transferase Mu 1	GO:0006749	glutathione metabolic process	0.048748	3.88548
LOC101108705	LOC101108705	glutathione S-transferase Mu 1-like	1e-107	GSTM1	Glutathione S-transferase Mu 1	GO:1901687	glutathione derivative biosynthetic process	0.0299076	4.7921
LOC101108705	LOC101108705	glutathione S-transferase Mu 1-like	1e-107	GSTM1	Glutathione S-transferase Mu 1	GO:0044281	small molecule metabolic process	0.988177	0.617287
LOC101108705	LOC101108705	glutathione S-transferase Mu 1-like	1e-107	GSTM1	Glutathione S-transferase Mu 1	GO:0018916	nitrobenzene metabolic process	0.116859	9.58419
LOC101108705	LOC101108705	glutathione S-transferase Mu 1-like	1e-107	GSTM1	Glutathione S-transferase Mu 1	GO:0008152	metabolic process	0.968073	0.581252
LOC101120798	LOC101120798	olfactory receptor 6N2-like	2e-151	OR6N2	Olfactory receptor 6N2	GO:0007165	signal transduction	0.328939	1.07848
LOC101120798	LOC101120798	olfactory receptor 6N2-like	2e-151	OR6N2	Olfactory receptor 6N2	GO:0007608	sensory perception of smell	0.816888	0.806363
LOC101120798	LOC101120798	olfactory receptor 6N2-like	2e-151	OR6N2	Olfactory receptor 6N2	GO:0050911	detection of chemical stimulus involved in sensory perception of smell	0.785439	0.830314
LOC101120798	LOC101120798	olfactory receptor 6N2-like	2e-151	OR6N2	Olfactory receptor 6N2	GO:0007186	G-protein coupled receptor signaling pathway	0.772182	0.869315
LOC101120798	LOC101120798	olfactory receptor 6N2-like	2e-151	OR6N2	Olfactory receptor 6N2	GO:0050896	response to stimulus	0.845279	0.793722
NYAP1	NYAP1	neuronal tyrosine-phosphorylated phosphoinositide-3-kinase adaptor 1	0	NYAP1	Neuronal tyrosine-phosphorylated phosphoinositide-3-kinase adapter 1	GO:0048812	neuron projection morphogenesis	0.58917	1.14098
NYAP1	NYAP1	neuronal tyrosine-phosphorylated phosphoinositide-3-kinase adaptor 1	0	NYAP1	Neuronal tyrosine-phosphorylated phosphoinositide-3-kinase adapter 1	GO:0014065	phosphatidylinositol 3-kinase signaling	0.365826	2.28195
DUSP27	DUSP27	dual specificity phosphatase 27 (putative)	2e-164	DUSP27	Inactive dual specificity phosphatase 27	GO:0006470	protein dephosphorylation	0.59929	0.971371
DUSP27	DUSP27	dual specificity phosphatase 27 (putative)	2e-164	DUSP27	Inactive dual specificity phosphatase 27	GO:0016311	dephosphorylation	0.514026	1.10587
PPBP	PPBP	pro-platelet basic protein (chemokine (C-X-C motif) ligand 7)	2e-22	PPBP	Platelet basic protein	GO:0030168	platelet activation	0.712417	0.826224
PPBP	PPBP	pro-platelet basic protein (chemokine (C-X-C motif) ligand 7)	2e-22	PPBP	Platelet basic protein	GO:0006955	immune response	0.0436992	1.75981
PPBP	PPBP	pro-platelet basic protein (chemokine (C-X-C motif) ligand 7)	2e-22	PPBP	Platelet basic protein	GO:0006935	chemotaxis	0.0121424	2.73834
PPBP	PPBP	pro-platelet basic protein (chemokine (C-X-C motif) ligand 7)	2e-22	PPBP	Platelet basic protein	GO:0015758	glucose transport	0.722485	0.78559
PPBP	PPBP	pro-platelet basic protein (chemokine (C-X-C motif) ligand 7)	2e-22	PPBP	Platelet basic protein	GO:0007596	blood coagulation	0.700036	0.873054
PPBP	PPBP	pro-platelet basic protein (chemokine (C-X-C motif) ligand 7)	2e-22	PPBP	Platelet basic protein	GO:0002576	platelet degranulation	0.381508	1.36917
PPBP	PPBP	pro-platelet basic protein (chemokine (C-X-C motif) ligand 7)	2e-22	PPBP	Platelet basic protein	GO:0051781	positive regulation of cell division	0.0795093	3.12528
PPBP	PPBP	pro-platelet basic protein (chemokine (C-X-C motif) ligand 7)	2e-22	PPBP	Platelet basic protein	GO:0042742	defense response to bacterium	0.419861	1.2836
ZNF19	ZNF19	zinc finger protein 19	0	ZNF19	Zinc finger protein 19	GO:0006355	regulation of transcription, DNA-templated	0.484761	1.01584
ZNF19	ZNF19	zinc finger protein 19	0	ZNF19	Zinc finger protein 19	GO:0006351	transcription, DNA-templated	0.561886	0.984678
CITED4	CITED4	Cbp/p300-interacting transactivator, with Glu/Asp-rich carboxy-terminal domain, 4	9e-30	CITED4	Cbp/p300-interacting transactivator 4	GO:0006355	regulation of transcription, DNA-templated	0.484761	1.01584
CITED4	CITED4	Cbp/p300-interacting transactivator, with Glu/Asp-rich carboxy-terminal domain, 4	9e-30	CITED4	Cbp/p300-interacting transactivator 4	GO:0043627	response to estrogen	0.00846872	4.27866
CITED4	CITED4	Cbp/p300-interacting transactivator, with Glu/Asp-rich carboxy-terminal domain, 4	9e-30	CITED4	Cbp/p300-interacting transactivator 4	GO:0045893	positive regulation of transcription, DNA-templated	0.335574	1.16662
CITED4	CITED4	Cbp/p300-interacting transactivator, with Glu/Asp-rich carboxy-terminal domain, 4	9e-30	CITED4	Cbp/p300-interacting transactivator 4	GO:0006351	transcription, DNA-templated	0.561886	0.984678
SKOR1	SKOR1	SKI family transcriptional corepressor 1	9e-137	SKOR1	SKI family transcriptional corepressor 1	GO:0006355	regulation of transcription, DNA-templated	0.484761	1.01584
SKOR1	SKOR1	SKI family transcriptional corepressor 1	9e-137	SKOR1	SKI family transcriptional corepressor 1	GO:0000122	negative regulation of transcription from RNA polymerase II promoter	0.0170623	1.74575
SKOR1	SKOR1	SKI family transcriptional corepressor 1	9e-137	SKOR1	SKI family transcriptional corepressor 1	GO:0006351	transcription, DNA-templated	0.561886	0.984678
SKOR1	SKOR1	SKI family transcriptional corepressor 1	9e-137	SKOR1	SKI family transcriptional corepressor 1	GO:0030514	negative regulation of BMP signaling pathway	0.544455	1.29516
SKOR1	SKOR1	SKI family transcriptional corepressor 1	9e-137	SKOR1	SKI family transcriptional corepressor 1	GO:0045892	negative regulation of transcription, DNA-templated	0.366645	1.15346
SKOR1	SKOR1	SKI family transcriptional corepressor 1	9e-137	SKOR1	SKI family transcriptional corepressor 1	GO:0030512	negative regulation of transforming growth factor beta receptor signaling pathway	0.421463	1.40944
UXS1	UXS1	UDP-glucuronate decarboxylase 1	0	UXS1	cDNA FLJ78230	GO:0033320	UDP-D-xylose biosynthetic process	0.0405824	47.921
UXS1	UXS1	UDP-glucuronate decarboxylase 1	0	UXS1	cDNA FLJ78230	GO:0044237	cellular metabolic process	0.884095	0.538438
LOC100037673	LOC100037673	cysteine-rich angiogenic inducer 61	0	CYR61	cDNA FLJ58182, highly similar to Protein CYR61	GO:0044319	wound healing, spreading of cells	0.0795131	15.9737
LOC100037673	LOC100037673	cysteine-rich angiogenic inducer 61	0	CYR61	cDNA FLJ58182, highly similar to Protein CYR61	GO:0060710	chorio-allantoic fusion	0.020489	10.6491
LOC100037673	LOC100037673	cysteine-rich angiogenic inducer 61	0	CYR61	cDNA FLJ58182, highly similar to Protein CYR61	GO:0060591	chondroblast differentiation	0.116859	9.58419
LOC100037673	LOC100037673	cysteine-rich angiogenic inducer 61	0	CYR61	cDNA FLJ58182, highly similar to Protein CYR61	GO:0008283	cell proliferation	0.000584322	2.48092
LOC100037673	LOC100037673	cysteine-rich angiogenic inducer 61	0	CYR61	cDNA FLJ58182, highly similar to Protein CYR61	GO:0003181	atrioventricular valve morphogenesis	0.187055	5.32455
LOC100037673	LOC100037673	cysteine-rich angiogenic inducer 61	0	CYR61	cDNA FLJ58182, highly similar to Protein CYR61	GO:0010811	positive regulation of cell-substrate adhesion	0.473531	1.59737
LOC100037673	LOC100037673	cysteine-rich angiogenic inducer 61	0	CYR61	cDNA FLJ58182, highly similar to Protein CYR61	GO:0045597	positive regulation of cell differentiation	0.161003	2.9043
LOC100037673	LOC100037673	cysteine-rich angiogenic inducer 61	0	CYR61	cDNA FLJ58182, highly similar to Protein CYR61	GO:0003281	ventricular septum development	0.282	3.19473
LOC100037673	LOC100037673	cysteine-rich angiogenic inducer 61	0	CYR61	cDNA FLJ58182, highly similar to Protein CYR61	GO:0002041	intussusceptive angiogenesis	0.0405824	47.921
LOC100037673	LOC100037673	cysteine-rich angiogenic inducer 61	0	CYR61	cDNA FLJ58182, highly similar to Protein CYR61	GO:0009653	anatomical structure morphogenesis	0.0409993	2.47867
LOC100037673	LOC100037673	cysteine-rich angiogenic inducer 61	0	CYR61	cDNA FLJ58182, highly similar to Protein CYR61	GO:0001558	regulation of cell growth	0.754798	0.715238
LOC100037673	LOC100037673	cysteine-rich angiogenic inducer 61	0	CYR61	cDNA FLJ58182, highly similar to Protein CYR61	GO:0030513	positive regulation of BMP signaling pathway	0.0989693	3.99341
LOC100037673	LOC100037673	cysteine-rich angiogenic inducer 61	0	CYR61	cDNA FLJ58182, highly similar to Protein CYR61	GO:0016337	cell-cell adhesion	0.0287728	2.71251
LOC100037673	LOC100037673	cysteine-rich angiogenic inducer 61	0	CYR61	cDNA FLJ58182, highly similar to Protein CYR61	GO:0006935	chemotaxis	0.0121424	2.73834
LOC100037673	LOC100037673	cysteine-rich angiogenic inducer 61	0	CYR61	cDNA FLJ58182, highly similar to Protein CYR61	GO:0030198	extracellular matrix organization	0.477368	1.08911
LOC100037673	LOC100037673	cysteine-rich angiogenic inducer 61	0	CYR61	cDNA FLJ58182, highly similar to Protein CYR61	GO:0045944	positive regulation of transcription from RNA polymerase II promoter	0.0164624	1.64564
LOC100037673	LOC100037673	cysteine-rich angiogenic inducer 61	0	CYR61	cDNA FLJ58182, highly similar to Protein CYR61	GO:0045860	positive regulation of protein kinase activity	0.11225	2.66228
LOC100037673	LOC100037673	cysteine-rich angiogenic inducer 61	0	CYR61	cDNA FLJ58182, highly similar to Protein CYR61	GO:0060716	labyrinthine layer blood vessel development	0.311109	2.81888
LOC100037673	LOC100037673	cysteine-rich angiogenic inducer 61	0	CYR61	cDNA FLJ58182, highly similar to Protein CYR61	GO:0007155	cell adhesion	0.713077	0.87129
LOC100037673	LOC100037673	cysteine-rich angiogenic inducer 61	0	CYR61	cDNA FLJ58182, highly similar to Protein CYR61	GO:0033690	positive regulation of osteoblast proliferation	0.00826312	19.1684
LOC100037673	LOC100037673	cysteine-rich angiogenic inducer 61	0	CYR61	cDNA FLJ58182, highly similar to Protein CYR61	GO:0070372	regulation of ERK1 and ERK2 cascade	0.251656	3.68623
LOC100037673	LOC100037673	cysteine-rich angiogenic inducer 61	0	CYR61	cDNA FLJ58182, highly similar to Protein CYR61	GO:0003278	apoptotic process involved in heart morphogenesis	0.0602499	23.9605
LOC100037673	LOC100037673	cysteine-rich angiogenic inducer 61	0	CYR61	cDNA FLJ58182, highly similar to Protein CYR61	GO:0043066	negative regulation of apoptotic process	0.242022	1.25636
LOC100037673	LOC100037673	cysteine-rich angiogenic inducer 61	0	CYR61	cDNA FLJ58182, highly similar to Protein CYR61	GO:0043065	positive regulation of apoptotic process	0.437618	1.1219
LOC100037673	LOC100037673	cysteine-rich angiogenic inducer 61	0	CYR61	cDNA FLJ58182, highly similar to Protein CYR61	GO:0030335	positive regulation of cell migration	0.710763	0.805394
LOC100037673	LOC100037673	cysteine-rich angiogenic inducer 61	0	CYR61	cDNA FLJ58182, highly similar to Protein CYR61	GO:2000304	positive regulation of ceramide biosynthetic process	0.0602499	23.9605
LOC100037673	LOC100037673	cysteine-rich angiogenic inducer 61	0	CYR61	cDNA FLJ58182, highly similar to Protein CYR61	GO:0060413	atrial septum morphogenesis	0.187055	5.32455
LOC100037673	LOC100037673	cysteine-rich angiogenic inducer 61	0	CYR61	cDNA FLJ58182, highly similar to Protein CYR61	GO:0072593	reactive oxygen species metabolic process	0.175598	2.73834
LOC100037673	LOC100037673	cysteine-rich angiogenic inducer 61	0	CYR61	cDNA FLJ58182, highly similar to Protein CYR61	GO:0010518	positive regulation of phospholipase activity	0.134959	7.98683
LOC100037673	LOC100037673	cysteine-rich angiogenic inducer 61	0	CYR61	cDNA FLJ58182, highly similar to Protein CYR61	GO:0001649	osteoblast differentiation	0.0298068	3.61668
LOC100037673	LOC100037673	cysteine-rich angiogenic inducer 61	0	CYR61	cDNA FLJ58182, highly similar to Protein CYR61	GO:0043280	positive regulation of cysteine-type endopeptidase activity involved in apoptotic process	0.18297	2.66228
LOC100037673	LOC100037673	cysteine-rich angiogenic inducer 61	0	CYR61	cDNA FLJ58182, highly similar to Protein CYR61	GO:0045669	positive regulation of osteoblast differentiation	0.00967337	4.13112
LOC100037673	LOC100037673	cysteine-rich angiogenic inducer 61	0	CYR61	cDNA FLJ58182, highly similar to Protein CYR61	GO:0001934	positive regulation of protein phosphorylation	0.0749264	2.30389
LOC100037673	LOC100037673	cysteine-rich angiogenic inducer 61	0	CYR61	cDNA FLJ58182, highly similar to Protein CYR61	GO:0061036	positive regulation of cartilage development	0.187055	5.32455
HBEGF	HBEGF	heparin-binding EGF-like growth factor	5e-88	HBEGF	Proheparin-binding EGF-like growth factor	GO:0051545	negative regulation of elastin biosynthetic process	0.0405824	47.921
HBEGF	HBEGF	heparin-binding EGF-like growth factor	5e-88	HBEGF	Proheparin-binding EGF-like growth factor	GO:0051897	positive regulation of protein kinase B signaling	0.173915	2.14572
HBEGF	HBEGF	heparin-binding EGF-like growth factor	5e-88	HBEGF	Proheparin-binding EGF-like growth factor	GO:0035313	wound healing, spreading of epidermal cells	0.203712	4.7921
HBEGF	HBEGF	heparin-binding EGF-like growth factor	5e-88	HBEGF	Proheparin-binding EGF-like growth factor	GO:0051549	positive regulation of keratinocyte migration	0.170049	5.99012
HBEGF	HBEGF	heparin-binding EGF-like growth factor	5e-88	HBEGF	Proheparin-binding EGF-like growth factor	GO:0030307	positive regulation of cell growth	0.41439	1.43048
HBEGF	HBEGF	heparin-binding EGF-like growth factor	5e-88	HBEGF	Proheparin-binding EGF-like growth factor	GO:0090303	positive regulation of wound healing	0.203712	4.7921
HBEGF	HBEGF	heparin-binding EGF-like growth factor	5e-88	HBEGF	Proheparin-binding EGF-like growth factor	GO:0008016	regulation of heart contraction	0.544455	1.29516
HBEGF	HBEGF	heparin-binding EGF-like growth factor	5e-88	HBEGF	Proheparin-binding EGF-like growth factor	GO:0007173	epidermal growth factor receptor signaling pathway	0.374786	1.25448
HBEGF	HBEGF	heparin-binding EGF-like growth factor	5e-88	HBEGF	Proheparin-binding EGF-like growth factor	GO:0048011	neurotrophin TRK receptor signaling pathway	0.690918	0.858799
HBEGF	HBEGF	heparin-binding EGF-like growth factor	5e-88	HBEGF	Proheparin-binding EGF-like growth factor	GO:0030335	positive regulation of cell migration	0.710763	0.805394
HBEGF	HBEGF	heparin-binding EGF-like growth factor	5e-88	HBEGF	Proheparin-binding EGF-like growth factor	GO:0048015	phosphatidylinositol-mediated signaling	0.0665074	2.17823
HBEGF	HBEGF	heparin-binding EGF-like growth factor	5e-88	HBEGF	Proheparin-binding EGF-like growth factor	GO:0048661	positive regulation of smooth muscle cell proliferation	0.580594	1.1688
HBEGF	HBEGF	heparin-binding EGF-like growth factor	5e-88	HBEGF	Proheparin-binding EGF-like growth factor	GO:0007165	signal transduction	0.328939	1.07848
HBEGF	HBEGF	heparin-binding EGF-like growth factor	5e-88	HBEGF	Proheparin-binding EGF-like growth factor	GO:0007517	muscle organ development	0.364881	1.40944
HBEGF	HBEGF	heparin-binding EGF-like growth factor	5e-88	HBEGF	Proheparin-binding EGF-like growth factor	GO:0016477	cell migration	0.337409	1.37902
HBEGF	HBEGF	heparin-binding EGF-like growth factor	5e-88	HBEGF	Proheparin-binding EGF-like growth factor	GO:0008543	fibroblast growth factor receptor signaling pathway	0.271303	1.45215
HBEGF	HBEGF	heparin-binding EGF-like growth factor	5e-88	HBEGF	Proheparin-binding EGF-like growth factor	GO:0045087	innate immune response	0.00488833	1.86402
HBEGF	HBEGF	heparin-binding EGF-like growth factor	5e-88	HBEGF	Proheparin-binding EGF-like growth factor	GO:0038095	Fc-epsilon receptor signaling pathway	0.0799862	1.939
NEUROG2	NEUROG2	neurogenin 2	3e-82	NEUROG2	Neurogenin-2	GO:0006355	regulation of transcription, DNA-templated	0.484761	1.01584
NEUROG2	NEUROG2	neurogenin 2	3e-82	NEUROG2	Neurogenin-2	GO:0021954	central nervous system neuron development	0.296705	2.99506
NEUROG2	NEUROG2	neurogenin 2	3e-82	NEUROG2	Neurogenin-2	GO:0007275	multicellular organismal development	0.0103137	1.58802
NEUROG2	NEUROG2	neurogenin 2	3e-82	NEUROG2	Neurogenin-2	GO:0006351	transcription, DNA-templated	0.561886	0.984678
NEUROG2	NEUROG2	neurogenin 2	3e-82	NEUROG2	Neurogenin-2	GO:0030154	cell differentiation	0.128001	1.35693
NEUROG2	NEUROG2	neurogenin 2	3e-82	NEUROG2	Neurogenin-2	GO:0007399	nervous system development	0.0595232	1.60809
NEUROG2	NEUROG2	neurogenin 2	3e-82	NEUROG2	Neurogenin-2	GO:0051091	positive regulation of sequence-specific DNA binding transcription factor activity	0.456132	1.3129
NEUROG2	NEUROG2	neurogenin 2	3e-82	NEUROG2	Neurogenin-2	GO:0045165	cell fate commitment	0.728153	0.772919
NEUROG2	NEUROG2	neurogenin 2	3e-82	NEUROG2	Neurogenin-2	GO:0007411	axon guidance	0.849106	0.686547
NEUROG2	NEUROG2	neurogenin 2	3e-82	NEUROG2	Neurogenin-2	GO:0045666	positive regulation of neuron differentiation	0.189284	2.05376
NEUROG2	NEUROG2	neurogenin 2	3e-82	NEUROG2	Neurogenin-2	GO:0030182	neuron differentiation	0.127728	1.9323
NEUROG2	NEUROG2	neurogenin 2	3e-82	NEUROG2	Neurogenin-2	GO:0045944	positive regulation of transcription from RNA polymerase II promoter	0.0164624	1.64564
NEUROG2	NEUROG2	neurogenin 2	3e-82	NEUROG2	Neurogenin-2	GO:0030900	forebrain development	0.812452	0.599012
NEUROG2	NEUROG2	neurogenin 2	3e-82	NEUROG2	Neurogenin-2	GO:0001764	neuron migration	0.370433	1.39576
NEUROG2	NEUROG2	neurogenin 2	3e-82	NEUROG2	Neurogenin-2	GO:0022008	neurogenesis	0.175598	2.73834
KRT71	KRT71	Keratin 71	0	KRT71	Keratin, type II cytoskeletal 71	GO:0031069	hair follicle morphogenesis	0.416184	1.91684
PRPF38B	PRPF38B	PRP38 pre-mRNA processing factor 38 (yeast) domain containing B	0	PRPF38B	Pre-mRNA-splicing factor 38B	GO:0006397	mRNA processing	0.725994	0.831
PRPF38B	PRPF38B	PRP38 pre-mRNA processing factor 38 (yeast) domain containing B	0	PRPF38B	Pre-mRNA-splicing factor 38B	GO:0008380	RNA splicing	0.524267	1.02898
PODXL2	PODXL2	podocalyxin-like 2	2e-60	PODXL2	Podocalyxin-like protein 2	GO:0007155	cell adhesion	0.713077	0.87129
PODXL2	PODXL2	podocalyxin-like 2	2e-60	PODXL2	Podocalyxin-like protein 2	GO:0050901	leukocyte tethering or rolling	0.236005	3.99341
ADAMTS4	ADAMTS4	ADAM metallopeptidase with thrombospondin type 1 motif, 4	0	ADAMTS4	cDNA FLJ76304, highly similar to Homo sapiens ADAM metallopeptidase with thrombospondin type 1 motif, 4 (ADAMTS4), mRNA	GO:0001501	skeletal system development	0.200194	1.64113
ADAMTS4	ADAMTS4	ADAM metallopeptidase with thrombospondin type 1 motif, 4	0	ADAMTS4	cDNA FLJ76304, highly similar to Homo sapiens ADAM metallopeptidase with thrombospondin type 1 motif, 4 (ADAMTS4), mRNA	GO:0006508	proteolysis	0.653061	0.918613
IFIT3	IFIT3	interferon-induced protein with tetratricopeptide repeats 3	0	IFIT3	cDNA FLJ53454, highly similar to Interferon-induced protein with tetratricopeptide repeats 3	GO:0043066	negative regulation of apoptotic process	0.242022	1.25636
IFIT3	IFIT3	interferon-induced protein with tetratricopeptide repeats 3	0	IFIT3	cDNA FLJ53454, highly similar to Interferon-induced protein with tetratricopeptide repeats 3	GO:0008285	negative regulation of cell proliferation	0.303605	1.23508
IFIT3	IFIT3	interferon-induced protein with tetratricopeptide repeats 3	0	IFIT3	cDNA FLJ53454, highly similar to Interferon-induced protein with tetratricopeptide repeats 3	GO:0035457	cellular response to interferon-alpha	0.134959	7.98683
IFIT3	IFIT3	interferon-induced protein with tetratricopeptide repeats 3	0	IFIT3	cDNA FLJ53454, highly similar to Interferon-induced protein with tetratricopeptide repeats 3	GO:0019221	cytokine-mediated signaling pathway	0.0441025	1.92454
IFIT3	IFIT3	interferon-induced protein with tetratricopeptide repeats 3	0	IFIT3	cDNA FLJ53454, highly similar to Interferon-induced protein with tetratricopeptide repeats 3	GO:0009615	response to virus	0.00497175	2.97441
IFIT3	IFIT3	interferon-induced protein with tetratricopeptide repeats 3	0	IFIT3	cDNA FLJ53454, highly similar to Interferon-induced protein with tetratricopeptide repeats 3	GO:0051607	defense response to virus	9.40895e-05	4.07838
IFIT3	IFIT3	interferon-induced protein with tetratricopeptide repeats 3	0	IFIT3	cDNA FLJ53454, highly similar to Interferon-induced protein with tetratricopeptide repeats 3	GO:0060337	type I interferon signaling pathway	0.000470436	5.59078
IFIT3	IFIT3	interferon-induced protein with tetratricopeptide repeats 3	0	IFIT3	cDNA FLJ53454, highly similar to Interferon-induced protein with tetratricopeptide repeats 3	GO:0045087	innate immune response	0.00488833	1.86402
LOC101103902	LOC101103902	gasdermin-C-like	3e-138	GSDMC	Gasdermin-C	GO:0008150	biological_process	0.369857	1.12315
LOC101102731	LOC101102731	alpha-fetoprotein-like	2e-136	AFP	cDNA FLJ51509, highly similar to Alpha-fetoprotein	GO:0019953	sexual reproduction	0.0282771	8.7129
LOC101102731	LOC101102731	alpha-fetoprotein-like	2e-136	AFP	cDNA FLJ51509, highly similar to Alpha-fetoprotein	GO:0042448	progesterone metabolic process	0.282	3.19473
LOC101102731	LOC101102731	alpha-fetoprotein-like	2e-136	AFP	cDNA FLJ51509, highly similar to Alpha-fetoprotein	GO:0006810	transport	0.872382	0.823119
LOC101102731	LOC101102731	alpha-fetoprotein-like	2e-136	AFP	cDNA FLJ51509, highly similar to Alpha-fetoprotein	GO:0001542	ovulation from ovarian follicle	0.187055	5.32455
LOC101102731	LOC101102731	alpha-fetoprotein-like	2e-136	AFP	cDNA FLJ51509, highly similar to Alpha-fetoprotein	GO:0060395	SMAD protein signal transduction	0.0626735	5.32455
FOXR1	FOXR1	forkhead box R1	2e-118	FOXR1	Forkhead box protein R1	GO:0007389	pattern specification process	0.226328	1.86705
FOXR1	FOXR1	forkhead box R1	2e-118	FOXR1	Forkhead box protein R1	GO:0006355	regulation of transcription, DNA-templated	0.484761	1.01584
FOXR1	FOXR1	forkhead box R1	2e-118	FOXR1	Forkhead box protein R1	GO:0048513	organ development	0.00397882	11.0587
FOXR1	FOXR1	forkhead box R1	2e-118	FOXR1	Forkhead box protein R1	GO:0009790	embryo development	0.250852	1.59737
FOXR1	FOXR1	forkhead box R1	2e-118	FOXR1	Forkhead box protein R1	GO:0000122	negative regulation of transcription from RNA polymerase II promoter	0.0170623	1.74575
FOXR1	FOXR1	forkhead box R1	2e-118	FOXR1	Forkhead box protein R1	GO:0006351	transcription, DNA-templated	0.561886	0.984678
FOXR1	FOXR1	forkhead box R1	2e-118	FOXR1	Forkhead box protein R1	GO:0051090	regulation of sequence-specific DNA binding transcription factor activity	0.161003	2.9043
FOXR1	FOXR1	forkhead box R1	2e-118	FOXR1	Forkhead box protein R1	GO:0009888	tissue development	0.0989693	3.99341
MRPL19	MRPL19	mitochondrial ribosomal protein L19	4e-145	MRPL19	cDNA FLJ76832, highly similar to Homo sapiens mitochondrial ribosomal protein L19 (MRPL19), mRNA	GO:0006412	translation	0.902026	0.640369
SHOX2	SHOX2	short stature homeobox 2	2e-103	SHOX2	cDNA FLJ38019 fis, clone CTONG2012758, highly similar to Short stature homeobox protein 2	GO:0030326	embryonic limb morphogenesis	0.710792	0.81222
SHOX2	SHOX2	short stature homeobox 2	2e-103	SHOX2	cDNA FLJ38019 fis, clone CTONG2012758, highly similar to Short stature homeobox protein 2	GO:0048598	embryonic morphogenesis	0.311109	2.81888
SHOX2	SHOX2	short stature homeobox 2	2e-103	SHOX2	cDNA FLJ38019 fis, clone CTONG2012758, highly similar to Short stature homeobox protein 2	GO:0007507	heart development	0.898204	0.515279
SHOX2	SHOX2	short stature homeobox 2	2e-103	SHOX2	cDNA FLJ38019 fis, clone CTONG2012758, highly similar to Short stature homeobox protein 2	GO:0045880	positive regulation of smoothened signaling pathway	0.00761651	8.45664
SHOX2	SHOX2	short stature homeobox 2	2e-103	SHOX2	cDNA FLJ38019 fis, clone CTONG2012758, highly similar to Short stature homeobox protein 2	GO:0002063	chondrocyte development	0.266985	3.42293
SHOX2	SHOX2	short stature homeobox 2	2e-103	SHOX2	cDNA FLJ38019 fis, clone CTONG2012758, highly similar to Short stature homeobox protein 2	GO:0048743	positive regulation of skeletal muscle fiber development	0.0602499	23.9605
SHOX2	SHOX2	short stature homeobox 2	2e-103	SHOX2	cDNA FLJ38019 fis, clone CTONG2012758, highly similar to Short stature homeobox protein 2	GO:0002062	chondrocyte differentiation	0.494856	1.49753
SHOX2	SHOX2	short stature homeobox 2	2e-103	SHOX2	cDNA FLJ38019 fis, clone CTONG2012758, highly similar to Short stature homeobox protein 2	GO:0045944	positive regulation of transcription from RNA polymerase II promoter	0.0164624	1.64564
SHOX2	SHOX2	short stature homeobox 2	2e-103	SHOX2	cDNA FLJ38019 fis, clone CTONG2012758, highly similar to Short stature homeobox protein 2	GO:0060351	cartilage development involved in endochondral bone morphogenesis	0.152686	6.84585
SHOX2	SHOX2	short stature homeobox 2	2e-103	SHOX2	cDNA FLJ38019 fis, clone CTONG2012758, highly similar to Short stature homeobox protein 2	GO:2000172	regulation of branching morphogenesis of a nerve	0.0602499	23.9605
SHOX2	SHOX2	short stature homeobox 2	2e-103	SHOX2	cDNA FLJ38019 fis, clone CTONG2012758, highly similar to Short stature homeobox protein 2	GO:0006355	regulation of transcription, DNA-templated	0.484761	1.01584
SHOX2	SHOX2	short stature homeobox 2	2e-103	SHOX2	cDNA FLJ38019 fis, clone CTONG2012758, highly similar to Short stature homeobox protein 2	GO:0060415	muscle tissue morphogenesis	0.0983802	11.9802
SHOX2	SHOX2	short stature homeobox 2	2e-103	SHOX2	cDNA FLJ38019 fis, clone CTONG2012758, highly similar to Short stature homeobox protein 2	GO:0003170	heart valve development	0.0602499	23.9605
SHOX2	SHOX2	short stature homeobox 2	2e-103	SHOX2	cDNA FLJ38019 fis, clone CTONG2012758, highly similar to Short stature homeobox protein 2	GO:0002053	positive regulation of mesenchymal cell proliferation	0.494856	1.49753
SHOX2	SHOX2	short stature homeobox 2	2e-103	SHOX2	cDNA FLJ38019 fis, clone CTONG2012758, highly similar to Short stature homeobox protein 2	GO:0007275	multicellular organismal development	0.0103137	1.58802
SHOX2	SHOX2	short stature homeobox 2	2e-103	SHOX2	cDNA FLJ38019 fis, clone CTONG2012758, highly similar to Short stature homeobox protein 2	GO:0032330	regulation of chondrocyte differentiation	0.203712	4.7921
SHOX2	SHOX2	short stature homeobox 2	2e-103	SHOX2	cDNA FLJ38019 fis, clone CTONG2012758, highly similar to Short stature homeobox protein 2	GO:0000122	negative regulation of transcription from RNA polymerase II promoter	0.0170623	1.74575
SHOX2	SHOX2	short stature homeobox 2	2e-103	SHOX2	cDNA FLJ38019 fis, clone CTONG2012758, highly similar to Short stature homeobox protein 2	GO:0001649	osteoblast differentiation	0.0298068	3.61668
SHOX2	SHOX2	short stature homeobox 2	2e-103	SHOX2	cDNA FLJ38019 fis, clone CTONG2012758, highly similar to Short stature homeobox protein 2	GO:0003209	cardiac atrium morphogenesis	0.134959	7.98683
SHOX2	SHOX2	short stature homeobox 2	2e-103	SHOX2	cDNA FLJ38019 fis, clone CTONG2012758, highly similar to Short stature homeobox protein 2	GO:0007399	nervous system development	0.0595232	1.60809
SHOX2	SHOX2	short stature homeobox 2	2e-103	SHOX2	cDNA FLJ38019 fis, clone CTONG2012758, highly similar to Short stature homeobox protein 2	GO:0001501	skeletal system development	0.200194	1.64113
SHOX2	SHOX2	short stature homeobox 2	2e-103	SHOX2	cDNA FLJ38019 fis, clone CTONG2012758, highly similar to Short stature homeobox protein 2	GO:0048557	embryonic digestive tract morphogenesis	0.0626735	5.32455
SHOX2	SHOX2	short stature homeobox 2	2e-103	SHOX2	cDNA FLJ38019 fis, clone CTONG2012758, highly similar to Short stature homeobox protein 2	GO:0060272	embryonic skeletal joint morphogenesis	0.236005	3.99341
SHOX2	SHOX2	short stature homeobox 2	2e-103	SHOX2	cDNA FLJ38019 fis, clone CTONG2012758, highly similar to Short stature homeobox protein 2	GO:0035115	embryonic forelimb morphogenesis	0.146646	3.09168
SHOX2	SHOX2	short stature homeobox 2	2e-103	SHOX2	cDNA FLJ38019 fis, clone CTONG2012758, highly similar to Short stature homeobox protein 2	GO:0050772	positive regulation of axonogenesis	0.391527	2.08352
SFRP4	SFRP4	secreted frizzled-related protein 4	0	SFRP4	cDNA FLJ53955, highly similar to Secreted frizzled-related protein 4	GO:0008406	gonad development	0.451303	1.71146
SFRP4	SFRP4	secreted frizzled-related protein 4	0	SFRP4	cDNA FLJ53955, highly similar to Secreted frizzled-related protein 4	GO:0060429	epithelium development	0.187055	5.32455
SFRP4	SFRP4	secreted frizzled-related protein 4	0	SFRP4	cDNA FLJ53955, highly similar to Secreted frizzled-related protein 4	GO:0008285	negative regulation of cell proliferation	0.303605	1.23508
SFRP4	SFRP4	secreted frizzled-related protein 4	0	SFRP4	cDNA FLJ53955, highly similar to Secreted frizzled-related protein 4	GO:1902174	positive regulation of keratinocyte apoptotic process	0.0602499	23.9605
SFRP4	SFRP4	secreted frizzled-related protein 4	0	SFRP4	cDNA FLJ53955, highly similar to Secreted frizzled-related protein 4	GO:0090263	positive regulation of canonical Wnt signaling pathway	0.125651	2.52216
SFRP4	SFRP4	secreted frizzled-related protein 4	0	SFRP4	cDNA FLJ53955, highly similar to Secreted frizzled-related protein 4	GO:0009790	embryo development	0.250852	1.59737
SFRP4	SFRP4	secreted frizzled-related protein 4	0	SFRP4	cDNA FLJ53955, highly similar to Secreted frizzled-related protein 4	GO:0007409	axonogenesis	0.630648	0.939627
SFRP4	SFRP4	secreted frizzled-related protein 4	0	SFRP4	cDNA FLJ53955, highly similar to Secreted frizzled-related protein 4	GO:0043433	negative regulation of sequence-specific DNA binding transcription factor activity	0.722485	0.78559
SFRP4	SFRP4	secreted frizzled-related protein 4	0	SFRP4	cDNA FLJ53955, highly similar to Secreted frizzled-related protein 4	GO:0030154	cell differentiation	0.128001	1.35693
SFRP4	SFRP4	secreted frizzled-related protein 4	0	SFRP4	cDNA FLJ53955, highly similar to Secreted frizzled-related protein 4	GO:0046697	decidualization	0.251656	3.68623
SFRP4	SFRP4	secreted frizzled-related protein 4	0	SFRP4	cDNA FLJ53955, highly similar to Secreted frizzled-related protein 4	GO:0046329	negative regulation of JNK cascade	0.339035	2.52216
SFRP4	SFRP4	secreted frizzled-related protein 4	0	SFRP4	cDNA FLJ53955, highly similar to Secreted frizzled-related protein 4	GO:0022601	menstrual cycle phase	0.0983802	11.9802
SFRP4	SFRP4	secreted frizzled-related protein 4	0	SFRP4	cDNA FLJ53955, highly similar to Secreted frizzled-related protein 4	GO:0009725	response to hormone	0.716699	0.798683
SFRP4	SFRP4	secreted frizzled-related protein 4	0	SFRP4	cDNA FLJ53955, highly similar to Secreted frizzled-related protein 4	GO:0016055	Wnt signaling pathway	0.38283	1.24148
SFRP4	SFRP4	secreted frizzled-related protein 4	0	SFRP4	cDNA FLJ53955, highly similar to Secreted frizzled-related protein 4	GO:0090090	negative regulation of canonical Wnt signaling pathway	0.00933962	3.5497
SFRP4	SFRP4	secreted frizzled-related protein 4	0	SFRP4	cDNA FLJ53955, highly similar to Secreted frizzled-related protein 4	GO:0001944	vasculature development	0.484304	1.54584
SFRP4	SFRP4	secreted frizzled-related protein 4	0	SFRP4	cDNA FLJ53955, highly similar to Secreted frizzled-related protein 4	GO:0043065	positive regulation of apoptotic process	0.437618	1.1219
SFRP4	SFRP4	secreted frizzled-related protein 4	0	SFRP4	cDNA FLJ53955, highly similar to Secreted frizzled-related protein 4	GO:2000119	negative regulation of sodium-dependent phosphate transport	0.0405824	47.921
SFRP4	SFRP4	secreted frizzled-related protein 4	0	SFRP4	cDNA FLJ53955, highly similar to Secreted frizzled-related protein 4	GO:0060056	mammary gland involution	0.152686	6.84585
SFRP4	SFRP4	secreted frizzled-related protein 4	0	SFRP4	cDNA FLJ53955, highly similar to Secreted frizzled-related protein 4	GO:0055062	phosphate ion homeostasis	0.116859	9.58419
SFRP4	SFRP4	secreted frizzled-related protein 4	0	SFRP4	cDNA FLJ53955, highly similar to Secreted frizzled-related protein 4	GO:0007275	multicellular organismal development	0.0103137	1.58802
SFRP4	SFRP4	secreted frizzled-related protein 4	0	SFRP4	cDNA FLJ53955, highly similar to Secreted frizzled-related protein 4	GO:0010628	positive regulation of gene expression	0.0647533	2.04541
SFRP4	SFRP4	secreted frizzled-related protein 4	0	SFRP4	cDNA FLJ53955, highly similar to Secreted frizzled-related protein 4	GO:0045606	positive regulation of epidermal cell differentiation	0.0602499	23.9605
SFRP4	SFRP4	secreted frizzled-related protein 4	0	SFRP4	cDNA FLJ53955, highly similar to Secreted frizzled-related protein 4	GO:0007420	brain development	0.246816	1.44485
SFRP4	SFRP4	secreted frizzled-related protein 4	0	SFRP4	cDNA FLJ53955, highly similar to Secreted frizzled-related protein 4	GO:0002092	positive regulation of receptor internalization	0.311109	2.81888
HERC6	HERC6	HECT and RLD domain containing E3 ubiquitin protein ligase family member 6	0	HERC6	cDNA FLJ39849 fis, clone SPLEN2014711, highly similar to Homo sapiens hect domain and RLD 6 (HERC6), transcript variant 1, mRNA	GO:0016567	protein ubiquitination	0.879801	0.668665
HERC6	HERC6	HECT and RLD domain containing E3 ubiquitin protein ligase family member 6	0	HERC6	cDNA FLJ39849 fis, clone SPLEN2014711, highly similar to Homo sapiens hect domain and RLD 6 (HERC6), transcript variant 1, mRNA	GO:0042787	protein ubiquitination involved in ubiquitin-dependent protein catabolic process	0.698604	0.840719
DUSP9	DUSP9	dual specificity phosphatase 9	3e-132	DUSP9	Dual specificity protein phosphatase homolog hMKP-R	GO:0007254	JNK cascade	0.733705	0.76065
DUSP9	DUSP9	dual specificity phosphatase 9	3e-132	DUSP9	Dual specificity protein phosphatase homolog hMKP-R	GO:0035335	peptidyl-tyrosine dephosphorylation	0.640912	0.921557
DUSP9	DUSP9	dual specificity phosphatase 9	3e-132	DUSP9	Dual specificity protein phosphatase homolog hMKP-R	GO:0000188	inactivation of MAPK activity	0.105482	3.83368
DUSP9	DUSP9	dual specificity phosphatase 9	3e-132	DUSP9	Dual specificity protein phosphatase homolog hMKP-R	GO:0006470	protein dephosphorylation	0.59929	0.971371
DUSP9	DUSP9	dual specificity phosphatase 9	3e-132	DUSP9	Dual specificity protein phosphatase homolog hMKP-R	GO:0016311	dephosphorylation	0.514026	1.10587
HBZ	HBZ	hemoglobin, zeta	4e-16	HBZ	Hemoglobin subunit zeta	GO:0043249	erythrocyte maturation	0.0325454	7.98683
HBZ	HBZ	hemoglobin, zeta	4e-16	HBZ	Hemoglobin subunit zeta	GO:0006810	transport	0.872382	0.823119
HBZ	HBZ	hemoglobin, zeta	4e-16	HBZ	Hemoglobin subunit zeta	GO:0000122	negative regulation of transcription from RNA polymerase II promoter	0.0170623	1.74575
HBZ	HBZ	hemoglobin, zeta	4e-16	HBZ	Hemoglobin subunit zeta	GO:0015671	oxygen transport	0.0325454	7.98683
MTSS1L	MTSS1L	metastasis suppressor 1-like	2e-158	MTSS1L	MTSS1-like protein	GO:0007165	signal transduction	0.328939	1.07848
MTSS1L	MTSS1L	metastasis suppressor 1-like	2e-158	MTSS1L	MTSS1-like protein	GO:0046847	filopodium assembly	0.391527	2.08352
NELL1	NELL1	NEL-like 1 (chicken)	0	NELL1	cDNA FLJ45906 fis, clone OCBBF3026979, highly similar to Protein kinase C-binding protein NELL1	GO:0010468	regulation of gene expression	0.457364	1.20809
NELL1	NELL1	NEL-like 1 (chicken)	0	NELL1	cDNA FLJ45906 fis, clone OCBBF3026979, highly similar to Protein kinase C-binding protein NELL1	GO:0033689	negative regulation of osteoblast proliferation	0.152686	6.84585
NELL1	NELL1	NEL-like 1 (chicken)	0	NELL1	cDNA FLJ45906 fis, clone OCBBF3026979, highly similar to Protein kinase C-binding protein NELL1	GO:0030501	positive regulation of bone mineralization	0.473531	1.59737
NELL1	NELL1	NEL-like 1 (chicken)	0	NELL1	cDNA FLJ45906 fis, clone OCBBF3026979, highly similar to Protein kinase C-binding protein NELL1	GO:0030154	cell differentiation	0.128001	1.35693
NELL1	NELL1	NEL-like 1 (chicken)	0	NELL1	cDNA FLJ45906 fis, clone OCBBF3026979, highly similar to Protein kinase C-binding protein NELL1	GO:0007399	nervous system development	0.0595232	1.60809
NELL1	NELL1	NEL-like 1 (chicken)	0	NELL1	cDNA FLJ45906 fis, clone OCBBF3026979, highly similar to Protein kinase C-binding protein NELL1	GO:0045669	positive regulation of osteoblast differentiation	0.00967337	4.13112
NELL1	NELL1	NEL-like 1 (chicken)	0	NELL1	cDNA FLJ45906 fis, clone OCBBF3026979, highly similar to Protein kinase C-binding protein NELL1	GO:0016310	phosphorylation	0.994308	0.44548
NELL1	NELL1	NEL-like 1 (chicken)	0	NELL1	cDNA FLJ45906 fis, clone OCBBF3026979, highly similar to Protein kinase C-binding protein NELL1	GO:2000599	negative regulation of cyclin catabolic process	0.0795131	15.9737
NELL1	NELL1	NEL-like 1 (chicken)	0	NELL1	cDNA FLJ45906 fis, clone OCBBF3026979, highly similar to Protein kinase C-binding protein NELL1	GO:0055114	oxidation-reduction process	0.977525	0.540716
AARD	AARD	alanine and arginine rich domain containing protein	1e-30	AARD	Alanine and arginine-rich domain-containing protein	GO:0030324	lung development	0.337014	1.48209
CCND1	CCND1	Cyclin D1	5e-66	CCND1	cDNA FLJ51281, highly similar to G1/S-specific cyclin-D1	GO:0014070	response to organic cyclic compound	0.69334	0.833408
CCND1	CCND1	Cyclin D1	5e-66	CCND1	cDNA FLJ51281, highly similar to G1/S-specific cyclin-D1	GO:0043627	response to estrogen	0.00846872	4.27866
CCND1	CCND1	Cyclin D1	5e-66	CCND1	cDNA FLJ51281, highly similar to G1/S-specific cyclin-D1	GO:2000045	regulation of G1/S transition of mitotic cell cycle	0.203712	4.7921
CCND1	CCND1	Cyclin D1	5e-66	CCND1	cDNA FLJ51281, highly similar to G1/S-specific cyclin-D1	GO:0030968	endoplasmic reticulum unfolded protein response	0.0340314	2.92201
CCND1	CCND1	Cyclin D1	5e-66	CCND1	cDNA FLJ51281, highly similar to G1/S-specific cyclin-D1	GO:0010039	response to iron ion	0.251656	3.68623
CCND1	CCND1	Cyclin D1	5e-66	CCND1	cDNA FLJ51281, highly similar to G1/S-specific cyclin-D1	GO:0032026	response to magnesium ion	0.020489	10.6491
CCND1	CCND1	Cyclin D1	5e-66	CCND1	cDNA FLJ51281, highly similar to G1/S-specific cyclin-D1	GO:0045444	fat cell differentiation	0.67266	0.904169
CCND1	CCND1	Cyclin D1	5e-66	CCND1	cDNA FLJ51281, highly similar to G1/S-specific cyclin-D1	GO:0033197	response to vitamin E	0.236005	3.99341
CCND1	CCND1	Cyclin D1	5e-66	CCND1	cDNA FLJ51281, highly similar to G1/S-specific cyclin-D1	GO:0016055	Wnt signaling pathway	0.38283	1.24148
CCND1	CCND1	Cyclin D1	5e-66	CCND1	cDNA FLJ51281, highly similar to G1/S-specific cyclin-D1	GO:0051412	response to corticosterone	0.0142352	6.53468
CCND1	CCND1	Cyclin D1	5e-66	CCND1	cDNA FLJ51281, highly similar to G1/S-specific cyclin-D1	GO:0071310	cellular response to organic substance	0.0457723	3.99341
CCND1	CCND1	Cyclin D1	5e-66	CCND1	cDNA FLJ51281, highly similar to G1/S-specific cyclin-D1	GO:0010243	response to organonitrogen compound	0.153792	2.99506
CCND1	CCND1	Cyclin D1	5e-66	CCND1	cDNA FLJ51281, highly similar to G1/S-specific cyclin-D1	GO:0051384	response to glucocorticoid	0.194481	2.02483
CCND1	CCND1	Cyclin D1	5e-66	CCND1	cDNA FLJ51281, highly similar to G1/S-specific cyclin-D1	GO:0000122	negative regulation of transcription from RNA polymerase II promoter	0.0170623	1.74575
CCND1	CCND1	Cyclin D1	5e-66	CCND1	cDNA FLJ51281, highly similar to G1/S-specific cyclin-D1	GO:0048545	response to steroid hormone	0.175598	2.73834
CCND1	CCND1	Cyclin D1	5e-66	CCND1	cDNA FLJ51281, highly similar to G1/S-specific cyclin-D1	GO:0070141	response to UV-A	0.00404458	31.9473
CCND1	CCND1	Cyclin D1	5e-66	CCND1	cDNA FLJ51281, highly similar to G1/S-specific cyclin-D1	GO:0001889	liver development	0.783337	0.656452
CCND1	CCND1	Cyclin D1	5e-66	CCND1	cDNA FLJ51281, highly similar to G1/S-specific cyclin-D1	GO:0051592	response to calcium ion	0.311472	1.80834
CCND1	CCND1	Cyclin D1	5e-66	CCND1	cDNA FLJ51281, highly similar to G1/S-specific cyclin-D1	GO:0033598	mammary gland epithelial cell proliferation	0.203712	4.7921
CCND1	CCND1	Cyclin D1	5e-66	CCND1	cDNA FLJ51281, highly similar to G1/S-specific cyclin-D1	GO:0007049	cell cycle	0.698072	0.886058
CCND1	CCND1	Cyclin D1	5e-66	CCND1	cDNA FLJ51281, highly similar to G1/S-specific cyclin-D1	GO:0000278	mitotic cell cycle	0.990509	0.349788
CCND1	CCND1	Cyclin D1	5e-66	CCND1	cDNA FLJ51281, highly similar to G1/S-specific cyclin-D1	GO:0051301	cell division	0.893741	0.630539
CCND1	CCND1	Cyclin D1	5e-66	CCND1	cDNA FLJ51281, highly similar to G1/S-specific cyclin-D1	GO:0008284	positive regulation of cell proliferation	0.176089	1.36318
CCND1	CCND1	Cyclin D1	5e-66	CCND1	cDNA FLJ51281, highly similar to G1/S-specific cyclin-D1	GO:0010165	response to X-ray	0.311109	2.81888
CCND1	CCND1	Cyclin D1	5e-66	CCND1	cDNA FLJ51281, highly similar to G1/S-specific cyclin-D1	GO:0045471	response to ethanol	0.128588	2.12982
CCND1	CCND1	Cyclin D1	5e-66	CCND1	cDNA FLJ51281, highly similar to G1/S-specific cyclin-D1	GO:0031100	organ regeneration	0.0146984	4.5639
CCND1	CCND1	Cyclin D1	5e-66	CCND1	cDNA FLJ51281, highly similar to G1/S-specific cyclin-D1	GO:0030178	negative regulation of Wnt signaling pathway	0.637058	0.998354
CCND1	CCND1	Cyclin D1	5e-66	CCND1	cDNA FLJ51281, highly similar to G1/S-specific cyclin-D1	GO:0045737	positive regulation of cyclin-dependent protein kinase activity	0.220026	4.35645
CCND1	CCND1	Cyclin D1	5e-66	CCND1	cDNA FLJ51281, highly similar to G1/S-specific cyclin-D1	GO:0000079	regulation of cyclin-dependent protein serine/threonine kinase activity	0.704761	0.826224
CCND1	CCND1	Cyclin D1	5e-66	CCND1	cDNA FLJ51281, highly similar to G1/S-specific cyclin-D1	GO:0000082	G1/S transition of mitotic cell cycle	0.845462	0.599012
CCND1	CCND1	Cyclin D1	5e-66	CCND1	cDNA FLJ51281, highly similar to G1/S-specific cyclin-D1	GO:0030857	negative regulation of epithelial cell differentiation	0.152686	6.84585
CCND1	CCND1	Cyclin D1	5e-66	CCND1	cDNA FLJ51281, highly similar to G1/S-specific cyclin-D1	GO:0051726	regulation of cell cycle	0.587291	1.0196
CCND1	CCND1	Cyclin D1	5e-66	CCND1	cDNA FLJ51281, highly similar to G1/S-specific cyclin-D1	GO:0000320	re-entry into mitotic cell cycle	0.0795131	15.9737
CCND1	CCND1	Cyclin D1	5e-66	CCND1	cDNA FLJ51281, highly similar to G1/S-specific cyclin-D1	GO:0060070	canonical Wnt signaling pathway	0.46292	1.29516
CCND1	CCND1	Cyclin D1	5e-66	CCND1	cDNA FLJ51281, highly similar to G1/S-specific cyclin-D1	GO:0010033	response to organic substance	0.482977	1.2447
CCND1	CCND1	Cyclin D1	5e-66	CCND1	cDNA FLJ51281, highly similar to G1/S-specific cyclin-D1	GO:0042493	response to drug	0.117176	1.57635
CCND1	CCND1	Cyclin D1	5e-66	CCND1	cDNA FLJ51281, highly similar to G1/S-specific cyclin-D1	GO:0006974	cellular response to DNA damage stimulus	0.965735	0.476826
CCND1	CCND1	Cyclin D1	5e-66	CCND1	cDNA FLJ51281, highly similar to G1/S-specific cyclin-D1	GO:0007595	lactation	0.59757	1.11444
CCND1	CCND1	Cyclin D1	5e-66	CCND1	cDNA FLJ51281, highly similar to G1/S-specific cyclin-D1	GO:0001934	positive regulation of protein phosphorylation	0.0749264	2.30389
CCND1	CCND1	Cyclin D1	5e-66	CCND1	cDNA FLJ51281, highly similar to G1/S-specific cyclin-D1	GO:0033327	Leydig cell differentiation	0.251656	3.68623
CCND1	CCND1	Cyclin D1	5e-66	CCND1	cDNA FLJ51281, highly similar to G1/S-specific cyclin-D1	GO:0006468	protein phosphorylation	0.913818	0.657578
CCND1	CCND1	Cyclin D1	5e-66	CCND1	cDNA FLJ51281, highly similar to G1/S-specific cyclin-D1	GO:0031571	mitotic G1 DNA damage checkpoint	0.203712	4.7921
CCND1	CCND1	Cyclin D1	5e-66	CCND1	cDNA FLJ51281, highly similar to G1/S-specific cyclin-D1	GO:0033601	positive regulation of mammary gland epithelial cell proliferation	0.0983802	11.9802
CCND1	CCND1	Cyclin D1	5e-66	CCND1	cDNA FLJ51281, highly similar to G1/S-specific cyclin-D1	GO:0060749	mammary gland alveolus development	0.251656	3.68623
S1PR5	S1PR5	sphingosine-1-phosphate receptor 5	7e-160	S1PR5	Sphingosine 1-phosphate receptor 5	GO:0007165	signal transduction	0.328939	1.07848
S1PR5	S1PR5	sphingosine-1-phosphate receptor 5	7e-160	S1PR5	Sphingosine 1-phosphate receptor 5	GO:0007186	G-protein coupled receptor signaling pathway	0.772182	0.869315
S1PR5	S1PR5	sphingosine-1-phosphate receptor 5	7e-160	S1PR5	Sphingosine 1-phosphate receptor 5	GO:0003376	sphingosine-1-phosphate signaling pathway	0.134959	7.98683
S1PR5	S1PR5	sphingosine-1-phosphate receptor 5	7e-160	S1PR5	Sphingosine 1-phosphate receptor 5	GO:0045664	regulation of neuron differentiation	0.0989693	3.99341
LOC101114265	LOC101114265	putative ATP-dependent RNA helicase DDX11-like protein 8-like	0	DDX11	cDNA FLJ60129, highly similar to Probable ATP-dependent RNA helicase DDX11 (EC 3.6.1.-)	GO:0008284	positive regulation of cell proliferation	0.176089	1.36318
LOC101114265	LOC101114265	putative ATP-dependent RNA helicase DDX11-like protein 8-like	0	DDX11	cDNA FLJ60129, highly similar to Probable ATP-dependent RNA helicase DDX11 (EC 3.6.1.-)	GO:0030968	endoplasmic reticulum unfolded protein response	0.0340314	2.92201
LOC101114265	LOC101114265	putative ATP-dependent RNA helicase DDX11-like protein 8-like	0	DDX11	cDNA FLJ60129, highly similar to Probable ATP-dependent RNA helicase DDX11 (EC 3.6.1.-)	GO:0000084	mitotic S phase	0.187055	5.32455
LOC101114265	LOC101114265	putative ATP-dependent RNA helicase DDX11-like protein 8-like	0	DDX11	cDNA FLJ60129, highly similar to Probable ATP-dependent RNA helicase DDX11 (EC 3.6.1.-)	GO:0000086	G2/M transition of mitotic cell cycle	0.938261	0.357619
LOC101114265	LOC101114265	putative ATP-dependent RNA helicase DDX11-like protein 8-like	0	DDX11	cDNA FLJ60129, highly similar to Probable ATP-dependent RNA helicase DDX11 (EC 3.6.1.-)	GO:0032508	DNA duplex unwinding	0.484304	1.54584
LOC101114265	LOC101114265	putative ATP-dependent RNA helicase DDX11-like protein 8-like	0	DDX11	cDNA FLJ60129, highly similar to Probable ATP-dependent RNA helicase DDX11 (EC 3.6.1.-)	GO:0000070	mitotic sister chromatid segregation	0.339035	2.52216
LOC101114265	LOC101114265	putative ATP-dependent RNA helicase DDX11-like protein 8-like	0	DDX11	cDNA FLJ60129, highly similar to Probable ATP-dependent RNA helicase DDX11 (EC 3.6.1.-)	GO:0006139	nucleobase-containing compound metabolic process	0.184122	2.08352
LOC101114265	LOC101114265	putative ATP-dependent RNA helicase DDX11-like protein 8-like	0	DDX11	cDNA FLJ60129, highly similar to Probable ATP-dependent RNA helicase DDX11 (EC 3.6.1.-)	GO:0007049	cell cycle	0.698072	0.886058
LOC101114265	LOC101114265	putative ATP-dependent RNA helicase DDX11-like protein 8-like	0	DDX11	cDNA FLJ60129, highly similar to Probable ATP-dependent RNA helicase DDX11 (EC 3.6.1.-)	GO:0019048	modulation by virus of host morphology or physiology	0.796436	0.76065
LOC101114265	LOC101114265	putative ATP-dependent RNA helicase DDX11-like protein 8-like	0	DDX11	cDNA FLJ60129, highly similar to Probable ATP-dependent RNA helicase DDX11 (EC 3.6.1.-)	GO:0007062	sister chromatid cohesion	0.311109	2.81888
LOC101114265	LOC101114265	putative ATP-dependent RNA helicase DDX11-like protein 8-like	0	DDX11	cDNA FLJ60129, highly similar to Probable ATP-dependent RNA helicase DDX11 (EC 3.6.1.-)	GO:0006987	activation of signaling protein activity involved in unfolded protein response	0.0515747	2.99506
LOC101114265	LOC101114265	putative ATP-dependent RNA helicase DDX11-like protein 8-like	0	DDX11	cDNA FLJ60129, highly similar to Probable ATP-dependent RNA helicase DDX11 (EC 3.6.1.-)	GO:0044267	cellular protein metabolic process	0.905375	0.681341
MOS	MOS	v-mos Moloney murine sarcoma viral oncogene homolog	1e-84	MOS	Proto-oncogene serine/threonine-protein kinase mos	GO:0040020	regulation of meiosis	0.187055	5.32455
MOS	MOS	v-mos Moloney murine sarcoma viral oncogene homolog	1e-84	MOS	Proto-oncogene serine/threonine-protein kinase mos	GO:0016310	phosphorylation	0.994308	0.44548
MOS	MOS	v-mos Moloney murine sarcoma viral oncogene homolog	1e-84	MOS	Proto-oncogene serine/threonine-protein kinase mos	GO:0006468	protein phosphorylation	0.913818	0.657578
FAM132A	FAM132A	family with sequence similarity 132, member A	1e-83	FAM132A	Protein FAM132A	GO:0045721	negative regulation of gluconeogenesis	0.152686	6.84585
FAM132A	FAM132A	family with sequence similarity 132, member A	1e-83	FAM132A	Protein FAM132A	GO:0051897	positive regulation of protein kinase B signaling	0.173915	2.14572
FAM132A	FAM132A	family with sequence similarity 132, member A	1e-83	FAM132A	Protein FAM132A	GO:0035774	positive regulation of insulin secretion involved in cellular response to glucose stimulus	0.00328304	11.9802
FAM132A	FAM132A	family with sequence similarity 132, member A	1e-83	FAM132A	Protein FAM132A	GO:0046326	positive regulation of glucose import	0.0863082	4.35645
FAM132A	FAM132A	family with sequence similarity 132, member A	1e-83	FAM132A	Protein FAM132A	GO:0050728	negative regulation of inflammatory response	0.348939	1.65245
FAM132A	FAM132A	family with sequence similarity 132, member A	1e-83	FAM132A	Protein FAM132A	GO:0046628	positive regulation of insulin receptor signaling pathway	0.134959	7.98683
[truncated: 979 more rows]

## Sheet: DownGO2Gene
GOID	GOTerm	QueryID	Symbol	Description	P-Value	FDR	Enrichment
[truncated: 2,675 more rows]

## Sheet: UpGO_Result
GOID	GOTerm	DifGene	AllDifGene	GeneInGOID	AllGene	P-Value	FDR	Enrichment	(-log2P)
[truncated: 1,456 more rows]

## Sheet: UpGene2GO
QueryID	QuerySymbol	Description	E-Value	SubjectSymbol	Description	GOID	GOTerm	P-Value	Enrichment
[truncated: 2,900 more rows]

[truncated: 1 more sheets: UpGO2Gene]
