# Supplementary material for: Co-expression analysis and identification of fecundity-related long non-coding RNAs in sheep ovaries
Source: Sci Rep. 2016 Dec 16;6:39398. doi: 10.1038/srep39398 (PMC5159859; doi:10.1038/srep39398)
Supplement: Supplementary Table S5 [file srep39398-s5.xls]

## Sheet: DownGO_Result
GOID	GOTerm	DifGene	AllDifGene	GeneInGOID	AllGene	P-Value	FDR	Enrichment	(-log2P)
GO:0005576	extracellular region	115	545	1897	16848	1.42584e-08	3.80698e-06	1.87406	26.0636
GO:0005615	extracellular space	51	545	842	16848	7.27891e-05	0.00971734	1.87245	13.7459
GO:0005882	intermediate filament	13	545	122	16848	0.000378452	0.0336822	3.29409	11.3676
GO:0005667	transcription factor complex	15	545	202	16848	0.00409846	0.273572	2.29558	7.9307
GO:0045095	keratin filament	7	545	61	16848	0.00556614	0.297232	3.54748	7.48911
GO:0031225	anchored component of membrane	10	545	128	16848	0.0124401	0.488029	2.41514	6.32886
GO:0001533	cornified envelope	3	545	13	16848	0.0127948	0.488029	7.13394	6.2883
GO:0032021	NELF complex	2	545	5	16848	0.0186527	0.622533	12.3655	5.74447
GO:0030485	smooth muscle contractile fiber	2	545	7	16848	0.030667	0.687449	8.8325	5.02717
GO:0005581	collagen	8	545	108	16848	0.0307133	0.687449	2.28991	5.02499
GO:0014701	junctional sarcoplasmic reticulum membrane	2	545	8	16848	0.0375442	0.687449	7.72844	4.73527
GO:0005833	hemoglobin complex	2	545	9	16848	0.0449449	0.687449	6.86972	4.4757
GO:0000792	heterochromatin	3	545	23	16848	0.0470958	0.687449	4.03223	4.40826
GO:0005847	mRNA cleavage and polyadenylation specificity factor complex	2	545	10	16848	0.0528294	0.687449	6.18275	4.24251
GO:0031594	neuromuscular junction	4	545	42	16848	0.0560953	0.687449	2.94417	4.15598
GO:0043292	contractile fiber	2	545	11	16848	0.0611599	0.687449	5.62068	4.03127
GO:0031672	A band	2	545	11	16848	0.0611599	0.687449	5.62068	4.03127
GO:0097449	astrocyte projection	1	545	1	16848	0.0617932	0.687449	30.9138	4.01641
GO:0043509	activin A complex	1	545	1	16848	0.0617932	0.687449	30.9138	4.01641
GO:0043512	inhibin A complex	1	545	1	16848	0.0617932	0.687449	30.9138	4.01641
GO:0019185	snRNA-activating protein complex	1	545	1	16848	0.0617932	0.687449	30.9138	4.01641
GO:0000789	cytoplasmic chromatin	1	545	1	16848	0.0617932	0.687449	30.9138	4.01641
GO:0044302	dentate gyrus mossy fiber	1	545	1	16848	0.0617932	0.687449	30.9138	4.01641
GO:0005600	collagen type XIII	1	545	1	16848	0.0617932	0.687449	30.9138	4.01641
GO:0043204	perikaryon	4	545	45	16848	0.0677286	0.690999	2.74789	3.88409
GO:0000159	protein phosphatase type 2A complex	3	545	28	16848	0.0726175	0.690999	3.31219	3.78354
GO:0008021	synaptic vesicle	6	545	87	16848	0.073355	0.690999	2.13198	3.76896
GO:0031527	filopodium membrane	2	545	13	16848	0.0790171	0.690999	4.75596	3.66169
GO:0048237	rough endoplasmic reticulum lumen	1	545	2	16848	0.0912402	0.690999	15.4569	3.45419
GO:0031228	intrinsic component of Golgi membrane	1	545	2	16848	0.0912402	0.690999	15.4569	3.45419
GO:0072562	blood microparticle	1	545	2	16848	0.0912402	0.690999	15.4569	3.45419
GO:0005891	voltage-gated calcium channel complex	3	545	32	16848	0.0965648	0.690999	2.89817	3.37236
GO:0005859	muscle myosin complex	2	545	15	16848	0.0982509	0.690999	4.12183	3.34739
GO:0017053	transcriptional repressor complex	4	545	53	16848	0.104194	0.690999	2.33311	3.26265
GO:0031088	platelet dense granule membrane	2	545	16	16848	0.108308	0.690999	3.86422	3.20678
GO:0005892	acetylcholine-gated channel complex	2	545	17	16848	0.118622	0.690999	3.63691	3.07556
GO:0032982	myosin filament	2	545	17	16848	0.118622	0.690999	3.63691	3.07556
GO:0005896	interleukin-6 receptor complex	1	545	3	16848	0.119761	0.690999	10.3046	3.06177
GO:0060053	neurofilament cytoskeleton	1	545	3	16848	0.119761	0.690999	10.3046	3.06177
GO:0044294	dendritic growth cone	1	545	3	16848	0.119761	0.690999	10.3046	3.06177
GO:0005900	oncostatin-M receptor complex	1	545	3	16848	0.119761	0.690999	10.3046	3.06177
GO:0019815	B cell receptor complex	1	545	3	16848	0.119761	0.690999	10.3046	3.06177
GO:0071438	invadopodium membrane	1	545	3	16848	0.119761	0.690999	10.3046	3.06177
GO:0005594	collagen type IX	1	545	3	16848	0.119761	0.690999	10.3046	3.06177
GO:0005583	fibrillar collagen	1	545	3	16848	0.119761	0.690999	10.3046	3.06177
GO:0045180	basal cortex	1	545	3	16848	0.119761	0.690999	10.3046	3.06177
GO:0031526	brush border membrane	3	545	38	16848	0.137457	0.690999	2.44056	2.86295
GO:0030141	secretory granule	5	545	83	16848	0.143938	0.690999	1.86227	2.79648
GO:0043205	fibril	1	545	4	16848	0.147386	0.690999	7.72844	2.76233
GO:0030868	smooth endoplasmic reticulum membrane	1	545	4	16848	0.147386	0.690999	7.72844	2.76233
GO:0097059	CNTFR-CLCF1 complex	1	545	4	16848	0.147386	0.690999	7.72844	2.76233
GO:0032009	early phagosome	1	545	4	16848	0.147386	0.690999	7.72844	2.76233
GO:0000791	euchromatin	1	545	4	16848	0.147386	0.690999	7.72844	2.76233
GO:0001652	granular component	1	545	4	16848	0.147386	0.690999	7.72844	2.76233
GO:0044309	neuron spine	1	545	4	16848	0.147386	0.690999	7.72844	2.76233
GO:0000137	Golgi cis cisterna	1	545	4	16848	0.147386	0.690999	7.72844	2.76233
GO:0030669	clathrin-coated endocytic vesicle membrane	2	545	21	16848	0.161941	0.690999	2.94417	2.62646
GO:0061574	ASAP complex	1	545	5	16848	0.174142	0.690999	6.18275	2.52167
GO:0045334	clathrin-coated endocytic vesicle	1	545	5	16848	0.174142	0.690999	6.18275	2.52167
GO:0071439	clathrin complex	1	545	5	16848	0.174142	0.690999	6.18275	2.52167
GO:0097225	sperm midpiece	1	545	5	16848	0.174142	0.690999	6.18275	2.52167
GO:0030314	junctional membrane complex	1	545	5	16848	0.174142	0.690999	6.18275	2.52167
GO:0000801	central element	1	545	5	16848	0.174142	0.690999	6.18275	2.52167
GO:0030061	mitochondrial crista	1	545	5	16848	0.174142	0.690999	6.18275	2.52167
GO:0097058	CRLF-CLCF1 complex	1	545	5	16848	0.174142	0.690999	6.18275	2.52167
GO:0045202	synapse	16	545	377	16848	0.179942	0.690999	1.31199	2.4744
GO:0016235	aggresome	2	545	23	16848	0.184524	0.690999	2.68815	2.43812
GO:0031090	organelle membrane	6	545	116	16848	0.186648	0.690999	1.59899	2.42161
GO:0008076	voltage-gated potassium channel complex	4	545	68	16848	0.190503	0.690999	1.81846	2.39212
GO:0019898	extrinsic component of membrane	3	545	45	16848	0.191004	0.690999	2.06092	2.38832
GO:0032591	dendritic spine membrane	1	545	6	16848	0.200057	0.690999	5.15229	2.32152
GO:0097342	ripoptosome	1	545	6	16848	0.200057	0.690999	5.15229	2.32152
GO:0005697	telomerase holoenzyme complex	1	545	6	16848	0.200057	0.690999	5.15229	2.32152
GO:0034366	spherical high-density lipoprotein particle	1	545	6	16848	0.200057	0.690999	5.15229	2.32152
GO:0005826	actomyosin contractile ring	1	545	6	16848	0.200057	0.690999	5.15229	2.32152
GO:0032809	neuronal cell body membrane	1	545	6	16848	0.200057	0.690999	5.15229	2.32152
GO:0016023	cytoplasmic membrane-bounded vesicle	7	545	145	16848	0.203211	0.690999	1.49239	2.29895
GO:0030672	synaptic vesicle membrane	3	545	48	16848	0.215352	0.690999	1.93211	2.21523
GO:0032433	filopodium tip	1	545	7	16848	0.225157	0.690999	4.41625	2.151
GO:0030867	rough endoplasmic reticulum membrane	1	545	7	16848	0.225157	0.690999	4.41625	2.151
GO:0031466	Cul5-RING ubiquitin ligase complex	1	545	7	16848	0.225157	0.690999	4.41625	2.151
GO:0031264	death-inducing signaling complex	1	545	7	16848	0.225157	0.690999	4.41625	2.151
GO:0031253	cell projection membrane	1	545	7	16848	0.225157	0.690999	4.41625	2.151
GO:0005577	fibrinogen complex	1	545	7	16848	0.225157	0.690999	4.41625	2.151
GO:0042584	chromaffin granule membrane	1	545	7	16848	0.225157	0.690999	4.41625	2.151
GO:0043196	varicosity	1	545	7	16848	0.225157	0.690999	4.41625	2.151
GO:0045171	intercellular bridge	1	545	7	16848	0.225157	0.690999	4.41625	2.151
GO:0030425	dendrite	10	545	231	16848	0.229575	0.696551	1.33826	2.12296
GO:0042383	sarcolemma	4	545	75	16848	0.236586	0.709758	1.64873	2.07956
GO:0009897	external side of plasma membrane	8	545	180	16848	0.240979	0.7107	1.37394	2.05302
GO:0030133	transport vesicle	3	545	52	16848	0.248714	0.7107	1.78349	2.00744
GO:0005861	troponin complex	1	545	8	16848	0.249468	0.7107	3.86422	2.00307
GO:0031462	Cul2-RING ubiquitin ligase complex	1	545	8	16848	0.249468	0.7107	3.86422	2.00307
GO:0000786	nucleosome	4	545	77	16848	0.250209	0.7107	1.60591	1.99879
GO:0042641	actomyosin	1	545	9	16848	0.273015	0.725493	3.43486	1.87295
GO:0032421	stereocilium bundle	1	545	9	16848	0.273015	0.725493	3.43486	1.87295
GO:0000307	cyclin-dependent protein kinase holoenzyme complex	1	545	9	16848	0.273015	0.725493	3.43486	1.87295
GO:0016327	apicolateral plasma membrane	1	545	9	16848	0.273015	0.725493	3.43486	1.87295
GO:0005778	peroxisomal membrane	3	545	55	16848	0.274205	0.725493	1.68621	1.86667
GO:0030424	axon	8	545	189	16848	0.280508	0.725493	1.30852	1.83389
GO:0016459	myosin complex	3	545	57	16848	0.291342	0.725493	1.62704	1.77921
GO:0005790	smooth endoplasmic reticulum	1	545	10	16848	0.295822	0.725493	3.09138	1.7572
GO:0032590	dendrite membrane	1	545	10	16848	0.295822	0.725493	3.09138	1.7572
GO:0043020	NADPH oxidase complex	1	545	10	16848	0.295822	0.725493	3.09138	1.7572
GO:0005883	neurofilament	1	545	10	16848	0.295822	0.725493	3.09138	1.7572
GO:0031616	spindle pole centrosome	1	545	10	16848	0.295822	0.725493	3.09138	1.7572
GO:0005758	mitochondrial intermembrane space	3	545	58	16848	0.299938	0.725493	1.59899	1.73726
GO:0044297	cell body	2	545	33	16848	0.301005	0.725493	1.87356	1.73214
GO:0000118	histone deacetylase complex	2	545	33	16848	0.301005	0.725493	1.87356	1.73214
GO:0043195	terminal bouton	2	545	33	16848	0.301005	0.725493	1.87356	1.73214
GO:0000785	chromatin	4	545	85	16848	0.306045	0.725493	1.45477	1.70819
GO:0042627	chylomicron	1	545	11	16848	0.317913	0.725493	2.81034	1.6533
GO:0043209	myelin sheath	1	545	11	16848	0.317913	0.725493	2.81034	1.6533
GO:0044295	axonal growth cone	1	545	11	16848	0.317913	0.725493	2.81034	1.6533
GO:0031091	platelet alpha granule	1	545	11	16848	0.317913	0.725493	2.81034	1.6533
GO:0035102	PRC1 complex	1	545	11	16848	0.317913	0.725493	2.81034	1.6533
GO:0000780	condensed nuclear chromosome, centromeric region	1	545	11	16848	0.317913	0.725493	2.81034	1.6533
GO:0071944	cell periphery	2	545	35	16848	0.324257	0.7337	1.7665	1.62479
GO:0034451	centriolar satellite	1	545	12	16848	0.339309	0.742585	2.57615	1.55933
GO:0048786	presynaptic active zone	1	545	12	16848	0.339309	0.742585	2.57615	1.55933
GO:0005916	fascia adherens	1	545	12	16848	0.339309	0.742585	2.57615	1.55933
GO:0016234	inclusion body	1	545	12	16848	0.339309	0.742585	2.57615	1.55933
GO:0005782	peroxisomal matrix	2	545	38	16848	0.358721	0.746235	1.62704	1.47907
GO:0042101	T cell receptor complex	1	545	13	16848	0.360032	0.746235	2.37798	1.4738
GO:0005657	replication fork	1	545	13	16848	0.360032	0.746235	2.37798	1.4738
GO:0032839	dendrite cytoplasm	1	545	13	16848	0.360032	0.746235	2.37798	1.4738
GO:0005575	cellular_component	21	545	587	16848	0.360345	0.746235	1.10594	1.47255
GO:0005886	plasma membrane	147	545	4383	16848	0.365938	0.746235	1.03681	1.45033
GO:0043005	neuron projection	8	545	208	16848	0.368277	0.746235	1.18899	1.44114
GO:0008180	COP9 signalosome	2	545	39	16848	0.370068	0.746235	1.58532	1.43414
GO:0001518	voltage-gated sodium channel complex	1	545	14	16848	0.380105	0.746235	2.20813	1.39553
GO:0005779	integral component of peroxisomal membrane	1	545	14	16848	0.380105	0.746235	2.20813	1.39553
GO:0005853	eukaryotic translation elongation factor 1 complex	1	545	14	16848	0.380105	0.746235	2.20813	1.39553
GO:0034362	low-density lipoprotein particle	1	545	14	16848	0.380105	0.746235	2.20813	1.39553
GO:0005719	nuclear euchromatin	1	545	14	16848	0.380105	0.746235	2.20813	1.39553
GO:0001673	male germ cell nucleus	1	545	14	16848	0.380105	0.746235	2.20813	1.39553
GO:0043025	neuronal cell body	9	545	244	16848	0.399262	0.773036	1.14026	1.32459
GO:0031307	integral component of mitochondrial outer membrane	1	545	15	16848	0.399547	0.773036	2.06092	1.32356
GO:0030016	myofibril	2	545	43	16848	0.414578	0.796348	1.43785	1.27028
GO:0034364	high-density lipoprotein particle	1	545	16	16848	0.418378	0.797906	1.93211	1.25712
GO:0016529	sarcoplasmic reticulum	2	545	44	16848	0.42546	0.805658	1.40517	1.23291
GO:0005887	integral component of plasma membrane	36	545	1067	16848	0.430295	0.809075	1.04301	1.2166
GO:0034361	very-low-density lipoprotein particle	1	545	17	16848	0.436617	0.811709	1.81846	1.19556
GO:0005578	proteinaceous extracellular matrix	10	545	284	16848	0.442945	0.811709	1.08851	1.1748
GO:0030173	integral component of Golgi membrane	2	545	46	16848	0.446896	0.811709	1.34408	1.16199
GO:0030017	sarcomere	2	545	46	16848	0.446896	0.811709	1.34408	1.16199
GO:0030136	clathrin-coated vesicle	2	545	46	16848	0.446896	0.811709	1.34408	1.16199
GO:0005605	basal lamina	1	545	18	16848	0.454283	0.819552	1.71743	1.13834
GO:0005788	endoplasmic reticulum lumen	6	545	168	16848	0.465425	0.834016	1.10406	1.10338
GO:0043197	dendritic spine	3	545	79	16848	0.477003	0.849066	1.17394	1.06793
GO:0031901	early endosome membrane	3	545	80	16848	0.484991	0.851553	1.15927	1.04397
GO:0016324	apical plasma membrane	8	545	233	16848	0.485632	0.851553	1.06142	1.04206
GO:0043034	costamere	1	545	20	16848	0.487969	0.851553	1.54569	1.03514
GO:0031093	platelet alpha granule lumen	2	545	51	16848	0.498417	0.857159	1.2123	1.00457
GO:0016605	PML body	3	545	82	16848	0.500786	0.857159	1.13099	0.997734
GO:0035145	exon-exon junction complex	1	545	21	16848	0.504022	0.857159	1.47208	0.988441
GO:0005720	nuclear heterochromatin	1	545	21	16848	0.504022	0.857159	1.47208	0.988441
GO:0016021	integral component of membrane	175	545	5404	16848	0.509843	0.861571	1.00109	0.971874
GO:0001917	photoreceptor inner segment	1	545	22	16848	0.519571	0.869987	1.40517	0.944606
GO:0016363	nuclear matrix	3	545	85	16848	0.523998	0.869987	1.09107	0.932368
GO:0005694	chromosome	11	545	337	16848	0.531675	0.869987	1.00905	0.911382
GO:0032391	photoreceptor connecting cilium	1	545	23	16848	0.534632	0.869987	1.34408	0.903382
GO:0005912	adherens junction	2	545	55	16848	0.53734	0.869987	1.12414	0.896093
GO:0005777	peroxisome	4	545	119	16848	0.541086	0.869987	1.03912	0.886069
GO:0005844	polysome	1	545	24	16848	0.54922	0.869987	1.28807	0.864544
GO:0030131	clathrin adaptor complex	1	545	24	16848	0.54922	0.869987	1.28807	0.864544
GO:0031519	PcG protein complex	1	545	24	16848	0.54922	0.869987	1.28807	0.864544
GO:0045211	postsynaptic membrane	6	545	184	16848	0.550198	0.869987	1.00806	0.861977
GO:0009986	cell surface	13	545	405	16848	0.550666	0.869987	0.992294	0.860751
GO:0012505	endomembrane system	3	545	90	16848	0.561306	0.875389	1.03046	0.833141
GO:0031012	extracellular matrix	7	545	219	16848	0.56577	0.875389	0.988111	0.821711
GO:0005911	cell-cell junction	4	545	123	16848	0.566293	0.875389	1.00533	0.820378
GO:0005905	coated pit	2	545	59	16848	0.574115	0.875389	1.04792	0.800588
GO:0030175	filopodium	2	545	59	16848	0.574115	0.875389	1.04792	0.800588
GO:0072372	primary cilium	1	545	26	16848	0.577036	0.875389	1.18899	0.793267
GO:0032281	alpha-amino-3-hydroxy-5-methyl-4-isoxazolepropionic acid selective glutamate receptor complex	1	545	26	16848	0.577036	0.875389	1.18899	0.793267
GO:0000790	nuclear chromatin	3	545	93	16848	0.582813	0.879158	0.997218	0.778896
GO:0048471	perinuclear region of cytoplasm	15	545	480	16848	0.588649	0.882566	0.966055	0.764521
GO:0005901	caveola	2	545	61	16848	0.591683	0.882566	1.01357	0.757105
GO:0043231	intracellular membrane-bounded organelle	16	545	515	16848	0.598079	0.885467	0.960428	0.741591
GO:0000151	ubiquitin ligase complex	2	545	62	16848	0.60026	0.885467	0.997218	0.73634
GO:0033017	sarcoplasmic reticulum membrane	1	545	29	16848	0.615569	0.899326	1.06599	0.700007
GO:0031410	cytoplasmic vesicle	14	545	457	16848	0.616392	0.899326	0.94703	0.69808
GO:0005921	gap junction	1	545	30	16848	0.627616	0.900034	1.03046	0.672047
GO:0071339	MLL1 complex	1	545	30	16848	0.627616	0.900034	1.03046	0.672047
GO:0030018	Z disc	3	545	100	16848	0.630292	0.900034	0.927413	0.665908
GO:0009925	basal plasma membrane	1	545	31	16848	0.639284	0.900034	0.997218	0.645471
GO:0016607	nuclear speck	5	545	170	16848	0.643998	0.900034	0.909228	0.634872
GO:0005795	Golgi stack	1	545	32	16848	0.650586	0.900034	0.966055	0.620188
GO:0019005	SCF ubiquitin ligase complex	1	545	32	16848	0.650586	0.900034	0.966055	0.620188
GO:0000228	nuclear chromosome	1	545	32	16848	0.650586	0.900034	0.966055	0.620188
GO:0043679	axon terminus	1	545	32	16848	0.650586	0.900034	0.966055	0.620188
GO:0030658	transport vesicle membrane	1	545	32	16848	0.650586	0.900034	0.966055	0.620188
GO:0045121	membrane raft	4	545	139	16848	0.658809	0.901171	0.889605	0.602068
GO:0010494	cytoplasmic stress granule	1	545	33	16848	0.661534	0.901171	0.936781	0.596114
GO:0043198	dendritic shaft	1	545	33	16848	0.661534	0.901171	0.936781	0.596114
GO:0031252	cell leading edge	1	545	34	16848	0.672137	0.910968	0.909228	0.573172
GO:0005791	rough endoplasmic reticulum	1	545	36	16848	0.692357	0.933633	0.858716	0.530412
GO:0016020	membrane	225	545	7249	16848	0.70879	0.950989	0.959525	0.49657
GO:0070469	respiratory chain	2	545	77	16848	0.712738	0.951505	0.802955	0.488557
GO:0009898	cytoplasmic side of plasma membrane	1	545	39	16848	0.720369	0.956908	0.792661	0.473192
GO:0005876	spindle microtubule	1	545	40	16848	0.729126	0.963746	0.772844	0.455759
GO:0016328	lateral plasma membrane	1	545	41	16848	0.737609	0.963909	0.753994	0.439072
GO:0005783	endoplasmic reticulum	34	545	1166	16848	0.742679	0.963909	0.90143	0.429189
GO:0005938	cell cortex	3	545	122	16848	0.754129	0.963909	0.760174	0.407116
GO:0031966	mitochondrial membrane	3	545	122	16848	0.754129	0.963909	0.760174	0.407116
GO:0005769	early endosome	4	545	159	16848	0.754158	0.963909	0.777705	0.407061
GO:0005768	endosome	13	545	476	16848	0.760897	0.963909	0.844283	0.394226
GO:0000777	condensed chromosome kinetochore	2	545	85	16848	0.761032	0.963909	0.727383	0.39397
GO:0000781	chromosome, telomeric region	1	545	44	16848	0.761494	0.963909	0.702585	0.393096
GO:0043234	protein complex	9	545	340	16848	0.765612	0.963909	0.818305	0.385315
GO:0034707	chloride channel complex	1	545	45	16848	0.768961	0.963909	0.686972	0.379017
GO:0030139	endocytic vesicle	1	545	45	16848	0.768961	0.963909	0.686972	0.379017
GO:0030426	growth cone	2	545	89	16848	0.78242	0.975757	0.694691	0.353985
GO:0005741	mitochondrial outer membrane	3	545	129	16848	0.785722	0.975757	0.718925	0.347909
GO:0000775	chromosome, centromeric region	3	545	130	16848	0.789948	0.976463	0.713394	0.340171
GO:0005770	late endosome	2	545	92	16848	0.797335	0.978572	0.672038	0.326742
GO:0005815	microtubule organizing center	7	545	281	16848	0.798984	0.978572	0.770094	0.323761
GO:0005871	kinesin complex	1	545	52	16848	0.815072	0.991716	0.594495	0.295001
GO:0042470	melanosome	2	545	97	16848	0.820179	0.991716	0.637397	0.28599
GO:0045111	intermediate filament cytoskeleton	1	545	53	16848	0.820859	0.991716	0.583279	0.284794
GO:0000932	cytoplasmic mRNA processing body	1	545	54	16848	0.826465	0.993991	0.572477	0.274975
GO:0005829	cytosol	80	545	2767	16848	0.837223	0.996879	0.893784	0.256316
GO:0005789	endoplasmic reticulum membrane	20	545	758	16848	0.839167	0.996879	0.815667	0.252971
GO:0016323	basolateral plasma membrane	3	545	147	16848	0.85169	0.996879	0.630893	0.231599
GO:0005923	tight junction	2	545	105	16848	0.851932	0.996879	0.588834	0.23119
GO:0005811	lipid particle	1	545	59	16848	0.851966	0.996879	0.523962	0.231133
GO:0030054	cell junction	16	545	627	16848	0.852199	0.996879	0.788868	0.230738
GO:0001669	acrosomal vesicle	1	545	60	16848	0.856597	0.996879	0.515229	0.223312
GO:0005794	Golgi apparatus	28	545	1054	16848	0.864628	0.996879	0.821238	0.209848
GO:0010008	endosome membrane	4	545	193	16848	0.867117	0.996879	0.6407	0.205701
GO:0000776	kinetochore	2	545	110	16848	0.869083	0.996879	0.562068	0.202434
GO:0005737	cytoplasm	170	545	5787	16848	0.870074	0.996879	0.908128	0.20079
GO:0005643	nuclear pore	1	545	64	16848	0.873714	0.996879	0.483028	0.194768
GO:0005802	trans-Golgi network	2	545	113	16848	0.878475	0.996879	0.547146	0.186928
GO:0055037	recycling endosome	1	545	66	16848	0.881489	0.996879	0.46839	0.181986
GO:0005796	Golgi lumen	1	545	69	16848	0.892261	0.996879	0.448026	0.164462
GO:0030666	endocytic vesicle membrane	1	545	69	16848	0.892261	0.996879	0.448026	0.164462
GO:0031965	nuclear membrane	3	545	162	16848	0.892337	0.996879	0.572477	0.164339
GO:0005764	lysosome	6	545	289	16848	0.900934	0.999952	0.641808	0.150507
GO:0015630	microtubule cytoskeleton	2	545	125	16848	0.910121	0.999952	0.49462	0.13587
GO:0005925	focal adhesion	2	545	132	16848	0.92482	0.999952	0.46839	0.112756
GO:0070062	extracellular vesicular exosome	1	545	84	16848	0.933083	0.999952	0.368021	0.0999223
GO:0000139	Golgi membrane	11	545	509	16848	0.933186	0.999952	0.668077	0.0997633
GO:0005759	mitochondrial matrix	4	545	239	16848	0.947117	0.999952	0.517385	0.0783848
GO:0000922	spindle pole	1	545	99	16848	0.958421	0.999952	0.31226	0.0612692
GO:0005819	spindle	2	545	158	16848	0.961807	0.999952	0.391313	0.056181
GO:0014069	postsynaptic density	1	545	108	16848	0.968741	0.999952	0.286239	0.0458167
GO:0015629	actin cytoskeleton	3	545	224	16848	0.974017	0.999952	0.414024	0.0379815
GO:0005654	nucleoplasm	24	545	1088	16848	0.976946	0.999952	0.681921	0.0336499
GO:0042995	cell projection	10	545	547	16848	0.979735	0.999952	0.565151	0.0295372
GO:0005813	centrosome	6	545	376	16848	0.979988	0.999952	0.493305	0.0291644
GO:0005635	nuclear envelope	1	545	123	16848	0.980564	0.999952	0.251331	0.0283161
GO:0030659	cytoplasmic vesicle membrane	1	545	123	16848	0.980564	0.999952	0.251331	0.0283161
GO:0005634	nucleus	148	545	5522	16848	0.980941	0.999952	0.828547	0.0277613
GO:0022625	cytosolic large ribosomal subunit	1	545	125	16848	0.981757	0.999952	0.24731	0.0265624
GO:0005743	mitochondrial inner membrane	6	545	388	16848	0.984221	0.999952	0.478048	0.0229463
GO:0005929	cilium	2	545	202	16848	0.988307	0.999952	0.306077	0.016969
GO:0005874	microtubule	4	545	312	16848	0.98941	0.999952	0.39633	0.0153601
GO:0030529	ribonucleoprotein complex	7	545	463	16848	0.991204	0.999952	0.467379	0.0127468
GO:0005856	cytoskeleton	22	545	1103	16848	0.992714	0.999952	0.616594	0.0105504
GO:0005681	spliceosomal complex	1	545	169	16848	0.995462	0.999952	0.182922	0.00656176
GO:0005765	lysosomal membrane	2	545	242	16848	0.996125	0.999952	0.255486	0.00560201
GO:0005840	ribosome	2	545	305	16848	0.999343	0.999952	0.202713	0.000948124
GO:0005622	intracellular	16	545	1121	16848	0.999904	0.999952	0.441231	0.000138006
GO:0005739	mitochondrion	26	545	1588	16848	0.999926	0.999952	0.506145	0.000106996
GO:0005730	nucleolus	25	545	1571	16848	0.999952	0.999952	0.491944	6.98847e-05

## Sheet: DownGene2GO
QueryID	QuerySymbol	Description	E-Value	SubjectSymbol	Description	GOID	GOTerm	P-Value	Enrichment
LOC101106071	LOC101106071	apolipoprotein L3-like	2e-50	APOL3	Apolipoprotein L3	GO:0005737	cytoplasm	0.870074	0.908128
LOC101106071	LOC101106071	apolipoprotein L3-like	2e-50	APOL3	Apolipoprotein L3	GO:0005576	extracellular region	1.42584e-08	1.87406
LOC101106071	LOC101106071	apolipoprotein L3-like	2e-50	APOL3	Apolipoprotein L3	GO:0005575	cellular_component	0.360345	1.10594
LOC101106395	LOC101106395	L-gulonolactone oxidase-like	1e-11	D2HGDH	cDNA, FLJ96169	GO:0005739	mitochondrion	0.999926	0.506145
LOC101106395	LOC101106395	L-gulonolactone oxidase-like	1e-11	D2HGDH	cDNA, FLJ96169	GO:0005759	mitochondrial matrix	0.947117	0.517385
ZIC5	ZIC5	Zic family member 5	4e-143	ZIC5	Zinc finger protein ZIC 5	GO:0005634	nucleus	0.980941	0.828547
IHH	IHH	Indian hedgehog	3e-169	IHH	Indian hedgehog protein	GO:0005615	extracellular space	7.27891e-05	1.87245
IHH	IHH	Indian hedgehog	3e-169	IHH	Indian hedgehog protein	GO:0005886	plasma membrane	0.365938	1.03681
IHH	IHH	Indian hedgehog	3e-169	IHH	Indian hedgehog protein	GO:0005576	extracellular region	1.42584e-08	1.87406
IHH	IHH	Indian hedgehog	3e-169	IHH	Indian hedgehog protein	GO:0031012	extracellular matrix	0.56577	0.988111
IHH	IHH	Indian hedgehog	3e-169	IHH	Indian hedgehog protein	GO:0016020	membrane	0.70879	0.959525
LOC101113971	LOC101113971	RUN and FYVE domain-containing protein 1-like	0	RUFY1	cDNA FLJ78384, highly similar to Homo sapiens RUN and FYVE domain containing 1 (RUFY1), mRNA	GO:0005737	cytoplasm	0.870074	0.908128
LOC101113971	LOC101113971	RUN and FYVE domain-containing protein 1-like	0	RUFY1	cDNA FLJ78384, highly similar to Homo sapiens RUN and FYVE domain containing 1 (RUFY1), mRNA	GO:0016020	membrane	0.70879	0.959525
LOC101113971	LOC101113971	RUN and FYVE domain-containing protein 1-like	0	RUFY1	cDNA FLJ78384, highly similar to Homo sapiens RUN and FYVE domain containing 1 (RUFY1), mRNA	GO:0031901	early endosome membrane	0.484991	1.15927
LOC101113971	LOC101113971	RUN and FYVE domain-containing protein 1-like	0	RUFY1	cDNA FLJ78384, highly similar to Homo sapiens RUN and FYVE domain containing 1 (RUFY1), mRNA	GO:0005768	endosome	0.760897	0.844283
HMGCS2	HMGCS2	3-hydroxy-3-methylglutaryl-CoA synthase 2 (mitochondrial)	0	HMGCS2	cDNA FLJ51350, highly similar to Hydroxymethylglutaryl-CoA synthase, mitochondrial (EC 2.3.3.10)	GO:0005743	mitochondrial inner membrane	0.984221	0.478048
HMGCS2	HMGCS2	3-hydroxy-3-methylglutaryl-CoA synthase 2 (mitochondrial)	0	HMGCS2	cDNA FLJ51350, highly similar to Hydroxymethylglutaryl-CoA synthase, mitochondrial (EC 2.3.3.10)	GO:0005739	mitochondrion	0.999926	0.506145
HMGCS2	HMGCS2	3-hydroxy-3-methylglutaryl-CoA synthase 2 (mitochondrial)	0	HMGCS2	cDNA FLJ51350, highly similar to Hydroxymethylglutaryl-CoA synthase, mitochondrial (EC 2.3.3.10)	GO:0005759	mitochondrial matrix	0.947117	0.517385
CD84	CD84	CD84 molecule	1e-133	CD84	SLAM family member 5	GO:0005886	plasma membrane	0.365938	1.03681
CD84	CD84	CD84 molecule	1e-133	CD84	SLAM family member 5	GO:0016020	membrane	0.70879	0.959525
CD84	CD84	CD84 molecule	1e-133	CD84	SLAM family member 5	GO:0005887	integral component of plasma membrane	0.430295	1.04301
CD84	CD84	CD84 molecule	1e-133	CD84	SLAM family member 5	GO:0016021	integral component of membrane	0.509843	1.00109
SLC9A5	SLC9A5	solute carrier family 9, subfamily A (NHE5, cation proton antiporter 5), member 5	0	SLC9A5	Sodium/hydrogen exchanger 5	GO:0005886	plasma membrane	0.365938	1.03681
SLC9A5	SLC9A5	solute carrier family 9, subfamily A (NHE5, cation proton antiporter 5), member 5	0	SLC9A5	Sodium/hydrogen exchanger 5	GO:0016020	membrane	0.70879	0.959525
SLC9A5	SLC9A5	solute carrier family 9, subfamily A (NHE5, cation proton antiporter 5), member 5	0	SLC9A5	Sodium/hydrogen exchanger 5	GO:0016021	integral component of membrane	0.509843	1.00109
LOC101106634	LOC101106634	uncharacterized LOC101106634	2e-69	DPCR1	Diffuse panbronchiolitis critical region protein 1	GO:0016020	membrane	0.70879	0.959525
LOC101106634	LOC101106634	uncharacterized LOC101106634	2e-69	DPCR1	Diffuse panbronchiolitis critical region protein 1	GO:0016021	integral component of membrane	0.509843	1.00109
LOC101103658	LOC101103658	CMRF35-like molecule 7-like	1e-43	CD300LB	CMRF35-like molecule 7	GO:0005886	plasma membrane	0.365938	1.03681
LOC101103658	LOC101103658	CMRF35-like molecule 7-like	1e-43	CD300LB	CMRF35-like molecule 7	GO:0016020	membrane	0.70879	0.959525
LOC101103658	LOC101103658	CMRF35-like molecule 7-like	1e-43	CD300LB	CMRF35-like molecule 7	GO:0016021	integral component of membrane	0.509843	1.00109
CTNND2	CTNND2	catenin (cadherin-associated protein), delta 2	0	CTNND2	T-cell delta-catenin	GO:0030054	cell junction	0.852199	0.788868
CTNND2	CTNND2	catenin (cadherin-associated protein), delta 2	0	CTNND2	T-cell delta-catenin	GO:0005634	nucleus	0.980941	0.828547
CTNND2	CTNND2	catenin (cadherin-associated protein), delta 2	0	CTNND2	T-cell delta-catenin	GO:0005737	cytoplasm	0.870074	0.908128
CTNND2	CTNND2	catenin (cadherin-associated protein), delta 2	0	CTNND2	T-cell delta-catenin	GO:0005912	adherens junction	0.53734	1.12414
CTNND2	CTNND2	catenin (cadherin-associated protein), delta 2	0	CTNND2	T-cell delta-catenin	GO:0043204	perikaryon	0.0677286	2.74789
LOC101117534	LOC101117534	olfactory receptor 52R1-like	4e-147	OR52R1	Olfactory receptor 52R1	GO:0005886	plasma membrane	0.365938	1.03681
LOC101117534	LOC101117534	olfactory receptor 52R1-like	4e-147	OR52R1	Olfactory receptor 52R1	GO:0016020	membrane	0.70879	0.959525
LOC101117534	LOC101117534	olfactory receptor 52R1-like	4e-147	OR52R1	Olfactory receptor 52R1	GO:0016021	integral component of membrane	0.509843	1.00109
LOC101108616	LOC101108616	pregnancy-associated glycoprotein 2-like	7e-81	PGA5	Pepsinogen 5, group I (Pepsinogen A)	GO:0005576	extracellular region	1.42584e-08	1.87406
SLCO1A2	SLCO1A2	solute carrier organic anion transporter family, member 1A2	0	SLCO1A2	cDNA, FLJ79148, highly similar to Solute carrier organic anion transporter family member 1A2	GO:0016020	membrane	0.70879	0.959525
SLCO1A2	SLCO1A2	solute carrier organic anion transporter family, member 1A2	0	SLCO1A2	cDNA, FLJ79148, highly similar to Solute carrier organic anion transporter family member 1A2	GO:0005886	plasma membrane	0.365938	1.03681
SLCO1A2	SLCO1A2	solute carrier organic anion transporter family, member 1A2	0	SLCO1A2	cDNA, FLJ79148, highly similar to Solute carrier organic anion transporter family member 1A2	GO:0016021	integral component of membrane	0.509843	1.00109
EFNA2	EFNA2	ephrin-A2	5e-86	EFNA2	Ephrin-A2 [amino acids 176-213]	GO:0005886	plasma membrane	0.365938	1.03681
EFNA2	EFNA2	ephrin-A2	5e-86	EFNA2	Ephrin-A2 [amino acids 176-213]	GO:0016020	membrane	0.70879	0.959525
EFNA2	EFNA2	ephrin-A2	5e-86	EFNA2	Ephrin-A2 [amino acids 176-213]	GO:0031225	anchored component of membrane	0.0124401	2.41514
BDNF	BDNF	brain-derived neurotrophic factor	8e-136	BDNF	Brain-derived neurotrophic factor BDNF7	GO:0048471	perinuclear region of cytoplasm	0.588649	0.966055
BDNF	BDNF	brain-derived neurotrophic factor	8e-136	BDNF	Brain-derived neurotrophic factor BDNF7	GO:0005737	cytoplasm	0.870074	0.908128
BDNF	BDNF	brain-derived neurotrophic factor	8e-136	BDNF	Brain-derived neurotrophic factor BDNF7	GO:0005576	extracellular region	1.42584e-08	1.87406
BDNF	BDNF	brain-derived neurotrophic factor	8e-136	BDNF	Brain-derived neurotrophic factor BDNF7	GO:0008021	synaptic vesicle	0.073355	2.13198
BDNF	BDNF	brain-derived neurotrophic factor	8e-136	BDNF	Brain-derived neurotrophic factor BDNF7	GO:0016023	cytoplasmic membrane-bounded vesicle	0.203211	1.49239
CCDC136	CCDC136	coiled-coil domain containing 136	0	CCDC136	Coiled-coil domain-containing protein 136	GO:0005739	mitochondrion	0.999926	0.506145
CCDC136	CCDC136	coiled-coil domain containing 136	0	CCDC136	Coiled-coil domain-containing protein 136	GO:0016020	membrane	0.70879	0.959525
CCDC136	CCDC136	coiled-coil domain containing 136	0	CCDC136	Coiled-coil domain-containing protein 136	GO:0016021	integral component of membrane	0.509843	1.00109
LOC101120378	LOC101120378	uncharacterized LOC101120378	1e-59	HRNR	Hornerin	GO:0070062	extracellular vesicular exosome	0.933083	0.368021
NOC4L	NOC4L	nucleolar complex associated 4 homolog (S. cerevisiae)	0	NOC4L	Nucleolar complex protein 4 homolog	GO:0031965	nuclear membrane	0.892337	0.572477
NOC4L	NOC4L	nucleolar complex associated 4 homolog (S. cerevisiae)	0	NOC4L	Nucleolar complex protein 4 homolog	GO:0016020	membrane	0.70879	0.959525
NOC4L	NOC4L	nucleolar complex associated 4 homolog (S. cerevisiae)	0	NOC4L	Nucleolar complex protein 4 homolog	GO:0005730	nucleolus	0.999952	0.491944
NOC4L	NOC4L	nucleolar complex associated 4 homolog (S. cerevisiae)	0	NOC4L	Nucleolar complex protein 4 homolog	GO:0005634	nucleus	0.980941	0.828547
NOC4L	NOC4L	nucleolar complex associated 4 homolog (S. cerevisiae)	0	NOC4L	Nucleolar complex protein 4 homolog	GO:0016021	integral component of membrane	0.509843	1.00109
LOC101105379	LOC101105379	RNA pseudouridylate synthase domain-containing protein 1-like	1e-42	RPUSD1	RNA pseudouridylate synthase domain-containing protein 1	GO:0005575	cellular_component	0.360345	1.10594
LOC101111452	LOC101111452	olfactory receptor 7A10-like	1e-49	OR7A10	Olfactory receptor 7A10	GO:0005886	plasma membrane	0.365938	1.03681
LOC101111452	LOC101111452	olfactory receptor 7A10-like	1e-49	OR7A10	Olfactory receptor 7A10	GO:0016020	membrane	0.70879	0.959525
LOC101111452	LOC101111452	olfactory receptor 7A10-like	1e-49	OR7A10	Olfactory receptor 7A10	GO:0016021	integral component of membrane	0.509843	1.00109
NPPC	NPPC	C-type natriuretic peptide	9e-53	NPPC	Natriuretic peptide type C	GO:0005576	extracellular region	1.42584e-08	1.87406
NPPC	NPPC	C-type natriuretic peptide	9e-53	NPPC	Natriuretic peptide type C	GO:0005615	extracellular space	7.27891e-05	1.87245
TLL2	TLL2	tolloid-like 2	0	TLL2	Tolloid-like protein 2	GO:0005576	extracellular region	1.42584e-08	1.87406
LOC101109050	LOC101109050	putative upstream-binding factor 1-like protein 1-like	5e-123	UBTFL1	Putative upstream-binding factor 1-like protein 1	GO:0005737	cytoplasm	0.870074	0.908128
LOC101109050	LOC101109050	putative upstream-binding factor 1-like protein 1-like	5e-123	UBTFL1	Putative upstream-binding factor 1-like protein 1	GO:0005634	nucleus	0.980941	0.828547
LOC101107200	LOC101107200	nucleosome assembly protein 1-like 1-like	0	NAP1L1	cDNA FLJ60539, highly similar to Nucleosome assembly protein 1-like 1	GO:0042470	melanosome	0.820179	0.637397
LOC101107200	LOC101107200	nucleosome assembly protein 1-like 1-like	0	NAP1L1	cDNA FLJ60539, highly similar to Nucleosome assembly protein 1-like 1	GO:0005634	nucleus	0.980941	0.828547
LOC100101238	LOC100101238	Regakine 1-like protein	2e-18	CCL3L3	chemokine (C-C motif) ligand 3-like 3	GO:0005576	extracellular region	1.42584e-08	1.87406
LOC100101238	LOC100101238	Regakine 1-like protein	2e-18	CCL3L3	chemokine (C-C motif) ligand 3-like 3	GO:0005615	extracellular space	7.27891e-05	1.87245
MOBP	MOBP	myelin-associated oligodendrocyte basic protein	1e-38	MOBP	Myelin-associated oligodendrocyte basic protein, isoform CRA_c	GO:0005739	mitochondrion	0.999926	0.506145
MOBP	MOBP	myelin-associated oligodendrocyte basic protein	1e-38	MOBP	Myelin-associated oligodendrocyte basic protein, isoform CRA_c	GO:0005737	cytoplasm	0.870074	0.908128
MOBP	MOBP	myelin-associated oligodendrocyte basic protein	1e-38	MOBP	Myelin-associated oligodendrocyte basic protein, isoform CRA_c	GO:0048471	perinuclear region of cytoplasm	0.588649	0.966055
MOBP	MOBP	myelin-associated oligodendrocyte basic protein	1e-38	MOBP	Myelin-associated oligodendrocyte basic protein, isoform CRA_c	GO:0005730	nucleolus	0.999952	0.491944
MOBP	MOBP	myelin-associated oligodendrocyte basic protein	1e-38	MOBP	Myelin-associated oligodendrocyte basic protein, isoform CRA_c	GO:0005634	nucleus	0.980941	0.828547
MOBP	MOBP	myelin-associated oligodendrocyte basic protein	1e-38	MOBP	Myelin-associated oligodendrocyte basic protein, isoform CRA_c	GO:0043231	intracellular membrane-bounded organelle	0.598079	0.960428
IL6	IL6	Interleukin-6	1e-54	IL6	cDNA FLJ55231, highly similar to Interleukin-6	GO:0005615	extracellular space	7.27891e-05	1.87245
IL6	IL6	Interleukin-6	1e-54	IL6	cDNA FLJ55231, highly similar to Interleukin-6	GO:0005896	interleukin-6 receptor complex	0.119761	10.3046
IL6	IL6	Interleukin-6	1e-54	IL6	cDNA FLJ55231, highly similar to Interleukin-6	GO:0005576	extracellular region	1.42584e-08	1.87406
IL6	IL6	Interleukin-6	1e-54	IL6	cDNA FLJ55231, highly similar to Interleukin-6	GO:0009897	external side of plasma membrane	0.240979	1.37394
MYH15	MYH15	myosin, heavy chain 15	0	MYH15	cDNA FLJ30874 fis, clone FEBRA2004329, moderately similar to MYOSIN HEAVY CHAIN, CARDIAC MUSCLE ISOFORM	GO:0005737	cytoplasm	0.870074	0.908128
MYH15	MYH15	myosin, heavy chain 15	0	MYH15	cDNA FLJ30874 fis, clone FEBRA2004329, moderately similar to MYOSIN HEAVY CHAIN, CARDIAC MUSCLE ISOFORM	GO:0032982	myosin filament	0.118622	3.63691
MYH15	MYH15	myosin, heavy chain 15	0	MYH15	cDNA FLJ30874 fis, clone FEBRA2004329, moderately similar to MYOSIN HEAVY CHAIN, CARDIAC MUSCLE ISOFORM	GO:0016459	myosin complex	0.291342	1.62704
MYH15	MYH15	myosin, heavy chain 15	0	MYH15	cDNA FLJ30874 fis, clone FEBRA2004329, moderately similar to MYOSIN HEAVY CHAIN, CARDIAC MUSCLE ISOFORM	GO:0030016	myofibril	0.414578	1.43785
GPR26	GPR26	G protein-coupled receptor 26	1e-115	GPR26	G-protein coupled receptor 26	GO:0005886	plasma membrane	0.365938	1.03681
GPR26	GPR26	G protein-coupled receptor 26	1e-115	GPR26	G-protein coupled receptor 26	GO:0016020	membrane	0.70879	0.959525
GPR26	GPR26	G protein-coupled receptor 26	1e-115	GPR26	G-protein coupled receptor 26	GO:0016021	integral component of membrane	0.509843	1.00109
ERMAP	ERMAP	erythroblast membrane-associated protein (Scianna blood group)	5e-157	ERMAP	Nonfunctional erythroid membrane-associated protein	GO:0005737	cytoplasm	0.870074	0.908128
ERMAP	ERMAP	erythroblast membrane-associated protein (Scianna blood group)	5e-157	ERMAP	Nonfunctional erythroid membrane-associated protein	GO:0005886	plasma membrane	0.365938	1.03681
ERMAP	ERMAP	erythroblast membrane-associated protein (Scianna blood group)	5e-157	ERMAP	Nonfunctional erythroid membrane-associated protein	GO:0016020	membrane	0.70879	0.959525
ERMAP	ERMAP	erythroblast membrane-associated protein (Scianna blood group)	5e-157	ERMAP	Nonfunctional erythroid membrane-associated protein	GO:0031410	cytoplasmic vesicle	0.616392	0.94703
ERMAP	ERMAP	erythroblast membrane-associated protein (Scianna blood group)	5e-157	ERMAP	Nonfunctional erythroid membrane-associated protein	GO:0016021	integral component of membrane	0.509843	1.00109
IL22RA1	IL22RA1	interleukin 22 receptor, alpha 1	0	IL22RA1	Interleukin-22 receptor subunit alpha-1	GO:0016020	membrane	0.70879	0.959525
IL22RA1	IL22RA1	interleukin 22 receptor, alpha 1	0	IL22RA1	Interleukin-22 receptor subunit alpha-1	GO:0016021	integral component of membrane	0.509843	1.00109
LOC101121762	LOC101121762	killer cell lectin-like receptor subfamily B member 1B allele A-like	9e-17	CLECL1	C-type lectin-like domain family 1	GO:0005886	plasma membrane	0.365938	1.03681
LOC101121762	LOC101121762	killer cell lectin-like receptor subfamily B member 1B allele A-like	9e-17	CLECL1	C-type lectin-like domain family 1	GO:0016020	membrane	0.70879	0.959525
LOC101121762	LOC101121762	killer cell lectin-like receptor subfamily B member 1B allele A-like	9e-17	CLECL1	C-type lectin-like domain family 1	GO:0016021	integral component of membrane	0.509843	1.00109
PTP4A3	PTP4A3	protein tyrosine phosphatase type IVA, member 3	2e-92	PTP4A3	Protein tyrosine phosphatase type IVA 3	GO:0005886	plasma membrane	0.365938	1.03681
PTP4A3	PTP4A3	protein tyrosine phosphatase type IVA, member 3	2e-92	PTP4A3	Protein tyrosine phosphatase type IVA 3	GO:0016020	membrane	0.70879	0.959525
PTP4A3	PTP4A3	protein tyrosine phosphatase type IVA, member 3	2e-92	PTP4A3	Protein tyrosine phosphatase type IVA 3	GO:0005769	early endosome	0.754158	0.777705
PTP4A3	PTP4A3	protein tyrosine phosphatase type IVA, member 3	2e-92	PTP4A3	Protein tyrosine phosphatase type IVA 3	GO:0005768	endosome	0.760897	0.844283
LOC101111964	LOC101111964	olfactory receptor 2V2-like	6e-153	OR2V2	Olfactory receptor 2V2	GO:0005886	plasma membrane	0.365938	1.03681
LOC101111964	LOC101111964	olfactory receptor 2V2-like	6e-153	OR2V2	Olfactory receptor 2V2	GO:0016020	membrane	0.70879	0.959525
LOC101111964	LOC101111964	olfactory receptor 2V2-like	6e-153	OR2V2	Olfactory receptor 2V2	GO:0016021	integral component of membrane	0.509843	1.00109
RSPO4	RSPO4	R-spondin 4	2e-108	RSPO4	R-spondin-4	GO:0005576	extracellular region	1.42584e-08	1.87406
LGALS4	LGALS4	lectin, galactoside-binding, soluble, 4	5e-150	LGALS4	Galectin-4	GO:0005886	plasma membrane	0.365938	1.03681
LGALS4	LGALS4	lectin, galactoside-binding, soluble, 4	5e-150	LGALS4	Galectin-4	GO:0005829	cytosol	0.837223	0.893784
EDDM3B	EDDM3B	epididymal protein 3B	5e-45	EDDM3B	Epididymal secretory protein E3-beta	GO:0005576	extracellular region	1.42584e-08	1.87406
LOC101116764	LOC101116764	putative olfactory receptor 51H1-like	7e-107	OR51G2	Olfactory receptor 51G2	GO:0005886	plasma membrane	0.365938	1.03681
LOC101116764	LOC101116764	putative olfactory receptor 51H1-like	7e-107	OR51G2	Olfactory receptor 51G2	GO:0016020	membrane	0.70879	0.959525
LOC101116764	LOC101116764	putative olfactory receptor 51H1-like	7e-107	OR51G2	Olfactory receptor 51G2	GO:0016021	integral component of membrane	0.509843	1.00109
STON2	STON2	stonin 2	0	STON2	Stonin-2	GO:0030131	clathrin adaptor complex	0.54922	1.28807
STON2	STON2	stonin 2	0	STON2	Stonin-2	GO:0030136	clathrin-coated vesicle	0.446896	1.34408
STON2	STON2	stonin 2	0	STON2	Stonin-2	GO:0005730	nucleolus	0.999952	0.491944
STON2	STON2	stonin 2	0	STON2	Stonin-2	GO:0008021	synaptic vesicle	0.073355	2.13198
STON2	STON2	stonin 2	0	STON2	Stonin-2	GO:0005737	cytoplasm	0.870074	0.908128
STON2	STON2	stonin 2	0	STON2	Stonin-2	GO:0016020	membrane	0.70879	0.959525
LOC101109271	LOC101109271	olfactory receptor 7E24-like	2e-128	OR7E24	Olfactory receptor 7E24	GO:0005886	plasma membrane	0.365938	1.03681
LOC101109271	LOC101109271	olfactory receptor 7E24-like	2e-128	OR7E24	Olfactory receptor 7E24	GO:0016020	membrane	0.70879	0.959525
LOC101109271	LOC101109271	olfactory receptor 7E24-like	2e-128	OR7E24	Olfactory receptor 7E24	GO:0016021	integral component of membrane	0.509843	1.00109
LOC101104456	LOC101104456	keratin-associated protein 10-3-like	4e-38	KRTAP10-3	Keratin-associated protein 10-3	GO:0005882	intermediate filament	0.000378452	3.29409
LOC101104456	LOC101104456	keratin-associated protein 10-3-like	4e-38	KRTAP10-3	Keratin-associated protein 10-3	GO:0045095	keratin filament	0.00556614	3.54748
SCN10A	SCN10A	sodium channel, voltage-gated, type X, alpha subunit	0	SCN10A	Sodium channel protein type 10 subunit alpha	GO:0016020	membrane	0.70879	0.959525
SCN10A	SCN10A	sodium channel, voltage-gated, type X, alpha subunit	0	SCN10A	Sodium channel protein type 10 subunit alpha	GO:0071439	clathrin complex	0.174142	6.18275
SCN10A	SCN10A	sodium channel, voltage-gated, type X, alpha subunit	0	SCN10A	Sodium channel protein type 10 subunit alpha	GO:0001518	voltage-gated sodium channel complex	0.380105	2.20813
SCN10A	SCN10A	sodium channel, voltage-gated, type X, alpha subunit	0	SCN10A	Sodium channel protein type 10 subunit alpha	GO:0016021	integral component of membrane	0.509843	1.00109
METRN	METRN	meteorin, glial cell differentiation regulator	2e-26	METRN	Meteorin	GO:0005576	extracellular region	1.42584e-08	1.87406
METRN	METRN	meteorin, glial cell differentiation regulator	2e-26	METRN	Meteorin	GO:0005615	extracellular space	7.27891e-05	1.87245
MX2	MX2	Interferon-induced GTP-binding protein Mx2	0	MX2	Interferon-induced GTP-binding protein Mx2	GO:0005634	nucleus	0.980941	0.828547
MX2	MX2	Interferon-induced GTP-binding protein Mx2	0	MX2	Interferon-induced GTP-binding protein Mx2	GO:0005829	cytosol	0.837223	0.893784
MX2	MX2	Interferon-induced GTP-binding protein Mx2	0	MX2	Interferon-induced GTP-binding protein Mx2	GO:0005737	cytoplasm	0.870074	0.908128
MX2	MX2	Interferon-induced GTP-binding protein Mx2	0	MX2	Interferon-induced GTP-binding protein Mx2	GO:0005643	nuclear pore	0.873714	0.483028
HS3ST2	HS3ST2	heparan sulfate (glucosamine) 3-O-sulfotransferase 2	2e-158	HS3ST2	cDNA, FLJ94008, highly similar to Homo sapiens heparan sulfate (glucosamine) 3-O-sulfotransferase 2 (HS3ST2), mRNA	GO:0005794	Golgi apparatus	0.864628	0.821238
HS3ST2	HS3ST2	heparan sulfate (glucosamine) 3-O-sulfotransferase 2	2e-158	HS3ST2	cDNA, FLJ94008, highly similar to Homo sapiens heparan sulfate (glucosamine) 3-O-sulfotransferase 2 (HS3ST2), mRNA	GO:0000139	Golgi membrane	0.933186	0.668077
HS3ST2	HS3ST2	heparan sulfate (glucosamine) 3-O-sulfotransferase 2	2e-158	HS3ST2	cDNA, FLJ94008, highly similar to Homo sapiens heparan sulfate (glucosamine) 3-O-sulfotransferase 2 (HS3ST2), mRNA	GO:0016020	membrane	0.70879	0.959525
HS3ST2	HS3ST2	heparan sulfate (glucosamine) 3-O-sulfotransferase 2	2e-158	HS3ST2	cDNA, FLJ94008, highly similar to Homo sapiens heparan sulfate (glucosamine) 3-O-sulfotransferase 2 (HS3ST2), mRNA	GO:0016021	integral component of membrane	0.509843	1.00109
SHISA3	SHISA3	shisa homolog 3 (Xenopus laevis)	1e-109	SHISA3	Protein shisa-3 homolog	GO:0016020	membrane	0.70879	0.959525
SHISA3	SHISA3	shisa homolog 3 (Xenopus laevis)	1e-109	SHISA3	Protein shisa-3 homolog	GO:0005783	endoplasmic reticulum	0.742679	0.90143
SHISA3	SHISA3	shisa homolog 3 (Xenopus laevis)	1e-109	SHISA3	Protein shisa-3 homolog	GO:0005789	endoplasmic reticulum membrane	0.839167	0.815667
SHISA3	SHISA3	shisa homolog 3 (Xenopus laevis)	1e-109	SHISA3	Protein shisa-3 homolog	GO:0016021	integral component of membrane	0.509843	1.00109
KLK13	KLK13	kallikrein-related peptidase 13	8e-121	KLK13	Kallikrein 13, isoform CRA_b	GO:0005737	cytoplasm	0.870074	0.908128
KLK13	KLK13	kallikrein-related peptidase 13	8e-121	KLK13	Kallikrein 13, isoform CRA_b	GO:0005576	extracellular region	1.42584e-08	1.87406
KLK13	KLK13	kallikrein-related peptidase 13	8e-121	KLK13	Kallikrein 13, isoform CRA_b	GO:0030141	secretory granule	0.143938	1.86227
KLK13	KLK13	kallikrein-related peptidase 13	8e-121	KLK13	Kallikrein 13, isoform CRA_b	GO:0005615	extracellular space	7.27891e-05	1.87245
GRIP1	GRIP1	glutamate receptor interacting protein 1	0	GRIP1	Glutamate receptor-interacting protein 1	GO:0043005	neuron projection	0.368277	1.18899
GRIP1	GRIP1	glutamate receptor interacting protein 1	0	GRIP1	Glutamate receptor-interacting protein 1	GO:0030054	cell junction	0.852199	0.788868
GRIP1	GRIP1	glutamate receptor interacting protein 1	0	GRIP1	Glutamate receptor-interacting protein 1	GO:0005886	plasma membrane	0.365938	1.03681
GRIP1	GRIP1	glutamate receptor interacting protein 1	0	GRIP1	Glutamate receptor-interacting protein 1	GO:0005783	endoplasmic reticulum	0.742679	0.90143
GRIP1	GRIP1	glutamate receptor interacting protein 1	0	GRIP1	Glutamate receptor-interacting protein 1	GO:0045202	synapse	0.179942	1.31199
GRIP1	GRIP1	glutamate receptor interacting protein 1	0	GRIP1	Glutamate receptor-interacting protein 1	GO:0031410	cytoplasmic vesicle	0.616392	0.94703
GRIP1	GRIP1	glutamate receptor interacting protein 1	0	GRIP1	Glutamate receptor-interacting protein 1	GO:0030425	dendrite	0.229575	1.33826
GRIP1	GRIP1	glutamate receptor interacting protein 1	0	GRIP1	Glutamate receptor-interacting protein 1	GO:0005829	cytosol	0.837223	0.893784
GRIP1	GRIP1	glutamate receptor interacting protein 1	0	GRIP1	Glutamate receptor-interacting protein 1	GO:0016020	membrane	0.70879	0.959525
GRIP1	GRIP1	glutamate receptor interacting protein 1	0	GRIP1	Glutamate receptor-interacting protein 1	GO:0045211	postsynaptic membrane	0.550198	1.00806
GRIP1	GRIP1	glutamate receptor interacting protein 1	0	GRIP1	Glutamate receptor-interacting protein 1	GO:0016023	cytoplasmic membrane-bounded vesicle	0.203211	1.49239
GRIP1	GRIP1	glutamate receptor interacting protein 1	0	GRIP1	Glutamate receptor-interacting protein 1	GO:0045121	membrane raft	0.658809	0.889605
GRIP1	GRIP1	glutamate receptor interacting protein 1	0	GRIP1	Glutamate receptor-interacting protein 1	GO:0055037	recycling endosome	0.881489	0.46839
LOC101118102	LOC101118102	olfactory receptor 2T12-like	7e-136	OR2T12	Olfactory receptor 2T12	GO:0005886	plasma membrane	0.365938	1.03681
LOC101118102	LOC101118102	olfactory receptor 2T12-like	7e-136	OR2T12	Olfactory receptor 2T12	GO:0016020	membrane	0.70879	0.959525
LOC101118102	LOC101118102	olfactory receptor 2T12-like	7e-136	OR2T12	Olfactory receptor 2T12	GO:0016021	integral component of membrane	0.509843	1.00109
LOC101106683	LOC101106683	zinc finger protein 135-like	6e-144	ZNF30	Zinc finger protein 30	GO:0005622	intracellular	0.999904	0.441231
LOC101106683	LOC101106683	zinc finger protein 135-like	6e-144	ZNF30	Zinc finger protein 30	GO:0005634	nucleus	0.980941	0.828547
ING1	ING1	inhibitor of growth family, member 1	2e-136	ING1	Inhibitor of growth protein 1	GO:0005634	nucleus	0.980941	0.828547
LOC101106775	LOC101106775	olfactory receptor 4E1-like	9e-109	OR4E2	Olfactory receptor 4E2	GO:0005886	plasma membrane	0.365938	1.03681
LOC101106775	LOC101106775	olfactory receptor 4E1-like	9e-109	OR4E2	Olfactory receptor 4E2	GO:0016020	membrane	0.70879	0.959525
LOC101106775	LOC101106775	olfactory receptor 4E1-like	9e-109	OR4E2	Olfactory receptor 4E2	GO:0016021	integral component of membrane	0.509843	1.00109
LOC101106513	LOC101106513	lipocalin-15-like	2e-67	LCN15	LCN15 protein	GO:0005576	extracellular region	1.42584e-08	1.87406
CALY	CALY	calcyon neuron-specific vesicular protein	6e-68	CALY	Neuron-specific vesicular protein calcyon	GO:0005886	plasma membrane	0.365938	1.03681
CALY	CALY	calcyon neuron-specific vesicular protein	6e-68	CALY	Neuron-specific vesicular protein calcyon	GO:0016020	membrane	0.70879	0.959525
CALY	CALY	calcyon neuron-specific vesicular protein	6e-68	CALY	Neuron-specific vesicular protein calcyon	GO:0005887	integral component of plasma membrane	0.430295	1.04301
CALY	CALY	calcyon neuron-specific vesicular protein	6e-68	CALY	Neuron-specific vesicular protein calcyon	GO:0016021	integral component of membrane	0.509843	1.00109
CALY	CALY	calcyon neuron-specific vesicular protein	6e-68	CALY	Neuron-specific vesicular protein calcyon	GO:0031410	cytoplasmic vesicle	0.616392	0.94703
CALY	CALY	calcyon neuron-specific vesicular protein	6e-68	CALY	Neuron-specific vesicular protein calcyon	GO:0030659	cytoplasmic vesicle membrane	0.980564	0.251331
LOC101115603	LOC101115603	casein kinase I isoform beta-like	6e-163	CSNK1A1	cDNA FLJ55317, highly similar to Homo sapiens casein kinase 1, alpha 1 (CSNK1A1), transcript variant 1, mRNA	GO:0005634	nucleus	0.980941	0.828547
LOC101115603	LOC101115603	casein kinase I isoform beta-like	6e-163	CSNK1A1	cDNA FLJ55317, highly similar to Homo sapiens casein kinase 1, alpha 1 (CSNK1A1), transcript variant 1, mRNA	GO:0005829	cytosol	0.837223	0.893784
LOC101115603	LOC101115603	casein kinase I isoform beta-like	6e-163	CSNK1A1	cDNA FLJ55317, highly similar to Homo sapiens casein kinase 1, alpha 1 (CSNK1A1), transcript variant 1, mRNA	GO:0005737	cytoplasm	0.870074	0.908128
LOC101115603	LOC101115603	casein kinase I isoform beta-like	6e-163	CSNK1A1	cDNA FLJ55317, highly similar to Homo sapiens casein kinase 1, alpha 1 (CSNK1A1), transcript variant 1, mRNA	GO:0005856	cytoskeleton	0.992714	0.616594
LOC101115603	LOC101115603	casein kinase I isoform beta-like	6e-163	CSNK1A1	cDNA FLJ55317, highly similar to Homo sapiens casein kinase 1, alpha 1 (CSNK1A1), transcript variant 1, mRNA	GO:0005813	centrosome	0.979988	0.493305
LOC101115603	LOC101115603	casein kinase I isoform beta-like	6e-163	CSNK1A1	cDNA FLJ55317, highly similar to Homo sapiens casein kinase 1, alpha 1 (CSNK1A1), transcript variant 1, mRNA	GO:0005815	microtubule organizing center	0.798984	0.770094
LOC101115603	LOC101115603	casein kinase I isoform beta-like	6e-163	CSNK1A1	cDNA FLJ55317, highly similar to Homo sapiens casein kinase 1, alpha 1 (CSNK1A1), transcript variant 1, mRNA	GO:0005694	chromosome	0.531675	1.00905
LOC101115603	LOC101115603	casein kinase I isoform beta-like	6e-163	CSNK1A1	cDNA FLJ55317, highly similar to Homo sapiens casein kinase 1, alpha 1 (CSNK1A1), transcript variant 1, mRNA	GO:0016607	nuclear speck	0.643998	0.909228
LOC101115603	LOC101115603	casein kinase I isoform beta-like	6e-163	CSNK1A1	cDNA FLJ55317, highly similar to Homo sapiens casein kinase 1, alpha 1 (CSNK1A1), transcript variant 1, mRNA	GO:0005847	mRNA cleavage and polyadenylation specificity factor complex	0.0528294	6.18275
LOC101115603	LOC101115603	casein kinase I isoform beta-like	6e-163	CSNK1A1	cDNA FLJ55317, highly similar to Homo sapiens casein kinase 1, alpha 1 (CSNK1A1), transcript variant 1, mRNA	GO:0000777	condensed chromosome kinetochore	0.761032	0.727383
LOC101115603	LOC101115603	casein kinase I isoform beta-like	6e-163	CSNK1A1	cDNA FLJ55317, highly similar to Homo sapiens casein kinase 1, alpha 1 (CSNK1A1), transcript variant 1, mRNA	GO:0000776	kinetochore	0.869083	0.562068
LOC101115603	LOC101115603	casein kinase I isoform beta-like	6e-163	CSNK1A1	cDNA FLJ55317, highly similar to Homo sapiens casein kinase 1, alpha 1 (CSNK1A1), transcript variant 1, mRNA	GO:0000775	chromosome, centromeric region	0.789948	0.713394
ELN	ELN	Elastin				GO:0005578	proteinaceous extracellular matrix	0.442945	1.08851
ELN	ELN	Elastin				GO:0005576	extracellular region	1.42584e-08	1.87406
RNF112	RNF112	ring finger protein 112	0	RNF112	cDNA FLJ52256, highly similar to Zinc finger protein 179	GO:0005737	cytoplasm	0.870074	0.908128
RNF112	RNF112	ring finger protein 112	0	RNF112	cDNA FLJ52256, highly similar to Zinc finger protein 179	GO:0016020	membrane	0.70879	0.959525
RNF112	RNF112	ring finger protein 112	0	RNF112	cDNA FLJ52256, highly similar to Zinc finger protein 179	GO:0005634	nucleus	0.980941	0.828547
RNF112	RNF112	ring finger protein 112	0	RNF112	cDNA FLJ52256, highly similar to Zinc finger protein 179	GO:0016021	integral component of membrane	0.509843	1.00109
LOC101115650	LOC101115650	putative RNA polymerase II subunit A C-terminal domain phosphatase SSU72-like protein 1-like	5e-68	SSU72	cDNA FLJ60055, highly similar to Rattus norvegicus Ssu72 RNA polymerase II CTD phosphatase homolog, mRNA	GO:0005737	cytoplasm	0.870074	0.908128
LOC101115650	LOC101115650	putative RNA polymerase II subunit A C-terminal domain phosphatase SSU72-like protein 1-like	5e-68	SSU72	cDNA FLJ60055, highly similar to Rattus norvegicus Ssu72 RNA polymerase II CTD phosphatase homolog, mRNA	GO:0005634	nucleus	0.980941	0.828547
FUCA2	FUCA2	fucosidase, alpha-L- 2, plasma	0	FUCA2	Plasma alpha-L-fucosidase	GO:0005576	extracellular region	1.42584e-08	1.87406
FUCA2	FUCA2	fucosidase, alpha-L- 2, plasma	0	FUCA2	Plasma alpha-L-fucosidase	GO:0005764	lysosome	0.900934	0.641808
KCNC2	KCNC2	potassium voltage-gated channel, Shaw-related subfamily, member 2	0	KCNC2	Potassium voltage-gated channel subfamily C member 2	GO:0005886	plasma membrane	0.365938	1.03681
KCNC2	KCNC2	potassium voltage-gated channel, Shaw-related subfamily, member 2	0	KCNC2	Potassium voltage-gated channel subfamily C member 2	GO:0016020	membrane	0.70879	0.959525
KCNC2	KCNC2	potassium voltage-gated channel, Shaw-related subfamily, member 2	0	KCNC2	Potassium voltage-gated channel subfamily C member 2	GO:0008076	voltage-gated potassium channel complex	0.190503	1.81846
KCNC2	KCNC2	potassium voltage-gated channel, Shaw-related subfamily, member 2	0	KCNC2	Potassium voltage-gated channel subfamily C member 2	GO:0016021	integral component of membrane	0.509843	1.00109
ABCD1	ABCD1	ATP-binding cassette, sub-family D (ALD), member 1	0	ABCD1	Mutant ATP-binding cassette sub-family D member 1	GO:0048471	perinuclear region of cytoplasm	0.588649	0.966055
ABCD1	ABCD1	ATP-binding cassette, sub-family D (ALD), member 1	0	ABCD1	Mutant ATP-binding cassette sub-family D member 1	GO:0005829	cytosol	0.837223	0.893784
ABCD1	ABCD1	ATP-binding cassette, sub-family D (ALD), member 1	0	ABCD1	Mutant ATP-binding cassette sub-family D member 1	GO:0005739	mitochondrion	0.999926	0.506145
ABCD1	ABCD1	ATP-binding cassette, sub-family D (ALD), member 1	0	ABCD1	Mutant ATP-binding cassette sub-family D member 1	GO:0005737	cytoplasm	0.870074	0.908128
ABCD1	ABCD1	ATP-binding cassette, sub-family D (ALD), member 1	0	ABCD1	Mutant ATP-binding cassette sub-family D member 1	GO:0005779	integral component of peroxisomal membrane	0.380105	2.20813
ABCD1	ABCD1	ATP-binding cassette, sub-family D (ALD), member 1	0	ABCD1	Mutant ATP-binding cassette sub-family D member 1	GO:0005778	peroxisomal membrane	0.274205	1.68621
ABCD1	ABCD1	ATP-binding cassette, sub-family D (ALD), member 1	0	ABCD1	Mutant ATP-binding cassette sub-family D member 1	GO:0005777	peroxisome	0.541086	1.03912
ABCD1	ABCD1	ATP-binding cassette, sub-family D (ALD), member 1	0	ABCD1	Mutant ATP-binding cassette sub-family D member 1	GO:0016020	membrane	0.70879	0.959525
ABCD1	ABCD1	ATP-binding cassette, sub-family D (ALD), member 1	0	ABCD1	Mutant ATP-binding cassette sub-family D member 1	GO:0016021	integral component of membrane	0.509843	1.00109
KCNQ4	KCNQ4	potassium voltage-gated channel, KQT-like subfamily, member 4	0	KCNQ4	cDNA FLJ90476 fis, clone NT2RP3002737, highly similar to Potassium voltage-gated channel subfamily KQT member 4	GO:0005886	plasma membrane	0.365938	1.03681
KCNQ4	KCNQ4	potassium voltage-gated channel, KQT-like subfamily, member 4	0	KCNQ4	cDNA FLJ90476 fis, clone NT2RP3002737, highly similar to Potassium voltage-gated channel subfamily KQT member 4	GO:0009925	basal plasma membrane	0.639284	0.997218
KCNQ4	KCNQ4	potassium voltage-gated channel, KQT-like subfamily, member 4	0	KCNQ4	cDNA FLJ90476 fis, clone NT2RP3002737, highly similar to Potassium voltage-gated channel subfamily KQT member 4	GO:0016020	membrane	0.70879	0.959525
KCNQ4	KCNQ4	potassium voltage-gated channel, KQT-like subfamily, member 4	0	KCNQ4	cDNA FLJ90476 fis, clone NT2RP3002737, highly similar to Potassium voltage-gated channel subfamily KQT member 4	GO:0008076	voltage-gated potassium channel complex	0.190503	1.81846
KCNQ4	KCNQ4	potassium voltage-gated channel, KQT-like subfamily, member 4	0	KCNQ4	cDNA FLJ90476 fis, clone NT2RP3002737, highly similar to Potassium voltage-gated channel subfamily KQT member 4	GO:0016021	integral component of membrane	0.509843	1.00109
LOC101122351	LOC101122351	prolactin-inducible protein homolog	2e-38	PIP	Prolactin-inducible protein	GO:0016324	apical plasma membrane	0.485632	1.06142
LOC101122351	LOC101122351	prolactin-inducible protein homolog	2e-38	PIP	Prolactin-inducible protein	GO:0005576	extracellular region	1.42584e-08	1.87406
PLA2G5	PLA2G5	phospholipase A2, group V	2e-26	PLA2G5	cDNA FLJ40374 fis, clone TESTI2035078, highly similar to Calcium-dependent phospholipase A2 (EC 3.1.1.4)	GO:0048471	perinuclear region of cytoplasm	0.588649	0.966055
PLA2G5	PLA2G5	phospholipase A2, group V	2e-26	PLA2G5	cDNA FLJ40374 fis, clone TESTI2035078, highly similar to Calcium-dependent phospholipase A2 (EC 3.1.1.4)	GO:0005886	plasma membrane	0.365938	1.03681
PLA2G5	PLA2G5	phospholipase A2, group V	2e-26	PLA2G5	cDNA FLJ40374 fis, clone TESTI2035078, highly similar to Calcium-dependent phospholipase A2 (EC 3.1.1.4)	GO:0005794	Golgi apparatus	0.864628	0.821238
PLA2G5	PLA2G5	phospholipase A2, group V	2e-26	PLA2G5	cDNA FLJ40374 fis, clone TESTI2035078, highly similar to Calcium-dependent phospholipase A2 (EC 3.1.1.4)	GO:0009986	cell surface	0.550666	0.992294
PLA2G5	PLA2G5	phospholipase A2, group V	2e-26	PLA2G5	cDNA FLJ40374 fis, clone TESTI2035078, highly similar to Calcium-dependent phospholipase A2 (EC 3.1.1.4)	GO:0005576	extracellular region	1.42584e-08	1.87406
KCNK16	KCNK16	potassium channel, subfamily K, member 16	2e-141	KCNK16	Potassium channel subfamily K member 16	GO:0016020	membrane	0.70879	0.959525
KCNK16	KCNK16	potassium channel, subfamily K, member 16	2e-141	KCNK16	Potassium channel subfamily K member 16	GO:0005886	plasma membrane	0.365938	1.03681
KCNK16	KCNK16	potassium channel, subfamily K, member 16	2e-141	KCNK16	Potassium channel subfamily K member 16	GO:0016021	integral component of membrane	0.509843	1.00109
CBX8	CBX8	chromobox homolog 8	7e-167	CBX8	Chromobox protein homolog 8	GO:0035102	PRC1 complex	0.317913	2.81034
CBX8	CBX8	chromobox homolog 8	7e-167	CBX8	Chromobox protein homolog 8	GO:0000792	heterochromatin	0.0470958	4.03223
CBX8	CBX8	chromobox homolog 8	7e-167	CBX8	Chromobox protein homolog 8	GO:0031519	PcG protein complex	0.54922	1.28807
CBX8	CBX8	chromobox homolog 8	7e-167	CBX8	Chromobox protein homolog 8	GO:0000790	nuclear chromatin	0.582813	0.997218
CBX8	CBX8	chromobox homolog 8	7e-167	CBX8	Chromobox protein homolog 8	GO:0005730	nucleolus	0.999952	0.491944
CBX8	CBX8	chromobox homolog 8	7e-167	CBX8	Chromobox protein homolog 8	GO:0000151	ubiquitin ligase complex	0.60026	0.997218
CBX8	CBX8	chromobox homolog 8	7e-167	CBX8	Chromobox protein homolog 8	GO:0005634	nucleus	0.980941	0.828547
MRGPRF	MRGPRF	MAS-related GPR, member F	1e-165	MRGPRF	cDNA FLJ53714, highly similar to Mas-related G-protein coupled receptor memberF	GO:0016020	membrane	0.70879	0.959525
MRGPRF	MRGPRF	MAS-related GPR, member F	1e-165	MRGPRF	cDNA FLJ53714, highly similar to Mas-related G-protein coupled receptor memberF	GO:0005886	plasma membrane	0.365938	1.03681
MRGPRF	MRGPRF	MAS-related GPR, member F	1e-165	MRGPRF	cDNA FLJ53714, highly similar to Mas-related G-protein coupled receptor memberF	GO:0016021	integral component of membrane	0.509843	1.00109
LOC101110162	LOC101110162	prostaglandin F synthase 1-like	5e-141	AKR1C3	cDNA FLJ58390, highly similar to Aldo-keto reductase family 1 member C3homolog (EC 1.-.-.-)	GO:0005622	intracellular	0.999904	0.441231
LOC101110162	LOC101110162	prostaglandin F synthase 1-like	5e-141	AKR1C3	cDNA FLJ58390, highly similar to Aldo-keto reductase family 1 member C3homolog (EC 1.-.-.-)	GO:0005634	nucleus	0.980941	0.828547
LOC101110162	LOC101110162	prostaglandin F synthase 1-like	5e-141	AKR1C3	cDNA FLJ58390, highly similar to Aldo-keto reductase family 1 member C3homolog (EC 1.-.-.-)	GO:0005829	cytosol	0.837223	0.893784
LOC101110162	LOC101110162	prostaglandin F synthase 1-like	5e-141	AKR1C3	cDNA FLJ58390, highly similar to Aldo-keto reductase family 1 member C3homolog (EC 1.-.-.-)	GO:0005737	cytoplasm	0.870074	0.908128
LOC101102845	LOC101102845	5-formyltetrahydrofolate cyclo-ligase-like	2e-39	MTHFS	5-formyltetrahydrofolate cyclo-ligase	GO:0005737	cytoplasm	0.870074	0.908128
LOC101102845	LOC101102845	5-formyltetrahydrofolate cyclo-ligase-like	2e-39	MTHFS	5-formyltetrahydrofolate cyclo-ligase	GO:0005794	Golgi apparatus	0.864628	0.821238
LOC101102845	LOC101102845	5-formyltetrahydrofolate cyclo-ligase-like	2e-39	MTHFS	5-formyltetrahydrofolate cyclo-ligase	GO:0005886	plasma membrane	0.365938	1.03681
LOC101102845	LOC101102845	5-formyltetrahydrofolate cyclo-ligase-like	2e-39	MTHFS	5-formyltetrahydrofolate cyclo-ligase	GO:0005829	cytosol	0.837223	0.893784
LOC101113381	LOC101113381	taurochenodeoxycholic 6 alpha-hydroxylase-like	5e-82	CYP4A11	cDNA FLJ60759, highly similar to Cytochrome P450 4A11 (EC 1.14.15.3)	GO:0005783	endoplasmic reticulum	0.742679	0.90143
LOC101113381	LOC101113381	taurochenodeoxycholic 6 alpha-hydroxylase-like	5e-82	CYP4A11	cDNA FLJ60759, highly similar to Cytochrome P450 4A11 (EC 1.14.15.3)	GO:0043231	intracellular membrane-bounded organelle	0.598079	0.960428
LOC101113381	LOC101113381	taurochenodeoxycholic 6 alpha-hydroxylase-like	5e-82	CYP4A11	cDNA FLJ60759, highly similar to Cytochrome P450 4A11 (EC 1.14.15.3)	GO:0005737	cytoplasm	0.870074	0.908128
LOC101113381	LOC101113381	taurochenodeoxycholic 6 alpha-hydroxylase-like	5e-82	CYP4A11	cDNA FLJ60759, highly similar to Cytochrome P450 4A11 (EC 1.14.15.3)	GO:0016324	apical plasma membrane	0.485632	1.06142
LOC101113381	LOC101113381	taurochenodeoxycholic 6 alpha-hydroxylase-like	5e-82	CYP4A11	cDNA FLJ60759, highly similar to Cytochrome P450 4A11 (EC 1.14.15.3)	GO:0031090	organelle membrane	0.186648	1.59899
LOC101113381	LOC101113381	taurochenodeoxycholic 6 alpha-hydroxylase-like	5e-82	CYP4A11	cDNA FLJ60759, highly similar to Cytochrome P450 4A11 (EC 1.14.15.3)	GO:0016020	membrane	0.70879	0.959525
LOC101113381	LOC101113381	taurochenodeoxycholic 6 alpha-hydroxylase-like	5e-82	CYP4A11	cDNA FLJ60759, highly similar to Cytochrome P450 4A11 (EC 1.14.15.3)	GO:0005789	endoplasmic reticulum membrane	0.839167	0.815667
SPP2	SPP2	Secreted phosphoprotein 24	3e-65	SPP2	Secreted phosphoprotein 24	GO:0043234	protein complex	0.765612	0.818305
SPP2	SPP2	Secreted phosphoprotein 24	3e-65	SPP2	Secreted phosphoprotein 24	GO:0005576	extracellular region	1.42584e-08	1.87406
LOC101110417	LOC101110417	probable ergosterol biosynthetic protein 28-like	9e-62	C14orf1	cDNA, FLJ92025	GO:0030133	transport vesicle	0.248714	1.78349
LOC101110417	LOC101110417	probable ergosterol biosynthetic protein 28-like	9e-62	C14orf1	cDNA, FLJ92025	GO:0016020	membrane	0.70879	0.959525
LOC101110417	LOC101110417	probable ergosterol biosynthetic protein 28-like	9e-62	C14orf1	cDNA, FLJ92025	GO:0005783	endoplasmic reticulum	0.742679	0.90143
LOC101110417	LOC101110417	probable ergosterol biosynthetic protein 28-like	9e-62	C14orf1	cDNA, FLJ92025	GO:0005789	endoplasmic reticulum membrane	0.839167	0.815667
LOC101110417	LOC101110417	probable ergosterol biosynthetic protein 28-like	9e-62	C14orf1	cDNA, FLJ92025	GO:0016021	integral component of membrane	0.509843	1.00109
GREM1	GREM1	gremlin 1	2e-87	GREM1	Gremlin 1, cysteine knot superfamily, homolog (Xenopus laevis), isoform CRA_b	GO:0005615	extracellular space	7.27891e-05	1.87245
GREM1	GREM1	gremlin 1	2e-87	GREM1	Gremlin 1, cysteine knot superfamily, homolog (Xenopus laevis), isoform CRA_b	GO:0009986	cell surface	0.550666	0.992294
GREM1	GREM1	gremlin 1	2e-87	GREM1	Gremlin 1, cysteine knot superfamily, homolog (Xenopus laevis), isoform CRA_b	GO:0005576	extracellular region	1.42584e-08	1.87406
DAXX	DAXX	death-domain associated protein	0	DAXX	Death domain-associated protein 6	GO:0000792	heterochromatin	0.0470958	4.03223
DAXX	DAXX	death-domain associated protein	0	DAXX	Death domain-associated protein 6	GO:0005634	nucleus	0.980941	0.828547
DAXX	DAXX	death-domain associated protein	0	DAXX	Death domain-associated protein 6	GO:0005829	cytosol	0.837223	0.893784
DAXX	DAXX	death-domain associated protein	0	DAXX	Death domain-associated protein 6	GO:0005737	cytoplasm	0.870074	0.908128
DAXX	DAXX	death-domain associated protein	0	DAXX	Death domain-associated protein 6	GO:0005694	chromosome	0.531675	1.00905
DAXX	DAXX	death-domain associated protein	0	DAXX	Death domain-associated protein 6	GO:0005730	nucleolus	0.999952	0.491944
DAXX	DAXX	death-domain associated protein	0	DAXX	Death domain-associated protein 6	GO:0016605	PML body	0.500786	1.13099
DAXX	DAXX	death-domain associated protein	0	DAXX	Death domain-associated protein 6	GO:0005654	nucleoplasm	0.976946	0.681921
DAXX	DAXX	death-domain associated protein	0	DAXX	Death domain-associated protein 6	GO:0000775	chromosome, centromeric region	0.789948	0.713394
CHST2	CHST2	carbohydrate (N-acetylglucosamine-6-O) sulfotransferase 2	0	CHST2	cDNA FLJ13206 fis, clone NT2RP3004670, highly similar to Carbohydrate sulfotransferase 2	GO:0005802	trans-Golgi network	0.878475	0.547146
CHST2	CHST2	carbohydrate (N-acetylglucosamine-6-O) sulfotransferase 2	0	CHST2	cDNA FLJ13206 fis, clone NT2RP3004670, highly similar to Carbohydrate sulfotransferase 2	GO:0005794	Golgi apparatus	0.864628	0.821238
CHST2	CHST2	carbohydrate (N-acetylglucosamine-6-O) sulfotransferase 2	0	CHST2	cDNA FLJ13206 fis, clone NT2RP3004670, highly similar to Carbohydrate sulfotransferase 2	GO:0031228	intrinsic component of Golgi membrane	0.0912402	15.4569
CHST2	CHST2	carbohydrate (N-acetylglucosamine-6-O) sulfotransferase 2	0	CHST2	cDNA FLJ13206 fis, clone NT2RP3004670, highly similar to Carbohydrate sulfotransferase 2	GO:0016020	membrane	0.70879	0.959525
CHST2	CHST2	carbohydrate (N-acetylglucosamine-6-O) sulfotransferase 2	0	CHST2	cDNA FLJ13206 fis, clone NT2RP3004670, highly similar to Carbohydrate sulfotransferase 2	GO:0000139	Golgi membrane	0.933186	0.668077
CHST2	CHST2	carbohydrate (N-acetylglucosamine-6-O) sulfotransferase 2	0	CHST2	cDNA FLJ13206 fis, clone NT2RP3004670, highly similar to Carbohydrate sulfotransferase 2	GO:0016021	integral component of membrane	0.509843	1.00109
LOC101107030	LOC101107030	multidrug resistance-associated protein 4-like	0	ABCC4	cDNA FLJ77042, highly similar to Homo sapiens ATP-binding cassette, sub-family C (CFTR/MRP), member 4, mRNA	GO:0031088	platelet dense granule membrane	0.108308	3.86422
LOC101107030	LOC101107030	multidrug resistance-associated protein 4-like	0	ABCC4	cDNA FLJ77042, highly similar to Homo sapiens ATP-binding cassette, sub-family C (CFTR/MRP), member 4, mRNA	GO:0005886	plasma membrane	0.365938	1.03681
LOC101107030	LOC101107030	multidrug resistance-associated protein 4-like	0	ABCC4	cDNA FLJ77042, highly similar to Homo sapiens ATP-binding cassette, sub-family C (CFTR/MRP), member 4, mRNA	GO:0016020	membrane	0.70879	0.959525
LOC101107030	LOC101107030	multidrug resistance-associated protein 4-like	0	ABCC4	cDNA FLJ77042, highly similar to Homo sapiens ATP-binding cassette, sub-family C (CFTR/MRP), member 4, mRNA	GO:0016021	integral component of membrane	0.509843	1.00109
TMPRSS4	TMPRSS4	transmembrane protease, serine 4	0	TMPRSS4	cDNA FLJ75629, highly similar to Homo sapiens transmembrane protease, serine 4 (TMPRSS4), transcript variant 2, mRNA	GO:0016020	membrane	0.70879	0.959525
TMPRSS4	TMPRSS4	transmembrane protease, serine 4	0	TMPRSS4	cDNA FLJ75629, highly similar to Homo sapiens transmembrane protease, serine 4 (TMPRSS4), transcript variant 2, mRNA	GO:0016021	integral component of membrane	0.509843	1.00109
LOC101105206	LOC101105206	olfactory receptor 12-like	1e-88	OR5AR1	OR5AR1 protein	GO:0005886	plasma membrane	0.365938	1.03681
LOC101105206	LOC101105206	olfactory receptor 12-like	1e-88	OR5AR1	OR5AR1 protein	GO:0016020	membrane	0.70879	0.959525
LOC101105206	LOC101105206	olfactory receptor 12-like	1e-88	OR5AR1	OR5AR1 protein	GO:0016021	integral component of membrane	0.509843	1.00109
LOC101110889	LOC101110889	putative upstream-binding factor 1-like protein 3/5-like	1e-122	UBTFL1	Putative upstream-binding factor 1-like protein 1	GO:0005737	cytoplasm	0.870074	0.908128
LOC101110889	LOC101110889	putative upstream-binding factor 1-like protein 3/5-like	1e-122	UBTFL1	Putative upstream-binding factor 1-like protein 1	GO:0005634	nucleus	0.980941	0.828547
SLC26A3	SLC26A3	Solute carrier family 26 member 3	0	SLC26A3	cDNA FLJ60162, highly similar to Chloride anion exchanger	GO:0005886	plasma membrane	0.365938	1.03681
SLC26A3	SLC26A3	Solute carrier family 26 member 3	0	SLC26A3	cDNA FLJ60162, highly similar to Chloride anion exchanger	GO:0097225	sperm midpiece	0.174142	6.18275
SLC26A3	SLC26A3	Solute carrier family 26 member 3	0	SLC26A3	cDNA FLJ60162, highly similar to Chloride anion exchanger	GO:0031526	brush border membrane	0.137457	2.44056
SLC26A3	SLC26A3	Solute carrier family 26 member 3	0	SLC26A3	cDNA FLJ60162, highly similar to Chloride anion exchanger	GO:0016324	apical plasma membrane	0.485632	1.06142
SLC26A3	SLC26A3	Solute carrier family 26 member 3	0	SLC26A3	cDNA FLJ60162, highly similar to Chloride anion exchanger	GO:0016020	membrane	0.70879	0.959525
SLC26A3	SLC26A3	Solute carrier family 26 member 3	0	SLC26A3	cDNA FLJ60162, highly similar to Chloride anion exchanger	GO:0016021	integral component of membrane	0.509843	1.00109
KIF7	KIF7	kinesin family member 7	0	KIF7	KIF7 protein	GO:0005929	cilium	0.988307	0.306077
KIF7	KIF7	kinesin family member 7	0	KIF7	KIF7 protein	GO:0005871	kinesin complex	0.815072	0.594495
KIF7	KIF7	kinesin family member 7	0	KIF7	KIF7 protein	GO:0005874	microtubule	0.98941	0.39633
KIF7	KIF7	kinesin family member 7	0	KIF7	KIF7 protein	GO:0042995	cell projection	0.979735	0.565151
MFAP3L	MFAP3L	microfibrillar-associated protein 3-like	0	MFAP3L	Microfibrillar-associated protein 3-like	GO:0005886	plasma membrane	0.365938	1.03681
MFAP3L	MFAP3L	microfibrillar-associated protein 3-like	0	MFAP3L	Microfibrillar-associated protein 3-like	GO:0016020	membrane	0.70879	0.959525
MFAP3L	MFAP3L	microfibrillar-associated protein 3-like	0	MFAP3L	Microfibrillar-associated protein 3-like	GO:0016021	integral component of membrane	0.509843	1.00109
I-MF	I-MF	inhibitor of MyoD family-form a	3e-98	MDFI	MyoD family inhibitor	GO:0005634	nucleus	0.980941	0.828547
I-MF	I-MF	inhibitor of MyoD family-form a	3e-98	MDFI	MyoD family inhibitor	GO:0005737	cytoplasm	0.870074	0.908128
SLC35G1	SLC35G1	solute carrier family 35, member G1	7e-137	SLC35G1	Uncharacterized protein	GO:0016020	membrane	0.70879	0.959525
SLC35G1	SLC35G1	solute carrier family 35, member G1	7e-137	SLC35G1	Uncharacterized protein	GO:0016021	integral component of membrane	0.509843	1.00109
POU2F3	POU2F3	POU class 2 homeobox 3 transcript variant 2	0	POU2F3	POU domain, class 2, transcription factor 3	GO:0005667	transcription factor complex	0.00409846	2.29558
POU2F3	POU2F3	POU class 2 homeobox 3 transcript variant 2	0	POU2F3	POU domain, class 2, transcription factor 3	GO:0005730	nucleolus	0.999952	0.491944
POU2F3	POU2F3	POU class 2 homeobox 3 transcript variant 2	0	POU2F3	POU domain, class 2, transcription factor 3	GO:0005634	nucleus	0.980941	0.828547
POU2F3	POU2F3	POU class 2 homeobox 3 transcript variant 2	0	POU2F3	POU domain, class 2, transcription factor 3	GO:0005737	cytoplasm	0.870074	0.908128
DUSP2	DUSP2	dual specificity phosphatase 2	2e-94	DUSP2	Dual specificity protein phosphatase 2	GO:0005634	nucleus	0.980941	0.828547
DUSP2	DUSP2	dual specificity phosphatase 2	2e-94	DUSP2	Dual specificity protein phosphatase 2	GO:0005654	nucleoplasm	0.976946	0.681921
SYK	SYK	spleen tyrosine kinase	0	SYK	cDNA FLJ90539 fis, clone OVARC1000255, highly similar to Tyrosine-protein kinase SYK (EC 2.7.10.2)	GO:0019815	B cell receptor complex	0.119761	10.3046
SYK	SYK	spleen tyrosine kinase	0	SYK	cDNA FLJ90539 fis, clone OVARC1000255, highly similar to Tyrosine-protein kinase SYK (EC 2.7.10.2)	GO:0043234	protein complex	0.765612	0.818305
SYK	SYK	spleen tyrosine kinase	0	SYK	cDNA FLJ90539 fis, clone OVARC1000255, highly similar to Tyrosine-protein kinase SYK (EC 2.7.10.2)	GO:0005886	plasma membrane	0.365938	1.03681
SYK	SYK	spleen tyrosine kinase	0	SYK	cDNA FLJ90539 fis, clone OVARC1000255, highly similar to Tyrosine-protein kinase SYK (EC 2.7.10.2)	GO:0032009	early phagosome	0.147386	7.72844
SYK	SYK	spleen tyrosine kinase	0	SYK	cDNA FLJ90539 fis, clone OVARC1000255, highly similar to Tyrosine-protein kinase SYK (EC 2.7.10.2)	GO:0005829	cytosol	0.837223	0.893784
SYK	SYK	spleen tyrosine kinase	0	SYK	cDNA FLJ90539 fis, clone OVARC1000255, highly similar to Tyrosine-protein kinase SYK (EC 2.7.10.2)	GO:0005737	cytoplasm	0.870074	0.908128
SYK	SYK	spleen tyrosine kinase	0	SYK	cDNA FLJ90539 fis, clone OVARC1000255, highly similar to Tyrosine-protein kinase SYK (EC 2.7.10.2)	GO:0042101	T cell receptor complex	0.360032	2.37798
SYK	SYK	spleen tyrosine kinase	0	SYK	cDNA FLJ90539 fis, clone OVARC1000255, highly similar to Tyrosine-protein kinase SYK (EC 2.7.10.2)	GO:0016020	membrane	0.70879	0.959525
LOC101106720	LOC101106720	glutathione S-transferase A1-like	1e-106	GSTA1	Glutathione S-transferase A1	GO:0005737	cytoplasm	0.870074	0.908128
LOC101106720	LOC101106720	glutathione S-transferase A1-like	1e-106	GSTA1	Glutathione S-transferase A1	GO:0005575	cellular_component	0.360345	1.10594
LOC101106720	LOC101106720	glutathione S-transferase A1-like	1e-106	GSTA1	Glutathione S-transferase A1	GO:0005829	cytosol	0.837223	0.893784
NEUROD4	NEUROD4	neuronal differentiation 4	4e-161	NEUROD4	NEUROD4 protein	GO:0005634	nucleus	0.980941	0.828547
IL17RB	IL17RB	interleukin 17 receptor B	0	IL17RB	Interleukin-17 receptor B	GO:0005737	cytoplasm	0.870074	0.908128
IL17RB	IL17RB	interleukin 17 receptor B	0	IL17RB	Interleukin-17 receptor B	GO:0005886	plasma membrane	0.365938	1.03681
IL17RB	IL17RB	interleukin 17 receptor B	0	IL17RB	Interleukin-17 receptor B	GO:0009986	cell surface	0.550666	0.992294
IL17RB	IL17RB	interleukin 17 receptor B	0	IL17RB	Interleukin-17 receptor B	GO:0016020	membrane	0.70879	0.959525
IL17RB	IL17RB	interleukin 17 receptor B	0	IL17RB	Interleukin-17 receptor B	GO:0005887	integral component of plasma membrane	0.430295	1.04301
IL17RB	IL17RB	interleukin 17 receptor B	0	IL17RB	Interleukin-17 receptor B	GO:0005576	extracellular region	1.42584e-08	1.87406
IL17RB	IL17RB	interleukin 17 receptor B	0	IL17RB	Interleukin-17 receptor B	GO:0016021	integral component of membrane	0.509843	1.00109
TECTB	TECTB	tectorin beta	0	TECTB	Beta-tectorin	GO:0005886	plasma membrane	0.365938	1.03681
TECTB	TECTB	tectorin beta	0	TECTB	Beta-tectorin	GO:0016020	membrane	0.70879	0.959525
TECTB	TECTB	tectorin beta	0	TECTB	Beta-tectorin	GO:0005578	proteinaceous extracellular matrix	0.442945	1.08851
TECTB	TECTB	tectorin beta	0	TECTB	Beta-tectorin	GO:0005576	extracellular region	1.42584e-08	1.87406
TECTB	TECTB	tectorin beta	0	TECTB	Beta-tectorin	GO:0031225	anchored component of membrane	0.0124401	2.41514
CRNN	CRNN	cornulin	9e-166	CRNN	cDNA FLJ78643, highly similar to Homo sapiens cornulin (CRNN), mRNA	GO:0005737	cytoplasm	0.870074	0.908128
CRNN	CRNN	cornulin	9e-166	CRNN	cDNA FLJ78643, highly similar to Homo sapiens cornulin (CRNN), mRNA	GO:0016020	membrane	0.70879	0.959525
DPP6	DPP6	dipeptidyl-peptidase 6	0	DPP6	Dipeptidyl-peptidase 6	GO:0016020	membrane	0.70879	0.959525
DPP6	DPP6	dipeptidyl-peptidase 6	0	DPP6	Dipeptidyl-peptidase 6	GO:0016021	integral component of membrane	0.509843	1.00109
LOC101115351	LOC101115351	anion exchange protein 3-like	0	SLC4A3	cDNA FLJ51052, highly similar to Anion exchange protein 3	GO:0005886	plasma membrane	0.365938	1.03681
LOC101115351	LOC101115351	anion exchange protein 3-like	0	SLC4A3	cDNA FLJ51052, highly similar to Anion exchange protein 3	GO:0016020	membrane	0.70879	0.959525
LOC101115351	LOC101115351	anion exchange protein 3-like	0	SLC4A3	cDNA FLJ51052, highly similar to Anion exchange protein 3	GO:0005887	integral component of plasma membrane	0.430295	1.04301
LOC101115351	LOC101115351	anion exchange protein 3-like	0	SLC4A3	cDNA FLJ51052, highly similar to Anion exchange protein 3	GO:0016021	integral component of membrane	0.509843	1.00109
LOC101105883	LOC101105883	interferon omega-1-like	3e-67	IFNW1	Interferon omega-1	GO:0005576	extracellular region	1.42584e-08	1.87406
LOC101105883	LOC101105883	interferon omega-1-like	3e-67	IFNW1	Interferon omega-1	GO:0005615	extracellular space	7.27891e-05	1.87245
PPP1R26	PPP1R26	protein phosphatase 1, regulatory subunit 26	5e-159	PPP1R26	Protein phosphatase 1 regulatory subunit 26	GO:0005730	nucleolus	0.999952	0.491944
PPP1R26	PPP1R26	protein phosphatase 1, regulatory subunit 26	5e-159	PPP1R26	Protein phosphatase 1 regulatory subunit 26	GO:0005634	nucleus	0.980941	0.828547
TNP1	TNP1	Spermatid nuclear transition protein 1	5e-18	TNP1	Spermatid nuclear transition protein 1	GO:0005694	chromosome	0.531675	1.00905
TNP1	TNP1	Spermatid nuclear transition protein 1	5e-18	TNP1	Spermatid nuclear transition protein 1	GO:0005634	nucleus	0.980941	0.828547
TNP1	TNP1	Spermatid nuclear transition protein 1	5e-18	TNP1	Spermatid nuclear transition protein 1	GO:0001673	male germ cell nucleus	0.380105	2.20813
TNP1	TNP1	Spermatid nuclear transition protein 1	5e-18	TNP1	Spermatid nuclear transition protein 1	GO:0000786	nucleosome	0.250209	1.60591
LOC101107498	LOC101107498	mannose-binding protein A-like	3e-65	MBL2	Mannose binding lectin	GO:0005581	collagen	0.0307133	2.28991
LOC101107498	LOC101107498	mannose-binding protein A-like	3e-65	MBL2	Mannose binding lectin	GO:0009986	cell surface	0.550666	0.992294
LOC101107498	LOC101107498	mannose-binding protein A-like	3e-65	MBL2	Mannose binding lectin	GO:0005576	extracellular region	1.42584e-08	1.87406
LOC101107498	LOC101107498	mannose-binding protein A-like	3e-65	MBL2	Mannose binding lectin	GO:0005615	extracellular space	7.27891e-05	1.87245
JUND	JUND	Proto-oncogene protein JUN-D	3e-43	JUND	Transcription factor jun-D	GO:0005634	nucleus	0.980941	0.828547
JUND	JUND	Proto-oncogene protein JUN-D	3e-43	JUND	Transcription factor jun-D	GO:0043234	protein complex	0.765612	0.818305
JUND	JUND	Proto-oncogene protein JUN-D	3e-43	JUND	Transcription factor jun-D	GO:0000785	chromatin	0.306045	1.45477
PELP1	PELP1	proline, glutamate and leucine rich protein 1	0	PELP1	Proline-, glutamic acid- and leucine-rich protein 1	GO:0005737	cytoplasm	0.870074	0.908128
PELP1	PELP1	proline, glutamate and leucine rich protein 1	0	PELP1	Proline-, glutamic acid- and leucine-rich protein 1	GO:0071339	MLL1 complex	0.627616	1.03046
PELP1	PELP1	proline, glutamate and leucine rich protein 1	0	PELP1	Proline-, glutamic acid- and leucine-rich protein 1	GO:0005634	nucleus	0.980941	0.828547
PELP1	PELP1	proline, glutamate and leucine rich protein 1	0	PELP1	Proline-, glutamic acid- and leucine-rich protein 1	GO:0005654	nucleoplasm	0.976946	0.681921
CD96	CD96	CD96 molecule	0	CD96	T-cell surface protein tactile	GO:0005886	plasma membrane	0.365938	1.03681
CD96	CD96	CD96 molecule	0	CD96	T-cell surface protein tactile	GO:0016020	membrane	0.70879	0.959525
CD96	CD96	CD96 molecule	0	CD96	T-cell surface protein tactile	GO:0005887	integral component of plasma membrane	0.430295	1.04301
CD96	CD96	CD96 molecule	0	CD96	T-cell surface protein tactile	GO:0016021	integral component of membrane	0.509843	1.00109
GSTA1	GSTA1	Glutathione S-transferase	9e-106	GSTA1	Glutathione S-transferase A1	GO:0005737	cytoplasm	0.870074	0.908128
GSTA1	GSTA1	Glutathione S-transferase	9e-106	GSTA1	Glutathione S-transferase A1	GO:0005575	cellular_component	0.360345	1.10594
GSTA1	GSTA1	Glutathione S-transferase	9e-106	GSTA1	Glutathione S-transferase A1	GO:0005829	cytosol	0.837223	0.893784
PLGF	PLGF	Placental growth factor	9e-48	PGF	Placenta growth factor	GO:0005615	extracellular space	7.27891e-05	1.87245
PLGF	PLGF	Placental growth factor	9e-48	PGF	Placenta growth factor	GO:0005576	extracellular region	1.42584e-08	1.87406
PLGF	PLGF	Placental growth factor	9e-48	PGF	Placenta growth factor	GO:0016020	membrane	0.70879	0.959525
B3GAT1	B3GAT1	beta-1,3-glucuronyltransferase 1 (glucuronosyltransferase P)	0	B3GAT1	cDNA FLJ55820, highly similar to Galactosylgalactosylxylosylprotein 3-beta-glucuronosyltransferase 1 (EC 2.4.1.135)	GO:0005794	Golgi apparatus	0.864628	0.821238
B3GAT1	B3GAT1	beta-1,3-glucuronyltransferase 1 (glucuronosyltransferase P)	0	B3GAT1	cDNA FLJ55820, highly similar to Galactosylgalactosylxylosylprotein 3-beta-glucuronosyltransferase 1 (EC 2.4.1.135)	GO:0016020	membrane	0.70879	0.959525
B3GAT1	B3GAT1	beta-1,3-glucuronyltransferase 1 (glucuronosyltransferase P)	0	B3GAT1	cDNA FLJ55820, highly similar to Galactosylgalactosylxylosylprotein 3-beta-glucuronosyltransferase 1 (EC 2.4.1.135)	GO:0000139	Golgi membrane	0.933186	0.668077
B3GAT1	B3GAT1	beta-1,3-glucuronyltransferase 1 (glucuronosyltransferase P)	0	B3GAT1	cDNA FLJ55820, highly similar to Galactosylgalactosylxylosylprotein 3-beta-glucuronosyltransferase 1 (EC 2.4.1.135)	GO:0016021	integral component of membrane	0.509843	1.00109
LOC101103566	LOC101103566	uncharacterized LOC101103566	1e-40	RNPS1	RNA binding protein S1	GO:0061574	ASAP complex	0.174142	6.18275
LOC101103566	LOC101103566	uncharacterized LOC101103566	1e-40	RNPS1	RNA binding protein S1	GO:0005634	nucleus	0.980941	0.828547
LOC101103566	LOC101103566	uncharacterized LOC101103566	1e-40	RNPS1	RNA binding protein S1	GO:0005829	cytosol	0.837223	0.893784
LOC101103566	LOC101103566	uncharacterized LOC101103566	1e-40	RNPS1	RNA binding protein S1	GO:0005737	cytoplasm	0.870074	0.908128
LOC101103566	LOC101103566	uncharacterized LOC101103566	1e-40	RNPS1	RNA binding protein S1	GO:0035145	exon-exon junction complex	0.504022	1.47208
LOC101103566	LOC101103566	uncharacterized LOC101103566	1e-40	RNPS1	RNA binding protein S1	GO:0016607	nuclear speck	0.643998	0.909228
LOC101103566	LOC101103566	uncharacterized LOC101103566	1e-40	RNPS1	RNA binding protein S1	GO:0005654	nucleoplasm	0.976946	0.681921
CYP17A1	CYP17A1	Steroid 17-alpha-hydroxylase/17,20 lyase	0	CYP17A1	cDNA, FLJ92527, highly similar to Homo sapiens cytochrome P450, family 17, subfamily A, polypeptide 1 (CYP17A1), mRNA	GO:0042995	cell projection	0.979735	0.565151
CYP17A1	CYP17A1	Steroid 17-alpha-hydroxylase/17,20 lyase	0	CYP17A1	cDNA, FLJ92527, highly similar to Homo sapiens cytochrome P450, family 17, subfamily A, polypeptide 1 (CYP17A1), mRNA	GO:0043231	intracellular membrane-bounded organelle	0.598079	0.960428
CYP17A1	CYP17A1	Steroid 17-alpha-hydroxylase/17,20 lyase	0	CYP17A1	cDNA, FLJ92527, highly similar to Homo sapiens cytochrome P450, family 17, subfamily A, polypeptide 1 (CYP17A1), mRNA	GO:0043025	neuronal cell body	0.399262	1.14026
CYP17A1	CYP17A1	Steroid 17-alpha-hydroxylase/17,20 lyase	0	CYP17A1	cDNA, FLJ92527, highly similar to Homo sapiens cytochrome P450, family 17, subfamily A, polypeptide 1 (CYP17A1), mRNA	GO:0005789	endoplasmic reticulum membrane	0.839167	0.815667
CYP17A1	CYP17A1	Steroid 17-alpha-hydroxylase/17,20 lyase	0	CYP17A1	cDNA, FLJ92527, highly similar to Homo sapiens cytochrome P450, family 17, subfamily A, polypeptide 1 (CYP17A1), mRNA	GO:0030424	axon	0.280508	1.30852
CYP17A1	CYP17A1	Steroid 17-alpha-hydroxylase/17,20 lyase	0	CYP17A1	cDNA, FLJ92527, highly similar to Homo sapiens cytochrome P450, family 17, subfamily A, polypeptide 1 (CYP17A1), mRNA	GO:0005783	endoplasmic reticulum	0.742679	0.90143
CYP17A1	CYP17A1	Steroid 17-alpha-hydroxylase/17,20 lyase	0	CYP17A1	cDNA, FLJ92527, highly similar to Homo sapiens cytochrome P450, family 17, subfamily A, polypeptide 1 (CYP17A1), mRNA	GO:0005739	mitochondrion	0.999926	0.506145
CYP17A1	CYP17A1	Steroid 17-alpha-hydroxylase/17,20 lyase	0	CYP17A1	cDNA, FLJ92527, highly similar to Homo sapiens cytochrome P450, family 17, subfamily A, polypeptide 1 (CYP17A1), mRNA	GO:0016020	membrane	0.70879	0.959525
NEGR1	NEGR1	neuronal growth regulator 1	0	NEGR1	Neuronal growth regulator 1	GO:0005886	plasma membrane	0.365938	1.03681
NEGR1	NEGR1	neuronal growth regulator 1	0	NEGR1	Neuronal growth regulator 1	GO:0016020	membrane	0.70879	0.959525
NEGR1	NEGR1	neuronal growth regulator 1	0	NEGR1	Neuronal growth regulator 1	GO:0031225	anchored component of membrane	0.0124401	2.41514
NOX1	NOX1	NADPH oxidase 1 variant	0	NOX1	NADPH oxidase 1 variant NOH-1L	GO:0030054	cell junction	0.852199	0.788868
NOX1	NOX1	NADPH oxidase 1 variant	0	NOX1	NADPH oxidase 1 variant NOH-1L	GO:0005886	plasma membrane	0.365938	1.03681
NOX1	NOX1	NADPH oxidase 1 variant	0	NOX1	NADPH oxidase 1 variant NOH-1L	GO:0042995	cell projection	0.979735	0.565151
NOX1	NOX1	NADPH oxidase 1 variant	0	NOX1	NADPH oxidase 1 variant NOH-1L	GO:0005737	cytoplasm	0.870074	0.908128
NOX1	NOX1	NADPH oxidase 1 variant	0	NOX1	NADPH oxidase 1 variant NOH-1L	GO:0071438	invadopodium membrane	0.119761	10.3046
NOX1	NOX1	NADPH oxidase 1 variant	0	NOX1	NADPH oxidase 1 variant NOH-1L	GO:0016020	membrane	0.70879	0.959525
NOX1	NOX1	NADPH oxidase 1 variant	0	NOX1	NADPH oxidase 1 variant NOH-1L	GO:0016021	integral component of membrane	0.509843	1.00109
NOX1	NOX1	NADPH oxidase 1 variant	0	NOX1	NADPH oxidase 1 variant NOH-1L	GO:0043020	NADPH oxidase complex	0.295822	3.09138
NOX1	NOX1	NADPH oxidase 1 variant	0	NOX1	NADPH oxidase 1 variant NOH-1L	GO:0005769	early endosome	0.754158	0.777705
NOX1	NOX1	NADPH oxidase 1 variant	0	NOX1	NADPH oxidase 1 variant NOH-1L	GO:0005768	endosome	0.760897	0.844283
POFUT1	POFUT1	protein O-fucosyltransferase 1	0	POFUT1	cDNA FLJ50232, highly similar to GDP-fucose protein O-fucosyltransferase 1 (EC 2.4.1.221)	GO:0005783	endoplasmic reticulum	0.742679	0.90143
POFUT1	POFUT1	protein O-fucosyltransferase 1	0	POFUT1	cDNA FLJ50232, highly similar to GDP-fucose protein O-fucosyltransferase 1 (EC 2.4.1.221)	GO:0016020	membrane	0.70879	0.959525
LOC101121036	LOC101121036	cytochrome c oxidase subunit 6B2-like	2e-29	COX6B2	Cytochrome c oxidase subunit 6B2	GO:0005739	mitochondrion	0.999926	0.506145
LOC101121036	LOC101121036	cytochrome c oxidase subunit 6B2-like	2e-29	COX6B2	Cytochrome c oxidase subunit 6B2	GO:0005758	mitochondrial intermembrane space	0.299938	1.59899
LOC101121036	LOC101121036	cytochrome c oxidase subunit 6B2-like	2e-29	COX6B2	Cytochrome c oxidase subunit 6B2	GO:0030061	mitochondrial crista	0.174142	6.18275
JPH2	JPH2	junctophilin 2	6e-127	JPH2	cDNA FLJ51473, highly similar to Junctophilin-2	GO:0030018	Z disc	0.630292	0.927413
JPH2	JPH2	junctophilin 2	6e-127	JPH2	cDNA FLJ51473, highly similar to Junctophilin-2	GO:0005886	plasma membrane	0.365938	1.03681
JPH2	JPH2	junctophilin 2	6e-127	JPH2	cDNA FLJ51473, highly similar to Junctophilin-2	GO:0005783	endoplasmic reticulum	0.742679	0.90143
JPH2	JPH2	junctophilin 2	6e-127	JPH2	cDNA FLJ51473, highly similar to Junctophilin-2	GO:0030314	junctional membrane complex	0.174142	6.18275
JPH2	JPH2	junctophilin 2	6e-127	JPH2	cDNA FLJ51473, highly similar to Junctophilin-2	GO:0033017	sarcoplasmic reticulum membrane	0.615569	1.06599
JPH2	JPH2	junctophilin 2	6e-127	JPH2	cDNA FLJ51473, highly similar to Junctophilin-2	GO:0014701	junctional sarcoplasmic reticulum membrane	0.0375442	7.72844
JPH2	JPH2	junctophilin 2	6e-127	JPH2	cDNA FLJ51473, highly similar to Junctophilin-2	GO:0016529	sarcoplasmic reticulum	0.42546	1.40517
JPH2	JPH2	junctophilin 2	6e-127	JPH2	cDNA FLJ51473, highly similar to Junctophilin-2	GO:0016020	membrane	0.70879	0.959525
JPH2	JPH2	junctophilin 2	6e-127	JPH2	cDNA FLJ51473, highly similar to Junctophilin-2	GO:0005789	endoplasmic reticulum membrane	0.839167	0.815667
JPH2	JPH2	junctophilin 2	6e-127	JPH2	cDNA FLJ51473, highly similar to Junctophilin-2	GO:0016021	integral component of membrane	0.509843	1.00109
Bst-2B	BST-2B	Bone marrow stromal cell antigen 2B	4e-16	BST2	cDNA FLJ59809, highly similar to Bone marrow stromal antigen 2	GO:0005886	plasma membrane	0.365938	1.03681
Bst-2B	BST-2B	Bone marrow stromal cell antigen 2B	4e-16	BST2	cDNA FLJ59809, highly similar to Bone marrow stromal antigen 2	GO:0031225	anchored component of membrane	0.0124401	2.41514
Bst-2B	BST-2B	Bone marrow stromal cell antigen 2B	4e-16	BST2	cDNA FLJ59809, highly similar to Bone marrow stromal antigen 2	GO:0005622	intracellular	0.999904	0.441231
Bst-2B	BST-2B	Bone marrow stromal cell antigen 2B	4e-16	BST2	cDNA FLJ59809, highly similar to Bone marrow stromal antigen 2	GO:0005737	cytoplasm	0.870074	0.908128
Bst-2B	BST-2B	Bone marrow stromal cell antigen 2B	4e-16	BST2	cDNA FLJ59809, highly similar to Bone marrow stromal antigen 2	GO:0016324	apical plasma membrane	0.485632	1.06142
Bst-2B	BST-2B	Bone marrow stromal cell antigen 2B	4e-16	BST2	cDNA FLJ59809, highly similar to Bone marrow stromal antigen 2	GO:0005794	Golgi apparatus	0.864628	0.821238
Bst-2B	BST-2B	Bone marrow stromal cell antigen 2B	4e-16	BST2	cDNA FLJ59809, highly similar to Bone marrow stromal antigen 2	GO:0009986	cell surface	0.550666	0.992294
Bst-2B	BST-2B	Bone marrow stromal cell antigen 2B	4e-16	BST2	cDNA FLJ59809, highly similar to Bone marrow stromal antigen 2	GO:0005770	late endosome	0.797335	0.672038
Bst-2B	BST-2B	Bone marrow stromal cell antigen 2B	4e-16	BST2	cDNA FLJ59809, highly similar to Bone marrow stromal antigen 2	GO:0016020	membrane	0.70879	0.959525
Bst-2B	BST-2B	Bone marrow stromal cell antigen 2B	4e-16	BST2	cDNA FLJ59809, highly similar to Bone marrow stromal antigen 2	GO:0005887	integral component of plasma membrane	0.430295	1.04301
Bst-2B	BST-2B	Bone marrow stromal cell antigen 2B	4e-16	BST2	cDNA FLJ59809, highly similar to Bone marrow stromal antigen 2	GO:0045121	membrane raft	0.658809	0.889605
Bst-2B	BST-2B	Bone marrow stromal cell antigen 2B	4e-16	BST2	cDNA FLJ59809, highly similar to Bone marrow stromal antigen 2	GO:0016021	integral component of membrane	0.509843	1.00109
Bst-2B	BST-2B	Bone marrow stromal cell antigen 2B	4e-16	BST2	cDNA FLJ59809, highly similar to Bone marrow stromal antigen 2	GO:0005768	endosome	0.760897	0.844283
PEX5L	PEX5L	peroxisomal biogenesis factor 5-like	0	PEX5L	PEX5-related protein	GO:0005737	cytoplasm	0.870074	0.908128
PEX5L	PEX5L	peroxisomal biogenesis factor 5-like	0	PEX5L	PEX5-related protein	GO:0016020	membrane	0.70879	0.959525
PEX5L	PEX5L	peroxisomal biogenesis factor 5-like	0	PEX5L	PEX5-related protein	GO:0030425	dendrite	0.229575	1.33826
PEX5L	PEX5L	peroxisomal biogenesis factor 5-like	0	PEX5L	PEX5-related protein	GO:0005778	peroxisomal membrane	0.274205	1.68621
PEX5L	PEX5L	peroxisomal biogenesis factor 5-like	0	PEX5L	PEX5-related protein	GO:0005829	cytosol	0.837223	0.893784
RSAD2	RSAD2	radical S-adenosyl methionine domain containing 2	2e-177	RSAD2	cDNA, FLJ93063, highly similar to Homo sapiens viperin (cig5), mRNA	GO:0005783	endoplasmic reticulum	0.742679	0.90143
RSAD2	RSAD2	radical S-adenosyl methionine domain containing 2	2e-177	RSAD2	cDNA, FLJ93063, highly similar to Homo sapiens viperin (cig5), mRNA	GO:0005743	mitochondrial inner membrane	0.984221	0.478048
RSAD2	RSAD2	radical S-adenosyl methionine domain containing 2	2e-177	RSAD2	cDNA, FLJ93063, highly similar to Homo sapiens viperin (cig5), mRNA	GO:0005741	mitochondrial outer membrane	0.785722	0.718925
RSAD2	RSAD2	radical S-adenosyl methionine domain containing 2	2e-177	RSAD2	cDNA, FLJ93063, highly similar to Homo sapiens viperin (cig5), mRNA	GO:0005739	mitochondrion	0.999926	0.506145
RSAD2	RSAD2	radical S-adenosyl methionine domain containing 2	2e-177	RSAD2	cDNA, FLJ93063, highly similar to Homo sapiens viperin (cig5), mRNA	GO:0005811	lipid particle	0.851966	0.523962
RSAD2	RSAD2	radical S-adenosyl methionine domain containing 2	2e-177	RSAD2	cDNA, FLJ93063, highly similar to Homo sapiens viperin (cig5), mRNA	GO:0005794	Golgi apparatus	0.864628	0.821238
RSAD2	RSAD2	radical S-adenosyl methionine domain containing 2	2e-177	RSAD2	cDNA, FLJ93063, highly similar to Homo sapiens viperin (cig5), mRNA	GO:0016020	membrane	0.70879	0.959525
RSAD2	RSAD2	radical S-adenosyl methionine domain containing 2	2e-177	RSAD2	cDNA, FLJ93063, highly similar to Homo sapiens viperin (cig5), mRNA	GO:0005789	endoplasmic reticulum membrane	0.839167	0.815667
ABHD1	ABHD1	abhydrolase domain containing 1	0	ABHD1	cDNA FLJ36128 fis, clone TESTI2024473, highly similar to Homo sapiens abhydrolase domain containing 1 (ABHD1), transcript variant 1, mRNA	GO:0016020	membrane	0.70879	0.959525
ABHD1	ABHD1	abhydrolase domain containing 1	0	ABHD1	cDNA FLJ36128 fis, clone TESTI2024473, highly similar to Homo sapiens abhydrolase domain containing 1 (ABHD1), transcript variant 1, mRNA	GO:0016021	integral component of membrane	0.509843	1.00109
LOC101116470	LOC101116470	olfactory receptor 1B1-like	2e-141	OR1B1	Olfactory receptor 1B1	GO:0005886	plasma membrane	0.365938	1.03681
LOC101116470	LOC101116470	olfactory receptor 1B1-like	2e-141	OR1B1	Olfactory receptor 1B1	GO:0016020	membrane	0.70879	0.959525
LOC101116470	LOC101116470	olfactory receptor 1B1-like	2e-141	OR1B1	Olfactory receptor 1B1	GO:0016021	integral component of membrane	0.509843	1.00109
TTYH1	TTYH1	tweety homolog 1 (Drosophila)	3e-144	TTYH1	Protein tweety homolog 1	GO:0005886	plasma membrane	0.365938	1.03681
TTYH1	TTYH1	tweety homolog 1 (Drosophila)	3e-144	TTYH1	Protein tweety homolog 1	GO:0034707	chloride channel complex	0.768961	0.686972
TTYH1	TTYH1	tweety homolog 1 (Drosophila)	3e-144	TTYH1	Protein tweety homolog 1	GO:0031527	filopodium membrane	0.0790171	4.75596
TTYH1	TTYH1	tweety homolog 1 (Drosophila)	3e-144	TTYH1	Protein tweety homolog 1	GO:0032433	filopodium tip	0.225157	4.41625
TTYH1	TTYH1	tweety homolog 1 (Drosophila)	3e-144	TTYH1	Protein tweety homolog 1	GO:0016020	membrane	0.70879	0.959525
TTYH1	TTYH1	tweety homolog 1 (Drosophila)	3e-144	TTYH1	Protein tweety homolog 1	GO:0030868	smooth endoplasmic reticulum membrane	0.147386	7.72844
TTYH1	TTYH1	tweety homolog 1 (Drosophila)	3e-144	TTYH1	Protein tweety homolog 1	GO:0016021	integral component of membrane	0.509843	1.00109
TPPP	TPPP	tubulin polymerization promoting protein	1e-58	TPPP	Tubulin polymerization-promoting protein	GO:0005737	cytoplasm	0.870074	0.908128
TPPP	TPPP	tubulin polymerization promoting protein	1e-58	TPPP	Tubulin polymerization-promoting protein	GO:0048471	perinuclear region of cytoplasm	0.588649	0.966055
TPPP	TPPP	tubulin polymerization promoting protein	1e-58	TPPP	Tubulin polymerization-promoting protein	GO:0005886	plasma membrane	0.365938	1.03681
TPPP	TPPP	tubulin polymerization promoting protein	1e-58	TPPP	Tubulin polymerization-promoting protein	GO:0005874	microtubule	0.98941	0.39633
TPPP	TPPP	tubulin polymerization promoting protein	1e-58	TPPP	Tubulin polymerization-promoting protein	GO:0005634	nucleus	0.980941	0.828547
TPPP	TPPP	tubulin polymerization promoting protein	1e-58	TPPP	Tubulin polymerization-promoting protein	GO:0005856	cytoskeleton	0.992714	0.616594
TPPP	TPPP	tubulin polymerization promoting protein	1e-58	TPPP	Tubulin polymerization-promoting protein	GO:0005925	focal adhesion	0.92482	0.46839
TMEM252	TMEM252	transmembrane protein 252	8e-64	TMEM252	Transmembrane protein 252	GO:0016020	membrane	0.70879	0.959525
TMEM252	TMEM252	transmembrane protein 252	8e-64	TMEM252	Transmembrane protein 252	GO:0016021	integral component of membrane	0.509843	1.00109
PYY	PYY	peptide YY	1e-24	PYY	Peptide YY	GO:0005576	extracellular region	1.42584e-08	1.87406
PYY	PYY	peptide YY	1e-24	PYY	Peptide YY	GO:0005615	extracellular space	7.27891e-05	1.87245
LOC101106738	LOC101106738	acidic mammalian chitinase-like	6e-153	CHIA	CHIA protein	GO:0005576	extracellular region	1.42584e-08	1.87406
LOC101106738	LOC101106738	acidic mammalian chitinase-like	6e-153	CHIA	CHIA protein	GO:0005615	extracellular space	7.27891e-05	1.87245
LOC101106738	LOC101106738	acidic mammalian chitinase-like	6e-153	CHIA	CHIA protein	GO:0005737	cytoplasm	0.870074	0.908128
FOXB1	FOXB1	forkhead box B1	6e-157	FOXB1	Forkhead box protein B1	GO:0005634	nucleus	0.980941	0.828547
FOXB1	FOXB1	forkhead box B1	6e-157	FOXB1	Forkhead box protein B1	GO:0005667	transcription factor complex	0.00409846	2.29558
LOC101117413	LOC101117413	olfactory receptor 2A5-like	5e-154	OR2A5	Olfactory receptor, family 2, subfamily A, member 5	GO:0005886	plasma membrane	0.365938	1.03681
LOC101117413	LOC101117413	olfactory receptor 2A5-like	5e-154	OR2A5	Olfactory receptor, family 2, subfamily A, member 5	GO:0016020	membrane	0.70879	0.959525
LOC101117413	LOC101117413	olfactory receptor 2A5-like	5e-154	OR2A5	Olfactory receptor, family 2, subfamily A, member 5	GO:0016021	integral component of membrane	0.509843	1.00109
LOC101109856	LOC101109856	uncharacterized LOC101109856	1e-33	RIPPLY3	Protein ripply3	GO:0005634	nucleus	0.980941	0.828547
LOC101116617	LOC101116617	fatty acid-binding protein, epidermal-like	4e-46	FABP5	Fatty acid binding protein 5 (Psoriasis-associated)	GO:0005737	cytoplasm	0.870074	0.908128
GYLTL1B	GYLTL1B	glycosyltransferase-like 1B	0	GYLTL1B	cDNA FLJ31267 fis, clone KIDNE2006053, highly similar to Glycosyltransferase-like protein LARGE2 (EC 2.4.-.-)	GO:0005794	Golgi apparatus	0.864628	0.821238
GYLTL1B	GYLTL1B	glycosyltransferase-like 1B	0	GYLTL1B	cDNA FLJ31267 fis, clone KIDNE2006053, highly similar to Glycosyltransferase-like protein LARGE2 (EC 2.4.-.-)	GO:0000139	Golgi membrane	0.933186	0.668077
GYLTL1B	GYLTL1B	glycosyltransferase-like 1B	0	GYLTL1B	cDNA FLJ31267 fis, clone KIDNE2006053, highly similar to Glycosyltransferase-like protein LARGE2 (EC 2.4.-.-)	GO:0016020	membrane	0.70879	0.959525
GYLTL1B	GYLTL1B	glycosyltransferase-like 1B	0	GYLTL1B	cDNA FLJ31267 fis, clone KIDNE2006053, highly similar to Glycosyltransferase-like protein LARGE2 (EC 2.4.-.-)	GO:0016021	integral component of membrane	0.509843	1.00109
RAB35	RAB35	RAB35, member RAS oncogene family	3e-72	RAB35	cDNA FLJ57794, moderately similar to Ras-related protein Rab-35	GO:0031253	cell projection membrane	0.225157	4.41625
RAB35	RAB35	RAB35, member RAS oncogene family	3e-72	RAB35	cDNA FLJ57794, moderately similar to Ras-related protein Rab-35	GO:0042470	melanosome	0.820179	0.637397
RAB35	RAB35	RAB35, member RAS oncogene family	3e-72	RAB35	cDNA FLJ57794, moderately similar to Ras-related protein Rab-35	GO:0005886	plasma membrane	0.365938	1.03681
RAB35	RAB35	RAB35, member RAS oncogene family	3e-72	RAB35	cDNA FLJ57794, moderately similar to Ras-related protein Rab-35	GO:0030136	clathrin-coated vesicle	0.446896	1.34408
RAB35	RAB35	RAB35, member RAS oncogene family	3e-72	RAB35	cDNA FLJ57794, moderately similar to Ras-related protein Rab-35	GO:0031410	cytoplasmic vesicle	0.616392	0.94703
RAB35	RAB35	RAB35, member RAS oncogene family	3e-72	RAB35	cDNA FLJ57794, moderately similar to Ras-related protein Rab-35	GO:0045171	intercellular bridge	0.225157	4.41625
RAB35	RAB35	RAB35, member RAS oncogene family	3e-72	RAB35	cDNA FLJ57794, moderately similar to Ras-related protein Rab-35	GO:0005739	mitochondrion	0.999926	0.506145
RAB35	RAB35	RAB35, member RAS oncogene family	3e-72	RAB35	cDNA FLJ57794, moderately similar to Ras-related protein Rab-35	GO:0005905	coated pit	0.574115	1.04792
RAB35	RAB35	RAB35, member RAS oncogene family	3e-72	RAB35	cDNA FLJ57794, moderately similar to Ras-related protein Rab-35	GO:0045334	clathrin-coated endocytic vesicle	0.174142	6.18275
RAB35	RAB35	RAB35, member RAS oncogene family	3e-72	RAB35	cDNA FLJ57794, moderately similar to Ras-related protein Rab-35	GO:0016020	membrane	0.70879	0.959525
RAB35	RAB35	RAB35, member RAS oncogene family	3e-72	RAB35	cDNA FLJ57794, moderately similar to Ras-related protein Rab-35	GO:0010008	endosome membrane	0.867117	0.6407
RAB35	RAB35	RAB35, member RAS oncogene family	3e-72	RAB35	cDNA FLJ57794, moderately similar to Ras-related protein Rab-35	GO:0005768	endosome	0.760897	0.844283
ACRV1	ACRV1	acrosomal vesicle protein 1	2e-86	ACRV1	Acrosomal vesicle protein 1 isoform b	GO:0001669	acrosomal vesicle	0.856597	0.515229
ACRV1	ACRV1	acrosomal vesicle protein 1	2e-86	ACRV1	Acrosomal vesicle protein 1 isoform b	GO:0031410	cytoplasmic vesicle	0.616392	0.94703
LIPN	LIPN	lipase, family member N	0	LIPN	Lipase member N	GO:0005576	extracellular region	1.42584e-08	1.87406
TLE2	TLE2	transducin-like enhancer of split 2 (E(sp1) homolog, Drosophila)	0	TLE2	Transducin-like enhancer protein 2	GO:0005634	nucleus	0.980941	0.828547
TLE2	TLE2	transducin-like enhancer of split 2 (E(sp1) homolog, Drosophila)	0	TLE2	Transducin-like enhancer protein 2	GO:0005654	nucleoplasm	0.976946	0.681921
CALCA	CALCA	Calcitonin gene-related peptide	5e-42	CALCA	Calcitonin gene-related peptide 1	GO:0005615	extracellular space	7.27891e-05	1.87245
CALCA	CALCA	Calcitonin gene-related peptide	5e-42	CALCA	Calcitonin gene-related peptide 1	GO:0005622	intracellular	0.999904	0.441231
CALCA	CALCA	Calcitonin gene-related peptide	5e-42	CALCA	Calcitonin gene-related peptide 1	GO:0043025	neuronal cell body	0.399262	1.14026
CALCA	CALCA	Calcitonin gene-related peptide	5e-42	CALCA	Calcitonin gene-related peptide 1	GO:0030424	axon	0.280508	1.30852
CALCA	CALCA	Calcitonin gene-related peptide	5e-42	CALCA	Calcitonin gene-related peptide 1	GO:0043005	neuron projection	0.368277	1.18899
CALCA	CALCA	Calcitonin gene-related peptide	5e-42	CALCA	Calcitonin gene-related peptide 1	GO:0005634	nucleus	0.980941	0.828547
CALCA	CALCA	Calcitonin gene-related peptide	5e-42	CALCA	Calcitonin gene-related peptide 1	GO:0005737	cytoplasm	0.870074	0.908128
CALCA	CALCA	Calcitonin gene-related peptide	5e-42	CALCA	Calcitonin gene-related peptide 1	GO:0043195	terminal bouton	0.301005	1.87356
CALCA	CALCA	Calcitonin gene-related peptide	5e-42	CALCA	Calcitonin gene-related peptide 1	GO:0005576	extracellular region	1.42584e-08	1.87406
PKNOX2	PKNOX2	PBX/knotted 1 homeobox 2	0	PKNOX2	cDNA FLJ57996, highly similar to Homeobox protein PKNOX2	GO:0005737	cytoplasm	0.870074	0.908128
PKNOX2	PKNOX2	PBX/knotted 1 homeobox 2	0	PKNOX2	cDNA FLJ57996, highly similar to Homeobox protein PKNOX2	GO:0015630	microtubule cytoskeleton	0.910121	0.49462
PKNOX2	PKNOX2	PBX/knotted 1 homeobox 2	0	PKNOX2	cDNA FLJ57996, highly similar to Homeobox protein PKNOX2	GO:0005634	nucleus	0.980941	0.828547
PKNOX2	PKNOX2	PBX/knotted 1 homeobox 2	0	PKNOX2	cDNA FLJ57996, highly similar to Homeobox protein PKNOX2	GO:0015629	actin cytoskeleton	0.974017	0.414024
CRH	CRH	Corticoliberin	1e-65	CRH	Corticoliberin	GO:0005615	extracellular space	7.27891e-05	1.87245
CRH	CRH	Corticoliberin	1e-65	CRH	Corticoliberin	GO:0043025	neuronal cell body	0.399262	1.14026
CRH	CRH	Corticoliberin	1e-65	CRH	Corticoliberin	GO:0005737	cytoplasm	0.870074	0.908128
CRH	CRH	Corticoliberin	1e-65	CRH	Corticoliberin	GO:0043196	varicosity	0.225157	4.41625
CRH	CRH	Corticoliberin	1e-65	CRH	Corticoliberin	GO:0043204	perikaryon	0.0677286	2.74789
CRH	CRH	Corticoliberin	1e-65	CRH	Corticoliberin	GO:0005576	extracellular region	1.42584e-08	1.87406
MAPK8IP1	MAPK8IP1	mitogen-activated protein kinase 8 interacting protein 1	0	MAPK8IP1	cDNA FLJ61291, highly similar to C-jun-amino-terminal kinase-interactingprotein 1	GO:0043005	neuron projection	0.368277	1.18899
MAPK8IP1	MAPK8IP1	mitogen-activated protein kinase 8 interacting protein 1	0	MAPK8IP1	cDNA FLJ61291, highly similar to C-jun-amino-terminal kinase-interactingprotein 1	GO:0030424	axon	0.280508	1.30852
MAPK8IP1	MAPK8IP1	mitogen-activated protein kinase 8 interacting protein 1	0	MAPK8IP1	cDNA FLJ61291, highly similar to C-jun-amino-terminal kinase-interactingprotein 1	GO:0048471	perinuclear region of cytoplasm	0.588649	0.966055
MAPK8IP1	MAPK8IP1	mitogen-activated protein kinase 8 interacting protein 1	0	MAPK8IP1	cDNA FLJ61291, highly similar to C-jun-amino-terminal kinase-interactingprotein 1	GO:0005783	endoplasmic reticulum	0.742679	0.90143
MAPK8IP1	MAPK8IP1	mitogen-activated protein kinase 8 interacting protein 1	0	MAPK8IP1	cDNA FLJ61291, highly similar to C-jun-amino-terminal kinase-interactingprotein 1	GO:0045202	synapse	0.179942	1.31199
MAPK8IP1	MAPK8IP1	mitogen-activated protein kinase 8 interacting protein 1	0	MAPK8IP1	cDNA FLJ61291, highly similar to C-jun-amino-terminal kinase-interactingprotein 1	GO:0005634	nucleus	0.980941	0.828547
MAPK8IP1	MAPK8IP1	mitogen-activated protein kinase 8 interacting protein 1	0	MAPK8IP1	cDNA FLJ61291, highly similar to C-jun-amino-terminal kinase-interactingprotein 1	GO:0030425	dendrite	0.229575	1.33826
MAPK8IP1	MAPK8IP1	mitogen-activated protein kinase 8 interacting protein 1	0	MAPK8IP1	cDNA FLJ61291, highly similar to C-jun-amino-terminal kinase-interactingprotein 1	GO:0005829	cytosol	0.837223	0.893784
MAPK8IP1	MAPK8IP1	mitogen-activated protein kinase 8 interacting protein 1	0	MAPK8IP1	cDNA FLJ61291, highly similar to C-jun-amino-terminal kinase-interactingprotein 1	GO:0005739	mitochondrion	0.999926	0.506145
MAPK8IP1	MAPK8IP1	mitogen-activated protein kinase 8 interacting protein 1	0	MAPK8IP1	cDNA FLJ61291, highly similar to C-jun-amino-terminal kinase-interactingprotein 1	GO:0005737	cytoplasm	0.870074	0.908128
MAPK8IP1	MAPK8IP1	mitogen-activated protein kinase 8 interacting protein 1	0	MAPK8IP1	cDNA FLJ61291, highly similar to C-jun-amino-terminal kinase-interactingprotein 1	GO:0031966	mitochondrial membrane	0.754129	0.760174
MAPK8IP1	MAPK8IP1	mitogen-activated protein kinase 8 interacting protein 1	0	MAPK8IP1	cDNA FLJ61291, highly similar to C-jun-amino-terminal kinase-interactingprotein 1	GO:0044302	dentate gyrus mossy fiber	0.0617932	30.9138
MAPK8IP1	MAPK8IP1	mitogen-activated protein kinase 8 interacting protein 1	0	MAPK8IP1	cDNA FLJ61291, highly similar to C-jun-amino-terminal kinase-interactingprotein 1	GO:0044294	dendritic growth cone	0.119761	10.3046
MAPK8IP1	MAPK8IP1	mitogen-activated protein kinase 8 interacting protein 1	0	MAPK8IP1	cDNA FLJ61291, highly similar to C-jun-amino-terminal kinase-interactingprotein 1	GO:0044295	axonal growth cone	0.317913	2.81034
MAPK8IP1	MAPK8IP1	mitogen-activated protein kinase 8 interacting protein 1	0	MAPK8IP1	cDNA FLJ61291, highly similar to C-jun-amino-terminal kinase-interactingprotein 1	GO:0044297	cell body	0.301005	1.87356
MAPK8IP1	MAPK8IP1	mitogen-activated protein kinase 8 interacting protein 1	0	MAPK8IP1	cDNA FLJ61291, highly similar to C-jun-amino-terminal kinase-interactingprotein 1	GO:0016020	membrane	0.70879	0.959525
MAPK8IP1	MAPK8IP1	mitogen-activated protein kinase 8 interacting protein 1	0	MAPK8IP1	cDNA FLJ61291, highly similar to C-jun-amino-terminal kinase-interactingprotein 1	GO:0005789	endoplasmic reticulum membrane	0.839167	0.815667
LOC101114287	LOC101114287	keratin-associated protein 4-7-like	4e-37	LOC100996750	Keratin-associated protein 4-7	GO:0005882	intermediate filament	0.000378452	3.29409
LOC101114287	LOC101114287	keratin-associated protein 4-7-like	4e-37	LOC100996750	Keratin-associated protein 4-7	GO:0045095	keratin filament	0.00556614	3.54748
ADAMTSL2	ADAMTSL2	ADAMTS-like 2	0	ADAMTSL2	ADAMTS-like protein 2	GO:0031012	extracellular matrix	0.56577	0.988111
ADAMTSL2	ADAMTSL2	ADAMTS-like 2	0	ADAMTSL2	ADAMTS-like protein 2	GO:0005578	proteinaceous extracellular matrix	0.442945	1.08851
ADAMTSL2	ADAMTSL2	ADAMTS-like 2	0	ADAMTSL2	ADAMTS-like protein 2	GO:0005576	extracellular region	1.42584e-08	1.87406
YPEL4	YPEL4	yippee-like 4 (Drosophila)	2e-50	YPEL4	Protein yippee-like 4	GO:0005730	nucleolus	0.999952	0.491944
YPEL4	YPEL4	yippee-like 4 (Drosophila)	2e-50	YPEL4	Protein yippee-like 4	GO:0005634	nucleus	0.980941	0.828547
CHRNA2	CHRNA2	cholinergic receptor, nicotinic, alpha 2 (neuronal)	0	CHRNA2	cDNA FLJ51876, highly similar to Neuronal acetylcholine receptor protein subunit alpha-2	GO:0030054	cell junction	0.852199	0.788868
CHRNA2	CHRNA2	cholinergic receptor, nicotinic, alpha 2 (neuronal)	0	CHRNA2	cDNA FLJ51876, highly similar to Neuronal acetylcholine receptor protein subunit alpha-2	GO:0005886	plasma membrane	0.365938	1.03681
CHRNA2	CHRNA2	cholinergic receptor, nicotinic, alpha 2 (neuronal)	0	CHRNA2	cDNA FLJ51876, highly similar to Neuronal acetylcholine receptor protein subunit alpha-2	GO:0045202	synapse	0.179942	1.31199
CHRNA2	CHRNA2	cholinergic receptor, nicotinic, alpha 2 (neuronal)	0	CHRNA2	cDNA FLJ51876, highly similar to Neuronal acetylcholine receptor protein subunit alpha-2	GO:0005892	acetylcholine-gated channel complex	0.118622	3.63691
CHRNA2	CHRNA2	cholinergic receptor, nicotinic, alpha 2 (neuronal)	0	CHRNA2	cDNA FLJ51876, highly similar to Neuronal acetylcholine receptor protein subunit alpha-2	GO:0071944	cell periphery	0.324257	1.7665
CHRNA2	CHRNA2	cholinergic receptor, nicotinic, alpha 2 (neuronal)	0	CHRNA2	cDNA FLJ51876, highly similar to Neuronal acetylcholine receptor protein subunit alpha-2	GO:0016020	membrane	0.70879	0.959525
CHRNA2	CHRNA2	cholinergic receptor, nicotinic, alpha 2 (neuronal)	0	CHRNA2	cDNA FLJ51876, highly similar to Neuronal acetylcholine receptor protein subunit alpha-2	GO:0045211	postsynaptic membrane	0.550198	1.00806
CHRNA2	CHRNA2	cholinergic receptor, nicotinic, alpha 2 (neuronal)	0	CHRNA2	cDNA FLJ51876, highly similar to Neuronal acetylcholine receptor protein subunit alpha-2	GO:0016021	integral component of membrane	0.509843	1.00109
CXCL9	CXCL9	chemokine (C-X-C motif) ligand 9	1e-28	CXCL9	cDNA, FLJ92117, highly similar to Homo sapiens chemokine (C-X-C motif) ligand 9 (CXCL9), mRNA	GO:0005576	extracellular region	1.42584e-08	1.87406
CXCL9	CXCL9	chemokine (C-X-C motif) ligand 9	1e-28	CXCL9	cDNA, FLJ92117, highly similar to Homo sapiens chemokine (C-X-C motif) ligand 9 (CXCL9), mRNA	GO:0005615	extracellular space	7.27891e-05	1.87245
CXCL9	CXCL9	chemokine (C-X-C motif) ligand 9	1e-28	CXCL9	cDNA, FLJ92117, highly similar to Homo sapiens chemokine (C-X-C motif) ligand 9 (CXCL9), mRNA	GO:0009897	external side of plasma membrane	0.240979	1.37394
LOC101112776	LOC101112776	solute carrier family 22 member 6-like	0	SLC22A6	cDNA FLJ31202 fis, clone KIDNE2003188, highly similar to Homo sapiens solute carrier family 22 (organic anion transporter), member 6 (SLC22A6), transcript variant 5, mRNA	GO:0005886	plasma membrane	0.365938	1.03681
LOC101112776	LOC101112776	solute carrier family 22 member 6-like	0	SLC22A6	cDNA FLJ31202 fis, clone KIDNE2003188, highly similar to Homo sapiens solute carrier family 22 (organic anion transporter), member 6 (SLC22A6), transcript variant 5, mRNA	GO:0016323	basolateral plasma membrane	0.85169	0.630893
LOC101112776	LOC101112776	solute carrier family 22 member 6-like	0	SLC22A6	cDNA FLJ31202 fis, clone KIDNE2003188, highly similar to Homo sapiens solute carrier family 22 (organic anion transporter), member 6 (SLC22A6), transcript variant 5, mRNA	GO:0043234	protein complex	0.765612	0.818305
LOC101112776	LOC101112776	solute carrier family 22 member 6-like	0	SLC22A6	cDNA FLJ31202 fis, clone KIDNE2003188, highly similar to Homo sapiens solute carrier family 22 (organic anion transporter), member 6 (SLC22A6), transcript variant 5, mRNA	GO:0016020	membrane	0.70879	0.959525
LOC101112776	LOC101112776	solute carrier family 22 member 6-like	0	SLC22A6	cDNA FLJ31202 fis, clone KIDNE2003188, highly similar to Homo sapiens solute carrier family 22 (organic anion transporter), member 6 (SLC22A6), transcript variant 5, mRNA	GO:0005887	integral component of plasma membrane	0.430295	1.04301
LOC101112776	LOC101112776	solute carrier family 22 member 6-like	0	SLC22A6	cDNA FLJ31202 fis, clone KIDNE2003188, highly similar to Homo sapiens solute carrier family 22 (organic anion transporter), member 6 (SLC22A6), transcript variant 5, mRNA	GO:0005901	caveola	0.591683	1.01357
LOC101112776	LOC101112776	solute carrier family 22 member 6-like	0	SLC22A6	cDNA FLJ31202 fis, clone KIDNE2003188, highly similar to Homo sapiens solute carrier family 22 (organic anion transporter), member 6 (SLC22A6), transcript variant 5, mRNA	GO:0016021	integral component of membrane	0.509843	1.00109
CASP14	CASP14	caspase 14, apoptosis-related cysteine peptidase	2e-113	CASP14	cDNA, FLJ94644, Homo sapiens caspase 14, apoptosis-related cysteine protease(CASP14), mRNA	GO:0005737	cytoplasm	0.870074	0.908128
CASP14	CASP14	caspase 14, apoptosis-related cysteine peptidase	2e-113	CASP14	cDNA, FLJ94644, Homo sapiens caspase 14, apoptosis-related cysteine protease(CASP14), mRNA	GO:0005634	nucleus	0.980941	0.828547
CASP14	CASP14	caspase 14, apoptosis-related cysteine peptidase	2e-113	CASP14	cDNA, FLJ94644, Homo sapiens caspase 14, apoptosis-related cysteine protease(CASP14), mRNA	GO:0045095	keratin filament	0.00556614	3.54748
ARID3C	ARID3C	AT rich interactive domain 3C (BRIGHT-like)	1e-142	ARID3C	AT-rich interactive domain-containing protein 3C	GO:0005622	intracellular	0.999904	0.441231
ARID3C	ARID3C	AT rich interactive domain 3C (BRIGHT-like)	1e-142	ARID3C	AT-rich interactive domain-containing protein 3C	GO:0005737	cytoplasm	0.870074	0.908128
ARID3C	ARID3C	AT rich interactive domain 3C (BRIGHT-like)	1e-142	ARID3C	AT-rich interactive domain-containing protein 3C	GO:0005634	nucleus	0.980941	0.828547
ARID3C	ARID3C	AT rich interactive domain 3C (BRIGHT-like)	1e-142	ARID3C	AT-rich interactive domain-containing protein 3C	GO:0045121	membrane raft	0.658809	0.889605
CNTN4	CNTN4	contactin 4	0	CNTN4	Contactin-4	GO:0030424	axon	0.280508	1.30852
CNTN4	CNTN4	contactin 4	0	CNTN4	Contactin-4	GO:0005886	plasma membrane	0.365938	1.03681
CNTN4	CNTN4	contactin 4	0	CNTN4	Contactin-4	GO:0005576	extracellular region	1.42584e-08	1.87406
CNTN4	CNTN4	contactin 4	0	CNTN4	Contactin-4	GO:0031225	anchored component of membrane	0.0124401	2.41514
CNTN4	CNTN4	contactin 4	0	CNTN4	Contactin-4	GO:0016020	membrane	0.70879	0.959525
LOC101104727	LOC101104727	elongation factor 1-beta-like	2e-102	EEF1B2	Elongation factor 1-beta	GO:0005853	eukaryotic translation elongation factor 1 complex	0.380105	2.20813
LOC101104727	LOC101104727	elongation factor 1-beta-like	2e-102	EEF1B2	Elongation factor 1-beta	GO:0005829	cytosol	0.837223	0.893784
INHBA	INHBA	Inhibin beta A chain	0	INHBA	Inhibin, beta A (Activin A, activin AB alpha polypeptide), isoform CRA_a	GO:0043509	activin A complex	0.0617932	30.9138
INHBA	INHBA	Inhibin beta A chain	0	INHBA	Inhibin, beta A (Activin A, activin AB alpha polypeptide), isoform CRA_a	GO:0005576	extracellular region	1.42584e-08	1.87406
INHBA	INHBA	Inhibin beta A chain	0	INHBA	Inhibin, beta A (Activin A, activin AB alpha polypeptide), isoform CRA_a	GO:0043512	inhibin A complex	0.0617932	30.9138
HDGF	HDGF	hepatoma-derived growth factor	6e-92	HDGF	Hepatoma-derived growth factor	GO:0005634	nucleus	0.980941	0.828547
HDGF	HDGF	hepatoma-derived growth factor	6e-92	HDGF	Hepatoma-derived growth factor	GO:0005615	extracellular space	7.27891e-05	1.87245
HDGF	HDGF	hepatoma-derived growth factor	6e-92	HDGF	Hepatoma-derived growth factor	GO:0005737	cytoplasm	0.870074	0.908128
HDGF	HDGF	hepatoma-derived growth factor	6e-92	HDGF	Hepatoma-derived growth factor	GO:0017053	transcriptional repressor complex	0.104194	2.33311
HDGF	HDGF	hepatoma-derived growth factor	6e-92	HDGF	Hepatoma-derived growth factor	GO:0005654	nucleoplasm	0.976946	0.681921
LOC101118066	LOC101118066	actin, alpha cardiac-like	3e-99	ACTA2	cDNA FLJ52761, highly similar to Actin, aortic smooth muscle	GO:0015629	actin cytoskeleton	0.974017	0.414024
LOC101118066	LOC101118066	actin, alpha cardiac-like	3e-99	ACTA2	cDNA FLJ52761, highly similar to Actin, aortic smooth muscle	GO:0030485	smooth muscle contractile fiber	0.030667	8.8325
LOC101118066	LOC101118066	actin, alpha cardiac-like	3e-99	ACTA2	cDNA FLJ52761, highly similar to Actin, aortic smooth muscle	GO:0005829	cytosol	0.837223	0.893784
LOC101118066	LOC101118066	actin, alpha cardiac-like	3e-99	ACTA2	cDNA FLJ52761, highly similar to Actin, aortic smooth muscle	GO:0043234	protein complex	0.765612	0.818305
LOC101118066	LOC101118066	actin, alpha cardiac-like	3e-99	ACTA2	cDNA FLJ52761, highly similar to Actin, aortic smooth muscle	GO:0005737	cytoplasm	0.870074	0.908128
LOC101118066	LOC101118066	actin, alpha cardiac-like	3e-99	ACTA2	cDNA FLJ52761, highly similar to Actin, aortic smooth muscle	GO:0005856	cytoskeleton	0.992714	0.616594
LOC101114593	LOC101114593	60S ribosomal protein L31-like	3e-48	RPL31	cDNA, FLJ92036, highly similar to Homo sapiens ribosomal protein L31 (RPL31), mRNA	GO:0005829	cytosol	0.837223	0.893784
LOC101114593	LOC101114593	60S ribosomal protein L31-like	3e-48	RPL31	cDNA, FLJ92036, highly similar to Homo sapiens ribosomal protein L31 (RPL31), mRNA	GO:0005622	intracellular	0.999904	0.441231
LOC101114593	LOC101114593	60S ribosomal protein L31-like	3e-48	RPL31	cDNA, FLJ92036, highly similar to Homo sapiens ribosomal protein L31 (RPL31), mRNA	GO:0030529	ribonucleoprotein complex	0.991204	0.467379
LOC101114593	LOC101114593	60S ribosomal protein L31-like	3e-48	RPL31	cDNA, FLJ92036, highly similar to Homo sapiens ribosomal protein L31 (RPL31), mRNA	GO:0005840	ribosome	0.999343	0.202713
LOC101114593	LOC101114593	60S ribosomal protein L31-like	3e-48	RPL31	cDNA, FLJ92036, highly similar to Homo sapiens ribosomal protein L31 (RPL31), mRNA	GO:0022625	cytosolic large ribosomal subunit	0.981757	0.24731
SUV420H2	SUV420H2	suppressor of variegation 4-20 homolog 2 (Drosophila)	2e-146	SUV420H2	Histone-lysine N-methyltransferase SUV420H2	GO:0000780	condensed nuclear chromosome, centromeric region	0.317913	2.81034
SUV420H2	SUV420H2	suppressor of variegation 4-20 homolog 2 (Drosophila)	2e-146	SUV420H2	Histone-lysine N-methyltransferase SUV420H2	GO:0005694	chromosome	0.531675	1.00905
SUV420H2	SUV420H2	suppressor of variegation 4-20 homolog 2 (Drosophila)	2e-146	SUV420H2	Histone-lysine N-methyltransferase SUV420H2	GO:0005634	nucleus	0.980941	0.828547
SUV420H2	SUV420H2	suppressor of variegation 4-20 homolog 2 (Drosophila)	2e-146	SUV420H2	Histone-lysine N-methyltransferase SUV420H2	GO:0005720	nuclear heterochromatin	0.504022	1.47208
LECT1	LECT1	leukocyte cell derived chemotaxin 1	0	LECT1	Chondromodulin-1	GO:0005576	extracellular region	1.42584e-08	1.87406
LECT1	LECT1	leukocyte cell derived chemotaxin 1	0	LECT1	Chondromodulin-1	GO:0012505	endomembrane system	0.561306	1.03046
LECT1	LECT1	leukocyte cell derived chemotaxin 1	0	LECT1	Chondromodulin-1	GO:0016020	membrane	0.70879	0.959525
LECT1	LECT1	leukocyte cell derived chemotaxin 1	0	LECT1	Chondromodulin-1	GO:0016021	integral component of membrane	0.509843	1.00109
GOLT1A	GOLT1A	golgi transport 1A	1e-55	GOLT1A	Vesicle transport protein GOT1A	GO:0005794	Golgi apparatus	0.864628	0.821238
GOLT1A	GOLT1A	golgi transport 1A	1e-55	GOLT1A	Vesicle transport protein GOT1A	GO:0000139	Golgi membrane	0.933186	0.668077
GOLT1A	GOLT1A	golgi transport 1A	1e-55	GOLT1A	Vesicle transport protein GOT1A	GO:0016020	membrane	0.70879	0.959525
GOLT1A	GOLT1A	golgi transport 1A	1e-55	GOLT1A	Vesicle transport protein GOT1A	GO:0016021	integral component of membrane	0.509843	1.00109
MYL4	MYL4	myosin, light chain 4, alkali; atrial, embryonic	2e-89	MYL4	Myosin light chain 4	GO:0016459	myosin complex	0.291342	1.62704
MYL4	MYL4	myosin, light chain 4, alkali; atrial, embryonic	2e-89	MYL4	Myosin light chain 4	GO:0005829	cytosol	0.837223	0.893784
MYL4	MYL4	myosin, light chain 4, alkali; atrial, embryonic	2e-89	MYL4	Myosin light chain 4	GO:0005859	muscle myosin complex	0.0982509	4.12183
MYL4	MYL4	myosin, light chain 4, alkali; atrial, embryonic	2e-89	MYL4	Myosin light chain 4	GO:0031672	A band	0.0611599	5.62068
PNMT	PNMT	phenylethanolamine N-methyltransferase	3e-140	PNMT	Phenylethanolamine N-methyltransferase	GO:0005829	cytosol	0.837223	0.893784
LOC101108705	LOC101108705	glutathione S-transferase Mu 1-like	1e-107	GSTM1	Glutathione S-transferase Mu 1	GO:0005829	cytosol	0.837223	0.893784
LOC101108705	LOC101108705	glutathione S-transferase Mu 1-like	1e-107	GSTM1	Glutathione S-transferase Mu 1	GO:0005737	cytoplasm	0.870074	0.908128
ALOX12	ALOX12	arachidonate 12-lipoxygenase	0	ALOX12	Arachidonate 12-lipoxygenase, 12S-type	GO:0005829	cytosol	0.837223	0.893784
ALOX12	ALOX12	arachidonate 12-lipoxygenase	0	ALOX12	Arachidonate 12-lipoxygenase, 12S-type	GO:0005737	cytoplasm	0.870074	0.908128
ALOX12	ALOX12	arachidonate 12-lipoxygenase	0	ALOX12	Arachidonate 12-lipoxygenase, 12S-type	GO:0042383	sarcolemma	0.236586	1.64873
ALOX12	ALOX12	arachidonate 12-lipoxygenase	0	ALOX12	Arachidonate 12-lipoxygenase, 12S-type	GO:0016020	membrane	0.70879	0.959525
LOC101120798	LOC101120798	olfactory receptor 6N2-like	2e-151	OR6N2	Olfactory receptor 6N2	GO:0005886	plasma membrane	0.365938	1.03681
LOC101120798	LOC101120798	olfactory receptor 6N2-like	2e-151	OR6N2	Olfactory receptor 6N2	GO:0016020	membrane	0.70879	0.959525
LOC101120798	LOC101120798	olfactory receptor 6N2-like	2e-151	OR6N2	Olfactory receptor 6N2	GO:0016021	integral component of membrane	0.509843	1.00109
MS4A14	MS4A14	membrane-spanning 4-domains, subfamily A, member 14	8e-140	MS4A14	Membrane-spanning 4-domains subfamily A member 14	GO:0016020	membrane	0.70879	0.959525
MS4A14	MS4A14	membrane-spanning 4-domains, subfamily A, member 14	8e-140	MS4A14	Membrane-spanning 4-domains subfamily A member 14	GO:0016021	integral component of membrane	0.509843	1.00109
CD1	CD1	T-cell surface glycoprotein CD1b-1	8e-143	CD1B	cDNA FLJ56727, highly similar to T-cell surface glycoprotein CD1b	GO:0016020	membrane	0.70879	0.959525
CD1	CD1	T-cell surface glycoprotein CD1b-1	8e-143	CD1B	cDNA FLJ56727, highly similar to T-cell surface glycoprotein CD1b	GO:0005886	plasma membrane	0.365938	1.03681
CD1	CD1	T-cell surface glycoprotein CD1b-1	8e-143	CD1B	cDNA FLJ56727, highly similar to T-cell surface glycoprotein CD1b	GO:0016021	integral component of membrane	0.509843	1.00109
CD1	CD1	T-cell surface glycoprotein CD1b-1	8e-143	CD1B	cDNA FLJ56727, highly similar to T-cell surface glycoprotein CD1b	GO:0005765	lysosomal membrane	0.996125	0.255486
CD1	CD1	T-cell surface glycoprotein CD1b-1	8e-143	CD1B	cDNA FLJ56727, highly similar to T-cell surface glycoprotein CD1b	GO:0005764	lysosome	0.900934	0.641808
CD1	CD1	T-cell surface glycoprotein CD1b-1	8e-143	CD1B	cDNA FLJ56727, highly similar to T-cell surface glycoprotein CD1b	GO:0010008	endosome membrane	0.867117	0.6407
CD1	CD1	T-cell surface glycoprotein CD1b-1	8e-143	CD1B	cDNA FLJ56727, highly similar to T-cell surface glycoprotein CD1b	GO:0005768	endosome	0.760897	0.844283
CITED4	CITED4	Cbp/p300-interacting transactivator, with Glu/Asp-rich carboxy-terminal domain, 4	9e-30	CITED4	Cbp/p300-interacting transactivator 4	GO:0005737	cytoplasm	0.870074	0.908128
CITED4	CITED4	Cbp/p300-interacting transactivator, with Glu/Asp-rich carboxy-terminal domain, 4	9e-30	CITED4	Cbp/p300-interacting transactivator 4	GO:0005634	nucleus	0.980941	0.828547
LOC101119585	LOC101119585	olfactory receptor 51F2-like	4e-114	OR51F2	Olfactory receptor 51F2	GO:0005886	plasma membrane	0.365938	1.03681
LOC101119585	LOC101119585	olfactory receptor 51F2-like	4e-114	OR51F2	Olfactory receptor 51F2	GO:0016020	membrane	0.70879	0.959525
LOC101119585	LOC101119585	olfactory receptor 51F2-like	4e-114	OR51F2	Olfactory receptor 51F2	GO:0016021	integral component of membrane	0.509843	1.00109
CDK18	CDK18	cyclin-dependent kinase 18	1e-122	CDK18	cDNA FLJ44931 fis, clone BRAMY3015799, highly similar to Serine/threonine-protein kinase PCTAIRE-3 (EC 2.7.11.22)	GO:0005575	cellular_component	0.360345	1.10594
PPP1R1B	PPP1R1B	protein phosphatase 1, regulatory (inhibitor) subunit 1B	3e-90	PPP1R1B	cDNA FLJ45635 fis, clone COLON2001829, highly similar to Dopamine- and cAMP-regulated neuronal phosphoprotein	GO:0005634	nucleus	0.980941	0.828547
PPP1R1B	PPP1R1B	protein phosphatase 1, regulatory (inhibitor) subunit 1B	3e-90	PPP1R1B	cDNA FLJ45635 fis, clone COLON2001829, highly similar to Dopamine- and cAMP-regulated neuronal phosphoprotein	GO:0005829	cytosol	0.837223	0.893784
PPP1R1B	PPP1R1B	protein phosphatase 1, regulatory (inhibitor) subunit 1B	3e-90	PPP1R1B	cDNA FLJ45635 fis, clone COLON2001829, highly similar to Dopamine- and cAMP-regulated neuronal phosphoprotein	GO:0005737	cytoplasm	0.870074	0.908128
PPP1R1B	PPP1R1B	protein phosphatase 1, regulatory (inhibitor) subunit 1B	3e-90	PPP1R1B	cDNA FLJ45635 fis, clone COLON2001829, highly similar to Dopamine- and cAMP-regulated neuronal phosphoprotein	GO:0043025	neuronal cell body	0.399262	1.14026
YBX2	YBX2	Y box binding protein 2	2e-113	YBX2	cDNA, FLJ95978, highly similar to Homo sapiens Y box binding protein 2 (YBX2), mRNA	GO:0005634	nucleus	0.980941	0.828547
YBX2	YBX2	Y box binding protein 2	2e-113	YBX2	cDNA, FLJ95978, highly similar to Homo sapiens Y box binding protein 2 (YBX2), mRNA	GO:0005737	cytoplasm	0.870074	0.908128
YBX2	YBX2	Y box binding protein 2	2e-113	YBX2	cDNA, FLJ95978, highly similar to Homo sapiens Y box binding protein 2 (YBX2), mRNA	GO:0030529	ribonucleoprotein complex	0.991204	0.467379
YBX2	YBX2	Y box binding protein 2	2e-113	YBX2	cDNA, FLJ95978, highly similar to Homo sapiens Y box binding protein 2 (YBX2), mRNA	GO:0005844	polysome	0.54922	1.28807
KRT71	KRT71	Keratin 71	0	KRT71	Keratin, type II cytoskeletal 71	GO:0005882	intermediate filament	0.000378452	3.29409
KRT71	KRT71	Keratin 71	0	KRT71	Keratin, type II cytoskeletal 71	GO:0045095	keratin filament	0.00556614	3.54748
LOC443080	LOC443080	Type I keratin intermediate filament IRSa2	0	KRT28	Keratin, type I cytoskeletal 28	GO:0005882	intermediate filament	0.000378452	3.29409
LOC443080	LOC443080	Type I keratin intermediate filament IRSa2	0	KRT28	Keratin, type I cytoskeletal 28	GO:0005737	cytoplasm	0.870074	0.908128
ACSBG1	ACSBG1	acyl-CoA synthetase bubblegum family member 1	0	ACSBG1	cDNA FLJ30320 fis, clone BRACE2006167, highly similar to Homo sapiens acyl-CoA synthetase bubblegum family member 1 (ACSBG1), mRNA	GO:0005783	endoplasmic reticulum	0.742679	0.90143
ACSBG1	ACSBG1	acyl-CoA synthetase bubblegum family member 1	0	ACSBG1	cDNA FLJ30320 fis, clone BRACE2006167, highly similar to Homo sapiens acyl-CoA synthetase bubblegum family member 1 (ACSBG1), mRNA	GO:0031410	cytoplasmic vesicle	0.616392	0.94703
ACSBG1	ACSBG1	acyl-CoA synthetase bubblegum family member 1	0	ACSBG1	cDNA FLJ30320 fis, clone BRACE2006167, highly similar to Homo sapiens acyl-CoA synthetase bubblegum family member 1 (ACSBG1), mRNA	GO:0043231	intracellular membrane-bounded organelle	0.598079	0.960428
ACSBG1	ACSBG1	acyl-CoA synthetase bubblegum family member 1	0	ACSBG1	cDNA FLJ30320 fis, clone BRACE2006167, highly similar to Homo sapiens acyl-CoA synthetase bubblegum family member 1 (ACSBG1), mRNA	GO:0005737	cytoplasm	0.870074	0.908128
ACSBG1	ACSBG1	acyl-CoA synthetase bubblegum family member 1	0	ACSBG1	cDNA FLJ30320 fis, clone BRACE2006167, highly similar to Homo sapiens acyl-CoA synthetase bubblegum family member 1 (ACSBG1), mRNA	GO:0016023	cytoplasmic membrane-bounded vesicle	0.203211	1.49239
ADAMTS4	ADAMTS4	ADAM metallopeptidase with thrombospondin type 1 motif, 4	0	ADAMTS4	cDNA FLJ76304, highly similar to Homo sapiens ADAM metallopeptidase with thrombospondin type 1 motif, 4 (ADAMTS4), mRNA	GO:0005578	proteinaceous extracellular matrix	0.442945	1.08851
ADAMTS4	ADAMTS4	ADAM metallopeptidase with thrombospondin type 1 motif, 4	0	ADAMTS4	cDNA FLJ76304, highly similar to Homo sapiens ADAM metallopeptidase with thrombospondin type 1 motif, 4 (ADAMTS4), mRNA	GO:0005576	extracellular region	1.42584e-08	1.87406
ADAMTS4	ADAMTS4	ADAM metallopeptidase with thrombospondin type 1 motif, 4	0	ADAMTS4	cDNA FLJ76304, highly similar to Homo sapiens ADAM metallopeptidase with thrombospondin type 1 motif, 4 (ADAMTS4), mRNA	GO:0005615	extracellular space	7.27891e-05	1.87245
ADAMTS4	ADAMTS4	ADAM metallopeptidase with thrombospondin type 1 motif, 4	0	ADAMTS4	cDNA FLJ76304, highly similar to Homo sapiens ADAM metallopeptidase with thrombospondin type 1 motif, 4 (ADAMTS4), mRNA	GO:0031012	extracellular matrix	0.56577	0.988111
HAO2	HAO2	hydroxyacid oxidase 2 (long chain)	2e-176	HAO2	Hydroxyacid oxidase 2	GO:0005739	mitochondrion	0.999926	0.506145
HAO2	HAO2	hydroxyacid oxidase 2 (long chain)	2e-176	HAO2	Hydroxyacid oxidase 2	GO:0005777	peroxisome	0.541086	1.03912
CCR7	CCR7	chemokine (C-C motif) receptor 7	0	CCR7	cDNA, FLJ93138, highly similar to Homo sapiens chemokine (C-C motif) receptor 7 (CCR7), mRNA	GO:0005622	intracellular	0.999904	0.441231
CCR7	CCR7	chemokine (C-C motif) receptor 7	0	CCR7	cDNA, FLJ93138, highly similar to Homo sapiens chemokine (C-C motif) receptor 7 (CCR7), mRNA	GO:0009897	external side of plasma membrane	0.240979	1.37394
CCR7	CCR7	chemokine (C-C motif) receptor 7	0	CCR7	cDNA, FLJ93138, highly similar to Homo sapiens chemokine (C-C motif) receptor 7 (CCR7), mRNA	GO:0005886	plasma membrane	0.365938	1.03681
CCR7	CCR7	chemokine (C-C motif) receptor 7	0	CCR7	cDNA, FLJ93138, highly similar to Homo sapiens chemokine (C-C motif) receptor 7 (CCR7), mRNA	GO:0016020	membrane	0.70879	0.959525
CCR7	CCR7	chemokine (C-C motif) receptor 7	0	CCR7	cDNA, FLJ93138, highly similar to Homo sapiens chemokine (C-C motif) receptor 7 (CCR7), mRNA	GO:0016021	integral component of membrane	0.509843	1.00109
HSD17B1	HSD17B1	hydroxysteroid (17-beta) dehydrogenase 1	3e-80	HSD17B1	Hydroxysteroid (17-beta) dehydrogenase 1 isoform	GO:0005575	cellular_component	0.360345	1.10594
HSD17B1	HSD17B1	hydroxysteroid (17-beta) dehydrogenase 1	3e-80	HSD17B1	Hydroxysteroid (17-beta) dehydrogenase 1 isoform	GO:0005829	cytosol	0.837223	0.893784
HSD17B1	HSD17B1	hydroxysteroid (17-beta) dehydrogenase 1	3e-80	HSD17B1	Hydroxysteroid (17-beta) dehydrogenase 1 isoform	GO:0005737	cytoplasm	0.870074	0.908128
C-JUN	C-JUN	C-Jun protein	1e-146	JUN	Transcription factor AP-1	GO:0017053	transcriptional repressor complex	0.104194	2.33311
C-JUN	C-JUN	C-Jun protein	1e-146	JUN	Transcription factor AP-1	GO:0005719	nuclear euchromatin	0.380105	2.20813
C-JUN	C-JUN	C-Jun protein	1e-146	JUN	Transcription factor AP-1	GO:0005654	nucleoplasm	0.976946	0.681921
C-JUN	C-JUN	C-Jun protein	1e-146	JUN	Transcription factor AP-1	GO:0005634	nucleus	0.980941	0.828547
C-JUN	C-JUN	C-Jun protein	1e-146	JUN	Transcription factor AP-1	GO:0005829	cytosol	0.837223	0.893784
C-JUN	C-JUN	C-Jun protein	1e-146	JUN	Transcription factor AP-1	GO:0005667	transcription factor complex	0.00409846	2.29558
C-JUN	C-JUN	C-Jun protein	1e-146	JUN	Transcription factor AP-1	GO:0000228	nuclear chromosome	0.650586	0.966055
LOC101101850	LOC101101850	uncharacterized LOC101101850	7e-19	PDDC1	Parkinson disease 7 domain-containing protein 1	GO:0005576	extracellular region	1.42584e-08	1.87406
LOC101123171	LOC101123171	5-hydroxytryptamine receptor 3C-like	0	HTR3C	5-hydroxytryptamine receptor 3C	GO:0005886	plasma membrane	0.365938	1.03681
LOC101123171	LOC101123171	5-hydroxytryptamine receptor 3C-like	0	HTR3C	5-hydroxytryptamine receptor 3C	GO:0016020	membrane	0.70879	0.959525
LOC101123171	LOC101123171	5-hydroxytryptamine receptor 3C-like	0	HTR3C	5-hydroxytryptamine receptor 3C	GO:0016021	integral component of membrane	0.509843	1.00109
PRSS50	PRSS50	protease, serine, 50	2e-123	PRSS50	Probable threonine protease PRSS50	GO:0005737	cytoplasm	0.870074	0.908128
PRSS50	PRSS50	protease, serine, 50	2e-123	PRSS50	Probable threonine protease PRSS50	GO:0005783	endoplasmic reticulum	0.742679	0.90143
HERC6	HERC6	HECT and RLD domain containing E3 ubiquitin protein ligase family member 6	0	HERC6	cDNA FLJ39849 fis, clone SPLEN2014711, highly similar to Homo sapiens hect domain and RLD 6 (HERC6), transcript variant 1, mRNA	GO:0005737	cytoplasm	0.870074	0.908128
HERC6	HERC6	HECT and RLD domain containing E3 ubiquitin protein ligase family member 6	0	HERC6	cDNA FLJ39849 fis, clone SPLEN2014711, highly similar to Homo sapiens hect domain and RLD 6 (HERC6), transcript variant 1, mRNA	GO:0005634	nucleus	0.980941	0.828547
HERC6	HERC6	HECT and RLD domain containing E3 ubiquitin protein ligase family member 6	0	HERC6	cDNA FLJ39849 fis, clone SPLEN2014711, highly similar to Homo sapiens hect domain and RLD 6 (HERC6), transcript variant 1, mRNA	GO:0005829	cytosol	0.837223	0.893784
DUSP9	DUSP9	dual specificity phosphatase 9	3e-132	DUSP9	Dual specificity protein phosphatase homolog hMKP-R	GO:0005783	endoplasmic reticulum	0.742679	0.90143
DUSP9	DUSP9	dual specificity phosphatase 9	3e-132	DUSP9	Dual specificity protein phosphatase homolog hMKP-R	GO:0005634	nucleus	0.980941	0.828547
DUSP9	DUSP9	dual specificity phosphatase 9	3e-132	DUSP9	Dual specificity protein phosphatase homolog hMKP-R	GO:0005829	cytosol	0.837223	0.893784
DUSP9	DUSP9	dual specificity phosphatase 9	3e-132	DUSP9	Dual specificity protein phosphatase homolog hMKP-R	GO:0005737	cytoplasm	0.870074	0.908128
LY6G5B	LY6G5B	lymphocyte antigen 6 complex, locus G5B	7e-81	LY6G5B	Lymphocyte antigen 6 complex locus protein G5b	GO:0005576	extracellular region	1.42584e-08	1.87406
LY6G5B	LY6G5B	lymphocyte antigen 6 complex, locus G5B	7e-81	LY6G5B	Lymphocyte antigen 6 complex locus protein G5b	GO:0005575	cellular_component	0.360345	1.10594
LY6E	LY6E	lymphocyte antigen 6 complex, locus E	3e-32	LY6E	Lymphocyte antigen 6E	GO:0005886	plasma membrane	0.365938	1.03681
LY6E	LY6E	lymphocyte antigen 6 complex, locus E	3e-32	LY6E	Lymphocyte antigen 6E	GO:0016020	membrane	0.70879	0.959525
LY6E	LY6E	lymphocyte antigen 6 complex, locus E	3e-32	LY6E	Lymphocyte antigen 6E	GO:0005887	integral component of plasma membrane	0.430295	1.04301
LY6E	LY6E	lymphocyte antigen 6 complex, locus E	3e-32	LY6E	Lymphocyte antigen 6E	GO:0031225	anchored component of membrane	0.0124401	2.41514
FAM69C	FAM69C	family with sequence similarity 69, member C	2e-70	FAM69C	Protein FAM69C	GO:0016020	membrane	0.70879	0.959525
FAM69C	FAM69C	family with sequence similarity 69, member C	2e-70	FAM69C	Protein FAM69C	GO:0005783	endoplasmic reticulum	0.742679	0.90143
FAM69C	FAM69C	family with sequence similarity 69, member C	2e-70	FAM69C	Protein FAM69C	GO:0005789	endoplasmic reticulum membrane	0.839167	0.815667
FAM69C	FAM69C	family with sequence similarity 69, member C	2e-70	FAM69C	Protein FAM69C	GO:0016021	integral component of membrane	0.509843	1.00109
LY86	LY86	lymphocyte antigen 86	3e-66	LY86	Lymphocyte antigen 86	GO:0005886	plasma membrane	0.365938	1.03681
LY86	LY86	lymphocyte antigen 86	3e-66	LY86	Lymphocyte antigen 86	GO:0005576	extracellular region	1.42584e-08	1.87406
LY86	LY86	lymphocyte antigen 86	3e-66	LY86	Lymphocyte antigen 86	GO:0005615	extracellular space	7.27891e-05	1.87245
SHB	SHB	Src homology 2 domain containing adaptor protein B	0	SHB	SH2 domain-containing adapter protein B	GO:0005737	cytoplasm	0.870074	0.908128
SHB	SHB	Src homology 2 domain containing adaptor protein B	0	SHB	SH2 domain-containing adapter protein B	GO:0005886	plasma membrane	0.365938	1.03681
SHB	SHB	Src homology 2 domain containing adaptor protein B	0	SHB	SH2 domain-containing adapter protein B	GO:0016020	membrane	0.70879	0.959525
SIX3	SIX3	SIX homeobox 3	3e-156	SIX3	SIX3 protein	GO:0005634	nucleus	0.980941	0.828547
SLC4A3	SLC4A3	solute carrier family 4, anion exchanger, member 3	2e-17	SLC4A3	cDNA FLJ51052, highly similar to Anion exchange protein 3	GO:0005886	plasma membrane	0.365938	1.03681
SLC4A3	SLC4A3	solute carrier family 4, anion exchanger, member 3	2e-17	SLC4A3	cDNA FLJ51052, highly similar to Anion exchange protein 3	GO:0016020	membrane	0.70879	0.959525
SLC4A3	SLC4A3	solute carrier family 4, anion exchanger, member 3	2e-17	SLC4A3	cDNA FLJ51052, highly similar to Anion exchange protein 3	GO:0005887	integral component of plasma membrane	0.430295	1.04301
SLC4A3	SLC4A3	solute carrier family 4, anion exchanger, member 3	2e-17	SLC4A3	cDNA FLJ51052, highly similar to Anion exchange protein 3	GO:0016021	integral component of membrane	0.509843	1.00109
SULT1C2	SULT1C2	sulfotransferase family, cytosolic, 1C, member 2	8e-139	SULT1C2	Sulfotransferase 1C2	GO:0005737	cytoplasm	0.870074	0.908128
SULT1C2	SULT1C2	sulfotransferase family, cytosolic, 1C, member 2	8e-139	SULT1C2	Sulfotransferase 1C2	GO:0015630	microtubule cytoskeleton	0.910121	0.49462
SULT1C2	SULT1C2	sulfotransferase family, cytosolic, 1C, member 2	8e-139	SULT1C2	Sulfotransferase 1C2	GO:0005829	cytosol	0.837223	0.893784
TSPAN17	TSPAN17	tetraspanin 17	3e-154	TSPAN17	Tetraspanin-17	GO:0016020	membrane	0.70879	0.959525
TSPAN17	TSPAN17	tetraspanin 17	3e-154	TSPAN17	Tetraspanin-17	GO:0000151	ubiquitin ligase complex	0.60026	0.997218
TSPAN17	TSPAN17	tetraspanin 17	3e-154	TSPAN17	Tetraspanin-17	GO:0016021	integral component of membrane	0.509843	1.00109
SYCE3	SYCE3	synaptonemal complex central element protein 3	3e-31	SYCE3	Synaptonemal complex central element protein 3	GO:0005694	chromosome	0.531675	1.00905
SYCE3	SYCE3	synaptonemal complex central element protein 3	3e-31	SYCE3	Synaptonemal complex central element protein 3	GO:0000801	central element	0.174142	6.18275
SYCE3	SYCE3	synaptonemal complex central element protein 3	3e-31	SYCE3	Synaptonemal complex central element protein 3	GO:0005634	nucleus	0.980941	0.828547
LOC780516	LOC780516	Putative G-protein coupled receptor 41	3e-140	FFAR3	cDNA FLJ75666, highly similar to Homo sapiens G protein-coupled receptor 41 (GPR41), mRNA	GO:0005886	plasma membrane	0.365938	1.03681
LOC780516	LOC780516	Putative G-protein coupled receptor 41	3e-140	FFAR3	cDNA FLJ75666, highly similar to Homo sapiens G protein-coupled receptor 41 (GPR41), mRNA	GO:0016020	membrane	0.70879	0.959525
LOC780516	LOC780516	Putative G-protein coupled receptor 41	3e-140	FFAR3	cDNA FLJ75666, highly similar to Homo sapiens G protein-coupled receptor 41 (GPR41), mRNA	GO:0005887	integral component of plasma membrane	0.430295	1.04301
LOC780516	LOC780516	Putative G-protein coupled receptor 41	3e-140	FFAR3	cDNA FLJ75666, highly similar to Homo sapiens G protein-coupled receptor 41 (GPR41), mRNA	GO:0016021	integral component of membrane	0.509843	1.00109
B4GALNT2	B4GALNT2	Beta-1,4-N-acetyl-galactosaminyl transferase 2	0	B4GALNT2	Beta 1,4 N-acetylgalactosaminyltransferase/betal,4 GalNAcT/Sda-GalNAcT	GO:0030173	integral component of Golgi membrane	0.446896	1.34408
B4GALNT2	B4GALNT2	Beta-1,4-N-acetyl-galactosaminyl transferase 2	0	B4GALNT2	Beta 1,4 N-acetylgalactosaminyltransferase/betal,4 GalNAcT/Sda-GalNAcT	GO:0005794	Golgi apparatus	0.864628	0.821238
B4GALNT2	B4GALNT2	Beta-1,4-N-acetyl-galactosaminyl transferase 2	0	B4GALNT2	Beta 1,4 N-acetylgalactosaminyltransferase/betal,4 GalNAcT/Sda-GalNAcT	GO:0016020	membrane	0.70879	0.959525
B4GALNT2	B4GALNT2	Beta-1,4-N-acetyl-galactosaminyl transferase 2	0	B4GALNT2	Beta 1,4 N-acetylgalactosaminyltransferase/betal,4 GalNAcT/Sda-GalNAcT	GO:0000139	Golgi membrane	0.933186	0.668077
B4GALNT2	B4GALNT2	Beta-1,4-N-acetyl-galactosaminyl transferase 2	0	B4GALNT2	Beta 1,4 N-acetylgalactosaminyltransferase/betal,4 GalNAcT/Sda-GalNAcT	GO:0016021	integral component of membrane	0.509843	1.00109
ASB4	ASB4	ankyrin repeat and SOCS box containing 4	0	ASB4	Ankyrin repeat and SOCS box protein 4	GO:0031462	Cul2-RING ubiquitin ligase complex	0.249468	3.86422
ASB4	ASB4	ankyrin repeat and SOCS box containing 4	0	ASB4	Ankyrin repeat and SOCS box protein 4	GO:0031466	Cul5-RING ubiquitin ligase complex	0.225157	4.41625
MAP7D2	MAP7D2	MAP7 domain containing 2	0	MAP7D2	cDNA FLJ45113 fis, clone BRAWH3034743, weakly similar to Mus musculus microtubule-associated protein 7 (Mtap7), mRNA	GO:0005874	microtubule	0.98941	0.39633
LOC101106651	LOC101106651	pulmonary surfactant-associated protein D-like	3e-129	SFTPD	Pulmonary surfactant-associated protein D	GO:0005581	collagen	0.0307133	2.28991
LOC101106651	LOC101106651	pulmonary surfactant-associated protein D-like	3e-129	SFTPD	Pulmonary surfactant-associated protein D	GO:0005578	proteinaceous extracellular matrix	0.442945	1.08851
LOC101106651	LOC101106651	pulmonary surfactant-associated protein D-like	3e-129	SFTPD	Pulmonary surfactant-associated protein D	GO:0005576	extracellular region	1.42584e-08	1.87406
LOC101106651	LOC101106651	pulmonary surfactant-associated protein D-like	3e-129	SFTPD	Pulmonary surfactant-associated protein D	GO:0030139	endocytic vesicle	0.768961	0.686972
LOC101106651	LOC101106651	pulmonary surfactant-associated protein D-like	3e-129	SFTPD	Pulmonary surfactant-associated protein D	GO:0005615	extracellular space	7.27891e-05	1.87245
LOC101106651	LOC101106651	pulmonary surfactant-associated protein D-like	3e-129	SFTPD	Pulmonary surfactant-associated protein D	GO:0005764	lysosome	0.900934	0.641808
LOC101106651	LOC101106651	pulmonary surfactant-associated protein D-like	3e-129	SFTPD	Pulmonary surfactant-associated protein D	GO:0005737	cytoplasm	0.870074	0.908128
DNAJB5	DNAJB5	DnaJ (Hsp40) homolog, subfamily B, member 5	0	DNAJB5	DnaJ homolog subfamily B member 5	GO:0005634	nucleus	0.980941	0.828547
DNAJB5	DNAJB5	DnaJ (Hsp40) homolog, subfamily B, member 5	0	DNAJB5	DnaJ homolog subfamily B member 5	GO:0005829	cytosol	0.837223	0.893784
FGF16	FGF16	fibroblast growth factor 16	2e-75	FGF16	Fibroblast growth factor 16	GO:0005576	extracellular region	1.42584e-08	1.87406
FGF16	FGF16	fibroblast growth factor 16	2e-75	FGF16	Fibroblast growth factor 16	GO:0005615	extracellular space	7.27891e-05	1.87245
SLC26A5	SLC26A5	solute carrier family 26, member 5 (prestin)	0	SLC26A5	Prestin	GO:0005886	plasma membrane	0.365938	1.03681
SLC26A5	SLC26A5	solute carrier family 26, member 5 (prestin)	0	SLC26A5	Prestin	GO:0016328	lateral plasma membrane	0.737609	0.753994
SLC26A5	SLC26A5	solute carrier family 26, member 5 (prestin)	0	SLC26A5	Prestin	GO:0016323	basolateral plasma membrane	0.85169	0.630893
SLC26A5	SLC26A5	solute carrier family 26, member 5 (prestin)	0	SLC26A5	Prestin	GO:0016020	membrane	0.70879	0.959525
SLC26A5	SLC26A5	solute carrier family 26, member 5 (prestin)	0	SLC26A5	Prestin	GO:0016021	integral component of membrane	0.509843	1.00109
DHODH	DHODH	dihydroorotate dehydrogenase (quinone)	0	DHODH	Dihydroorotate dehydrogenase (quinone), mitochondrial	GO:0005743	mitochondrial inner membrane	0.984221	0.478048
DHODH	DHODH	dihydroorotate dehydrogenase (quinone)	0	DHODH	Dihydroorotate dehydrogenase (quinone), mitochondrial	GO:0005739	mitochondrion	0.999926	0.506145
DHODH	DHODH	dihydroorotate dehydrogenase (quinone)	0	DHODH	Dihydroorotate dehydrogenase (quinone), mitochondrial	GO:0016020	membrane	0.70879	0.959525
DHODH	DHODH	dihydroorotate dehydrogenase (quinone)	0	DHODH	Dihydroorotate dehydrogenase (quinone), mitochondrial	GO:0043025	neuronal cell body	0.399262	1.14026
DHODH	DHODH	dihydroorotate dehydrogenase (quinone)	0	DHODH	Dihydroorotate dehydrogenase (quinone), mitochondrial	GO:0016021	integral component of membrane	0.509843	1.00109
APOA2	APOA2	apolipoprotein A-II	2e-31	APOA2	Apolipoprotein A-II	GO:0005615	extracellular space	7.27891e-05	1.87245
APOA2	APOA2	apolipoprotein A-II	2e-31	APOA2	Apolipoprotein A-II	GO:0034361	very-low-density lipoprotein particle	0.436617	1.81846
APOA2	APOA2	apolipoprotein A-II	2e-31	APOA2	Apolipoprotein A-II	GO:0034364	high-density lipoprotein particle	0.418378	1.93211
APOA2	APOA2	apolipoprotein A-II	2e-31	APOA2	Apolipoprotein A-II	GO:0034366	spherical high-density lipoprotein particle	0.200057	5.15229
APOA2	APOA2	apolipoprotein A-II	2e-31	APOA2	Apolipoprotein A-II	GO:0005788	endoplasmic reticulum lumen	0.465425	1.10406
APOA2	APOA2	apolipoprotein A-II	2e-31	APOA2	Apolipoprotein A-II	GO:0042627	chylomicron	0.317913	2.81034
APOA2	APOA2	apolipoprotein A-II	2e-31	APOA2	Apolipoprotein A-II	GO:0005829	cytosol	0.837223	0.893784
APOA2	APOA2	apolipoprotein A-II	2e-31	APOA2	Apolipoprotein A-II	GO:0005576	extracellular region	1.42584e-08	1.87406
APOA2	APOA2	apolipoprotein A-II	2e-31	APOA2	Apolipoprotein A-II	GO:0005769	early endosome	0.754158	0.777705
OPN4	OPN4	opsin 4	0	OPN4	Melanopsin	GO:0005886	plasma membrane	0.365938	1.03681
OPN4	OPN4	opsin 4	0	OPN4	Melanopsin	GO:0016020	membrane	0.70879	0.959525
OPN4	OPN4	opsin 4	0	OPN4	Melanopsin	GO:0016021	integral component of membrane	0.509843	1.00109
FABP7	FABP7	fatty acid binding protein 7, brain	2e-71	FABP7	Fatty acid-binding protein, brain	GO:0005634	nucleus	0.980941	0.828547
FABP7	FABP7	fatty acid binding protein 7, brain	2e-71	FABP7	Fatty acid-binding protein, brain	GO:0042995	cell projection	0.979735	0.565151
FABP7	FABP7	fatty acid binding protein 7, brain	2e-71	FABP7	Fatty acid-binding protein, brain	GO:0005737	cytoplasm	0.870074	0.908128
FABP7	FABP7	fatty acid binding protein 7, brain	2e-71	FABP7	Fatty acid-binding protein, brain	GO:0043025	neuronal cell body	0.399262	1.14026
ALDOB	ALDOB	Fructose-bisphosphate aldolase B	0	ALDOB	Fructose-bisphosphate aldolase B	GO:0005815	microtubule organizing center	0.798984	0.770094
ALDOB	ALDOB	Fructose-bisphosphate aldolase B	0	ALDOB	Fructose-bisphosphate aldolase B	GO:0034451	centriolar satellite	0.339309	2.57615
ALDOB	ALDOB	Fructose-bisphosphate aldolase B	0	ALDOB	Fructose-bisphosphate aldolase B	GO:0005829	cytosol	0.837223	0.893784
ALDOB	ALDOB	Fructose-bisphosphate aldolase B	0	ALDOB	Fructose-bisphosphate aldolase B	GO:0005737	cytoplasm	0.870074	0.908128
ALDOB	ALDOB	Fructose-bisphosphate aldolase B	0	ALDOB	Fructose-bisphosphate aldolase B	GO:0005856	cytoskeleton	0.992714	0.616594
LOC101119773	LOC101119773	guanylate-binding protein 7-like	0	GBP4	cDNA FLJ51459, highly similar to Guanylate-binding protein 4	GO:0005737	cytoplasm	0.870074	0.908128
LOC101119773	LOC101119773	guanylate-binding protein 7-like	0	GBP4	cDNA FLJ51459, highly similar to Guanylate-binding protein 4	GO:0005634	nucleus	0.980941	0.828547
LOC101102526	LOC101102526	keratin-associated protein 10-8-like	7e-52	KRTAP10-7	Keratin-associated protein 10-7	GO:0005882	intermediate filament	0.000378452	3.29409
LOC101102526	LOC101102526	keratin-associated protein 10-8-like	7e-52	KRTAP10-7	Keratin-associated protein 10-7	GO:0045095	keratin filament	0.00556614	3.54748
APOL5	APOL5	apolipoprotein L, 5	3e-29	APOL5	Apolipoprotein L5	GO:0005737	cytoplasm	0.870074	0.908128
APOL5	APOL5	apolipoprotein L, 5	3e-29	APOL5	Apolipoprotein L5	GO:0005576	extracellular region	1.42584e-08	1.87406
APOL5	APOL5	apolipoprotein L, 5	3e-29	APOL5	Apolipoprotein L5	GO:0005575	cellular_component	0.360345	1.10594
TMEM229B	TMEM229B	transmembrane protein 229B	5e-94	TMEM229B	Transmembrane protein 229B	GO:0016020	membrane	0.70879	0.959525
TMEM229B	TMEM229B	transmembrane protein 229B	5e-94	TMEM229B	Transmembrane protein 229B	GO:0016021	integral component of membrane	0.509843	1.00109
PPP1R15A	PPP1R15A	protein phosphatase 1, regulatory subunit 15A	5e-102	PPP1R15A	Protein phosphatase 1 regulatory subunit 15A	GO:0005783	endoplasmic reticulum	0.742679	0.90143
PPP1R15A	PPP1R15A	protein phosphatase 1, regulatory subunit 15A	5e-102	PPP1R15A	Protein phosphatase 1 regulatory subunit 15A	GO:0005829	cytosol	0.837223	0.893784
TENM2	TENM2	teneurin transmembrane protein 2	0	TENM2	Teneurin-2	GO:0043005	neuron projection	0.368277	1.18899
TENM2	TENM2	teneurin transmembrane protein 2	0	TENM2	Teneurin-2	GO:0030054	cell junction	0.852199	0.788868
TENM2	TENM2	teneurin transmembrane protein 2	0	TENM2	Teneurin-2	GO:0005886	plasma membrane	0.365938	1.03681
TENM2	TENM2	teneurin transmembrane protein 2	0	TENM2	Teneurin-2	GO:0005783	endoplasmic reticulum	0.742679	0.90143
TENM2	TENM2	teneurin transmembrane protein 2	0	TENM2	Teneurin-2	GO:0045202	synapse	0.179942	1.31199
TENM2	TENM2	teneurin transmembrane protein 2	0	TENM2	Teneurin-2	GO:0005634	nucleus	0.980941	0.828547
TENM2	TENM2	teneurin transmembrane protein 2	0	TENM2	Teneurin-2	GO:0030175	filopodium	0.574115	1.04792
TENM2	TENM2	teneurin transmembrane protein 2	0	TENM2	Teneurin-2	GO:0042995	cell projection	0.979735	0.565151
TENM2	TENM2	teneurin transmembrane protein 2	0	TENM2	Teneurin-2	GO:0030425	dendrite	0.229575	1.33826
TENM2	TENM2	teneurin transmembrane protein 2	0	TENM2	Teneurin-2	GO:0030426	growth cone	0.78242	0.694691
TENM2	TENM2	teneurin transmembrane protein 2	0	TENM2	Teneurin-2	GO:0043197	dendritic spine	0.477003	1.17394
TENM2	TENM2	teneurin transmembrane protein 2	0	TENM2	Teneurin-2	GO:0005911	cell-cell junction	0.566293	1.00533
TENM2	TENM2	teneurin transmembrane protein 2	0	TENM2	Teneurin-2	GO:0045211	postsynaptic membrane	0.550198	1.00806
TENM2	TENM2	teneurin transmembrane protein 2	0	TENM2	Teneurin-2	GO:0005794	Golgi apparatus	0.864628	0.821238
TENM2	TENM2	teneurin transmembrane protein 2	0	TENM2	Teneurin-2	GO:0016020	membrane	0.70879	0.959525
TENM2	TENM2	teneurin transmembrane protein 2	0	TENM2	Teneurin-2	GO:0005887	integral component of plasma membrane	0.430295	1.04301
TENM2	TENM2	teneurin transmembrane protein 2	0	TENM2	Teneurin-2	GO:0016605	PML body	0.500786	1.13099
TENM2	TENM2	teneurin transmembrane protein 2	0	TENM2	Teneurin-2	GO:0016021	integral component of membrane	0.509843	1.00109
LOC101106033	LOC101106033	olfactory receptor 8H2-like	3e-115	OR8H2	Olfactory receptor 8H2	GO:0005886	plasma membrane	0.365938	1.03681
LOC101106033	LOC101106033	olfactory receptor 8H2-like	3e-115	OR8H2	Olfactory receptor 8H2	GO:0016020	membrane	0.70879	0.959525
LOC101106033	LOC101106033	olfactory receptor 8H2-like	3e-115	OR8H2	Olfactory receptor 8H2	GO:0016021	integral component of membrane	0.509843	1.00109
TNP2	TNP2	transition protein 2 (during histone to protamine replacement)	9e-16	TNP2	Nuclear transition protein 2	GO:0005694	chromosome	0.531675	1.00905
TNP2	TNP2	transition protein 2 (during histone to protamine replacement)	9e-16	TNP2	Nuclear transition protein 2	GO:0005634	nucleus	0.980941	0.828547
TNP2	TNP2	transition protein 2 (during histone to protamine replacement)	9e-16	TNP2	Nuclear transition protein 2	GO:0000786	nucleosome	0.250209	1.60591
RBP2	RBP2	retinol binding protein 2, cellular	9e-66	RBP2	Retinol-binding protein 2	GO:0005794	Golgi apparatus	0.864628	0.821238
RBP2	RBP2	retinol binding protein 2, cellular	9e-66	RBP2	Retinol-binding protein 2	GO:0005829	cytosol	0.837223	0.893784
RBP2	RBP2	retinol binding protein 2, cellular	9e-66	RBP2	Retinol-binding protein 2	GO:0005737	cytoplasm	0.870074	0.908128
LOC101119560	LOC101119560	uncharacterized LOC101119560	4e-105	PITX1	Pituitary homeobox 1	GO:0005667	transcription factor complex	0.00409846	2.29558
LOC101119560	LOC101119560	uncharacterized LOC101119560	4e-105	PITX1	Pituitary homeobox 1	GO:0005730	nucleolus	0.999952	0.491944
LOC101119560	LOC101119560	uncharacterized LOC101119560	4e-105	PITX1	Pituitary homeobox 1	GO:0005634	nucleus	0.980941	0.828547
LOC101119560	LOC101119560	uncharacterized LOC101119560	4e-105	PITX1	Pituitary homeobox 1	GO:0005737	cytoplasm	0.870074	0.908128
FOS	FOS	V-fos FBJ murine osteosarcoma viral oncogene-like protein	0	FOS	Proto-oncogene c-Fos	GO:0005654	nucleoplasm	0.976946	0.681921
FOS	FOS	V-fos FBJ murine osteosarcoma viral oncogene-like protein	0	FOS	Proto-oncogene c-Fos	GO:0043005	neuron projection	0.368277	1.18899
FOS	FOS	V-fos FBJ murine osteosarcoma viral oncogene-like protein	0	FOS	Proto-oncogene c-Fos	GO:0005783	endoplasmic reticulum	0.742679	0.90143
FOS	FOS	V-fos FBJ murine osteosarcoma viral oncogene-like protein	0	FOS	Proto-oncogene c-Fos	GO:0005634	nucleus	0.980941	0.828547
FOS	FOS	V-fos FBJ murine osteosarcoma viral oncogene-like protein	0	FOS	Proto-oncogene c-Fos	GO:0005829	cytosol	0.837223	0.893784
FOS	FOS	V-fos FBJ murine osteosarcoma viral oncogene-like protein	0	FOS	Proto-oncogene c-Fos	GO:0005737	cytoplasm	0.870074	0.908128
FOS	FOS	V-fos FBJ murine osteosarcoma viral oncogene-like protein	0	FOS	Proto-oncogene c-Fos	GO:0005667	transcription factor complex	0.00409846	2.29558
FOS	FOS	V-fos FBJ murine osteosarcoma viral oncogene-like protein	0	FOS	Proto-oncogene c-Fos	GO:0005730	nucleolus	0.999952	0.491944
FOS	FOS	V-fos FBJ murine osteosarcoma viral oncogene-like protein	0	FOS	Proto-oncogene c-Fos	GO:0016020	membrane	0.70879	0.959525
LOC101104871	LOC101104871	olfactory receptor 10G9-like	4e-139	OR10G9	Olfactory receptor 10G9	GO:0005886	plasma membrane	0.365938	1.03681
LOC101104871	LOC101104871	olfactory receptor 10G9-like	4e-139	OR10G9	Olfactory receptor 10G9	GO:0016020	membrane	0.70879	0.959525
LOC101104871	LOC101104871	olfactory receptor 10G9-like	4e-139	OR10G9	Olfactory receptor 10G9	GO:0016021	integral component of membrane	0.509843	1.00109
MX1	MX1	Mx1 protein	0	MX1	Interferon-induced GTP-binding protein Mx1, N-terminally processed	GO:0048471	perinuclear region of cytoplasm	0.588649	0.966055
MX1	MX1	Mx1 protein	0	MX1	Interferon-induced GTP-binding protein Mx1, N-terminally processed	GO:0005783	endoplasmic reticulum	0.742679	0.90143
MX1	MX1	Mx1 protein	0	MX1	Interferon-induced GTP-binding protein Mx1, N-terminally processed	GO:0005634	nucleus	0.980941	0.828547
MX1	MX1	Mx1 protein	0	MX1	Interferon-induced GTP-binding protein Mx1, N-terminally processed	GO:0005829	cytosol	0.837223	0.893784
MX1	MX1	Mx1 protein	0	MX1	Interferon-induced GTP-binding protein Mx1, N-terminally processed	GO:0005737	cytoplasm	0.870074	0.908128
MX1	MX1	Mx1 protein	0	MX1	Interferon-induced GTP-binding protein Mx1, N-terminally processed	GO:0016020	membrane	0.70879	0.959525
MX1	MX1	Mx1 protein	0	MX1	Interferon-induced GTP-binding protein Mx1, N-terminally processed	GO:0005789	endoplasmic reticulum membrane	0.839167	0.815667
PHACTR3	PHACTR3	phosphatase and actin regulator 3	0	PHACTR3	Phosphatase and actin regulator 3	GO:0005634	nucleus	0.980941	0.828547
PHACTR3	PHACTR3	phosphatase and actin regulator 3	0	PHACTR3	Phosphatase and actin regulator 3	GO:0016363	nuclear matrix	0.523998	1.09107
SURF6	SURF6	surfeit 6	4e-64	SURF6	Surfeit locus protein 6	GO:0001652	granular component	0.147386	7.72844
SURF6	SURF6	surfeit 6	4e-64	SURF6	Surfeit locus protein 6	GO:0005730	nucleolus	0.999952	0.491944
SURF6	SURF6	surfeit 6	4e-64	SURF6	Surfeit locus protein 6	GO:0005634	nucleus	0.980941	0.828547
SURF6	SURF6	surfeit 6	4e-64	SURF6	Surfeit locus protein 6	GO:0005654	nucleoplasm	0.976946	0.681921
CHAC1	CHAC1	ChaC, cation transport regulator homolog 1 (E. coli)	5e-111	CHAC1	Cation transport regulator-like protein 1	GO:0005802	trans-Golgi network	0.878475	0.547146
CHAC1	CHAC1	ChaC, cation transport regulator homolog 1 (E. coli)	5e-111	CHAC1	Cation transport regulator-like protein 1	GO:0005794	Golgi apparatus	0.864628	0.821238
CHAC1	CHAC1	ChaC, cation transport regulator homolog 1 (E. coli)	5e-111	CHAC1	Cation transport regulator-like protein 1	GO:0005829	cytosol	0.837223	0.893784
CHAC1	CHAC1	ChaC, cation transport regulator homolog 1 (E. coli)	5e-111	CHAC1	Cation transport regulator-like protein 1	GO:0005737	cytoplasm	0.870074	0.908128
PTGIR	PTGIR	prostaglandin I2 (prostacyclin) receptor (IP)	4e-63	PTGIR	cDNA, FLJ96290, highly similar to Homo sapiens prostaglandin I2 (prostacyclin) receptor (IP) (PTGIR), mRNA	GO:0005886	plasma membrane	0.365938	1.03681
PTGIR	PTGIR	prostaglandin I2 (prostacyclin) receptor (IP)	4e-63	PTGIR	cDNA, FLJ96290, highly similar to Homo sapiens prostaglandin I2 (prostacyclin) receptor (IP) (PTGIR), mRNA	GO:0005829	cytosol	0.837223	0.893784
PTGIR	PTGIR	prostaglandin I2 (prostacyclin) receptor (IP)	4e-63	PTGIR	cDNA, FLJ96290, highly similar to Homo sapiens prostaglandin I2 (prostacyclin) receptor (IP) (PTGIR), mRNA	GO:0016020	membrane	0.70879	0.959525
PTGIR	PTGIR	prostaglandin I2 (prostacyclin) receptor (IP)	4e-63	PTGIR	cDNA, FLJ96290, highly similar to Homo sapiens prostaglandin I2 (prostacyclin) receptor (IP) (PTGIR), mRNA	GO:0005887	integral component of plasma membrane	0.430295	1.04301
PTGIR	PTGIR	prostaglandin I2 (prostacyclin) receptor (IP)	4e-63	PTGIR	cDNA, FLJ96290, highly similar to Homo sapiens prostaglandin I2 (prostacyclin) receptor (IP) (PTGIR), mRNA	GO:0016021	integral component of membrane	0.509843	1.00109
LOC101105185	LOC101105185	hemoglobin subunit epsilon-2-like	1e-66	HBE1	Hemoglobin subunit epsilon	GO:0005833	hemoglobin complex	0.0449449	6.86972
LOC101105185	LOC101105185	hemoglobin subunit epsilon-2-like	1e-66	HBE1	Hemoglobin subunit epsilon	GO:0005829	cytosol	0.837223	0.893784
ZDHHC7	ZDHHC7	Palmitoyltransferase	1e-170	ZDHHC7	Palmitoyltransferase ZDHHC7	GO:0005794	Golgi apparatus	0.864628	0.821238
ZDHHC7	ZDHHC7	Palmitoyltransferase	1e-170	ZDHHC7	Palmitoyltransferase ZDHHC7	GO:0016020	membrane	0.70879	0.959525
ZDHHC7	ZDHHC7	Palmitoyltransferase	1e-170	ZDHHC7	Palmitoyltransferase ZDHHC7	GO:0016021	integral component of membrane	0.509843	1.00109
SYT2	SYT2	synaptotagmin II	2e-93	SYT2	SYT2 protein	GO:0030054	cell junction	0.852199	0.788868
SYT2	SYT2	synaptotagmin II	2e-93	SYT2	SYT2 protein	GO:0005886	plasma membrane	0.365938	1.03681
SYT2	SYT2	synaptotagmin II	2e-93	SYT2	SYT2 protein	GO:0045202	synapse	0.179942	1.31199
SYT2	SYT2	synaptotagmin II	2e-93	SYT2	SYT2 protein	GO:0031410	cytoplasmic vesicle	0.616392	0.94703
SYT2	SYT2	synaptotagmin II	2e-93	SYT2	SYT2 protein	GO:0043231	intracellular membrane-bounded organelle	0.598079	0.960428
SYT2	SYT2	synaptotagmin II	2e-93	SYT2	SYT2 protein	GO:0008021	synaptic vesicle	0.073355	2.13198
SYT2	SYT2	synaptotagmin II	2e-93	SYT2	SYT2 protein	GO:0030666	endocytic vesicle membrane	0.892261	0.448026
SYT2	SYT2	synaptotagmin II	2e-93	SYT2	SYT2 protein	GO:0016020	membrane	0.70879	0.959525
SYT2	SYT2	synaptotagmin II	2e-93	SYT2	SYT2 protein	GO:0042584	chromaffin granule membrane	0.225157	4.41625
SYT2	SYT2	synaptotagmin II	2e-93	SYT2	SYT2 protein	GO:0030672	synaptic vesicle membrane	0.215352	1.93211
SYT2	SYT2	synaptotagmin II	2e-93	SYT2	SYT2 protein	GO:0016021	integral component of membrane	0.509843	1.00109
LOC101121661	LOC101121661	kynurenine/alpha-aminoadipate aminotransferase, mitochondrial-like	0	AADAT	Kynurenine/alpha-aminoadipate aminotransferase, mitochondrial	GO:0005739	mitochondrion	0.999926	0.506145
LOC101121661	LOC101121661	kynurenine/alpha-aminoadipate aminotransferase, mitochondrial-like	0	AADAT	Kynurenine/alpha-aminoadipate aminotransferase, mitochondrial	GO:0005759	mitochondrial matrix	0.947117	0.517385
PTPN3	PTPN3	protein tyrosine phosphatase, non-receptor type 3	0	PTPN3	cDNA FLJ50545, highly similar to Tyrosine-protein phosphatase non-receptor type3 (EC 3.1.3.48)	GO:0005886	plasma membrane	0.365938	1.03681
PTPN3	PTPN3	protein tyrosine phosphatase, non-receptor type 3	0	PTPN3	cDNA FLJ50545, highly similar to Tyrosine-protein phosphatase non-receptor type3 (EC 3.1.3.48)	GO:0005737	cytoplasm	0.870074	0.908128
PTPN3	PTPN3	protein tyrosine phosphatase, non-receptor type 3	0	PTPN3	cDNA FLJ50545, highly similar to Tyrosine-protein phosphatase non-receptor type3 (EC 3.1.3.48)	GO:0016020	membrane	0.70879	0.959525
PTPN3	PTPN3	protein tyrosine phosphatase, non-receptor type 3	0	PTPN3	cDNA FLJ50545, highly similar to Tyrosine-protein phosphatase non-receptor type3 (EC 3.1.3.48)	GO:0009898	cytoplasmic side of plasma membrane	0.720369	0.792661
PTPN3	PTPN3	protein tyrosine phosphatase, non-receptor type 3	0	PTPN3	cDNA FLJ50545, highly similar to Tyrosine-protein phosphatase non-receptor type3 (EC 3.1.3.48)	GO:0005856	cytoskeleton	0.992714	0.616594
LOC101105491	LOC101105491	negative elongation factor C/D-like	0	NELFCD	cDNA FLJ59161, highly similar to Negative elongation factor C/D	GO:0032021	NELF complex	0.0186527	12.3655
LOC101105491	LOC101105491	negative elongation factor C/D-like	0	NELFCD	cDNA FLJ59161, highly similar to Negative elongation factor C/D	GO:0005634	nucleus	0.980941	0.828547
LOC101105491	LOC101105491	negative elongation factor C/D-like	0	NELFCD	cDNA FLJ59161, highly similar to Negative elongation factor C/D	GO:0005654	nucleoplasm	0.976946	0.681921
LOC101102224	LOC101102224	uncharacterized LOC101102224	1e-56	ZMYND19	Zinc finger MYND domain-containing protein 19	GO:0005737	cytoplasm	0.870074	0.908128
LOC101102224	LOC101102224	uncharacterized LOC101102224	1e-56	ZMYND19	Zinc finger MYND domain-containing protein 19	GO:0005794	Golgi apparatus	0.864628	0.821238
LOC101102224	LOC101102224	uncharacterized LOC101102224	1e-56	ZMYND19	Zinc finger MYND domain-containing protein 19	GO:0005886	plasma membrane	0.365938	1.03681
LOC101102224	LOC101102224	uncharacterized LOC101102224	1e-56	ZMYND19	Zinc finger MYND domain-containing protein 19	GO:0016020	membrane	0.70879	0.959525
LOC101102224	LOC101102224	uncharacterized LOC101102224	1e-56	ZMYND19	Zinc finger MYND domain-containing protein 19	GO:0045202	synapse	0.179942	1.31199
LOC101102224	LOC101102224	uncharacterized LOC101102224	1e-56	ZMYND19	Zinc finger MYND domain-containing protein 19	GO:0043231	intracellular membrane-bounded organelle	0.598079	0.960428
PDE4B	PDE4B	phosphodiesterase 4B, cAMP-specific	0	PDE4B	cDNA FLJ56619, highly similar to cAMP-specific 3',5'-cyclic phosphodiesterase4B (EC 3.1.4.17)	GO:0030018	Z disc	0.630292	0.927413
PDE4B	PDE4B	phosphodiesterase 4B, cAMP-specific	0	PDE4B	cDNA FLJ56619, highly similar to cAMP-specific 3',5'-cyclic phosphodiesterase4B (EC 3.1.4.17)	GO:0048471	perinuclear region of cytoplasm	0.588649	0.966055
PDE4B	PDE4B	phosphodiesterase 4B, cAMP-specific	0	PDE4B	cDNA FLJ56619, highly similar to cAMP-specific 3',5'-cyclic phosphodiesterase4B (EC 3.1.4.17)	GO:0005634	nucleus	0.980941	0.828547
PDE4B	PDE4B	phosphodiesterase 4B, cAMP-specific	0	PDE4B	cDNA FLJ56619, highly similar to cAMP-specific 3',5'-cyclic phosphodiesterase4B (EC 3.1.4.17)	GO:0071944	cell periphery	0.324257	1.7665
PDE4B	PDE4B	phosphodiesterase 4B, cAMP-specific	0	PDE4B	cDNA FLJ56619, highly similar to cAMP-specific 3',5'-cyclic phosphodiesterase4B (EC 3.1.4.17)	GO:0005829	cytosol	0.837223	0.893784
PDE4B	PDE4B	phosphodiesterase 4B, cAMP-specific	0	PDE4B	cDNA FLJ56619, highly similar to cAMP-specific 3',5'-cyclic phosphodiesterase4B (EC 3.1.4.17)	GO:0005737	cytoplasm	0.870074	0.908128
PDE4B	PDE4B	phosphodiesterase 4B, cAMP-specific	0	PDE4B	cDNA FLJ56619, highly similar to cAMP-specific 3',5'-cyclic phosphodiesterase4B (EC 3.1.4.17)	GO:0005891	voltage-gated calcium channel complex	0.0965648	2.89817
CLEC1B	CLEC1B	C-type lectin domain family 1, member B	2e-96	CLEC1B	C-type lectin domain family 1 member B	GO:0016020	membrane	0.70879	0.959525
CLEC1B	CLEC1B	C-type lectin domain family 1, member B	2e-96	CLEC1B	C-type lectin domain family 1 member B	GO:0005887	integral component of plasma membrane	0.430295	1.04301
CLEC1B	CLEC1B	C-type lectin domain family 1, member B	2e-96	CLEC1B	C-type lectin domain family 1 member B	GO:0016021	integral component of membrane	0.509843	1.00109
EGR2	EGR2	early growth response 2	0	EGR2	E3 SUMO-protein ligase EGR2	GO:0005634	nucleus	0.980941	0.828547
EGR2	EGR2	early growth response 2	0	EGR2	E3 SUMO-protein ligase EGR2	GO:0005737	cytoplasm	0.870074	0.908128
FMO1	FMO1	flavin containing monooxygenase 1	0	FMO1	Dimethylaniline monooxygenase [N-oxide-forming]	GO:0005783	endoplasmic reticulum	0.742679	0.90143
FMO1	FMO1	flavin containing monooxygenase 1	0	FMO1	Dimethylaniline monooxygenase [N-oxide-forming]	GO:0043231	intracellular membrane-bounded organelle	0.598079	0.960428
FMO1	FMO1	flavin containing monooxygenase 1	0	FMO1	Dimethylaniline monooxygenase [N-oxide-forming]	GO:0016020	membrane	0.70879	0.959525
FMO1	FMO1	flavin containing monooxygenase 1	0	FMO1	Dimethylaniline monooxygenase [N-oxide-forming]	GO:0031090	organelle membrane	0.186648	1.59899
FMO1	FMO1	flavin containing monooxygenase 1	0	FMO1	Dimethylaniline monooxygenase [N-oxide-forming]	GO:0005789	endoplasmic reticulum membrane	0.839167	0.815667
FMO1	FMO1	flavin containing monooxygenase 1	0	FMO1	Dimethylaniline monooxygenase [N-oxide-forming]	GO:0005788	endoplasmic reticulum lumen	0.465425	1.10406
FMO1	FMO1	flavin containing monooxygenase 1	0	FMO1	Dimethylaniline monooxygenase [N-oxide-forming]	GO:0016021	integral component of membrane	0.509843	1.00109
NGFR	NGFR	nerve growth factor receptor	0	NGFR	Tumor necrosis factor receptor superfamily member 16	GO:0009986	cell surface	0.550666	0.992294
NGFR	NGFR	nerve growth factor receptor	0	NGFR	Tumor necrosis factor receptor superfamily member 16	GO:0005887	integral component of plasma membrane	0.430295	1.04301
NGFR	NGFR	nerve growth factor receptor	0	NGFR	Tumor necrosis factor receptor superfamily member 16	GO:0005654	nucleoplasm	0.976946	0.681921
NGFR	NGFR	nerve growth factor receptor	0	NGFR	Tumor necrosis factor receptor superfamily member 16	GO:0005886	plasma membrane	0.365938	1.03681
NGFR	NGFR	nerve growth factor receptor	0	NGFR	Tumor necrosis factor receptor superfamily member 16	GO:0005829	cytosol	0.837223	0.893784
NGFR	NGFR	nerve growth factor receptor	0	NGFR	Tumor necrosis factor receptor superfamily member 16	GO:0005737	cytoplasm	0.870074	0.908128
NGFR	NGFR	nerve growth factor receptor	0	NGFR	Tumor necrosis factor receptor superfamily member 16	GO:0005576	extracellular region	1.42584e-08	1.87406
NGFR	NGFR	nerve growth factor receptor	0	NGFR	Tumor necrosis factor receptor superfamily member 16	GO:0016020	membrane	0.70879	0.959525
NGFR	NGFR	nerve growth factor receptor	0	NGFR	Tumor necrosis factor receptor superfamily member 16	GO:0016021	integral component of membrane	0.509843	1.00109
NGFR	NGFR	nerve growth factor receptor	0	NGFR	Tumor necrosis factor receptor superfamily member 16	GO:0005768	endosome	0.760897	0.844283
SLC6A20	SLC6A20	solute carrier family 6 (proline IMINO transporter), member 20	0	SLC6A20	Sodium- and chloride-dependent transporter XTRP3	GO:0005886	plasma membrane	0.365938	1.03681
SLC6A20	SLC6A20	solute carrier family 6 (proline IMINO transporter), member 20	0	SLC6A20	Sodium- and chloride-dependent transporter XTRP3	GO:0016324	apical plasma membrane	0.485632	1.06142
SLC6A20	SLC6A20	solute carrier family 6 (proline IMINO transporter), member 20	0	SLC6A20	Sodium- and chloride-dependent transporter XTRP3	GO:0016020	membrane	0.70879	0.959525
SLC6A20	SLC6A20	solute carrier family 6 (proline IMINO transporter), member 20	0	SLC6A20	Sodium- and chloride-dependent transporter XTRP3	GO:0005887	integral component of plasma membrane	0.430295	1.04301
SLC6A20	SLC6A20	solute carrier family 6 (proline IMINO transporter), member 20	0	SLC6A20	Sodium- and chloride-dependent transporter XTRP3	GO:0016021	integral component of membrane	0.509843	1.00109
LOC101101899	LOC101101899	serine/threonine-protein kinase MARK2-like	4e-89	MARK2	cDNA FLJ76779, highly similar to Homo sapiens MAP/microtubule affinity-regulating kinase 2 (MARK2), transcript variant 1, mRNA	GO:0045180	basal cortex	0.119761	10.3046
LOC101101899	LOC101101899	serine/threonine-protein kinase MARK2-like	4e-89	MARK2	cDNA FLJ76779, highly similar to Homo sapiens MAP/microtubule affinity-regulating kinase 2 (MARK2), transcript variant 1, mRNA	GO:0005886	plasma membrane	0.365938	1.03681
LOC101101899	LOC101101899	serine/threonine-protein kinase MARK2-like	4e-89	MARK2	cDNA FLJ76779, highly similar to Homo sapiens MAP/microtubule affinity-regulating kinase 2 (MARK2), transcript variant 1, mRNA	GO:0005634	nucleus	0.980941	0.828547
LOC101101899	LOC101101899	serine/threonine-protein kinase MARK2-like	4e-89	MARK2	cDNA FLJ76779, highly similar to Homo sapiens MAP/microtubule affinity-regulating kinase 2 (MARK2), transcript variant 1, mRNA	GO:0005737	cytoplasm	0.870074	0.908128
LOC101101899	LOC101101899	serine/threonine-protein kinase MARK2-like	4e-89	MARK2	cDNA FLJ76779, highly similar to Homo sapiens MAP/microtubule affinity-regulating kinase 2 (MARK2), transcript variant 1, mRNA	GO:0016020	membrane	0.70879	0.959525
HRH2	HRH2	Histamine H2 receptor				GO:0016021	integral component of membrane	0.509843	1.00109
ODAM	ODAM	odontogenic, ameloblast asssociated	3e-87	ODAM	Odontogenic ameloblast-associated protein	GO:0005576	extracellular region	1.42584e-08	1.87406
ODAM	ODAM	odontogenic, ameloblast asssociated	3e-87	ODAM	Odontogenic ameloblast-associated protein	GO:0043205	fibril	0.147386	7.72844
SYT15	SYT15	synaptotagmin XV	0	SYT15	Synaptotagmin-15	GO:0016020	membrane	0.70879	0.959525
SYT15	SYT15	synaptotagmin XV	0	SYT15	Synaptotagmin-15	GO:0005886	plasma membrane	0.365938	1.03681
SYT15	SYT15	synaptotagmin XV	0	SYT15	Synaptotagmin-15	GO:0016021	integral component of membrane	0.509843	1.00109
SYT15	SYT15	synaptotagmin XV	0	SYT15	Synaptotagmin-15	GO:0008021	synaptic vesicle	0.073355	2.13198
SYT15	SYT15	synaptotagmin XV	0	SYT15	Synaptotagmin-15	GO:0019898	extrinsic component of membrane	0.191004	2.06092
SPRR1B	SPRR1B	small proline-rich protein 1B	4e-17	SPRR1B	Cornifin-B	GO:0005737	cytoplasm	0.870074	0.908128
SPRR1B	SPRR1B	small proline-rich protein 1B	4e-17	SPRR1B	Cornifin-B	GO:0001533	cornified envelope	0.0127948	7.13394
GBGT1	GBGT1	globoside alpha-1,3-N-acetylgalactosaminyltransferase 1	5e-167	GBGT1	Globoside alpha-1,3-N-acetylgalactosaminyltransferase 1	GO:0005794	Golgi apparatus	0.864628	0.821238
GBGT1	GBGT1	globoside alpha-1,3-N-acetylgalactosaminyltransferase 1	5e-167	GBGT1	Globoside alpha-1,3-N-acetylgalactosaminyltransferase 1	GO:0016020	membrane	0.70879	0.959525
GBGT1	GBGT1	globoside alpha-1,3-N-acetylgalactosaminyltransferase 1	5e-167	GBGT1	Globoside alpha-1,3-N-acetylgalactosaminyltransferase 1	GO:0000139	Golgi membrane	0.933186	0.668077
GBGT1	GBGT1	globoside alpha-1,3-N-acetylgalactosaminyltransferase 1	5e-167	GBGT1	Globoside alpha-1,3-N-acetylgalactosaminyltransferase 1	GO:0016021	integral component of membrane	0.509843	1.00109
COL13A1	COL13A1	collagen, type XIII, alpha 1	8e-176	COL13A1	Collagen alpha-1(XIII) chain	GO:0005581	collagen	0.0307133	2.28991
COL13A1	COL13A1	collagen, type XIII, alpha 1	8e-176	COL13A1	Collagen alpha-1(XIII) chain	GO:0005886	plasma membrane	0.365938	1.03681
COL13A1	COL13A1	collagen, type XIII, alpha 1	8e-176	COL13A1	Collagen alpha-1(XIII) chain	GO:0005576	extracellular region	1.42584e-08	1.87406
COL13A1	COL13A1	collagen, type XIII, alpha 1	8e-176	COL13A1	Collagen alpha-1(XIII) chain	GO:0005600	collagen type XIII	0.0617932	30.9138
COL13A1	COL13A1	collagen, type XIII, alpha 1	8e-176	COL13A1	Collagen alpha-1(XIII) chain	GO:0016020	membrane	0.70879	0.959525
COL13A1	COL13A1	collagen, type XIII, alpha 1	8e-176	COL13A1	Collagen alpha-1(XIII) chain	GO:0005911	cell-cell junction	0.566293	1.00533
COL13A1	COL13A1	collagen, type XIII, alpha 1	8e-176	COL13A1	Collagen alpha-1(XIII) chain	GO:0005788	endoplasmic reticulum lumen	0.465425	1.10406
COL13A1	COL13A1	collagen, type XIII, alpha 1	8e-176	COL13A1	Collagen alpha-1(XIII) chain	GO:0016021	integral component of membrane	0.509843	1.00109
CRYAA	CRYAA	Alpha-crystallin A chain	1e-93	CRYAA	Alpha-crystallin A chain, short form	GO:0005634	nucleus	0.980941	0.828547
CRYAA	CRYAA	Alpha-crystallin A chain	1e-93	CRYAA	Alpha-crystallin A chain, short form	GO:0005737	cytoplasm	0.870074	0.908128
LOC101117492	LOC101117492	olfactory receptor 1J4-like	3e-118	OR1J4	OR1J4 protein	GO:0005886	plasma membrane	0.365938	1.03681
LOC101117492	LOC101117492	olfactory receptor 1J4-like	3e-118	OR1J4	OR1J4 protein	GO:0016020	membrane	0.70879	0.959525
LOC101117492	LOC101117492	olfactory receptor 1J4-like	3e-118	OR1J4	OR1J4 protein	GO:0016021	integral component of membrane	0.509843	1.00109
LIPG	LIPG	Endothelial lipase	0	LIPG	cDNA FLJ77993, highly similar to Homo sapiens endothelial lipase mRNA	GO:0005576	extracellular region	1.42584e-08	1.87406
LIPG	LIPG	Endothelial lipase	0	LIPG	cDNA FLJ77993, highly similar to Homo sapiens endothelial lipase mRNA	GO:0005615	extracellular space	7.27891e-05	1.87245
FAM163A	FAM163A	family with sequence similarity 163, member A	1e-74	FAM163A	Protein FAM163A	GO:0016020	membrane	0.70879	0.959525
FAM163A	FAM163A	family with sequence similarity 163, member A	1e-74	FAM163A	Protein FAM163A	GO:0016021	integral component of membrane	0.509843	1.00109
LAT1	LAT1	L-type amino acid transporter subunit LAT1	0	SLC7A5	Large neutral amino acids transporter small subunit 1	GO:0005886	plasma membrane	0.365938	1.03681
LAT1	LAT1	L-type amino acid transporter subunit LAT1	0	SLC7A5	Large neutral amino acids transporter small subunit 1	GO:0005829	cytosol	0.837223	0.893784
LAT1	LAT1	L-type amino acid transporter subunit LAT1	0	SLC7A5	Large neutral amino acids transporter small subunit 1	GO:0005737	cytoplasm	0.870074	0.908128
LAT1	LAT1	L-type amino acid transporter subunit LAT1	0	SLC7A5	Large neutral amino acids transporter small subunit 1	GO:0016324	apical plasma membrane	0.485632	1.06142
LAT1	LAT1	L-type amino acid transporter subunit LAT1	0	SLC7A5	Large neutral amino acids transporter small subunit 1	GO:0016020	membrane	0.70879	0.959525
LAT1	LAT1	L-type amino acid transporter subunit LAT1	0	SLC7A5	Large neutral amino acids transporter small subunit 1	GO:0016021	integral component of membrane	0.509843	1.00109
DCAKD	DCAKD	dephospho-CoA kinase domain containing	9e-116	DCAKD	Dephospho-CoA kinase domain-containing protein	GO:0005739	mitochondrion	0.999926	0.506145
MGAT4C	MGAT4C	mannosyl (alpha-1,3-)-glycoprotein beta-1,4-N-acetylglucosaminyltransferase, isozyme C (putative)	0	MGAT4C	cDNA FLJ45827 fis, clone NT2RP8004306, highly similar to Homo sapiens UDP-N-acetylglucosamine:a-1,3-D-mannoside beta-1,4-N-acetylglucosaminyltransferase IV, mRNA	GO:0005794	Golgi apparatus	0.864628	0.821238
MGAT4C	MGAT4C	mannosyl (alpha-1,3-)-glycoprotein beta-1,4-N-acetylglucosaminyltransferase, isozyme C (putative)	0	MGAT4C	cDNA FLJ45827 fis, clone NT2RP8004306, highly similar to Homo sapiens UDP-N-acetylglucosamine:a-1,3-D-mannoside beta-1,4-N-acetylglucosaminyltransferase IV, mRNA	GO:0016020	membrane	0.70879	0.959525
MGAT4C	MGAT4C	mannosyl (alpha-1,3-)-glycoprotein beta-1,4-N-acetylglucosaminyltransferase, isozyme C (putative)	0	MGAT4C	cDNA FLJ45827 fis, clone NT2RP8004306, highly similar to Homo sapiens UDP-N-acetylglucosamine:a-1,3-D-mannoside beta-1,4-N-acetylglucosaminyltransferase IV, mRNA	GO:0000139	Golgi membrane	0.933186	0.668077
MGAT4C	MGAT4C	mannosyl (alpha-1,3-)-glycoprotein beta-1,4-N-acetylglucosaminyltransferase, isozyme C (putative)	0	MGAT4C	cDNA FLJ45827 fis, clone NT2RP8004306, highly similar to Homo sapiens UDP-N-acetylglucosamine:a-1,3-D-mannoside beta-1,4-N-acetylglucosaminyltransferase IV, mRNA	GO:0016021	integral component of membrane	0.509843	1.00109
KCNC4	KCNC4	potassium voltage-gated channel, Shaw-related subfamily, member 4	0	KCNC4	Potassium voltage-gated channel subfamily C member 4	GO:0031594	neuromuscular junction	0.0560953	2.94417
KCNC4	KCNC4	potassium voltage-gated channel, Shaw-related subfamily, member 4	0	KCNC4	Potassium voltage-gated channel subfamily C member 4	GO:0005886	plasma membrane	0.365938	1.03681
KCNC4	KCNC4	potassium voltage-gated channel, Shaw-related subfamily, member 4	0	KCNC4	Potassium voltage-gated channel subfamily C member 4	GO:0016020	membrane	0.70879	0.959525
KCNC4	KCNC4	potassium voltage-gated channel, Shaw-related subfamily, member 4	0	KCNC4	Potassium voltage-gated channel subfamily C member 4	GO:0008076	voltage-gated potassium channel complex	0.190503	1.81846
KCNC4	KCNC4	potassium voltage-gated channel, Shaw-related subfamily, member 4	0	KCNC4	Potassium voltage-gated channel subfamily C member 4	GO:0043679	axon terminus	0.650586	0.966055
KCNC4	KCNC4	potassium voltage-gated channel, Shaw-related subfamily, member 4	0	KCNC4	Potassium voltage-gated channel subfamily C member 4	GO:0016021	integral component of membrane	0.509843	1.00109
CWF19L1	CWF19L1	CWF19-like 1, cell cycle control (S. pombe)	0	CWF19L1	CWF19-like 1, cell cycle control (S. pombe), isoform CRA_d	GO:0005575	cellular_component	0.360345	1.10594
SEMA3B	SEMA3B	sema domain, immunoglobulin domain (Ig), short basic domain, secreted, (semaphorin) 3B	0	SEMA3B	cDNA FLJ55830, highly similar to Semaphorin-3B	GO:0016020	membrane	0.70879	0.959525
SEMA3B	SEMA3B	sema domain, immunoglobulin domain (Ig), short basic domain, secreted, (semaphorin) 3B	0	SEMA3B	cDNA FLJ55830, highly similar to Semaphorin-3B	GO:0005783	endoplasmic reticulum	0.742679	0.90143
SEMA3B	SEMA3B	sema domain, immunoglobulin domain (Ig), short basic domain, secreted, (semaphorin) 3B	0	SEMA3B	cDNA FLJ55830, highly similar to Semaphorin-3B	GO:0005576	extracellular region	1.42584e-08	1.87406
FCRL6	FCRL6	Fc receptor-like 6	1e-128	FCRL6	Fc receptor-like protein 6	GO:0016020	membrane	0.70879	0.959525
FCRL6	FCRL6	Fc receptor-like 6	1e-128	FCRL6	Fc receptor-like protein 6	GO:0016021	integral component of membrane	0.509843	1.00109
FCRL6	FCRL6	Fc receptor-like 6	1e-128	FCRL6	Fc receptor-like protein 6	GO:0009897	external side of plasma membrane	0.240979	1.37394
PRRT2	PRRT2	proline-rich transmembrane protein 2	2e-157	PRRT2	Proline-rich transmembrane protein 2	GO:0030054	cell junction	0.852199	0.788868
PRRT2	PRRT2	proline-rich transmembrane protein 2	2e-157	PRRT2	Proline-rich transmembrane protein 2	GO:0005886	plasma membrane	0.365938	1.03681
PRRT2	PRRT2	proline-rich transmembrane protein 2	2e-157	PRRT2	Proline-rich transmembrane protein 2	GO:0016020	membrane	0.70879	0.959525
PRRT2	PRRT2	proline-rich transmembrane protein 2	2e-157	PRRT2	Proline-rich transmembrane protein 2	GO:0045202	synapse	0.179942	1.31199
PRRT2	PRRT2	proline-rich transmembrane protein 2	2e-157	PRRT2	Proline-rich transmembrane protein 2	GO:0016021	integral component of membrane	0.509843	1.00109
IER2	IER2	immediate early response 2	5e-77	IER2	Immediate early response gene 2 protein	GO:0005737	cytoplasm	0.870074	0.908128
RAX	RAX	retina and anterior neural fold homeobox	2e-38	RAX	Retinal homeobox protein Rx	GO:0005634	nucleus	0.980941	0.828547
ADAM22	ADAM22	ADAM metallopeptidase domain 22	0	ADAM22	cDNA FLJ43443 fis, clone OCBBF2031167, highly similar to ADAM 22 (A disintegrin and metalloproteinase domain 22)	GO:0005576	extracellular region	1.42584e-08	1.87406
ADAM22	ADAM22	ADAM metallopeptidase domain 22	0	ADAM22	cDNA FLJ43443 fis, clone OCBBF2031167, highly similar to ADAM 22 (A disintegrin and metalloproteinase domain 22)	GO:0016020	membrane	0.70879	0.959525
ADAM22	ADAM22	ADAM metallopeptidase domain 22	0	ADAM22	cDNA FLJ43443 fis, clone OCBBF2031167, highly similar to ADAM 22 (A disintegrin and metalloproteinase domain 22)	GO:0016021	integral component of membrane	0.509843	1.00109
ASS1	ASS1	argininosuccinate synthase 1	0	ASS1	cDNA FLJ78448, highly similar to Homo sapiens argininosuccinate synthetase (ASS), transcript variant 1, mRNA	GO:0005737	cytoplasm	0.870074	0.908128
ASS1	ASS1	argininosuccinate synthase 1	0	ASS1	cDNA FLJ78448, highly similar to Homo sapiens argininosuccinate synthetase (ASS), transcript variant 1, mRNA	GO:0005829	cytosol	0.837223	0.893784
BARHL1	BARHL1	BarH-like homeobox 1	7e-164	BARHL1	BarH-like homeobox 1	GO:0005634	nucleus	0.980941	0.828547
GIMAP6	GIMAP6	GTPase, IMAP family member 6	1e-80	GIMAP6	cDNA, FLJ95514, highly similar to Homo sapiens human immune associated nucleotide 2 (hIAN2), mRNA	GO:0005737	cytoplasm	0.870074	0.908128
GIMAP6	GIMAP6	GTPase, IMAP family member 6	1e-80	GIMAP6	cDNA, FLJ95514, highly similar to Homo sapiens human immune associated nucleotide 2 (hIAN2), mRNA	GO:0005829	cytosol	0.837223	0.893784
ITGBL1	ITGBL1	integrin, beta-like 1 (with EGF-like repeat domains)	0	ITGBL1	cDNA FLJ38556 fis, clone HCHON2003131, highly similar to Homo sapiens integrin, beta-like 1 (with EGF-like repeat domains) (ITGBL1), mRNA	GO:0005576	extracellular region	1.42584e-08	1.87406
TNNI3	TNNI3	troponin I type 3 (cardiac)	3e-92	TNNI3	Troponin I type 3 cardiac	GO:0005861	troponin complex	0.249468	3.86422
TNNI3	TNNI3	troponin I type 3 (cardiac)	3e-92	TNNI3	Troponin I type 3 cardiac	GO:0030017	sarcomere	0.446896	1.34408
TNNI3	TNNI3	troponin I type 3 (cardiac)	3e-92	TNNI3	Troponin I type 3 cardiac	GO:0005829	cytosol	0.837223	0.893784
TNNI3	TNNI3	troponin I type 3 (cardiac)	3e-92	TNNI3	Troponin I type 3 cardiac	GO:0005737	cytoplasm	0.870074	0.908128
TNNI3	TNNI3	troponin I type 3 (cardiac)	3e-92	TNNI3	Troponin I type 3 cardiac	GO:0043292	contractile fiber	0.0611599	5.62068
LOC101103947	LOC101103947	alpha-1-acid glycoprotein-like	8e-58	ORM1	cDNA, FLJ79106, weakly similar to Alpha-1-acid glycoprotein 1	GO:0005576	extracellular region	1.42584e-08	1.87406
LOC101103947	LOC101103947	alpha-1-acid glycoprotein-like	8e-58	ORM1	cDNA, FLJ79106, weakly similar to Alpha-1-acid glycoprotein 1	GO:0005615	extracellular space	7.27891e-05	1.87245
LOC101117912	LOC101117912	histone H2B type W-T-like	8e-28	H2BFWT	Histone H2B type W-T	GO:0031965	nuclear membrane	0.892337	0.572477
LOC101117912	LOC101117912	histone H2B type W-T-like	8e-28	H2BFWT	Histone H2B type W-T	GO:0016020	membrane	0.70879	0.959525
LOC101117912	LOC101117912	histone H2B type W-T-like	8e-28	H2BFWT	Histone H2B type W-T	GO:0005694	chromosome	0.531675	1.00905
LOC101117912	LOC101117912	histone H2B type W-T-like	8e-28	H2BFWT	Histone H2B type W-T	GO:0005634	nucleus	0.980941	0.828547
LOC101117912	LOC101117912	histone H2B type W-T-like	8e-28	H2BFWT	Histone H2B type W-T	GO:0000786	nucleosome	0.250209	1.60591
LOC101102532	LOC101102532	uncharacterized LOC101102532	6e-28	TUSC2	Tumor suppressor candidate 2	GO:0005739	mitochondrion	0.999926	0.506145
LOC101120811	LOC101120811	histone H2A-Bbd type 1-like	5e-17	H2AFJ	Histone H2A.J	GO:0005694	chromosome	0.531675	1.00905
LOC101120811	LOC101120811	histone H2A-Bbd type 1-like	5e-17	H2AFJ	Histone H2A.J	GO:0005634	nucleus	0.980941	0.828547
LOC101120811	LOC101120811	histone H2A-Bbd type 1-like	5e-17	H2AFJ	Histone H2A.J	GO:0000786	nucleosome	0.250209	1.60591
CACNA1G	CACNA1G	calcium channel, voltage-dependent, T type, alpha 1G subunit	0	CACNA1G	cDNA FLJ51880, highly similar to Homo sapiens calcium channel, voltage-dependent, alpha 1G subunit, transcript variant 11, mRNA	GO:0005886	plasma membrane	0.365938	1.03681
CACNA1G	CACNA1G	calcium channel, voltage-dependent, T type, alpha 1G subunit	0	CACNA1G	cDNA FLJ51880, highly similar to Homo sapiens calcium channel, voltage-dependent, alpha 1G subunit, transcript variant 11, mRNA	GO:0005891	voltage-gated calcium channel complex	0.0965648	2.89817
CACNA1G	CACNA1G	calcium channel, voltage-dependent, T type, alpha 1G subunit	0	CACNA1G	cDNA FLJ51880, highly similar to Homo sapiens calcium channel, voltage-dependent, alpha 1G subunit, transcript variant 11, mRNA	GO:0016020	membrane	0.70879	0.959525
CACNA1G	CACNA1G	calcium channel, voltage-dependent, T type, alpha 1G subunit	0	CACNA1G	cDNA FLJ51880, highly similar to Homo sapiens calcium channel, voltage-dependent, alpha 1G subunit, transcript variant 11, mRNA	GO:0016021	integral component of membrane	0.509843	1.00109
CACNB2	CACNB2	calcium channel, voltage-dependent, beta 2 subunit	0	CACNB2	cDNA FLJ57842, highly similar to Voltage-dependent L-type calcium channel subunit beta-2	GO:0005886	plasma membrane	0.365938	1.03681
CACNB2	CACNB2	calcium channel, voltage-dependent, beta 2 subunit	0	CACNB2	cDNA FLJ57842, highly similar to Voltage-dependent L-type calcium channel subunit beta-2	GO:0005891	voltage-gated calcium channel complex	0.0965648	2.89817
CACNB2	CACNB2	calcium channel, voltage-dependent, beta 2 subunit	0	CACNB2	cDNA FLJ57842, highly similar to Voltage-dependent L-type calcium channel subunit beta-2	GO:0042383	sarcolemma	0.236586	1.64873
CACNB2	CACNB2	calcium channel, voltage-dependent, beta 2 subunit	0	CACNB2	cDNA FLJ57842, highly similar to Voltage-dependent L-type calcium channel subunit beta-2	GO:0016020	membrane	0.70879	0.959525
CACNB2	CACNB2	calcium channel, voltage-dependent, beta 2 subunit	0	CACNB2	cDNA FLJ57842, highly similar to Voltage-dependent L-type calcium channel subunit beta-2	GO:0005887	integral component of plasma membrane	0.430295	1.04301
CLEC19A	CLEC19A	C-type lectin domain family 19, member A	5e-99	CLEC19A	C-type lectin domain family 19 member A	GO:0005576	extracellular region	1.42584e-08	1.87406
LOC101121298	LOC101121298	cathepsin G-like	1e-81	CTSG	Cathepsin G	GO:0005886	plasma membrane	0.365938	1.03681
LOC101121298	LOC101121298	cathepsin G-like	1e-81	CTSG	Cathepsin G	GO:0009986	cell surface	0.550666	0.992294
LOC101121298	LOC101121298	cathepsin G-like	1e-81	CTSG	Cathepsin G	GO:0005576	extracellular region	1.42584e-08	1.87406
LOC101121298	LOC101121298	cathepsin G-like	1e-81	CTSG	Cathepsin G	GO:0005615	extracellular space	7.27891e-05	1.87245
LOC101121298	LOC101121298	cathepsin G-like	1e-81	CTSG	Cathepsin G	GO:0031012	extracellular matrix	0.56577	0.988111
LOC101121298	LOC101121298	cathepsin G-like	1e-81	CTSG	Cathepsin G	GO:0030141	secretory granule	0.143938	1.86227
GFAP	GFAP	Glial fibrillary acidic protein	0	GFAP	Uncharacterized protein	GO:0005882	intermediate filament	0.000378452	3.29409
GFAP	GFAP	Glial fibrillary acidic protein	0	GFAP	Uncharacterized protein	GO:0042995	cell projection	0.979735	0.565151
GFAP	GFAP	Glial fibrillary acidic protein	0	GFAP	Uncharacterized protein	GO:0044297	cell body	0.301005	1.87356
GFAP	GFAP	Glial fibrillary acidic protein	0	GFAP	Uncharacterized protein	GO:0005829	cytosol	0.837223	0.893784
GFAP	GFAP	Glial fibrillary acidic protein	0	GFAP	Uncharacterized protein	GO:0005737	cytoplasm	0.870074	0.908128
GFAP	GFAP	Glial fibrillary acidic protein	0	GFAP	Uncharacterized protein	GO:0016020	membrane	0.70879	0.959525
GFAP	GFAP	Glial fibrillary acidic protein	0	GFAP	Uncharacterized protein	GO:0097449	astrocyte projection	0.0617932	30.9138
LOC101106291	LOC101106291	glutathione S-transferase A1-like	4e-104	GSTA1	Glutathione S-transferase A1	GO:0005737	cytoplasm	0.870074	0.908128
LOC101106291	LOC101106291	glutathione S-transferase A1-like	4e-104	GSTA1	Glutathione S-transferase A1	GO:0005575	cellular_component	0.360345	1.10594
LOC101106291	LOC101106291	glutathione S-transferase A1-like	4e-104	GSTA1	Glutathione S-transferase A1	GO:0005829	cytosol	0.837223	0.893784
TUB	TUB	tubby homolog (mouse)	0	TUB	Tubby protein homolog	GO:0005886	plasma membrane	0.365938	1.03681
TUB	TUB	tubby homolog (mouse)	0	TUB	Tubby protein homolog	GO:0005576	extracellular region	1.42584e-08	1.87406
TUB	TUB	tubby homolog (mouse)	0	TUB	Tubby protein homolog	GO:0005634	nucleus	0.980941	0.828547
TUB	TUB	tubby homolog (mouse)	0	TUB	Tubby protein homolog	GO:0043231	intracellular membrane-bounded organelle	0.598079	0.960428
TUB	TUB	tubby homolog (mouse)	0	TUB	Tubby protein homolog	GO:0005829	cytosol	0.837223	0.893784
TUB	TUB	tubby homolog (mouse)	0	TUB	Tubby protein homolog	GO:0005737	cytoplasm	0.870074	0.908128
TUB	TUB	tubby homolog (mouse)	0	TUB	Tubby protein homolog	GO:0016020	membrane	0.70879	0.959525
DPP10	DPP10	dipeptidyl-peptidase 10 (non-functional)	0	DPP10	cDNA, FLJ96118, highly similar to Homo sapiens dipeptidylpeptidase 10 (DPP10), mRNA	GO:0016020	membrane	0.70879	0.959525
DPP10	DPP10	dipeptidyl-peptidase 10 (non-functional)	0	DPP10	cDNA, FLJ96118, highly similar to Homo sapiens dipeptidylpeptidase 10 (DPP10), mRNA	GO:0016021	integral component of membrane	0.509843	1.00109
RHOF	RHOF	RhoF	4e-115	RHOF	cDNA FLJ75043, highly similar to Homo sapiens ras homolog gene family, member F (in filopodia), mRNA	GO:0005622	intracellular	0.999904	0.441231
RHOF	RHOF	RhoF	4e-115	RHOF	cDNA FLJ75043, highly similar to Homo sapiens ras homolog gene family, member F (in filopodia), mRNA	GO:0005737	cytoplasm	0.870074	0.908128
RHOF	RHOF	RhoF	4e-115	RHOF	cDNA FLJ75043, highly similar to Homo sapiens ras homolog gene family, member F (in filopodia), mRNA	GO:0016020	membrane	0.70879	0.959525
RHOF	RHOF	RhoF	4e-115	RHOF	cDNA FLJ75043, highly similar to Homo sapiens ras homolog gene family, member F (in filopodia), mRNA	GO:0005886	plasma membrane	0.365938	1.03681
RHOF	RHOF	RhoF	4e-115	RHOF	cDNA FLJ75043, highly similar to Homo sapiens ras homolog gene family, member F (in filopodia), mRNA	GO:0005856	cytoskeleton	0.992714	0.616594
RHOF	RHOF	RhoF	4e-115	RHOF	cDNA FLJ75043, highly similar to Homo sapiens ras homolog gene family, member F (in filopodia), mRNA	GO:0005829	cytosol	0.837223	0.893784
LOC101113210	LOC101113210	glutathione S-transferase A4-like	3e-57	GSTA1	Glutathione S-transferase A1	GO:0005737	cytoplasm	0.870074	0.908128
LOC101113210	LOC101113210	glutathione S-transferase A4-like	3e-57	GSTA1	Glutathione S-transferase A1	GO:0005575	cellular_component	0.360345	1.10594
LOC101113210	LOC101113210	glutathione S-transferase A4-like	3e-57	GSTA1	Glutathione S-transferase A1	GO:0005829	cytosol	0.837223	0.893784
COLQ	COLQ	collagen-like tail subunit (single strand of homotrimer) of asymmetric acetylcholinesterase	2e-170	COLQ	cDNA FLJ77006, highly similar to Homo sapiens collagen-like tail subunit (single strand of homotrimer) of asymmetric acetylcholinesterase (COLQ), transcript variant I, mRNA	GO:0005581	collagen	0.0307133	2.28991
COLQ	COLQ	collagen-like tail subunit (single strand of homotrimer) of asymmetric acetylcholinesterase	2e-170	COLQ	cDNA FLJ77006, highly similar to Homo sapiens collagen-like tail subunit (single strand of homotrimer) of asymmetric acetylcholinesterase (COLQ), transcript variant I, mRNA	GO:0030054	cell junction	0.852199	0.788868
COLQ	COLQ	collagen-like tail subunit (single strand of homotrimer) of asymmetric acetylcholinesterase	2e-170	COLQ	cDNA FLJ77006, highly similar to Homo sapiens collagen-like tail subunit (single strand of homotrimer) of asymmetric acetylcholinesterase (COLQ), transcript variant I, mRNA	GO:0005605	basal lamina	0.454283	1.71743
COLQ	COLQ	collagen-like tail subunit (single strand of homotrimer) of asymmetric acetylcholinesterase	2e-170	COLQ	cDNA FLJ77006, highly similar to Homo sapiens collagen-like tail subunit (single strand of homotrimer) of asymmetric acetylcholinesterase (COLQ), transcript variant I, mRNA	GO:0045202	synapse	0.179942	1.31199
COLQ	COLQ	collagen-like tail subunit (single strand of homotrimer) of asymmetric acetylcholinesterase	2e-170	COLQ	cDNA FLJ77006, highly similar to Homo sapiens collagen-like tail subunit (single strand of homotrimer) of asymmetric acetylcholinesterase (COLQ), transcript variant I, mRNA	GO:0005615	extracellular space	7.27891e-05	1.87245
LOC101123427	LOC101123427	uncharacterized LOC101123427	9e-19	IVL	Involucrin	GO:0005737	cytoplasm	0.870074	0.908128
LOC101123427	LOC101123427	uncharacterized LOC101123427	9e-19	IVL	Involucrin	GO:0001533	cornified envelope	0.0127948	7.13394
SOST	SOST	sclerostin	1e-25	SOST	Sclerostin	GO:0005794	Golgi apparatus	0.864628	0.821238
SOST	SOST	sclerostin	1e-25	SOST	Sclerostin	GO:0005578	proteinaceous extracellular matrix	0.442945	1.08851
SOST	SOST	sclerostin	1e-25	SOST	Sclerostin	GO:0005576	extracellular region	1.42584e-08	1.87406
SOST	SOST	sclerostin	1e-25	SOST	Sclerostin	GO:0005615	extracellular space	7.27891e-05	1.87245
SOST	SOST	sclerostin	1e-25	SOST	Sclerostin	GO:0031012	extracellular matrix	0.56577	0.988111
LOC101103007	LOC101103007	killer cell immunoglobulin-like receptor 2DL4-like	1e-46	KIR2DL4	Killer cell immunoglobulin-like receptor 2DL4	GO:0005886	plasma membrane	0.365938	1.03681
LOC101103007	LOC101103007	killer cell immunoglobulin-like receptor 2DL4-like	1e-46	KIR2DL4	Killer cell immunoglobulin-like receptor 2DL4	GO:0016020	membrane	0.70879	0.959525
LOC101103007	LOC101103007	killer cell immunoglobulin-like receptor 2DL4-like	1e-46	KIR2DL4	Killer cell immunoglobulin-like receptor 2DL4	GO:0005887	integral component of plasma membrane	0.430295	1.04301
LOC101103007	LOC101103007	killer cell immunoglobulin-like receptor 2DL4-like	1e-46	KIR2DL4	Killer cell immunoglobulin-like receptor 2DL4	GO:0016021	integral component of membrane	0.509843	1.00109
HEMK1	HEMK1	HemK methyltransferase family member 1	3e-141	HEMK1	cDNA, FLJ94681, highly similar to Homo sapiens HemK methyltransferase family member 1 (HEMK1), mRNA	GO:0005739	mitochondrion	0.999926	0.506145
GCNT7	GCNT7	glucosaminyl (N-acetyl) transferase family member 7	0	GCNT7	Beta 1,6-N-acetylglucosaminyltransferase	GO:0005794	Golgi apparatus	0.864628	0.821238
GCNT7	GCNT7	glucosaminyl (N-acetyl) transferase family member 7	0	GCNT7	Beta 1,6-N-acetylglucosaminyltransferase	GO:0016020	membrane	0.70879	0.959525
GCNT7	GCNT7	glucosaminyl (N-acetyl) transferase family member 7	0	GCNT7	Beta 1,6-N-acetylglucosaminyltransferase	GO:0000139	Golgi membrane	0.933186	0.668077
GCNT7	GCNT7	glucosaminyl (N-acetyl) transferase family member 7	0	GCNT7	Beta 1,6-N-acetylglucosaminyltransferase	GO:0016021	integral component of membrane	0.509843	1.00109
IFIT1	IFIT1	interferon-induced protein with tetratricopeptide repeats 1	0	IFIT1	cDNA FLJ35494 fis, clone SMINT2008720, highly similar to Interferon-induced protein with tetratricopeptide repeats 1	GO:0005829	cytosol	0.837223	0.893784
IFIT1	IFIT1	interferon-induced protein with tetratricopeptide repeats 1	0	IFIT1	cDNA FLJ35494 fis, clone SMINT2008720, highly similar to Interferon-induced protein with tetratricopeptide repeats 1	GO:0005737	cytoplasm	0.870074	0.908128
SH2D4A	SH2D4A	SH2 domain containing 4A	3e-166	SH2D4A	SH2 domain-containing protein 4A	GO:0005737	cytoplasm	0.870074	0.908128
SH2D4A	SH2D4A	SH2 domain containing 4A	3e-166	SH2D4A	SH2 domain-containing protein 4A	GO:0005730	nucleolus	0.999952	0.491944
SH2D4A	SH2D4A	SH2 domain containing 4A	3e-166	SH2D4A	SH2 domain-containing protein 4A	GO:0005634	nucleus	0.980941	0.828547
CAPN6	CAPN6	calpain 6	0	CAPN6	cDNA, FLJ93100, highly similar to Homo sapiens calpain 6 (CAPN6), mRNA	GO:0005622	intracellular	0.999904	0.441231
CAPN6	CAPN6	calpain 6	0	CAPN6	cDNA, FLJ93100, highly similar to Homo sapiens calpain 6 (CAPN6), mRNA	GO:0005737	cytoplasm	0.870074	0.908128
CAPN6	CAPN6	calpain 6	0	CAPN6	cDNA, FLJ93100, highly similar to Homo sapiens calpain 6 (CAPN6), mRNA	GO:0048471	perinuclear region of cytoplasm	0.588649	0.966055
CAPN6	CAPN6	calpain 6	0	CAPN6	cDNA, FLJ93100, highly similar to Homo sapiens calpain 6 (CAPN6), mRNA	GO:0005874	microtubule	0.98941	0.39633
CAPN6	CAPN6	calpain 6	0	CAPN6	cDNA, FLJ93100, highly similar to Homo sapiens calpain 6 (CAPN6), mRNA	GO:0005819	spindle	0.961807	0.391313
CAPN6	CAPN6	calpain 6	0	CAPN6	cDNA, FLJ93100, highly similar to Homo sapiens calpain 6 (CAPN6), mRNA	GO:0005876	spindle microtubule	0.729126	0.772844
CAPN6	CAPN6	calpain 6	0	CAPN6	cDNA, FLJ93100, highly similar to Homo sapiens calpain 6 (CAPN6), mRNA	GO:0005856	cytoskeleton	0.992714	0.616594
OMyHC2a	OMYHC2A	Myosin heavy chain 2a	0	MYH2	cDNA FLJ51537, highly similar to Myosin heavy chain, skeletal muscle, adult 2	GO:0005826	actomyosin contractile ring	0.200057	5.15229
OMyHC2a	OMYHC2A	Myosin heavy chain 2a	0	MYH2	cDNA FLJ51537, highly similar to Myosin heavy chain, skeletal muscle, adult 2	GO:0005634	nucleus	0.980941	0.828547
OMyHC2a	OMYHC2A	Myosin heavy chain 2a	0	MYH2	cDNA FLJ51537, highly similar to Myosin heavy chain, skeletal muscle, adult 2	GO:0016459	myosin complex	0.291342	1.62704
OMyHC2a	OMYHC2A	Myosin heavy chain 2a	0	MYH2	cDNA FLJ51537, highly similar to Myosin heavy chain, skeletal muscle, adult 2	GO:0030016	myofibril	0.414578	1.43785
OMyHC2a	OMYHC2A	Myosin heavy chain 2a	0	MYH2	cDNA FLJ51537, highly similar to Myosin heavy chain, skeletal muscle, adult 2	GO:0030017	sarcomere	0.446896	1.34408
OMyHC2a	OMYHC2A	Myosin heavy chain 2a	0	MYH2	cDNA FLJ51537, highly similar to Myosin heavy chain, skeletal muscle, adult 2	GO:0005829	cytosol	0.837223	0.893784
OMyHC2a	OMYHC2A	Myosin heavy chain 2a	0	MYH2	cDNA FLJ51537, highly similar to Myosin heavy chain, skeletal muscle, adult 2	GO:0005737	cytoplasm	0.870074	0.908128
OMyHC2a	OMYHC2A	Myosin heavy chain 2a	0	MYH2	cDNA FLJ51537, highly similar to Myosin heavy chain, skeletal muscle, adult 2	GO:0005859	muscle myosin complex	0.0982509	4.12183
OMyHC2a	OMYHC2A	Myosin heavy chain 2a	0	MYH2	cDNA FLJ51537, highly similar to Myosin heavy chain, skeletal muscle, adult 2	GO:0005794	Golgi apparatus	0.864628	0.821238
OMyHC2a	OMYHC2A	Myosin heavy chain 2a	0	MYH2	cDNA FLJ51537, highly similar to Myosin heavy chain, skeletal muscle, adult 2	GO:0005730	nucleolus	0.999952	0.491944
OMyHC2a	OMYHC2A	Myosin heavy chain 2a	0	MYH2	cDNA FLJ51537, highly similar to Myosin heavy chain, skeletal muscle, adult 2	GO:0043234	protein complex	0.765612	0.818305
OMyHC2a	OMYHC2A	Myosin heavy chain 2a	0	MYH2	cDNA FLJ51537, highly similar to Myosin heavy chain, skeletal muscle, adult 2	GO:0032982	myosin filament	0.118622	3.63691
OMyHC2a	OMYHC2A	Myosin heavy chain 2a	0	MYH2	cDNA FLJ51537, highly similar to Myosin heavy chain, skeletal muscle, adult 2	GO:0005925	focal adhesion	0.92482	0.46839
OMyHC2a	OMYHC2A	Myosin heavy chain 2a	0	MYH2	cDNA FLJ51537, highly similar to Myosin heavy chain, skeletal muscle, adult 2	GO:0031672	A band	0.0611599	5.62068
LOC101119869	LOC101119869	60S ribosomal protein L7-like 1-like	4e-120	RPL7L1	cDNA FLJ11842 fis, clone HEMBA1006652, highly similar to Ribosomal protein L7-like 1	GO:0030529	ribonucleoprotein complex	0.991204	0.467379
LOC101119869	LOC101119869	60S ribosomal protein L7-like 1-like	4e-120	RPL7L1	cDNA FLJ11842 fis, clone HEMBA1006652, highly similar to Ribosomal protein L7-like 1	GO:0005840	ribosome	0.999343	0.202713
BHLHE22	BHLHE22	basic helix-loop-helix family, member e22	1e-50	BHLHE22	cDNA FLJ60464, highly similar to Homo sapiens basic helix-loop-helix domain containing, class B, 5 (BHLHB5), mRNA	GO:0005634	nucleus	0.980941	0.828547
BLG	BLG	Beta-lactoglobulin-1/B	1e-44	PAEP	Glycodelin	GO:0005576	extracellular region	1.42584e-08	1.87406
LOC101102605	LOC101102605	nucleophosmin-like	2e-140	NPM1	Truncated nucleolar phosphoprotein B23	GO:0005634	nucleus	0.980941	0.828547
LOC101102605	LOC101102605	nucleophosmin-like	2e-140	NPM1	Truncated nucleolar phosphoprotein B23	GO:0005829	cytosol	0.837223	0.893784
LOC101102605	LOC101102605	nucleophosmin-like	2e-140	NPM1	Truncated nucleolar phosphoprotein B23	GO:0005737	cytoplasm	0.870074	0.908128
LOC101102605	LOC101102605	nucleophosmin-like	2e-140	NPM1	Truncated nucleolar phosphoprotein B23	GO:0005856	cytoskeleton	0.992714	0.616594
LOC101102605	LOC101102605	nucleophosmin-like	2e-140	NPM1	Truncated nucleolar phosphoprotein B23	GO:0005813	centrosome	0.979988	0.493305
LOC101102605	LOC101102605	nucleophosmin-like	2e-140	NPM1	Truncated nucleolar phosphoprotein B23	GO:0005815	microtubule organizing center	0.798984	0.770094
LOC101102605	LOC101102605	nucleophosmin-like	2e-140	NPM1	Truncated nucleolar phosphoprotein B23	GO:0005730	nucleolus	0.999952	0.491944
LOC101102605	LOC101102605	nucleophosmin-like	2e-140	NPM1	Truncated nucleolar phosphoprotein B23	GO:0030529	ribonucleoprotein complex	0.991204	0.467379
LOC101102605	LOC101102605	nucleophosmin-like	2e-140	NPM1	Truncated nucleolar phosphoprotein B23	GO:0005654	nucleoplasm	0.976946	0.681921
LOC101102605	LOC101102605	nucleophosmin-like	2e-140	NPM1	Truncated nucleolar phosphoprotein B23	GO:0031616	spindle pole centrosome	0.295822	3.09138
GDPD2	GDPD2	glycerophosphodiester phosphodiesterase domain containing 2	0	GDPD2	cDNA FLJ39974 fis, clone SPLEN2028424, highly similar to Homo sapiens glycerophosphodiester phosphodiesterase domain containing 2 (GDPD2), mRNA	GO:0005737	cytoplasm	0.870074	0.908128
GDPD2	GDPD2	glycerophosphodiester phosphodiesterase domain containing 2	0	GDPD2	cDNA FLJ39974 fis, clone SPLEN2028424, highly similar to Homo sapiens glycerophosphodiester phosphodiesterase domain containing 2 (GDPD2), mRNA	GO:0005886	plasma membrane	0.365938	1.03681
GDPD2	GDPD2	glycerophosphodiester phosphodiesterase domain containing 2	0	GDPD2	cDNA FLJ39974 fis, clone SPLEN2028424, highly similar to Homo sapiens glycerophosphodiester phosphodiesterase domain containing 2 (GDPD2), mRNA	GO:0016020	membrane	0.70879	0.959525
GDPD2	GDPD2	glycerophosphodiester phosphodiesterase domain containing 2	0	GDPD2	cDNA FLJ39974 fis, clone SPLEN2028424, highly similar to Homo sapiens glycerophosphodiester phosphodiesterase domain containing 2 (GDPD2), mRNA	GO:0016021	integral component of membrane	0.509843	1.00109
GDPD2	GDPD2	glycerophosphodiester phosphodiesterase domain containing 2	0	GDPD2	cDNA FLJ39974 fis, clone SPLEN2028424, highly similar to Homo sapiens glycerophosphodiester phosphodiesterase domain containing 2 (GDPD2), mRNA	GO:0005856	cytoskeleton	0.992714	0.616594
SLC38A11	SLC38A11	solute carrier family 38, member 11	0	SLC38A11	Uncharacterized protein	GO:0016020	membrane	0.70879	0.959525
SLC38A11	SLC38A11	solute carrier family 38, member 11	0	SLC38A11	Uncharacterized protein	GO:0016021	integral component of membrane	0.509843	1.00109
SOX9	SOX9	SRY (sex determining region Y)-box 9	2e-103	SOX9	Transcription factor SOX-9	GO:0005634	nucleus	0.980941	0.828547
SOX9	SOX9	SRY (sex determining region Y)-box 9	2e-103	SOX9	Transcription factor SOX-9	GO:0043234	protein complex	0.765612	0.818305
SOX9	SOX9	SRY (sex determining region Y)-box 9	2e-103	SOX9	Transcription factor SOX-9	GO:0005667	transcription factor complex	0.00409846	2.29558
SOX9	SOX9	SRY (sex determining region Y)-box 9	2e-103	SOX9	Transcription factor SOX-9	GO:0005730	nucleolus	0.999952	0.491944
LOC101116124	LOC101116124	casein kinase I isoform beta-like	2e-165	CSNK1A1	cDNA FLJ55317, highly similar to Homo sapiens casein kinase 1, alpha 1 (CSNK1A1), transcript variant 1, mRNA	GO:0005634	nucleus	0.980941	0.828547
LOC101116124	LOC101116124	casein kinase I isoform beta-like	2e-165	CSNK1A1	cDNA FLJ55317, highly similar to Homo sapiens casein kinase 1, alpha 1 (CSNK1A1), transcript variant 1, mRNA	GO:0005829	cytosol	0.837223	0.893784
LOC101116124	LOC101116124	casein kinase I isoform beta-like	2e-165	CSNK1A1	cDNA FLJ55317, highly similar to Homo sapiens casein kinase 1, alpha 1 (CSNK1A1), transcript variant 1, mRNA	GO:0005737	cytoplasm	0.870074	0.908128
LOC101116124	LOC101116124	casein kinase I isoform beta-like	2e-165	CSNK1A1	cDNA FLJ55317, highly similar to Homo sapiens casein kinase 1, alpha 1 (CSNK1A1), transcript variant 1, mRNA	GO:0005856	cytoskeleton	0.992714	0.616594
LOC101116124	LOC101116124	casein kinase I isoform beta-like	2e-165	CSNK1A1	cDNA FLJ55317, highly similar to Homo sapiens casein kinase 1, alpha 1 (CSNK1A1), transcript variant 1, mRNA	GO:0005813	centrosome	0.979988	0.493305
LOC101116124	LOC101116124	casein kinase I isoform beta-like	2e-165	CSNK1A1	cDNA FLJ55317, highly similar to Homo sapiens casein kinase 1, alpha 1 (CSNK1A1), transcript variant 1, mRNA	GO:0005815	microtubule organizing center	0.798984	0.770094
LOC101116124	LOC101116124	casein kinase I isoform beta-like	2e-165	CSNK1A1	cDNA FLJ55317, highly similar to Homo sapiens casein kinase 1, alpha 1 (CSNK1A1), transcript variant 1, mRNA	GO:0005694	chromosome	0.531675	1.00905
LOC101116124	LOC101116124	casein kinase I isoform beta-like	2e-165	CSNK1A1	cDNA FLJ55317, highly similar to Homo sapiens casein kinase 1, alpha 1 (CSNK1A1), transcript variant 1, mRNA	GO:0016607	nuclear speck	0.643998	0.909228
LOC101116124	LOC101116124	casein kinase I isoform beta-like	2e-165	CSNK1A1	cDNA FLJ55317, highly similar to Homo sapiens casein kinase 1, alpha 1 (CSNK1A1), transcript variant 1, mRNA	GO:0005847	mRNA cleavage and polyadenylation specificity factor complex	0.0528294	6.18275
LOC101116124	LOC101116124	casein kinase I isoform beta-like	2e-165	CSNK1A1	cDNA FLJ55317, highly similar to Homo sapiens casein kinase 1, alpha 1 (CSNK1A1), transcript variant 1, mRNA	GO:0000777	condensed chromosome kinetochore	0.761032	0.727383
LOC101116124	LOC101116124	casein kinase I isoform beta-like	2e-165	CSNK1A1	cDNA FLJ55317, highly similar to Homo sapiens casein kinase 1, alpha 1 (CSNK1A1), transcript variant 1, mRNA	GO:0000776	kinetochore	0.869083	0.562068
LOC101116124	LOC101116124	casein kinase I isoform beta-like	2e-165	CSNK1A1	cDNA FLJ55317, highly similar to Homo sapiens casein kinase 1, alpha 1 (CSNK1A1), transcript variant 1, mRNA	GO:0000775	chromosome, centromeric region	0.789948	0.713394
BST1	BST1	bone marrow stromal cell antigen 1	2e-95	BST1	ADP-ribosyl cyclase 2	GO:0005886	plasma membrane	0.365938	1.03681
BST1	BST1	bone marrow stromal cell antigen 1	2e-95	BST1	ADP-ribosyl cyclase 2	GO:0016020	membrane	0.70879	0.959525
BST1	BST1	bone marrow stromal cell antigen 1	2e-95	BST1	ADP-ribosyl cyclase 2	GO:0031225	anchored component of membrane	0.0124401	2.41514
BST1	BST1	bone marrow stromal cell antigen 1	2e-95	BST1	ADP-ribosyl cyclase 2	GO:0019898	extrinsic component of membrane	0.191004	2.06092
CDC42BPG	CDC42BPG	CDC42 binding protein kinase gamma (DMPK-like)	0	CDC42BPG	Serine/threonine-protein kinase MRCK gamma	GO:0005813	centrosome	0.979988	0.493305
CDC42BPG	CDC42BPG	CDC42 binding protein kinase gamma (DMPK-like)	0	CDC42BPG	Serine/threonine-protein kinase MRCK gamma	GO:0005737	cytoplasm	0.870074	0.908128
CDC42BPG	CDC42BPG	CDC42 binding protein kinase gamma (DMPK-like)	0	CDC42BPG	Serine/threonine-protein kinase MRCK gamma	GO:0031252	cell leading edge	0.672137	0.909228
KLK6	KLK6	kallikrein-related peptidase 6	3e-120	KLK6	Kallikrein-6	GO:0005783	endoplasmic reticulum	0.742679	0.90143
KLK6	KLK6	kallikrein-related peptidase 6	3e-120	KLK6	Kallikrein-6	GO:0005634	nucleus	0.980941	0.828547
KLK6	KLK6	kallikrein-related peptidase 6	3e-120	KLK6	Kallikrein-6	GO:0043231	intracellular membrane-bounded organelle	0.598079	0.960428
KLK6	KLK6	kallikrein-related peptidase 6	3e-120	KLK6	Kallikrein-6	GO:0005739	mitochondrion	0.999926	0.506145
KLK6	KLK6	kallikrein-related peptidase 6	3e-120	KLK6	Kallikrein-6	GO:0005737	cytoplasm	0.870074	0.908128
KLK6	KLK6	kallikrein-related peptidase 6	3e-120	KLK6	Kallikrein-6	GO:0005730	nucleolus	0.999952	0.491944
KLK6	KLK6	kallikrein-related peptidase 6	3e-120	KLK6	Kallikrein-6	GO:0005576	extracellular region	1.42584e-08	1.87406
FAIM2	FAIM2	Fas apoptotic inhibitory molecule 2	1e-177	FAIM2	cDNA FLJ33409 fis, clone BRACE2010598, highly similar to Fas apoptotic inhibitory molecule 2	GO:0030054	cell junction	0.852199	0.788868
FAIM2	FAIM2	Fas apoptotic inhibitory molecule 2	1e-177	FAIM2	cDNA FLJ33409 fis, clone BRACE2010598, highly similar to Fas apoptotic inhibitory molecule 2	GO:0005886	plasma membrane	0.365938	1.03681
FAIM2	FAIM2	Fas apoptotic inhibitory molecule 2	1e-177	FAIM2	cDNA FLJ33409 fis, clone BRACE2010598, highly similar to Fas apoptotic inhibitory molecule 2	GO:0045202	synapse	0.179942	1.31199
FAIM2	FAIM2	Fas apoptotic inhibitory molecule 2	1e-177	FAIM2	cDNA FLJ33409 fis, clone BRACE2010598, highly similar to Fas apoptotic inhibitory molecule 2	GO:0016020	membrane	0.70879	0.959525
FAIM2	FAIM2	Fas apoptotic inhibitory molecule 2	1e-177	FAIM2	cDNA FLJ33409 fis, clone BRACE2010598, highly similar to Fas apoptotic inhibitory molecule 2	GO:0045211	postsynaptic membrane	0.550198	1.00806
FAIM2	FAIM2	Fas apoptotic inhibitory molecule 2	1e-177	FAIM2	cDNA FLJ33409 fis, clone BRACE2010598, highly similar to Fas apoptotic inhibitory molecule 2	GO:0045121	membrane raft	0.658809	0.889605
FAIM2	FAIM2	Fas apoptotic inhibitory molecule 2	1e-177	FAIM2	cDNA FLJ33409 fis, clone BRACE2010598, highly similar to Fas apoptotic inhibitory molecule 2	GO:0016021	integral component of membrane	0.509843	1.00109
LOC101116831	LOC101116831	olfactory receptor 14A16-like	2e-92	OR14A16	Olfactory receptor 14A16	GO:0005886	plasma membrane	0.365938	1.03681
LOC101116831	LOC101116831	olfactory receptor 14A16-like	2e-92	OR14A16	Olfactory receptor 14A16	GO:0016020	membrane	0.70879	0.959525
LOC101116831	LOC101116831	olfactory receptor 14A16-like	2e-92	OR14A16	Olfactory receptor 14A16	GO:0016021	integral component of membrane	0.509843	1.00109
LOC101118305	LOC101118305	non-histone chromosomal protein HMG-14-like	2e-30	HMGN1	Non-histone chromosomal protein HMG-14	GO:0005634	nucleus	0.980941	0.828547
LOC101118305	LOC101118305	non-histone chromosomal protein HMG-14-like	2e-30	HMGN1	Non-histone chromosomal protein HMG-14	GO:0005737	cytoplasm	0.870074	0.908128
LOC101118305	LOC101118305	non-histone chromosomal protein HMG-14-like	2e-30	HMGN1	Non-histone chromosomal protein HMG-14	GO:0000785	chromatin	0.306045	1.45477
LOC101115436	LOC101115436	E3 ubiquitin-protein ligase RNF12-B-like	9e-31	RLIM	cDNA, FLJ95628, Homo sapiens ring finger protein 12 (RNF12), mRNA	GO:0005634	nucleus	0.980941	0.828547
LOC101115436	LOC101115436	E3 ubiquitin-protein ligase RNF12-B-like	9e-31	RLIM	cDNA, FLJ95628, Homo sapiens ring finger protein 12 (RNF12), mRNA	GO:0005737	cytoplasm	0.870074	0.908128
LOC101115436	LOC101115436	E3 ubiquitin-protein ligase RNF12-B-like	9e-31	RLIM	cDNA, FLJ95628, Homo sapiens ring finger protein 12 (RNF12), mRNA	GO:0017053	transcriptional repressor complex	0.104194	2.33311
CST6	CST6	cystatin E/M	2e-57	CST6	Cystatin-M	GO:0005576	extracellular region	1.42584e-08	1.87406
CST6	CST6	cystatin E/M	2e-57	CST6	Cystatin-M	GO:0001533	cornified envelope	0.0127948	7.13394
CRISP1	CRISP1	cysteine-rich secretory protein 1	3e-88	CRISP1	cDNA FLJ75803, highly similar to Homo sapiens cysteine-rich secretory protein 1 (CRISP1), transcript variant 1, mRNA	GO:0005576	extracellular region	1.42584e-08	1.87406
CRISP1	CRISP1	cysteine-rich secretory protein 1	3e-88	CRISP1	cDNA FLJ75803, highly similar to Homo sapiens cysteine-rich secretory protein 1 (CRISP1), transcript variant 1, mRNA	GO:0005615	extracellular space	7.27891e-05	1.87245
NIPAL1	NIPAL1	NIPA-like domain containing 1	0	NIPAL1	Magnesium transporter NIPA3	GO:0016020	membrane	0.70879	0.959525
NIPAL1	NIPAL1	NIPA-like domain containing 1	0	NIPAL1	Magnesium transporter NIPA3	GO:0016021	integral component of membrane	0.509843	1.00109
LOC101105521	LOC101105521	seminal plasma protein A3-like	5e-20	BSPH1	Binder of sperm protein homolog 1	GO:0005576	extracellular region	1.42584e-08	1.87406
PAC1R	PAC1R	Pituitary adenylate cyclase-activating polypeptide type 1 receptor hop 1 splice variant	0	ADCYAP1R1	Pituitary adenylate cyclase-activating polypeptide type I receptor	GO:0043005	neuron projection	0.368277	1.18899
PAC1R	PAC1R	Pituitary adenylate cyclase-activating polypeptide type 1 receptor hop 1 splice variant	0	ADCYAP1R1	Pituitary adenylate cyclase-activating polypeptide type I receptor	GO:0005886	plasma membrane	0.365938	1.03681
PAC1R	PAC1R	Pituitary adenylate cyclase-activating polypeptide type 1 receptor hop 1 splice variant	0	ADCYAP1R1	Pituitary adenylate cyclase-activating polypeptide type I receptor	GO:0005737	cytoplasm	0.870074	0.908128
PAC1R	PAC1R	Pituitary adenylate cyclase-activating polypeptide type 1 receptor hop 1 splice variant	0	ADCYAP1R1	Pituitary adenylate cyclase-activating polypeptide type I receptor	GO:0005791	rough endoplasmic reticulum	0.692357	0.858716
PAC1R	PAC1R	Pituitary adenylate cyclase-activating polypeptide type 1 receptor hop 1 splice variant	0	ADCYAP1R1	Pituitary adenylate cyclase-activating polypeptide type I receptor	GO:0009986	cell surface	0.550666	0.992294
PAC1R	PAC1R	Pituitary adenylate cyclase-activating polypeptide type 1 receptor hop 1 splice variant	0	ADCYAP1R1	Pituitary adenylate cyclase-activating polypeptide type I receptor	GO:0016020	membrane	0.70879	0.959525
PAC1R	PAC1R	Pituitary adenylate cyclase-activating polypeptide type 1 receptor hop 1 splice variant	0	ADCYAP1R1	Pituitary adenylate cyclase-activating polypeptide type I receptor	GO:0005887	integral component of plasma membrane	0.430295	1.04301
PAC1R	PAC1R	Pituitary adenylate cyclase-activating polypeptide type 1 receptor hop 1 splice variant	0	ADCYAP1R1	Pituitary adenylate cyclase-activating polypeptide type I receptor	GO:0005901	caveola	0.591683	1.01357
PAC1R	PAC1R	Pituitary adenylate cyclase-activating polypeptide type 1 receptor hop 1 splice variant	0	ADCYAP1R1	Pituitary adenylate cyclase-activating polypeptide type I receptor	GO:0005923	tight junction	0.851932	0.588834
PAC1R	PAC1R	Pituitary adenylate cyclase-activating polypeptide type 1 receptor hop 1 splice variant	0	ADCYAP1R1	Pituitary adenylate cyclase-activating polypeptide type I receptor	GO:0016021	integral component of membrane	0.509843	1.00109
PAC1R	PAC1R	Pituitary adenylate cyclase-activating polypeptide type 1 receptor hop 1 splice variant	0	ADCYAP1R1	Pituitary adenylate cyclase-activating polypeptide type I receptor	GO:0005768	endosome	0.760897	0.844283
OTOP3	OTOP3	otopetrin 3	0	OTOP3	Otopetrin-3	GO:0016020	membrane	0.70879	0.959525
OTOP3	OTOP3	otopetrin 3	0	OTOP3	Otopetrin-3	GO:0016021	integral component of membrane	0.509843	1.00109
DIRAS1	DIRAS1	DIRAS family, GTP-binding RAS-like 1	2e-114	DIRAS1	GTP-binding protein Di-Ras1	GO:0016020	membrane	0.70879	0.959525
DIRAS1	DIRAS1	DIRAS family, GTP-binding RAS-like 1	2e-114	DIRAS1	GTP-binding protein Di-Ras1	GO:0005886	plasma membrane	0.365938	1.03681
NAT8L	NAT8L	N-acetyltransferase 8-like (GCN5-related, putative)	7e-69	NAT8L	N-acetylaspartate synthetase	GO:0005739	mitochondrion	0.999926	0.506145
NAT8L	NAT8L	N-acetyltransferase 8-like (GCN5-related, putative)	7e-69	NAT8L	N-acetylaspartate synthetase	GO:0005737	cytoplasm	0.870074	0.908128
NAT8L	NAT8L	N-acetyltransferase 8-like (GCN5-related, putative)	7e-69	NAT8L	N-acetylaspartate synthetase	GO:0031966	mitochondrial membrane	0.754129	0.760174
NAT8L	NAT8L	N-acetyltransferase 8-like (GCN5-related, putative)	7e-69	NAT8L	N-acetylaspartate synthetase	GO:0016020	membrane	0.70879	0.959525
NAT8L	NAT8L	N-acetyltransferase 8-like (GCN5-related, putative)	7e-69	NAT8L	N-acetylaspartate synthetase	GO:0005783	endoplasmic reticulum	0.742679	0.90143
NAT8L	NAT8L	N-acetyltransferase 8-like (GCN5-related, putative)	7e-69	NAT8L	N-acetylaspartate synthetase	GO:0030867	rough endoplasmic reticulum membrane	0.225157	4.41625
NAT8L	NAT8L	N-acetyltransferase 8-like (GCN5-related, putative)	7e-69	NAT8L	N-acetylaspartate synthetase	GO:0031090	organelle membrane	0.186648	1.59899
NAT8L	NAT8L	N-acetyltransferase 8-like (GCN5-related, putative)	7e-69	NAT8L	N-acetylaspartate synthetase	GO:0005789	endoplasmic reticulum membrane	0.839167	0.815667
NAT8L	NAT8L	N-acetyltransferase 8-like (GCN5-related, putative)	7e-69	NAT8L	N-acetylaspartate synthetase	GO:0016021	integral component of membrane	0.509843	1.00109
NAT8L	NAT8L	N-acetyltransferase 8-like (GCN5-related, putative)	7e-69	NAT8L	N-acetylaspartate synthetase	GO:0043231	intracellular membrane-bounded organelle	0.598079	0.960428
ZNF467	ZNF467	zinc finger protein 467	0	ZNF467	Zinc finger protein 467	GO:0005634	nucleus	0.980941	0.828547
LOC101111827	LOC101111827	cationic amino acid transporter 3-like	7e-178	SLC7A3	Cationic amino acid transporter 3	GO:0005886	plasma membrane	0.365938	1.03681
LOC101111827	LOC101111827	cationic amino acid transporter 3-like	7e-178	SLC7A3	Cationic amino acid transporter 3	GO:0016020	membrane	0.70879	0.959525
LOC101111827	LOC101111827	cationic amino acid transporter 3-like	7e-178	SLC7A3	Cationic amino acid transporter 3	GO:0016021	integral component of membrane	0.509843	1.00109
FMR1NB	FMR1NB	fragile X mental retardation 1 neighbor	2e-48	FMR1NB	Fragile X mental retardation 1 neighbor protein	GO:0016020	membrane	0.70879	0.959525
FMR1NB	FMR1NB	fragile X mental retardation 1 neighbor	2e-48	FMR1NB	Fragile X mental retardation 1 neighbor protein	GO:0005730	nucleolus	0.999952	0.491944
FMR1NB	FMR1NB	fragile X mental retardation 1 neighbor	2e-48	FMR1NB	Fragile X mental retardation 1 neighbor protein	GO:0016021	integral component of membrane	0.509843	1.00109
GADD45g	GADD45G	Growth arrest and DNA-damage-inducible gamma	3e-87	GADD45G	Growth arrest and DNA damage-inducible protein GADD45 gamma	GO:0005634	nucleus	0.980941	0.828547
GADD45g	GADD45G	Growth arrest and DNA-damage-inducible gamma	3e-87	GADD45G	Growth arrest and DNA damage-inducible protein GADD45 gamma	GO:0005737	cytoplasm	0.870074	0.908128
GRP	GRP	Gastrin-releasing peptide	9e-36	GRP	Gastrin-releasing peptide nirs variant 1	GO:0005576	extracellular region	1.42584e-08	1.87406
GRP	GRP	Gastrin-releasing peptide	9e-36	GRP	Gastrin-releasing peptide nirs variant 1	GO:0005615	extracellular space	7.27891e-05	1.87245
NPTX2	NPTX2	neuronal pentraxin II	0	NPTX2	Neuronal pentraxin-2	GO:0005576	extracellular region	1.42584e-08	1.87406
NPTX2	NPTX2	neuronal pentraxin II	0	NPTX2	Neuronal pentraxin-2	GO:0005575	cellular_component	0.360345	1.10594
LOC101108550	LOC101108550	5-hydroxytryptamine receptor 2C-like	0	HTR2C	5-hydroxytryptamine (Serotonin) receptor 2C	GO:0005886	plasma membrane	0.365938	1.03681
LOC101108550	LOC101108550	5-hydroxytryptamine receptor 2C-like	0	HTR2C	5-hydroxytryptamine (Serotonin) receptor 2C	GO:0016020	membrane	0.70879	0.959525
LOC101108550	LOC101108550	5-hydroxytryptamine receptor 2C-like	0	HTR2C	5-hydroxytryptamine (Serotonin) receptor 2C	GO:0005887	integral component of plasma membrane	0.430295	1.04301
LOC101108550	LOC101108550	5-hydroxytryptamine receptor 2C-like	0	HTR2C	5-hydroxytryptamine (Serotonin) receptor 2C	GO:0016021	integral component of membrane	0.509843	1.00109
TDP2	TDP2	tyrosyl-DNA phosphodiesterase 2	7e-133	TDP2	Tyrosyl-DNA phosphodiesterase 2	GO:0005730	nucleolus	0.999952	0.491944
TDP2	TDP2	tyrosyl-DNA phosphodiesterase 2	7e-133	TDP2	Tyrosyl-DNA phosphodiesterase 2	GO:0005634	nucleus	0.980941	0.828547
TDP2	TDP2	tyrosyl-DNA phosphodiesterase 2	7e-133	TDP2	Tyrosyl-DNA phosphodiesterase 2	GO:0005737	cytoplasm	0.870074	0.908128
TDP2	TDP2	tyrosyl-DNA phosphodiesterase 2	7e-133	TDP2	Tyrosyl-DNA phosphodiesterase 2	GO:0016605	PML body	0.500786	1.13099
LOC101114063	LOC101114063	nucleolin-like	1e-37	NCL	Nucleolin, isoform CRA_c	GO:0005730	nucleolus	0.999952	0.491944
LOC101114063	LOC101114063	nucleolin-like	1e-37	NCL	Nucleolin, isoform CRA_c	GO:0005634	nucleus	0.980941	0.828547
LOC101114063	LOC101114063	nucleolin-like	1e-37	NCL	Nucleolin, isoform CRA_c	GO:0005737	cytoplasm	0.870074	0.908128
LOC101114063	LOC101114063	nucleolin-like	1e-37	NCL	Nucleolin, isoform CRA_c	GO:0030529	ribonucleoprotein complex	0.991204	0.467379
LOC101114063	LOC101114063	nucleolin-like	1e-37	NCL	Nucleolin, isoform CRA_c	GO:0005654	nucleoplasm	0.976946	0.681921
LOC101114063	LOC101114063	nucleolin-like	1e-37	NCL	Nucleolin, isoform CRA_c	GO:0005938	cell cortex	0.754129	0.760174
FBXL19	FBXL19	F-box and leucine-rich repeat protein 19	0	FBXL19	cDNA FLJ56421, highly similar to F-box/LRR-repeat protein 19	GO:0019005	SCF ubiquitin ligase complex	0.650586	0.966055
STX1B	STX1B	Syntaxin-1B	1e-166	STX1B	Syntaxin-1B	GO:0005815	microtubule organizing center	0.798984	0.770094
STX1B	STX1B	Syntaxin-1B	1e-166	STX1B	Syntaxin-1B	GO:0005819	spindle	0.961807	0.391313
STX1B	STX1B	Syntaxin-1B	1e-166	STX1B	Syntaxin-1B	GO:0005634	nucleus	0.980941	0.828547
STX1B	STX1B	Syntaxin-1B	1e-166	STX1B	Syntaxin-1B	GO:0005737	cytoplasm	0.870074	0.908128
STX1B	STX1B	Syntaxin-1B	1e-166	STX1B	Syntaxin-1B	GO:0016020	membrane	0.70879	0.959525
STX1B	STX1B	Syntaxin-1B	1e-166	STX1B	Syntaxin-1B	GO:0005887	integral component of plasma membrane	0.430295	1.04301
STX1B	STX1B	Syntaxin-1B	1e-166	STX1B	Syntaxin-1B	GO:0016021	integral component of membrane	0.509843	1.00109
STX1B	STX1B	Syntaxin-1B	1e-166	STX1B	Syntaxin-1B	GO:0005856	cytoskeleton	0.992714	0.616594
IDO1	IDO1	Indoleamine-pyrrole 2,3 dioxygenase	2e-165	IDO1	Indoleamine 2,3-dioxygenase 1	GO:0030485	smooth muscle contractile fiber	0.030667	8.8325
IDO1	IDO1	Indoleamine-pyrrole 2,3 dioxygenase	2e-165	IDO1	Indoleamine 2,3-dioxygenase 1	GO:0005829	cytosol	0.837223	0.893784
IDO1	IDO1	Indoleamine-pyrrole 2,3 dioxygenase	2e-165	IDO1	Indoleamine 2,3-dioxygenase 1	GO:0005737	cytoplasm	0.870074	0.908128
IDO1	IDO1	Indoleamine-pyrrole 2,3 dioxygenase	2e-165	IDO1	Indoleamine 2,3-dioxygenase 1	GO:0032421	stereocilium bundle	0.273015	3.43486
SNAPC4	SNAPC4	small nuclear RNA activating complex, polypeptide 4, 190kDa	0	SNAPC4	snRNA-activating protein complex subunit 4	GO:0005634	nucleus	0.980941	0.828547
SNAPC4	SNAPC4	small nuclear RNA activating complex, polypeptide 4, 190kDa	0	SNAPC4	snRNA-activating protein complex subunit 4	GO:0005654	nucleoplasm	0.976946	0.681921
SNAPC4	SNAPC4	small nuclear RNA activating complex, polypeptide 4, 190kDa	0	SNAPC4	snRNA-activating protein complex subunit 4	GO:0019185	snRNA-activating protein complex	0.0617932	30.9138
SH2D1B	SH2D1B	SH2 domain containing 1B	7e-56	SH2D1B	SH2 domain-containing protein 1B	GO:0005622	intracellular	0.999904	0.441231
CABP2	CABP2	calcium binding protein 2	1e-93	CABP2	Calcium-binding protein 2	GO:0005737	cytoplasm	0.870074	0.908128
CABP2	CABP2	calcium binding protein 2	1e-93	CABP2	Calcium-binding protein 2	GO:0048471	perinuclear region of cytoplasm	0.588649	0.966055
CABP2	CABP2	calcium binding protein 2	1e-93	CABP2	Calcium-binding protein 2	GO:0005794	Golgi apparatus	0.864628	0.821238
CABP2	CABP2	calcium binding protein 2	1e-93	CABP2	Calcium-binding protein 2	GO:0005886	plasma membrane	0.365938	1.03681
CABP2	CABP2	calcium binding protein 2	1e-93	CABP2	Calcium-binding protein 2	GO:0016020	membrane	0.70879	0.959525
KRTAP1-1	KRTAP1-1	High-sulphur wool matrix protein B2A	2e-42	KRTAP1-1	Keratin-associated protein 1-1	GO:0005882	intermediate filament	0.000378452	3.29409
KRTAP1-1	KRTAP1-1	High-sulphur wool matrix protein B2A	2e-42	KRTAP1-1	Keratin-associated protein 1-1	GO:0005576	extracellular region	1.42584e-08	1.87406
KRTAP1-1	KRTAP1-1	High-sulphur wool matrix protein B2A	2e-42	KRTAP1-1	Keratin-associated protein 1-1	GO:0045095	keratin filament	0.00556614	3.54748
DES	DES	desmin	0	DES	Mutant desmin	GO:0005882	intermediate filament	0.000378452	3.29409
DES	DES	desmin	0	DES	Mutant desmin	GO:0030018	Z disc	0.630292	0.927413
DES	DES	desmin	0	DES	Mutant desmin	GO:0031594	neuromuscular junction	0.0560953	2.94417
DES	DES	desmin	0	DES	Mutant desmin	GO:0005829	cytosol	0.837223	0.893784
DES	DES	desmin	0	DES	Mutant desmin	GO:0005622	intracellular	0.999904	0.441231
DES	DES	desmin	0	DES	Mutant desmin	GO:0005916	fascia adherens	0.339309	2.57615
DES	DES	desmin	0	DES	Mutant desmin	GO:0042383	sarcolemma	0.236586	1.64873
DES	DES	desmin	0	DES	Mutant desmin	GO:0005737	cytoplasm	0.870074	0.908128
DES	DES	desmin	0	DES	Mutant desmin	GO:0043292	contractile fiber	0.0611599	5.62068
DES	DES	desmin	0	DES	Mutant desmin	GO:0005856	cytoskeleton	0.992714	0.616594
ZNF217	ZNF217	zinc finger protein 217	1e-122	ZNF217	cDNA FLJ77047, highly similar to Homo sapiens zinc finger protein 217 (ZNF217), mRNA	GO:0000118	histone deacetylase complex	0.301005	1.87356
ZNF217	ZNF217	zinc finger protein 217	1e-122	ZNF217	cDNA FLJ77047, highly similar to Homo sapiens zinc finger protein 217 (ZNF217), mRNA	GO:0005634	nucleus	0.980941	0.828547
ZNF217	ZNF217	zinc finger protein 217	1e-122	ZNF217	cDNA FLJ77047, highly similar to Homo sapiens zinc finger protein 217 (ZNF217), mRNA	GO:0005654	nucleoplasm	0.976946	0.681921
CSRNP1	CSRNP1	cysteine-serine-rich nuclear protein 1	0	CSRNP1	Cysteine/serine-rich nuclear protein 1	GO:0005730	nucleolus	0.999952	0.491944
CSRNP1	CSRNP1	cysteine-serine-rich nuclear protein 1	0	CSRNP1	Cysteine/serine-rich nuclear protein 1	GO:0005634	nucleus	0.980941	0.828547
TKDP1	TKDP1	Trophoblast Kunitz domain protein 1	2e-12	WFIKKN2	cDNA, FLJ93258, highly similar to Homo sapiens WFIKKN-related protein (WFIKKNRP), mRNA	GO:0005576	extracellular region	1.42584e-08	1.87406
TNFRSF17	TNFRSF17	tumor necrosis factor receptor superfamily, member 17	1e-64	TNFRSF17	Tumor necrosis factor receptor superfamily member 17	GO:0005886	plasma membrane	0.365938	1.03681
TNFRSF17	TNFRSF17	tumor necrosis factor receptor superfamily, member 17	1e-64	TNFRSF17	Tumor necrosis factor receptor superfamily member 17	GO:0016020	membrane	0.70879	0.959525
TNFRSF17	TNFRSF17	tumor necrosis factor receptor superfamily, member 17	1e-64	TNFRSF17	Tumor necrosis factor receptor superfamily member 17	GO:0016021	integral component of membrane	0.509843	1.00109
TNFRSF17	TNFRSF17	tumor necrosis factor receptor superfamily, member 17	1e-64	TNFRSF17	Tumor necrosis factor receptor superfamily member 17	GO:0012505	endomembrane system	0.561306	1.03046
LOC101121654	LOC101121654	corepressor interacting with RBPJ 1-like	1e-102	CIR1	Corepressor interacting with RBPJ 1	GO:0005815	microtubule organizing center	0.798984	0.770094
LOC101121654	LOC101121654	corepressor interacting with RBPJ 1-like	1e-102	CIR1	Corepressor interacting with RBPJ 1	GO:0005634	nucleus	0.980941	0.828547
LOC101121654	LOC101121654	corepressor interacting with RBPJ 1-like	1e-102	CIR1	Corepressor interacting with RBPJ 1	GO:0005737	cytoplasm	0.870074	0.908128
LOC101121654	LOC101121654	corepressor interacting with RBPJ 1-like	1e-102	CIR1	Corepressor interacting with RBPJ 1	GO:0000118	histone deacetylase complex	0.301005	1.87356
LOC101121654	LOC101121654	corepressor interacting with RBPJ 1-like	1e-102	CIR1	Corepressor interacting with RBPJ 1	GO:0016607	nuclear speck	0.643998	0.909228
LOC101121654	LOC101121654	corepressor interacting with RBPJ 1-like	1e-102	CIR1	Corepressor interacting with RBPJ 1	GO:0005856	cytoskeleton	0.992714	0.616594
LGALS7B	LGALS7B	lectin, galactoside-binding, soluble, 7B	2e-55	LGALS7B	Galectin-7	GO:0005737	cytoplasm	0.870074	0.908128
LGALS7B	LGALS7B	lectin, galactoside-binding, soluble, 7B	2e-55	LGALS7B	Galectin-7	GO:0005576	extracellular region	1.42584e-08	1.87406
LGALS7B	LGALS7B	lectin, galactoside-binding, soluble, 7B	2e-55	LGALS7B	Galectin-7	GO:0005634	nucleus	0.980941	0.828547
LGALS7B	LGALS7B	lectin, galactoside-binding, soluble, 7B	2e-55	LGALS7B	Galectin-7	GO:0005615	extracellular space	7.27891e-05	1.87245
LOC101110202	LOC101110202	cytochrome P450 3A24-like	0	CYP3A4	cDNA FLJ51521, highly similar to Cytochrome P450 3A4 (EC 1.14.13.67)	GO:0005783	endoplasmic reticulum	0.742679	0.90143
LOC101110202	LOC101110202	cytochrome P450 3A24-like	0	CYP3A4	cDNA FLJ51521, highly similar to Cytochrome P450 3A4 (EC 1.14.13.67)	GO:0043231	intracellular membrane-bounded organelle	0.598079	0.960428
LOC101110202	LOC101110202	cytochrome P450 3A24-like	0	CYP3A4	cDNA FLJ51521, highly similar to Cytochrome P450 3A4 (EC 1.14.13.67)	GO:0005737	cytoplasm	0.870074	0.908128
LOC101110202	LOC101110202	cytochrome P450 3A24-like	0	CYP3A4	cDNA FLJ51521, highly similar to Cytochrome P450 3A4 (EC 1.14.13.67)	GO:0031090	organelle membrane	0.186648	1.59899
LOC101110202	LOC101110202	cytochrome P450 3A24-like	0	CYP3A4	cDNA FLJ51521, highly similar to Cytochrome P450 3A4 (EC 1.14.13.67)	GO:0009986	cell surface	0.550666	0.992294
LOC101110202	LOC101110202	cytochrome P450 3A24-like	0	CYP3A4	cDNA FLJ51521, highly similar to Cytochrome P450 3A4 (EC 1.14.13.67)	GO:0016020	membrane	0.70879	0.959525
LOC101110202	LOC101110202	cytochrome P450 3A24-like	0	CYP3A4	cDNA FLJ51521, highly similar to Cytochrome P450 3A4 (EC 1.14.13.67)	GO:0005789	endoplasmic reticulum membrane	0.839167	0.815667
LOC101110202	LOC101110202	cytochrome P450 3A24-like	0	CYP3A4	cDNA FLJ51521, highly similar to Cytochrome P450 3A4 (EC 1.14.13.67)	GO:0016021	integral component of membrane	0.509843	1.00109
TSHB	TSHB	thyroid stimulating hormone, beta	3e-73	TSHB	Thyrotropin subunit beta	GO:0005576	extracellular region	1.42584e-08	1.87406
LOC101107534	LOC101107534	multidrug resistance-associated protein 4-like	1e-45	ABCC4	cDNA FLJ77042, highly similar to Homo sapiens ATP-binding cassette, sub-family C (CFTR/MRP), member 4, mRNA	GO:0031088	platelet dense granule membrane	0.108308	3.86422
LOC101107534	LOC101107534	multidrug resistance-associated protein 4-like	1e-45	ABCC4	cDNA FLJ77042, highly similar to Homo sapiens ATP-binding cassette, sub-family C (CFTR/MRP), member 4, mRNA	GO:0005886	plasma membrane	0.365938	1.03681
LOC101107534	LOC101107534	multidrug resistance-associated protein 4-like	1e-45	ABCC4	cDNA FLJ77042, highly similar to Homo sapiens ATP-binding cassette, sub-family C (CFTR/MRP), member 4, mRNA	GO:0016020	membrane	0.70879	0.959525
LOC101107534	LOC101107534	multidrug resistance-associated protein 4-like	1e-45	ABCC4	cDNA FLJ77042, highly similar to Homo sapiens ATP-binding cassette, sub-family C (CFTR/MRP), member 4, mRNA	GO:0016021	integral component of membrane	0.509843	1.00109
EME2	EME2	essential meiotic endonuclease 1 homolog 2 (S. pombe)	8e-90	EME2	Probable crossover junction endonuclease EME2	GO:0005634	nucleus	0.980941	0.828547
ANGPT2	ANGPT2	angiopoietin 2	0	ANGPT2	Angiopoietin-2	GO:0005886	plasma membrane	0.365938	1.03681
ANGPT2	ANGPT2	angiopoietin 2	0	ANGPT2	Angiopoietin-2	GO:0005634	nucleus	0.980941	0.828547
ANGPT2	ANGPT2	angiopoietin 2	0	ANGPT2	Angiopoietin-2	GO:0042995	cell projection	0.979735	0.565151
ANGPT2	ANGPT2	angiopoietin 2	0	ANGPT2	Angiopoietin-2	GO:0005615	extracellular space	7.27891e-05	1.87245
ANGPT2	ANGPT2	angiopoietin 2	0	ANGPT2	Angiopoietin-2	GO:0005576	extracellular region	1.42584e-08	1.87406
TLX1	TLX1	T-cell leukemia homeobox 1	2e-73	TLX1	T-cell leukemia homeobox protein 1	GO:0005634	nucleus	0.980941	0.828547
FOSB	FOSB	FBJ murine osteosarcoma viral oncogene homolog B	3e-99	FOSB	FOSB protein	GO:0005634	nucleus	0.980941	0.828547
LOC101123664	LOC101123664	fibrinogen gamma-B chain-like	0	FGG	Fibrinogen gamma chain, isoform CRA_a	GO:0009986	cell surface	0.550666	0.992294
LOC101123664	LOC101123664	fibrinogen gamma-B chain-like	0	FGG	Fibrinogen gamma chain, isoform CRA_a	GO:0005886	plasma membrane	0.365938	1.03681
LOC101123664	LOC101123664	fibrinogen gamma-B chain-like	0	FGG	Fibrinogen gamma chain, isoform CRA_a	GO:0005577	fibrinogen complex	0.225157	4.41625
LOC101123664	LOC101123664	fibrinogen gamma-B chain-like	0	FGG	Fibrinogen gamma chain, isoform CRA_a	GO:0072562	blood microparticle	0.0912402	15.4569
LOC101123664	LOC101123664	fibrinogen gamma-B chain-like	0	FGG	Fibrinogen gamma chain, isoform CRA_a	GO:0005576	extracellular region	1.42584e-08	1.87406
LOC101123664	LOC101123664	fibrinogen gamma-B chain-like	0	FGG	Fibrinogen gamma chain, isoform CRA_a	GO:0005615	extracellular space	7.27891e-05	1.87245
LOC101123664	LOC101123664	fibrinogen gamma-B chain-like	0	FGG	Fibrinogen gamma chain, isoform CRA_a	GO:0031091	platelet alpha granule	0.317913	2.81034
LOC101123664	LOC101123664	fibrinogen gamma-B chain-like	0	FGG	Fibrinogen gamma chain, isoform CRA_a	GO:0031093	platelet alpha granule lumen	0.498417	1.2123
LOC101123664	LOC101123664	fibrinogen gamma-B chain-like	0	FGG	Fibrinogen gamma chain, isoform CRA_a	GO:0005938	cell cortex	0.754129	0.760174
LOC101123664	LOC101123664	fibrinogen gamma-B chain-like	0	FGG	Fibrinogen gamma chain, isoform CRA_a	GO:0009897	external side of plasma membrane	0.240979	1.37394
RET	RET	ret proto-oncogene	0	RET	cDNA FLJ58503, highly similar to Proto-oncogene tyrosine-protein kinase receptorret (EC 2.7.10.1)	GO:0005886	plasma membrane	0.365938	1.03681
RET	RET	ret proto-oncogene	0	RET	cDNA FLJ58503, highly similar to Proto-oncogene tyrosine-protein kinase receptorret (EC 2.7.10.1)	GO:0016020	membrane	0.70879	0.959525
RET	RET	ret proto-oncogene	0	RET	cDNA FLJ58503, highly similar to Proto-oncogene tyrosine-protein kinase receptorret (EC 2.7.10.1)	GO:0005887	integral component of plasma membrane	0.430295	1.04301
RET	RET	ret proto-oncogene	0	RET	cDNA FLJ58503, highly similar to Proto-oncogene tyrosine-protein kinase receptorret (EC 2.7.10.1)	GO:0016021	integral component of membrane	0.509843	1.00109
RET	RET	ret proto-oncogene	0	RET	cDNA FLJ58503, highly similar to Proto-oncogene tyrosine-protein kinase receptorret (EC 2.7.10.1)	GO:0010008	endosome membrane	0.867117	0.6407
RET	RET	ret proto-oncogene	0	RET	cDNA FLJ58503, highly similar to Proto-oncogene tyrosine-protein kinase receptorret (EC 2.7.10.1)	GO:0005768	endosome	0.760897	0.844283
OTOS	OTOS	otospiralin	9e-33	OTOS	Otospiralin	GO:0005576	extracellular region	1.42584e-08	1.87406
LMOD1	LMOD1	leiomodin 1 (smooth muscle)	3e-135	LMOD1	cDNA FLJ44510 fis, clone UTERU3001652, highly similar to Leiomodin-1	GO:0005737	cytoplasm	0.870074	0.908128
LMOD1	LMOD1	leiomodin 1 (smooth muscle)	3e-135	LMOD1	cDNA FLJ44510 fis, clone UTERU3001652, highly similar to Leiomodin-1	GO:0016020	membrane	0.70879	0.959525
LMOD1	LMOD1	leiomodin 1 (smooth muscle)	3e-135	LMOD1	cDNA FLJ44510 fis, clone UTERU3001652, highly similar to Leiomodin-1	GO:0005856	cytoskeleton	0.992714	0.616594
LMOD1	LMOD1	leiomodin 1 (smooth muscle)	3e-135	LMOD1	cDNA FLJ44510 fis, clone UTERU3001652, highly similar to Leiomodin-1	GO:0005829	cytosol	0.837223	0.893784
ASGR1	ASGR1	asialoglycoprotein receptor 1	2e-126	ASGR1	Asialoglycoprotein receptor 1	GO:0016020	membrane	0.70879	0.959525
ASGR1	ASGR1	asialoglycoprotein receptor 1	2e-126	ASGR1	Asialoglycoprotein receptor 1	GO:0005887	integral component of plasma membrane	0.430295	1.04301
ASGR1	ASGR1	asialoglycoprotein receptor 1	2e-126	ASGR1	Asialoglycoprotein receptor 1	GO:0005576	extracellular region	1.42584e-08	1.87406
ASGR1	ASGR1	asialoglycoprotein receptor 1	2e-126	ASGR1	Asialoglycoprotein receptor 1	GO:0016021	integral component of membrane	0.509843	1.00109
POPDC2	POPDC2	popeye domain containing 2	1e-179	POPDC2	Popeye domain-containing protein 2	GO:0016020	membrane	0.70879	0.959525
POPDC2	POPDC2	popeye domain containing 2	1e-179	POPDC2	Popeye domain-containing protein 2	GO:0016021	integral component of membrane	0.509843	1.00109
PRSS16	PRSS16	protease, serine, 16 (thymus)	0	PRSS16	cDNA FLJ40599 fis, clone THYMU2011183, highly similar to Thymus-specific serine protease (EC3.4.-.-)	GO:0016023	cytoplasmic membrane-bounded vesicle	0.203211	1.49239
PRSS16	PRSS16	protease, serine, 16 (thymus)	0	PRSS16	cDNA FLJ40599 fis, clone THYMU2011183, highly similar to Thymus-specific serine protease (EC3.4.-.-)	GO:0031410	cytoplasmic vesicle	0.616392	0.94703
PRSS16	PRSS16	protease, serine, 16 (thymus)	0	PRSS16	cDNA FLJ40599 fis, clone THYMU2011183, highly similar to Thymus-specific serine protease (EC3.4.-.-)	GO:0005764	lysosome	0.900934	0.641808
PRSS16	PRSS16	protease, serine, 16 (thymus)	0	PRSS16	cDNA FLJ40599 fis, clone THYMU2011183, highly similar to Thymus-specific serine protease (EC3.4.-.-)	GO:0005768	endosome	0.760897	0.844283
AKAP5	AKAP5	A kinase (PRKA) anchor protein 5	6e-160	AKAP5	A-kinase anchor protein 5	GO:0005886	plasma membrane	0.365938	1.03681
AKAP5	AKAP5	A kinase (PRKA) anchor protein 5	6e-160	AKAP5	A-kinase anchor protein 5	GO:0005829	cytosol	0.837223	0.893784
AKAP5	AKAP5	A kinase (PRKA) anchor protein 5	6e-160	AKAP5	A-kinase anchor protein 5	GO:0016020	membrane	0.70879	0.959525
A4GALT	A4GALT	alpha 1,4-galactosyltransferase	1e-159	A4GALT	Alpha-1,4-galactosyltransferase	GO:0030173	integral component of Golgi membrane	0.446896	1.34408
A4GALT	A4GALT	alpha 1,4-galactosyltransferase	1e-159	A4GALT	Alpha-1,4-galactosyltransferase	GO:0005794	Golgi apparatus	0.864628	0.821238
A4GALT	A4GALT	alpha 1,4-galactosyltransferase	1e-159	A4GALT	Alpha-1,4-galactosyltransferase	GO:0016020	membrane	0.70879	0.959525
A4GALT	A4GALT	alpha 1,4-galactosyltransferase	1e-159	A4GALT	Alpha-1,4-galactosyltransferase	GO:0000139	Golgi membrane	0.933186	0.668077
A4GALT	A4GALT	alpha 1,4-galactosyltransferase	1e-159	A4GALT	Alpha-1,4-galactosyltransferase	GO:0005795	Golgi stack	0.650586	0.966055
A4GALT	A4GALT	alpha 1,4-galactosyltransferase	1e-159	A4GALT	Alpha-1,4-galactosyltransferase	GO:0016021	integral component of membrane	0.509843	1.00109
LTB4R	LTB4R	leukotriene B4 receptor	1e-130	LTB4R	Leukotriene B4 receptor 1	GO:0005886	plasma membrane	0.365938	1.03681
LTB4R	LTB4R	leukotriene B4 receptor	1e-130	LTB4R	Leukotriene B4 receptor 1	GO:0016020	membrane	0.70879	0.959525
LTB4R	LTB4R	leukotriene B4 receptor	1e-130	LTB4R	Leukotriene B4 receptor 1	GO:0005887	integral component of plasma membrane	0.430295	1.04301
LTB4R	LTB4R	leukotriene B4 receptor	1e-130	LTB4R	Leukotriene B4 receptor 1	GO:0016021	integral component of membrane	0.509843	1.00109
TKDP5	TKDP5	Trophoblast Kunitz domain protein 5	4e-12	TFPI	cDNA, FLJ94125, highly similar to Homo sapiens tissue factor pathway inhibitor(lipoprotein-associated coagulation inhibitor) (TFPI), mRNA	GO:0005886	plasma membrane	0.365938	1.03681
TKDP5	TKDP5	Trophoblast Kunitz domain protein 5	4e-12	TFPI	cDNA, FLJ94125, highly similar to Homo sapiens tissue factor pathway inhibitor(lipoprotein-associated coagulation inhibitor) (TFPI), mRNA	GO:0005783	endoplasmic reticulum	0.742679	0.90143
TKDP5	TKDP5	Trophoblast Kunitz domain protein 5	4e-12	TFPI	cDNA, FLJ94125, highly similar to Homo sapiens tissue factor pathway inhibitor(lipoprotein-associated coagulation inhibitor) (TFPI), mRNA	GO:0005576	extracellular region	1.42584e-08	1.87406
TKDP5	TKDP5	Trophoblast Kunitz domain protein 5	4e-12	TFPI	cDNA, FLJ94125, highly similar to Homo sapiens tissue factor pathway inhibitor(lipoprotein-associated coagulation inhibitor) (TFPI), mRNA	GO:0031225	anchored component of membrane	0.0124401	2.41514
TKDP5	TKDP5	Trophoblast Kunitz domain protein 5	4e-12	TFPI	cDNA, FLJ94125, highly similar to Homo sapiens tissue factor pathway inhibitor(lipoprotein-associated coagulation inhibitor) (TFPI), mRNA	GO:0005615	extracellular space	7.27891e-05	1.87245
TKDP5	TKDP5	Trophoblast Kunitz domain protein 5	4e-12	TFPI	cDNA, FLJ94125, highly similar to Homo sapiens tissue factor pathway inhibitor(lipoprotein-associated coagulation inhibitor) (TFPI), mRNA	GO:0043231	intracellular membrane-bounded organelle	0.598079	0.960428
TKDP5	TKDP5	Trophoblast Kunitz domain protein 5	4e-12	TFPI	cDNA, FLJ94125, highly similar to Homo sapiens tissue factor pathway inhibitor(lipoprotein-associated coagulation inhibitor) (TFPI), mRNA	GO:0016020	membrane	0.70879	0.959525
TKDP5	TKDP5	Trophoblast Kunitz domain protein 5	4e-12	TFPI	cDNA, FLJ94125, highly similar to Homo sapiens tissue factor pathway inhibitor(lipoprotein-associated coagulation inhibitor) (TFPI), mRNA	GO:0031090	organelle membrane	0.186648	1.59899
HSP70	HSP70.1	Putative heat shock protein 70.1	0	HSPA1A	Heat shock 70kDa protein 1A	GO:0048471	perinuclear region of cytoplasm	0.588649	0.966055
HSP70	HSP70.1	Putative heat shock protein 70.1	0	HSPA1A	Heat shock 70kDa protein 1A	GO:0005783	endoplasmic reticulum	0.742679	0.90143
HSP70	HSP70.1	Putative heat shock protein 70.1	0	HSPA1A	Heat shock 70kDa protein 1A	GO:0005634	nucleus	0.980941	0.828547
HSP70	HSP70.1	Putative heat shock protein 70.1	0	HSPA1A	Heat shock 70kDa protein 1A	GO:0005829	cytosol	0.837223	0.893784
HSP70	HSP70.1	Putative heat shock protein 70.1	0	HSPA1A	Heat shock 70kDa protein 1A	GO:0005739	mitochondrion	0.999926	0.506145
HSP70	HSP70.1	Putative heat shock protein 70.1	0	HSPA1A	Heat shock 70kDa protein 1A	GO:0005737	cytoplasm	0.870074	0.908128
HSP70	HSP70.1	Putative heat shock protein 70.1	0	HSPA1A	Heat shock 70kDa protein 1A	GO:0008180	COP9 signalosome	0.370068	1.58532
HSP70	HSP70.1	Putative heat shock protein 70.1	0	HSPA1A	Heat shock 70kDa protein 1A	GO:0016235	aggresome	0.184524	2.68815
HSP70	HSP70.1	Putative heat shock protein 70.1	0	HSPA1A	Heat shock 70kDa protein 1A	GO:0016234	inclusion body	0.339309	2.57615
HSP70	HSP70.1	Putative heat shock protein 70.1	0	HSPA1A	Heat shock 70kDa protein 1A	GO:0016607	nuclear speck	0.643998	0.909228
HSP70	HSP70.1	Putative heat shock protein 70.1	0	HSPA1A	Heat shock 70kDa protein 1A	GO:0030529	ribonucleoprotein complex	0.991204	0.467379
GLI1	GLI1	GLI family zinc finger 1	0	GLI1	Glioma-associated oncogene 1	GO:0005634	nucleus	0.980941	0.828547
GLI1	GLI1	GLI family zinc finger 1	0	GLI1	Glioma-associated oncogene 1	GO:0005829	cytosol	0.837223	0.893784
GLI1	GLI1	GLI family zinc finger 1	0	GLI1	Glioma-associated oncogene 1	GO:0005737	cytoplasm	0.870074	0.908128
GLI1	GLI1	GLI family zinc finger 1	0	GLI1	Glioma-associated oncogene 1	GO:0072372	primary cilium	0.577036	1.18899
GLI1	GLI1	GLI family zinc finger 1	0	GLI1	Glioma-associated oncogene 1	GO:0005929	cilium	0.988307	0.306077
CDH9	CDH9	cadherin 9, type 2 (T1-cadherin)	0	CDH9	cDNA FLJ57804, highly similar to Cadherin-9	GO:0005886	plasma membrane	0.365938	1.03681
CDH9	CDH9	cadherin 9, type 2 (T1-cadherin)	0	CDH9	cDNA FLJ57804, highly similar to Cadherin-9	GO:0016020	membrane	0.70879	0.959525
CDH9	CDH9	cadherin 9, type 2 (T1-cadherin)	0	CDH9	cDNA FLJ57804, highly similar to Cadherin-9	GO:0016021	integral component of membrane	0.509843	1.00109
ASIC3	ASIC3	acid-sensing (proton-gated) ion channel 3	5e-110	ASIC3	Acid-sensing ion channel 3	GO:0005886	plasma membrane	0.365938	1.03681
ASIC3	ASIC3	acid-sensing (proton-gated) ion channel 3	5e-110	ASIC3	Acid-sensing ion channel 3	GO:0005737	cytoplasm	0.870074	0.908128
ASIC3	ASIC3	acid-sensing (proton-gated) ion channel 3	5e-110	ASIC3	Acid-sensing ion channel 3	GO:0016020	membrane	0.70879	0.959525
ASIC3	ASIC3	acid-sensing (proton-gated) ion channel 3	5e-110	ASIC3	Acid-sensing ion channel 3	GO:0005887	integral component of plasma membrane	0.430295	1.04301
ASIC3	ASIC3	acid-sensing (proton-gated) ion channel 3	5e-110	ASIC3	Acid-sensing ion channel 3	GO:0016021	integral component of membrane	0.509843	1.00109
WNT5B	WNT5B	wingless-type MMTV integration site family, member 5B	6e-165	WNT5B	Protein Wnt-5b	GO:0005886	plasma membrane	0.365938	1.03681
WNT5B	WNT5B	wingless-type MMTV integration site family, member 5B	6e-165	WNT5B	Protein Wnt-5b	GO:0009986	cell surface	0.550666	0.992294
WNT5B	WNT5B	wingless-type MMTV integration site family, member 5B	6e-165	WNT5B	Protein Wnt-5b	GO:0005796	Golgi lumen	0.892261	0.448026
WNT5B	WNT5B	wingless-type MMTV integration site family, member 5B	6e-165	WNT5B	Protein Wnt-5b	GO:0005578	proteinaceous extracellular matrix	0.442945	1.08851
WNT5B	WNT5B	wingless-type MMTV integration site family, member 5B	6e-165	WNT5B	Protein Wnt-5b	GO:0005576	extracellular region	1.42584e-08	1.87406
WNT5B	WNT5B	wingless-type MMTV integration site family, member 5B	6e-165	WNT5B	Protein Wnt-5b	GO:0005615	extracellular space	7.27891e-05	1.87245
WNT5B	WNT5B	wingless-type MMTV integration site family, member 5B	6e-165	WNT5B	Protein Wnt-5b	GO:0031012	extracellular matrix	0.56577	0.988111
WNT5B	WNT5B	wingless-type MMTV integration site family, member 5B	6e-165	WNT5B	Protein Wnt-5b	GO:0005788	endoplasmic reticulum lumen	0.465425	1.10406
TRIB2	TRIB2	tribbles homolog 2 (Drosophila)	0	TRIB2	Tribbles homolog 2	GO:0005730	nucleolus	0.999952	0.491944
TRIB2	TRIB2	tribbles homolog 2 (Drosophila)	0	TRIB2	Tribbles homolog 2	GO:0005634	nucleus	0.980941	0.828547
TRIB2	TRIB2	tribbles homolog 2 (Drosophila)	0	TRIB2	Tribbles homolog 2	GO:0005737	cytoplasm	0.870074	0.908128
TRIB2	TRIB2	tribbles homolog 2 (Drosophila)	0	TRIB2	Tribbles homolog 2	GO:0005856	cytoskeleton	0.992714	0.616594
Crisp3	CRISP3	Cysteine-rich secretory protein 3	6e-88	CRISP2	cDNA FLJ76061, highly similar to Homo sapiens cysteine-rich secretory protein 2 (CRISP2), mRNA	GO:0005576	extracellular region	1.42584e-08	1.87406
Crisp3	CRISP3	Cysteine-rich secretory protein 3	6e-88	CRISP2	cDNA FLJ76061, highly similar to Homo sapiens cysteine-rich secretory protein 2 (CRISP2), mRNA	GO:0005615	extracellular space	7.27891e-05	1.87245
BAAT	BAAT	bile acid CoA: amino acid N-acyltransferase (glycine N-choloyltransferase)	4e-95	BAAT	Bile acid-CoA:amino acid N-acyltransferase	GO:0005782	peroxisomal matrix	0.358721	1.62704
BAAT	BAAT	bile acid CoA: amino acid N-acyltransferase (glycine N-choloyltransferase)	4e-95	BAAT	Bile acid-CoA:amino acid N-acyltransferase	GO:0005829	cytosol	0.837223	0.893784
BAAT	BAAT	bile acid CoA: amino acid N-acyltransferase (glycine N-choloyltransferase)	4e-95	BAAT	Bile acid-CoA:amino acid N-acyltransferase	GO:0005737	cytoplasm	0.870074	0.908128
BAAT	BAAT	bile acid CoA: amino acid N-acyltransferase (glycine N-choloyltransferase)	4e-95	BAAT	Bile acid-CoA:amino acid N-acyltransferase	GO:0005777	peroxisome	0.541086	1.03912
JPH4	JPH4	junctophilin 4	3e-136	JPH4	Junctophilin-4	GO:0014701	junctional sarcoplasmic reticulum membrane	0.0375442	7.72844
JPH4	JPH4	junctophilin 4	3e-136	JPH4	Junctophilin-4	GO:0005886	plasma membrane	0.365938	1.03681
JPH4	JPH4	junctophilin 4	3e-136	JPH4	Junctophilin-4	GO:0016020	membrane	0.70879	0.959525
JPH4	JPH4	junctophilin 4	3e-136	JPH4	Junctophilin-4	GO:0005783	endoplasmic reticulum	0.742679	0.90143
JPH4	JPH4	junctophilin 4	3e-136	JPH4	Junctophilin-4	GO:0043198	dendritic shaft	0.661534	0.936781
JPH4	JPH4	junctophilin 4	3e-136	JPH4	Junctophilin-4	GO:0005789	endoplasmic reticulum membrane	0.839167	0.815667
JPH4	JPH4	junctophilin 4	3e-136	JPH4	Junctophilin-4	GO:0016021	integral component of membrane	0.509843	1.00109
JPH4	JPH4	junctophilin 4	3e-136	JPH4	Junctophilin-4	GO:0005790	smooth endoplasmic reticulum	0.295822	3.09138
PAX5	PAX5	paired box 5	0	PAX5	B cell specific activator protein variant B delta 3/4	GO:0005634	nucleus	0.980941	0.828547
NRBP2	NRBP2	nuclear receptor binding protein 2	0	NRBP2	Nuclear receptor-binding protein 2	GO:0005737	cytoplasm	0.870074	0.908128
PPP2R5B	PPP2R5B	protein phosphatase 2, regulatory subunit B', beta	0	PPP2R5B	Serine/threonine-protein phosphatase 2A 56 kDa regulatory subunit beta isoform	GO:0005737	cytoplasm	0.870074	0.908128
PPP2R5B	PPP2R5B	protein phosphatase 2, regulatory subunit B', beta	0	PPP2R5B	Serine/threonine-protein phosphatase 2A 56 kDa regulatory subunit beta isoform	GO:0000159	protein phosphatase type 2A complex	0.0726175	3.31219
PPP2R5B	PPP2R5B	protein phosphatase 2, regulatory subunit B', beta	0	PPP2R5B	Serine/threonine-protein phosphatase 2A 56 kDa regulatory subunit beta isoform	GO:0005829	cytosol	0.837223	0.893784
NECAB3	NECAB3	N-terminal EF-hand calcium binding protein 3	2e-167	NECAB3	Amyloid beta (A4) protein-binding, family A, member 2 binding protein, isoform CRA_d	GO:0000137	Golgi cis cisterna	0.147386	7.72844
NECAB3	NECAB3	N-terminal EF-hand calcium binding protein 3	2e-167	NECAB3	Amyloid beta (A4) protein-binding, family A, member 2 binding protein, isoform CRA_d	GO:0005737	cytoplasm	0.870074	0.908128
NECAB3	NECAB3	N-terminal EF-hand calcium binding protein 3	2e-167	NECAB3	Amyloid beta (A4) protein-binding, family A, member 2 binding protein, isoform CRA_d	GO:0005794	Golgi apparatus	0.864628	0.821238
NECAB3	NECAB3	N-terminal EF-hand calcium binding protein 3	2e-167	NECAB3	Amyloid beta (A4) protein-binding, family A, member 2 binding protein, isoform CRA_d	GO:0005783	endoplasmic reticulum	0.742679	0.90143
NECAB3	NECAB3	N-terminal EF-hand calcium binding protein 3	2e-167	NECAB3	Amyloid beta (A4) protein-binding, family A, member 2 binding protein, isoform CRA_d	GO:0005789	endoplasmic reticulum membrane	0.839167	0.815667
NECAB3	NECAB3	N-terminal EF-hand calcium binding protein 3	2e-167	NECAB3	Amyloid beta (A4) protein-binding, family A, member 2 binding protein, isoform CRA_d	GO:0005634	nucleus	0.980941	0.828547
KRT77	KRT77	keratin 77	0	KRT77	Keratin, type II cytoskeletal 1b	GO:0005882	intermediate filament	0.000378452	3.29409
KRT77	KRT77	keratin 77	0	KRT77	Keratin, type II cytoskeletal 1b	GO:0005575	cellular_component	0.360345	1.10594
KRT77	KRT77	keratin 77	0	KRT77	Keratin, type II cytoskeletal 1b	GO:0045095	keratin filament	0.00556614	3.54748
BPIFB6	BPIFB6	BPI fold containing family B, member 6	0	BPIFB6	BPI fold-containing family B member 6	GO:0005576	extracellular region	1.42584e-08	1.87406
PMFBP1	PMFBP1	polyamine modulated factor 1 binding protein 1	0	PMFBP1	Polyamine-modulated factor 1-binding protein 1	GO:0005737	cytoplasm	0.870074	0.908128
LOC443535	LOC443535	low density protein receptor	0	LDLR	Low density lipoprotein	GO:0005886	plasma membrane	0.365938	1.03681
LOC443535	LOC443535	low density protein receptor	0	LDLR	Low density lipoprotein	GO:0005764	lysosome	0.900934	0.641808
LOC443535	LOC443535	low density protein receptor	0	LDLR	Low density lipoprotein	GO:0034362	low-density lipoprotein particle	0.380105	2.20813
LOC443535	LOC443535	low density protein receptor	0	LDLR	Low density lipoprotein	GO:0005794	Golgi apparatus	0.864628	0.821238
LOC443535	LOC443535	low density protein receptor	0	LDLR	Low density lipoprotein	GO:0009986	cell surface	0.550666	0.992294
LOC443535	LOC443535	low density protein receptor	0	LDLR	Low density lipoprotein	GO:0005770	late endosome	0.797335	0.672038
LOC443535	LOC443535	low density protein receptor	0	LDLR	Low density lipoprotein	GO:0012505	endomembrane system	0.561306	1.03046
LOC443535	LOC443535	low density protein receptor	0	LDLR	Low density lipoprotein	GO:0005905	coated pit	0.574115	1.04792
LOC443535	LOC443535	low density protein receptor	0	LDLR	Low density lipoprotein	GO:0016020	membrane	0.70879	0.959525
LOC443535	LOC443535	low density protein receptor	0	LDLR	Low density lipoprotein	GO:0005887	integral component of plasma membrane	0.430295	1.04301
LOC443535	LOC443535	low density protein receptor	0	LDLR	Low density lipoprotein	GO:0016021	integral component of membrane	0.509843	1.00109
LOC443535	LOC443535	low density protein receptor	0	LDLR	Low density lipoprotein	GO:0030669	clathrin-coated endocytic vesicle membrane	0.161941	2.94417
LOC443535	LOC443535	low density protein receptor	0	LDLR	Low density lipoprotein	GO:0005769	early endosome	0.754158	0.777705
LOC443535	LOC443535	low density protein receptor	0	LDLR	Low density lipoprotein	GO:0009897	external side of plasma membrane	0.240979	1.37394
LOC443535	LOC443535	low density protein receptor	0	LDLR	Low density lipoprotein	GO:0010008	endosome membrane	0.867117	0.6407
LOC443535	LOC443535	low density protein receptor	0	LDLR	Low density lipoprotein	GO:0005768	endosome	0.760897	0.844283
FST	FST	Follistatin	0	FST	Follistatin	GO:0005576	extracellular region	1.42584e-08	1.87406
FST	FST	Follistatin	0	FST	Follistatin	GO:0005634	nucleus	0.980941	0.828547
FST	FST	Follistatin	0	FST	Follistatin	GO:0005737	cytoplasm	0.870074	0.908128
LOC101115371	LOC101115371	uncharacterized LOC101115371	1e-80	GSX2	GS homeobox 2	GO:0005634	nucleus	0.980941	0.828547
KRT222	KRT222	keratin 222	6e-96	KRT222	Keratin-like protein KRT222	GO:0005882	intermediate filament	0.000378452	3.29409
VGF	VGF	VGF nerve growth factor inducible	1e-94	VGF	Neurosecretory protein VGF	GO:0030133	transport vesicle	0.248714	1.78349
VGF	VGF	VGF nerve growth factor inducible	1e-94	VGF	Neurosecretory protein VGF	GO:0005576	extracellular region	1.42584e-08	1.87406
VGF	VGF	VGF nerve growth factor inducible	1e-94	VGF	Neurosecretory protein VGF	GO:0031410	cytoplasmic vesicle	0.616392	0.94703
VGF	VGF	VGF nerve growth factor inducible	1e-94	VGF	Neurosecretory protein VGF	GO:0005615	extracellular space	7.27891e-05	1.87245
NKAIN1	NKAIN1	Na+/K+ transporting ATPase interacting 1	5e-108	NKAIN1	Sodium/potassium-transporting ATPase subunit beta-1-interacting protein 1	GO:0005886	plasma membrane	0.365938	1.03681
NKAIN1	NKAIN1	Na+/K+ transporting ATPase interacting 1	5e-108	NKAIN1	Sodium/potassium-transporting ATPase subunit beta-1-interacting protein 1	GO:0016020	membrane	0.70879	0.959525
NKAIN1	NKAIN1	Na+/K+ transporting ATPase interacting 1	5e-108	NKAIN1	Sodium/potassium-transporting ATPase subunit beta-1-interacting protein 1	GO:0016021	integral component of membrane	0.509843	1.00109
PLA2G4B	PLA2G4B	phospholipase A2, group IVB (cytosolic)	0	PLA2G4B	Cytosolic phospholipase A2 beta	GO:0005743	mitochondrial inner membrane	0.984221	0.478048
PLA2G4B	PLA2G4B	phospholipase A2, group IVB (cytosolic)	0	PLA2G4B	Cytosolic phospholipase A2 beta	GO:0005829	cytosol	0.837223	0.893784
PLA2G4B	PLA2G4B	phospholipase A2, group IVB (cytosolic)	0	PLA2G4B	Cytosolic phospholipase A2 beta	GO:0005739	mitochondrion	0.999926	0.506145
PLA2G4B	PLA2G4B	phospholipase A2, group IVB (cytosolic)	0	PLA2G4B	Cytosolic phospholipase A2 beta	GO:0005737	cytoplasm	0.870074	0.908128
PLA2G4B	PLA2G4B	phospholipase A2, group IVB (cytosolic)	0	PLA2G4B	Cytosolic phospholipase A2 beta	GO:0031966	mitochondrial membrane	0.754129	0.760174
PLA2G4B	PLA2G4B	phospholipase A2, group IVB (cytosolic)	0	PLA2G4B	Cytosolic phospholipase A2 beta	GO:0005576	extracellular region	1.42584e-08	1.87406
PLA2G4B	PLA2G4B	phospholipase A2, group IVB (cytosolic)	0	PLA2G4B	Cytosolic phospholipase A2 beta	GO:0016020	membrane	0.70879	0.959525
PLA2G4B	PLA2G4B	phospholipase A2, group IVB (cytosolic)	0	PLA2G4B	Cytosolic phospholipase A2 beta	GO:0031901	early endosome membrane	0.484991	1.15927
PLA2G4B	PLA2G4B	phospholipase A2, group IVB (cytosolic)	0	PLA2G4B	Cytosolic phospholipase A2 beta	GO:0005768	endosome	0.760897	0.844283
LOC101104907	LOC101104907	olfactory receptor 2T5-like	3e-84	OR2T29	Olfactory receptor 2T29	GO:0005886	plasma membrane	0.365938	1.03681
LOC101104907	LOC101104907	olfactory receptor 2T5-like	3e-84	OR2T29	Olfactory receptor 2T29	GO:0016020	membrane	0.70879	0.959525
LOC101104907	LOC101104907	olfactory receptor 2T5-like	3e-84	OR2T29	Olfactory receptor 2T29	GO:0016021	integral component of membrane	0.509843	1.00109
LOC101122025	LOC101122025	olfactory receptor 10H4-like	1e-137	OR10H4	Olfactory receptor 10H4	GO:0016020	membrane	0.70879	0.959525
LOC101122025	LOC101122025	olfactory receptor 10H4-like	1e-137	OR10H4	Olfactory receptor 10H4	GO:0005886	plasma membrane	0.365938	1.03681
LOC101122025	LOC101122025	olfactory receptor 10H4-like	1e-137	OR10H4	Olfactory receptor 10H4	GO:0016021	integral component of membrane	0.509843	1.00109
FOXA3	FOXA3	forkhead box A3	2e-37	FOXA3	Hepatocyte nuclear factor 3-gamma	GO:0005634	nucleus	0.980941	0.828547
FOXA3	FOXA3	forkhead box A3	2e-37	FOXA3	Hepatocyte nuclear factor 3-gamma	GO:0005667	transcription factor complex	0.00409846	2.29558
ERF	ERF	Ets2 repressor factor	0	ERF	Ets2 repressor factor, isoform CRA_b	GO:0005634	nucleus	0.980941	0.828547
COLEC11	COLEC11	collectin sub-family member 11	1e-126	COLEC11	Collectin-11	GO:0005581	collagen	0.0307133	2.28991
COLEC11	COLEC11	collectin sub-family member 11	1e-126	COLEC11	Collectin-11	GO:0005576	extracellular region	1.42584e-08	1.87406
CDH20	CDH20	cadherin 20, type 2	0	CDH20	cDNA FLJ78159, highly similar to Homo sapiens cadherin 20, type 2 (CDH20), mRNA	GO:0005886	plasma membrane	0.365938	1.03681
CDH20	CDH20	cadherin 20, type 2	0	CDH20	cDNA FLJ78159, highly similar to Homo sapiens cadherin 20, type 2 (CDH20), mRNA	GO:0016020	membrane	0.70879	0.959525
CDH20	CDH20	cadherin 20, type 2	0	CDH20	cDNA FLJ78159, highly similar to Homo sapiens cadherin 20, type 2 (CDH20), mRNA	GO:0016021	integral component of membrane	0.509843	1.00109
LOC101121993	LOC101121993	ceruloplasmin-like	0	CP	CP protein	GO:0005576	extracellular region	1.42584e-08	1.87406
LOC101121993	LOC101121993	ceruloplasmin-like	0	CP	CP protein	GO:0005765	lysosomal membrane	0.996125	0.255486
LOC101121993	LOC101121993	ceruloplasmin-like	0	CP	CP protein	GO:0005615	extracellular space	7.27891e-05	1.87245
HOXD3	HOXD3	Homeobox protein Hox-D3	0	HOXD3	Homeobox protein Hox-D3	GO:0005634	nucleus	0.980941	0.828547
CFLAR	CFLAR	CASP8 and FADD-like apoptosis regulator	0	CFLAR	cDNA FLJ56698, highly similar to CASP8 and FADD-like apoptosis regulator	GO:0031264	death-inducing signaling complex	0.225157	4.41625
CFLAR	CFLAR	CASP8 and FADD-like apoptosis regulator	0	CFLAR	cDNA FLJ56698, highly similar to CASP8 and FADD-like apoptosis regulator	GO:0097342	ripoptosome	0.200057	5.15229
CFLAR	CFLAR	CASP8 and FADD-like apoptosis regulator	0	CFLAR	cDNA FLJ56698, highly similar to CASP8 and FADD-like apoptosis regulator	GO:0005829	cytosol	0.837223	0.893784
CFLAR	CFLAR	CASP8 and FADD-like apoptosis regulator	0	CFLAR	cDNA FLJ56698, highly similar to CASP8 and FADD-like apoptosis regulator	GO:0005737	cytoplasm	0.870074	0.908128
FCRLA	FCRLA	Fc receptor-like A	1e-153	FCRLA	Fc receptor-like A	GO:0005737	cytoplasm	0.870074	0.908128
FCRLA	FCRLA	Fc receptor-like A	1e-153	FCRLA	Fc receptor-like A	GO:0005576	extracellular region	1.42584e-08	1.87406
DRAXIN	DRAXIN	dorsal inhibitory axon guidance protein	9e-160	DRAXIN	Draxin	GO:0005576	extracellular region	1.42584e-08	1.87406
DNASE1L3	DNASE1L3	deoxyribonuclease I-like 3	3e-152	DNASE1L3	Deoxyribonuclease gamma	GO:0005634	nucleus	0.980941	0.828547
LOC101119338	LOC101119338	zinc finger protein 652-A-like	0	ZBTB47	Zinc finger and BTB domain-containing protein 47	GO:0005634	nucleus	0.980941	0.828547
POU3F2	POU3F2	POU class 3 homeobox 2	2e-106	POU3F2	cDNA FLJ38269 fis, clone FCBBF3002556, highly similar to POU domain, class 3, transcription factor 2	GO:0005667	transcription factor complex	0.00409846	2.29558
POU3F2	POU3F2	POU class 3 homeobox 2	2e-106	POU3F2	cDNA FLJ38269 fis, clone FCBBF3002556, highly similar to POU domain, class 3, transcription factor 2	GO:0005634	nucleus	0.980941	0.828547
NPM2	NPM2	nucleophosmin/nucleoplasmin 2	6e-49	NPM2	Nucleoplasmin-2	GO:0000790	nuclear chromatin	0.582813	0.997218
NPM2	NPM2	nucleophosmin/nucleoplasmin 2	6e-49	NPM2	Nucleoplasmin-2	GO:0005730	nucleolus	0.999952	0.491944
NPM2	NPM2	nucleophosmin/nucleoplasmin 2	6e-49	NPM2	Nucleoplasmin-2	GO:0005634	nucleus	0.980941	0.828547
NPM2	NPM2	nucleophosmin/nucleoplasmin 2	6e-49	NPM2	Nucleoplasmin-2	GO:0000789	cytoplasmic chromatin	0.0617932	30.9138
LOC101104190	LOC101104190	pregnancy-associated glycoprotein 1-like	5e-100	PGA3	cDNA FLJ60006, highly similar to Pepsin A (EC 3.4.23.1)	GO:0005576	extracellular region	1.42584e-08	1.87406
DUSP16	DUSP16	dual specificity phosphatase 16	0	DUSP16	Dual-specificity protein phosphatase 16	GO:0005634	nucleus	0.980941	0.828547
DUSP16	DUSP16	dual specificity phosphatase 16	0	DUSP16	Dual-specificity protein phosphatase 16	GO:0031410	cytoplasmic vesicle	0.616392	0.94703
DUSP16	DUSP16	dual specificity phosphatase 16	0	DUSP16	Dual-specificity protein phosphatase 16	GO:0005737	cytoplasm	0.870074	0.908128
DUSP16	DUSP16	dual specificity phosphatase 16	0	DUSP16	Dual-specificity protein phosphatase 16	GO:0016023	cytoplasmic membrane-bounded vesicle	0.203211	1.49239
AMH	AMH	Anti-Mullerian hormone	1e-57	AMH	Muellerian-inhibiting factor	GO:0005576	extracellular region	1.42584e-08	1.87406
AMH	AMH	Anti-Mullerian hormone	1e-57	AMH	Muellerian-inhibiting factor	GO:0005615	extracellular space	7.27891e-05	1.87245
AMH	AMH	Anti-Mullerian hormone	1e-57	AMH	Muellerian-inhibiting factor	GO:0005737	cytoplasm	0.870074	0.908128
LOC101115276	LOC101115276	olfactory receptor 7A17-like	7e-139	OR7A17	Olfactory receptor 7A17	GO:0005886	plasma membrane	0.365938	1.03681
LOC101115276	LOC101115276	olfactory receptor 7A17-like	7e-139	OR7A17	Olfactory receptor 7A17	GO:0016020	membrane	0.70879	0.959525
LOC101115276	LOC101115276	olfactory receptor 7A17-like	7e-139	OR7A17	Olfactory receptor 7A17	GO:0016021	integral component of membrane	0.509843	1.00109
LOC101103623	LOC101103623	interferon beta-2-like	3e-59	IFNB1	Interferon beta	GO:0005615	extracellular space	7.27891e-05	1.87245
LOC101103623	LOC101103623	interferon beta-2-like	3e-59	IFNB1	Interferon beta	GO:0005576	extracellular region	1.42584e-08	1.87406
SOCS3	SOCS3	Suppressor of cytokine signaling 3	5e-120	SOCS3	Suppressor of cytokine signaling 3	GO:0005829	cytosol	0.837223	0.893784
MPPED1	MPPED1	metallophosphoesterase domain containing 1	0	MPPED1	cDNA FLJ50086, highly similar to Metallophosphoesterase domain-containing protein 1	GO:0005575	cellular_component	0.360345	1.10594
COL9A3	COL9A3	collagen, type IX, alpha 3	8e-135	COL9A3	Collagen alpha-3(IX) chain	GO:0005581	collagen	0.0307133	2.28991
COL9A3	COL9A3	collagen, type IX, alpha 3	8e-135	COL9A3	Collagen alpha-3(IX) chain	GO:0005578	proteinaceous extracellular matrix	0.442945	1.08851
COL9A3	COL9A3	collagen, type IX, alpha 3	8e-135	COL9A3	Collagen alpha-3(IX) chain	GO:0005788	endoplasmic reticulum lumen	0.465425	1.10406
COL9A3	COL9A3	collagen, type IX, alpha 3	8e-135	COL9A3	Collagen alpha-3(IX) chain	GO:0005576	extracellular region	1.42584e-08	1.87406
COL9A3	COL9A3	collagen, type IX, alpha 3	8e-135	COL9A3	Collagen alpha-3(IX) chain	GO:0005594	collagen type IX	0.119761	10.3046
C15H11orf94	C15H11orf94	chromosome 15 open reading frame, human C11orf94	2e-37	C11orf94	Uncharacterized protein C11orf94	GO:0005576	extracellular region	1.42584e-08	1.87406
HTR4	HTR4	5-hydroxytryptamine (serotonin) receptor 4, G protein-coupled	0	HTR4	5-hydroxytryptamine receptor 4	GO:0005886	plasma membrane	0.365938	1.03681
HTR4	HTR4	5-hydroxytryptamine (serotonin) receptor 4, G protein-coupled	0	HTR4	5-hydroxytryptamine receptor 4	GO:0005737	cytoplasm	0.870074	0.908128
HTR4	HTR4	5-hydroxytryptamine (serotonin) receptor 4, G protein-coupled	0	HTR4	5-hydroxytryptamine receptor 4	GO:0016020	membrane	0.70879	0.959525
HTR4	HTR4	5-hydroxytryptamine (serotonin) receptor 4, G protein-coupled	0	HTR4	5-hydroxytryptamine receptor 4	GO:0005887	integral component of plasma membrane	0.430295	1.04301
HTR4	HTR4	5-hydroxytryptamine (serotonin) receptor 4, G protein-coupled	0	HTR4	5-hydroxytryptamine receptor 4	GO:0016021	integral component of membrane	0.509843	1.00109
HTR4	HTR4	5-hydroxytryptamine (serotonin) receptor 4, G protein-coupled	0	HTR4	5-hydroxytryptamine receptor 4	GO:0005768	endosome	0.760897	0.844283
TMEM106A	TMEM106A	transmembrane protein 106A	1e-119	TMEM106A	cDNA FLJ50420, highly similar to Transmembrane protein 106A	GO:0016020	membrane	0.70879	0.959525
TMEM106A	TMEM106A	transmembrane protein 106A	1e-119	TMEM106A	cDNA FLJ50420, highly similar to Transmembrane protein 106A	GO:0016021	integral component of membrane	0.509843	1.00109
TMEM106A	TMEM106A	transmembrane protein 106A	1e-119	TMEM106A	cDNA FLJ50420, highly similar to Transmembrane protein 106A	GO:0005575	cellular_component	0.360345	1.10594
IL21	IL21	Interleukin	2e-71	IL21	Interleukin-21	GO:0005576	extracellular region	1.42584e-08	1.87406
IL21	IL21	Interleukin	2e-71	IL21	Interleukin-21	GO:0005615	extracellular space	7.27891e-05	1.87245
INHBB	INHBB	Inhibin beta B subunit	9e-135	INHBB	Inhibin beta B chain	GO:0048471	perinuclear region of cytoplasm	0.588649	0.966055
INHBB	INHBB	Inhibin beta B subunit	9e-135	INHBB	Inhibin beta B chain	GO:0005576	extracellular region	1.42584e-08	1.87406
LIN28A	LIN28A	RNA-binding protein LIN-28	3e-106	LIN28A	Protein lin-28 homolog A	GO:0010494	cytoplasmic stress granule	0.661534	0.936781
LIN28A	LIN28A	RNA-binding protein LIN-28	3e-106	LIN28A	Protein lin-28 homolog A	GO:0005634	nucleus	0.980941	0.828547
LIN28A	LIN28A	RNA-binding protein LIN-28	3e-106	LIN28A	Protein lin-28 homolog A	GO:0005737	cytoplasm	0.870074	0.908128
LIN28A	LIN28A	RNA-binding protein LIN-28	3e-106	LIN28A	Protein lin-28 homolog A	GO:0000932	cytoplasmic mRNA processing body	0.826465	0.572477
LIN28A	LIN28A	RNA-binding protein LIN-28	3e-106	LIN28A	Protein lin-28 homolog A	GO:0005730	nucleolus	0.999952	0.491944
MYCN	MYCN	v-myc myelocytomatosis viral related oncogene, neuroblastoma derived (avian)	3e-98	MYCN	cDNA FLJ51262, highly similar to N-myc proto-oncogene protein	GO:0005634	nucleus	0.980941	0.828547
MYCN	MYCN	v-myc myelocytomatosis viral related oncogene, neuroblastoma derived (avian)	3e-98	MYCN	cDNA FLJ51262, highly similar to N-myc proto-oncogene protein	GO:0000785	chromatin	0.306045	1.45477
LMOD3	LMOD3	leiomodin 3 (fetal)	0	LMOD3	Leiomodin-3	GO:0005737	cytoplasm	0.870074	0.908128
LMOD3	LMOD3	leiomodin 3 (fetal)	0	LMOD3	Leiomodin-3	GO:0005856	cytoskeleton	0.992714	0.616594
SHISA6	SHISA6	shisa homolog 6 (Xenopus laevis)	3e-128	SHISA6	Protein shisa-6 homolog	GO:0016020	membrane	0.70879	0.959525
SHISA6	SHISA6	shisa homolog 6 (Xenopus laevis)	3e-128	SHISA6	Protein shisa-6 homolog	GO:0032281	alpha-amino-3-hydroxy-5-methyl-4-isoxazolepropionic acid selective glutamate receptor complex	0.577036	1.18899
SHISA6	SHISA6	shisa homolog 6 (Xenopus laevis)	3e-128	SHISA6	Protein shisa-6 homolog	GO:0016021	integral component of membrane	0.509843	1.00109
DAO	DAO	D-amino-acid oxidase	3e-169	DAO	D-amino-acid oxidase	GO:0005782	peroxisomal matrix	0.358721	1.62704
DAO	DAO	D-amino-acid oxidase	3e-169	DAO	D-amino-acid oxidase	GO:0005741	mitochondrial outer membrane	0.785722	0.718925
DAO	DAO	D-amino-acid oxidase	3e-169	DAO	D-amino-acid oxidase	GO:0005829	cytosol	0.837223	0.893784
DAO	DAO	D-amino-acid oxidase	3e-169	DAO	D-amino-acid oxidase	GO:0005778	peroxisomal membrane	0.274205	1.68621
DAO	DAO	D-amino-acid oxidase	3e-169	DAO	D-amino-acid oxidase	GO:0005777	peroxisome	0.541086	1.03912
LOC101121553	LOC101121553	cathepsin G-like	3e-76	CTSG	Cathepsin G	GO:0005886	plasma membrane	0.365938	1.03681
LOC101121553	LOC101121553	cathepsin G-like	3e-76	CTSG	Cathepsin G	GO:0009986	cell surface	0.550666	0.992294
LOC101121553	LOC101121553	cathepsin G-like	3e-76	CTSG	Cathepsin G	GO:0005576	extracellular region	1.42584e-08	1.87406
LOC101121553	LOC101121553	cathepsin G-like	3e-76	CTSG	Cathepsin G	GO:0005615	extracellular space	7.27891e-05	1.87245
LOC101121553	LOC101121553	cathepsin G-like	3e-76	CTSG	Cathepsin G	GO:0031012	extracellular matrix	0.56577	0.988111
LOC101121553	LOC101121553	cathepsin G-like	3e-76	CTSG	Cathepsin G	GO:0030141	secretory granule	0.143938	1.86227
TCEAL7	TCEAL7	transcription elongation factor A (SII)-like 7	3e-41	TCEAL7	Transcription elongation factor A protein-like 7	GO:0005634	nucleus	0.980941	0.828547
TCEAL7	TCEAL7	transcription elongation factor A (SII)-like 7	3e-41	TCEAL7	Transcription elongation factor A protein-like 7	GO:0005575	cellular_component	0.360345	1.10594
LOC101106847	LOC101106847	putative MAGE domain-containing protein MAGEA13P-like	4e-80	MAGEA10	Melanoma-associated antigen 10	GO:0005634	nucleus	0.980941	0.828547
LOC101119481	LOC101119481	thymosin beta-4-like	3e-14	TMSB4X	Thymosin, beta 4, X-linked, isoform CRA_a	GO:0005737	cytoplasm	0.870074	0.908128
LOC101119481	LOC101119481	thymosin beta-4-like	3e-14	TMSB4X	Thymosin, beta 4, X-linked, isoform CRA_a	GO:0005576	extracellular region	1.42584e-08	1.87406
LOC101119481	LOC101119481	thymosin beta-4-like	3e-14	TMSB4X	Thymosin, beta 4, X-linked, isoform CRA_a	GO:0031093	platelet alpha granule lumen	0.498417	1.2123
LOC101119481	LOC101119481	thymosin beta-4-like	3e-14	TMSB4X	Thymosin, beta 4, X-linked, isoform CRA_a	GO:0005856	cytoskeleton	0.992714	0.616594
FOXS1	FOXS1	forkhead box S1	3e-146	FOXS1	Forkhead box protein S1	GO:0005634	nucleus	0.980941	0.828547
FOXS1	FOXS1	forkhead box S1	3e-146	FOXS1	Forkhead box protein S1	GO:0005667	transcription factor complex	0.00409846	2.29558
EGR1	EGR1	Early growth response factor 1	0	EGR1	Early growth response protein 1	GO:0005654	nucleoplasm	0.976946	0.681921
EGR1	EGR1	Early growth response factor 1	0	EGR1	Early growth response protein 1	GO:0005634	nucleus	0.980941	0.828547
EGR1	EGR1	Early growth response factor 1	0	EGR1	Early growth response protein 1	GO:0005737	cytoplasm	0.870074	0.908128
TSPAN33	TSPAN33	tetraspanin 33	1e-158	TSPAN33	Tetraspanin-33	GO:0016020	membrane	0.70879	0.959525
TSPAN33	TSPAN33	tetraspanin 33	1e-158	TSPAN33	Tetraspanin-33	GO:0016021	integral component of membrane	0.509843	1.00109
LOC101112292	LOC101112292	killer cell immunoglobulin-like receptor 3DL1-like	5e-88	KIR3DL1	Killer cell immunoglobulin-like receptor 3DL1	GO:0005886	plasma membrane	0.365938	1.03681
LOC101112292	LOC101112292	killer cell immunoglobulin-like receptor 3DL1-like	5e-88	KIR3DL1	Killer cell immunoglobulin-like receptor 3DL1	GO:0016020	membrane	0.70879	0.959525
LOC101112292	LOC101112292	killer cell immunoglobulin-like receptor 3DL1-like	5e-88	KIR3DL1	Killer cell immunoglobulin-like receptor 3DL1	GO:0005887	integral component of plasma membrane	0.430295	1.04301
LOC101112292	LOC101112292	killer cell immunoglobulin-like receptor 3DL1-like	5e-88	KIR3DL1	Killer cell immunoglobulin-like receptor 3DL1	GO:0016021	integral component of membrane	0.509843	1.00109
FCRL3	FCRL3	Fc receptor-like 3	0	FCRL3	Fc receptor-like protein 3	GO:0005886	plasma membrane	0.365938	1.03681
FCRL3	FCRL3	Fc receptor-like 3	0	FCRL3	Fc receptor-like protein 3	GO:0016020	membrane	0.70879	0.959525
FCRL3	FCRL3	Fc receptor-like 3	0	FCRL3	Fc receptor-like protein 3	GO:0016021	integral component of membrane	0.509843	1.00109
LOC101118450	LOC101118450	cytochrome c, somatic-like	9e-42	CYCS	Cytochrome c	GO:0070469	respiratory chain	0.712738	0.802955
LOC101118450	LOC101118450	cytochrome c, somatic-like	9e-42	CYCS	Cytochrome c	GO:0005743	mitochondrial inner membrane	0.984221	0.478048
LOC101118450	LOC101118450	cytochrome c, somatic-like	9e-42	CYCS	Cytochrome c	GO:0000159	protein phosphatase type 2A complex	0.0726175	3.31219
LOC101118450	LOC101118450	cytochrome c, somatic-like	9e-42	CYCS	Cytochrome c	GO:0005634	nucleus	0.980941	0.828547
LOC101118450	LOC101118450	cytochrome c, somatic-like	9e-42	CYCS	Cytochrome c	GO:0005829	cytosol	0.837223	0.893784
LOC101118450	LOC101118450	cytochrome c, somatic-like	9e-42	CYCS	Cytochrome c	GO:0005739	mitochondrion	0.999926	0.506145
LOC101118450	LOC101118450	cytochrome c, somatic-like	9e-42	CYCS	Cytochrome c	GO:0005758	mitochondrial intermembrane space	0.299938	1.59899
TMEM233	TMEM233	transmembrane protein 233	6e-44	TMEM233	Transmembrane protein 233	GO:0016020	membrane	0.70879	0.959525
TMEM233	TMEM233	transmembrane protein 233	6e-44	TMEM233	Transmembrane protein 233	GO:0016021	integral component of membrane	0.509843	1.00109
LOC100125617	LOC100125617	musclin	3e-58	OSTN	Osteocrin	GO:0005576	extracellular region	1.42584e-08	1.87406
LOC100125617	LOC100125617	musclin	3e-58	OSTN	Osteocrin	GO:0005615	extracellular space	7.27891e-05	1.87245
SPATA3	SPATA3	spermatogenesis associated 3	2e-48	SPATA3	Spermatogenesis-associated protein 3	GO:0005575	cellular_component	0.360345	1.10594
LOC101107119	LOC101107119	dihydrodiol dehydrogenase 3-like	9e-149	AKR1C3	cDNA FLJ58390, highly similar to Aldo-keto reductase family 1 member C3homolog (EC 1.-.-.-)	GO:0005622	intracellular	0.999904	0.441231
LOC101107119	LOC101107119	dihydrodiol dehydrogenase 3-like	9e-149	AKR1C3	cDNA FLJ58390, highly similar to Aldo-keto reductase family 1 member C3homolog (EC 1.-.-.-)	GO:0005634	nucleus	0.980941	0.828547
LOC101107119	LOC101107119	dihydrodiol dehydrogenase 3-like	9e-149	AKR1C3	cDNA FLJ58390, highly similar to Aldo-keto reductase family 1 member C3homolog (EC 1.-.-.-)	GO:0005829	cytosol	0.837223	0.893784
LOC101107119	LOC101107119	dihydrodiol dehydrogenase 3-like	9e-149	AKR1C3	cDNA FLJ58390, highly similar to Aldo-keto reductase family 1 member C3homolog (EC 1.-.-.-)	GO:0005737	cytoplasm	0.870074	0.908128
KLK11	KLK11	kallikrein-related peptidase 11	3e-121	KLK11	Kallikrein-11	GO:0005794	Golgi apparatus	0.864628	0.821238
KLK11	KLK11	kallikrein-related peptidase 11	3e-121	KLK11	Kallikrein-11	GO:0005576	extracellular region	1.42584e-08	1.87406
ZNF366	ZNF366	zinc finger protein 366	0	ZNF366	Zinc finger protein 366	GO:0005634	nucleus	0.980941	0.828547
RLN3	RLN3	relaxin 3	8e-47	RLN3	Relaxin 3	GO:0005576	extracellular region	1.42584e-08	1.87406
LOC101113705	LOC101113705	ubiquitin D-like	3e-63	UBD	Ubiquitin D	GO:0016235	aggresome	0.184524	2.68815
LOC101113705	LOC101113705	ubiquitin D-like	3e-63	UBD	Ubiquitin D	GO:0005634	nucleus	0.980941	0.828547
LOC101113705	LOC101113705	ubiquitin D-like	3e-63	UBD	Ubiquitin D	GO:0005737	cytoplasm	0.870074	0.908128
GRAMD2	GRAMD2	GRAM domain containing 2	1e-129	GRAMD2	GRAM domain-containing protein 2	GO:0016020	membrane	0.70879	0.959525
GRAMD2	GRAMD2	GRAM domain containing 2	1e-129	GRAMD2	GRAM domain-containing protein 2	GO:0016021	integral component of membrane	0.509843	1.00109
NRK	NRK	Nik related kinase	0	NRK	cDNA FLJ50079, highly similar to Homo sapiens Nik related kinase (NRK), mRNA	GO:0005737	cytoplasm	0.870074	0.908128
LOC101106159	LOC101106159	olfactory receptor 6C76-like	6e-100	OR6C76	Olfactory receptor 6C76	GO:0005886	plasma membrane	0.365938	1.03681
LOC101106159	LOC101106159	olfactory receptor 6C76-like	6e-100	OR6C76	Olfactory receptor 6C76	GO:0016020	membrane	0.70879	0.959525
LOC101106159	LOC101106159	olfactory receptor 6C76-like	6e-100	OR6C76	Olfactory receptor 6C76	GO:0016021	integral component of membrane	0.509843	1.00109
RIPPLY1	RIPPLY1	ripply1 homolog (zebrafish)	5e-36	RIPPLY1	Protein ripply1	GO:0005634	nucleus	0.980941	0.828547
LOC101109872	LOC101109872	uncharacterized LOC101109872	2e-89	BRD3	Bromodomain-containing protein 3	GO:0005634	nucleus	0.980941	0.828547
U2AF2	U2AF2	U2 small nuclear RNA auxiliary factor 2	0	U2AF2	U2 small nuclear RNA auxiliary factor 2 isoform b	GO:0005634	nucleus	0.980941	0.828547
U2AF2	U2AF2	U2 small nuclear RNA auxiliary factor 2	0	U2AF2	U2 small nuclear RNA auxiliary factor 2 isoform b	GO:0005681	spliceosomal complex	0.995462	0.182922
U2AF2	U2AF2	U2 small nuclear RNA auxiliary factor 2	0	U2AF2	U2 small nuclear RNA auxiliary factor 2 isoform b	GO:0005654	nucleoplasm	0.976946	0.681921
LOC101103784	LOC101103784	cytochrome c 2-like	5e-48	CYCS	Cytochrome c	GO:0070469	respiratory chain	0.712738	0.802955
LOC101103784	LOC101103784	cytochrome c 2-like	5e-48	CYCS	Cytochrome c	GO:0005743	mitochondrial inner membrane	0.984221	0.478048
LOC101103784	LOC101103784	cytochrome c 2-like	5e-48	CYCS	Cytochrome c	GO:0000159	protein phosphatase type 2A complex	0.0726175	3.31219
LOC101103784	LOC101103784	cytochrome c 2-like	5e-48	CYCS	Cytochrome c	GO:0005634	nucleus	0.980941	0.828547
LOC101103784	LOC101103784	cytochrome c 2-like	5e-48	CYCS	Cytochrome c	GO:0005829	cytosol	0.837223	0.893784
LOC101103784	LOC101103784	cytochrome c 2-like	5e-48	CYCS	Cytochrome c	GO:0005739	mitochondrion	0.999926	0.506145
LOC101103784	LOC101103784	cytochrome c 2-like	5e-48	CYCS	Cytochrome c	GO:0005758	mitochondrial intermembrane space	0.299938	1.59899
CALHM3	CALHM3	calcium homeostasis modulator 3	2e-171	CALHM3	Calcium homeostasis modulator protein 3	GO:0016020	membrane	0.70879	0.959525
CALHM3	CALHM3	calcium homeostasis modulator 3	2e-171	CALHM3	Calcium homeostasis modulator protein 3	GO:0016021	integral component of membrane	0.509843	1.00109
TMCO5A	TMCO5A	transmembrane and coiled-coil domains 5A	4e-110	TMCO5A	Transmembrane and coiled-coil domain-containing protein 5A	GO:0016020	membrane	0.70879	0.959525
TMCO5A	TMCO5A	transmembrane and coiled-coil domains 5A	4e-110	TMCO5A	Transmembrane and coiled-coil domain-containing protein 5A	GO:0016021	integral component of membrane	0.509843	1.00109
IFI6	IFI6	interferon, alpha-inducible protein 6	7e-43	IFI6	Interferon alpha-inducible protein 6	GO:0005739	mitochondrion	0.999926	0.506145
IFI6	IFI6	interferon, alpha-inducible protein 6	7e-43	IFI6	Interferon alpha-inducible protein 6	GO:0005886	plasma membrane	0.365938	1.03681
IFI6	IFI6	interferon, alpha-inducible protein 6	7e-43	IFI6	Interferon alpha-inducible protein 6	GO:0016020	membrane	0.70879	0.959525
IFI6	IFI6	interferon, alpha-inducible protein 6	7e-43	IFI6	Interferon alpha-inducible protein 6	GO:0016021	integral component of membrane	0.509843	1.00109
TFAP2D	TFAP2D	transcription factor AP-2 delta (activating enhancer binding protein 2 delta)	0	TFAP2D	Transcription factor AP-2-delta	GO:0005667	transcription factor complex	0.00409846	2.29558
TFAP2D	TFAP2D	transcription factor AP-2 delta (activating enhancer binding protein 2 delta)	0	TFAP2D	Transcription factor AP-2-delta	GO:0005634	nucleus	0.980941	0.828547
OTOR	OTOR	otoraplin	3e-64	OTOR	Otoraplin	GO:0005576	extracellular region	1.42584e-08	1.87406
SKOR1	SKOR1	SKI family transcriptional corepressor 1	9e-137	SKOR1	SKI family transcriptional corepressor 1	GO:0005667	transcription factor complex	0.00409846	2.29558
SKOR1	SKOR1	SKI family transcriptional corepressor 1	9e-137	SKOR1	SKI family transcriptional corepressor 1	GO:0005634	nucleus	0.980941	0.828547
SKOR1	SKOR1	SKI family transcriptional corepressor 1	9e-137	SKOR1	SKI family transcriptional corepressor 1	GO:0030425	dendrite	0.229575	1.33826
SKOR1	SKOR1	SKI family transcriptional corepressor 1	9e-137	SKOR1	SKI family transcriptional corepressor 1	GO:0005737	cytoplasm	0.870074	0.908128
SKOR1	SKOR1	SKI family transcriptional corepressor 1	9e-137	SKOR1	SKI family transcriptional corepressor 1	GO:0043025	neuronal cell body	0.399262	1.14026
MARVELD1	MARVELD1	MARVEL domain containing 1	6e-23	MARVELD1	MARVEL domain-containing protein 1	GO:0005737	cytoplasm	0.870074	0.908128
MARVELD1	MARVELD1	MARVEL domain containing 1	6e-23	MARVELD1	MARVEL domain-containing protein 1	GO:0005886	plasma membrane	0.365938	1.03681
MARVELD1	MARVELD1	MARVEL domain containing 1	6e-23	MARVELD1	MARVEL domain-containing protein 1	GO:0016020	membrane	0.70879	0.959525
MARVELD1	MARVELD1	MARVEL domain containing 1	6e-23	MARVELD1	MARVEL domain-containing protein 1	GO:0005634	nucleus	0.980941	0.828547
MARVELD1	MARVELD1	MARVEL domain containing 1	6e-23	MARVELD1	MARVEL domain-containing protein 1	GO:0016021	integral component of membrane	0.509843	1.00109
MARVELD1	MARVELD1	MARVEL domain containing 1	6e-23	MARVELD1	MARVEL domain-containing protein 1	GO:0005856	cytoskeleton	0.992714	0.616594
RTBDN	RTBDN	retbindin	4e-59	RTBDN	Retbindin	GO:0005576	extracellular region	1.42584e-08	1.87406
CHGA	CHGA	chromogranin A (parathyroid secretory protein 1)	2e-154	CHGA	Chromogranin A (Parathyroid secretory protein 1), isoform CRA_b	GO:0016020	membrane	0.70879	0.959525
CHGA	CHGA	chromogranin A (parathyroid secretory protein 1)	2e-154	CHGA	Chromogranin A (Parathyroid secretory protein 1), isoform CRA_b	GO:0016023	cytoplasmic membrane-bounded vesicle	0.203211	1.49239
CHGA	CHGA	chromogranin A (parathyroid secretory protein 1)	2e-154	CHGA	Chromogranin A (Parathyroid secretory protein 1), isoform CRA_b	GO:0005576	extracellular region	1.42584e-08	1.87406
CHGA	CHGA	chromogranin A (parathyroid secretory protein 1)	2e-154	CHGA	Chromogranin A (Parathyroid secretory protein 1), isoform CRA_b	GO:0031410	cytoplasmic vesicle	0.616392	0.94703
CHGA	CHGA	chromogranin A (parathyroid secretory protein 1)	2e-154	CHGA	Chromogranin A (Parathyroid secretory protein 1), isoform CRA_b	GO:0030141	secretory granule	0.143938	1.86227
CHGA	CHGA	chromogranin A (parathyroid secretory protein 1)	2e-154	CHGA	Chromogranin A (Parathyroid secretory protein 1), isoform CRA_b	GO:0030658	transport vesicle membrane	0.650586	0.966055
AWAT1	AWAT1	acyl-CoA wax alcohol acyltransferase 1	2e-163	AWAT1	Acyl-CoA wax alcohol acyltransferase 1	GO:0016020	membrane	0.70879	0.959525
AWAT1	AWAT1	acyl-CoA wax alcohol acyltransferase 1	2e-163	AWAT1	Acyl-CoA wax alcohol acyltransferase 1	GO:0005783	endoplasmic reticulum	0.742679	0.90143
AWAT1	AWAT1	acyl-CoA wax alcohol acyltransferase 1	2e-163	AWAT1	Acyl-CoA wax alcohol acyltransferase 1	GO:0005789	endoplasmic reticulum membrane	0.839167	0.815667
AWAT1	AWAT1	acyl-CoA wax alcohol acyltransferase 1	2e-163	AWAT1	Acyl-CoA wax alcohol acyltransferase 1	GO:0016021	integral component of membrane	0.509843	1.00109
PALM	PALM	paralemmin	0	PALM	cDNA, FLJ96143, highly similar to Homo sapiens paralemmin (PALM), mRNA	GO:0030424	axon	0.280508	1.30852
PALM	PALM	paralemmin	0	PALM	cDNA, FLJ96143, highly similar to Homo sapiens paralemmin (PALM), mRNA	GO:0005886	plasma membrane	0.365938	1.03681
PALM	PALM	paralemmin	0	PALM	cDNA, FLJ96143, highly similar to Homo sapiens paralemmin (PALM), mRNA	GO:0031527	filopodium membrane	0.0790171	4.75596
PALM	PALM	paralemmin	0	PALM	cDNA, FLJ96143, highly similar to Homo sapiens paralemmin (PALM), mRNA	GO:0030175	filopodium	0.574115	1.04792
PALM	PALM	paralemmin	0	PALM	cDNA, FLJ96143, highly similar to Homo sapiens paralemmin (PALM), mRNA	GO:0042995	cell projection	0.979735	0.565151
PALM	PALM	paralemmin	0	PALM	cDNA, FLJ96143, highly similar to Homo sapiens paralemmin (PALM), mRNA	GO:0030425	dendrite	0.229575	1.33826
PALM	PALM	paralemmin	0	PALM	cDNA, FLJ96143, highly similar to Homo sapiens paralemmin (PALM), mRNA	GO:0016323	basolateral plasma membrane	0.85169	0.630893
PALM	PALM	paralemmin	0	PALM	cDNA, FLJ96143, highly similar to Homo sapiens paralemmin (PALM), mRNA	GO:0005737	cytoplasm	0.870074	0.908128
PALM	PALM	paralemmin	0	PALM	cDNA, FLJ96143, highly similar to Homo sapiens paralemmin (PALM), mRNA	GO:0043197	dendritic spine	0.477003	1.17394
PALM	PALM	paralemmin	0	PALM	cDNA, FLJ96143, highly similar to Homo sapiens paralemmin (PALM), mRNA	GO:0044309	neuron spine	0.147386	7.72844
PALM	PALM	paralemmin	0	PALM	cDNA, FLJ96143, highly similar to Homo sapiens paralemmin (PALM), mRNA	GO:0016327	apicolateral plasma membrane	0.273015	3.43486
PALM	PALM	paralemmin	0	PALM	cDNA, FLJ96143, highly similar to Homo sapiens paralemmin (PALM), mRNA	GO:0032590	dendrite membrane	0.295822	3.09138
PALM	PALM	paralemmin	0	PALM	cDNA, FLJ96143, highly similar to Homo sapiens paralemmin (PALM), mRNA	GO:0032591	dendritic spine membrane	0.200057	5.15229
PALM	PALM	paralemmin	0	PALM	cDNA, FLJ96143, highly similar to Homo sapiens paralemmin (PALM), mRNA	GO:0016020	membrane	0.70879	0.959525
PALM	PALM	paralemmin	0	PALM	cDNA, FLJ96143, highly similar to Homo sapiens paralemmin (PALM), mRNA	GO:0005887	integral component of plasma membrane	0.430295	1.04301
PALM	PALM	paralemmin	0	PALM	cDNA, FLJ96143, highly similar to Homo sapiens paralemmin (PALM), mRNA	GO:0016023	cytoplasmic membrane-bounded vesicle	0.203211	1.49239
GRIK3	GRIK3	glutamate receptor, ionotropic, kainate 3	0	GRIK3	Glutamate receptor, ionotropic, kainate 3, isoform CRA_a	GO:0030424	axon	0.280508	1.30852
GRIK3	GRIK3	glutamate receptor, ionotropic, kainate 3	0	GRIK3	Glutamate receptor, ionotropic, kainate 3, isoform CRA_a	GO:0030054	cell junction	0.852199	0.788868
GRIK3	GRIK3	glutamate receptor, ionotropic, kainate 3	0	GRIK3	Glutamate receptor, ionotropic, kainate 3, isoform CRA_a	GO:0005886	plasma membrane	0.365938	1.03681
GRIK3	GRIK3	glutamate receptor, ionotropic, kainate 3	0	GRIK3	Glutamate receptor, ionotropic, kainate 3, isoform CRA_a	GO:0045202	synapse	0.179942	1.31199
GRIK3	GRIK3	glutamate receptor, ionotropic, kainate 3	0	GRIK3	Glutamate receptor, ionotropic, kainate 3, isoform CRA_a	GO:0032839	dendrite cytoplasm	0.360032	2.37798
GRIK3	GRIK3	glutamate receptor, ionotropic, kainate 3	0	GRIK3	Glutamate receptor, ionotropic, kainate 3, isoform CRA_a	GO:0030425	dendrite	0.229575	1.33826
GRIK3	GRIK3	glutamate receptor, ionotropic, kainate 3	0	GRIK3	Glutamate receptor, ionotropic, kainate 3, isoform CRA_a	GO:0045211	postsynaptic membrane	0.550198	1.00806
GRIK3	GRIK3	glutamate receptor, ionotropic, kainate 3	0	GRIK3	Glutamate receptor, ionotropic, kainate 3, isoform CRA_a	GO:0043195	terminal bouton	0.301005	1.87356
GRIK3	GRIK3	glutamate receptor, ionotropic, kainate 3	0	GRIK3	Glutamate receptor, ionotropic, kainate 3, isoform CRA_a	GO:0043204	perikaryon	0.0677286	2.74789
GRIK3	GRIK3	glutamate receptor, ionotropic, kainate 3	0	GRIK3	Glutamate receptor, ionotropic, kainate 3, isoform CRA_a	GO:0016020	membrane	0.70879	0.959525
GRIK3	GRIK3	glutamate receptor, ionotropic, kainate 3	0	GRIK3	Glutamate receptor, ionotropic, kainate 3, isoform CRA_a	GO:0005887	integral component of plasma membrane	0.430295	1.04301
GRIK3	GRIK3	glutamate receptor, ionotropic, kainate 3	0	GRIK3	Glutamate receptor, ionotropic, kainate 3, isoform CRA_a	GO:0016021	integral component of membrane	0.509843	1.00109
LOC101103278	LOC101103278	pregnancy-associated glycoprotein 1-like	3e-76	PGA5	Pepsinogen 5, group I (Pepsinogen A)	GO:0005576	extracellular region	1.42584e-08	1.87406
PODXL2	PODXL2	podocalyxin-like 2	2e-60	PODXL2	Podocalyxin-like protein 2	GO:0016020	membrane	0.70879	0.959525
PODXL2	PODXL2	podocalyxin-like 2	2e-60	PODXL2	Podocalyxin-like protein 2	GO:0005887	integral component of plasma membrane	0.430295	1.04301
PODXL2	PODXL2	podocalyxin-like 2	2e-60	PODXL2	Podocalyxin-like protein 2	GO:0016021	integral component of membrane	0.509843	1.00109
CYP1A1	CYP1A1	Cytochrome P450 1A1	2e-155	CYP1A1	cDNA, FLJ94514, Homo sapiens cytochrome P450, family 1, subfamily A, polypeptide 1(CYP1A1), mRNA	GO:0043231	intracellular membrane-bounded organelle	0.598079	0.960428
CYP1A1	CYP1A1	Cytochrome P450 1A1	2e-155	CYP1A1	cDNA, FLJ94514, Homo sapiens cytochrome P450, family 1, subfamily A, polypeptide 1(CYP1A1), mRNA	GO:0005789	endoplasmic reticulum membrane	0.839167	0.815667
CYP1A1	CYP1A1	Cytochrome P450 1A1	2e-155	CYP1A1	cDNA, FLJ94514, Homo sapiens cytochrome P450, family 1, subfamily A, polypeptide 1(CYP1A1), mRNA	GO:0005783	endoplasmic reticulum	0.742679	0.90143
CYP1A1	CYP1A1	Cytochrome P450 1A1	2e-155	CYP1A1	cDNA, FLJ94514, Homo sapiens cytochrome P450, family 1, subfamily A, polypeptide 1(CYP1A1), mRNA	GO:0005739	mitochondrion	0.999926	0.506145
CYP1A1	CYP1A1	Cytochrome P450 1A1	2e-155	CYP1A1	cDNA, FLJ94514, Homo sapiens cytochrome P450, family 1, subfamily A, polypeptide 1(CYP1A1), mRNA	GO:0005737	cytoplasm	0.870074	0.908128
CYP1A1	CYP1A1	Cytochrome P450 1A1	2e-155	CYP1A1	cDNA, FLJ94514, Homo sapiens cytochrome P450, family 1, subfamily A, polypeptide 1(CYP1A1), mRNA	GO:0031090	organelle membrane	0.186648	1.59899
CYP1A1	CYP1A1	Cytochrome P450 1A1	2e-155	CYP1A1	cDNA, FLJ94514, Homo sapiens cytochrome P450, family 1, subfamily A, polypeptide 1(CYP1A1), mRNA	GO:0016020	membrane	0.70879	0.959525
CETN1	CETN1	centrin, EF-hand protein, 1	2e-85	CETN1	Centrin-1	GO:0005813	centrosome	0.979988	0.493305
CETN1	CETN1	centrin, EF-hand protein, 1	2e-85	CETN1	Centrin-1	GO:0005815	microtubule organizing center	0.798984	0.770094
CETN1	CETN1	centrin, EF-hand protein, 1	2e-85	CETN1	Centrin-1	GO:0005737	cytoplasm	0.870074	0.908128
CETN1	CETN1	centrin, EF-hand protein, 1	2e-85	CETN1	Centrin-1	GO:0000922	spindle pole	0.958421	0.31226
CETN1	CETN1	centrin, EF-hand protein, 1	2e-85	CETN1	Centrin-1	GO:0032391	photoreceptor connecting cilium	0.534632	1.34408
CETN1	CETN1	centrin, EF-hand protein, 1	2e-85	CETN1	Centrin-1	GO:0005856	cytoskeleton	0.992714	0.616594
LOC101112115	LOC101112115	protocadherin-11 X-linked-like	0	PCDH11X	cDNA FLJ56943, highly similar to Protocadherin-11 X-linked	GO:0005886	plasma membrane	0.365938	1.03681
LOC101112115	LOC101112115	protocadherin-11 X-linked-like	0	PCDH11X	cDNA FLJ56943, highly similar to Protocadherin-11 X-linked	GO:0016020	membrane	0.70879	0.959525
LOC101112115	LOC101112115	protocadherin-11 X-linked-like	0	PCDH11X	cDNA FLJ56943, highly similar to Protocadherin-11 X-linked	GO:0005887	integral component of plasma membrane	0.430295	1.04301
LOC101112115	LOC101112115	protocadherin-11 X-linked-like	0	PCDH11X	cDNA FLJ56943, highly similar to Protocadherin-11 X-linked	GO:0016021	integral component of membrane	0.509843	1.00109
SSPO	SSPO	SCO-spondin homolog (Bos taurus)	0	SSPO	SCO-spondin	GO:0005576	extracellular region	1.42584e-08	1.87406
SSPO	SSPO	SCO-spondin homolog (Bos taurus)	0	SSPO	SCO-spondin	GO:0005615	extracellular space	7.27891e-05	1.87245
ZMYM6NB	ZMYM6NB	ZMYM6 neighbor	2e-40	ZMYM6NB	Uncharacterized protein ZMYM6NB	GO:0016020	membrane	0.70879	0.959525
ZMYM6NB	ZMYM6NB	ZMYM6 neighbor	2e-40	ZMYM6NB	Uncharacterized protein ZMYM6NB	GO:0016021	integral component of membrane	0.509843	1.00109
HBZ	HBZ	hemoglobin, zeta	4e-16	HBZ	Hemoglobin subunit zeta	GO:0005833	hemoglobin complex	0.0449449	6.86972
ONECUT1	ONECUT1	one cut homeobox 1	0	ONECUT1	One cut homeobox 1	GO:0005634	nucleus	0.980941	0.828547
NELL1	NELL1	NEL-like 1 (chicken)	0	NELL1	cDNA FLJ45906 fis, clone OCBBF3026979, highly similar to Protein kinase C-binding protein NELL1	GO:0048471	perinuclear region of cytoplasm	0.588649	0.966055
NELL1	NELL1	NEL-like 1 (chicken)	0	NELL1	cDNA FLJ45906 fis, clone OCBBF3026979, highly similar to Protein kinase C-binding protein NELL1	GO:0005576	extracellular region	1.42584e-08	1.87406
NELL1	NELL1	NEL-like 1 (chicken)	0	NELL1	cDNA FLJ45906 fis, clone OCBBF3026979, highly similar to Protein kinase C-binding protein NELL1	GO:0005634	nucleus	0.980941	0.828547
NELL1	NELL1	NEL-like 1 (chicken)	0	NELL1	cDNA FLJ45906 fis, clone OCBBF3026979, highly similar to Protein kinase C-binding protein NELL1	GO:0005635	nuclear envelope	0.980564	0.251331
NELL1	NELL1	NEL-like 1 (chicken)	0	NELL1	cDNA FLJ45906 fis, clone OCBBF3026979, highly similar to Protein kinase C-binding protein NELL1	GO:0005737	cytoplasm	0.870074	0.908128
CCND1	CCND1	Cyclin D1	5e-66	CCND1	cDNA FLJ51281, highly similar to G1/S-specific cyclin-D1	GO:0005622	intracellular	0.999904	0.441231
CCND1	CCND1	Cyclin D1	5e-66	CCND1	cDNA FLJ51281, highly similar to G1/S-specific cyclin-D1	GO:0017053	transcriptional repressor complex	0.104194	2.33311
CCND1	CCND1	Cyclin D1	5e-66	CCND1	cDNA FLJ51281, highly similar to G1/S-specific cyclin-D1	GO:0000307	cyclin-dependent protein kinase holoenzyme complex	0.273015	3.43486
CCND1	CCND1	Cyclin D1	5e-66	CCND1	cDNA FLJ51281, highly similar to G1/S-specific cyclin-D1	GO:0005654	nucleoplasm	0.976946	0.681921
CCND1	CCND1	Cyclin D1	5e-66	CCND1	cDNA FLJ51281, highly similar to G1/S-specific cyclin-D1	GO:0005923	tight junction	0.851932	0.588834
CCND1	CCND1	Cyclin D1	5e-66	CCND1	cDNA FLJ51281, highly similar to G1/S-specific cyclin-D1	GO:0005634	nucleus	0.980941	0.828547
CCND1	CCND1	Cyclin D1	5e-66	CCND1	cDNA FLJ51281, highly similar to G1/S-specific cyclin-D1	GO:0005829	cytosol	0.837223	0.893784
CCND1	CCND1	Cyclin D1	5e-66	CCND1	cDNA FLJ51281, highly similar to G1/S-specific cyclin-D1	GO:0005737	cytoplasm	0.870074	0.908128
CCND1	CCND1	Cyclin D1	5e-66	CCND1	cDNA FLJ51281, highly similar to G1/S-specific cyclin-D1	GO:0016020	membrane	0.70879	0.959525
NTS	NTS	neurotensin	2e-81	NTS	Neurotensin, isoform CRA_a	GO:0030133	transport vesicle	0.248714	1.78349
NTS	NTS	neurotensin	2e-81	NTS	Neurotensin, isoform CRA_a	GO:0005576	extracellular region	1.42584e-08	1.87406
NTS	NTS	neurotensin	2e-81	NTS	Neurotensin, isoform CRA_a	GO:0031410	cytoplasmic vesicle	0.616392	0.94703
HSPA6	HSPA6	heat shock 70kDa protein 6 (HSP70B')	0	HSPA6	cDNA, FLJ93166, highly similar to Homo sapiens heat shock 70kDa protein 6 (HSP70B') (HSPA6), mRNA	GO:0008180	COP9 signalosome	0.370068	1.58532
NR4A3	NR4A3	nuclear receptor subfamily 4, group A, member 3	0	NR4A3	Putative uncharacterized protein DKFZp779O0162	GO:0005634	nucleus	0.980941	0.828547
NR4A3	NR4A3	nuclear receptor subfamily 4, group A, member 3	0	NR4A3	Putative uncharacterized protein DKFZp779O0162	GO:0005667	transcription factor complex	0.00409846	2.29558
NR4A3	NR4A3	nuclear receptor subfamily 4, group A, member 3	0	NR4A3	Putative uncharacterized protein DKFZp779O0162	GO:0005654	nucleoplasm	0.976946	0.681921
CLEC6A	CLEC6A	C-type lectin domain family 6 member A	4e-87	CLEC6A	C-type lectin domain family 6 member A	GO:0016020	membrane	0.70879	0.959525
CLEC6A	CLEC6A	C-type lectin domain family 6 member A	4e-87	CLEC6A	C-type lectin domain family 6 member A	GO:0016021	integral component of membrane	0.509843	1.00109
IL1F10	IL1F10	interleukin 1 family, member 10 (theta)	2e-72	IL1F10	Interleukin-1 family member 10	GO:0005576	extracellular region	1.42584e-08	1.87406
IL1F10	IL1F10	interleukin 1 family, member 10 (theta)	2e-72	IL1F10	Interleukin-1 family member 10	GO:0005615	extracellular space	7.27891e-05	1.87245
PROP1	PROP1	Prophet of POU1F1	2e-77	PROP1	Homeobox protein prophet of Pit-1	GO:0005667	transcription factor complex	0.00409846	2.29558
PROP1	PROP1	Prophet of POU1F1	2e-77	PROP1	Homeobox protein prophet of Pit-1	GO:0005634	nucleus	0.980941	0.828547
EFS	EFS	embryonal Fyn-associated substrate	0	EFS	Embryonal Fyn-associated substrate	GO:0005737	cytoplasm	0.870074	0.908128
DPEP2	DPEP2	dipeptidase 2	0	DPEP2	Dipeptidase 2, isoform CRA_b	GO:0005886	plasma membrane	0.365938	1.03681
DPEP2	DPEP2	dipeptidase 2	0	DPEP2	Dipeptidase 2, isoform CRA_b	GO:0031225	anchored component of membrane	0.0124401	2.41514
DPEP2	DPEP2	dipeptidase 2	0	DPEP2	Dipeptidase 2, isoform CRA_b	GO:0016020	membrane	0.70879	0.959525
C3H22orf46	C3H22orf46	chromosome 3 open reading frame, human C22orf46	2e-78	C22orf46	Uncharacterized protein C22orf46	GO:0005576	extracellular region	1.42584e-08	1.87406
SLC38A5	SLC38A5	solute carrier family 38, member 5	0	SLC38A5	Sodium-coupled neutral amino acid transporter 5	GO:0016020	membrane	0.70879	0.959525
SLC38A5	SLC38A5	solute carrier family 38, member 5	0	SLC38A5	Sodium-coupled neutral amino acid transporter 5	GO:0005886	plasma membrane	0.365938	1.03681
SLC38A5	SLC38A5	solute carrier family 38, member 5	0	SLC38A5	Sodium-coupled neutral amino acid transporter 5	GO:0016021	integral component of membrane	0.509843	1.00109
GSTA1-1	GSTA1-1	Glutathione S-transferase	4e-107	GSTA1	Glutathione S-transferase A1	GO:0005737	cytoplasm	0.870074	0.908128
GSTA1-1	GSTA1-1	Glutathione S-transferase	4e-107	GSTA1	Glutathione S-transferase A1	GO:0005575	cellular_component	0.360345	1.10594
GSTA1-1	GSTA1-1	Glutathione S-transferase	4e-107	GSTA1	Glutathione S-transferase A1	GO:0005829	cytosol	0.837223	0.893784
COL27A1	COL27A1	collagen, type XXVII, alpha 1	0	COL27A1	Collagen alpha-1(XXVII) chain	GO:0005581	collagen	0.0307133	2.28991
COL27A1	COL27A1	collagen, type XXVII, alpha 1	0	COL27A1	Collagen alpha-1(XXVII) chain	GO:0005578	proteinaceous extracellular matrix	0.442945	1.08851
COL27A1	COL27A1	collagen, type XXVII, alpha 1	0	COL27A1	Collagen alpha-1(XXVII) chain	GO:0005788	endoplasmic reticulum lumen	0.465425	1.10406
COL27A1	COL27A1	collagen, type XXVII, alpha 1	0	COL27A1	Collagen alpha-1(XXVII) chain	GO:0005576	extracellular region	1.42584e-08	1.87406
COL27A1	COL27A1	collagen, type XXVII, alpha 1	0	COL27A1	Collagen alpha-1(XXVII) chain	GO:0005583	fibrillar collagen	0.119761	10.3046
LOC101117997	LOC101117997	uncharacterized LOC101117997	2e-57	EN1	Homeobox protein engrailed-1	GO:0005634	nucleus	0.980941	0.828547
CHRNA3	CHRNA3	cholinergic receptor, nicotinic, alpha 3 (neuronal)	0	CHRNA3	cDNA FLJ57492, highly similar to Neuronal acetylcholine receptor protein subunit alpha-3	GO:0030054	cell junction	0.852199	0.788868
CHRNA3	CHRNA3	cholinergic receptor, nicotinic, alpha 3 (neuronal)	0	CHRNA3	cDNA FLJ57492, highly similar to Neuronal acetylcholine receptor protein subunit alpha-3	GO:0005886	plasma membrane	0.365938	1.03681
CHRNA3	CHRNA3	cholinergic receptor, nicotinic, alpha 3 (neuronal)	0	CHRNA3	cDNA FLJ57492, highly similar to Neuronal acetylcholine receptor protein subunit alpha-3	GO:0045202	synapse	0.179942	1.31199
CHRNA3	CHRNA3	cholinergic receptor, nicotinic, alpha 3 (neuronal)	0	CHRNA3	cDNA FLJ57492, highly similar to Neuronal acetylcholine receptor protein subunit alpha-3	GO:0030425	dendrite	0.229575	1.33826
CHRNA3	CHRNA3	cholinergic receptor, nicotinic, alpha 3 (neuronal)	0	CHRNA3	cDNA FLJ57492, highly similar to Neuronal acetylcholine receptor protein subunit alpha-3	GO:0045211	postsynaptic membrane	0.550198	1.00806
CHRNA3	CHRNA3	cholinergic receptor, nicotinic, alpha 3 (neuronal)	0	CHRNA3	cDNA FLJ57492, highly similar to Neuronal acetylcholine receptor protein subunit alpha-3	GO:0043025	neuronal cell body	0.399262	1.14026
CHRNA3	CHRNA3	cholinergic receptor, nicotinic, alpha 3 (neuronal)	0	CHRNA3	cDNA FLJ57492, highly similar to Neuronal acetylcholine receptor protein subunit alpha-3	GO:0014069	postsynaptic density	0.968741	0.286239
CHRNA3	CHRNA3	cholinergic receptor, nicotinic, alpha 3 (neuronal)	0	CHRNA3	cDNA FLJ57492, highly similar to Neuronal acetylcholine receptor protein subunit alpha-3	GO:0005892	acetylcholine-gated channel complex	0.118622	3.63691
CHRNA3	CHRNA3	cholinergic receptor, nicotinic, alpha 3 (neuronal)	0	CHRNA3	cDNA FLJ57492, highly similar to Neuronal acetylcholine receptor protein subunit alpha-3	GO:0016020	membrane	0.70879	0.959525
CHRNA3	CHRNA3	cholinergic receptor, nicotinic, alpha 3 (neuronal)	0	CHRNA3	cDNA FLJ57492, highly similar to Neuronal acetylcholine receptor protein subunit alpha-3	GO:0016021	integral component of membrane	0.509843	1.00109
RESP18	RESP18	regulated endocrine-specific protein 18 homolog (rat)	8e-47	RESP18	Regulated endocrine-specific protein 18	GO:0005794	Golgi apparatus	0.864628	0.821238
RESP18	RESP18	regulated endocrine-specific protein 18 homolog (rat)	8e-47	RESP18	Regulated endocrine-specific protein 18	GO:0048237	rough endoplasmic reticulum lumen	0.0912402	15.4569
RESP18	RESP18	regulated endocrine-specific protein 18 homolog (rat)	8e-47	RESP18	Regulated endocrine-specific protein 18	GO:0005783	endoplasmic reticulum	0.742679	0.90143
RESP18	RESP18	regulated endocrine-specific protein 18 homolog (rat)	8e-47	RESP18	Regulated endocrine-specific protein 18	GO:0043204	perikaryon	0.0677286	2.74789
RESP18	RESP18	regulated endocrine-specific protein 18 homolog (rat)	8e-47	RESP18	Regulated endocrine-specific protein 18	GO:0005576	extracellular region	1.42584e-08	1.87406
RESP18	RESP18	regulated endocrine-specific protein 18 homolog (rat)	8e-47	RESP18	Regulated endocrine-specific protein 18	GO:0030141	secretory granule	0.143938	1.86227
MAB21L2	MAB21L2	mab-21-like 2 (C. elegans)	0	MAB21L2	Protein mab-21-like 2	GO:0005634	nucleus	0.980941	0.828547
TMEM247	TMEM247	transmembrane protein 247	4e-90	TMEM247	Transmembrane protein 247	GO:0016020	membrane	0.70879	0.959525
TMEM247	TMEM247	transmembrane protein 247	4e-90	TMEM247	Transmembrane protein 247	GO:0005783	endoplasmic reticulum	0.742679	0.90143
TMEM247	TMEM247	transmembrane protein 247	4e-90	TMEM247	Transmembrane protein 247	GO:0016021	integral component of membrane	0.509843	1.00109
CA5A	CA5A	carbonic anhydrase VA, mitochondrial	9e-134	CA5A	Carbonic anhydrase 5A, mitochondrial	GO:0005739	mitochondrion	0.999926	0.506145
CA5A	CA5A	carbonic anhydrase VA, mitochondrial	9e-134	CA5A	Carbonic anhydrase 5A, mitochondrial	GO:0005759	mitochondrial matrix	0.947117	0.517385
FCGR1A	FCGR1A	Fc fragment of IgG, high affinity Ia, receptor (CD64)	3e-135	FCGR1A	High affinity immunoglobulin gamma Fc receptor I	GO:0005886	plasma membrane	0.365938	1.03681
FCGR1A	FCGR1A	Fc fragment of IgG, high affinity Ia, receptor (CD64)	3e-135	FCGR1A	High affinity immunoglobulin gamma Fc receptor I	GO:0016020	membrane	0.70879	0.959525
FCGR1A	FCGR1A	Fc fragment of IgG, high affinity Ia, receptor (CD64)	3e-135	FCGR1A	High affinity immunoglobulin gamma Fc receptor I	GO:0031901	early endosome membrane	0.484991	1.15927
FCGR1A	FCGR1A	Fc fragment of IgG, high affinity Ia, receptor (CD64)	3e-135	FCGR1A	High affinity immunoglobulin gamma Fc receptor I	GO:0016021	integral component of membrane	0.509843	1.00109
FCGR1A	FCGR1A	Fc fragment of IgG, high affinity Ia, receptor (CD64)	3e-135	FCGR1A	High affinity immunoglobulin gamma Fc receptor I	GO:0030669	clathrin-coated endocytic vesicle membrane	0.161941	2.94417
ELSPBP1	ELSPBP1	epididymal sperm binding protein 1	3e-107	ELSPBP1	Epididymal sperm-binding protein 1	GO:0005576	extracellular region	1.42584e-08	1.87406
LOC101103872	LOC101103872	interferon alpha-14-like	1e-47	IFNA14	Interferon alpha-14	GO:0005576	extracellular region	1.42584e-08	1.87406
LOC101103872	LOC101103872	interferon alpha-14-like	1e-47	IFNA14	Interferon alpha-14	GO:0005615	extracellular space	7.27891e-05	1.87245
FHIT	FHIT	Fragile histidine triad protein	4e-65	FHIT	FHIT	GO:0043231	intracellular membrane-bounded organelle	0.598079	0.960428
FHIT	FHIT	Fragile histidine triad protein	4e-65	FHIT	FHIT	GO:0005829	cytosol	0.837223	0.893784
FHIT	FHIT	Fragile histidine triad protein	4e-65	FHIT	FHIT	GO:0005737	cytoplasm	0.870074	0.908128
OTX2	OTX2	Homeobox protein OTX2	3e-149	OTX2	Homeobox protein OTX2	GO:0005634	nucleus	0.980941	0.828547
OTX2	OTX2	Homeobox protein OTX2	3e-149	OTX2	Homeobox protein OTX2	GO:0030426	growth cone	0.78242	0.694691
OTX2	OTX2	Homeobox protein OTX2	3e-149	OTX2	Homeobox protein OTX2	GO:0005737	cytoplasm	0.870074	0.908128
OTX2	OTX2	Homeobox protein OTX2	3e-149	OTX2	Homeobox protein OTX2	GO:0043234	protein complex	0.765612	0.818305
SV2A	SV2A	synaptic vesicle glycoprotein 2A	0	SV2A	cDNA FLJ75880, highly similar to Homo sapiens synaptic vesicle glycoprotein 2A (SV2A), mRNA	GO:0048786	presynaptic active zone	0.339309	2.57615
SV2A	SV2A	synaptic vesicle glycoprotein 2A	0	SV2A	cDNA FLJ75880, highly similar to Homo sapiens synaptic vesicle glycoprotein 2A (SV2A), mRNA	GO:0043005	neuron projection	0.368277	1.18899
SV2A	SV2A	synaptic vesicle glycoprotein 2A	0	SV2A	cDNA FLJ75880, highly similar to Homo sapiens synaptic vesicle glycoprotein 2A (SV2A), mRNA	GO:0031594	neuromuscular junction	0.0560953	2.94417
SV2A	SV2A	synaptic vesicle glycoprotein 2A	0	SV2A	cDNA FLJ75880, highly similar to Homo sapiens synaptic vesicle glycoprotein 2A (SV2A), mRNA	GO:0030054	cell junction	0.852199	0.788868
SV2A	SV2A	synaptic vesicle glycoprotein 2A	0	SV2A	cDNA FLJ75880, highly similar to Homo sapiens synaptic vesicle glycoprotein 2A (SV2A), mRNA	GO:0005783	endoplasmic reticulum	0.742679	0.90143
SV2A	SV2A	synaptic vesicle glycoprotein 2A	0	SV2A	cDNA FLJ75880, highly similar to Homo sapiens synaptic vesicle glycoprotein 2A (SV2A), mRNA	GO:0045202	synapse	0.179942	1.31199
SV2A	SV2A	synaptic vesicle glycoprotein 2A	0	SV2A	cDNA FLJ75880, highly similar to Homo sapiens synaptic vesicle glycoprotein 2A (SV2A), mRNA	GO:0031410	cytoplasmic vesicle	0.616392	0.94703
SV2A	SV2A	synaptic vesicle glycoprotein 2A	0	SV2A	cDNA FLJ75880, highly similar to Homo sapiens synaptic vesicle glycoprotein 2A (SV2A), mRNA	GO:0008021	synaptic vesicle	0.073355	2.13198
SV2A	SV2A	synaptic vesicle glycoprotein 2A	0	SV2A	cDNA FLJ75880, highly similar to Homo sapiens synaptic vesicle glycoprotein 2A (SV2A), mRNA	GO:0005737	cytoplasm	0.870074	0.908128
SV2A	SV2A	synaptic vesicle glycoprotein 2A	0	SV2A	cDNA FLJ75880, highly similar to Homo sapiens synaptic vesicle glycoprotein 2A (SV2A), mRNA	GO:0016020	membrane	0.70879	0.959525
SV2A	SV2A	synaptic vesicle glycoprotein 2A	0	SV2A	cDNA FLJ75880, highly similar to Homo sapiens synaptic vesicle glycoprotein 2A (SV2A), mRNA	GO:0005911	cell-cell junction	0.566293	1.00533
SV2A	SV2A	synaptic vesicle glycoprotein 2A	0	SV2A	cDNA FLJ75880, highly similar to Homo sapiens synaptic vesicle glycoprotein 2A (SV2A), mRNA	GO:0030672	synaptic vesicle membrane	0.215352	1.93211
SV2A	SV2A	synaptic vesicle glycoprotein 2A	0	SV2A	cDNA FLJ75880, highly similar to Homo sapiens synaptic vesicle glycoprotein 2A (SV2A), mRNA	GO:0016021	integral component of membrane	0.509843	1.00109
BAI2	BAI2	brain-specific angiogenesis inhibitor 2	0	BAI2	cDNA FLJ55343, highly similar to Brain-specific angiogenesis inhibitor 2	GO:0005886	plasma membrane	0.365938	1.03681
BAI2	BAI2	brain-specific angiogenesis inhibitor 2	0	BAI2	cDNA FLJ55343, highly similar to Brain-specific angiogenesis inhibitor 2	GO:0016020	membrane	0.70879	0.959525
BAI2	BAI2	brain-specific angiogenesis inhibitor 2	0	BAI2	cDNA FLJ55343, highly similar to Brain-specific angiogenesis inhibitor 2	GO:0016021	integral component of membrane	0.509843	1.00109
CADM2	CADM2	cell adhesion molecule 2	0	CADM2	cDNA FLJ61287, highly similar to Mus musculus cell adhesion molecule 2 (Cadm2), mRNA	GO:0030424	axon	0.280508	1.30852
CADM2	CADM2	cell adhesion molecule 2	0	CADM2	cDNA FLJ61287, highly similar to Mus musculus cell adhesion molecule 2 (Cadm2), mRNA	GO:0030054	cell junction	0.852199	0.788868
CADM2	CADM2	cell adhesion molecule 2	0	CADM2	cDNA FLJ61287, highly similar to Mus musculus cell adhesion molecule 2 (Cadm2), mRNA	GO:0005886	plasma membrane	0.365938	1.03681
CADM2	CADM2	cell adhesion molecule 2	0	CADM2	cDNA FLJ61287, highly similar to Mus musculus cell adhesion molecule 2 (Cadm2), mRNA	GO:0045202	synapse	0.179942	1.31199
CADM2	CADM2	cell adhesion molecule 2	0	CADM2	cDNA FLJ61287, highly similar to Mus musculus cell adhesion molecule 2 (Cadm2), mRNA	GO:0042995	cell projection	0.979735	0.565151
CADM2	CADM2	cell adhesion molecule 2	0	CADM2	cDNA FLJ61287, highly similar to Mus musculus cell adhesion molecule 2 (Cadm2), mRNA	GO:0032809	neuronal cell body membrane	0.200057	5.15229
CADM2	CADM2	cell adhesion molecule 2	0	CADM2	cDNA FLJ61287, highly similar to Mus musculus cell adhesion molecule 2 (Cadm2), mRNA	GO:0005737	cytoplasm	0.870074	0.908128
CADM2	CADM2	cell adhesion molecule 2	0	CADM2	cDNA FLJ61287, highly similar to Mus musculus cell adhesion molecule 2 (Cadm2), mRNA	GO:0016020	membrane	0.70879	0.959525
CADM2	CADM2	cell adhesion molecule 2	0	CADM2	cDNA FLJ61287, highly similar to Mus musculus cell adhesion molecule 2 (Cadm2), mRNA	GO:0016021	integral component of membrane	0.509843	1.00109
TMEM139	TMEM139	transmembrane protein 139	1e-63	TMEM139	Transmembrane protein 139	GO:0016020	membrane	0.70879	0.959525
TMEM139	TMEM139	transmembrane protein 139	1e-63	TMEM139	Transmembrane protein 139	GO:0016021	integral component of membrane	0.509843	1.00109
UHRF1	UHRF1	ubiquitin-like with PHD and ring finger domains 1	0	UHRF1	cDNA FLJ60383, highly similar to Ubiquitin-like PHD and RING fingerdomain-containing protein 1 (EC 6.3.2.-)	GO:0000792	heterochromatin	0.0470958	4.03223
UHRF1	UHRF1	ubiquitin-like with PHD and ring finger domains 1	0	UHRF1	cDNA FLJ60383, highly similar to Ubiquitin-like PHD and RING fingerdomain-containing protein 1 (EC 6.3.2.-)	GO:0000790	nuclear chromatin	0.582813	0.997218
UHRF1	UHRF1	ubiquitin-like with PHD and ring finger domains 1	0	UHRF1	cDNA FLJ60383, highly similar to Ubiquitin-like PHD and RING fingerdomain-containing protein 1 (EC 6.3.2.-)	GO:0000791	euchromatin	0.147386	7.72844
UHRF1	UHRF1	ubiquitin-like with PHD and ring finger domains 1	0	UHRF1	cDNA FLJ60383, highly similar to Ubiquitin-like PHD and RING fingerdomain-containing protein 1 (EC 6.3.2.-)	GO:0005657	replication fork	0.360032	2.37798
UHRF1	UHRF1	ubiquitin-like with PHD and ring finger domains 1	0	UHRF1	cDNA FLJ60383, highly similar to Ubiquitin-like PHD and RING fingerdomain-containing protein 1 (EC 6.3.2.-)	GO:0005634	nucleus	0.980941	0.828547
UHRF1	UHRF1	ubiquitin-like with PHD and ring finger domains 1	0	UHRF1	cDNA FLJ60383, highly similar to Ubiquitin-like PHD and RING fingerdomain-containing protein 1 (EC 6.3.2.-)	GO:0016363	nuclear matrix	0.523998	1.09107
NNOS	NNOS	Nitric oxide synthase, brain	0	NOS1	NOS1 protein	GO:0045202	synapse	0.179942	1.31199
NNOS	NNOS	Nitric oxide synthase, brain	0	NOS1	NOS1 protein	GO:0042995	cell projection	0.979735	0.565151
NNOS	NNOS	Nitric oxide synthase, brain	0	NOS1	NOS1 protein	GO:0005856	cytoskeleton	0.992714	0.616594
NNOS	NNOS	Nitric oxide synthase, brain	0	NOS1	NOS1 protein	GO:0043234	protein complex	0.765612	0.818305
NNOS	NNOS	Nitric oxide synthase, brain	0	NOS1	NOS1 protein	GO:0048471	perinuclear region of cytoplasm	0.588649	0.966055
NNOS	NNOS	Nitric oxide synthase, brain	0	NOS1	NOS1 protein	GO:0005886	plasma membrane	0.365938	1.03681
NNOS	NNOS	Nitric oxide synthase, brain	0	NOS1	NOS1 protein	GO:0005829	cytosol	0.837223	0.893784
NNOS	NNOS	Nitric oxide synthase, brain	0	NOS1	NOS1 protein	GO:0005737	cytoplasm	0.870074	0.908128
NNOS	NNOS	Nitric oxide synthase, brain	0	NOS1	NOS1 protein	GO:0043197	dendritic spine	0.477003	1.17394
NNOS	NNOS	Nitric oxide synthase, brain	0	NOS1	NOS1 protein	GO:0042383	sarcolemma	0.236586	1.64873
NNOS	NNOS	Nitric oxide synthase, brain	0	NOS1	NOS1 protein	GO:0001917	photoreceptor inner segment	0.519571	1.40517
NNOS	NNOS	Nitric oxide synthase, brain	0	NOS1	NOS1 protein	GO:0016529	sarcoplasmic reticulum	0.42546	1.40517
NNOS	NNOS	Nitric oxide synthase, brain	0	NOS1	NOS1 protein	GO:0016020	membrane	0.70879	0.959525
SIK1	SIK1	salt-inducible kinase 1	0	SIK1	Serine/threonine-protein kinase SIK1	GO:0005634	nucleus	0.980941	0.828547
SIK1	SIK1	salt-inducible kinase 1	0	SIK1	Serine/threonine-protein kinase SIK1	GO:0005829	cytosol	0.837223	0.893784
SIK1	SIK1	salt-inducible kinase 1	0	SIK1	Serine/threonine-protein kinase SIK1	GO:0005737	cytoplasm	0.870074	0.908128
VGLL3	VGLL3	vestigial like 3 (Drosophila)	1e-124	VGLL3	Transcription cofactor vestigial-like protein 3	GO:0005634	nucleus	0.980941	0.828547
TRIM40	TRIM40	tripartite motif containing 40	2e-72	TRIM40	Tripartite motif-containing protein 40	GO:0005622	intracellular	0.999904	0.441231
LOC101115400	LOC101115400	putative RNA polymerase II subunit A C-terminal domain phosphatase SSU72-like protein 1-like	7e-67	SSU72	cDNA FLJ60055, highly similar to Rattus norvegicus Ssu72 RNA polymerase II CTD phosphatase homolog, mRNA	GO:0005737	cytoplasm	0.870074	0.908128
LOC101115400	LOC101115400	putative RNA polymerase II subunit A C-terminal domain phosphatase SSU72-like protein 1-like	7e-67	SSU72	cDNA FLJ60055, highly similar to Rattus norvegicus Ssu72 RNA polymerase II CTD phosphatase homolog, mRNA	GO:0005634	nucleus	0.980941	0.828547
CTCFL	CTCFL	CCCTC-binding factor (zinc finger protein)-like	0	CTCFL	BORIS transcription factor transcript variant A4	GO:0005694	chromosome	0.531675	1.00905
CTCFL	CTCFL	CCCTC-binding factor (zinc finger protein)-like	0	CTCFL	BORIS transcription factor transcript variant A4	GO:0005634	nucleus	0.980941	0.828547
CTCFL	CTCFL	CCCTC-binding factor (zinc finger protein)-like	0	CTCFL	BORIS transcription factor transcript variant A4	GO:0005737	cytoplasm	0.870074	0.908128
EMID1	EMID1	EMI domain containing 1	3e-128	EMID1	EMI domain-containing protein 1	GO:0005581	collagen	0.0307133	2.28991
EMID1	EMID1	EMI domain containing 1	3e-128	EMID1	EMI domain-containing protein 1	GO:0005794	Golgi apparatus	0.864628	0.821238
EMID1	EMID1	EMI domain containing 1	3e-128	EMID1	EMI domain-containing protein 1	GO:0005783	endoplasmic reticulum	0.742679	0.90143
EMID1	EMID1	EMI domain containing 1	3e-128	EMID1	EMI domain-containing protein 1	GO:0005578	proteinaceous extracellular matrix	0.442945	1.08851
EMID1	EMID1	EMI domain containing 1	3e-128	EMID1	EMI domain-containing protein 1	GO:0005576	extracellular region	1.42584e-08	1.87406
OAS2	OAS2	2'-5'-oligoadenylate synthetase 2, 69/71kDa	3e-152	OAS3	cDNA FLJ78682, highly similar to Homo sapiens 2'-5'-oligoadenylate synthetase 3, 100kDa (OAS3), mRNA	GO:0005634	nucleus	0.980941	0.828547
OAS2	OAS2	2'-5'-oligoadenylate synthetase 2, 69/71kDa	3e-152	OAS3	cDNA FLJ78682, highly similar to Homo sapiens 2'-5'-oligoadenylate synthetase 3, 100kDa (OAS3), mRNA	GO:0043231	intracellular membrane-bounded organelle	0.598079	0.960428
OAS2	OAS2	2'-5'-oligoadenylate synthetase 2, 69/71kDa	3e-152	OAS3	cDNA FLJ78682, highly similar to Homo sapiens 2'-5'-oligoadenylate synthetase 3, 100kDa (OAS3), mRNA	GO:0005829	cytosol	0.837223	0.893784
OAS2	OAS2	2'-5'-oligoadenylate synthetase 2, 69/71kDa	3e-152	OAS3	cDNA FLJ78682, highly similar to Homo sapiens 2'-5'-oligoadenylate synthetase 3, 100kDa (OAS3), mRNA	GO:0005737	cytoplasm	0.870074	0.908128
CD28	CD28	T-cell specific surface glycoprotein CD28	4e-87	CD28	T-cell-specific surface glycoprotein CD28	GO:0005886	plasma membrane	0.365938	1.03681
CD28	CD28	T-cell specific surface glycoprotein CD28	4e-87	CD28	T-cell-specific surface glycoprotein CD28	GO:0005829	cytosol	0.837223	0.893784
CD28	CD28	T-cell specific surface glycoprotein CD28	4e-87	CD28	T-cell-specific surface glycoprotein CD28	GO:0016020	membrane	0.70879	0.959525
CD28	CD28	T-cell specific surface glycoprotein CD28	4e-87	CD28	T-cell-specific surface glycoprotein CD28	GO:0005887	integral component of plasma membrane	0.430295	1.04301
CD28	CD28	T-cell specific surface glycoprotein CD28	4e-87	CD28	T-cell-specific surface glycoprotein CD28	GO:0016021	integral component of membrane	0.509843	1.00109
CD28	CD28	T-cell specific surface glycoprotein CD28	4e-87	CD28	T-cell-specific surface glycoprotein CD28	GO:0009897	external side of plasma membrane	0.240979	1.37394
RCOR2	RCOR2	REST corepressor 2	0	RCOR2	REST corepressor 2	GO:0005667	transcription factor complex	0.00409846	2.29558
RCOR2	RCOR2	REST corepressor 2	0	RCOR2	REST corepressor 2	GO:0005634	nucleus	0.980941	0.828547
RCOR2	RCOR2	REST corepressor 2	0	RCOR2	REST corepressor 2	GO:0000785	chromatin	0.306045	1.45477
ASB3	ASB3	ankyrin repeat and SOCS box containing 3	0	GPR75	Probable G-protein coupled receptor 75	GO:0005886	plasma membrane	0.365938	1.03681
ASB3	ASB3	ankyrin repeat and SOCS box containing 3	0	GPR75	Probable G-protein coupled receptor 75	GO:0016020	membrane	0.70879	0.959525
ASB3	ASB3	ankyrin repeat and SOCS box containing 3	0	GPR75	Probable G-protein coupled receptor 75	GO:0005887	integral component of plasma membrane	0.430295	1.04301
ASB3	ASB3	ankyrin repeat and SOCS box containing 3	0	GPR75	Probable G-protein coupled receptor 75	GO:0016021	integral component of membrane	0.509843	1.00109
LOC101104625	LOC101104625	putative olfactory receptor 2B3-like	1e-80	OR2B3	Putative olfactory receptor 2B3	GO:0005886	plasma membrane	0.365938	1.03681
LOC101104625	LOC101104625	putative olfactory receptor 2B3-like	1e-80	OR2B3	Putative olfactory receptor 2B3	GO:0016020	membrane	0.70879	0.959525
LOC101104625	LOC101104625	putative olfactory receptor 2B3-like	1e-80	OR2B3	Putative olfactory receptor 2B3	GO:0016021	integral component of membrane	0.509843	1.00109
ZNF33B	ZNF33B	Zinc finger protein 33B	5e-39	ZNF33B	cDNA FLJ53401, highly similar to Zinc finger protein 11B	GO:0005622	intracellular	0.999904	0.441231
ZNF33B	ZNF33B	Zinc finger protein 33B	5e-39	ZNF33B	cDNA FLJ53401, highly similar to Zinc finger protein 11B	GO:0005634	nucleus	0.980941	0.828547
SYNM	SYNM	synemin, intermediate filament protein	0	SYNM	Synemin	GO:0005882	intermediate filament	0.000378452	3.29409
SYNM	SYNM	synemin, intermediate filament protein	0	SYNM	Synemin	GO:0060053	neurofilament cytoskeleton	0.119761	10.3046
SYNM	SYNM	synemin, intermediate filament protein	0	SYNM	Synemin	GO:0030054	cell junction	0.852199	0.788868
SYNM	SYNM	synemin, intermediate filament protein	0	SYNM	Synemin	GO:0005737	cytoplasm	0.870074	0.908128
SYNM	SYNM	synemin, intermediate filament protein	0	SYNM	Synemin	GO:0005912	adherens junction	0.53734	1.12414
SYNM	SYNM	synemin, intermediate filament protein	0	SYNM	Synemin	GO:0016020	membrane	0.70879	0.959525
SYNM	SYNM	synemin, intermediate filament protein	0	SYNM	Synemin	GO:0043034	costamere	0.487969	1.54569
SYNM	SYNM	synemin, intermediate filament protein	0	SYNM	Synemin	GO:0005856	cytoskeleton	0.992714	0.616594
DNAJB1	DNAJB1	DnaJ (Hsp40) homolog, subfamily B, member 1	0	DNAJB1	DnaJ homolog subfamily B member 1	GO:0005737	cytoplasm	0.870074	0.908128
DNAJB1	DNAJB1	DnaJ (Hsp40) homolog, subfamily B, member 1	0	DNAJB1	DnaJ homolog subfamily B member 1	GO:0005730	nucleolus	0.999952	0.491944
DNAJB1	DNAJB1	DnaJ (Hsp40) homolog, subfamily B, member 1	0	DNAJB1	DnaJ homolog subfamily B member 1	GO:0005634	nucleus	0.980941	0.828547
NEFM	NEFM	neurofilament, medium polypeptide	0	NEFM	NEFM protein	GO:0005882	intermediate filament	0.000378452	3.29409
NEFM	NEFM	neurofilament, medium polypeptide	0	NEFM	NEFM protein	GO:0030424	axon	0.280508	1.30852
NEFM	NEFM	neurofilament, medium polypeptide	0	NEFM	NEFM protein	GO:0043005	neuron projection	0.368277	1.18899
NEFM	NEFM	neurofilament, medium polypeptide	0	NEFM	NEFM protein	GO:0031594	neuromuscular junction	0.0560953	2.94417
NEFM	NEFM	neurofilament, medium polypeptide	0	NEFM	NEFM protein	GO:0005883	neurofilament	0.295822	3.09138
NEFM	NEFM	neurofilament, medium polypeptide	0	NEFM	NEFM protein	GO:0005737	cytoplasm	0.870074	0.908128
LOC101108727	LOC101108727	melanoma-associated antigen 10-like	5e-56	MAGEA8	Melanoma-associated antigen 8	GO:0005575	cellular_component	0.360345	1.10594
KCNE1L	KCNE1L	KCNE1-like	3e-47	KCNE1L	Potassium voltage-gated channel subfamily E member 1-like protein	GO:0016020	membrane	0.70879	0.959525
KCNE1L	KCNE1L	KCNE1-like	3e-47	KCNE1L	Potassium voltage-gated channel subfamily E member 1-like protein	GO:0008076	voltage-gated potassium channel complex	0.190503	1.81846
KCNE1L	KCNE1L	KCNE1-like	3e-47	KCNE1L	Potassium voltage-gated channel subfamily E member 1-like protein	GO:0016021	integral component of membrane	0.509843	1.00109
LOC101122142	LOC101122142	butyrophilin subfamily 3 member A3-like	3e-105	BTN3A3	Butyrophilin subfamily 3 member A3	GO:0016020	membrane	0.70879	0.959525
LOC101122142	LOC101122142	butyrophilin subfamily 3 member A3-like	3e-105	BTN3A3	Butyrophilin subfamily 3 member A3	GO:0005886	plasma membrane	0.365938	1.03681
LOC101122142	LOC101122142	butyrophilin subfamily 3 member A3-like	3e-105	BTN3A3	Butyrophilin subfamily 3 member A3	GO:0016021	integral component of membrane	0.509843	1.00109
DBN1	DBN1	drebrin 1	0	DBN1	cDNA FLJ36806 fis, clone ASTRO1000165, highly similar to Drebrin	GO:0030054	cell junction	0.852199	0.788868
DBN1	DBN1	drebrin 1	0	DBN1	cDNA FLJ36806 fis, clone ASTRO1000165, highly similar to Drebrin	GO:0005886	plasma membrane	0.365938	1.03681
DBN1	DBN1	drebrin 1	0	DBN1	cDNA FLJ36806 fis, clone ASTRO1000165, highly similar to Drebrin	GO:0042641	actomyosin	0.273015	3.43486
DBN1	DBN1	drebrin 1	0	DBN1	cDNA FLJ36806 fis, clone ASTRO1000165, highly similar to Drebrin	GO:0015629	actin cytoskeleton	0.974017	0.414024
DBN1	DBN1	drebrin 1	0	DBN1	cDNA FLJ36806 fis, clone ASTRO1000165, highly similar to Drebrin	GO:0030425	dendrite	0.229575	1.33826
DBN1	DBN1	drebrin 1	0	DBN1	cDNA FLJ36806 fis, clone ASTRO1000165, highly similar to Drebrin	GO:0005622	intracellular	0.999904	0.441231
DBN1	DBN1	drebrin 1	0	DBN1	cDNA FLJ36806 fis, clone ASTRO1000165, highly similar to Drebrin	GO:0005737	cytoplasm	0.870074	0.908128
DBN1	DBN1	drebrin 1	0	DBN1	cDNA FLJ36806 fis, clone ASTRO1000165, highly similar to Drebrin	GO:0005911	cell-cell junction	0.566293	1.00533
DBN1	DBN1	drebrin 1	0	DBN1	cDNA FLJ36806 fis, clone ASTRO1000165, highly similar to Drebrin	GO:0005938	cell cortex	0.754129	0.760174
DBN1	DBN1	drebrin 1	0	DBN1	cDNA FLJ36806 fis, clone ASTRO1000165, highly similar to Drebrin	GO:0016020	membrane	0.70879	0.959525
DBN1	DBN1	drebrin 1	0	DBN1	cDNA FLJ36806 fis, clone ASTRO1000165, highly similar to Drebrin	GO:0005921	gap junction	0.627616	1.03046
PDZK1	PDZK1	PDZ domain containing 1	0	PDZK1	Na(+)/H(+) exchange regulatory cofactor NHE-RF3	GO:0005886	plasma membrane	0.365938	1.03681
PDZK1	PDZK1	PDZ domain containing 1	0	PDZK1	Na(+)/H(+) exchange regulatory cofactor NHE-RF3	GO:0031526	brush border membrane	0.137457	2.44056
PDZK1	PDZK1	PDZ domain containing 1	0	PDZK1	Na(+)/H(+) exchange regulatory cofactor NHE-RF3	GO:0005737	cytoplasm	0.870074	0.908128
PDZK1	PDZK1	PDZ domain containing 1	0	PDZK1	Na(+)/H(+) exchange regulatory cofactor NHE-RF3	GO:0016020	membrane	0.70879	0.959525
KCNIP1	KCNIP1	Kv channel interacting protein 1	8e-134	KCNIP1	Potassium channel interacting protein 1	GO:0005886	plasma membrane	0.365938	1.03681
KCNIP1	KCNIP1	Kv channel interacting protein 1	8e-134	KCNIP1	Potassium channel interacting protein 1	GO:0030425	dendrite	0.229575	1.33826
KCNIP1	KCNIP1	Kv channel interacting protein 1	8e-134	KCNIP1	Potassium channel interacting protein 1	GO:0016020	membrane	0.70879	0.959525
KCNIP1	KCNIP1	Kv channel interacting protein 1	8e-134	KCNIP1	Potassium channel interacting protein 1	GO:0043025	neuronal cell body	0.399262	1.14026
STYK1	STYK1	serine/threonine/tyrosine kinase 1	0	STYK1	Tyrosine-protein kinase STYK1	GO:0005886	plasma membrane	0.365938	1.03681
STYK1	STYK1	serine/threonine/tyrosine kinase 1	0	STYK1	Tyrosine-protein kinase STYK1	GO:0016020	membrane	0.70879	0.959525
STYK1	STYK1	serine/threonine/tyrosine kinase 1	0	STYK1	Tyrosine-protein kinase STYK1	GO:0016021	integral component of membrane	0.509843	1.00109
LOC101107043	LOC101107043	olfactory receptor 8H3-like	3e-128	OR8H3	Olfactory receptor 8H3	GO:0005886	plasma membrane	0.365938	1.03681
LOC101107043	LOC101107043	olfactory receptor 8H3-like	3e-128	OR8H3	Olfactory receptor 8H3	GO:0016020	membrane	0.70879	0.959525
LOC101107043	LOC101107043	olfactory receptor 8H3-like	3e-128	OR8H3	Olfactory receptor 8H3	GO:0016021	integral component of membrane	0.509843	1.00109
MESP2	MESP2	mesoderm posterior 2 homolog (mouse)	3e-51	MESP2	Mesoderm posterior protein 2	GO:0005634	nucleus	0.980941	0.828547
TMEM154	TMEM154	Transmembrane protein 154	1e-47	TMEM154	Transmembrane protein 154	GO:0016020	membrane	0.70879	0.959525
TMEM154	TMEM154	Transmembrane protein 154	1e-47	TMEM154	Transmembrane protein 154	GO:0016021	integral component of membrane	0.509843	1.00109
C3H2orf65	C3H2orf65	chromosome 3 open reading frame, human C2orf65	0	M1AP	Meiosis 1 arrest protein	GO:0005737	cytoplasm	0.870074	0.908128
C3H2orf65	C3H2orf65	chromosome 3 open reading frame, human C2orf65	0	M1AP	Meiosis 1 arrest protein	GO:0016021	integral component of membrane	0.509843	1.00109
SLC26A9	SLC26A9	solute carrier family 26, member 9	0	SLC26A9	Solute carrier family 26 member 9	GO:0016324	apical plasma membrane	0.485632	1.06142
SLC26A9	SLC26A9	solute carrier family 26, member 9	0	SLC26A9	Solute carrier family 26 member 9	GO:0016020	membrane	0.70879	0.959525
SLC26A9	SLC26A9	solute carrier family 26, member 9	0	SLC26A9	Solute carrier family 26 member 9	GO:0005886	plasma membrane	0.365938	1.03681
SLC26A9	SLC26A9	solute carrier family 26, member 9	0	SLC26A9	Solute carrier family 26 member 9	GO:0016021	integral component of membrane	0.509843	1.00109
KRT24	KRT24	keratin 24	0	KRT24	Keratin, type I cytoskeletal 24	GO:0005882	intermediate filament	0.000378452	3.29409
KRT24	KRT24	keratin 24	0	KRT24	Keratin, type I cytoskeletal 24	GO:0005737	cytoplasm	0.870074	0.908128
KRT24	KRT24	keratin 24	0	KRT24	Keratin, type I cytoskeletal 24	GO:0045111	intermediate filament cytoskeleton	0.820859	0.583279
PHGDH	PHGDH	phosphoglycerate dehydrogenase	0	PHGDH	cDNA FLJ35987 fis, clone TESTI2014269, highly similar to D-3-phosphoglycerate dehydrogenase (EC 1.1.1.95)	GO:0005829	cytosol	0.837223	0.893784
MGLL	MGLL	monoglyceride lipase	3e-162	MGLL	Monoglyceride lipase	GO:0005886	plasma membrane	0.365938	1.03681
MGLL	MGLL	monoglyceride lipase	3e-162	MGLL	Monoglyceride lipase	GO:0045202	synapse	0.179942	1.31199
MGLL	MGLL	monoglyceride lipase	3e-162	MGLL	Monoglyceride lipase	GO:0005789	endoplasmic reticulum membrane	0.839167	0.815667
BAI3	BAI3	brain-specific angiogenesis inhibitor 3	0	BAI3	cDNA FLJ75576, highly similar to Homo sapiens brain-specific angiogenesis inhibitor 3 (BAI3), mRNA	GO:0005886	plasma membrane	0.365938	1.03681
BAI3	BAI3	brain-specific angiogenesis inhibitor 3	0	BAI3	cDNA FLJ75576, highly similar to Homo sapiens brain-specific angiogenesis inhibitor 3 (BAI3), mRNA	GO:0016020	membrane	0.70879	0.959525
BAI3	BAI3	brain-specific angiogenesis inhibitor 3	0	BAI3	cDNA FLJ75576, highly similar to Homo sapiens brain-specific angiogenesis inhibitor 3 (BAI3), mRNA	GO:0016021	integral component of membrane	0.509843	1.00109
SLC6A17	SLC6A17	solute carrier family 6, member 17	0	SLC6A17	cDNA FLJ58911, highly similar to Orphan sodium- and chloride-dependent neurotransmitter transporter NTT4	GO:0030054	cell junction	0.852199	0.788868
SLC6A17	SLC6A17	solute carrier family 6, member 17	0	SLC6A17	cDNA FLJ58911, highly similar to Orphan sodium- and chloride-dependent neurotransmitter transporter NTT4	GO:0045202	synapse	0.179942	1.31199
SLC6A17	SLC6A17	solute carrier family 6, member 17	0	SLC6A17	cDNA FLJ58911, highly similar to Orphan sodium- and chloride-dependent neurotransmitter transporter NTT4	GO:0031410	cytoplasmic vesicle	0.616392	0.94703
SLC6A17	SLC6A17	solute carrier family 6, member 17	0	SLC6A17	cDNA FLJ58911, highly similar to Orphan sodium- and chloride-dependent neurotransmitter transporter NTT4	GO:0008021	synaptic vesicle	0.073355	2.13198
SLC6A17	SLC6A17	solute carrier family 6, member 17	0	SLC6A17	cDNA FLJ58911, highly similar to Orphan sodium- and chloride-dependent neurotransmitter transporter NTT4	GO:0016020	membrane	0.70879	0.959525
SLC6A17	SLC6A17	solute carrier family 6, member 17	0	SLC6A17	cDNA FLJ58911, highly similar to Orphan sodium- and chloride-dependent neurotransmitter transporter NTT4	GO:0005887	integral component of plasma membrane	0.430295	1.04301
SLC6A17	SLC6A17	solute carrier family 6, member 17	0	SLC6A17	cDNA FLJ58911, highly similar to Orphan sodium- and chloride-dependent neurotransmitter transporter NTT4	GO:0030672	synaptic vesicle membrane	0.215352	1.93211
SLC6A17	SLC6A17	solute carrier family 6, member 17	0	SLC6A17	cDNA FLJ58911, highly similar to Orphan sodium- and chloride-dependent neurotransmitter transporter NTT4	GO:0016021	integral component of membrane	0.509843	1.00109
CNN1	CNN1	Calponin-1	2e-177	CNN1	cDNA FLJ59763, highly similar to Calponin-1	GO:0005856	cytoskeleton	0.992714	0.616594
LOC101116222	LOC101116222	olfactory receptor 12-like	2e-83	OR5AP2	OR5AP2 protein	GO:0005886	plasma membrane	0.365938	1.03681
LOC101116222	LOC101116222	olfactory receptor 12-like	2e-83	OR5AP2	OR5AP2 protein	GO:0016020	membrane	0.70879	0.959525
LOC101116222	LOC101116222	olfactory receptor 12-like	2e-83	OR5AP2	OR5AP2 protein	GO:0016021	integral component of membrane	0.509843	1.00109
ACMSD	ACMSD	aminocarboxymuconate semialdehyde decarboxylase	0	ACMSD	cDNA FLJ43018 fis, clone BRTHA2017353	GO:0005829	cytosol	0.837223	0.893784
TFF2	TFF2	trefoil factor 2	6e-47	TFF2	Trefoil factor 2	GO:0005576	extracellular region	1.42584e-08	1.87406
TFF2	TFF2	trefoil factor 2	6e-47	TFF2	Trefoil factor 2	GO:0005615	extracellular space	7.27891e-05	1.87245
SFTPB	SFTPB	Pulmonary surfactant-associated protein B	7e-151	SFTPB	Truncated surfactant pulmonary-associated protein B	GO:0005737	cytoplasm	0.870074	0.908128
SFTPB	SFTPB	Pulmonary surfactant-associated protein B	7e-151	SFTPB	Truncated surfactant pulmonary-associated protein B	GO:0005576	extracellular region	1.42584e-08	1.87406
SFTPB	SFTPB	Pulmonary surfactant-associated protein B	7e-151	SFTPB	Truncated surfactant pulmonary-associated protein B	GO:0005764	lysosome	0.900934	0.641808
SFTPB	SFTPB	Pulmonary surfactant-associated protein B	7e-151	SFTPB	Truncated surfactant pulmonary-associated protein B	GO:0005615	extracellular space	7.27891e-05	1.87245
MPZ	MPZ	myelin protein zero	4e-120	MPZ	Myelin protein P0	GO:0016020	membrane	0.70879	0.959525
MPZ	MPZ	myelin protein zero	4e-120	MPZ	Myelin protein P0	GO:0005886	plasma membrane	0.365938	1.03681
MPZ	MPZ	myelin protein zero	4e-120	MPZ	Myelin protein P0	GO:0005887	integral component of plasma membrane	0.430295	1.04301
MPZ	MPZ	myelin protein zero	4e-120	MPZ	Myelin protein P0	GO:0043209	myelin sheath	0.317913	2.81034
MPZ	MPZ	myelin protein zero	4e-120	MPZ	Myelin protein P0	GO:0016021	integral component of membrane	0.509843	1.00109
MPZ	MPZ	myelin protein zero	4e-120	MPZ	Myelin protein P0	GO:0005575	cellular_component	0.360345	1.10594
ZNF385D	ZNF385D	zinc finger protein 385D	4e-167	ZNF385D	Zinc finger protein 385D	GO:0005634	nucleus	0.980941	0.828547
GFRA3	GFRA3	GDNF family receptor alpha 3	7e-180	GFRA3	GDNF family receptor alpha-3 variant	GO:0005886	plasma membrane	0.365938	1.03681
GFRA3	GFRA3	GDNF family receptor alpha 3	7e-180	GFRA3	GDNF family receptor alpha-3 variant	GO:0031225	anchored component of membrane	0.0124401	2.41514
GFRA3	GFRA3	GDNF family receptor alpha 3	7e-180	GFRA3	GDNF family receptor alpha-3 variant	GO:0043231	intracellular membrane-bounded organelle	0.598079	0.960428
GFRA3	GFRA3	GDNF family receptor alpha 3	7e-180	GFRA3	GDNF family receptor alpha-3 variant	GO:0005737	cytoplasm	0.870074	0.908128
GFRA3	GFRA3	GDNF family receptor alpha 3	7e-180	GFRA3	GDNF family receptor alpha-3 variant	GO:0016020	membrane	0.70879	0.959525
GFRA3	GFRA3	GDNF family receptor alpha 3	7e-180	GFRA3	GDNF family receptor alpha-3 variant	GO:0009897	external side of plasma membrane	0.240979	1.37394
GFRA3	GFRA3	GDNF family receptor alpha 3	7e-180	GFRA3	GDNF family receptor alpha-3 variant	GO:0019898	extrinsic component of membrane	0.191004	2.06092
LOC101114911	LOC101114911	sodium-dependent phosphate transport protein 3-like	0	SLC17A3	cDNA FLJ60596, highly similar to Sodium-dependent phosphate transport protein 4	GO:0048471	perinuclear region of cytoplasm	0.588649	0.966055
LOC101114911	LOC101114911	sodium-dependent phosphate transport protein 3-like	0	SLC17A3	cDNA FLJ60596, highly similar to Sodium-dependent phosphate transport protein 4	GO:0005886	plasma membrane	0.365938	1.03681
LOC101114911	LOC101114911	sodium-dependent phosphate transport protein 3-like	0	SLC17A3	cDNA FLJ60596, highly similar to Sodium-dependent phosphate transport protein 4	GO:0005783	endoplasmic reticulum	0.742679	0.90143
LOC101114911	LOC101114911	sodium-dependent phosphate transport protein 3-like	0	SLC17A3	cDNA FLJ60596, highly similar to Sodium-dependent phosphate transport protein 4	GO:0031526	brush border membrane	0.137457	2.44056
LOC101114911	LOC101114911	sodium-dependent phosphate transport protein 3-like	0	SLC17A3	cDNA FLJ60596, highly similar to Sodium-dependent phosphate transport protein 4	GO:0005737	cytoplasm	0.870074	0.908128
LOC101114911	LOC101114911	sodium-dependent phosphate transport protein 3-like	0	SLC17A3	cDNA FLJ60596, highly similar to Sodium-dependent phosphate transport protein 4	GO:0016324	apical plasma membrane	0.485632	1.06142
LOC101114911	LOC101114911	sodium-dependent phosphate transport protein 3-like	0	SLC17A3	cDNA FLJ60596, highly similar to Sodium-dependent phosphate transport protein 4	GO:0016020	membrane	0.70879	0.959525
LOC101114911	LOC101114911	sodium-dependent phosphate transport protein 3-like	0	SLC17A3	cDNA FLJ60596, highly similar to Sodium-dependent phosphate transport protein 4	GO:0005887	integral component of plasma membrane	0.430295	1.04301
LOC101114911	LOC101114911	sodium-dependent phosphate transport protein 3-like	0	SLC17A3	cDNA FLJ60596, highly similar to Sodium-dependent phosphate transport protein 4	GO:0005789	endoplasmic reticulum membrane	0.839167	0.815667
LOC101114911	LOC101114911	sodium-dependent phosphate transport protein 3-like	0	SLC17A3	cDNA FLJ60596, highly similar to Sodium-dependent phosphate transport protein 4	GO:0016021	integral component of membrane	0.509843	1.00109
LOC101104711	LOC101104711	cardiotrophin-2-like	3e-15	CLCF1	Cardiotrophin-like cytokine factor 1	GO:0097059	CNTFR-CLCF1 complex	0.147386	7.72844
LOC101104711	LOC101104711	cardiotrophin-2-like	3e-15	CLCF1	Cardiotrophin-like cytokine factor 1	GO:0005576	extracellular region	1.42584e-08	1.87406
LOC101104711	LOC101104711	cardiotrophin-2-like	3e-15	CLCF1	Cardiotrophin-like cytokine factor 1	GO:0005615	extracellular space	7.27891e-05	1.87245
LOC101104711	LOC101104711	cardiotrophin-2-like	3e-15	CLCF1	Cardiotrophin-like cytokine factor 1	GO:0097058	CRLF-CLCF1 complex	0.174142	6.18275
FOXO4	FOXO4	forkhead box O4	0	FOXO4	Forkhead box protein O4	GO:0005634	nucleus	0.980941	0.828547
FOXO4	FOXO4	forkhead box O4	0	FOXO4	Forkhead box protein O4	GO:0005829	cytosol	0.837223	0.893784
FOXO4	FOXO4	forkhead box O4	0	FOXO4	Forkhead box protein O4	GO:0005737	cytoplasm	0.870074	0.908128
FOXO4	FOXO4	forkhead box O4	0	FOXO4	Forkhead box protein O4	GO:0005654	nucleoplasm	0.976946	0.681921
TEP1	TEP1	telomerase-associated protein 1	0	TEP1	Telomerase protein component 1 variant	GO:0000781	chromosome, telomeric region	0.761494	0.702585
TEP1	TEP1	telomerase-associated protein 1	0	TEP1	Telomerase protein component 1 variant	GO:0005697	telomerase holoenzyme complex	0.200057	5.15229
TEP1	TEP1	telomerase-associated protein 1	0	TEP1	Telomerase protein component 1 variant	GO:0005737	cytoplasm	0.870074	0.908128
TEP1	TEP1	telomerase-associated protein 1	0	TEP1	Telomerase protein component 1 variant	GO:0005694	chromosome	0.531675	1.00905
TEP1	TEP1	telomerase-associated protein 1	0	TEP1	Telomerase protein component 1 variant	GO:0030529	ribonucleoprotein complex	0.991204	0.467379
TEP1	TEP1	telomerase-associated protein 1	0	TEP1	Telomerase protein component 1 variant	GO:0005634	nucleus	0.980941	0.828547
TEP1	TEP1	telomerase-associated protein 1	0	TEP1	Telomerase protein component 1 variant	GO:0016363	nuclear matrix	0.523998	1.09107
LOC101123234	LOC101123234	olfactory receptor 51M1-like	3e-151	OR51M1	Olfactory receptor, family 51, subfamily M, member 1	GO:0016020	membrane	0.70879	0.959525
LOC101123234	LOC101123234	olfactory receptor 51M1-like	3e-151	OR51M1	Olfactory receptor, family 51, subfamily M, member 1	GO:0005886	plasma membrane	0.365938	1.03681
LOC101123234	LOC101123234	olfactory receptor 51M1-like	3e-151	OR51M1	Olfactory receptor, family 51, subfamily M, member 1	GO:0016021	integral component of membrane	0.509843	1.00109
NCCRP1	NCCRP1	non-specific cytotoxic cell receptor protein 1 homolog (zebrafish)	1e-105	NCCRP1	F-box only protein 50	GO:0005737	cytoplasm	0.870074	0.908128
NR4A1	NR4A1	nuclear receptor subfamily 4, group A, member 1	0	NR4A1	Nuclear receptor subfamily 4 group A member 1	GO:0005634	nucleus	0.980941	0.828547
NR4A1	NR4A1	nuclear receptor subfamily 4, group A, member 1	0	NR4A1	Nuclear receptor subfamily 4 group A member 1	GO:0005737	cytoplasm	0.870074	0.908128
NR4A1	NR4A1	nuclear receptor subfamily 4, group A, member 1	0	NR4A1	Nuclear receptor subfamily 4 group A member 1	GO:0005667	transcription factor complex	0.00409846	2.29558
NR4A1	NR4A1	nuclear receptor subfamily 4, group A, member 1	0	NR4A1	Nuclear receptor subfamily 4 group A member 1	GO:0005654	nucleoplasm	0.976946	0.681921
CERS3	CERS3	ceramide synthase 3	2e-179	CERS3	Ceramide synthase 3	GO:0031965	nuclear membrane	0.892337	0.572477
CERS3	CERS3	ceramide synthase 3	2e-179	CERS3	Ceramide synthase 3	GO:0005634	nucleus	0.980941	0.828547
CERS3	CERS3	ceramide synthase 3	2e-179	CERS3	Ceramide synthase 3	GO:0016020	membrane	0.70879	0.959525
CERS3	CERS3	ceramide synthase 3	2e-179	CERS3	Ceramide synthase 3	GO:0005789	endoplasmic reticulum membrane	0.839167	0.815667
CERS3	CERS3	ceramide synthase 3	2e-179	CERS3	Ceramide synthase 3	GO:0016021	integral component of membrane	0.509843	1.00109
LOC101110434	LOC101110434	dihydrodiol dehydrogenase 3-like	1e-152	AKR1C4	Aldo-keto reductase family 1 member C4	GO:0005829	cytosol	0.837223	0.893784
LOC101110434	LOC101110434	dihydrodiol dehydrogenase 3-like	1e-152	AKR1C4	Aldo-keto reductase family 1 member C4	GO:0005737	cytoplasm	0.870074	0.908128
LOC101121414	LOC101121414	apolipoprotein L3-like	2e-77	APOL3	Apolipoprotein L3	GO:0005737	cytoplasm	0.870074	0.908128
LOC101121414	LOC101121414	apolipoprotein L3-like	2e-77	APOL3	Apolipoprotein L3	GO:0005576	extracellular region	1.42584e-08	1.87406
LOC101121414	LOC101121414	apolipoprotein L3-like	2e-77	APOL3	Apolipoprotein L3	GO:0005575	cellular_component	0.360345	1.10594
CDC45	CDC45	cell division cycle 45 homolog (S. cerevisiae)	7e-157	CDC45	cDNA FLJ60977, highly similar to CDC45-related protein	GO:0005737	cytoplasm	0.870074	0.908128
CDC45	CDC45	cell division cycle 45 homolog (S. cerevisiae)	7e-157	CDC45	cDNA FLJ60977, highly similar to CDC45-related protein	GO:0005813	centrosome	0.979988	0.493305
[truncated: 52 more rows]

## Sheet: DownGO2Gene
GOID	GOTerm	QueryID	Symbol	Description	P-Value	FDR	Enrichment
GO:0005576	extracellular region	LOC101106071	LOC101106071	apolipoprotein L3-like	1.42584e-08	3.80698e-06	1.87406
GO:0005576	extracellular region	IHH	IHH	Indian hedgehog	1.42584e-08	3.80698e-06	1.87406
GO:0005576	extracellular region	LOC101108616	LOC101108616	pregnancy-associated glycoprotein 2-like	1.42584e-08	3.80698e-06	1.87406
GO:0005576	extracellular region	BDNF	BDNF	brain-derived neurotrophic factor	1.42584e-08	3.80698e-06	1.87406
GO:0005576	extracellular region	NPPC	NPPC	C-type natriuretic peptide	1.42584e-08	3.80698e-06	1.87406
GO:0005576	extracellular region	TLL2	TLL2	tolloid-like 2	1.42584e-08	3.80698e-06	1.87406
GO:0005576	extracellular region	LOC100101238	LOC100101238	Regakine 1-like protein	1.42584e-08	3.80698e-06	1.87406
GO:0005576	extracellular region	IL6	IL6	Interleukin-6	1.42584e-08	3.80698e-06	1.87406
GO:0005576	extracellular region	RSPO4	RSPO4	R-spondin 4	1.42584e-08	3.80698e-06	1.87406
GO:0005576	extracellular region	EDDM3B	EDDM3B	epididymal protein 3B	1.42584e-08	3.80698e-06	1.87406
GO:0005576	extracellular region	METRN	METRN	meteorin, glial cell differentiation regulator	1.42584e-08	3.80698e-06	1.87406
GO:0005576	extracellular region	KLK13	KLK13	kallikrein-related peptidase 13	1.42584e-08	3.80698e-06	1.87406
GO:0005576	extracellular region	LOC101106513	LOC101106513	lipocalin-15-like	1.42584e-08	3.80698e-06	1.87406
GO:0005576	extracellular region	ELN	ELN	Elastin	1.42584e-08	3.80698e-06	1.87406
GO:0005576	extracellular region	FUCA2	FUCA2	fucosidase, alpha-L- 2, plasma	1.42584e-08	3.80698e-06	1.87406
GO:0005576	extracellular region	LOC101122351	LOC101122351	prolactin-inducible protein homolog	1.42584e-08	3.80698e-06	1.87406
GO:0005576	extracellular region	PLA2G5	PLA2G5	phospholipase A2, group V	1.42584e-08	3.80698e-06	1.87406
GO:0005576	extracellular region	SPP2	SPP2	Secreted phosphoprotein 24	1.42584e-08	3.80698e-06	1.87406
GO:0005576	extracellular region	GREM1	GREM1	gremlin 1	1.42584e-08	3.80698e-06	1.87406
GO:0005576	extracellular region	IL17RB	IL17RB	interleukin 17 receptor B	1.42584e-08	3.80698e-06	1.87406
GO:0005576	extracellular region	TECTB	TECTB	tectorin beta	1.42584e-08	3.80698e-06	1.87406
GO:0005576	extracellular region	LOC101105883	LOC101105883	interferon omega-1-like	1.42584e-08	3.80698e-06	1.87406
GO:0005576	extracellular region	LOC101107498	LOC101107498	mannose-binding protein A-like	1.42584e-08	3.80698e-06	1.87406
GO:0005576	extracellular region	PLGF	PLGF	Placental growth factor	1.42584e-08	3.80698e-06	1.87406
GO:0005576	extracellular region	PYY	PYY	peptide YY	1.42584e-08	3.80698e-06	1.87406
GO:0005576	extracellular region	LOC101106738	LOC101106738	acidic mammalian chitinase-like	1.42584e-08	3.80698e-06	1.87406
GO:0005576	extracellular region	LIPN	LIPN	lipase, family member N	1.42584e-08	3.80698e-06	1.87406
GO:0005576	extracellular region	CALCA	CALCA	Calcitonin gene-related peptide	1.42584e-08	3.80698e-06	1.87406
GO:0005576	extracellular region	CRH	CRH	Corticoliberin	1.42584e-08	3.80698e-06	1.87406
GO:0005576	extracellular region	ADAMTSL2	ADAMTSL2	ADAMTS-like 2	1.42584e-08	3.80698e-06	1.87406
GO:0005576	extracellular region	CXCL9	CXCL9	chemokine (C-X-C motif) ligand 9	1.42584e-08	3.80698e-06	1.87406
GO:0005576	extracellular region	CNTN4	CNTN4	contactin 4	1.42584e-08	3.80698e-06	1.87406
GO:0005576	extracellular region	INHBA	INHBA	Inhibin beta A chain	1.42584e-08	3.80698e-06	1.87406
GO:0005576	extracellular region	LECT1	LECT1	leukocyte cell derived chemotaxin 1	1.42584e-08	3.80698e-06	1.87406
GO:0005576	extracellular region	ADAMTS4	ADAMTS4	ADAM metallopeptidase with thrombospondin type 1 motif, 4	1.42584e-08	3.80698e-06	1.87406
GO:0005576	extracellular region	LOC101101850	LOC101101850	uncharacterized LOC101101850	1.42584e-08	3.80698e-06	1.87406
GO:0005576	extracellular region	LY6G5B	LY6G5B	lymphocyte antigen 6 complex, locus G5B	1.42584e-08	3.80698e-06	1.87406
GO:0005576	extracellular region	LY86	LY86	lymphocyte antigen 86	1.42584e-08	3.80698e-06	1.87406
GO:0005576	extracellular region	LOC101106651	LOC101106651	pulmonary surfactant-associated protein D-like	1.42584e-08	3.80698e-06	1.87406
GO:0005576	extracellular region	FGF16	FGF16	fibroblast growth factor 16	1.42584e-08	3.80698e-06	1.87406
GO:0005576	extracellular region	APOA2	APOA2	apolipoprotein A-II	1.42584e-08	3.80698e-06	1.87406
GO:0005576	extracellular region	APOL5	APOL5	apolipoprotein L, 5	1.42584e-08	3.80698e-06	1.87406
GO:0005576	extracellular region	NGFR	NGFR	nerve growth factor receptor	1.42584e-08	3.80698e-06	1.87406
GO:0005576	extracellular region	ODAM	ODAM	odontogenic, ameloblast asssociated	1.42584e-08	3.80698e-06	1.87406
GO:0005576	extracellular region	COL13A1	COL13A1	collagen, type XIII, alpha 1	1.42584e-08	3.80698e-06	1.87406
GO:0005576	extracellular region	LIPG	LIPG	Endothelial lipase	1.42584e-08	3.80698e-06	1.87406
GO:0005576	extracellular region	SEMA3B	SEMA3B	sema domain, immunoglobulin domain (Ig), short basic domain, secreted, (semaphorin) 3B	1.42584e-08	3.80698e-06	1.87406
GO:0005576	extracellular region	ADAM22	ADAM22	ADAM metallopeptidase domain 22	1.42584e-08	3.80698e-06	1.87406
GO:0005576	extracellular region	ITGBL1	ITGBL1	integrin, beta-like 1 (with EGF-like repeat domains)	1.42584e-08	3.80698e-06	1.87406
GO:0005576	extracellular region	LOC101103947	LOC101103947	alpha-1-acid glycoprotein-like	1.42584e-08	3.80698e-06	1.87406
GO:0005576	extracellular region	CLEC19A	CLEC19A	C-type lectin domain family 19, member A	1.42584e-08	3.80698e-06	1.87406
GO:0005576	extracellular region	LOC101121298	LOC101121298	cathepsin G-like	1.42584e-08	3.80698e-06	1.87406
GO:0005576	extracellular region	TUB	TUB	tubby homolog (mouse)	1.42584e-08	3.80698e-06	1.87406
GO:0005576	extracellular region	SOST	SOST	sclerostin	1.42584e-08	3.80698e-06	1.87406
GO:0005576	extracellular region	BLG	BLG	Beta-lactoglobulin-1/B	1.42584e-08	3.80698e-06	1.87406
GO:0005576	extracellular region	KLK6	KLK6	kallikrein-related peptidase 6	1.42584e-08	3.80698e-06	1.87406
GO:0005576	extracellular region	CST6	CST6	cystatin E/M	1.42584e-08	3.80698e-06	1.87406
GO:0005576	extracellular region	CRISP1	CRISP1	cysteine-rich secretory protein 1	1.42584e-08	3.80698e-06	1.87406
GO:0005576	extracellular region	LOC101105521	LOC101105521	seminal plasma protein A3-like	1.42584e-08	3.80698e-06	1.87406
GO:0005576	extracellular region	GRP	GRP	Gastrin-releasing peptide	1.42584e-08	3.80698e-06	1.87406
GO:0005576	extracellular region	NPTX2	NPTX2	neuronal pentraxin II	1.42584e-08	3.80698e-06	1.87406
GO:0005576	extracellular region	KRTAP1-1	KRTAP1-1	High-sulphur wool matrix protein B2A	1.42584e-08	3.80698e-06	1.87406
GO:0005576	extracellular region	TKDP1	TKDP1	Trophoblast Kunitz domain protein 1	1.42584e-08	3.80698e-06	1.87406
GO:0005576	extracellular region	LGALS7B	LGALS7B	lectin, galactoside-binding, soluble, 7B	1.42584e-08	3.80698e-06	1.87406
GO:0005576	extracellular region	TSHB	TSHB	thyroid stimulating hormone, beta	1.42584e-08	3.80698e-06	1.87406
GO:0005576	extracellular region	ANGPT2	ANGPT2	angiopoietin 2	1.42584e-08	3.80698e-06	1.87406
GO:0005576	extracellular region	LOC101123664	LOC101123664	fibrinogen gamma-B chain-like	1.42584e-08	3.80698e-06	1.87406
GO:0005576	extracellular region	OTOS	OTOS	otospiralin	1.42584e-08	3.80698e-06	1.87406
GO:0005576	extracellular region	ASGR1	ASGR1	asialoglycoprotein receptor 1	1.42584e-08	3.80698e-06	1.87406
GO:0005576	extracellular region	TKDP5	TKDP5	Trophoblast Kunitz domain protein 5	1.42584e-08	3.80698e-06	1.87406
GO:0005576	extracellular region	WNT5B	WNT5B	wingless-type MMTV integration site family, member 5B	1.42584e-08	3.80698e-06	1.87406
GO:0005576	extracellular region	Crisp3	CRISP3	Cysteine-rich secretory protein 3	1.42584e-08	3.80698e-06	1.87406
GO:0005576	extracellular region	BPIFB6	BPIFB6	BPI fold containing family B, member 6	1.42584e-08	3.80698e-06	1.87406
GO:0005576	extracellular region	FST	FST	Follistatin	1.42584e-08	3.80698e-06	1.87406
GO:0005576	extracellular region	VGF	VGF	VGF nerve growth factor inducible	1.42584e-08	3.80698e-06	1.87406
GO:0005576	extracellular region	PLA2G4B	PLA2G4B	phospholipase A2, group IVB (cytosolic)	1.42584e-08	3.80698e-06	1.87406
GO:0005576	extracellular region	COLEC11	COLEC11	collectin sub-family member 11	1.42584e-08	3.80698e-06	1.87406
GO:0005576	extracellular region	LOC101121993	LOC101121993	ceruloplasmin-like	1.42584e-08	3.80698e-06	1.87406
GO:0005576	extracellular region	FCRLA	FCRLA	Fc receptor-like A	1.42584e-08	3.80698e-06	1.87406
GO:0005576	extracellular region	DRAXIN	DRAXIN	dorsal inhibitory axon guidance protein	1.42584e-08	3.80698e-06	1.87406
GO:0005576	extracellular region	LOC101104190	LOC101104190	pregnancy-associated glycoprotein 1-like	1.42584e-08	3.80698e-06	1.87406
GO:0005576	extracellular region	AMH	AMH	Anti-Mullerian hormone	1.42584e-08	3.80698e-06	1.87406
GO:0005576	extracellular region	LOC101103623	LOC101103623	interferon beta-2-like	1.42584e-08	3.80698e-06	1.87406
GO:0005576	extracellular region	COL9A3	COL9A3	collagen, type IX, alpha 3	1.42584e-08	3.80698e-06	1.87406
GO:0005576	extracellular region	C15H11orf94	C15H11orf94	chromosome 15 open reading frame, human C11orf94	1.42584e-08	3.80698e-06	1.87406
GO:0005576	extracellular region	IL21	IL21	Interleukin	1.42584e-08	3.80698e-06	1.87406
GO:0005576	extracellular region	INHBB	INHBB	Inhibin beta B subunit	1.42584e-08	3.80698e-06	1.87406
GO:0005576	extracellular region	LOC101121553	LOC101121553	cathepsin G-like	1.42584e-08	3.80698e-06	1.87406
GO:0005576	extracellular region	LOC101119481	LOC101119481	thymosin beta-4-like	1.42584e-08	3.80698e-06	1.87406
GO:0005576	extracellular region	LOC100125617	LOC100125617	musclin	1.42584e-08	3.80698e-06	1.87406
GO:0005576	extracellular region	KLK11	KLK11	kallikrein-related peptidase 11	1.42584e-08	3.80698e-06	1.87406
GO:0005576	extracellular region	RLN3	RLN3	relaxin 3	1.42584e-08	3.80698e-06	1.87406
GO:0005576	extracellular region	OTOR	OTOR	otoraplin	1.42584e-08	3.80698e-06	1.87406
GO:0005576	extracellular region	RTBDN	RTBDN	retbindin	1.42584e-08	3.80698e-06	1.87406
GO:0005576	extracellular region	CHGA	CHGA	chromogranin A (parathyroid secretory protein 1)	1.42584e-08	3.80698e-06	1.87406
GO:0005576	extracellular region	LOC101103278	LOC101103278	pregnancy-associated glycoprotein 1-like	1.42584e-08	3.80698e-06	1.87406
GO:0005576	extracellular region	SSPO	SSPO	SCO-spondin homolog (Bos taurus)	1.42584e-08	3.80698e-06	1.87406
GO:0005576	extracellular region	NELL1	NELL1	NEL-like 1 (chicken)	1.42584e-08	3.80698e-06	1.87406
GO:0005576	extracellular region	NTS	NTS	neurotensin	1.42584e-08	3.80698e-06	1.87406
GO:0005576	extracellular region	IL1F10	IL1F10	interleukin 1 family, member 10 (theta)	1.42584e-08	3.80698e-06	1.87406
GO:0005576	extracellular region	C3H22orf46	C3H22orf46	chromosome 3 open reading frame, human C22orf46	1.42584e-08	3.80698e-06	1.87406
GO:0005576	extracellular region	COL27A1	COL27A1	collagen, type XXVII, alpha 1	1.42584e-08	3.80698e-06	1.87406
GO:0005576	extracellular region	RESP18	RESP18	regulated endocrine-specific protein 18 homolog (rat)	1.42584e-08	3.80698e-06	1.87406
GO:0005576	extracellular region	ELSPBP1	ELSPBP1	epididymal sperm binding protein 1	1.42584e-08	3.80698e-06	1.87406
GO:0005576	extracellular region	LOC101103872	LOC101103872	interferon alpha-14-like	1.42584e-08	3.80698e-06	1.87406
GO:0005576	extracellular region	EMID1	EMID1	EMI domain containing 1	1.42584e-08	3.80698e-06	1.87406
GO:0005576	extracellular region	TFF2	TFF2	trefoil factor 2	1.42584e-08	3.80698e-06	1.87406
GO:0005576	extracellular region	SFTPB	SFTPB	Pulmonary surfactant-associated protein B	1.42584e-08	3.80698e-06	1.87406
GO:0005576	extracellular region	LOC101104711	LOC101104711	cardiotrophin-2-like	1.42584e-08	3.80698e-06	1.87406
GO:0005576	extracellular region	LOC101121414	LOC101121414	apolipoprotein L3-like	1.42584e-08	3.80698e-06	1.87406
GO:0005576	extracellular region	UCN2	UCN2	urocortin 2	1.42584e-08	3.80698e-06	1.87406
GO:0005576	extracellular region	PAG9	PAG9	Pregnancy-associated glycoprotein 9	1.42584e-08	3.80698e-06	1.87406
GO:0005576	extracellular region	CCL17	CCL17	chemokine (C-C motif) ligand 17	1.42584e-08	3.80698e-06	1.87406
GO:0005576	extracellular region	OSM	OSM	oncostatin M	1.42584e-08	3.80698e-06	1.87406
GO:0005576	extracellular region	ISG17	ISG17	interferon stimulated gene 17	1.42584e-08	3.80698e-06	1.87406
GO:0005615	extracellular space	IHH	IHH	Indian hedgehog	7.27891e-05	0.00971734	1.87245
GO:0005615	extracellular space	NPPC	NPPC	C-type natriuretic peptide	7.27891e-05	0.00971734	1.87245
GO:0005615	extracellular space	LOC100101238	LOC100101238	Regakine 1-like protein	7.27891e-05	0.00971734	1.87245
GO:0005615	extracellular space	IL6	IL6	Interleukin-6	7.27891e-05	0.00971734	1.87245
GO:0005615	extracellular space	METRN	METRN	meteorin, glial cell differentiation regulator	7.27891e-05	0.00971734	1.87245
GO:0005615	extracellular space	KLK13	KLK13	kallikrein-related peptidase 13	7.27891e-05	0.00971734	1.87245
GO:0005615	extracellular space	GREM1	GREM1	gremlin 1	7.27891e-05	0.00971734	1.87245
GO:0005615	extracellular space	LOC101105883	LOC101105883	interferon omega-1-like	7.27891e-05	0.00971734	1.87245
GO:0005615	extracellular space	LOC101107498	LOC101107498	mannose-binding protein A-like	7.27891e-05	0.00971734	1.87245
GO:0005615	extracellular space	PLGF	PLGF	Placental growth factor	7.27891e-05	0.00971734	1.87245
GO:0005615	extracellular space	PYY	PYY	peptide YY	7.27891e-05	0.00971734	1.87245
GO:0005615	extracellular space	LOC101106738	LOC101106738	acidic mammalian chitinase-like	7.27891e-05	0.00971734	1.87245
GO:0005615	extracellular space	CALCA	CALCA	Calcitonin gene-related peptide	7.27891e-05	0.00971734	1.87245
GO:0005615	extracellular space	CRH	CRH	Corticoliberin	7.27891e-05	0.00971734	1.87245
GO:0005615	extracellular space	CXCL9	CXCL9	chemokine (C-X-C motif) ligand 9	7.27891e-05	0.00971734	1.87245
GO:0005615	extracellular space	HDGF	HDGF	hepatoma-derived growth factor	7.27891e-05	0.00971734	1.87245
GO:0005615	extracellular space	ADAMTS4	ADAMTS4	ADAM metallopeptidase with thrombospondin type 1 motif, 4	7.27891e-05	0.00971734	1.87245
GO:0005615	extracellular space	LY86	LY86	lymphocyte antigen 86	7.27891e-05	0.00971734	1.87245
GO:0005615	extracellular space	LOC101106651	LOC101106651	pulmonary surfactant-associated protein D-like	7.27891e-05	0.00971734	1.87245
GO:0005615	extracellular space	FGF16	FGF16	fibroblast growth factor 16	7.27891e-05	0.00971734	1.87245
GO:0005615	extracellular space	APOA2	APOA2	apolipoprotein A-II	7.27891e-05	0.00971734	1.87245
GO:0005615	extracellular space	LIPG	LIPG	Endothelial lipase	7.27891e-05	0.00971734	1.87245
GO:0005615	extracellular space	LOC101103947	LOC101103947	alpha-1-acid glycoprotein-like	7.27891e-05	0.00971734	1.87245
GO:0005615	extracellular space	LOC101121298	LOC101121298	cathepsin G-like	7.27891e-05	0.00971734	1.87245
GO:0005615	extracellular space	COLQ	COLQ	collagen-like tail subunit (single strand of homotrimer) of asymmetric acetylcholinesterase	7.27891e-05	0.00971734	1.87245
GO:0005615	extracellular space	SOST	SOST	sclerostin	7.27891e-05	0.00971734	1.87245
GO:0005615	extracellular space	CRISP1	CRISP1	cysteine-rich secretory protein 1	7.27891e-05	0.00971734	1.87245
GO:0005615	extracellular space	GRP	GRP	Gastrin-releasing peptide	7.27891e-05	0.00971734	1.87245
GO:0005615	extracellular space	LGALS7B	LGALS7B	lectin, galactoside-binding, soluble, 7B	7.27891e-05	0.00971734	1.87245
GO:0005615	extracellular space	ANGPT2	ANGPT2	angiopoietin 2	7.27891e-05	0.00971734	1.87245
GO:0005615	extracellular space	LOC101123664	LOC101123664	fibrinogen gamma-B chain-like	7.27891e-05	0.00971734	1.87245
GO:0005615	extracellular space	TKDP5	TKDP5	Trophoblast Kunitz domain protein 5	7.27891e-05	0.00971734	1.87245
GO:0005615	extracellular space	WNT5B	WNT5B	wingless-type MMTV integration site family, member 5B	7.27891e-05	0.00971734	1.87245
GO:0005615	extracellular space	Crisp3	CRISP3	Cysteine-rich secretory protein 3	7.27891e-05	0.00971734	1.87245
GO:0005615	extracellular space	VGF	VGF	VGF nerve growth factor inducible	7.27891e-05	0.00971734	1.87245
GO:0005615	extracellular space	LOC101121993	LOC101121993	ceruloplasmin-like	7.27891e-05	0.00971734	1.87245
GO:0005615	extracellular space	AMH	AMH	Anti-Mullerian hormone	7.27891e-05	0.00971734	1.87245
GO:0005615	extracellular space	LOC101103623	LOC101103623	interferon beta-2-like	7.27891e-05	0.00971734	1.87245
GO:0005615	extracellular space	IL21	IL21	Interleukin	7.27891e-05	0.00971734	1.87245
GO:0005615	extracellular space	LOC101121553	LOC101121553	cathepsin G-like	7.27891e-05	0.00971734	1.87245
GO:0005615	extracellular space	LOC100125617	LOC100125617	musclin	7.27891e-05	0.00971734	1.87245
GO:0005615	extracellular space	SSPO	SSPO	SCO-spondin homolog (Bos taurus)	7.27891e-05	0.00971734	1.87245
GO:0005615	extracellular space	IL1F10	IL1F10	interleukin 1 family, member 10 (theta)	7.27891e-05	0.00971734	1.87245
GO:0005615	extracellular space	LOC101103872	LOC101103872	interferon alpha-14-like	7.27891e-05	0.00971734	1.87245
GO:0005615	extracellular space	TFF2	TFF2	trefoil factor 2	7.27891e-05	0.00971734	1.87245
GO:0005615	extracellular space	SFTPB	SFTPB	Pulmonary surfactant-associated protein B	7.27891e-05	0.00971734	1.87245
GO:0005615	extracellular space	LOC101104711	LOC101104711	cardiotrophin-2-like	7.27891e-05	0.00971734	1.87245
GO:0005615	extracellular space	UCN2	UCN2	urocortin 2	7.27891e-05	0.00971734	1.87245
GO:0005615	extracellular space	CCL17	CCL17	chemokine (C-C motif) ligand 17	7.27891e-05	0.00971734	1.87245
GO:0005615	extracellular space	OSM	OSM	oncostatin M	7.27891e-05	0.00971734	1.87245
GO:0005615	extracellular space	ISG17	ISG17	interferon stimulated gene 17	7.27891e-05	0.00971734	1.87245
GO:0005882	intermediate filament	LOC101104456	LOC101104456	keratin-associated protein 10-3-like	0.000378452	0.0336822	3.29409
GO:0005882	intermediate filament	LOC101114287	LOC101114287	keratin-associated protein 4-7-like	0.000378452	0.0336822	3.29409
GO:0005882	intermediate filament	KRT71	KRT71	Keratin 71	0.000378452	0.0336822	3.29409
GO:0005882	intermediate filament	LOC443080	LOC443080	Type I keratin intermediate filament IRSa2	0.000378452	0.0336822	3.29409
GO:0005882	intermediate filament	LOC101102526	LOC101102526	keratin-associated protein 10-8-like	0.000378452	0.0336822	3.29409
GO:0005882	intermediate filament	GFAP	GFAP	Glial fibrillary acidic protein	0.000378452	0.0336822	3.29409
GO:0005882	intermediate filament	KRTAP1-1	KRTAP1-1	High-sulphur wool matrix protein B2A	0.000378452	0.0336822	3.29409
GO:0005882	intermediate filament	DES	DES	desmin	0.000378452	0.0336822	3.29409
GO:0005882	intermediate filament	KRT77	KRT77	keratin 77	0.000378452	0.0336822	3.29409
GO:0005882	intermediate filament	KRT222	KRT222	keratin 222	0.000378452	0.0336822	3.29409
GO:0005882	intermediate filament	SYNM	SYNM	synemin, intermediate filament protein	0.000378452	0.0336822	3.29409
GO:0005882	intermediate filament	NEFM	NEFM	neurofilament, medium polypeptide	0.000378452	0.0336822	3.29409
GO:0005882	intermediate filament	KRT24	KRT24	keratin 24	0.000378452	0.0336822	3.29409
GO:0005667	transcription factor complex	POU2F3	POU2F3	POU class 2 homeobox 3 transcript variant 2	0.00409846	0.273572	2.29558
GO:0005667	transcription factor complex	FOXB1	FOXB1	forkhead box B1	0.00409846	0.273572	2.29558
GO:0005667	transcription factor complex	C-JUN	C-JUN	C-Jun protein	0.00409846	0.273572	2.29558
GO:0005667	transcription factor complex	LOC101119560	LOC101119560	uncharacterized LOC101119560	0.00409846	0.273572	2.29558
GO:0005667	transcription factor complex	FOS	FOS	V-fos FBJ murine osteosarcoma viral oncogene-like protein	0.00409846	0.273572	2.29558
GO:0005667	transcription factor complex	SOX9	SOX9	SRY (sex determining region Y)-box 9	0.00409846	0.273572	2.29558
GO:0005667	transcription factor complex	FOXA3	FOXA3	forkhead box A3	0.00409846	0.273572	2.29558
GO:0005667	transcription factor complex	POU3F2	POU3F2	POU class 3 homeobox 2	0.00409846	0.273572	2.29558
GO:0005667	transcription factor complex	FOXS1	FOXS1	forkhead box S1	0.00409846	0.273572	2.29558
GO:0005667	transcription factor complex	TFAP2D	TFAP2D	transcription factor AP-2 delta (activating enhancer binding protein 2 delta)	0.00409846	0.273572	2.29558
GO:0005667	transcription factor complex	SKOR1	SKOR1	SKI family transcriptional corepressor 1	0.00409846	0.273572	2.29558
GO:0005667	transcription factor complex	NR4A3	NR4A3	nuclear receptor subfamily 4, group A, member 3	0.00409846	0.273572	2.29558
GO:0005667	transcription factor complex	PROP1	PROP1	Prophet of POU1F1	0.00409846	0.273572	2.29558
GO:0005667	transcription factor complex	RCOR2	RCOR2	REST corepressor 2	0.00409846	0.273572	2.29558
GO:0005667	transcription factor complex	NR4A1	NR4A1	nuclear receptor subfamily 4, group A, member 1	0.00409846	0.273572	2.29558
GO:0045095	keratin filament	LOC101104456	LOC101104456	keratin-associated protein 10-3-like	0.00556614	0.297232	3.54748
GO:0045095	keratin filament	LOC101114287	LOC101114287	keratin-associated protein 4-7-like	0.00556614	0.297232	3.54748
GO:0045095	keratin filament	CASP14	CASP14	caspase 14, apoptosis-related cysteine peptidase	0.00556614	0.297232	3.54748
GO:0045095	keratin filament	KRT71	KRT71	Keratin 71	0.00556614	0.297232	3.54748
GO:0045095	keratin filament	LOC101102526	LOC101102526	keratin-associated protein 10-8-like	0.00556614	0.297232	3.54748
GO:0045095	keratin filament	KRTAP1-1	KRTAP1-1	High-sulphur wool matrix protein B2A	0.00556614	0.297232	3.54748
GO:0045095	keratin filament	KRT77	KRT77	keratin 77	0.00556614	0.297232	3.54748
GO:0031225	anchored component of membrane	EFNA2	EFNA2	ephrin-A2	0.0124401	0.488029	2.41514
GO:0031225	anchored component of membrane	TECTB	TECTB	tectorin beta	0.0124401	0.488029	2.41514
GO:0031225	anchored component of membrane	NEGR1	NEGR1	neuronal growth regulator 1	0.0124401	0.488029	2.41514
GO:0031225	anchored component of membrane	Bst-2B	BST-2B	Bone marrow stromal cell antigen 2B	0.0124401	0.488029	2.41514
GO:0031225	anchored component of membrane	CNTN4	CNTN4	contactin 4	0.0124401	0.488029	2.41514
GO:0031225	anchored component of membrane	LY6E	LY6E	lymphocyte antigen 6 complex, locus E	0.0124401	0.488029	2.41514
GO:0031225	anchored component of membrane	BST1	BST1	bone marrow stromal cell antigen 1	0.0124401	0.488029	2.41514
GO:0031225	anchored component of membrane	TKDP5	TKDP5	Trophoblast Kunitz domain protein 5	0.0124401	0.488029	2.41514
GO:0031225	anchored component of membrane	DPEP2	DPEP2	dipeptidase 2	0.0124401	0.488029	2.41514
GO:0031225	anchored component of membrane	GFRA3	GFRA3	GDNF family receptor alpha 3	0.0124401	0.488029	2.41514
GO:0001533	cornified envelope	SPRR1B	SPRR1B	small proline-rich protein 1B	0.0127948	0.488029	7.13394
GO:0001533	cornified envelope	LOC101123427	LOC101123427	uncharacterized LOC101123427	0.0127948	0.488029	7.13394
GO:0001533	cornified envelope	CST6	CST6	cystatin E/M	0.0127948	0.488029	7.13394
GO:0032021	NELF complex	LOC101105491	LOC101105491	negative elongation factor C/D-like	0.0186527	0.622533	12.3655
GO:0032021	NELF complex	WHSC2	WHSC2	Wolf-Hirschhorn syndrome candidate 2	0.0186527	0.622533	12.3655
GO:0030485	smooth muscle contractile fiber	LOC101118066	LOC101118066	actin, alpha cardiac-like	0.030667	0.687449	8.8325
GO:0030485	smooth muscle contractile fiber	IDO1	IDO1	Indoleamine-pyrrole 2,3 dioxygenase	0.030667	0.687449	8.8325
GO:0005581	collagen	LOC101107498	LOC101107498	mannose-binding protein A-like	0.0307133	0.687449	2.28991
GO:0005581	collagen	LOC101106651	LOC101106651	pulmonary surfactant-associated protein D-like	0.0307133	0.687449	2.28991
GO:0005581	collagen	COL13A1	COL13A1	collagen, type XIII, alpha 1	0.0307133	0.687449	2.28991
GO:0005581	collagen	COLQ	COLQ	collagen-like tail subunit (single strand of homotrimer) of asymmetric acetylcholinesterase	0.0307133	0.687449	2.28991
GO:0005581	collagen	COLEC11	COLEC11	collectin sub-family member 11	0.0307133	0.687449	2.28991
GO:0005581	collagen	COL9A3	COL9A3	collagen, type IX, alpha 3	0.0307133	0.687449	2.28991
GO:0005581	collagen	COL27A1	COL27A1	collagen, type XXVII, alpha 1	0.0307133	0.687449	2.28991
GO:0005581	collagen	EMID1	EMID1	EMI domain containing 1	0.0307133	0.687449	2.28991
GO:0014701	junctional sarcoplasmic reticulum membrane	JPH2	JPH2	junctophilin 2	0.0375442	0.687449	7.72844
GO:0014701	junctional sarcoplasmic reticulum membrane	JPH4	JPH4	junctophilin 4	0.0375442	0.687449	7.72844
GO:0005833	hemoglobin complex	LOC101105185	LOC101105185	hemoglobin subunit epsilon-2-like	0.0449449	0.687449	6.86972
GO:0005833	hemoglobin complex	HBZ	HBZ	hemoglobin, zeta	0.0449449	0.687449	6.86972
GO:0000792	heterochromatin	CBX8	CBX8	chromobox homolog 8	0.0470958	0.687449	4.03223
GO:0000792	heterochromatin	DAXX	DAXX	death-domain associated protein	0.0470958	0.687449	4.03223
GO:0000792	heterochromatin	UHRF1	UHRF1	ubiquitin-like with PHD and ring finger domains 1	0.0470958	0.687449	4.03223
GO:0005847	mRNA cleavage and polyadenylation specificity factor complex	LOC101115603	LOC101115603	casein kinase I isoform beta-like	0.0528294	0.687449	6.18275
GO:0005847	mRNA cleavage and polyadenylation specificity factor complex	LOC101116124	LOC101116124	casein kinase I isoform beta-like	0.0528294	0.687449	6.18275
GO:0031594	neuromuscular junction	KCNC4	KCNC4	potassium voltage-gated channel, Shaw-related subfamily, member 4	0.0560953	0.687449	2.94417
GO:0031594	neuromuscular junction	DES	DES	desmin	0.0560953	0.687449	2.94417
GO:0031594	neuromuscular junction	SV2A	SV2A	synaptic vesicle glycoprotein 2A	0.0560953	0.687449	2.94417
GO:0031594	neuromuscular junction	NEFM	NEFM	neurofilament, medium polypeptide	0.0560953	0.687449	2.94417
GO:0043292	contractile fiber	TNNI3	TNNI3	troponin I type 3 (cardiac)	0.0611599	0.687449	5.62068
GO:0043292	contractile fiber	DES	DES	desmin	0.0611599	0.687449	5.62068
GO:0031672	A band	MYL4	MYL4	myosin, light chain 4, alkali; atrial, embryonic	0.0611599	0.687449	5.62068
GO:0031672	A band	OMyHC2a	OMYHC2A	Myosin heavy chain 2a	0.0611599	0.687449	5.62068
GO:0097449	astrocyte projection	GFAP	GFAP	Glial fibrillary acidic protein	0.0617932	0.687449	30.9138
GO:0043509	activin A complex	INHBA	INHBA	Inhibin beta A chain	0.0617932	0.687449	30.9138
GO:0043512	inhibin A complex	INHBA	INHBA	Inhibin beta A chain	0.0617932	0.687449	30.9138
GO:0019185	snRNA-activating protein complex	SNAPC4	SNAPC4	small nuclear RNA activating complex, polypeptide 4, 190kDa	0.0617932	0.687449	30.9138
GO:0000789	cytoplasmic chromatin	NPM2	NPM2	nucleophosmin/nucleoplasmin 2	0.0617932	0.687449	30.9138
GO:0044302	dentate gyrus mossy fiber	MAPK8IP1	MAPK8IP1	mitogen-activated protein kinase 8 interacting protein 1	0.0617932	0.687449	30.9138
GO:0005600	collagen type XIII	COL13A1	COL13A1	collagen, type XIII, alpha 1	0.0617932	0.687449	30.9138
GO:0043204	perikaryon	CTNND2	CTNND2	catenin (cadherin-associated protein), delta 2	0.0677286	0.690999	2.74789
GO:0043204	perikaryon	CRH	CRH	Corticoliberin	0.0677286	0.690999	2.74789
GO:0043204	perikaryon	GRIK3	GRIK3	glutamate receptor, ionotropic, kainate 3	0.0677286	0.690999	2.74789
GO:0043204	perikaryon	RESP18	RESP18	regulated endocrine-specific protein 18 homolog (rat)	0.0677286	0.690999	2.74789
GO:0000159	protein phosphatase type 2A complex	PPP2R5B	PPP2R5B	protein phosphatase 2, regulatory subunit B', beta	0.0726175	0.690999	3.31219
GO:0000159	protein phosphatase type 2A complex	LOC101118450	LOC101118450	cytochrome c, somatic-like	0.0726175	0.690999	3.31219
GO:0000159	protein phosphatase type 2A complex	LOC101103784	LOC101103784	cytochrome c 2-like	0.0726175	0.690999	3.31219
GO:0008021	synaptic vesicle	BDNF	BDNF	brain-derived neurotrophic factor	0.073355	0.690999	2.13198
GO:0008021	synaptic vesicle	STON2	STON2	stonin 2	0.073355	0.690999	2.13198
GO:0008021	synaptic vesicle	SYT2	SYT2	synaptotagmin II	0.073355	0.690999	2.13198
GO:0008021	synaptic vesicle	SYT15	SYT15	synaptotagmin XV	0.073355	0.690999	2.13198
GO:0008021	synaptic vesicle	SV2A	SV2A	synaptic vesicle glycoprotein 2A	0.073355	0.690999	2.13198
GO:0008021	synaptic vesicle	SLC6A17	SLC6A17	solute carrier family 6, member 17	0.073355	0.690999	2.13198
GO:0031527	filopodium membrane	TTYH1	TTYH1	tweety homolog 1 (Drosophila)	0.0790171	0.690999	4.75596
GO:0031527	filopodium membrane	PALM	PALM	paralemmin	0.0790171	0.690999	4.75596
GO:0048237	rough endoplasmic reticulum lumen	RESP18	RESP18	regulated endocrine-specific protein 18 homolog (rat)	0.0912402	0.690999	15.4569
GO:0031228	intrinsic component of Golgi membrane	CHST2	CHST2	carbohydrate (N-acetylglucosamine-6-O) sulfotransferase 2	0.0912402	0.690999	15.4569
GO:0072562	blood microparticle	LOC101123664	LOC101123664	fibrinogen gamma-B chain-like	0.0912402	0.690999	15.4569
GO:0005891	voltage-gated calcium channel complex	PDE4B	PDE4B	phosphodiesterase 4B, cAMP-specific	0.0965648	0.690999	2.89817
GO:0005891	voltage-gated calcium channel complex	CACNA1G	CACNA1G	calcium channel, voltage-dependent, T type, alpha 1G subunit	0.0965648	0.690999	2.89817
GO:0005891	voltage-gated calcium channel complex	CACNB2	CACNB2	calcium channel, voltage-dependent, beta 2 subunit	0.0965648	0.690999	2.89817
GO:0005859	muscle myosin complex	MYL4	MYL4	myosin, light chain 4, alkali; atrial, embryonic	0.0982509	0.690999	4.12183
GO:0005859	muscle myosin complex	OMyHC2a	OMYHC2A	Myosin heavy chain 2a	0.0982509	0.690999	4.12183
GO:0017053	transcriptional repressor complex	HDGF	HDGF	hepatoma-derived growth factor	0.104194	0.690999	2.33311
GO:0017053	transcriptional repressor complex	C-JUN	C-JUN	C-Jun protein	0.104194	0.690999	2.33311
GO:0017053	transcriptional repressor complex	LOC101115436	LOC101115436	E3 ubiquitin-protein ligase RNF12-B-like	0.104194	0.690999	2.33311
GO:0017053	transcriptional repressor complex	CCND1	CCND1	Cyclin D1	0.104194	0.690999	2.33311
GO:0031088	platelet dense granule membrane	LOC101107030	LOC101107030	multidrug resistance-associated protein 4-like	0.108308	0.690999	3.86422
GO:0031088	platelet dense granule membrane	LOC101107534	LOC101107534	multidrug resistance-associated protein 4-like	0.108308	0.690999	3.86422
GO:0005892	acetylcholine-gated channel complex	CHRNA2	CHRNA2	cholinergic receptor, nicotinic, alpha 2 (neuronal)	0.118622	0.690999	3.63691
GO:0005892	acetylcholine-gated channel complex	CHRNA3	CHRNA3	cholinergic receptor, nicotinic, alpha 3 (neuronal)	0.118622	0.690999	3.63691
GO:0032982	myosin filament	MYH15	MYH15	myosin, heavy chain 15	0.118622	0.690999	3.63691
GO:0032982	myosin filament	OMyHC2a	OMYHC2A	Myosin heavy chain 2a	0.118622	0.690999	3.63691
GO:0005896	interleukin-6 receptor complex	IL6	IL6	Interleukin-6	0.119761	0.690999	10.3046
GO:0060053	neurofilament cytoskeleton	SYNM	SYNM	synemin, intermediate filament protein	0.119761	0.690999	10.3046
GO:0044294	dendritic growth cone	MAPK8IP1	MAPK8IP1	mitogen-activated protein kinase 8 interacting protein 1	0.119761	0.690999	10.3046
GO:0005900	oncostatin-M receptor complex	OSM	OSM	oncostatin M	0.119761	0.690999	10.3046
GO:0019815	B cell receptor complex	SYK	SYK	spleen tyrosine kinase	0.119761	0.690999	10.3046
GO:0071438	invadopodium membrane	NOX1	NOX1	NADPH oxidase 1 variant	0.119761	0.690999	10.3046
GO:0005594	collagen type IX	COL9A3	COL9A3	collagen, type IX, alpha 3	0.119761	0.690999	10.3046
GO:0005583	fibrillar collagen	COL27A1	COL27A1	collagen, type XXVII, alpha 1	0.119761	0.690999	10.3046
GO:0045180	basal cortex	LOC101101899	LOC101101899	serine/threonine-protein kinase MARK2-like	0.119761	0.690999	10.3046
GO:0031526	brush border membrane	SLC26A3	SLC26A3	Solute carrier family 26 member 3	0.137457	0.690999	2.44056
GO:0031526	brush border membrane	PDZK1	PDZK1	PDZ domain containing 1	0.137457	0.690999	2.44056
GO:0031526	brush border membrane	LOC101114911	LOC101114911	sodium-dependent phosphate transport protein 3-like	0.137457	0.690999	2.44056
GO:0030141	secretory granule	KLK13	KLK13	kallikrein-related peptidase 13	0.143938	0.690999	1.86227
GO:0030141	secretory granule	LOC101121298	LOC101121298	cathepsin G-like	0.143938	0.690999	1.86227
GO:0030141	secretory granule	LOC101121553	LOC101121553	cathepsin G-like	0.143938	0.690999	1.86227
GO:0030141	secretory granule	CHGA	CHGA	chromogranin A (parathyroid secretory protein 1)	0.143938	0.690999	1.86227
GO:0030141	secretory granule	RESP18	RESP18	regulated endocrine-specific protein 18 homolog (rat)	0.143938	0.690999	1.86227
GO:0043205	fibril	ODAM	ODAM	odontogenic, ameloblast asssociated	0.147386	0.690999	7.72844
GO:0030868	smooth endoplasmic reticulum membrane	TTYH1	TTYH1	tweety homolog 1 (Drosophila)	0.147386	0.690999	7.72844
GO:0097059	CNTFR-CLCF1 complex	LOC101104711	LOC101104711	cardiotrophin-2-like	0.147386	0.690999	7.72844
GO:0032009	early phagosome	SYK	SYK	spleen tyrosine kinase	0.147386	0.690999	7.72844
GO:0000791	euchromatin	UHRF1	UHRF1	ubiquitin-like with PHD and ring finger domains 1	0.147386	0.690999	7.72844
GO:0001652	granular component	SURF6	SURF6	surfeit 6	0.147386	0.690999	7.72844
GO:0044309	neuron spine	PALM	PALM	paralemmin	0.147386	0.690999	7.72844
GO:0000137	Golgi cis cisterna	NECAB3	NECAB3	N-terminal EF-hand calcium binding protein 3	0.147386	0.690999	7.72844
GO:0030669	clathrin-coated endocytic vesicle membrane	LOC443535	LOC443535	low density protein receptor	0.161941	0.690999	2.94417
GO:0030669	clathrin-coated endocytic vesicle membrane	FCGR1A	FCGR1A	Fc fragment of IgG, high affinity Ia, receptor (CD64)	0.161941	0.690999	2.94417
GO:0061574	ASAP complex	LOC101103566	LOC101103566	uncharacterized LOC101103566	0.174142	0.690999	6.18275
GO:0045334	clathrin-coated endocytic vesicle	RAB35	RAB35	RAB35, member RAS oncogene family	0.174142	0.690999	6.18275
GO:0071439	clathrin complex	SCN10A	SCN10A	sodium channel, voltage-gated, type X, alpha subunit	0.174142	0.690999	6.18275
GO:0097225	sperm midpiece	SLC26A3	SLC26A3	Solute carrier family 26 member 3	0.174142	0.690999	6.18275
GO:0030314	junctional membrane complex	JPH2	JPH2	junctophilin 2	0.174142	0.690999	6.18275
GO:0000801	central element	SYCE3	SYCE3	synaptonemal complex central element protein 3	0.174142	0.690999	6.18275
GO:0030061	mitochondrial crista	LOC101121036	LOC101121036	cytochrome c oxidase subunit 6B2-like	0.174142	0.690999	6.18275
GO:0097058	CRLF-CLCF1 complex	LOC101104711	LOC101104711	cardiotrophin-2-like	0.174142	0.690999	6.18275
GO:0045202	synapse	GRIP1	GRIP1	glutamate receptor interacting protein 1	0.179942	0.690999	1.31199
GO:0045202	synapse	MAPK8IP1	MAPK8IP1	mitogen-activated protein kinase 8 interacting protein 1	0.179942	0.690999	1.31199
GO:0045202	synapse	CHRNA2	CHRNA2	cholinergic receptor, nicotinic, alpha 2 (neuronal)	0.179942	0.690999	1.31199
GO:0045202	synapse	TENM2	TENM2	teneurin transmembrane protein 2	0.179942	0.690999	1.31199
GO:0045202	synapse	SYT2	SYT2	synaptotagmin II	0.179942	0.690999	1.31199
GO:0045202	synapse	LOC101102224	LOC101102224	uncharacterized LOC101102224	0.179942	0.690999	1.31199
GO:0045202	synapse	PRRT2	PRRT2	proline-rich transmembrane protein 2	0.179942	0.690999	1.31199
GO:0045202	synapse	COLQ	COLQ	collagen-like tail subunit (single strand of homotrimer) of asymmetric acetylcholinesterase	0.179942	0.690999	1.31199
GO:0045202	synapse	FAIM2	FAIM2	Fas apoptotic inhibitory molecule 2	0.179942	0.690999	1.31199
GO:0045202	synapse	GRIK3	GRIK3	glutamate receptor, ionotropic, kainate 3	0.179942	0.690999	1.31199
GO:0045202	synapse	CHRNA3	CHRNA3	cholinergic receptor, nicotinic, alpha 3 (neuronal)	0.179942	0.690999	1.31199
GO:0045202	synapse	SV2A	SV2A	synaptic vesicle glycoprotein 2A	0.179942	0.690999	1.31199
GO:0045202	synapse	CADM2	CADM2	cell adhesion molecule 2	0.179942	0.690999	1.31199
GO:0045202	synapse	NNOS	NNOS	Nitric oxide synthase, brain	0.179942	0.690999	1.31199
GO:0045202	synapse	MGLL	MGLL	monoglyceride lipase	0.179942	0.690999	1.31199
GO:0045202	synapse	SLC6A17	SLC6A17	solute carrier family 6, member 17	0.179942	0.690999	1.31199
GO:0016235	aggresome	HSP70	HSP70.1	Putative heat shock protein 70.1	0.184524	0.690999	2.68815
GO:0016235	aggresome	LOC101113705	LOC101113705	ubiquitin D-like	0.184524	0.690999	2.68815
GO:0031090	organelle membrane	LOC101113381	LOC101113381	taurochenodeoxycholic 6 alpha-hydroxylase-like	0.186648	0.690999	1.59899
GO:0031090	organelle membrane	FMO1	FMO1	flavin containing monooxygenase 1	0.186648	0.690999	1.59899
GO:0031090	organelle membrane	NAT8L	NAT8L	N-acetyltransferase 8-like (GCN5-related, putative)	0.186648	0.690999	1.59899
GO:0031090	organelle membrane	LOC101110202	LOC101110202	cytochrome P450 3A24-like	0.186648	0.690999	1.59899
GO:0031090	organelle membrane	TKDP5	TKDP5	Trophoblast Kunitz domain protein 5	0.186648	0.690999	1.59899
GO:0031090	organelle membrane	CYP1A1	CYP1A1	Cytochrome P450 1A1	0.186648	0.690999	1.59899
GO:0008076	voltage-gated potassium channel complex	KCNC2	KCNC2	potassium voltage-gated channel, Shaw-related subfamily, member 2	0.190503	0.690999	1.81846
GO:0008076	voltage-gated potassium channel complex	KCNQ4	KCNQ4	potassium voltage-gated channel, KQT-like subfamily, member 4	0.190503	0.690999	1.81846
GO:0008076	voltage-gated potassium channel complex	KCNC4	KCNC4	potassium voltage-gated channel, Shaw-related subfamily, member 4	0.190503	0.690999	1.81846
GO:0008076	voltage-gated potassium channel complex	KCNE1L	KCNE1L	KCNE1-like	0.190503	0.690999	1.81846
GO:0019898	extrinsic component of membrane	SYT15	SYT15	synaptotagmin XV	0.191004	0.690999	2.06092
GO:0019898	extrinsic component of membrane	BST1	BST1	bone marrow stromal cell antigen 1	0.191004	0.690999	2.06092
GO:0019898	extrinsic component of membrane	GFRA3	GFRA3	GDNF family receptor alpha 3	0.191004	0.690999	2.06092
GO:0032591	dendritic spine membrane	PALM	PALM	paralemmin	0.200057	0.690999	5.15229
GO:0097342	ripoptosome	CFLAR	CFLAR	CASP8 and FADD-like apoptosis regulator	0.200057	0.690999	5.15229
GO:0005697	telomerase holoenzyme complex	TEP1	TEP1	telomerase-associated protein 1	0.200057	0.690999	5.15229
GO:0034366	spherical high-density lipoprotein particle	APOA2	APOA2	apolipoprotein A-II	0.200057	0.690999	5.15229
GO:0005826	actomyosin contractile ring	OMyHC2a	OMYHC2A	Myosin heavy chain 2a	0.200057	0.690999	5.15229
GO:0032809	neuronal cell body membrane	CADM2	CADM2	cell adhesion molecule 2	0.200057	0.690999	5.15229
GO:0016023	cytoplasmic membrane-bounded vesicle	BDNF	BDNF	brain-derived neurotrophic factor	0.203211	0.690999	1.49239
GO:0016023	cytoplasmic membrane-bounded vesicle	GRIP1	GRIP1	glutamate receptor interacting protein 1	0.203211	0.690999	1.49239
GO:0016023	cytoplasmic membrane-bounded vesicle	ACSBG1	ACSBG1	acyl-CoA synthetase bubblegum family member 1	0.203211	0.690999	1.49239
GO:0016023	cytoplasmic membrane-bounded vesicle	PRSS16	PRSS16	protease, serine, 16 (thymus)	0.203211	0.690999	1.49239
GO:0016023	cytoplasmic membrane-bounded vesicle	DUSP16	DUSP16	dual specificity phosphatase 16	0.203211	0.690999	1.49239
GO:0016023	cytoplasmic membrane-bounded vesicle	CHGA	CHGA	chromogranin A (parathyroid secretory protein 1)	0.203211	0.690999	1.49239
GO:0016023	cytoplasmic membrane-bounded vesicle	PALM	PALM	paralemmin	0.203211	0.690999	1.49239
GO:0030672	synaptic vesicle membrane	SYT2	SYT2	synaptotagmin II	0.215352	0.690999	1.93211
GO:0030672	synaptic vesicle membrane	SV2A	SV2A	synaptic vesicle glycoprotein 2A	0.215352	0.690999	1.93211
GO:0030672	synaptic vesicle membrane	SLC6A17	SLC6A17	solute carrier family 6, member 17	0.215352	0.690999	1.93211
GO:0032433	filopodium tip	TTYH1	TTYH1	tweety homolog 1 (Drosophila)	0.225157	0.690999	4.41625
GO:0030867	rough endoplasmic reticulum membrane	NAT8L	NAT8L	N-acetyltransferase 8-like (GCN5-related, putative)	0.225157	0.690999	4.41625
GO:0031466	Cul5-RING ubiquitin ligase complex	ASB4	ASB4	ankyrin repeat and SOCS box containing 4	0.225157	0.690999	4.41625
GO:0031264	death-inducing signaling complex	CFLAR	CFLAR	CASP8 and FADD-like apoptosis regulator	0.225157	0.690999	4.41625
GO:0031253	cell projection membrane	RAB35	RAB35	RAB35, member RAS oncogene family	0.225157	0.690999	4.41625
GO:0005577	fibrinogen complex	LOC101123664	LOC101123664	fibrinogen gamma-B chain-like	0.225157	0.690999	4.41625
GO:0042584	chromaffin granule membrane	SYT2	SYT2	synaptotagmin II	0.225157	0.690999	4.41625
GO:0043196	varicosity	CRH	CRH	Corticoliberin	0.225157	0.690999	4.41625
GO:0045171	intercellular bridge	RAB35	RAB35	RAB35, member RAS oncogene family	0.225157	0.690999	4.41625
GO:0030425	dendrite	GRIP1	GRIP1	glutamate receptor interacting protein 1	0.229575	0.696551	1.33826
GO:0030425	dendrite	PEX5L	PEX5L	peroxisomal biogenesis factor 5-like	0.229575	0.696551	1.33826
GO:0030425	dendrite	MAPK8IP1	MAPK8IP1	mitogen-activated protein kinase 8 interacting protein 1	0.229575	0.696551	1.33826
GO:0030425	dendrite	TENM2	TENM2	teneurin transmembrane protein 2	0.229575	0.696551	1.33826
GO:0030425	dendrite	SKOR1	SKOR1	SKI family transcriptional corepressor 1	0.229575	0.696551	1.33826
GO:0030425	dendrite	PALM	PALM	paralemmin	0.229575	0.696551	1.33826
GO:0030425	dendrite	GRIK3	GRIK3	glutamate receptor, ionotropic, kainate 3	0.229575	0.696551	1.33826
GO:0030425	dendrite	CHRNA3	CHRNA3	cholinergic receptor, nicotinic, alpha 3 (neuronal)	0.229575	0.696551	1.33826
GO:0030425	dendrite	DBN1	DBN1	drebrin 1	0.229575	0.696551	1.33826
GO:0030425	dendrite	KCNIP1	KCNIP1	Kv channel interacting protein 1	0.229575	0.696551	1.33826
GO:0042383	sarcolemma	ALOX12	ALOX12	arachidonate 12-lipoxygenase	0.236586	0.709758	1.64873
GO:0042383	sarcolemma	CACNB2	CACNB2	calcium channel, voltage-dependent, beta 2 subunit	0.236586	0.709758	1.64873
GO:0042383	sarcolemma	DES	DES	desmin	0.236586	0.709758	1.64873
GO:0042383	sarcolemma	NNOS	NNOS	Nitric oxide synthase, brain	0.236586	0.709758	1.64873
GO:0009897	external side of plasma membrane	IL6	IL6	Interleukin-6	0.240979	0.7107	1.37394
GO:0009897	external side of plasma membrane	CXCL9	CXCL9	chemokine (C-X-C motif) ligand 9	0.240979	0.7107	1.37394
GO:0009897	external side of plasma membrane	CCR7	CCR7	chemokine (C-C motif) receptor 7	0.240979	0.7107	1.37394
GO:0009897	external side of plasma membrane	FCRL6	FCRL6	Fc receptor-like 6	0.240979	0.7107	1.37394
GO:0009897	external side of plasma membrane	LOC101123664	LOC101123664	fibrinogen gamma-B chain-like	0.240979	0.7107	1.37394
GO:0009897	external side of plasma membrane	LOC443535	LOC443535	low density protein receptor	0.240979	0.7107	1.37394
GO:0009897	external side of plasma membrane	CD28	CD28	T-cell specific surface glycoprotein CD28	0.240979	0.7107	1.37394
GO:0009897	external side of plasma membrane	GFRA3	GFRA3	GDNF family receptor alpha 3	0.240979	0.7107	1.37394
GO:0030133	transport vesicle	LOC101110417	LOC101110417	probable ergosterol biosynthetic protein 28-like	0.248714	0.7107	1.78349
GO:0030133	transport vesicle	VGF	VGF	VGF nerve growth factor inducible	0.248714	0.7107	1.78349
GO:0030133	transport vesicle	NTS	NTS	neurotensin	0.248714	0.7107	1.78349
GO:0005861	troponin complex	TNNI3	TNNI3	troponin I type 3 (cardiac)	0.249468	0.7107	3.86422
GO:0031462	Cul2-RING ubiquitin ligase complex	ASB4	ASB4	ankyrin repeat and SOCS box containing 4	0.249468	0.7107	3.86422
GO:0000786	nucleosome	TNP1	TNP1	Spermatid nuclear transition protein 1	0.250209	0.7107	1.60591
GO:0000786	nucleosome	TNP2	TNP2	transition protein 2 (during histone to protamine replacement)	0.250209	0.7107	1.60591
GO:0000786	nucleosome	LOC101117912	LOC101117912	histone H2B type W-T-like	0.250209	0.7107	1.60591
GO:0000786	nucleosome	LOC101120811	LOC101120811	histone H2A-Bbd type 1-like	0.250209	0.7107	1.60591
GO:0042641	actomyosin	DBN1	DBN1	drebrin 1	0.273015	0.725493	3.43486
GO:0032421	stereocilium bundle	IDO1	IDO1	Indoleamine-pyrrole 2,3 dioxygenase	0.273015	0.725493	3.43486
GO:0000307	cyclin-dependent protein kinase holoenzyme complex	CCND1	CCND1	Cyclin D1	0.273015	0.725493	3.43486
GO:0016327	apicolateral plasma membrane	PALM	PALM	paralemmin	0.273015	0.725493	3.43486
GO:0005778	peroxisomal membrane	ABCD1	ABCD1	ATP-binding cassette, sub-family D (ALD), member 1	0.274205	0.725493	1.68621
GO:0005778	peroxisomal membrane	PEX5L	PEX5L	peroxisomal biogenesis factor 5-like	0.274205	0.725493	1.68621
GO:0005778	peroxisomal membrane	DAO	DAO	D-amino-acid oxidase	0.274205	0.725493	1.68621
GO:0030424	axon	CYP17A1	CYP17A1	Steroid 17-alpha-hydroxylase/17,20 lyase	0.280508	0.725493	1.30852
GO:0030424	axon	CALCA	CALCA	Calcitonin gene-related peptide	0.280508	0.725493	1.30852
GO:0030424	axon	MAPK8IP1	MAPK8IP1	mitogen-activated protein kinase 8 interacting protein 1	0.280508	0.725493	1.30852
GO:0030424	axon	CNTN4	CNTN4	contactin 4	0.280508	0.725493	1.30852
GO:0030424	axon	PALM	PALM	paralemmin	0.280508	0.725493	1.30852
GO:0030424	axon	GRIK3	GRIK3	glutamate receptor, ionotropic, kainate 3	0.280508	0.725493	1.30852
GO:0030424	axon	CADM2	CADM2	cell adhesion molecule 2	0.280508	0.725493	1.30852
GO:0030424	axon	NEFM	NEFM	neurofilament, medium polypeptide	0.280508	0.725493	1.30852
GO:0016459	myosin complex	MYH15	MYH15	myosin, heavy chain 15	0.291342	0.725493	1.62704
GO:0016459	myosin complex	MYL4	MYL4	myosin, light chain 4, alkali; atrial, embryonic	0.291342	0.725493	1.62704
GO:0016459	myosin complex	OMyHC2a	OMYHC2A	Myosin heavy chain 2a	0.291342	0.725493	1.62704
GO:0005790	smooth endoplasmic reticulum	JPH4	JPH4	junctophilin 4	0.295822	0.725493	3.09138
GO:0032590	dendrite membrane	PALM	PALM	paralemmin	0.295822	0.725493	3.09138
GO:0043020	NADPH oxidase complex	NOX1	NOX1	NADPH oxidase 1 variant	0.295822	0.725493	3.09138
GO:0005883	neurofilament	NEFM	NEFM	neurofilament, medium polypeptide	0.295822	0.725493	3.09138
GO:0031616	spindle pole centrosome	LOC101102605	LOC101102605	nucleophosmin-like	0.295822	0.725493	3.09138
GO:0005758	mitochondrial intermembrane space	LOC101121036	LOC101121036	cytochrome c oxidase subunit 6B2-like	0.299938	0.725493	1.59899
GO:0005758	mitochondrial intermembrane space	LOC101118450	LOC101118450	cytochrome c, somatic-like	0.299938	0.725493	1.59899
GO:0005758	mitochondrial intermembrane space	LOC101103784	LOC101103784	cytochrome c 2-like	0.299938	0.725493	1.59899
GO:0044297	cell body	MAPK8IP1	MAPK8IP1	mitogen-activated protein kinase 8 interacting protein 1	0.301005	0.725493	1.87356
GO:0044297	cell body	GFAP	GFAP	Glial fibrillary acidic protein	0.301005	0.725493	1.87356
GO:0000118	histone deacetylase complex	ZNF217	ZNF217	zinc finger protein 217	0.301005	0.725493	1.87356
GO:0000118	histone deacetylase complex	LOC101121654	LOC101121654	corepressor interacting with RBPJ 1-like	0.301005	0.725493	1.87356
GO:0043195	terminal bouton	CALCA	CALCA	Calcitonin gene-related peptide	0.301005	0.725493	1.87356
GO:0043195	terminal bouton	GRIK3	GRIK3	glutamate receptor, ionotropic, kainate 3	0.301005	0.725493	1.87356
GO:0000785	chromatin	JUND	JUND	Proto-oncogene protein JUN-D	0.306045	0.725493	1.45477
GO:0000785	chromatin	LOC101118305	LOC101118305	non-histone chromosomal protein HMG-14-like	0.306045	0.725493	1.45477
GO:0000785	chromatin	MYCN	MYCN	v-myc myelocytomatosis viral related oncogene, neuroblastoma derived (avian)	0.306045	0.725493	1.45477
GO:0000785	chromatin	RCOR2	RCOR2	REST corepressor 2	0.306045	0.725493	1.45477
GO:0042627	chylomicron	APOA2	APOA2	apolipoprotein A-II	0.317913	0.725493	2.81034
GO:0043209	myelin sheath	MPZ	MPZ	myelin protein zero	0.317913	0.725493	2.81034
GO:0044295	axonal growth cone	MAPK8IP1	MAPK8IP1	mitogen-activated protein kinase 8 interacting protein 1	0.317913	0.725493	2.81034
GO:0031091	platelet alpha granule	LOC101123664	LOC101123664	fibrinogen gamma-B chain-like	0.317913	0.725493	2.81034
GO:0035102	PRC1 complex	CBX8	CBX8	chromobox homolog 8	0.317913	0.725493	2.81034
GO:0000780	condensed nuclear chromosome, centromeric region	SUV420H2	SUV420H2	suppressor of variegation 4-20 homolog 2 (Drosophila)	0.317913	0.725493	2.81034
GO:0071944	cell periphery	CHRNA2	CHRNA2	cholinergic receptor, nicotinic, alpha 2 (neuronal)	0.324257	0.7337	1.7665
GO:0071944	cell periphery	PDE4B	PDE4B	phosphodiesterase 4B, cAMP-specific	0.324257	0.7337	1.7665
GO:0034451	centriolar satellite	ALDOB	ALDOB	Fructose-bisphosphate aldolase B	0.339309	0.742585	2.57615
GO:0048786	presynaptic active zone	SV2A	SV2A	synaptic vesicle glycoprotein 2A	0.339309	0.742585	2.57615
GO:0005916	fascia adherens	DES	DES	desmin	0.339309	0.742585	2.57615
GO:0016234	inclusion body	HSP70	HSP70.1	Putative heat shock protein 70.1	0.339309	0.742585	2.57615
GO:0005782	peroxisomal matrix	BAAT	BAAT	bile acid CoA: amino acid N-acyltransferase (glycine N-choloyltransferase)	0.358721	0.746235	1.62704
GO:0005782	peroxisomal matrix	DAO	DAO	D-amino-acid oxidase	0.358721	0.746235	1.62704
GO:0042101	T cell receptor complex	SYK	SYK	spleen tyrosine kinase	0.360032	0.746235	2.37798
GO:0005657	replication fork	UHRF1	UHRF1	ubiquitin-like with PHD and ring finger domains 1	0.360032	0.746235	2.37798
GO:0032839	dendrite cytoplasm	GRIK3	GRIK3	glutamate receptor, ionotropic, kainate 3	0.360032	0.746235	2.37798
GO:0005575	cellular_component	LOC101106071	LOC101106071	apolipoprotein L3-like	0.360345	0.746235	1.10594
GO:0005575	cellular_component	LOC101105379	LOC101105379	RNA pseudouridylate synthase domain-containing protein 1-like	0.360345	0.746235	1.10594
GO:0005575	cellular_component	LOC101106720	LOC101106720	glutathione S-transferase A1-like	0.360345	0.746235	1.10594
GO:0005575	cellular_component	GSTA1	GSTA1	Glutathione S-transferase	0.360345	0.746235	1.10594
GO:0005575	cellular_component	CDK18	CDK18	cyclin-dependent kinase 18	0.360345	0.746235	1.10594
GO:0005575	cellular_component	HSD17B1	HSD17B1	hydroxysteroid (17-beta) dehydrogenase 1	0.360345	0.746235	1.10594
GO:0005575	cellular_component	LY6G5B	LY6G5B	lymphocyte antigen 6 complex, locus G5B	0.360345	0.746235	1.10594
GO:0005575	cellular_component	APOL5	APOL5	apolipoprotein L, 5	0.360345	0.746235	1.10594
GO:0005575	cellular_component	CWF19L1	CWF19L1	CWF19-like 1, cell cycle control (S. pombe)	0.360345	0.746235	1.10594
GO:0005575	cellular_component	LOC101106291	LOC101106291	glutathione S-transferase A1-like	0.360345	0.746235	1.10594
GO:0005575	cellular_component	LOC101113210	LOC101113210	glutathione S-transferase A4-like	0.360345	0.746235	1.10594
GO:0005575	cellular_component	NPTX2	NPTX2	neuronal pentraxin II	0.360345	0.746235	1.10594
GO:0005575	cellular_component	KRT77	KRT77	keratin 77	0.360345	0.746235	1.10594
GO:0005575	cellular_component	MPPED1	MPPED1	metallophosphoesterase domain containing 1	0.360345	0.746235	1.10594
GO:0005575	cellular_component	TMEM106A	TMEM106A	transmembrane protein 106A	0.360345	0.746235	1.10594
GO:0005575	cellular_component	TCEAL7	TCEAL7	transcription elongation factor A (SII)-like 7	0.360345	0.746235	1.10594
GO:0005575	cellular_component	SPATA3	SPATA3	spermatogenesis associated 3	0.360345	0.746235	1.10594
GO:0005575	cellular_component	GSTA1-1	GSTA1-1	Glutathione S-transferase	0.360345	0.746235	1.10594
GO:0005575	cellular_component	LOC101108727	LOC101108727	melanoma-associated antigen 10-like	0.360345	0.746235	1.10594
GO:0005575	cellular_component	MPZ	MPZ	myelin protein zero	0.360345	0.746235	1.10594
GO:0005575	cellular_component	LOC101121414	LOC101121414	apolipoprotein L3-like	0.360345	0.746235	1.10594
GO:0005886	plasma membrane	IHH	IHH	Indian hedgehog	0.365938	0.746235	1.03681
GO:0005886	plasma membrane	CD84	CD84	CD84 molecule	0.365938	0.746235	1.03681
GO:0005886	plasma membrane	SLC9A5	SLC9A5	solute carrier family 9, subfamily A (NHE5, cation proton antiporter 5), member 5	0.365938	0.746235	1.03681
GO:0005886	plasma membrane	LOC101103658	LOC101103658	CMRF35-like molecule 7-like	0.365938	0.746235	1.03681
GO:0005886	plasma membrane	LOC101117534	LOC101117534	olfactory receptor 52R1-like	0.365938	0.746235	1.03681
GO:0005886	plasma membrane	SLCO1A2	SLCO1A2	solute carrier organic anion transporter family, member 1A2	0.365938	0.746235	1.03681
GO:0005886	plasma membrane	EFNA2	EFNA2	ephrin-A2	0.365938	0.746235	1.03681
GO:0005886	plasma membrane	LOC101111452	LOC101111452	olfactory receptor 7A10-like	0.365938	0.746235	1.03681
GO:0005886	plasma membrane	GPR26	GPR26	G protein-coupled receptor 26	0.365938	0.746235	1.03681
GO:0005886	plasma membrane	ERMAP	ERMAP	erythroblast membrane-associated protein (Scianna blood group)	0.365938	0.746235	1.03681
GO:0005886	plasma membrane	LOC101121762	LOC101121762	killer cell lectin-like receptor subfamily B member 1B allele A-like	0.365938	0.746235	1.03681
GO:0005886	plasma membrane	PTP4A3	PTP4A3	protein tyrosine phosphatase type IVA, member 3	0.365938	0.746235	1.03681
GO:0005886	plasma membrane	LOC101111964	LOC101111964	olfactory receptor 2V2-like	0.365938	0.746235	1.03681
GO:0005886	plasma membrane	LGALS4	LGALS4	lectin, galactoside-binding, soluble, 4	0.365938	0.746235	1.03681
GO:0005886	plasma membrane	LOC101116764	LOC101116764	putative olfactory receptor 51H1-like	0.365938	0.746235	1.03681
GO:0005886	plasma membrane	LOC101109271	LOC101109271	olfactory receptor 7E24-like	0.365938	0.746235	1.03681
GO:0005886	plasma membrane	GRIP1	GRIP1	glutamate receptor interacting protein 1	0.365938	0.746235	1.03681
GO:0005886	plasma membrane	LOC101118102	LOC101118102	olfactory receptor 2T12-like	0.365938	0.746235	1.03681
GO:0005886	plasma membrane	LOC101106775	LOC101106775	olfactory receptor 4E1-like	0.365938	0.746235	1.03681
GO:0005886	plasma membrane	CALY	CALY	calcyon neuron-specific vesicular protein	0.365938	0.746235	1.03681
GO:0005886	plasma membrane	KCNC2	KCNC2	potassium voltage-gated channel, Shaw-related subfamily, member 2	0.365938	0.746235	1.03681
GO:0005886	plasma membrane	KCNQ4	KCNQ4	potassium voltage-gated channel, KQT-like subfamily, member 4	0.365938	0.746235	1.03681
GO:0005886	plasma membrane	PLA2G5	PLA2G5	phospholipase A2, group V	0.365938	0.746235	1.03681
GO:0005886	plasma membrane	KCNK16	KCNK16	potassium channel, subfamily K, member 16	0.365938	0.746235	1.03681
GO:0005886	plasma membrane	MRGPRF	MRGPRF	MAS-related GPR, member F	0.365938	0.746235	1.03681
GO:0005886	plasma membrane	LOC101102845	LOC101102845	5-formyltetrahydrofolate cyclo-ligase-like	0.365938	0.746235	1.03681
GO:0005886	plasma membrane	LOC101107030	LOC101107030	multidrug resistance-associated protein 4-like	0.365938	0.746235	1.03681
GO:0005886	plasma membrane	LOC101105206	LOC101105206	olfactory receptor 12-like	0.365938	0.746235	1.03681
GO:0005886	plasma membrane	SLC26A3	SLC26A3	Solute carrier family 26 member 3	0.365938	0.746235	1.03681
GO:0005886	plasma membrane	MFAP3L	MFAP3L	microfibrillar-associated protein 3-like	0.365938	0.746235	1.03681
GO:0005886	plasma membrane	SYK	SYK	spleen tyrosine kinase	0.365938	0.746235	1.03681
GO:0005886	plasma membrane	IL17RB	IL17RB	interleukin 17 receptor B	0.365938	0.746235	1.03681
GO:0005886	plasma membrane	TECTB	TECTB	tectorin beta	0.365938	0.746235	1.03681
GO:0005886	plasma membrane	LOC101115351	LOC101115351	anion exchange protein 3-like	0.365938	0.746235	1.03681
GO:0005886	plasma membrane	CD96	CD96	CD96 molecule	0.365938	0.746235	1.03681
GO:0005886	plasma membrane	NEGR1	NEGR1	neuronal growth regulator 1	0.365938	0.746235	1.03681
GO:0005886	plasma membrane	NOX1	NOX1	NADPH oxidase 1 variant	0.365938	0.746235	1.03681
GO:0005886	plasma membrane	JPH2	JPH2	junctophilin 2	0.365938	0.746235	1.03681
GO:0005886	plasma membrane	Bst-2B	BST-2B	Bone marrow stromal cell antigen 2B	0.365938	0.746235	1.03681
GO:0005886	plasma membrane	LOC101116470	LOC101116470	olfactory receptor 1B1-like	0.365938	0.746235	1.03681
GO:0005886	plasma membrane	TTYH1	TTYH1	tweety homolog 1 (Drosophila)	0.365938	0.746235	1.03681
GO:0005886	plasma membrane	TPPP	TPPP	tubulin polymerization promoting protein	0.365938	0.746235	1.03681
GO:0005886	plasma membrane	LOC101117413	LOC101117413	olfactory receptor 2A5-like	0.365938	0.746235	1.03681
GO:0005886	plasma membrane	RAB35	RAB35	RAB35, member RAS oncogene family	0.365938	0.746235	1.03681
GO:0005886	plasma membrane	CHRNA2	CHRNA2	cholinergic receptor, nicotinic, alpha 2 (neuronal)	0.365938	0.746235	1.03681
GO:0005886	plasma membrane	LOC101112776	LOC101112776	solute carrier family 22 member 6-like	0.365938	0.746235	1.03681
GO:0005886	plasma membrane	CNTN4	CNTN4	contactin 4	0.365938	0.746235	1.03681
GO:0005886	plasma membrane	LOC101120798	LOC101120798	olfactory receptor 6N2-like	0.365938	0.746235	1.03681
GO:0005886	plasma membrane	CD1	CD1	T-cell surface glycoprotein CD1b-1	0.365938	0.746235	1.03681
GO:0005886	plasma membrane	LOC101119585	LOC101119585	olfactory receptor 51F2-like	0.365938	0.746235	1.03681
GO:0005886	plasma membrane	CCR7	CCR7	chemokine (C-C motif) receptor 7	0.365938	0.746235	1.03681
GO:0005886	plasma membrane	LOC101123171	LOC101123171	5-hydroxytryptamine receptor 3C-like	0.365938	0.746235	1.03681
GO:0005886	plasma membrane	LY6E	LY6E	lymphocyte antigen 6 complex, locus E	0.365938	0.746235	1.03681
GO:0005886	plasma membrane	LY86	LY86	lymphocyte antigen 86	0.365938	0.746235	1.03681
GO:0005886	plasma membrane	SHB	SHB	Src homology 2 domain containing adaptor protein B	0.365938	0.746235	1.03681
GO:0005886	plasma membrane	SLC4A3	SLC4A3	solute carrier family 4, anion exchanger, member 3	0.365938	0.746235	1.03681
GO:0005886	plasma membrane	LOC780516	LOC780516	Putative G-protein coupled receptor 41	0.365938	0.746235	1.03681
GO:0005886	plasma membrane	SLC26A5	SLC26A5	solute carrier family 26, member 5 (prestin)	0.365938	0.746235	1.03681
GO:0005886	plasma membrane	OPN4	OPN4	opsin 4	0.365938	0.746235	1.03681
GO:0005886	plasma membrane	TENM2	TENM2	teneurin transmembrane protein 2	0.365938	0.746235	1.03681
GO:0005886	plasma membrane	LOC101106033	LOC101106033	olfactory receptor 8H2-like	0.365938	0.746235	1.03681
GO:0005886	plasma membrane	LOC101104871	LOC101104871	olfactory receptor 10G9-like	0.365938	0.746235	1.03681
GO:0005886	plasma membrane	PTGIR	PTGIR	prostaglandin I2 (prostacyclin) receptor (IP)	0.365938	0.746235	1.03681
GO:0005886	plasma membrane	SYT2	SYT2	synaptotagmin II	0.365938	0.746235	1.03681
GO:0005886	plasma membrane	PTPN3	PTPN3	protein tyrosine phosphatase, non-receptor type 3	0.365938	0.746235	1.03681
GO:0005886	plasma membrane	LOC101102224	LOC101102224	uncharacterized LOC101102224	0.365938	0.746235	1.03681
GO:0005886	plasma membrane	NGFR	NGFR	nerve growth factor receptor	0.365938	0.746235	1.03681
GO:0005886	plasma membrane	SLC6A20	SLC6A20	solute carrier family 6 (proline IMINO transporter), member 20	0.365938	0.746235	1.03681
GO:0005886	plasma membrane	LOC101101899	LOC101101899	serine/threonine-protein kinase MARK2-like	0.365938	0.746235	1.03681
GO:0005886	plasma membrane	SYT15	SYT15	synaptotagmin XV	0.365938	0.746235	1.03681
GO:0005886	plasma membrane	COL13A1	COL13A1	collagen, type XIII, alpha 1	0.365938	0.746235	1.03681
GO:0005886	plasma membrane	LOC101117492	LOC101117492	olfactory receptor 1J4-like	0.365938	0.746235	1.03681
GO:0005886	plasma membrane	LAT1	LAT1	L-type amino acid transporter subunit LAT1	0.365938	0.746235	1.03681
GO:0005886	plasma membrane	KCNC4	KCNC4	potassium voltage-gated channel, Shaw-related subfamily, member 4	0.365938	0.746235	1.03681
GO:0005886	plasma membrane	PRRT2	PRRT2	proline-rich transmembrane protein 2	0.365938	0.746235	1.03681
GO:0005886	plasma membrane	CACNA1G	CACNA1G	calcium channel, voltage-dependent, T type, alpha 1G subunit	0.365938	0.746235	1.03681
GO:0005886	plasma membrane	CACNB2	CACNB2	calcium channel, voltage-dependent, beta 2 subunit	0.365938	0.746235	1.03681
GO:0005886	plasma membrane	LOC101121298	LOC101121298	cathepsin G-like	0.365938	0.746235	1.03681
GO:0005886	plasma membrane	TUB	TUB	tubby homolog (mouse)	0.365938	0.746235	1.03681
GO:0005886	plasma membrane	RHOF	RHOF	RhoF	0.365938	0.746235	1.03681
GO:0005886	plasma membrane	LOC101103007	LOC101103007	killer cell immunoglobulin-like receptor 2DL4-like	0.365938	0.746235	1.03681
GO:0005886	plasma membrane	GDPD2	GDPD2	glycerophosphodiester phosphodiesterase domain containing 2	0.365938	0.746235	1.03681
GO:0005886	plasma membrane	BST1	BST1	bone marrow stromal cell antigen 1	0.365938	0.746235	1.03681
GO:0005886	plasma membrane	FAIM2	FAIM2	Fas apoptotic inhibitory molecule 2	0.365938	0.746235	1.03681
GO:0005886	plasma membrane	LOC101116831	LOC101116831	olfactory receptor 14A16-like	0.365938	0.746235	1.03681
GO:0005886	plasma membrane	PAC1R	PAC1R	Pituitary adenylate cyclase-activating polypeptide type 1 receptor hop 1 splice variant	0.365938	0.746235	1.03681
GO:0005886	plasma membrane	DIRAS1	DIRAS1	DIRAS family, GTP-binding RAS-like 1	0.365938	0.746235	1.03681
GO:0005886	plasma membrane	LOC101111827	LOC101111827	cationic amino acid transporter 3-like	0.365938	0.746235	1.03681
GO:0005886	plasma membrane	LOC101108550	LOC101108550	5-hydroxytryptamine receptor 2C-like	0.365938	0.746235	1.03681
GO:0005886	plasma membrane	CABP2	CABP2	calcium binding protein 2	0.365938	0.746235	1.03681
GO:0005886	plasma membrane	TNFRSF17	TNFRSF17	tumor necrosis factor receptor superfamily, member 17	0.365938	0.746235	1.03681
GO:0005886	plasma membrane	LOC101107534	LOC101107534	multidrug resistance-associated protein 4-like	0.365938	0.746235	1.03681
GO:0005886	plasma membrane	ANGPT2	ANGPT2	angiopoietin 2	0.365938	0.746235	1.03681
GO:0005886	plasma membrane	LOC101123664	LOC101123664	fibrinogen gamma-B chain-like	0.365938	0.746235	1.03681
GO:0005886	plasma membrane	RET	RET	ret proto-oncogene	0.365938	0.746235	1.03681
GO:0005886	plasma membrane	AKAP5	AKAP5	A kinase (PRKA) anchor protein 5	0.365938	0.746235	1.03681
GO:0005886	plasma membrane	LTB4R	LTB4R	leukotriene B4 receptor	0.365938	0.746235	1.03681
GO:0005886	plasma membrane	TKDP5	TKDP5	Trophoblast Kunitz domain protein 5	0.365938	0.746235	1.03681
GO:0005886	plasma membrane	CDH9	CDH9	cadherin 9, type 2 (T1-cadherin)	0.365938	0.746235	1.03681
GO:0005886	plasma membrane	ASIC3	ASIC3	acid-sensing (proton-gated) ion channel 3	0.365938	0.746235	1.03681
GO:0005886	plasma membrane	WNT5B	WNT5B	wingless-type MMTV integration site family, member 5B	0.365938	0.746235	1.03681
GO:0005886	plasma membrane	JPH4	JPH4	junctophilin 4	0.365938	0.746235	1.03681
GO:0005886	plasma membrane	LOC443535	LOC443535	low density protein receptor	0.365938	0.746235	1.03681
GO:0005886	plasma membrane	NKAIN1	NKAIN1	Na+/K+ transporting ATPase interacting 1	0.365938	0.746235	1.03681
GO:0005886	plasma membrane	LOC101104907	LOC101104907	olfactory receptor 2T5-like	0.365938	0.746235	1.03681
GO:0005886	plasma membrane	LOC101122025	LOC101122025	olfactory receptor 10H4-like	0.365938	0.746235	1.03681
GO:0005886	plasma membrane	CDH20	CDH20	cadherin 20, type 2	0.365938	0.746235	1.03681
GO:0005886	plasma membrane	LOC101115276	LOC101115276	olfactory receptor 7A17-like	0.365938	0.746235	1.03681
GO:0005886	plasma membrane	HTR4	HTR4	5-hydroxytryptamine (serotonin) receptor 4, G protein-coupled	0.365938	0.746235	1.03681
GO:0005886	plasma membrane	LOC101121553	LOC101121553	cathepsin G-like	0.365938	0.746235	1.03681
GO:0005886	plasma membrane	LOC101112292	LOC101112292	killer cell immunoglobulin-like receptor 3DL1-like	0.365938	0.746235	1.03681
GO:0005886	plasma membrane	FCRL3	FCRL3	Fc receptor-like 3	0.365938	0.746235	1.03681
GO:0005886	plasma membrane	LOC101106159	LOC101106159	olfactory receptor 6C76-like	0.365938	0.746235	1.03681
GO:0005886	plasma membrane	IFI6	IFI6	interferon, alpha-inducible protein 6	0.365938	0.746235	1.03681
GO:0005886	plasma membrane	MARVELD1	MARVELD1	MARVEL domain containing 1	0.365938	0.746235	1.03681
GO:0005886	plasma membrane	PALM	PALM	paralemmin	0.365938	0.746235	1.03681
GO:0005886	plasma membrane	GRIK3	GRIK3	glutamate receptor, ionotropic, kainate 3	0.365938	0.746235	1.03681
GO:0005886	plasma membrane	LOC101112115	LOC101112115	protocadherin-11 X-linked-like	0.365938	0.746235	1.03681
GO:0005886	plasma membrane	DPEP2	DPEP2	dipeptidase 2	0.365938	0.746235	1.03681
GO:0005886	plasma membrane	SLC38A5	SLC38A5	solute carrier family 38, member 5	0.365938	0.746235	1.03681
GO:0005886	plasma membrane	CHRNA3	CHRNA3	cholinergic receptor, nicotinic, alpha 3 (neuronal)	0.365938	0.746235	1.03681
GO:0005886	plasma membrane	FCGR1A	FCGR1A	Fc fragment of IgG, high affinity Ia, receptor (CD64)	0.365938	0.746235	1.03681
GO:0005886	plasma membrane	BAI2	BAI2	brain-specific angiogenesis inhibitor 2	0.365938	0.746235	1.03681
GO:0005886	plasma membrane	CADM2	CADM2	cell adhesion molecule 2	0.365938	0.746235	1.03681
GO:0005886	plasma membrane	NNOS	NNOS	Nitric oxide synthase, brain	0.365938	0.746235	1.03681
GO:0005886	plasma membrane	CD28	CD28	T-cell specific surface glycoprotein CD28	0.365938	0.746235	1.03681
GO:0005886	plasma membrane	ASB3	ASB3	ankyrin repeat and SOCS box containing 3	0.365938	0.746235	1.03681
GO:0005886	plasma membrane	LOC101104625	LOC101104625	putative olfactory receptor 2B3-like	0.365938	0.746235	1.03681
GO:0005886	plasma membrane	LOC101122142	LOC101122142	butyrophilin subfamily 3 member A3-like	0.365938	0.746235	1.03681
GO:0005886	plasma membrane	DBN1	DBN1	drebrin 1	0.365938	0.746235	1.03681
GO:0005886	plasma membrane	PDZK1	PDZK1	PDZ domain containing 1	0.365938	0.746235	1.03681
GO:0005886	plasma membrane	KCNIP1	KCNIP1	Kv channel interacting protein 1	0.365938	0.746235	1.03681
GO:0005886	plasma membrane	STYK1	STYK1	serine/threonine/tyrosine kinase 1	0.365938	0.746235	1.03681
GO:0005886	plasma membrane	LOC101107043	LOC101107043	olfactory receptor 8H3-like	0.365938	0.746235	1.03681
GO:0005886	plasma membrane	SLC26A9	SLC26A9	solute carrier family 26, member 9	0.365938	0.746235	1.03681
GO:0005886	plasma membrane	MGLL	MGLL	monoglyceride lipase	0.365938	0.746235	1.03681
GO:0005886	plasma membrane	BAI3	BAI3	brain-specific angiogenesis inhibitor 3	0.365938	0.746235	1.03681
GO:0005886	plasma membrane	LOC101116222	LOC101116222	olfactory receptor 12-like	0.365938	0.746235	1.03681
GO:0005886	plasma membrane	MPZ	MPZ	myelin protein zero	0.365938	0.746235	1.03681
GO:0005886	plasma membrane	GFRA3	GFRA3	GDNF family receptor alpha 3	0.365938	0.746235	1.03681
GO:0005886	plasma membrane	LOC101114911	LOC101114911	sodium-dependent phosphate transport protein 3-like	0.365938	0.746235	1.03681
GO:0005886	plasma membrane	LOC101123234	LOC101123234	olfactory receptor 51M1-like	0.365938	0.746235	1.03681
[truncated: 1,430 more rows]

## Sheet: UpGO_Result
GOID	GOTerm	DifGene	AllDifGene	GeneInGOID	AllGene	P-Value	FDR	Enrichment	(-log2P)
[truncated: 182 more rows]

[truncated: 2 more sheets: UpGene2GO, UpGO2Gene]
