# Supplementary material for: Co-expression analysis and identification of fecundity-related long non-coding RNAs in sheep ovaries
Source: Sci Rep. 2016 Dec 16;6:39398. doi: 10.1038/srep39398 (PMC5159859; doi:10.1038/srep39398)
Supplement: Supplementary Table S6 [file srep39398-s6.xls]

## Sheet: DownGO_Result
GOID	GOTerm	DifGene	AllDifGene	GeneInGOID	AllGene	P-Value	FDR	Enrichment	(-log2P)
GO:0005576	extracellular region	53	230	1897	16848	1.06556e-05	0.00185408	2.04658	16.518
GO:0005615	extracellular space	24	230	842	16848	0.00133761	0.0825319	2.08795	9.54612
GO:0030141	secretory granule	6	230	83	16848	0.00142296	0.0825319	5.29534	9.45688
GO:0031012	extracellular matrix	8	230	219	16848	0.0134689	0.467487	2.67588	6.21422
GO:0031594	neuromuscular junction	3	230	42	16848	0.023203	0.467487	5.2323	5.42954
GO:0000786	nucleosome	4	230	77	16848	0.0247909	0.467487	3.80531	5.33404
GO:0035985	senescence-associated heterochromatin focus	1	230	1	16848	0.026867	0.467487	73.2522	5.21802
GO:0032579	apical lamina of hyaline layer	1	230	1	16848	0.026867	0.467487	73.2522	5.21802
GO:0032996	Bcl3-Bcl10 complex	1	230	1	16848	0.026867	0.467487	73.2522	5.21802
GO:0044302	dentate gyrus mossy fiber	1	230	1	16848	0.026867	0.467487	73.2522	5.21802
GO:0033257	Bcl3/NF-kappaB2 complex	1	230	2	16848	0.0400275	0.562777	36.6261	4.64286
GO:0035355	Toll-like receptor 2-Toll-like receptor 6 protein complex	1	230	2	16848	0.0400275	0.562777	36.6261	4.64286
GO:0005758	mitochondrial intermembrane space	3	230	58	16848	0.0502047	0.562777	3.78891	4.31603
GO:0005896	interleukin-6 receptor complex	1	230	3	16848	0.0530092	0.562777	24.4174	4.23761
GO:0044294	dendritic growth cone	1	230	3	16848	0.0530092	0.562777	24.4174	4.23761
GO:0035354	Toll-like receptor 1-Toll-like receptor 2 protein complex	1	230	3	16848	0.0530092	0.562777	24.4174	4.23761
GO:0016323	basolateral plasma membrane	5	230	147	16848	0.0573878	0.562777	2.49157	4.12311
GO:0000159	protein phosphatase type 2A complex	2	230	28	16848	0.0621392	0.562777	5.2323	4.00835
GO:0097059	CNTFR-CLCF1 complex	1	230	4	16848	0.0658146	0.562777	18.313	3.92545
GO:0030061	mitochondrial crista	1	230	5	16848	0.0784461	0.562777	14.6504	3.67215
GO:0005587	collagen type IV	1	230	5	16848	0.0784461	0.562777	14.6504	3.67215
GO:0044291	cell-cell contact zone	1	230	5	16848	0.0784461	0.562777	14.6504	3.67215
GO:0031090	organelle membrane	4	230	116	16848	0.0813776	0.562777	2.52594	3.61922
GO:0031428	box C/D snoRNP complex	1	230	6	16848	0.0909061	0.562777	12.2087	3.45948
GO:0005882	intermediate filament	4	230	122	16848	0.0932061	0.562777	2.40171	3.42343
GO:0070469	respiratory chain	3	230	77	16848	0.0951729	0.562777	2.85398	3.39331
GO:0031045	dense core granule	1	230	7	16848	0.103197	0.562777	10.4646	3.27653
GO:0031225	anchored component of membrane	4	230	128	16848	0.105792	0.562777	2.28913	3.24069
GO:0043231	intracellular membrane-bounded organelle	11	230	515	16848	0.108626	0.562777	1.56461	3.20256
GO:0009897	external side of plasma membrane	5	230	180	16848	0.108829	0.562777	2.03478	3.19986
GO:0033162	melanosome membrane	1	230	8	16848	0.115321	0.562777	9.15652	3.11627
GO:0005861	troponin complex	1	230	8	16848	0.115321	0.562777	9.15652	3.11627
GO:0009986	cell surface	9	230	405	16848	0.115375	0.562777	1.62783	3.1156
GO:0044306	neuron projection terminus	1	230	9	16848	0.12728	0.562777	8.13913	2.97392
GO:0031988	membrane-bounded vesicle	1	230	9	16848	0.12728	0.562777	8.13913	2.97392
GO:0019898	extrinsic component of membrane	2	230	45	16848	0.133117	0.562777	3.25565	2.90923
GO:0048471	perinuclear region of cytoplasm	10	230	480	16848	0.135379	0.562777	1.52609	2.88492
GO:0005890	sodium:potassium-exchanging ATPase complex	1	230	10	16848	0.139077	0.562777	7.32522	2.84604
GO:0000940	condensed chromosome outer kinetochore	1	230	10	16848	0.139077	0.562777	7.32522	2.84604
GO:0005750	mitochondrial respiratory chain complex III	1	230	10	16848	0.139077	0.562777	7.32522	2.84604
GO:0030137	COPI-coated vesicle	1	230	10	16848	0.139077	0.562777	7.32522	2.84604
GO:0005883	neurofilament	1	230	10	16848	0.139077	0.562777	7.32522	2.84604
GO:0016460	myosin II complex	1	230	10	16848	0.139077	0.562777	7.32522	2.84604
GO:0035102	PRC1 complex	1	230	11	16848	0.150714	0.566955	6.65929	2.73012
GO:0043292	contractile fiber	1	230	11	16848	0.150714	0.566955	6.65929	2.73012
GO:0044295	axonal growth cone	1	230	11	16848	0.150714	0.566955	6.65929	2.73012
GO:0031093	platelet alpha granule lumen	2	230	51	16848	0.161157	0.566955	2.87263	2.63346
GO:0005916	fascia adherens	1	230	12	16848	0.162193	0.566955	6.10435	2.62422
GO:0002080	acrosomal membrane	1	230	12	16848	0.162193	0.566955	6.10435	2.62422
GO:0043005	neuron projection	5	230	208	16848	0.165031	0.566955	1.76087	2.59919
GO:0030054	cell junction	12	230	627	16848	0.166177	0.566955	1.40196	2.58921
GO:0001533	cornified envelope	1	230	13	16848	0.173516	0.580611	5.63478	2.52686
GO:0001673	male germ cell nucleus	1	230	14	16848	0.184685	0.592626	5.2323	2.43686
GO:0005614	interstitial matrix	1	230	15	16848	0.195703	0.592626	4.88348	2.35326
GO:0031307	integral component of mitochondrial outer membrane	1	230	15	16848	0.195703	0.592626	4.88348	2.35326
GO:0005859	muscle myosin complex	1	230	15	16848	0.195703	0.592626	4.88348	2.35326
GO:0031235	intrinsic component of the cytoplasmic side of the plasma membrane	1	230	15	16848	0.195703	0.592626	4.88348	2.35326
GO:0005811	lipid particle	2	230	59	16848	0.199921	0.592626	2.48312	2.3225
GO:0005788	endoplasmic reticulum lumen	4	230	168	16848	0.205792	0.592626	1.7441	2.28074
GO:0031088	platelet dense granule membrane	1	230	16	16848	0.206571	0.592626	4.57826	2.27529
GO:0045095	keratin filament	2	230	61	16848	0.209779	0.592626	2.40171	2.25306
GO:0005762	mitochondrial large ribosomal subunit	1	230	17	16848	0.217292	0.592626	4.30895	2.20229
GO:0005666	DNA-directed RNA polymerase III complex	1	230	17	16848	0.217292	0.592626	4.30895	2.20229
GO:0030425	dendrite	5	230	231	16848	0.217977	0.592626	1.58554	2.19775
GO:0016324	apical plasma membrane	5	230	233	16848	0.22281	0.593923	1.57194	2.16612
GO:0005746	mitochondrial respiratory chain	1	230	18	16848	0.227867	0.593923	4.06957	2.13373
GO:0005887	integral component of plasma membrane	18	230	1067	16848	0.228694	0.593923	1.23574	2.12851
GO:0046658	anchored component of plasma membrane	1	230	19	16848	0.238299	0.609765	3.85538	2.06915
GO:0005911	cell-cell junction	3	230	123	16848	0.243647	0.614413	1.78664	2.03714
GO:0005922	connexon complex	1	230	20	16848	0.248589	0.616308	3.66261	2.00816
GO:0045211	postsynaptic membrane	4	230	184	16848	0.251482	0.616308	1.59244	1.99147
GO:0005874	microtubule	6	230	312	16848	0.263807	0.631932	1.4087	1.92245
GO:0045202	synapse	7	230	377	16848	0.267196	0.631932	1.36012	1.90403
GO:0030057	desmosome	1	230	22	16848	0.268753	0.631932	3.32964	1.89565
GO:0000792	heterochromatin	1	230	23	16848	0.27863	0.64005	3.18488	1.84358
GO:0042383	sarcolemma	2	230	75	16848	0.279562	0.64005	1.95339	1.83876
GO:0031519	PcG protein complex	1	230	24	16848	0.288373	0.651648	3.05217	1.79399
GO:0005640	nuclear outer membrane	1	230	25	16848	0.297984	0.664734	2.93009	1.74669
GO:0005694	chromosome	6	230	337	16848	0.321225	0.70716	1.30419	1.63834
GO:0030315	T-tubule	1	230	28	16848	0.326042	0.70716	2.61615	1.61687
GO:0000785	chromatin	2	230	85	16848	0.32922	0.70716	1.72358	1.60288
GO:0008021	synaptic vesicle	2	230	87	16848	0.339049	0.70716	1.68396	1.56044
GO:0005921	gap junction	1	230	30	16848	0.344119	0.70716	2.44174	1.53902
GO:0030426	growth cone	2	230	89	16848	0.348831	0.70716	1.64612	1.5194
GO:0005789	endoplasmic reticulum membrane	12	230	758	16848	0.352267	0.70716	1.15967	1.50526
GO:0005578	proteinaceous extracellular matrix	5	230	284	16848	0.353401	0.70716	1.28965	1.50062
GO:0005913	cell-cell adherens junction	1	230	32	16848	0.361709	0.70716	2.28913	1.4671
GO:0000794	condensed nuclear chromosome	1	230	32	16848	0.361709	0.70716	2.28913	1.4671
GO:0043679	axon terminus	1	230	32	16848	0.361709	0.70716	2.28913	1.4671
GO:0000790	nuclear chromatin	2	230	93	16848	0.368239	0.708094	1.57532	1.44128
GO:0044297	cell body	1	230	33	16848	0.370325	0.708094	2.21976	1.43314
GO:0031982	vesicle	1	230	34	16848	0.378825	0.716473	2.15448	1.4004
GO:0014704	intercalated disc	1	230	36	16848	0.39548	0.73993	2.03478	1.33832
GO:0031234	extrinsic component of cytoplasmic side of plasma membrane	1	230	39	16848	0.419626	0.757218	1.87826	1.25282
GO:0055038	recycling endosome membrane	1	230	39	16848	0.419626	0.757218	1.87826	1.25282
GO:0005923	tight junction	2	230	105	16848	0.424926	0.757218	1.39528	1.23472
GO:0005876	spindle microtubule	1	230	40	16848	0.427457	0.757218	1.8313	1.22615
GO:0016604	nuclear body	1	230	40	16848	0.427457	0.757218	1.8313	1.22615
GO:0005783	endoplasmic reticulum	17	230	1166	16848	0.434095	0.757218	1.068	1.20392
GO:0016328	lateral plasma membrane	1	230	41	16848	0.435183	0.757218	1.78664	1.20031
GO:0031514	motile cilium	1	230	42	16848	0.442803	0.762849	1.7441	1.17526
GO:0030017	sarcomere	1	230	46	16848	0.472267	0.799451	1.59244	1.08233
GO:0030424	axon	3	230	189	16848	0.480981	0.799451	1.16273	1.05595
GO:0030672	synaptic vesicle membrane	1	230	48	16848	0.486407	0.799451	1.52609	1.03976
GO:0001725	stress fiber	1	230	48	16848	0.486407	0.799451	1.52609	1.03976
GO:0043234	protein complex	5	230	340	16848	0.498757	0.799451	1.07724	1.00359
GO:0005938	cell cortex	2	230	122	16848	0.500311	0.799451	1.20086	0.999103
GO:0030659	cytoplasmic vesicle membrane	2	230	123	16848	0.504543	0.799451	1.19109	0.986952
GO:0042734	presynaptic membrane	1	230	51	16848	0.506907	0.799451	1.43632	0.980207
GO:0030133	transport vesicle	1	230	52	16848	0.513556	0.799451	1.4087	0.961407
GO:0005881	cytoplasmic microtubule	1	230	52	16848	0.513556	0.799451	1.4087	0.961407
GO:0005929	cilium	3	230	202	16848	0.524183	0.799451	1.0879	0.931858
GO:0005667	transcription factor complex	3	230	202	16848	0.524183	0.799451	1.0879	0.931858
GO:0005741	mitochondrial outer membrane	2	230	129	16848	0.529432	0.799451	1.13569	0.917483
GO:0005912	adherens junction	1	230	55	16848	0.532968	0.799451	1.33186	0.90788
GO:0005778	peroxisomal membrane	1	230	55	16848	0.532968	0.799451	1.33186	0.90788
GO:0016459	myosin complex	1	230	57	16848	0.545475	0.811219	1.28513	0.874416
GO:0030175	filopodium	1	230	59	16848	0.557645	0.822291	1.24156	0.84258
GO:0045121	membrane raft	2	230	139	16848	0.568961	0.825759	1.05399	0.813598
GO:0005901	caveola	1	230	61	16848	0.569489	0.825759	1.20086	0.812261
GO:0000151	ubiquitin ligase complex	1	230	62	16848	0.575291	0.827277	1.18149	0.797637
GO:0030176	integral component of endoplasmic reticulum membrane	1	230	63	16848	0.581014	0.828659	1.16273	0.783356
GO:0031410	cytoplasmic vesicle	6	230	457	16848	0.594222	0.834334	0.961735	0.750926
GO:0005932	microtubule basal body	1	230	66	16848	0.597723	0.834334	1.10988	0.742451
GO:0008076	voltage-gated potassium channel complex	1	230	68	16848	0.608489	0.834334	1.07724	0.716697
GO:0005796	Golgi lumen	1	230	69	16848	0.613763	0.834334	1.06163	0.704246
GO:0032587	ruffle membrane	1	230	69	16848	0.613763	0.834334	1.06163	0.704246
GO:0030666	endocytic vesicle membrane	1	230	69	16848	0.613763	0.834334	1.06163	0.704246
GO:0005768	endosome	6	230	476	16848	0.632202	0.846294	0.923347	0.661543
GO:0016021	integral component of membrane	71	230	5404	16848	0.632289	0.846294	0.962418	0.661345
GO:0005819	spindle	2	230	158	16848	0.637211	0.846372	0.927243	0.650157
GO:0031965	nuclear membrane	2	230	162	16848	0.650439	0.857396	0.904348	0.620515
GO:0031901	early endosome membrane	1	230	80	16848	0.667275	0.872977	0.915652	0.583646
GO:0016605	PML body	1	230	82	16848	0.676173	0.874107	0.893319	0.564537
GO:0005575	cellular_component	7	230	587	16848	0.68825	0.874107	0.873535	0.538995
GO:0016363	nuclear matrix	1	230	85	16848	0.689073	0.874107	0.86179	0.537272
GO:0000777	condensed chromosome kinetochore	1	230	85	16848	0.689073	0.874107	0.86179	0.537272
GO:0005604	basement membrane	1	230	86	16848	0.693257	0.874107	0.851769	0.528538
GO:0030018	Z disc	1	230	100	16848	0.746235	0.92763	0.732522	0.422297
GO:0005813	centrosome	4	230	376	16848	0.752846	0.92763	0.779278	0.409574
GO:0042995	cell projection	6	230	547	16848	0.753831	0.92763	0.803497	0.407687
GO:0030496	midbody	1	230	105	16848	0.762841	0.92763	0.69764	0.390545
GO:0005886	plasma membrane	54	230	4383	16848	0.770985	0.92763	0.902491	0.375226
GO:0005581	collagen	1	230	108	16848	0.772276	0.92763	0.678261	0.372811
GO:0005743	mitochondrial inner membrane	4	230	388	16848	0.773541	0.92763	0.755177	0.37045
GO:0000776	kinetochore	1	230	110	16848	0.778356	0.92763	0.665929	0.361498
GO:0005802	trans-Golgi network	1	230	113	16848	0.787171	0.931754	0.648249	0.34525
GO:0031966	mitochondrial membrane	1	230	122	16848	0.811561	0.942043	0.600428	0.301229
GO:0005635	nuclear envelope	1	230	123	16848	0.814091	0.942043	0.595546	0.296737
GO:0005622	intracellular	12	230	1121	16848	0.829151	0.942043	0.784145	0.270294
GO:0000775	chromosome, centromeric region	1	230	130	16848	0.830875	0.942043	0.563478	0.267297
GO:0030027	lamellipodium	1	230	132	16848	0.835384	0.942043	0.554941	0.259488
GO:0005925	focal adhesion	1	230	132	16848	0.835384	0.942043	0.554941	0.259488
GO:0005759	mitochondrial matrix	2	230	239	16848	0.83636	0.942043	0.612989	0.257804
GO:0016020	membrane	88	230	7249	16848	0.839553	0.942043	0.889252	0.252307
GO:0043025	neuronal cell body	2	230	244	16848	0.84459	0.942043	0.600428	0.243677
GO:0016023	cytoplasmic membrane-bounded vesicle	1	230	145	16848	0.861894	0.95522	0.505187	0.214418
GO:0005769	early endosome	1	230	159	16848	0.885672	0.972425	0.460705	0.175156
GO:0005681	spliceosomal complex	1	230	169	16848	0.900096	0.972425	0.433445	0.151848
GO:0005829	cytosol	30	230	2767	16848	0.901102	0.972425	0.794205	0.150238
GO:0016607	nuclear speck	1	230	170	16848	0.901434	0.972425	0.430895	0.149706
GO:0005739	mitochondrion	16	230	1588	16848	0.905361	0.972425	0.738057	0.143434
GO:0005840	ribosome	2	230	305	16848	0.918525	0.980511	0.480342	0.122609
GO:0010008	endosome membrane	1	230	193	16848	0.927699	0.984266	0.379545	0.108272
GO:0030529	ribonucleoprotein complex	3	230	463	16848	0.949201	0.991473	0.474636	0.0752148
GO:0005856	cytoskeleton	9	230	1103	16848	0.959891	0.991473	0.597706	0.0590571
GO:0005634	nucleus	59	230	5522	16848	0.9615	0.991473	0.782665	0.0566419
GO:0000139	Golgi membrane	3	230	509	16848	0.967701	0.991473	0.431742	0.047366
GO:0005794	Golgi apparatus	8	230	1054	16848	0.971578	0.991473	0.555994	0.0415986
GO:0005737	cytoplasm	60	230	5787	16848	0.977017	0.991473	0.759483	0.0335442
GO:0005815	microtubule organizing center	1	230	281	16848	0.977824	0.991473	0.260684	0.0323539
GO:0005764	lysosome	1	230	289	16848	0.980077	0.991473	0.253468	0.0290334
GO:0005654	nucleoplasm	6	230	1088	16848	0.996219	0.997106	0.403964	0.0054654
GO:0005730	nucleolus	10	230	1571	16848	0.997106	0.997106	0.466277	0.00418103

## Sheet: DownGene2GO
QueryID	QuerySymbol	Description	E-Value	SubjectSymbol	Description	GOID	GOTerm	P-Value	Enrichment
LOC101106395	LOC101106395	L-gulonolactone oxidase-like	1e-11	D2HGDH	cDNA, FLJ96169	GO:0005739	mitochondrion	0.905361	0.738057
LOC101106395	LOC101106395	L-gulonolactone oxidase-like	1e-11	D2HGDH	cDNA, FLJ96169	GO:0005759	mitochondrial matrix	0.83636	0.612989
VSTM1	VSTM1	V-set and transmembrane domain containing 1	2e-25	VSTM1	V-set and transmembrane domain containing 1 isoform a	GO:0016020	membrane	0.839553	0.889252
VSTM1	VSTM1	V-set and transmembrane domain containing 1	2e-25	VSTM1	V-set and transmembrane domain containing 1 isoform a	GO:0005576	extracellular region	1.06556e-05	2.04658
VSTM1	VSTM1	V-set and transmembrane domain containing 1	2e-25	VSTM1	V-set and transmembrane domain containing 1 isoform a	GO:0016021	integral component of membrane	0.632289	0.962418
VSTM1	VSTM1	V-set and transmembrane domain containing 1	2e-25	VSTM1	V-set and transmembrane domain containing 1 isoform a	GO:0005615	extracellular space	0.00133761	2.08795
IHH	IHH	Indian hedgehog	3e-169	IHH	Indian hedgehog protein	GO:0005615	extracellular space	0.00133761	2.08795
IHH	IHH	Indian hedgehog	3e-169	IHH	Indian hedgehog protein	GO:0005886	plasma membrane	0.770985	0.902491
IHH	IHH	Indian hedgehog	3e-169	IHH	Indian hedgehog protein	GO:0005576	extracellular region	1.06556e-05	2.04658
IHH	IHH	Indian hedgehog	3e-169	IHH	Indian hedgehog protein	GO:0031012	extracellular matrix	0.0134689	2.67588
IHH	IHH	Indian hedgehog	3e-169	IHH	Indian hedgehog protein	GO:0016020	membrane	0.839553	0.889252
CD84	CD84	CD84 molecule	1e-133	CD84	SLAM family member 5	GO:0005886	plasma membrane	0.770985	0.902491
CD84	CD84	CD84 molecule	1e-133	CD84	SLAM family member 5	GO:0016020	membrane	0.839553	0.889252
CD84	CD84	CD84 molecule	1e-133	CD84	SLAM family member 5	GO:0005887	integral component of plasma membrane	0.228694	1.23574
CD84	CD84	CD84 molecule	1e-133	CD84	SLAM family member 5	GO:0016021	integral component of membrane	0.632289	0.962418
FAM19A4	FAM19A4	family with sequence similarity 19 (chemokine (C-C motif)-like), member A4	6e-71	FAM19A4	Protein FAM19A4	GO:0005576	extracellular region	1.06556e-05	2.04658
LOC101105114	LOC101105114	cytochrome P450 4B1-like	0	CYP4B1	cDNA FLJ50879, highly similar to Cytochrome P450 4B1 (EC 1.14.14.1)	GO:0005783	endoplasmic reticulum	0.434095	1.068
LOC101105114	LOC101105114	cytochrome P450 4B1-like	0	CYP4B1	cDNA FLJ50879, highly similar to Cytochrome P450 4B1 (EC 1.14.14.1)	GO:0043231	intracellular membrane-bounded organelle	0.108626	1.56461
LOC101105114	LOC101105114	cytochrome P450 4B1-like	0	CYP4B1	cDNA FLJ50879, highly similar to Cytochrome P450 4B1 (EC 1.14.14.1)	GO:0016020	membrane	0.839553	0.889252
LOC101105114	LOC101105114	cytochrome P450 4B1-like	0	CYP4B1	cDNA FLJ50879, highly similar to Cytochrome P450 4B1 (EC 1.14.14.1)	GO:0031090	organelle membrane	0.0813776	2.52594
LOC101105114	LOC101105114	cytochrome P450 4B1-like	0	CYP4B1	cDNA FLJ50879, highly similar to Cytochrome P450 4B1 (EC 1.14.14.1)	GO:0005789	endoplasmic reticulum membrane	0.352267	1.15967
CREB3L1	CREB3L1	cAMP responsive element binding protein 3-like 1	0	CREB3L1	cDNA, FLJ94739, highly similar to Homo sapiens cAMP responsive element binding protein 3-like 1 (CREB3L1), mRNA	GO:0016020	membrane	0.839553	0.889252
CREB3L1	CREB3L1	cAMP responsive element binding protein 3-like 1	0	CREB3L1	cDNA, FLJ94739, highly similar to Homo sapiens cAMP responsive element binding protein 3-like 1 (CREB3L1), mRNA	GO:0005783	endoplasmic reticulum	0.434095	1.068
CREB3L1	CREB3L1	cAMP responsive element binding protein 3-like 1	0	CREB3L1	cDNA, FLJ94739, highly similar to Homo sapiens cAMP responsive element binding protein 3-like 1 (CREB3L1), mRNA	GO:0005789	endoplasmic reticulum membrane	0.352267	1.15967
CREB3L1	CREB3L1	cAMP responsive element binding protein 3-like 1	0	CREB3L1	cDNA, FLJ94739, highly similar to Homo sapiens cAMP responsive element binding protein 3-like 1 (CREB3L1), mRNA	GO:0005634	nucleus	0.9615	0.782665
CREB3L1	CREB3L1	cAMP responsive element binding protein 3-like 1	0	CREB3L1	cDNA, FLJ94739, highly similar to Homo sapiens cAMP responsive element binding protein 3-like 1 (CREB3L1), mRNA	GO:0016021	integral component of membrane	0.632289	0.962418
LOC101104199	LOC101104199	60S ribosomal protein L22-like 1-like	3e-56	RPL22L1	60S ribosomal protein L22-like 1	GO:0005622	intracellular	0.829151	0.784145
LOC101104199	LOC101104199	60S ribosomal protein L22-like 1-like	3e-56	RPL22L1	60S ribosomal protein L22-like 1	GO:0030529	ribonucleoprotein complex	0.949201	0.474636
LOC101104199	LOC101104199	60S ribosomal protein L22-like 1-like	3e-56	RPL22L1	60S ribosomal protein L22-like 1	GO:0005840	ribosome	0.918525	0.480342
SH2D4A	SH2D4A	SH2 domain containing 4A	3e-166	SH2D4A	SH2 domain-containing protein 4A	GO:0005737	cytoplasm	0.977017	0.759483
SH2D4A	SH2D4A	SH2 domain containing 4A	3e-166	SH2D4A	SH2 domain-containing protein 4A	GO:0005730	nucleolus	0.997106	0.466277
SH2D4A	SH2D4A	SH2 domain containing 4A	3e-166	SH2D4A	SH2 domain-containing protein 4A	GO:0005634	nucleus	0.9615	0.782665
CAV1	CAV1	Caveolin-1	1e-100	CAV1	Caveolin-1	GO:0005622	intracellular	0.829151	0.784145
CAV1	CAV1	Caveolin-1	1e-100	CAV1	Caveolin-1	GO:0005811	lipid particle	0.199921	2.48312
CAV1	CAV1	Caveolin-1	1e-100	CAV1	Caveolin-1	GO:0005794	Golgi apparatus	0.971578	0.555994
CAV1	CAV1	Caveolin-1	1e-100	CAV1	Caveolin-1	GO:0005887	integral component of plasma membrane	0.228694	1.23574
CAV1	CAV1	Caveolin-1	1e-100	CAV1	Caveolin-1	GO:0048471	perinuclear region of cytoplasm	0.135379	1.52609
CAV1	CAV1	Caveolin-1	1e-100	CAV1	Caveolin-1	GO:0005783	endoplasmic reticulum	0.434095	1.068
CAV1	CAV1	Caveolin-1	1e-100	CAV1	Caveolin-1	GO:0002080	acrosomal membrane	0.162193	6.10435
CAV1	CAV1	Caveolin-1	1e-100	CAV1	Caveolin-1	GO:0031410	cytoplasmic vesicle	0.594222	0.961735
CAV1	CAV1	Caveolin-1	1e-100	CAV1	Caveolin-1	GO:0016020	membrane	0.839553	0.889252
CAV1	CAV1	Caveolin-1	1e-100	CAV1	Caveolin-1	GO:0005901	caveola	0.569489	1.20086
CAV1	CAV1	Caveolin-1	1e-100	CAV1	Caveolin-1	GO:0016021	integral component of membrane	0.632289	0.962418
CAV1	CAV1	Caveolin-1	1e-100	CAV1	Caveolin-1	GO:0005768	endosome	0.632202	0.923347
CAV1	CAV1	Caveolin-1	1e-100	CAV1	Caveolin-1	GO:0005938	cell cortex	0.500311	1.20086
CAV1	CAV1	Caveolin-1	1e-100	CAV1	Caveolin-1	GO:0043234	protein complex	0.498757	1.07724
CAV1	CAV1	Caveolin-1	1e-100	CAV1	Caveolin-1	GO:0005929	cilium	0.524183	1.0879
CAV1	CAV1	Caveolin-1	1e-100	CAV1	Caveolin-1	GO:0045121	membrane raft	0.568961	1.05399
CAV1	CAV1	Caveolin-1	1e-100	CAV1	Caveolin-1	GO:0005886	plasma membrane	0.770985	0.902491
CAV1	CAV1	Caveolin-1	1e-100	CAV1	Caveolin-1	GO:0016323	basolateral plasma membrane	0.0573878	2.49157
CAV1	CAV1	Caveolin-1	1e-100	CAV1	Caveolin-1	GO:0016324	apical plasma membrane	0.22281	1.57194
CAV1	CAV1	Caveolin-1	1e-100	CAV1	Caveolin-1	GO:0030666	endocytic vesicle membrane	0.613763	1.06163
CAV1	CAV1	Caveolin-1	1e-100	CAV1	Caveolin-1	GO:0000139	Golgi membrane	0.967701	0.431742
RNASE1	RNASE1	Ribonuclease pancreatic	2e-51	RNASE1	Ribonuclease pancreatic	GO:0005576	extracellular region	1.06556e-05	2.04658
LOC101119869	LOC101119869	60S ribosomal protein L7-like 1-like	4e-120	RPL7L1	cDNA FLJ11842 fis, clone HEMBA1006652, highly similar to Ribosomal protein L7-like 1	GO:0030529	ribonucleoprotein complex	0.949201	0.474636
LOC101119869	LOC101119869	60S ribosomal protein L7-like 1-like	4e-120	RPL7L1	cDNA FLJ11842 fis, clone HEMBA1006652, highly similar to Ribosomal protein L7-like 1	GO:0005840	ribosome	0.918525	0.480342
C2CD4A	C2CD4A	C2 calcium-dependent domain containing 4A	4e-30	C2CD4A	C2 calcium-dependent domain-containing protein 4A	GO:0005634	nucleus	0.9615	0.782665
TRH	TRH	Thyrotropin-releasing hormone	6e-69	TRH	Pro-thyrotropin-releasing hormone	GO:0005886	plasma membrane	0.770985	0.902491
TRH	TRH	Thyrotropin-releasing hormone	6e-69	TRH	Pro-thyrotropin-releasing hormone	GO:0005576	extracellular region	1.06556e-05	2.04658
TRH	TRH	Thyrotropin-releasing hormone	6e-69	TRH	Pro-thyrotropin-releasing hormone	GO:0005634	nucleus	0.9615	0.782665
TRH	TRH	Thyrotropin-releasing hormone	6e-69	TRH	Pro-thyrotropin-releasing hormone	GO:0005737	cytoplasm	0.977017	0.759483
TRH	TRH	Thyrotropin-releasing hormone	6e-69	TRH	Pro-thyrotropin-releasing hormone	GO:0030141	secretory granule	0.00142296	5.29534
ASCL3	ASCL3	achaete-scute complex homolog 3 (Drosophila)	6e-84	ASCL3	Achaete-scute homolog 3	GO:0005667	transcription factor complex	0.524183	1.0879
ASCL3	ASCL3	achaete-scute complex homolog 3 (Drosophila)	6e-84	ASCL3	Achaete-scute homolog 3	GO:0005730	nucleolus	0.997106	0.466277
ASCL3	ASCL3	achaete-scute complex homolog 3 (Drosophila)	6e-84	ASCL3	Achaete-scute homolog 3	GO:0005634	nucleus	0.9615	0.782665
ASCL3	ASCL3	achaete-scute complex homolog 3 (Drosophila)	6e-84	ASCL3	Achaete-scute homolog 3	GO:0043231	intracellular membrane-bounded organelle	0.108626	1.56461
LOC101122301	LOC101122301	uncharacterized LOC101122301	0	SYT5	Synaptotagmin-5	GO:0043005	neuron projection	0.165031	1.76087
LOC101122301	LOC101122301	uncharacterized LOC101122301	0	SYT5	Synaptotagmin-5	GO:0048471	perinuclear region of cytoplasm	0.135379	1.52609
LOC101122301	LOC101122301	uncharacterized LOC101122301	0	SYT5	Synaptotagmin-5	GO:0030054	cell junction	0.166177	1.40196
LOC101122301	LOC101122301	uncharacterized LOC101122301	0	SYT5	Synaptotagmin-5	GO:0045202	synapse	0.267196	1.36012
LOC101122301	LOC101122301	uncharacterized LOC101122301	0	SYT5	Synaptotagmin-5	GO:0031045	dense core granule	0.103197	10.4646
LOC101122301	LOC101122301	uncharacterized LOC101122301	0	SYT5	Synaptotagmin-5	GO:0031410	cytoplasmic vesicle	0.594222	0.961735
LOC101122301	LOC101122301	uncharacterized LOC101122301	0	SYT5	Synaptotagmin-5	GO:0008021	synaptic vesicle	0.339049	1.68396
LOC101122301	LOC101122301	uncharacterized LOC101122301	0	SYT5	Synaptotagmin-5	GO:0016020	membrane	0.839553	0.889252
LOC101122301	LOC101122301	uncharacterized LOC101122301	0	SYT5	Synaptotagmin-5	GO:0043025	neuronal cell body	0.84459	0.600428
LOC101122301	LOC101122301	uncharacterized LOC101122301	0	SYT5	Synaptotagmin-5	GO:0030672	synaptic vesicle membrane	0.486407	1.52609
LOC101122301	LOC101122301	uncharacterized LOC101122301	0	SYT5	Synaptotagmin-5	GO:0016021	integral component of membrane	0.632289	0.962418
LOC101122301	LOC101122301	uncharacterized LOC101122301	0	SYT5	Synaptotagmin-5	GO:0055038	recycling endosome membrane	0.419626	1.87826
LOC101122301	LOC101122301	uncharacterized LOC101122301	0	SYT5	Synaptotagmin-5	GO:0005768	endosome	0.632202	0.923347
ARL11	ARL11	ADP-ribosylation factor-like 11	1e-76	ARL11	ADP-ribosylation factor-like protein 11	GO:0005622	intracellular	0.829151	0.784145
BST1	BST1	bone marrow stromal cell antigen 1	2e-95	BST1	ADP-ribosyl cyclase 2	GO:0005886	plasma membrane	0.770985	0.902491
BST1	BST1	bone marrow stromal cell antigen 1	2e-95	BST1	ADP-ribosyl cyclase 2	GO:0016020	membrane	0.839553	0.889252
BST1	BST1	bone marrow stromal cell antigen 1	2e-95	BST1	ADP-ribosyl cyclase 2	GO:0031225	anchored component of membrane	0.105792	2.28913
BST1	BST1	bone marrow stromal cell antigen 1	2e-95	BST1	ADP-ribosyl cyclase 2	GO:0019898	extrinsic component of membrane	0.133117	3.25565
FAIM2	FAIM2	Fas apoptotic inhibitory molecule 2	1e-177	FAIM2	cDNA FLJ33409 fis, clone BRACE2010598, highly similar to Fas apoptotic inhibitory molecule 2	GO:0030054	cell junction	0.166177	1.40196
FAIM2	FAIM2	Fas apoptotic inhibitory molecule 2	1e-177	FAIM2	cDNA FLJ33409 fis, clone BRACE2010598, highly similar to Fas apoptotic inhibitory molecule 2	GO:0005886	plasma membrane	0.770985	0.902491
FAIM2	FAIM2	Fas apoptotic inhibitory molecule 2	1e-177	FAIM2	cDNA FLJ33409 fis, clone BRACE2010598, highly similar to Fas apoptotic inhibitory molecule 2	GO:0045202	synapse	0.267196	1.36012
FAIM2	FAIM2	Fas apoptotic inhibitory molecule 2	1e-177	FAIM2	cDNA FLJ33409 fis, clone BRACE2010598, highly similar to Fas apoptotic inhibitory molecule 2	GO:0016020	membrane	0.839553	0.889252
FAIM2	FAIM2	Fas apoptotic inhibitory molecule 2	1e-177	FAIM2	cDNA FLJ33409 fis, clone BRACE2010598, highly similar to Fas apoptotic inhibitory molecule 2	GO:0045211	postsynaptic membrane	0.251482	1.59244
FAIM2	FAIM2	Fas apoptotic inhibitory molecule 2	1e-177	FAIM2	cDNA FLJ33409 fis, clone BRACE2010598, highly similar to Fas apoptotic inhibitory molecule 2	GO:0045121	membrane raft	0.568961	1.05399
FAIM2	FAIM2	Fas apoptotic inhibitory molecule 2	1e-177	FAIM2	cDNA FLJ33409 fis, clone BRACE2010598, highly similar to Fas apoptotic inhibitory molecule 2	GO:0016021	integral component of membrane	0.632289	0.962418
LOC101118305	LOC101118305	non-histone chromosomal protein HMG-14-like	2e-30	HMGN1	Non-histone chromosomal protein HMG-14	GO:0005634	nucleus	0.9615	0.782665
LOC101118305	LOC101118305	non-histone chromosomal protein HMG-14-like	2e-30	HMGN1	Non-histone chromosomal protein HMG-14	GO:0005737	cytoplasm	0.977017	0.759483
LOC101118305	LOC101118305	non-histone chromosomal protein HMG-14-like	2e-30	HMGN1	Non-histone chromosomal protein HMG-14	GO:0000785	chromatin	0.32922	1.72358
LOC101109050	LOC101109050	putative upstream-binding factor 1-like protein 1-like	5e-123	UBTFL1	Putative upstream-binding factor 1-like protein 1	GO:0005737	cytoplasm	0.977017	0.759483
LOC101109050	LOC101109050	putative upstream-binding factor 1-like protein 1-like	5e-123	UBTFL1	Putative upstream-binding factor 1-like protein 1	GO:0005634	nucleus	0.9615	0.782665
NDST4	NDST4	N-deacetylase/N-sulfotransferase (heparan glucosaminyl) 4	0	NDST4	cDNA FLJ77004, highly similar to Homo sapiens N-deacetylase/N-sulfotransferase (heparan glucosaminyl) 4 (NDST4), mRNA	GO:0005794	Golgi apparatus	0.971578	0.555994
NDST4	NDST4	N-deacetylase/N-sulfotransferase (heparan glucosaminyl) 4	0	NDST4	cDNA FLJ77004, highly similar to Homo sapiens N-deacetylase/N-sulfotransferase (heparan glucosaminyl) 4 (NDST4), mRNA	GO:0000139	Golgi membrane	0.967701	0.431742
NDST4	NDST4	N-deacetylase/N-sulfotransferase (heparan glucosaminyl) 4	0	NDST4	cDNA FLJ77004, highly similar to Homo sapiens N-deacetylase/N-sulfotransferase (heparan glucosaminyl) 4 (NDST4), mRNA	GO:0016020	membrane	0.839553	0.889252
NDST4	NDST4	N-deacetylase/N-sulfotransferase (heparan glucosaminyl) 4	0	NDST4	cDNA FLJ77004, highly similar to Homo sapiens N-deacetylase/N-sulfotransferase (heparan glucosaminyl) 4 (NDST4), mRNA	GO:0016021	integral component of membrane	0.632289	0.962418
LOC100101238	LOC100101238	Regakine 1-like protein	2e-18	CCL3L3	chemokine (C-C motif) ligand 3-like 3	GO:0005576	extracellular region	1.06556e-05	2.04658
LOC100101238	LOC100101238	Regakine 1-like protein	2e-18	CCL3L3	chemokine (C-C motif) ligand 3-like 3	GO:0005615	extracellular space	0.00133761	2.08795
IL20RB	IL20RB	interleukin 20 receptor beta	3e-141	IL20RB	Interleukin-20 receptor subunit beta	GO:0016020	membrane	0.839553	0.889252
IL20RB	IL20RB	interleukin 20 receptor beta	3e-141	IL20RB	Interleukin-20 receptor subunit beta	GO:0016021	integral component of membrane	0.632289	0.962418
IL6	IL6	Interleukin-6	1e-54	IL6	cDNA FLJ55231, highly similar to Interleukin-6	GO:0005615	extracellular space	0.00133761	2.08795
IL6	IL6	Interleukin-6	1e-54	IL6	cDNA FLJ55231, highly similar to Interleukin-6	GO:0005896	interleukin-6 receptor complex	0.0530092	24.4174
IL6	IL6	Interleukin-6	1e-54	IL6	cDNA FLJ55231, highly similar to Interleukin-6	GO:0005576	extracellular region	1.06556e-05	2.04658
IL6	IL6	Interleukin-6	1e-54	IL6	cDNA FLJ55231, highly similar to Interleukin-6	GO:0009897	external side of plasma membrane	0.108829	2.03478
RUNX3	RUNX3	runt-related transcription factor 3	2e-96	RUNX3	cDNA FLJ52905, highly similar to Runt-related transcription factor 3	GO:0000790	nuclear chromatin	0.368239	1.57532
RUNX3	RUNX3	runt-related transcription factor 3	2e-96	RUNX3	cDNA FLJ52905, highly similar to Runt-related transcription factor 3	GO:0005634	nucleus	0.9615	0.782665
RUNX3	RUNX3	runt-related transcription factor 3	2e-96	RUNX3	cDNA FLJ52905, highly similar to Runt-related transcription factor 3	GO:0005737	cytoplasm	0.977017	0.759483
LOC101115902	LOC101115902	putative RNA polymerase II subunit A C-terminal domain phosphatase SSU72-like protein 1-like	5e-68	SSU72	cDNA FLJ60055, highly similar to Rattus norvegicus Ssu72 RNA polymerase II CTD phosphatase homolog, mRNA	GO:0005737	cytoplasm	0.977017	0.759483
LOC101115902	LOC101115902	putative RNA polymerase II subunit A C-terminal domain phosphatase SSU72-like protein 1-like	5e-68	SSU72	cDNA FLJ60055, highly similar to Rattus norvegicus Ssu72 RNA polymerase II CTD phosphatase homolog, mRNA	GO:0005634	nucleus	0.9615	0.782665
CDKN3	CDKN3	cyclin-dependent kinase inhibitor 3	1e-113	CDKN3	cDNA FLJ52251, highly similar to Cyclin-dependent kinase inhibitor 3 (EC 3.1.3.48)	GO:0048471	perinuclear region of cytoplasm	0.135379	1.52609
CDKN3	CDKN3	cyclin-dependent kinase inhibitor 3	1e-113	CDKN3	cDNA FLJ52251, highly similar to Cyclin-dependent kinase inhibitor 3 (EC 3.1.3.48)	GO:0005576	extracellular region	1.06556e-05	2.04658
CDKN3	CDKN3	cyclin-dependent kinase inhibitor 3	1e-113	CDKN3	cDNA FLJ52251, highly similar to Cyclin-dependent kinase inhibitor 3 (EC 3.1.3.48)	GO:0005737	cytoplasm	0.977017	0.759483
WFS1	WFS1	Wolfram syndrome 1 (wolframin)	0	WFS1	cDNA FLJ51211, highly similar to Wolframin	GO:0005783	endoplasmic reticulum	0.434095	1.068
WFS1	WFS1	Wolfram syndrome 1 (wolframin)	0	WFS1	cDNA FLJ51211, highly similar to Wolframin	GO:0030176	integral component of endoplasmic reticulum membrane	0.581014	1.16273
WFS1	WFS1	Wolfram syndrome 1 (wolframin)	0	WFS1	cDNA FLJ51211, highly similar to Wolframin	GO:0030425	dendrite	0.217977	1.58554
WFS1	WFS1	Wolfram syndrome 1 (wolframin)	0	WFS1	cDNA FLJ51211, highly similar to Wolframin	GO:0016020	membrane	0.839553	0.889252
WFS1	WFS1	Wolfram syndrome 1 (wolframin)	0	WFS1	cDNA FLJ51211, highly similar to Wolframin	GO:0005789	endoplasmic reticulum membrane	0.352267	1.15967
WFS1	WFS1	Wolfram syndrome 1 (wolframin)	0	WFS1	cDNA FLJ51211, highly similar to Wolframin	GO:0016021	integral component of membrane	0.632289	0.962418
CCL27	CCL27	chemokine (C-C motif) ligand 27	5e-31	CCL27	CCL27 protein	GO:0005576	extracellular region	1.06556e-05	2.04658
CCL27	CCL27	chemokine (C-C motif) ligand 27	5e-31	CCL27	CCL27 protein	GO:0005615	extracellular space	0.00133761	2.08795
DHCR7	DHCR7	7-dehydrocholesterol reductase	0	DHCR7	cDNA FLJ77740, highly similar to Homo sapiens 7-dehydrocholesterol reductase, mRNA	GO:0005783	endoplasmic reticulum	0.434095	1.068
DHCR7	DHCR7	7-dehydrocholesterol reductase	0	DHCR7	cDNA FLJ77740, highly similar to Homo sapiens 7-dehydrocholesterol reductase, mRNA	GO:0043231	intracellular membrane-bounded organelle	0.108626	1.56461
DHCR7	DHCR7	7-dehydrocholesterol reductase	0	DHCR7	cDNA FLJ77740, highly similar to Homo sapiens 7-dehydrocholesterol reductase, mRNA	GO:0005640	nuclear outer membrane	0.297984	2.93009
DHCR7	DHCR7	7-dehydrocholesterol reductase	0	DHCR7	cDNA FLJ77740, highly similar to Homo sapiens 7-dehydrocholesterol reductase, mRNA	GO:0016020	membrane	0.839553	0.889252
DHCR7	DHCR7	7-dehydrocholesterol reductase	0	DHCR7	cDNA FLJ77740, highly similar to Homo sapiens 7-dehydrocholesterol reductase, mRNA	GO:0005789	endoplasmic reticulum membrane	0.352267	1.15967
DHCR7	DHCR7	7-dehydrocholesterol reductase	0	DHCR7	cDNA FLJ77740, highly similar to Homo sapiens 7-dehydrocholesterol reductase, mRNA	GO:0016021	integral component of membrane	0.632289	0.962418
FGF22	FGF22	fibroblast growth factor 22	2e-55	FGF22	Fibroblast growth factor 22	GO:0005794	Golgi apparatus	0.971578	0.555994
FGF22	FGF22	fibroblast growth factor 22	2e-55	FGF22	Fibroblast growth factor 22	GO:0009986	cell surface	0.115375	1.62783
FGF22	FGF22	fibroblast growth factor 22	2e-55	FGF22	Fibroblast growth factor 22	GO:0005730	nucleolus	0.997106	0.466277
FGF22	FGF22	fibroblast growth factor 22	2e-55	FGF22	Fibroblast growth factor 22	GO:0005576	extracellular region	1.06556e-05	2.04658
FGF22	FGF22	fibroblast growth factor 22	2e-55	FGF22	Fibroblast growth factor 22	GO:0005615	extracellular space	0.00133761	2.08795
SKA2	SKA2	spindle and kinetochore associated complex subunit 2	3e-48	SKA2	Spindle and kinetochore-associated protein 2	GO:0005694	chromosome	0.321225	1.30419
SKA2	SKA2	spindle and kinetochore associated complex subunit 2	3e-48	SKA2	Spindle and kinetochore-associated protein 2	GO:0005874	microtubule	0.263807	1.4087
SKA2	SKA2	spindle and kinetochore associated complex subunit 2	3e-48	SKA2	Spindle and kinetochore-associated protein 2	GO:0005819	spindle	0.637211	0.927243
SKA2	SKA2	spindle and kinetochore associated complex subunit 2	3e-48	SKA2	Spindle and kinetochore-associated protein 2	GO:0005829	cytosol	0.901102	0.794205
SKA2	SKA2	spindle and kinetochore associated complex subunit 2	3e-48	SKA2	Spindle and kinetochore-associated protein 2	GO:0005737	cytoplasm	0.977017	0.759483
SKA2	SKA2	spindle and kinetochore associated complex subunit 2	3e-48	SKA2	Spindle and kinetochore-associated protein 2	GO:0000940	condensed chromosome outer kinetochore	0.139077	7.32522
SKA2	SKA2	spindle and kinetochore associated complex subunit 2	3e-48	SKA2	Spindle and kinetochore-associated protein 2	GO:0000777	condensed chromosome kinetochore	0.689073	0.86179
SKA2	SKA2	spindle and kinetochore associated complex subunit 2	3e-48	SKA2	Spindle and kinetochore-associated protein 2	GO:0000776	kinetochore	0.778356	0.665929
SKA2	SKA2	spindle and kinetochore associated complex subunit 2	3e-48	SKA2	Spindle and kinetochore-associated protein 2	GO:0005876	spindle microtubule	0.427457	1.8313
SKA2	SKA2	spindle and kinetochore associated complex subunit 2	3e-48	SKA2	Spindle and kinetochore-associated protein 2	GO:0005856	cytoskeleton	0.959891	0.597706
SKA2	SKA2	spindle and kinetochore associated complex subunit 2	3e-48	SKA2	Spindle and kinetochore-associated protein 2	GO:0000775	chromosome, centromeric region	0.830875	0.563478
AQP9	AQP9	Aquaporin 9	1e-142	AQP9	cDNA FLJ50860, highly similar to Aquaporin-9	GO:0005886	plasma membrane	0.770985	0.902491
AQP9	AQP9	Aquaporin 9	1e-142	AQP9	cDNA FLJ50860, highly similar to Aquaporin-9	GO:0043231	intracellular membrane-bounded organelle	0.108626	1.56461
AQP9	AQP9	Aquaporin 9	1e-142	AQP9	cDNA FLJ50860, highly similar to Aquaporin-9	GO:0016323	basolateral plasma membrane	0.0573878	2.49157
AQP9	AQP9	Aquaporin 9	1e-142	AQP9	cDNA FLJ50860, highly similar to Aquaporin-9	GO:0016020	membrane	0.839553	0.889252
AQP9	AQP9	Aquaporin 9	1e-142	AQP9	cDNA FLJ50860, highly similar to Aquaporin-9	GO:0005887	integral component of plasma membrane	0.228694	1.23574
AQP9	AQP9	Aquaporin 9	1e-142	AQP9	cDNA FLJ50860, highly similar to Aquaporin-9	GO:0016021	integral component of membrane	0.632289	0.962418
SLC25A22	SLC25A22	solute carrier family 25 (mitochondrial carrier: glutamate), member 22	4e-152	SLC25A22	Mitochondrial glutamate carrier 1	GO:0005739	mitochondrion	0.905361	0.738057
SLC25A22	SLC25A22	solute carrier family 25 (mitochondrial carrier: glutamate), member 22	4e-152	SLC25A22	Mitochondrial glutamate carrier 1	GO:0016020	membrane	0.839553	0.889252
SLC25A22	SLC25A22	solute carrier family 25 (mitochondrial carrier: glutamate), member 22	4e-152	SLC25A22	Mitochondrial glutamate carrier 1	GO:0005730	nucleolus	0.997106	0.466277
SLC25A22	SLC25A22	solute carrier family 25 (mitochondrial carrier: glutamate), member 22	4e-152	SLC25A22	Mitochondrial glutamate carrier 1	GO:0005743	mitochondrial inner membrane	0.773541	0.755177
SLC25A22	SLC25A22	solute carrier family 25 (mitochondrial carrier: glutamate), member 22	4e-152	SLC25A22	Mitochondrial glutamate carrier 1	GO:0005634	nucleus	0.9615	0.782665
SLC25A22	SLC25A22	solute carrier family 25 (mitochondrial carrier: glutamate), member 22	4e-152	SLC25A22	Mitochondrial glutamate carrier 1	GO:0016021	integral component of membrane	0.632289	0.962418
KLK13	KLK13	kallikrein-related peptidase 13	8e-121	KLK13	Kallikrein 13, isoform CRA_b	GO:0005737	cytoplasm	0.977017	0.759483
KLK13	KLK13	kallikrein-related peptidase 13	8e-121	KLK13	Kallikrein 13, isoform CRA_b	GO:0005576	extracellular region	1.06556e-05	2.04658
KLK13	KLK13	kallikrein-related peptidase 13	8e-121	KLK13	Kallikrein 13, isoform CRA_b	GO:0030141	secretory granule	0.00142296	5.29534
KLK13	KLK13	kallikrein-related peptidase 13	8e-121	KLK13	Kallikrein 13, isoform CRA_b	GO:0005615	extracellular space	0.00133761	2.08795
LOC101116991	LOC101116991	ribonuclease K6-like	6e-48	RNASE6	Ribonuclease, RNase A family, k6, isoform CRA_a	GO:0005576	extracellular region	1.06556e-05	2.04658
ULBP3	ULBP3	UL16 binding protein 3	1e-54	ULBP3	cDNA FLJ51255, moderately similar to NKG2D ligand 3	GO:0016020	membrane	0.839553	0.889252
ULBP3	ULBP3	UL16 binding protein 3	1e-54	ULBP3	cDNA FLJ51255, moderately similar to NKG2D ligand 3	GO:0005886	plasma membrane	0.770985	0.902491
ULBP3	ULBP3	UL16 binding protein 3	1e-54	ULBP3	cDNA FLJ51255, moderately similar to NKG2D ligand 3	GO:0031225	anchored component of membrane	0.105792	2.28913
ULBP3	ULBP3	UL16 binding protein 3	1e-54	ULBP3	cDNA FLJ51255, moderately similar to NKG2D ligand 3	GO:0046658	anchored component of plasma membrane	0.238299	3.85538
GFI1B	GFI1B	growth factor independent 1B transcription repressor	5e-165	GFI1B	Zinc finger protein Gfi-1b	GO:0005667	transcription factor complex	0.524183	1.0879
GFI1B	GFI1B	growth factor independent 1B transcription repressor	5e-165	GFI1B	Zinc finger protein Gfi-1b	GO:0005634	nucleus	0.9615	0.782665
GFI1B	GFI1B	growth factor independent 1B transcription repressor	5e-165	GFI1B	Zinc finger protein Gfi-1b	GO:0016363	nuclear matrix	0.689073	0.86179
HTRA3	HTRA3	HtrA serine peptidase 3	4e-123	HTRA3	Serine protease HTRA3	GO:0005576	extracellular region	1.06556e-05	2.04658
GADD45g	GADD45G	Growth arrest and DNA-damage-inducible gamma	3e-87	GADD45G	Growth arrest and DNA damage-inducible protein GADD45 gamma	GO:0005634	nucleus	0.9615	0.782665
GADD45g	GADD45G	Growth arrest and DNA-damage-inducible gamma	3e-87	GADD45G	Growth arrest and DNA damage-inducible protein GADD45 gamma	GO:0005737	cytoplasm	0.977017	0.759483
IGSF5	IGSF5	immunoglobulin superfamily, member 5	7e-103	IGSF5	Immunoglobulin superfamily member 5	GO:0030054	cell junction	0.166177	1.40196
IGSF5	IGSF5	immunoglobulin superfamily, member 5	7e-103	IGSF5	Immunoglobulin superfamily member 5	GO:0005886	plasma membrane	0.770985	0.902491
IGSF5	IGSF5	immunoglobulin superfamily, member 5	7e-103	IGSF5	Immunoglobulin superfamily member 5	GO:0009986	cell surface	0.115375	1.62783
IGSF5	IGSF5	immunoglobulin superfamily, member 5	7e-103	IGSF5	Immunoglobulin superfamily member 5	GO:0016020	membrane	0.839553	0.889252
IGSF5	IGSF5	immunoglobulin superfamily, member 5	7e-103	IGSF5	Immunoglobulin superfamily member 5	GO:0005923	tight junction	0.424926	1.39528
IGSF5	IGSF5	immunoglobulin superfamily, member 5	7e-103	IGSF5	Immunoglobulin superfamily member 5	GO:0016021	integral component of membrane	0.632289	0.962418
DEFB123	DEFB123	defensin, beta 123	6e-13	DEFB123	Defensin, beta 123, isoform CRA_a	GO:0005576	extracellular region	1.06556e-05	2.04658
ADAMTS5	ADAMTS5	ADAM metallopeptidase with thrombospondin type 1 motif, 5	0	ADAMTS5	A disintegrin and metalloproteinase with thrombospondin motifs 5	GO:0005730	nucleolus	0.997106	0.466277
ADAMTS5	ADAMTS5	ADAM metallopeptidase with thrombospondin type 1 motif, 5	0	ADAMTS5	A disintegrin and metalloproteinase with thrombospondin motifs 5	GO:0005578	proteinaceous extracellular matrix	0.353401	1.28965
ADAMTS5	ADAMTS5	ADAM metallopeptidase with thrombospondin type 1 motif, 5	0	ADAMTS5	A disintegrin and metalloproteinase with thrombospondin motifs 5	GO:0005576	extracellular region	1.06556e-05	2.04658
ADAMTS5	ADAMTS5	ADAM metallopeptidase with thrombospondin type 1 motif, 5	0	ADAMTS5	A disintegrin and metalloproteinase with thrombospondin motifs 5	GO:0005634	nucleus	0.9615	0.782665
ADAMTS5	ADAMTS5	ADAM metallopeptidase with thrombospondin type 1 motif, 5	0	ADAMTS5	A disintegrin and metalloproteinase with thrombospondin motifs 5	GO:0031012	extracellular matrix	0.0134689	2.67588
ADAMTS5	ADAMTS5	ADAM metallopeptidase with thrombospondin type 1 motif, 5	0	ADAMTS5	A disintegrin and metalloproteinase with thrombospondin motifs 5	GO:0005737	cytoplasm	0.977017	0.759483
LOC101115650	LOC101115650	putative RNA polymerase II subunit A C-terminal domain phosphatase SSU72-like protein 1-like	5e-68	SSU72	cDNA FLJ60055, highly similar to Rattus norvegicus Ssu72 RNA polymerase II CTD phosphatase homolog, mRNA	GO:0005737	cytoplasm	0.977017	0.759483
LOC101115650	LOC101115650	putative RNA polymerase II subunit A C-terminal domain phosphatase SSU72-like protein 1-like	5e-68	SSU72	cDNA FLJ60055, highly similar to Rattus norvegicus Ssu72 RNA polymerase II CTD phosphatase homolog, mRNA	GO:0005634	nucleus	0.9615	0.782665
MED25	MED25	mediator complex subunit 25	0	MED25	Mediator of RNA polymerase II transcription subunit 25	GO:0005634	nucleus	0.9615	0.782665
MED25	MED25	mediator complex subunit 25	0	MED25	Mediator of RNA polymerase II transcription subunit 25	GO:0005654	nucleoplasm	0.996219	0.403964
FUCA2	FUCA2	fucosidase, alpha-L- 2, plasma	0	FUCA2	Plasma alpha-L-fucosidase	GO:0005576	extracellular region	1.06556e-05	2.04658
FUCA2	FUCA2	fucosidase, alpha-L- 2, plasma	0	FUCA2	Plasma alpha-L-fucosidase	GO:0005764	lysosome	0.980077	0.253468
MUSK	MUSK	muscle, skeletal, receptor tyrosine kinase	0	MUSK	Muscle, skeletal receptor tyrosine-protein kinase	GO:0030054	cell junction	0.166177	1.40196
MUSK	MUSK	muscle, skeletal, receptor tyrosine kinase	0	MUSK	Muscle, skeletal receptor tyrosine-protein kinase	GO:0031594	neuromuscular junction	0.023203	5.2323
MUSK	MUSK	muscle, skeletal, receptor tyrosine kinase	0	MUSK	Muscle, skeletal receptor tyrosine-protein kinase	GO:0005886	plasma membrane	0.770985	0.902491
MUSK	MUSK	muscle, skeletal, receptor tyrosine kinase	0	MUSK	Muscle, skeletal receptor tyrosine-protein kinase	GO:0045202	synapse	0.267196	1.36012
MUSK	MUSK	muscle, skeletal, receptor tyrosine kinase	0	MUSK	Muscle, skeletal receptor tyrosine-protein kinase	GO:0045211	postsynaptic membrane	0.251482	1.59244
MUSK	MUSK	muscle, skeletal, receptor tyrosine kinase	0	MUSK	Muscle, skeletal receptor tyrosine-protein kinase	GO:0016020	membrane	0.839553	0.889252
MUSK	MUSK	muscle, skeletal, receptor tyrosine kinase	0	MUSK	Muscle, skeletal receptor tyrosine-protein kinase	GO:0005887	integral component of plasma membrane	0.228694	1.23574
MUSK	MUSK	muscle, skeletal, receptor tyrosine kinase	0	MUSK	Muscle, skeletal receptor tyrosine-protein kinase	GO:0016021	integral component of membrane	0.632289	0.962418
STX1B	STX1B	Syntaxin-1B	1e-166	STX1B	Syntaxin-1B	GO:0005815	microtubule organizing center	0.977824	0.260684
STX1B	STX1B	Syntaxin-1B	1e-166	STX1B	Syntaxin-1B	GO:0005819	spindle	0.637211	0.927243
STX1B	STX1B	Syntaxin-1B	1e-166	STX1B	Syntaxin-1B	GO:0005634	nucleus	0.9615	0.782665
STX1B	STX1B	Syntaxin-1B	1e-166	STX1B	Syntaxin-1B	GO:0005737	cytoplasm	0.977017	0.759483
STX1B	STX1B	Syntaxin-1B	1e-166	STX1B	Syntaxin-1B	GO:0016020	membrane	0.839553	0.889252
STX1B	STX1B	Syntaxin-1B	1e-166	STX1B	Syntaxin-1B	GO:0005887	integral component of plasma membrane	0.228694	1.23574
STX1B	STX1B	Syntaxin-1B	1e-166	STX1B	Syntaxin-1B	GO:0016021	integral component of membrane	0.632289	0.962418
STX1B	STX1B	Syntaxin-1B	1e-166	STX1B	Syntaxin-1B	GO:0005856	cytoskeleton	0.959891	0.597706
LOC101115386	LOC101115386	histone H3.3C-like	2e-43	H3F3B	Histone H3.3	GO:0005694	chromosome	0.321225	1.30419
LOC101115386	LOC101115386	histone H3.3C-like	2e-43	H3F3B	Histone H3.3	GO:0005576	extracellular region	1.06556e-05	2.04658
LOC101115386	LOC101115386	histone H3.3C-like	2e-43	H3F3B	Histone H3.3	GO:0005654	nucleoplasm	0.996219	0.403964
LOC101115386	LOC101115386	histone H3.3C-like	2e-43	H3F3B	Histone H3.3	GO:0005634	nucleus	0.9615	0.782665
LOC101115386	LOC101115386	histone H3.3C-like	2e-43	H3F3B	Histone H3.3	GO:0000786	nucleosome	0.0247909	3.80531
TMEM69	TMEM69	transmembrane protein 69	4e-101	TMEM69	Transmembrane protein 69	GO:0016020	membrane	0.839553	0.889252
TMEM69	TMEM69	transmembrane protein 69	4e-101	TMEM69	Transmembrane protein 69	GO:0016021	integral component of membrane	0.632289	0.962418
SH2D1B	SH2D1B	SH2 domain containing 1B	7e-56	SH2D1B	SH2 domain-containing protein 1B	GO:0005622	intracellular	0.829151	0.784145
UPK3BL	UPK3BL	uroplakin 3B-like	4e-69	UPK3BL	Uroplakin-3b-like protein	GO:0016020	membrane	0.839553	0.889252
UPK3BL	UPK3BL	uroplakin 3B-like	4e-69	UPK3BL	Uroplakin-3b-like protein	GO:0016021	integral component of membrane	0.632289	0.962418
LOC101122351	LOC101122351	prolactin-inducible protein homolog	2e-38	PIP	Prolactin-inducible protein	GO:0016324	apical plasma membrane	0.22281	1.57194
LOC101122351	LOC101122351	prolactin-inducible protein homolog	2e-38	PIP	Prolactin-inducible protein	GO:0005576	extracellular region	1.06556e-05	2.04658
CSRNP1	CSRNP1	cysteine-serine-rich nuclear protein 1	0	CSRNP1	Cysteine/serine-rich nuclear protein 1	GO:0005730	nucleolus	0.997106	0.466277
CSRNP1	CSRNP1	cysteine-serine-rich nuclear protein 1	0	CSRNP1	Cysteine/serine-rich nuclear protein 1	GO:0005634	nucleus	0.9615	0.782665
MYL10	MYL10	myosin, light chain 10, regulatory	2e-88	MYL10	Myosin regulatory light chain 10	GO:0005739	mitochondrion	0.905361	0.738057
GLT25D2	GLT25D2	glycosyltransferase 25 domain containing 2	0	COLGALT2	cDNA FLJ37771 fis, clone BRHIP2025679, highly similar to Homo sapiens glycosyltransferase 25 domain containing 2 (GLT25D2), mRNA	GO:0005783	endoplasmic reticulum	0.434095	1.068
GLT25D2	GLT25D2	glycosyltransferase 25 domain containing 2	0	COLGALT2	cDNA FLJ37771 fis, clone BRHIP2025679, highly similar to Homo sapiens glycosyltransferase 25 domain containing 2 (GLT25D2), mRNA	GO:0005788	endoplasmic reticulum lumen	0.205792	1.7441
REP15	REP15	RAB15 effector protein	2e-104	REP15	Rab15 effector protein	GO:0016020	membrane	0.839553	0.889252
REP15	REP15	RAB15 effector protein	2e-104	REP15	Rab15 effector protein	GO:0031901	early endosome membrane	0.667275	0.915652
REP15	REP15	RAB15 effector protein	2e-104	REP15	Rab15 effector protein	GO:0005768	endosome	0.632202	0.923347
CBX8	CBX8	chromobox homolog 8	7e-167	CBX8	Chromobox protein homolog 8	GO:0035102	PRC1 complex	0.150714	6.65929
CBX8	CBX8	chromobox homolog 8	7e-167	CBX8	Chromobox protein homolog 8	GO:0000792	heterochromatin	0.27863	3.18488
CBX8	CBX8	chromobox homolog 8	7e-167	CBX8	Chromobox protein homolog 8	GO:0031519	PcG protein complex	0.288373	3.05217
CBX8	CBX8	chromobox homolog 8	7e-167	CBX8	Chromobox protein homolog 8	GO:0000790	nuclear chromatin	0.368239	1.57532
CBX8	CBX8	chromobox homolog 8	7e-167	CBX8	Chromobox protein homolog 8	GO:0005730	nucleolus	0.997106	0.466277
CBX8	CBX8	chromobox homolog 8	7e-167	CBX8	Chromobox protein homolog 8	GO:0000151	ubiquitin ligase complex	0.575291	1.18149
CBX8	CBX8	chromobox homolog 8	7e-167	CBX8	Chromobox protein homolog 8	GO:0005634	nucleus	0.9615	0.782665
PPARD	PPARD	peroxisome proliferator-activated receptor delta	0	PPARD	cDNA FLJ52879, highly similar to Peroxisome proliferator-activated receptordelta	GO:0005654	nucleoplasm	0.996219	0.403964
PPARD	PPARD	peroxisome proliferator-activated receptor delta	0	PPARD	cDNA FLJ52879, highly similar to Peroxisome proliferator-activated receptordelta	GO:0005634	nucleus	0.9615	0.782665
KCNRG	KCNRG	potassium channel regulator	1e-129	KCNRG	Potassium channel regulatory protein	GO:0005783	endoplasmic reticulum	0.434095	1.068
POPDC2	POPDC2	popeye domain containing 2	1e-179	POPDC2	Popeye domain-containing protein 2	GO:0016020	membrane	0.839553	0.889252
POPDC2	POPDC2	popeye domain containing 2	1e-179	POPDC2	Popeye domain-containing protein 2	GO:0016021	integral component of membrane	0.632289	0.962418
KATNAL2	KATNAL2	katanin p60 subunit A-like 2	0	KATNAL2	Katanin p60 ATPase-containing subunit A-like 2	GO:0005737	cytoplasm	0.977017	0.759483
KATNAL2	KATNAL2	katanin p60 subunit A-like 2	0	KATNAL2	Katanin p60 ATPase-containing subunit A-like 2	GO:0005874	microtubule	0.263807	1.4087
KATNAL2	KATNAL2	katanin p60 subunit A-like 2	0	KATNAL2	Katanin p60 ATPase-containing subunit A-like 2	GO:0005856	cytoskeleton	0.959891	0.597706
LOC101104164	LOC101104164	CMRF35-like molecule 6-like	7e-31	CD300C	CMRF35-like molecule 6	GO:0005886	plasma membrane	0.770985	0.902491
LOC101104164	LOC101104164	CMRF35-like molecule 6-like	7e-31	CD300C	CMRF35-like molecule 6	GO:0016020	membrane	0.839553	0.889252
LOC101104164	LOC101104164	CMRF35-like molecule 6-like	7e-31	CD300C	CMRF35-like molecule 6	GO:0005887	integral component of plasma membrane	0.228694	1.23574
LOC101104164	LOC101104164	CMRF35-like molecule 6-like	7e-31	CD300C	CMRF35-like molecule 6	GO:0016021	integral component of membrane	0.632289	0.962418
TBATA	TBATA	thymus, brain and testes associated	4e-121	TBATA	Protein TBATA	GO:0005737	cytoplasm	0.977017	0.759483
TBATA	TBATA	thymus, brain and testes associated	4e-121	TBATA	Protein TBATA	GO:0005634	nucleus	0.9615	0.782665
TBATA	TBATA	thymus, brain and testes associated	4e-121	TBATA	Protein TBATA	GO:0005829	cytosol	0.901102	0.794205
LOC101110417	LOC101110417	probable ergosterol biosynthetic protein 28-like	9e-62	C14orf1	cDNA, FLJ92025	GO:0030133	transport vesicle	0.513556	1.4087
LOC101110417	LOC101110417	probable ergosterol biosynthetic protein 28-like	9e-62	C14orf1	cDNA, FLJ92025	GO:0016020	membrane	0.839553	0.889252
LOC101110417	LOC101110417	probable ergosterol biosynthetic protein 28-like	9e-62	C14orf1	cDNA, FLJ92025	GO:0005783	endoplasmic reticulum	0.434095	1.068
LOC101110417	LOC101110417	probable ergosterol biosynthetic protein 28-like	9e-62	C14orf1	cDNA, FLJ92025	GO:0005789	endoplasmic reticulum membrane	0.352267	1.15967
LOC101110417	LOC101110417	probable ergosterol biosynthetic protein 28-like	9e-62	C14orf1	cDNA, FLJ92025	GO:0016021	integral component of membrane	0.632289	0.962418
GREM1	GREM1	gremlin 1	2e-87	GREM1	Gremlin 1, cysteine knot superfamily, homolog (Xenopus laevis), isoform CRA_b	GO:0005615	extracellular space	0.00133761	2.08795
GREM1	GREM1	gremlin 1	2e-87	GREM1	Gremlin 1, cysteine knot superfamily, homolog (Xenopus laevis), isoform CRA_b	GO:0009986	cell surface	0.115375	1.62783
GREM1	GREM1	gremlin 1	2e-87	GREM1	Gremlin 1, cysteine knot superfamily, homolog (Xenopus laevis), isoform CRA_b	GO:0005576	extracellular region	1.06556e-05	2.04658
PCP4	PCP4	Purkinje cell protein 4	2e-27	PCP4	Purkinje cell protein 4	GO:0005634	nucleus	0.9615	0.782665
PCP4	PCP4	Purkinje cell protein 4	2e-27	PCP4	Purkinje cell protein 4	GO:0005829	cytosol	0.901102	0.794205
LOC101107030	LOC101107030	multidrug resistance-associated protein 4-like	0	ABCC4	cDNA FLJ77042, highly similar to Homo sapiens ATP-binding cassette, sub-family C (CFTR/MRP), member 4, mRNA	GO:0031088	platelet dense granule membrane	0.206571	4.57826
LOC101107030	LOC101107030	multidrug resistance-associated protein 4-like	0	ABCC4	cDNA FLJ77042, highly similar to Homo sapiens ATP-binding cassette, sub-family C (CFTR/MRP), member 4, mRNA	GO:0005886	plasma membrane	0.770985	0.902491
LOC101107030	LOC101107030	multidrug resistance-associated protein 4-like	0	ABCC4	cDNA FLJ77042, highly similar to Homo sapiens ATP-binding cassette, sub-family C (CFTR/MRP), member 4, mRNA	GO:0016020	membrane	0.839553	0.889252
LOC101107030	LOC101107030	multidrug resistance-associated protein 4-like	0	ABCC4	cDNA FLJ77042, highly similar to Homo sapiens ATP-binding cassette, sub-family C (CFTR/MRP), member 4, mRNA	GO:0016021	integral component of membrane	0.632289	0.962418
VGLL1	VGLL1	vestigial like 1 (Drosophila)	2e-76	VGLL1	Transcription cofactor vestigial-like protein 1	GO:0005634	nucleus	0.9615	0.782665
LOC101115589	LOC101115589	cytochrome b-c1 complex subunit 6, mitochondrial-like	1e-38	UQCRH	Cytochrome b-c1 complex subunit 6, mitochondrial	GO:0070469	respiratory chain	0.0951729	2.85398
LOC101115589	LOC101115589	cytochrome b-c1 complex subunit 6, mitochondrial-like	1e-38	UQCRH	Cytochrome b-c1 complex subunit 6, mitochondrial	GO:0005743	mitochondrial inner membrane	0.773541	0.755177
LOC101115589	LOC101115589	cytochrome b-c1 complex subunit 6, mitochondrial-like	1e-38	UQCRH	Cytochrome b-c1 complex subunit 6, mitochondrial	GO:0005750	mitochondrial respiratory chain complex III	0.139077	7.32522
LOC101115589	LOC101115589	cytochrome b-c1 complex subunit 6, mitochondrial-like	1e-38	UQCRH	Cytochrome b-c1 complex subunit 6, mitochondrial	GO:0005739	mitochondrion	0.905361	0.738057
LOC101115589	LOC101115589	cytochrome b-c1 complex subunit 6, mitochondrial-like	1e-38	UQCRH	Cytochrome b-c1 complex subunit 6, mitochondrial	GO:0005746	mitochondrial respiratory chain	0.227867	4.06957
LOC101115589	LOC101115589	cytochrome b-c1 complex subunit 6, mitochondrial-like	1e-38	UQCRH	Cytochrome b-c1 complex subunit 6, mitochondrial	GO:0016020	membrane	0.839553	0.889252
WNT5B	WNT5B	wingless-type MMTV integration site family, member 5B	6e-165	WNT5B	Protein Wnt-5b	GO:0005886	plasma membrane	0.770985	0.902491
WNT5B	WNT5B	wingless-type MMTV integration site family, member 5B	6e-165	WNT5B	Protein Wnt-5b	GO:0009986	cell surface	0.115375	1.62783
WNT5B	WNT5B	wingless-type MMTV integration site family, member 5B	6e-165	WNT5B	Protein Wnt-5b	GO:0005796	Golgi lumen	0.613763	1.06163
WNT5B	WNT5B	wingless-type MMTV integration site family, member 5B	6e-165	WNT5B	Protein Wnt-5b	GO:0005578	proteinaceous extracellular matrix	0.353401	1.28965
WNT5B	WNT5B	wingless-type MMTV integration site family, member 5B	6e-165	WNT5B	Protein Wnt-5b	GO:0005576	extracellular region	1.06556e-05	2.04658
WNT5B	WNT5B	wingless-type MMTV integration site family, member 5B	6e-165	WNT5B	Protein Wnt-5b	GO:0005615	extracellular space	0.00133761	2.08795
WNT5B	WNT5B	wingless-type MMTV integration site family, member 5B	6e-165	WNT5B	Protein Wnt-5b	GO:0031012	extracellular matrix	0.0134689	2.67588
WNT5B	WNT5B	wingless-type MMTV integration site family, member 5B	6e-165	WNT5B	Protein Wnt-5b	GO:0005788	endoplasmic reticulum lumen	0.205792	1.7441
TLR2	TLR2	Toll-like receptor 2	0	TLR2	Toll-like receptor 2	GO:0009986	cell surface	0.115375	1.62783
TLR2	TLR2	Toll-like receptor 2	0	TLR2	Toll-like receptor 2	GO:0005887	integral component of plasma membrane	0.228694	1.23574
TLR2	TLR2	Toll-like receptor 2	0	TLR2	Toll-like receptor 2	GO:0009897	external side of plasma membrane	0.108829	2.03478
TLR2	TLR2	Toll-like receptor 2	0	TLR2	Toll-like receptor 2	GO:0005886	plasma membrane	0.770985	0.902491
TLR2	TLR2	Toll-like receptor 2	0	TLR2	Toll-like receptor 2	GO:0005737	cytoplasm	0.977017	0.759483
TLR2	TLR2	Toll-like receptor 2	0	TLR2	Toll-like receptor 2	GO:0016020	membrane	0.839553	0.889252
TLR2	TLR2	Toll-like receptor 2	0	TLR2	Toll-like receptor 2	GO:0035354	Toll-like receptor 1-Toll-like receptor 2 protein complex	0.0530092	24.4174
TLR2	TLR2	Toll-like receptor 2	0	TLR2	Toll-like receptor 2	GO:0035355	Toll-like receptor 2-Toll-like receptor 6 protein complex	0.0400275	36.6261
TLR2	TLR2	Toll-like receptor 2	0	TLR2	Toll-like receptor 2	GO:0016021	integral component of membrane	0.632289	0.962418
NSUN4	NSUN4	NOP2/Sun domain family, member 4	0	NSUN4	5-methylcytosine rRNA methyltransferase NSUN4	GO:0005739	mitochondrion	0.905361	0.738057
NSUN4	NSUN4	NOP2/Sun domain family, member 4	0	NSUN4	5-methylcytosine rRNA methyltransferase NSUN4	GO:0005762	mitochondrial large ribosomal subunit	0.217292	4.30895
CDKN2B	CDKN2B	cyclin-dependent kinase inhibitor 2B (p15, inhibits CDK4)	3e-52	CDKN2B	Cyclin-dependent kinase inhibitor 2B	GO:0005634	nucleus	0.9615	0.782665
CDKN2B	CDKN2B	cyclin-dependent kinase inhibitor 2B (p15, inhibits CDK4)	3e-52	CDKN2B	Cyclin-dependent kinase inhibitor 2B	GO:0005829	cytosol	0.901102	0.794205
CDKN2B	CDKN2B	cyclin-dependent kinase inhibitor 2B (p15, inhibits CDK4)	3e-52	CDKN2B	Cyclin-dependent kinase inhibitor 2B	GO:0005737	cytoplasm	0.977017	0.759483
FOSL1	FOSL1	FOS-like antigen 1	5e-108	FOSL1	cDNA, FLJ94314, highly similar to Homo sapiens FOS-like antigen 1 (FOSL1), mRNA	GO:0043005	neuron projection	0.165031	1.76087
FOSL1	FOSL1	FOS-like antigen 1	5e-108	FOSL1	cDNA, FLJ94314, highly similar to Homo sapiens FOS-like antigen 1 (FOSL1), mRNA	GO:0005634	nucleus	0.9615	0.782665
FOSL1	FOSL1	FOS-like antigen 1	5e-108	FOSL1	cDNA, FLJ94314, highly similar to Homo sapiens FOS-like antigen 1 (FOSL1), mRNA	GO:0043231	intracellular membrane-bounded organelle	0.108626	1.56461
FOSL1	FOSL1	FOS-like antigen 1	5e-108	FOSL1	cDNA, FLJ94314, highly similar to Homo sapiens FOS-like antigen 1 (FOSL1), mRNA	GO:0005829	cytosol	0.901102	0.794205
FOSL1	FOSL1	FOS-like antigen 1	5e-108	FOSL1	cDNA, FLJ94314, highly similar to Homo sapiens FOS-like antigen 1 (FOSL1), mRNA	GO:0042734	presynaptic membrane	0.506907	1.43632
BVES	BVES	blood vessel epicardial substance	0	BVES	Blood vessel epicardial substance	GO:0030054	cell junction	0.166177	1.40196
BVES	BVES	blood vessel epicardial substance	0	BVES	Blood vessel epicardial substance	GO:0005886	plasma membrane	0.770985	0.902491
BVES	BVES	blood vessel epicardial substance	0	BVES	Blood vessel epicardial substance	GO:0016328	lateral plasma membrane	0.435183	1.78664
BVES	BVES	blood vessel epicardial substance	0	BVES	Blood vessel epicardial substance	GO:0016020	membrane	0.839553	0.889252
BVES	BVES	blood vessel epicardial substance	0	BVES	Blood vessel epicardial substance	GO:0016021	integral component of membrane	0.632289	0.962418
BVES	BVES	blood vessel epicardial substance	0	BVES	Blood vessel epicardial substance	GO:0005923	tight junction	0.424926	1.39528
IL17RB	IL17RB	interleukin 17 receptor B	0	IL17RB	Interleukin-17 receptor B	GO:0005737	cytoplasm	0.977017	0.759483
IL17RB	IL17RB	interleukin 17 receptor B	0	IL17RB	Interleukin-17 receptor B	GO:0005886	plasma membrane	0.770985	0.902491
IL17RB	IL17RB	interleukin 17 receptor B	0	IL17RB	Interleukin-17 receptor B	GO:0009986	cell surface	0.115375	1.62783
IL17RB	IL17RB	interleukin 17 receptor B	0	IL17RB	Interleukin-17 receptor B	GO:0016020	membrane	0.839553	0.889252
IL17RB	IL17RB	interleukin 17 receptor B	0	IL17RB	Interleukin-17 receptor B	GO:0005887	integral component of plasma membrane	0.228694	1.23574
IL17RB	IL17RB	interleukin 17 receptor B	0	IL17RB	Interleukin-17 receptor B	GO:0005576	extracellular region	1.06556e-05	2.04658
IL17RB	IL17RB	interleukin 17 receptor B	0	IL17RB	Interleukin-17 receptor B	GO:0016021	integral component of membrane	0.632289	0.962418
LOC101105883	LOC101105883	interferon omega-1-like	3e-67	IFNW1	Interferon omega-1	GO:0005576	extracellular region	1.06556e-05	2.04658
LOC101105883	LOC101105883	interferon omega-1-like	3e-67	IFNW1	Interferon omega-1	GO:0005615	extracellular space	0.00133761	2.08795
TMEM82	TMEM82	transmembrane protein 82	2e-65	TMEM82	Transmembrane protein 82	GO:0016020	membrane	0.839553	0.889252
TMEM82	TMEM82	transmembrane protein 82	2e-65	TMEM82	Transmembrane protein 82	GO:0016021	integral component of membrane	0.632289	0.962418
LOC101120837	LOC101120837	olfactory receptor 4F3/4F16/4F29-like	8e-128	OR4F3	Olfactory receptor 4F3/4F16/4F29	GO:0005886	plasma membrane	0.770985	0.902491
LOC101120837	LOC101120837	olfactory receptor 4F3/4F16/4F29-like	8e-128	OR4F3	Olfactory receptor 4F3/4F16/4F29	GO:0016020	membrane	0.839553	0.889252
LOC101120837	LOC101120837	olfactory receptor 4F3/4F16/4F29-like	8e-128	OR4F3	Olfactory receptor 4F3/4F16/4F29	GO:0016021	integral component of membrane	0.632289	0.962418
LOC101109186	LOC101109186	myosin regulatory light polypeptide 9-like	6e-38	MYL9	Myosin regulatory light polypeptide 9	GO:0001725	stress fiber	0.486407	1.52609
LOC101109186	LOC101109186	myosin regulatory light polypeptide 9-like	6e-38	MYL9	Myosin regulatory light polypeptide 9	GO:0030018	Z disc	0.746235	0.732522
LOC101109186	LOC101109186	myosin regulatory light polypeptide 9-like	6e-38	MYL9	Myosin regulatory light polypeptide 9	GO:0005859	muscle myosin complex	0.195703	4.88348
LOC101109186	LOC101109186	myosin regulatory light polypeptide 9-like	6e-38	MYL9	Myosin regulatory light polypeptide 9	GO:0016459	myosin complex	0.545475	1.28513
LOC101109186	LOC101109186	myosin regulatory light polypeptide 9-like	6e-38	MYL9	Myosin regulatory light polypeptide 9	GO:0016460	myosin II complex	0.139077	7.32522
LOC101109186	LOC101109186	myosin regulatory light polypeptide 9-like	6e-38	MYL9	Myosin regulatory light polypeptide 9	GO:0005829	cytosol	0.901102	0.794205
ARL5C	ARL5C	ADP-ribosylation factor-like 5C	1e-85	ARL5C	Putative ADP-ribosylation factor-like protein 5C	GO:0005622	intracellular	0.829151	0.784145
TNP1	TNP1	Spermatid nuclear transition protein 1	5e-18	TNP1	Spermatid nuclear transition protein 1	GO:0005694	chromosome	0.321225	1.30419
TNP1	TNP1	Spermatid nuclear transition protein 1	5e-18	TNP1	Spermatid nuclear transition protein 1	GO:0005634	nucleus	0.9615	0.782665
TNP1	TNP1	Spermatid nuclear transition protein 1	5e-18	TNP1	Spermatid nuclear transition protein 1	GO:0001673	male germ cell nucleus	0.184685	5.2323
TNP1	TNP1	Spermatid nuclear transition protein 1	5e-18	TNP1	Spermatid nuclear transition protein 1	GO:0000786	nucleosome	0.0247909	3.80531
ZIM3	ZIM3	zinc finger, imprinted 3	2e-160	ZIM3	Zinc finger, imprinted 3	GO:0005622	intracellular	0.829151	0.784145
ZIM3	ZIM3	zinc finger, imprinted 3	2e-160	ZIM3	Zinc finger, imprinted 3	GO:0005634	nucleus	0.9615	0.782665
TFF3	TFF3	trefoil factor 3 (intestinal)	4e-28	TFF3	Trefoil factor 3	GO:0005578	proteinaceous extracellular matrix	0.353401	1.28965
TFF3	TFF3	trefoil factor 3 (intestinal)	4e-28	TFF3	Trefoil factor 3	GO:0005576	extracellular region	1.06556e-05	2.04658
TFF3	TFF3	trefoil factor 3 (intestinal)	4e-28	TFF3	Trefoil factor 3	GO:0030141	secretory granule	0.00142296	5.29534
TFF3	TFF3	trefoil factor 3 (intestinal)	4e-28	TFF3	Trefoil factor 3	GO:0032579	apical lamina of hyaline layer	0.026867	73.2522
KRT86	KRT86	keratin 86	0	KRT86	cDNA FLJ77849, highly similar to Homo sapiens keratin, hair, basic, 6 (monilethrix) (KRTHB6), mRNA	GO:0005882	intermediate filament	0.0932061	2.40171
KRT86	KRT86	keratin 86	0	KRT86	cDNA FLJ77849, highly similar to Homo sapiens keratin, hair, basic, 6 (monilethrix) (KRTHB6), mRNA	GO:0045095	keratin filament	0.209779	2.40171
KRT222	KRT222	keratin 222	6e-96	KRT222	Keratin-like protein KRT222	GO:0005882	intermediate filament	0.0932061	2.40171
POU6F2	POU6F2	POU class 6 homeobox 2	0	POU6F2	POU domain, class 6, transcription factor 2	GO:0005634	nucleus	0.9615	0.782665
SPHK1	SPHK1	sphingosine kinase 1	4e-162	SPHK1	cDNA FLJ16332 fis, clone SYNOV2016837, highly similar to Sphingosine kinase 1 (EC 2.7.1.-)	GO:0005886	plasma membrane	0.770985	0.902491
SPHK1	SPHK1	sphingosine kinase 1	4e-162	SPHK1	cDNA FLJ16332 fis, clone SYNOV2016837, highly similar to Sphingosine kinase 1 (EC 2.7.1.-)	GO:0005634	nucleus	0.9615	0.782665
SPHK1	SPHK1	sphingosine kinase 1	4e-162	SPHK1	cDNA FLJ16332 fis, clone SYNOV2016837, highly similar to Sphingosine kinase 1 (EC 2.7.1.-)	GO:0005829	cytosol	0.901102	0.794205
SPHK1	SPHK1	sphingosine kinase 1	4e-162	SPHK1	cDNA FLJ16332 fis, clone SYNOV2016837, highly similar to Sphingosine kinase 1 (EC 2.7.1.-)	GO:0005737	cytoplasm	0.977017	0.759483
LOC101119663	LOC101119663	heat shock factor-binding protein 1-like	8e-28	HSBP1	Heat shock factor-binding protein 1	GO:0005634	nucleus	0.9615	0.782665
LOC101119663	LOC101119663	heat shock factor-binding protein 1-like	8e-28	HSBP1	Heat shock factor-binding protein 1	GO:0005856	cytoskeleton	0.959891	0.597706
OTOA	OTOA	otoancorin	0	OTOA	cDNA FLJ56012, highly similar to Otoancorin	GO:0016324	apical plasma membrane	0.22281	1.57194
OTOA	OTOA	otoancorin	0	OTOA	cDNA FLJ56012, highly similar to Otoancorin	GO:0005886	plasma membrane	0.770985	0.902491
OTOA	OTOA	otoancorin	0	OTOA	cDNA FLJ56012, highly similar to Otoancorin	GO:0016020	membrane	0.839553	0.889252
OTOA	OTOA	otoancorin	0	OTOA	cDNA FLJ56012, highly similar to Otoancorin	GO:0005578	proteinaceous extracellular matrix	0.353401	1.28965
OTOA	OTOA	otoancorin	0	OTOA	cDNA FLJ56012, highly similar to Otoancorin	GO:0005576	extracellular region	1.06556e-05	2.04658
OTOA	OTOA	otoancorin	0	OTOA	cDNA FLJ56012, highly similar to Otoancorin	GO:0031225	anchored component of membrane	0.105792	2.28913
AJAP1	AJAP1	adherens junctions associated protein 1	1e-167	AJAP1	Adherens junction-associated protein 1	GO:0016323	basolateral plasma membrane	0.0573878	2.49157
AJAP1	AJAP1	adherens junctions associated protein 1	1e-167	AJAP1	Adherens junction-associated protein 1	GO:0016324	apical plasma membrane	0.22281	1.57194
AJAP1	AJAP1	adherens junctions associated protein 1	1e-167	AJAP1	Adherens junction-associated protein 1	GO:0030054	cell junction	0.166177	1.40196
AJAP1	AJAP1	adherens junctions associated protein 1	1e-167	AJAP1	Adherens junction-associated protein 1	GO:0005886	plasma membrane	0.770985	0.902491
AJAP1	AJAP1	adherens junctions associated protein 1	1e-167	AJAP1	Adherens junction-associated protein 1	GO:0005912	adherens junction	0.532968	1.33186
AJAP1	AJAP1	adherens junctions associated protein 1	1e-167	AJAP1	Adherens junction-associated protein 1	GO:0016020	membrane	0.839553	0.889252
AJAP1	AJAP1	adherens junctions associated protein 1	1e-167	AJAP1	Adherens junction-associated protein 1	GO:0016021	integral component of membrane	0.632289	0.962418
LOC101108413	LOC101108413	phospholipase A2 inhibitor and Ly6/PLAUR domain-containing protein-like	2e-40	PINLYP	phospholipase A2 inhibitor and Ly6/PLAUR domain-containing protein	GO:0005576	extracellular region	1.06556e-05	2.04658
PACSIN1	PACSIN1	protein kinase C and casein kinase substrate in neurons 1	0	PACSIN1	PACSIN1 protein	GO:0043005	neuron projection	0.165031	1.76087
PACSIN1	PACSIN1	protein kinase C and casein kinase substrate in neurons 1	0	PACSIN1	PACSIN1 protein	GO:0048471	perinuclear region of cytoplasm	0.135379	1.52609
PACSIN1	PACSIN1	protein kinase C and casein kinase substrate in neurons 1	0	PACSIN1	PACSIN1 protein	GO:0030054	cell junction	0.166177	1.40196
PACSIN1	PACSIN1	protein kinase C and casein kinase substrate in neurons 1	0	PACSIN1	PACSIN1 protein	GO:0005886	plasma membrane	0.770985	0.902491
PACSIN1	PACSIN1	protein kinase C and casein kinase substrate in neurons 1	0	PACSIN1	PACSIN1 protein	GO:0030137	COPI-coated vesicle	0.139077	7.32522
PACSIN1	PACSIN1	protein kinase C and casein kinase substrate in neurons 1	0	PACSIN1	PACSIN1 protein	GO:0045202	synapse	0.267196	1.36012
PACSIN1	PACSIN1	protein kinase C and casein kinase substrate in neurons 1	0	PACSIN1	PACSIN1 protein	GO:0042995	cell projection	0.753831	0.803497
PACSIN1	PACSIN1	protein kinase C and casein kinase substrate in neurons 1	0	PACSIN1	PACSIN1 protein	GO:0005829	cytosol	0.901102	0.794205
PACSIN1	PACSIN1	protein kinase C and casein kinase substrate in neurons 1	0	PACSIN1	PACSIN1 protein	GO:0005737	cytoplasm	0.977017	0.759483
PACSIN1	PACSIN1	protein kinase C and casein kinase substrate in neurons 1	0	PACSIN1	PACSIN1 protein	GO:0043679	axon terminus	0.361709	2.28913
PACSIN1	PACSIN1	protein kinase C and casein kinase substrate in neurons 1	0	PACSIN1	PACSIN1 protein	GO:0030659	cytoplasmic vesicle membrane	0.504543	1.19109
PACSIN1	PACSIN1	protein kinase C and casein kinase substrate in neurons 1	0	PACSIN1	PACSIN1 protein	GO:0032587	ruffle membrane	0.613763	1.06163
PACSIN1	PACSIN1	protein kinase C and casein kinase substrate in neurons 1	0	PACSIN1	PACSIN1 protein	GO:0031410	cytoplasmic vesicle	0.594222	0.961735
PACSIN1	PACSIN1	protein kinase C and casein kinase substrate in neurons 1	0	PACSIN1	PACSIN1 protein	GO:0016020	membrane	0.839553	0.889252
PLA2G1B	PLA2G1B	Phospholipase A2	4e-56	PLA2G1B	Phospholipase A2	GO:0005615	extracellular space	0.00133761	2.08795
PLA2G1B	PLA2G1B	Phospholipase A2	4e-56	PLA2G1B	Phospholipase A2	GO:0030141	secretory granule	0.00142296	5.29534
PLA2G1B	PLA2G1B	Phospholipase A2	4e-56	PLA2G1B	Phospholipase A2	GO:0009986	cell surface	0.115375	1.62783
PLA2G1B	PLA2G1B	Phospholipase A2	4e-56	PLA2G1B	Phospholipase A2	GO:0005576	extracellular region	1.06556e-05	2.04658
LOC101120543	LOC101120543	olfactory receptor 6N1-like	8e-155	OR6N1	Olfactory receptor, family 6, subfamily N, member 1	GO:0005886	plasma membrane	0.770985	0.902491
LOC101120543	LOC101120543	olfactory receptor 6N1-like	8e-155	OR6N1	Olfactory receptor, family 6, subfamily N, member 1	GO:0016020	membrane	0.839553	0.889252
LOC101120543	LOC101120543	olfactory receptor 6N1-like	8e-155	OR6N1	Olfactory receptor, family 6, subfamily N, member 1	GO:0016021	integral component of membrane	0.632289	0.962418
PIANP	PIANP	PILR alpha associated neural protein	5e-110	PIANP	PILR alpha-associated neural protein	GO:0016020	membrane	0.839553	0.889252
PIANP	PIANP	PILR alpha associated neural protein	5e-110	PIANP	PILR alpha-associated neural protein	GO:0016021	integral component of membrane	0.632289	0.962418
TUBAL3	TUBAL3	tubulin, alpha-like 3	0	TUBAL3	Tubulin alpha chain-like 3	GO:0043234	protein complex	0.498757	1.07724
TUBAL3	TUBAL3	tubulin, alpha-like 3	0	TUBAL3	Tubulin alpha chain-like 3	GO:0005737	cytoplasm	0.977017	0.759483
TUBAL3	TUBAL3	tubulin, alpha-like 3	0	TUBAL3	Tubulin alpha chain-like 3	GO:0005874	microtubule	0.263807	1.4087
TUBAL3	TUBAL3	tubulin, alpha-like 3	0	TUBAL3	Tubulin alpha chain-like 3	GO:0005856	cytoskeleton	0.959891	0.597706
SSUH2	SSUH2	ssu-2 homolog (C. elegans)	0	SSUH2	Protein SSUH2 homolog	GO:0005737	cytoplasm	0.977017	0.759483
LOC100885760	LOC100885760	Ciliary neurotrophic factor receptor	0	CNTFR	cDNA FLJ45536 fis, clone BRTHA2031917, highly similar to Ciliary neurotrophic factor receptor alpha	GO:0005886	plasma membrane	0.770985	0.902491
LOC100885760	LOC100885760	Ciliary neurotrophic factor receptor	0	CNTFR	cDNA FLJ45536 fis, clone BRTHA2031917, highly similar to Ciliary neurotrophic factor receptor alpha	GO:0097059	CNTFR-CLCF1 complex	0.0658146	18.313
LOC100885760	LOC100885760	Ciliary neurotrophic factor receptor	0	CNTFR	cDNA FLJ45536 fis, clone BRTHA2031917, highly similar to Ciliary neurotrophic factor receptor alpha	GO:0031225	anchored component of membrane	0.105792	2.28913
LOC100885760	LOC100885760	Ciliary neurotrophic factor receptor	0	CNTFR	cDNA FLJ45536 fis, clone BRTHA2031917, highly similar to Ciliary neurotrophic factor receptor alpha	GO:0016020	membrane	0.839553	0.889252
LOC100885760	LOC100885760	Ciliary neurotrophic factor receptor	0	CNTFR	cDNA FLJ45536 fis, clone BRTHA2031917, highly similar to Ciliary neurotrophic factor receptor alpha	GO:0019898	extrinsic component of membrane	0.133117	3.25565
CCL25	CCL25	Chemokine ligand 25	3e-37	CCL25	C-C motif chemokine 25	GO:0005576	extracellular region	1.06556e-05	2.04658
CCL25	CCL25	Chemokine ligand 25	3e-37	CCL25	C-C motif chemokine 25	GO:0005615	extracellular space	0.00133761	2.08795
RETN	RETN	resistin	3e-31	RETN	Resistin delta2	GO:0005576	extracellular region	1.06556e-05	2.04658
RETN	RETN	resistin	3e-31	RETN	Resistin delta2	GO:0005634	nucleus	0.9615	0.782665
RETN	RETN	resistin	3e-31	RETN	Resistin delta2	GO:0005615	extracellular space	0.00133761	2.08795
TMEM202	TMEM202	transmembrane protein 202	1e-99	TMEM202	Transmembrane protein 202	GO:0016020	membrane	0.839553	0.889252
TMEM202	TMEM202	transmembrane protein 202	1e-99	TMEM202	Transmembrane protein 202	GO:0016021	integral component of membrane	0.632289	0.962418
LOC101112356	LOC101112356	histone H1t-like	3e-52	HIST1H1T	Histone cluster 1, H1t	GO:0005622	intracellular	0.829151	0.784145
LOC101112356	LOC101112356	histone H1t-like	3e-52	HIST1H1T	Histone cluster 1, H1t	GO:0000794	condensed nuclear chromosome	0.361709	2.28913
LOC101112356	LOC101112356	histone H1t-like	3e-52	HIST1H1T	Histone cluster 1, H1t	GO:0005694	chromosome	0.321225	1.30419
LOC101112356	LOC101112356	histone H1t-like	3e-52	HIST1H1T	Histone cluster 1, H1t	GO:0005634	nucleus	0.9615	0.782665
LOC101112356	LOC101112356	histone H1t-like	3e-52	HIST1H1T	Histone cluster 1, H1t	GO:0000786	nucleosome	0.0247909	3.80531
AMH	AMH	Anti-Mullerian hormone	1e-57	AMH	Muellerian-inhibiting factor	GO:0005576	extracellular region	1.06556e-05	2.04658
AMH	AMH	Anti-Mullerian hormone	1e-57	AMH	Muellerian-inhibiting factor	GO:0005615	extracellular space	0.00133761	2.08795
AMH	AMH	Anti-Mullerian hormone	1e-57	AMH	Muellerian-inhibiting factor	GO:0005737	cytoplasm	0.977017	0.759483
LOC101121036	LOC101121036	cytochrome c oxidase subunit 6B2-like	2e-29	COX6B2	Cytochrome c oxidase subunit 6B2	GO:0005739	mitochondrion	0.905361	0.738057
LOC101121036	LOC101121036	cytochrome c oxidase subunit 6B2-like	2e-29	COX6B2	Cytochrome c oxidase subunit 6B2	GO:0005758	mitochondrial intermembrane space	0.0502047	3.78891
LOC101121036	LOC101121036	cytochrome c oxidase subunit 6B2-like	2e-29	COX6B2	Cytochrome c oxidase subunit 6B2	GO:0030061	mitochondrial crista	0.0784461	14.6504
LOC101103082	LOC101103082	enhancer of rudimentary homolog	2e-56	ERH	Enhancer of rudimentary homolog	GO:0030496	midbody	0.762841	0.69764
PAI-1	PAI-1	Plasminogen activator inhibitor type 1	0	SERPINE1	cDNA FLJ61097, highly similar to Plasminogen activator inhibitor 1	GO:0005886	plasma membrane	0.770985	0.902491
PAI-1	PAI-1	Plasminogen activator inhibitor type 1	0	SERPINE1	cDNA FLJ61097, highly similar to Plasminogen activator inhibitor 1	GO:0005615	extracellular space	0.00133761	2.08795
PAI-1	PAI-1	Plasminogen activator inhibitor type 1	0	SERPINE1	cDNA FLJ61097, highly similar to Plasminogen activator inhibitor 1	GO:0031093	platelet alpha granule lumen	0.161157	2.87263
PAI-1	PAI-1	Plasminogen activator inhibitor type 1	0	SERPINE1	cDNA FLJ61097, highly similar to Plasminogen activator inhibitor 1	GO:0005576	extracellular region	1.06556e-05	2.04658
PAI-1	PAI-1	Plasminogen activator inhibitor type 1	0	SERPINE1	cDNA FLJ61097, highly similar to Plasminogen activator inhibitor 1	GO:0031012	extracellular matrix	0.0134689	2.67588
PEX5L	PEX5L	peroxisomal biogenesis factor 5-like	0	PEX5L	PEX5-related protein	GO:0005737	cytoplasm	0.977017	0.759483
PEX5L	PEX5L	peroxisomal biogenesis factor 5-like	0	PEX5L	PEX5-related protein	GO:0016020	membrane	0.839553	0.889252
PEX5L	PEX5L	peroxisomal biogenesis factor 5-like	0	PEX5L	PEX5-related protein	GO:0030425	dendrite	0.217977	1.58554
PEX5L	PEX5L	peroxisomal biogenesis factor 5-like	0	PEX5L	PEX5-related protein	GO:0005778	peroxisomal membrane	0.532968	1.33186
PEX5L	PEX5L	peroxisomal biogenesis factor 5-like	0	PEX5L	PEX5-related protein	GO:0005829	cytosol	0.901102	0.794205
ENTPD3	ENTPD3	ectonucleoside triphosphate diphosphohydrolase 3	0	ENTPD3	Ectonucleoside triphosphate diphosphohydrolase 3, isoform CRA_a	GO:0005886	plasma membrane	0.770985	0.902491
ENTPD3	ENTPD3	ectonucleoside triphosphate diphosphohydrolase 3	0	ENTPD3	Ectonucleoside triphosphate diphosphohydrolase 3, isoform CRA_a	GO:0016020	membrane	0.839553	0.889252
ENTPD3	ENTPD3	ectonucleoside triphosphate diphosphohydrolase 3	0	ENTPD3	Ectonucleoside triphosphate diphosphohydrolase 3, isoform CRA_a	GO:0016021	integral component of membrane	0.632289	0.962418
TMEM92	TMEM92	transmembrane protein 92	6e-35	TMEM92	Transmembrane protein 92	GO:0016020	membrane	0.839553	0.889252
TMEM92	TMEM92	transmembrane protein 92	6e-35	TMEM92	Transmembrane protein 92	GO:0016021	integral component of membrane	0.632289	0.962418
LOC101111303	LOC101111303	c-C motif chemokine 3-like	3e-21	CCL3	Chemokine (C-C motif) ligand 3	GO:0005615	extracellular space	0.00133761	2.08795
LOC101111303	LOC101111303	c-C motif chemokine 3-like	3e-21	CCL3	Chemokine (C-C motif) ligand 3	GO:0005622	intracellular	0.829151	0.784145
LOC101111303	LOC101111303	c-C motif chemokine 3-like	3e-21	CCL3	Chemokine (C-C motif) ligand 3	GO:0005829	cytosol	0.901102	0.794205
LOC101111303	LOC101111303	c-C motif chemokine 3-like	3e-21	CCL3	Chemokine (C-C motif) ligand 3	GO:0005737	cytoplasm	0.977017	0.759483
LOC101111303	LOC101111303	c-C motif chemokine 3-like	3e-21	CCL3	Chemokine (C-C motif) ligand 3	GO:0005576	extracellular region	1.06556e-05	2.04658
GJB4	GJB4	gap junction protein, beta 4, 30.3kDa	2e-130	GJB4	Gap junction beta-4 protein	GO:0030054	cell junction	0.166177	1.40196
GJB4	GJB4	gap junction protein, beta 4, 30.3kDa	2e-130	GJB4	Gap junction beta-4 protein	GO:0005886	plasma membrane	0.770985	0.902491
GJB4	GJB4	gap junction protein, beta 4, 30.3kDa	2e-130	GJB4	Gap junction beta-4 protein	GO:0016020	membrane	0.839553	0.889252
GJB4	GJB4	gap junction protein, beta 4, 30.3kDa	2e-130	GJB4	Gap junction beta-4 protein	GO:0005921	gap junction	0.344119	2.44174
GJB4	GJB4	gap junction protein, beta 4, 30.3kDa	2e-130	GJB4	Gap junction beta-4 protein	GO:0005922	connexon complex	0.248589	3.66261
GJB4	GJB4	gap junction protein, beta 4, 30.3kDa	2e-130	GJB4	Gap junction beta-4 protein	GO:0016021	integral component of membrane	0.632289	0.962418
HCN2	HCN2	hyperpolarization activated cyclic nucleotide-gated potassium channel 2	0	HCN2	Hyperpolarization-activated cyclic nucleotide-gated potassium channel 2	GO:0005886	plasma membrane	0.770985	0.902491
HCN2	HCN2	hyperpolarization activated cyclic nucleotide-gated potassium channel 2	0	HCN2	Hyperpolarization-activated cyclic nucleotide-gated potassium channel 2	GO:0008076	voltage-gated potassium channel complex	0.608489	1.07724
HCN2	HCN2	hyperpolarization activated cyclic nucleotide-gated potassium channel 2	0	HCN2	Hyperpolarization-activated cyclic nucleotide-gated potassium channel 2	GO:0016020	membrane	0.839553	0.889252
HCN2	HCN2	hyperpolarization activated cyclic nucleotide-gated potassium channel 2	0	HCN2	Hyperpolarization-activated cyclic nucleotide-gated potassium channel 2	GO:0016021	integral component of membrane	0.632289	0.962418
FSTL3	FSTL3	follistatin-like 3 (secreted glycoprotein)	6e-89	FSTL3	Follistatin-related protein 3	GO:0005634	nucleus	0.9615	0.782665
FSTL3	FSTL3	follistatin-like 3 (secreted glycoprotein)	6e-89	FSTL3	Follistatin-related protein 3	GO:0005615	extracellular space	0.00133761	2.08795
FSTL3	FSTL3	follistatin-like 3 (secreted glycoprotein)	6e-89	FSTL3	Follistatin-related protein 3	GO:0030141	secretory granule	0.00142296	5.29534
FSTL3	FSTL3	follistatin-like 3 (secreted glycoprotein)	6e-89	FSTL3	Follistatin-related protein 3	GO:0044306	neuron projection terminus	0.12728	8.13913
FSTL3	FSTL3	follistatin-like 3 (secreted glycoprotein)	6e-89	FSTL3	Follistatin-related protein 3	GO:0005794	Golgi apparatus	0.971578	0.555994
FSTL3	FSTL3	follistatin-like 3 (secreted glycoprotein)	6e-89	FSTL3	Follistatin-related protein 3	GO:0005576	extracellular region	1.06556e-05	2.04658
LOC100037702	LOC100037702	Transmembrane 7 superfamily member 2	0	TM7SF2	cDNA FLJ60622, highly similar to Delta(14)-sterol reductase (EC 1.3.1.70)	GO:0005783	endoplasmic reticulum	0.434095	1.068
LOC100037702	LOC100037702	Transmembrane 7 superfamily member 2	0	TM7SF2	cDNA FLJ60622, highly similar to Delta(14)-sterol reductase (EC 1.3.1.70)	GO:0043231	intracellular membrane-bounded organelle	0.108626	1.56461
LOC100037702	LOC100037702	Transmembrane 7 superfamily member 2	0	TM7SF2	cDNA FLJ60622, highly similar to Delta(14)-sterol reductase (EC 1.3.1.70)	GO:0016020	membrane	0.839553	0.889252
LOC100037702	LOC100037702	Transmembrane 7 superfamily member 2	0	TM7SF2	cDNA FLJ60622, highly similar to Delta(14)-sterol reductase (EC 1.3.1.70)	GO:0005887	integral component of plasma membrane	0.228694	1.23574
LOC100037702	LOC100037702	Transmembrane 7 superfamily member 2	0	TM7SF2	cDNA FLJ60622, highly similar to Delta(14)-sterol reductase (EC 1.3.1.70)	GO:0031090	organelle membrane	0.0813776	2.52594
LOC100037702	LOC100037702	Transmembrane 7 superfamily member 2	0	TM7SF2	cDNA FLJ60622, highly similar to Delta(14)-sterol reductase (EC 1.3.1.70)	GO:0005789	endoplasmic reticulum membrane	0.352267	1.15967
LOC100037702	LOC100037702	Transmembrane 7 superfamily member 2	0	TM7SF2	cDNA FLJ60622, highly similar to Delta(14)-sterol reductase (EC 1.3.1.70)	GO:0016021	integral component of membrane	0.632289	0.962418
LOC101109856	LOC101109856	uncharacterized LOC101109856	1e-33	RIPPLY3	Protein ripply3	GO:0005634	nucleus	0.9615	0.782665
CDH12	CDH12	cadherin 12, type 2 (N-cadherin 2)	0	CDH12	cDNA FLJ34857 fis, clone NT2NE2012533, highly similar to Cadherin-12	GO:0005886	plasma membrane	0.770985	0.902491
CDH12	CDH12	cadherin 12, type 2 (N-cadherin 2)	0	CDH12	cDNA FLJ34857 fis, clone NT2NE2012533, highly similar to Cadherin-12	GO:0016020	membrane	0.839553	0.889252
CDH12	CDH12	cadherin 12, type 2 (N-cadherin 2)	0	CDH12	cDNA FLJ34857 fis, clone NT2NE2012533, highly similar to Cadherin-12	GO:0016021	integral component of membrane	0.632289	0.962418
EDN2	EDN2	endothelin 2	2e-62	EDN2	Endothelin-2	GO:0005615	extracellular space	0.00133761	2.08795
EDN2	EDN2	endothelin 2	2e-62	EDN2	Endothelin-2	GO:0005576	extracellular region	1.06556e-05	2.04658
LOC101112292	LOC101112292	killer cell immunoglobulin-like receptor 3DL1-like	5e-88	KIR3DL1	Killer cell immunoglobulin-like receptor 3DL1	GO:0005886	plasma membrane	0.770985	0.902491
LOC101112292	LOC101112292	killer cell immunoglobulin-like receptor 3DL1-like	5e-88	KIR3DL1	Killer cell immunoglobulin-like receptor 3DL1	GO:0016020	membrane	0.839553	0.889252
LOC101112292	LOC101112292	killer cell immunoglobulin-like receptor 3DL1-like	5e-88	KIR3DL1	Killer cell immunoglobulin-like receptor 3DL1	GO:0005887	integral component of plasma membrane	0.228694	1.23574
LOC101112292	LOC101112292	killer cell immunoglobulin-like receptor 3DL1-like	5e-88	KIR3DL1	Killer cell immunoglobulin-like receptor 3DL1	GO:0016021	integral component of membrane	0.632289	0.962418
TRIM9	TRIM9	tripartite motif containing 9	0	TRIM9	E3 ubiquitin-protein ligase TRIM9	GO:0030054	cell junction	0.166177	1.40196
TRIM9	TRIM9	tripartite motif containing 9	0	TRIM9	E3 ubiquitin-protein ligase TRIM9	GO:0045202	synapse	0.267196	1.36012
TRIM9	TRIM9	tripartite motif containing 9	0	TRIM9	E3 ubiquitin-protein ligase TRIM9	GO:0042995	cell projection	0.753831	0.803497
TRIM9	TRIM9	tripartite motif containing 9	0	TRIM9	E3 ubiquitin-protein ligase TRIM9	GO:0031410	cytoplasmic vesicle	0.594222	0.961735
TRIM9	TRIM9	tripartite motif containing 9	0	TRIM9	E3 ubiquitin-protein ligase TRIM9	GO:0030425	dendrite	0.217977	1.58554
TRIM9	TRIM9	tripartite motif containing 9	0	TRIM9	E3 ubiquitin-protein ligase TRIM9	GO:0008021	synaptic vesicle	0.339049	1.68396
TRIM9	TRIM9	tripartite motif containing 9	0	TRIM9	E3 ubiquitin-protein ligase TRIM9	GO:0005622	intracellular	0.829151	0.784145
TRIM9	TRIM9	tripartite motif containing 9	0	TRIM9	E3 ubiquitin-protein ligase TRIM9	GO:0005737	cytoplasm	0.977017	0.759483
TRIM9	TRIM9	tripartite motif containing 9	0	TRIM9	E3 ubiquitin-protein ligase TRIM9	GO:0005856	cytoskeleton	0.959891	0.597706
C3H22orf23	C3H22orf23	chromosome 3 open reading frame, human C22orf23	1e-103	C22orf23	UPF0193 protein EVG1	GO:0005575	cellular_component	0.68825	0.873535
LOC101118450	LOC101118450	cytochrome c, somatic-like	9e-42	CYCS	Cytochrome c	GO:0070469	respiratory chain	0.0951729	2.85398
LOC101118450	LOC101118450	cytochrome c, somatic-like	9e-42	CYCS	Cytochrome c	GO:0005743	mitochondrial inner membrane	0.773541	0.755177
LOC101118450	LOC101118450	cytochrome c, somatic-like	9e-42	CYCS	Cytochrome c	GO:0000159	protein phosphatase type 2A complex	0.0621392	5.2323
LOC101118450	LOC101118450	cytochrome c, somatic-like	9e-42	CYCS	Cytochrome c	GO:0005634	nucleus	0.9615	0.782665
LOC101118450	LOC101118450	cytochrome c, somatic-like	9e-42	CYCS	Cytochrome c	GO:0005829	cytosol	0.901102	0.794205
LOC101118450	LOC101118450	cytochrome c, somatic-like	9e-42	CYCS	Cytochrome c	GO:0005739	mitochondrion	0.905361	0.738057
LOC101118450	LOC101118450	cytochrome c, somatic-like	9e-42	CYCS	Cytochrome c	GO:0005758	mitochondrial intermembrane space	0.0502047	3.78891
CLPS	CLPS	colipase, pancreatic	1e-45	CLPS	Pancreatic colipase preproprotein isoform 1	GO:0005576	extracellular region	1.06556e-05	2.04658
MAPK8IP1	MAPK8IP1	mitogen-activated protein kinase 8 interacting protein 1	0	MAPK8IP1	cDNA FLJ61291, highly similar to C-jun-amino-terminal kinase-interactingprotein 1	GO:0043005	neuron projection	0.165031	1.76087
MAPK8IP1	MAPK8IP1	mitogen-activated protein kinase 8 interacting protein 1	0	MAPK8IP1	cDNA FLJ61291, highly similar to C-jun-amino-terminal kinase-interactingprotein 1	GO:0030424	axon	0.480981	1.16273
MAPK8IP1	MAPK8IP1	mitogen-activated protein kinase 8 interacting protein 1	0	MAPK8IP1	cDNA FLJ61291, highly similar to C-jun-amino-terminal kinase-interactingprotein 1	GO:0048471	perinuclear region of cytoplasm	0.135379	1.52609
MAPK8IP1	MAPK8IP1	mitogen-activated protein kinase 8 interacting protein 1	0	MAPK8IP1	cDNA FLJ61291, highly similar to C-jun-amino-terminal kinase-interactingprotein 1	GO:0005783	endoplasmic reticulum	0.434095	1.068
MAPK8IP1	MAPK8IP1	mitogen-activated protein kinase 8 interacting protein 1	0	MAPK8IP1	cDNA FLJ61291, highly similar to C-jun-amino-terminal kinase-interactingprotein 1	GO:0045202	synapse	0.267196	1.36012
MAPK8IP1	MAPK8IP1	mitogen-activated protein kinase 8 interacting protein 1	0	MAPK8IP1	cDNA FLJ61291, highly similar to C-jun-amino-terminal kinase-interactingprotein 1	GO:0005634	nucleus	0.9615	0.782665
MAPK8IP1	MAPK8IP1	mitogen-activated protein kinase 8 interacting protein 1	0	MAPK8IP1	cDNA FLJ61291, highly similar to C-jun-amino-terminal kinase-interactingprotein 1	GO:0030425	dendrite	0.217977	1.58554
MAPK8IP1	MAPK8IP1	mitogen-activated protein kinase 8 interacting protein 1	0	MAPK8IP1	cDNA FLJ61291, highly similar to C-jun-amino-terminal kinase-interactingprotein 1	GO:0005829	cytosol	0.901102	0.794205
MAPK8IP1	MAPK8IP1	mitogen-activated protein kinase 8 interacting protein 1	0	MAPK8IP1	cDNA FLJ61291, highly similar to C-jun-amino-terminal kinase-interactingprotein 1	GO:0005739	mitochondrion	0.905361	0.738057
MAPK8IP1	MAPK8IP1	mitogen-activated protein kinase 8 interacting protein 1	0	MAPK8IP1	cDNA FLJ61291, highly similar to C-jun-amino-terminal kinase-interactingprotein 1	GO:0005737	cytoplasm	0.977017	0.759483
MAPK8IP1	MAPK8IP1	mitogen-activated protein kinase 8 interacting protein 1	0	MAPK8IP1	cDNA FLJ61291, highly similar to C-jun-amino-terminal kinase-interactingprotein 1	GO:0031966	mitochondrial membrane	0.811561	0.600428
MAPK8IP1	MAPK8IP1	mitogen-activated protein kinase 8 interacting protein 1	0	MAPK8IP1	cDNA FLJ61291, highly similar to C-jun-amino-terminal kinase-interactingprotein 1	GO:0044302	dentate gyrus mossy fiber	0.026867	73.2522
MAPK8IP1	MAPK8IP1	mitogen-activated protein kinase 8 interacting protein 1	0	MAPK8IP1	cDNA FLJ61291, highly similar to C-jun-amino-terminal kinase-interactingprotein 1	GO:0044294	dendritic growth cone	0.0530092	24.4174
MAPK8IP1	MAPK8IP1	mitogen-activated protein kinase 8 interacting protein 1	0	MAPK8IP1	cDNA FLJ61291, highly similar to C-jun-amino-terminal kinase-interactingprotein 1	GO:0044295	axonal growth cone	0.150714	6.65929
MAPK8IP1	MAPK8IP1	mitogen-activated protein kinase 8 interacting protein 1	0	MAPK8IP1	cDNA FLJ61291, highly similar to C-jun-amino-terminal kinase-interactingprotein 1	GO:0044297	cell body	0.370325	2.21976
MAPK8IP1	MAPK8IP1	mitogen-activated protein kinase 8 interacting protein 1	0	MAPK8IP1	cDNA FLJ61291, highly similar to C-jun-amino-terminal kinase-interactingprotein 1	GO:0016020	membrane	0.839553	0.889252
MAPK8IP1	MAPK8IP1	mitogen-activated protein kinase 8 interacting protein 1	0	MAPK8IP1	cDNA FLJ61291, highly similar to C-jun-amino-terminal kinase-interactingprotein 1	GO:0005789	endoplasmic reticulum membrane	0.352267	1.15967
CLSTN2	CLSTN2	calsyntenin 2	0	CLSTN2	cDNA FLJ31849 fis, clone NT2RP7000586, highly similar to Calsyntenin-2	GO:0005794	Golgi apparatus	0.971578	0.555994
CLSTN2	CLSTN2	calsyntenin 2	0	CLSTN2	cDNA FLJ31849 fis, clone NT2RP7000586, highly similar to Calsyntenin-2	GO:0016020	membrane	0.839553	0.889252
CLSTN2	CLSTN2	calsyntenin 2	0	CLSTN2	cDNA FLJ31849 fis, clone NT2RP7000586, highly similar to Calsyntenin-2	GO:0000139	Golgi membrane	0.967701	0.431742
CLSTN2	CLSTN2	calsyntenin 2	0	CLSTN2	cDNA FLJ31849 fis, clone NT2RP7000586, highly similar to Calsyntenin-2	GO:0005886	plasma membrane	0.770985	0.902491
CLSTN2	CLSTN2	calsyntenin 2	0	CLSTN2	cDNA FLJ31849 fis, clone NT2RP7000586, highly similar to Calsyntenin-2	GO:0005783	endoplasmic reticulum	0.434095	1.068
CLSTN2	CLSTN2	calsyntenin 2	0	CLSTN2	cDNA FLJ31849 fis, clone NT2RP7000586, highly similar to Calsyntenin-2	GO:0045211	postsynaptic membrane	0.251482	1.59244
CLSTN2	CLSTN2	calsyntenin 2	0	CLSTN2	cDNA FLJ31849 fis, clone NT2RP7000586, highly similar to Calsyntenin-2	GO:0005789	endoplasmic reticulum membrane	0.352267	1.15967
CLSTN2	CLSTN2	calsyntenin 2	0	CLSTN2	cDNA FLJ31849 fis, clone NT2RP7000586, highly similar to Calsyntenin-2	GO:0016021	integral component of membrane	0.632289	0.962418
SPATA3	SPATA3	spermatogenesis associated 3	2e-48	SPATA3	Spermatogenesis-associated protein 3	GO:0005575	cellular_component	0.68825	0.873535
TIAM1	TIAM1	T-cell lymphoma invasion and metastasis 1	0	TIAM1	TIAM1 protein	GO:0030054	cell junction	0.166177	1.40196
TIAM1	TIAM1	T-cell lymphoma invasion and metastasis 1	0	TIAM1	TIAM1 protein	GO:0005886	plasma membrane	0.770985	0.902491
TIAM1	TIAM1	T-cell lymphoma invasion and metastasis 1	0	TIAM1	TIAM1 protein	GO:0044291	cell-cell contact zone	0.0784461	14.6504
TIAM1	TIAM1	T-cell lymphoma invasion and metastasis 1	0	TIAM1	TIAM1 protein	GO:0031234	extrinsic component of cytoplasmic side of plasma membrane	0.419626	1.87826
TIAM1	TIAM1	T-cell lymphoma invasion and metastasis 1	0	TIAM1	TIAM1 protein	GO:0005829	cytosol	0.901102	0.794205
TIAM1	TIAM1	T-cell lymphoma invasion and metastasis 1	0	TIAM1	TIAM1 protein	GO:0005911	cell-cell junction	0.243647	1.78664
QRFP	QRFP	Pyroglutamylated RFamide prepropeptide	3e-37	QRFP	Orexigenic neuropeptide QRFP	GO:0005576	extracellular region	1.06556e-05	2.04658
QRFP	QRFP	Pyroglutamylated RFamide prepropeptide	3e-37	QRFP	Orexigenic neuropeptide QRFP	GO:0005575	cellular_component	0.68825	0.873535
SNTN	SNTN	sentan, cilia apical structure protein	2e-64	SNTN	Sentan	GO:0005929	cilium	0.524183	1.0879
SNTN	SNTN	sentan, cilia apical structure protein	2e-64	SNTN	Sentan	GO:0042995	cell projection	0.753831	0.803497
COL4A2	COL4A2	collagen, type IV, alpha 2	0	COL4A2	Canstatin	GO:0005581	collagen	0.772276	0.678261
COL4A2	COL4A2	collagen, type IV, alpha 2	0	COL4A2	Canstatin	GO:0005587	collagen type IV	0.0784461	14.6504
COL4A2	COL4A2	collagen, type IV, alpha 2	0	COL4A2	Canstatin	GO:0005578	proteinaceous extracellular matrix	0.353401	1.28965
COL4A2	COL4A2	collagen, type IV, alpha 2	0	COL4A2	Canstatin	GO:0005576	extracellular region	1.06556e-05	2.04658
COL4A2	COL4A2	collagen, type IV, alpha 2	0	COL4A2	Canstatin	GO:0005604	basement membrane	0.693257	0.851769
COL4A2	COL4A2	collagen, type IV, alpha 2	0	COL4A2	Canstatin	GO:0031012	extracellular matrix	0.0134689	2.67588
COL4A2	COL4A2	collagen, type IV, alpha 2	0	COL4A2	Canstatin	GO:0005788	endoplasmic reticulum lumen	0.205792	1.7441
LOC101116846	LOC101116846	DNA-directed RNA polymerase III subunit RPC6-like	3e-71	POLR3F	Polymerase (RNA) III (DNA directed) polypeptide F, 39 kDa, isoform CRA_c	GO:0005634	nucleus	0.9615	0.782665
LOC101116846	LOC101116846	DNA-directed RNA polymerase III subunit RPC6-like	3e-71	POLR3F	Polymerase (RNA) III (DNA directed) polypeptide F, 39 kDa, isoform CRA_c	GO:0005829	cytosol	0.901102	0.794205
LOC101116846	LOC101116846	DNA-directed RNA polymerase III subunit RPC6-like	3e-71	POLR3F	Polymerase (RNA) III (DNA directed) polypeptide F, 39 kDa, isoform CRA_c	GO:0005666	DNA-directed RNA polymerase III complex	0.217292	4.30895
LOC101116846	LOC101116846	DNA-directed RNA polymerase III subunit RPC6-like	3e-71	POLR3F	Polymerase (RNA) III (DNA directed) polypeptide F, 39 kDa, isoform CRA_c	GO:0005654	nucleoplasm	0.996219	0.403964
CDHR3	CDHR3	cadherin-related family member 3	0	CDHR3	cDNA FLJ16254 fis, clone HLUNG2015418, highly similar to Homo sapiens Cadherin	GO:0016020	membrane	0.839553	0.889252
CDHR3	CDHR3	cadherin-related family member 3	0	CDHR3	cDNA FLJ16254 fis, clone HLUNG2015418, highly similar to Homo sapiens Cadherin	GO:0005886	plasma membrane	0.770985	0.902491
CDHR3	CDHR3	cadherin-related family member 3	0	CDHR3	cDNA FLJ16254 fis, clone HLUNG2015418, highly similar to Homo sapiens Cadherin	GO:0016021	integral component of membrane	0.632289	0.962418
MTUS2	MTUS2	microtubule associated tumor suppressor candidate 2	4e-171	MTUS2	Microtubule-associated tumor suppressor candidate 2	GO:0005881	cytoplasmic microtubule	0.513556	1.4087
MTUS2	MTUS2	microtubule associated tumor suppressor candidate 2	4e-171	MTUS2	Microtubule-associated tumor suppressor candidate 2	GO:0005737	cytoplasm	0.977017	0.759483
MTUS2	MTUS2	microtubule associated tumor suppressor candidate 2	4e-171	MTUS2	Microtubule-associated tumor suppressor candidate 2	GO:0005813	centrosome	0.752846	0.779278
MTUS2	MTUS2	microtubule associated tumor suppressor candidate 2	4e-171	MTUS2	Microtubule-associated tumor suppressor candidate 2	GO:0005874	microtubule	0.263807	1.4087
MTUS2	MTUS2	microtubule associated tumor suppressor candidate 2	4e-171	MTUS2	Microtubule-associated tumor suppressor candidate 2	GO:0005856	cytoskeleton	0.959891	0.597706
LOC101103784	LOC101103784	cytochrome c 2-like	5e-48	CYCS	Cytochrome c	GO:0070469	respiratory chain	0.0951729	2.85398
LOC101103784	LOC101103784	cytochrome c 2-like	5e-48	CYCS	Cytochrome c	GO:0005743	mitochondrial inner membrane	0.773541	0.755177
LOC101103784	LOC101103784	cytochrome c 2-like	5e-48	CYCS	Cytochrome c	GO:0000159	protein phosphatase type 2A complex	0.0621392	5.2323
LOC101103784	LOC101103784	cytochrome c 2-like	5e-48	CYCS	Cytochrome c	GO:0005634	nucleus	0.9615	0.782665
LOC101103784	LOC101103784	cytochrome c 2-like	5e-48	CYCS	Cytochrome c	GO:0005829	cytosol	0.901102	0.794205
LOC101103784	LOC101103784	cytochrome c 2-like	5e-48	CYCS	Cytochrome c	GO:0005739	mitochondrion	0.905361	0.738057
LOC101103784	LOC101103784	cytochrome c 2-like	5e-48	CYCS	Cytochrome c	GO:0005758	mitochondrial intermembrane space	0.0502047	3.78891
ALOX12	ALOX12	arachidonate 12-lipoxygenase	0	ALOX12	Arachidonate 12-lipoxygenase, 12S-type	GO:0005829	cytosol	0.901102	0.794205
ALOX12	ALOX12	arachidonate 12-lipoxygenase	0	ALOX12	Arachidonate 12-lipoxygenase, 12S-type	GO:0005737	cytoplasm	0.977017	0.759483
ALOX12	ALOX12	arachidonate 12-lipoxygenase	0	ALOX12	Arachidonate 12-lipoxygenase, 12S-type	GO:0042383	sarcolemma	0.279562	1.95339
ALOX12	ALOX12	arachidonate 12-lipoxygenase	0	ALOX12	Arachidonate 12-lipoxygenase, 12S-type	GO:0016020	membrane	0.839553	0.889252
USP2	USP2	ubiquitin specific peptidase 2	0	USP2	cDNA FLJ52449, highly similar to Ubiquitin carboxyl-terminal hydrolase 2 (EC 3.1.2.15)	GO:0005813	centrosome	0.752846	0.779278
USP2	USP2	ubiquitin specific peptidase 2	0	USP2	cDNA FLJ52449, highly similar to Ubiquitin carboxyl-terminal hydrolase 2 (EC 3.1.2.15)	GO:0048471	perinuclear region of cytoplasm	0.135379	1.52609
USP2	USP2	ubiquitin specific peptidase 2	0	USP2	cDNA FLJ52449, highly similar to Ubiquitin carboxyl-terminal hydrolase 2 (EC 3.1.2.15)	GO:0005634	nucleus	0.9615	0.782665
USP2	USP2	ubiquitin specific peptidase 2	0	USP2	cDNA FLJ52449, highly similar to Ubiquitin carboxyl-terminal hydrolase 2 (EC 3.1.2.15)	GO:0005737	cytoplasm	0.977017	0.759483
USP2	USP2	ubiquitin specific peptidase 2	0	USP2	cDNA FLJ52449, highly similar to Ubiquitin carboxyl-terminal hydrolase 2 (EC 3.1.2.15)	GO:0005938	cell cortex	0.500311	1.20086
RTBDN	RTBDN	retbindin	4e-59	RTBDN	Retbindin	GO:0005576	extracellular region	1.06556e-05	2.04658
SPATA32	SPATA32	spermatogenesis associated 32	2e-48	SPATA32	Spermatogenesis-associated protein 32	GO:0048471	perinuclear region of cytoplasm	0.135379	1.52609
PPAPDC3	PPAPDC3	phosphatidic acid phosphatase type 2 domain containing 3	3e-127	PPAPDC3	cDNA, FLJ96566	GO:0016020	membrane	0.839553	0.889252
PPAPDC3	PPAPDC3	phosphatidic acid phosphatase type 2 domain containing 3	3e-127	PPAPDC3	cDNA, FLJ96566	GO:0005783	endoplasmic reticulum	0.434095	1.068
PPAPDC3	PPAPDC3	phosphatidic acid phosphatase type 2 domain containing 3	3e-127	PPAPDC3	cDNA, FLJ96566	GO:0005789	endoplasmic reticulum membrane	0.352267	1.15967
PPAPDC3	PPAPDC3	phosphatidic acid phosphatase type 2 domain containing 3	3e-127	PPAPDC3	cDNA, FLJ96566	GO:0005634	nucleus	0.9615	0.782665
PPAPDC3	PPAPDC3	phosphatidic acid phosphatase type 2 domain containing 3	3e-127	PPAPDC3	cDNA, FLJ96566	GO:0005635	nuclear envelope	0.814091	0.595546
PPAPDC3	PPAPDC3	phosphatidic acid phosphatase type 2 domain containing 3	3e-127	PPAPDC3	cDNA, FLJ96566	GO:0016021	integral component of membrane	0.632289	0.962418
IDO2	IDO2	indoleamine 2,3-dioxygenase 2	0	IDO2	Indoleamine 2,3-dioxygenase 2	GO:0005829	cytosol	0.901102	0.794205
IDO2	IDO2	indoleamine 2,3-dioxygenase 2	0	IDO2	Indoleamine 2,3-dioxygenase 2	GO:0005737	cytoplasm	0.977017	0.759483
GPRC5A	GPRC5A	G protein-coupled receptor, family C, group 5, member A	1e-161	GPRC5A	cDNA FLJ78217	GO:0005794	Golgi apparatus	0.971578	0.555994
GPRC5A	GPRC5A	G protein-coupled receptor, family C, group 5, member A	1e-161	GPRC5A	cDNA FLJ78217	GO:0005886	plasma membrane	0.770985	0.902491
GPRC5A	GPRC5A	G protein-coupled receptor, family C, group 5, member A	1e-161	GPRC5A	cDNA FLJ78217	GO:0016020	membrane	0.839553	0.889252
GPRC5A	GPRC5A	G protein-coupled receptor, family C, group 5, member A	1e-161	GPRC5A	cDNA FLJ78217	GO:0005887	integral component of plasma membrane	0.228694	1.23574
GPRC5A	GPRC5A	G protein-coupled receptor, family C, group 5, member A	1e-161	GPRC5A	cDNA FLJ78217	GO:0016021	integral component of membrane	0.632289	0.962418
GPRC5A	GPRC5A	G protein-coupled receptor, family C, group 5, member A	1e-161	GPRC5A	cDNA FLJ78217	GO:0031410	cytoplasmic vesicle	0.594222	0.961735
GPRC5A	GPRC5A	G protein-coupled receptor, family C, group 5, member A	1e-161	GPRC5A	cDNA FLJ78217	GO:0030659	cytoplasmic vesicle membrane	0.504543	1.19109
GPRC5A	GPRC5A	G protein-coupled receptor, family C, group 5, member A	1e-161	GPRC5A	cDNA FLJ78217	GO:0043231	intracellular membrane-bounded organelle	0.108626	1.56461
HSD17B1	HSD17B1	hydroxysteroid (17-beta) dehydrogenase 1	3e-80	HSD17B1	Hydroxysteroid (17-beta) dehydrogenase 1 isoform	GO:0005575	cellular_component	0.68825	0.873535
HSD17B1	HSD17B1	hydroxysteroid (17-beta) dehydrogenase 1	3e-80	HSD17B1	Hydroxysteroid (17-beta) dehydrogenase 1 isoform	GO:0005829	cytosol	0.901102	0.794205
HSD17B1	HSD17B1	hydroxysteroid (17-beta) dehydrogenase 1	3e-80	HSD17B1	Hydroxysteroid (17-beta) dehydrogenase 1 isoform	GO:0005737	cytoplasm	0.977017	0.759483
FCER2	FCER2	Fc fragment of IgE, low affinity II, receptor for (CD23)	2e-102	FCER2	Low affinity immunoglobulin epsilon Fc receptor membrane-bound form	GO:0005886	plasma membrane	0.770985	0.902491
FCER2	FCER2	Fc fragment of IgE, low affinity II, receptor for (CD23)	2e-102	FCER2	Low affinity immunoglobulin epsilon Fc receptor membrane-bound form	GO:0005576	extracellular region	1.06556e-05	2.04658
FCER2	FCER2	Fc fragment of IgE, low affinity II, receptor for (CD23)	2e-102	FCER2	Low affinity immunoglobulin epsilon Fc receptor membrane-bound form	GO:0016020	membrane	0.839553	0.889252
FCER2	FCER2	Fc fragment of IgE, low affinity II, receptor for (CD23)	2e-102	FCER2	Low affinity immunoglobulin epsilon Fc receptor membrane-bound form	GO:0005887	integral component of plasma membrane	0.228694	1.23574
FCER2	FCER2	Fc fragment of IgE, low affinity II, receptor for (CD23)	2e-102	FCER2	Low affinity immunoglobulin epsilon Fc receptor membrane-bound form	GO:0016021	integral component of membrane	0.632289	0.962418
FCER2	FCER2	Fc fragment of IgE, low affinity II, receptor for (CD23)	2e-102	FCER2	Low affinity immunoglobulin epsilon Fc receptor membrane-bound form	GO:0009897	external side of plasma membrane	0.108829	2.03478
LOC101101850	LOC101101850	uncharacterized LOC101101850	7e-19	PDDC1	Parkinson disease 7 domain-containing protein 1	GO:0005576	extracellular region	1.06556e-05	2.04658
TCEAL3	TCEAL3	transcription elongation factor A (SII)-like 3	3e-52	TCEAL3	Transcription elongation factor A protein-like 3	GO:0005634	nucleus	0.9615	0.782665
PRSS37	PRSS37	protease, serine, 37	1e-120	PRSS37	Probable inactive serine protease 37	GO:0005576	extracellular region	1.06556e-05	2.04658
RASAL1	RASAL1	RAS protein activator like 1 (GAP1 like)	0	RASAL1	cDNA FLJ61229, highly similar to RasGAP-activating-like protein 1	GO:0005622	intracellular	0.829151	0.784145
RASAL1	RASAL1	RAS protein activator like 1 (GAP1 like)	0	RASAL1	cDNA FLJ61229, highly similar to RasGAP-activating-like protein 1	GO:0005737	cytoplasm	0.977017	0.759483
RASAL1	RASAL1	RAS protein activator like 1 (GAP1 like)	0	RASAL1	cDNA FLJ61229, highly similar to RasGAP-activating-like protein 1	GO:0031235	intrinsic component of the cytoplasmic side of the plasma membrane	0.195703	4.88348
XIRP1	XIRP1	xin actin-binding repeat containing 1	0	XIRP1	Xin actin-binding repeat-containing protein 1	GO:0005916	fascia adherens	0.162193	6.10435
XIRP1	XIRP1	xin actin-binding repeat containing 1	0	XIRP1	Xin actin-binding repeat-containing protein 1	GO:0005913	cell-cell adherens junction	0.361709	2.28913
XIRP1	XIRP1	xin actin-binding repeat containing 1	0	XIRP1	Xin actin-binding repeat-containing protein 1	GO:0030054	cell junction	0.166177	1.40196
XIRP1	XIRP1	xin actin-binding repeat containing 1	0	XIRP1	Xin actin-binding repeat-containing protein 1	GO:0014704	intercalated disc	0.39548	2.03478
LOC101102490	LOC101102490	C2 calcium-dependent domain-containing protein 4A-like	5e-17	C2CD4B	C2 calcium-dependent domain-containing protein 4B	GO:0005730	nucleolus	0.997106	0.466277
LOC101102490	LOC101102490	C2 calcium-dependent domain-containing protein 4A-like	5e-17	C2CD4B	C2 calcium-dependent domain-containing protein 4B	GO:0005634	nucleus	0.9615	0.782665
LOC101102490	LOC101102490	C2 calcium-dependent domain-containing protein 4A-like	5e-17	C2CD4B	C2 calcium-dependent domain-containing protein 4B	GO:0005925	focal adhesion	0.835384	0.554941
LOC443411	LOC443411	Sodium/potassium-transporting ATPase subunit gamma	6e-25	FXYD2	Sodium/potassium-transporting ATPase subunit gamma	GO:0005886	plasma membrane	0.770985	0.902491
LOC443411	LOC443411	Sodium/potassium-transporting ATPase subunit gamma	6e-25	FXYD2	Sodium/potassium-transporting ATPase subunit gamma	GO:0005890	sodium:potassium-exchanging ATPase complex	0.139077	7.32522
LOC443411	LOC443411	Sodium/potassium-transporting ATPase subunit gamma	6e-25	FXYD2	Sodium/potassium-transporting ATPase subunit gamma	GO:0043231	intracellular membrane-bounded organelle	0.108626	1.56461
LOC443411	LOC443411	Sodium/potassium-transporting ATPase subunit gamma	6e-25	FXYD2	Sodium/potassium-transporting ATPase subunit gamma	GO:0016323	basolateral plasma membrane	0.0573878	2.49157
LOC443411	LOC443411	Sodium/potassium-transporting ATPase subunit gamma	6e-25	FXYD2	Sodium/potassium-transporting ATPase subunit gamma	GO:0016020	membrane	0.839553	0.889252
LOC443411	LOC443411	Sodium/potassium-transporting ATPase subunit gamma	6e-25	FXYD2	Sodium/potassium-transporting ATPase subunit gamma	GO:0016021	integral component of membrane	0.632289	0.962418
PACS2	PACS2	phosphofurin acidic cluster sorting protein 2	9e-60	PACS2	Phosphofurin acidic cluster sorting protein 2	GO:0005739	mitochondrion	0.905361	0.738057
PACS2	PACS2	phosphofurin acidic cluster sorting protein 2	9e-60	PACS2	Phosphofurin acidic cluster sorting protein 2	GO:0005783	endoplasmic reticulum	0.434095	1.068
PACS2	PACS2	phosphofurin acidic cluster sorting protein 2	9e-60	PACS2	Phosphofurin acidic cluster sorting protein 2	GO:0005788	endoplasmic reticulum lumen	0.205792	1.7441
AGR2	AGR2	anterior gradient 2 homolog (Xenopus laevis)	1e-95	AGR2	Anterior gradient protein 2 homolog	GO:0005739	mitochondrion	0.905361	0.738057
AGR2	AGR2	anterior gradient 2 homolog (Xenopus laevis)	1e-95	AGR2	Anterior gradient protein 2 homolog	GO:0005783	endoplasmic reticulum	0.434095	1.068
AGR2	AGR2	anterior gradient 2 homolog (Xenopus laevis)	1e-95	AGR2	Anterior gradient protein 2 homolog	GO:0005576	extracellular region	1.06556e-05	2.04658
MAPK13	MAPK13	Mitogen-activated protein kinase 13	0	MAPK13	Mitogen-activated protein kinase 13	GO:0005829	cytosol	0.901102	0.794205
C3H22orf46	C3H22orf46	chromosome 3 open reading frame, human C22orf46	2e-78	C22orf46	Uncharacterized protein C22orf46	GO:0005576	extracellular region	1.06556e-05	2.04658
GAPT	GAPT	GRB2-binding adaptor protein, transmembrane	2e-61	GAPT	Protein GAPT	GO:0005886	plasma membrane	0.770985	0.902491
GAPT	GAPT	GRB2-binding adaptor protein, transmembrane	2e-61	GAPT	Protein GAPT	GO:0016020	membrane	0.839553	0.889252
GAPT	GAPT	GRB2-binding adaptor protein, transmembrane	2e-61	GAPT	Protein GAPT	GO:0016021	integral component of membrane	0.632289	0.962418
LOC101116861	LOC101116861	olfactory receptor 8H3-like	3e-131	OR8H3	Olfactory receptor 8H3	GO:0005886	plasma membrane	0.770985	0.902491
LOC101116861	LOC101116861	olfactory receptor 8H3-like	3e-131	OR8H3	Olfactory receptor 8H3	GO:0016020	membrane	0.839553	0.889252
LOC101116861	LOC101116861	olfactory receptor 8H3-like	3e-131	OR8H3	Olfactory receptor 8H3	GO:0016021	integral component of membrane	0.632289	0.962418
GSTA1-1	GSTA1-1	Glutathione S-transferase	4e-107	GSTA1	Glutathione S-transferase A1	GO:0005737	cytoplasm	0.977017	0.759483
GSTA1-1	GSTA1-1	Glutathione S-transferase	4e-107	GSTA1	Glutathione S-transferase A1	GO:0005575	cellular_component	0.68825	0.873535
GSTA1-1	GSTA1-1	Glutathione S-transferase	4e-107	GSTA1	Glutathione S-transferase A1	GO:0005829	cytosol	0.901102	0.794205
TIGIT	TIGIT	T cell immunoreceptor with Ig and ITIM domains	1e-70	TIGIT	T-cell immunoreceptor with Ig and ITIM domains	GO:0005886	plasma membrane	0.770985	0.902491
TIGIT	TIGIT	T cell immunoreceptor with Ig and ITIM domains	1e-70	TIGIT	T-cell immunoreceptor with Ig and ITIM domains	GO:0009986	cell surface	0.115375	1.62783
TIGIT	TIGIT	T cell immunoreceptor with Ig and ITIM domains	1e-70	TIGIT	T-cell immunoreceptor with Ig and ITIM domains	GO:0016020	membrane	0.839553	0.889252
TIGIT	TIGIT	T cell immunoreceptor with Ig and ITIM domains	1e-70	TIGIT	T-cell immunoreceptor with Ig and ITIM domains	GO:0016021	integral component of membrane	0.632289	0.962418
LOC101117997	LOC101117997	uncharacterized LOC101117997	2e-57	EN1	Homeobox protein engrailed-1	GO:0005634	nucleus	0.9615	0.782665
LOC101110938	LOC101110938	olfactory receptor 2M2-like	2e-100	OR2M2	Olfactory receptor 2M2	GO:0005886	plasma membrane	0.770985	0.902491
LOC101110938	LOC101110938	olfactory receptor 2M2-like	2e-100	OR2M2	Olfactory receptor 2M2	GO:0016020	membrane	0.839553	0.889252
LOC101110938	LOC101110938	olfactory receptor 2M2-like	2e-100	OR2M2	Olfactory receptor 2M2	GO:0016021	integral component of membrane	0.632289	0.962418
SPRR3	SPRR3	small proline-rich protein 3	6e-11	SPRR3	Small proline-rich protein 3	GO:0005737	cytoplasm	0.977017	0.759483
A1BG	A1BG	alpha-1-B glycoprotein	2e-92	A1BG	Alpha-1B-glycoprotein	GO:0005576	extracellular region	1.06556e-05	2.04658
HMGA1	HMGA1	high mobility group AT-hook 1	4e-44	HMGA1	cDNA FLJ54188, moderately similar to High mobility group protein HMG-I/HMG-Y	GO:0005634	nucleus	0.9615	0.782665
HMGA1	HMGA1	high mobility group AT-hook 1	4e-44	HMGA1	cDNA FLJ54188, moderately similar to High mobility group protein HMG-I/HMG-Y	GO:0035985	senescence-associated heterochromatin focus	0.026867	73.2522
HMGA1	HMGA1	high mobility group AT-hook 1	4e-44	HMGA1	cDNA FLJ54188, moderately similar to High mobility group protein HMG-I/HMG-Y	GO:0005829	cytosol	0.901102	0.794205
HMGA1	HMGA1	high mobility group AT-hook 1	4e-44	HMGA1	cDNA FLJ54188, moderately similar to High mobility group protein HMG-I/HMG-Y	GO:0000785	chromatin	0.32922	1.72358
HMGA1	HMGA1	high mobility group AT-hook 1	4e-44	HMGA1	cDNA FLJ54188, moderately similar to High mobility group protein HMG-I/HMG-Y	GO:0005667	transcription factor complex	0.524183	1.0879
HMGA1	HMGA1	high mobility group AT-hook 1	4e-44	HMGA1	cDNA FLJ54188, moderately similar to High mobility group protein HMG-I/HMG-Y	GO:0005694	chromosome	0.321225	1.30419
HMGA1	HMGA1	high mobility group AT-hook 1	4e-44	HMGA1	cDNA FLJ54188, moderately similar to High mobility group protein HMG-I/HMG-Y	GO:0005654	nucleoplasm	0.996219	0.403964
PDZK1IP1	PDZK1IP1	PDZK1 interacting protein 1	2e-49	PDZK1IP1	PDZK1-interacting protein 1	GO:0016020	membrane	0.839553	0.889252
PDZK1IP1	PDZK1IP1	PDZK1 interacting protein 1	2e-49	PDZK1IP1	PDZK1-interacting protein 1	GO:0016021	integral component of membrane	0.632289	0.962418
LOC101103872	LOC101103872	interferon alpha-14-like	1e-47	IFNA14	Interferon alpha-14	GO:0005576	extracellular region	1.06556e-05	2.04658
LOC101103872	LOC101103872	interferon alpha-14-like	1e-47	IFNA14	Interferon alpha-14	GO:0005615	extracellular space	0.00133761	2.08795
FHIT	FHIT	Fragile histidine triad protein	4e-65	FHIT	FHIT	GO:0043231	intracellular membrane-bounded organelle	0.108626	1.56461
FHIT	FHIT	Fragile histidine triad protein	4e-65	FHIT	FHIT	GO:0005829	cytosol	0.901102	0.794205
FHIT	FHIT	Fragile histidine triad protein	4e-65	FHIT	FHIT	GO:0005737	cytoplasm	0.977017	0.759483
SIRPA	SIRPA	signal-regulatory protein alpha	0	SIRPA	Tyrosine-protein phosphatase non-receptor type substrate 1	GO:0005886	plasma membrane	0.770985	0.902491
SIRPA	SIRPA	signal-regulatory protein alpha	0	SIRPA	Tyrosine-protein phosphatase non-receptor type substrate 1	GO:0016020	membrane	0.839553	0.889252
SIRPA	SIRPA	signal-regulatory protein alpha	0	SIRPA	Tyrosine-protein phosphatase non-receptor type substrate 1	GO:0016021	integral component of membrane	0.632289	0.962418
LOC101104762	LOC101104762	NHP2-like protein 1-like	2e-35	NHP2L1	NHP2-like protein 1	GO:0031428	box C/D snoRNP complex	0.0909061	12.2087
LOC101104762	LOC101104762	NHP2-like protein 1-like	2e-35	NHP2L1	NHP2-like protein 1	GO:0005730	nucleolus	0.997106	0.466277
LOC101104762	LOC101104762	NHP2-like protein 1-like	2e-35	NHP2L1	NHP2-like protein 1	GO:0005634	nucleus	0.9615	0.782665
LOC101104762	LOC101104762	NHP2-like protein 1-like	2e-35	NHP2L1	NHP2-like protein 1	GO:0030529	ribonucleoprotein complex	0.949201	0.474636
LOC101104762	LOC101104762	NHP2-like protein 1-like	2e-35	NHP2L1	NHP2-like protein 1	GO:0005654	nucleoplasm	0.996219	0.403964
LOC101104762	LOC101104762	NHP2-like protein 1-like	2e-35	NHP2L1	NHP2-like protein 1	GO:0005681	spliceosomal complex	0.900096	0.433445
TMEM229B	TMEM229B	transmembrane protein 229B	5e-94	TMEM229B	Transmembrane protein 229B	GO:0016020	membrane	0.839553	0.889252
TMEM229B	TMEM229B	transmembrane protein 229B	5e-94	TMEM229B	Transmembrane protein 229B	GO:0016021	integral component of membrane	0.632289	0.962418
LOC101115400	LOC101115400	putative RNA polymerase II subunit A C-terminal domain phosphatase SSU72-like protein 1-like	7e-67	SSU72	cDNA FLJ60055, highly similar to Rattus norvegicus Ssu72 RNA polymerase II CTD phosphatase homolog, mRNA	GO:0005737	cytoplasm	0.977017	0.759483
LOC101115400	LOC101115400	putative RNA polymerase II subunit A C-terminal domain phosphatase SSU72-like protein 1-like	7e-67	SSU72	cDNA FLJ60055, highly similar to Rattus norvegicus Ssu72 RNA polymerase II CTD phosphatase homolog, mRNA	GO:0005634	nucleus	0.9615	0.782665
PRDM12	PRDM12	PR domain containing 12	4e-147	PRDM12	PR domain zinc finger protein 12	GO:0005634	nucleus	0.9615	0.782665
LOC101116641	LOC101116641	killer cell lectin-like receptor 6-like	4e-11	OLR1	cDNA FLJ52117, highly similar to Oxidized low-density lipoprotein receptor 1	GO:0005886	plasma membrane	0.770985	0.902491
LOC101116641	LOC101116641	killer cell lectin-like receptor 6-like	4e-11	OLR1	cDNA FLJ52117, highly similar to Oxidized low-density lipoprotein receptor 1	GO:0005576	extracellular region	1.06556e-05	2.04658
LOC101116641	LOC101116641	killer cell lectin-like receptor 6-like	4e-11	OLR1	cDNA FLJ52117, highly similar to Oxidized low-density lipoprotein receptor 1	GO:0016020	membrane	0.839553	0.889252
LOC101116641	LOC101116641	killer cell lectin-like receptor 6-like	4e-11	OLR1	cDNA FLJ52117, highly similar to Oxidized low-density lipoprotein receptor 1	GO:0005887	integral component of plasma membrane	0.228694	1.23574
LOC101116641	LOC101116641	killer cell lectin-like receptor 6-like	4e-11	OLR1	cDNA FLJ52117, highly similar to Oxidized low-density lipoprotein receptor 1	GO:0016021	integral component of membrane	0.632289	0.962418
CYB5A	CYB5A	Cytochrome b5	3e-65	CYB5A	Cytochrome b5	GO:0005783	endoplasmic reticulum	0.434095	1.068
CYB5A	CYB5A	Cytochrome b5	3e-65	CYB5A	Cytochrome b5	GO:0005741	mitochondrial outer membrane	0.529432	1.13569
CYB5A	CYB5A	Cytochrome b5	3e-65	CYB5A	Cytochrome b5	GO:0043231	intracellular membrane-bounded organelle	0.108626	1.56461
CYB5A	CYB5A	Cytochrome b5	3e-65	CYB5A	Cytochrome b5	GO:0005739	mitochondrion	0.905361	0.738057
CYB5A	CYB5A	Cytochrome b5	3e-65	CYB5A	Cytochrome b5	GO:0005737	cytoplasm	0.977017	0.759483
CYB5A	CYB5A	Cytochrome b5	3e-65	CYB5A	Cytochrome b5	GO:0016020	membrane	0.839553	0.889252
CYB5A	CYB5A	Cytochrome b5	3e-65	CYB5A	Cytochrome b5	GO:0031090	organelle membrane	0.0813776	2.52594
CYB5A	CYB5A	Cytochrome b5	3e-65	CYB5A	Cytochrome b5	GO:0005789	endoplasmic reticulum membrane	0.352267	1.15967
CYB5A	CYB5A	Cytochrome b5	3e-65	CYB5A	Cytochrome b5	GO:0016021	integral component of membrane	0.632289	0.962418
AQP4	AQP4	Aquaporin 4 M23 isoform	0	AQP4	cDNA FLJ53738, highly similar to Aquaporin-4	GO:0005886	plasma membrane	0.770985	0.902491
AQP4	AQP4	Aquaporin 4 M23 isoform	0	AQP4	cDNA FLJ53738, highly similar to Aquaporin-4	GO:0016323	basolateral plasma membrane	0.0573878	2.49157
AQP4	AQP4	Aquaporin 4 M23 isoform	0	AQP4	cDNA FLJ53738, highly similar to Aquaporin-4	GO:0005737	cytoplasm	0.977017	0.759483
AQP4	AQP4	Aquaporin 4 M23 isoform	0	AQP4	cDNA FLJ53738, highly similar to Aquaporin-4	GO:0005911	cell-cell junction	0.243647	1.78664
AQP4	AQP4	Aquaporin 4 M23 isoform	0	AQP4	cDNA FLJ53738, highly similar to Aquaporin-4	GO:0030315	T-tubule	0.326042	2.61615
AQP4	AQP4	Aquaporin 4 M23 isoform	0	AQP4	cDNA FLJ53738, highly similar to Aquaporin-4	GO:0042383	sarcolemma	0.279562	1.95339
AQP4	AQP4	Aquaporin 4 M23 isoform	0	AQP4	cDNA FLJ53738, highly similar to Aquaporin-4	GO:0043234	protein complex	0.498757	1.07724
AQP4	AQP4	Aquaporin 4 M23 isoform	0	AQP4	cDNA FLJ53738, highly similar to Aquaporin-4	GO:0016020	membrane	0.839553	0.889252
AQP4	AQP4	Aquaporin 4 M23 isoform	0	AQP4	cDNA FLJ53738, highly similar to Aquaporin-4	GO:0005887	integral component of plasma membrane	0.228694	1.23574
AQP4	AQP4	Aquaporin 4 M23 isoform	0	AQP4	cDNA FLJ53738, highly similar to Aquaporin-4	GO:0016021	integral component of membrane	0.632289	0.962418
AQP4	AQP4	Aquaporin 4 M23 isoform	0	AQP4	cDNA FLJ53738, highly similar to Aquaporin-4	GO:0009897	external side of plasma membrane	0.108829	2.03478
KRT5	KRT5	Keratin 5	0	KRT5	cDNA FLJ59922, highly similar to Keratin, type II cytoskeletal 5	GO:0005882	intermediate filament	0.0932061	2.40171
KRT5	KRT5	Keratin 5	0	KRT5	cDNA FLJ59922, highly similar to Keratin, type II cytoskeletal 5	GO:0005886	plasma membrane	0.770985	0.902491
KRT5	KRT5	Keratin 5	0	KRT5	cDNA FLJ59922, highly similar to Keratin, type II cytoskeletal 5	GO:0005829	cytosol	0.901102	0.794205
KRT5	KRT5	Keratin 5	0	KRT5	cDNA FLJ59922, highly similar to Keratin, type II cytoskeletal 5	GO:0005739	mitochondrion	0.905361	0.738057
KRT5	KRT5	Keratin 5	0	KRT5	cDNA FLJ59922, highly similar to Keratin, type II cytoskeletal 5	GO:0005737	cytoplasm	0.977017	0.759483
KRT5	KRT5	Keratin 5	0	KRT5	cDNA FLJ59922, highly similar to Keratin, type II cytoskeletal 5	GO:0045095	keratin filament	0.209779	2.40171
LRRC23	LRRC23	leucine rich repeat containing 23	7e-147	LRRC23	Leucine-rich repeat-containing protein 23	GO:0005575	cellular_component	0.68825	0.873535
SRD5A2	SRD5A2	Steroid-5-alpha-reductase alpha polypeptide 2	2e-127	SRD5A2	3-oxo-5-alpha-steroid 4-dehydrogenase 2	GO:0005783	endoplasmic reticulum	0.434095	1.068
SRD5A2	SRD5A2	Steroid-5-alpha-reductase alpha polypeptide 2	2e-127	SRD5A2	3-oxo-5-alpha-steroid 4-dehydrogenase 2	GO:0043231	intracellular membrane-bounded organelle	0.108626	1.56461
SRD5A2	SRD5A2	Steroid-5-alpha-reductase alpha polypeptide 2	2e-127	SRD5A2	3-oxo-5-alpha-steroid 4-dehydrogenase 2	GO:0005737	cytoplasm	0.977017	0.759483
SRD5A2	SRD5A2	Steroid-5-alpha-reductase alpha polypeptide 2	2e-127	SRD5A2	3-oxo-5-alpha-steroid 4-dehydrogenase 2	GO:0016020	membrane	0.839553	0.889252
SRD5A2	SRD5A2	Steroid-5-alpha-reductase alpha polypeptide 2	2e-127	SRD5A2	3-oxo-5-alpha-steroid 4-dehydrogenase 2	GO:0031090	organelle membrane	0.0813776	2.52594
SRD5A2	SRD5A2	Steroid-5-alpha-reductase alpha polypeptide 2	2e-127	SRD5A2	3-oxo-5-alpha-steroid 4-dehydrogenase 2	GO:0005789	endoplasmic reticulum membrane	0.352267	1.15967
SRD5A2	SRD5A2	Steroid-5-alpha-reductase alpha polypeptide 2	2e-127	SRD5A2	3-oxo-5-alpha-steroid 4-dehydrogenase 2	GO:0016021	integral component of membrane	0.632289	0.962418
PF4	PF4	Platelet factor 4	8e-25	PF4	Platelet factor 4	GO:0005615	extracellular space	0.00133761	2.08795
PF4	PF4	Platelet factor 4	8e-25	PF4	Platelet factor 4	GO:0031093	platelet alpha granule lumen	0.161157	2.87263
PF4	PF4	Platelet factor 4	8e-25	PF4	Platelet factor 4	GO:0005576	extracellular region	1.06556e-05	2.04658
FABP4	FABP4	Adipocyte fatty acid-binding protein 4	8e-62	FABP4	Fatty acid binding protein 4, adipocyte	GO:0005811	lipid particle	0.199921	2.48312
FABP4	FABP4	Adipocyte fatty acid-binding protein 4	8e-62	FABP4	Fatty acid binding protein 4, adipocyte	GO:0005634	nucleus	0.9615	0.782665
FABP4	FABP4	Adipocyte fatty acid-binding protein 4	8e-62	FABP4	Fatty acid binding protein 4, adipocyte	GO:0005737	cytoplasm	0.977017	0.759483
TTLL9	TTLL9	tubulin tyrosine ligase-like family, member 9	0	TTLL9	cDNA FLJ51567, highly similar to Mus musculus tubulin tyrosine ligase-like family, member 9 (Ttll9), mRNA	GO:0005929	cilium	0.524183	1.0879
TTLL9	TTLL9	tubulin tyrosine ligase-like family, member 9	0	TTLL9	cDNA FLJ51567, highly similar to Mus musculus tubulin tyrosine ligase-like family, member 9 (Ttll9), mRNA	GO:0005737	cytoplasm	0.977017	0.759483
TTLL9	TTLL9	tubulin tyrosine ligase-like family, member 9	0	TTLL9	cDNA FLJ51567, highly similar to Mus musculus tubulin tyrosine ligase-like family, member 9 (Ttll9), mRNA	GO:0005874	microtubule	0.263807	1.4087
TTLL9	TTLL9	tubulin tyrosine ligase-like family, member 9	0	TTLL9	cDNA FLJ51567, highly similar to Mus musculus tubulin tyrosine ligase-like family, member 9 (Ttll9), mRNA	GO:0005932	microtubule basal body	0.597723	1.10988
TTLL9	TTLL9	tubulin tyrosine ligase-like family, member 9	0	TTLL9	cDNA FLJ51567, highly similar to Mus musculus tubulin tyrosine ligase-like family, member 9 (Ttll9), mRNA	GO:0042995	cell projection	0.753831	0.803497
TTLL9	TTLL9	tubulin tyrosine ligase-like family, member 9	0	TTLL9	cDNA FLJ51567, highly similar to Mus musculus tubulin tyrosine ligase-like family, member 9 (Ttll9), mRNA	GO:0005856	cytoskeleton	0.959891	0.597706
CTF1	CTF1	cardiotrophin 1	2e-32	CTF1	Cardiotrophin-1	GO:0005576	extracellular region	1.06556e-05	2.04658
CTF1	CTF1	cardiotrophin 1	2e-32	CTF1	Cardiotrophin-1	GO:0005615	extracellular space	0.00133761	2.08795
PLB1	PLB1	phospholipase B1	0	PLB1	Phospholipase B1, membrane-associated	GO:0005886	plasma membrane	0.770985	0.902491
PLB1	PLB1	phospholipase B1	0	PLB1	Phospholipase B1, membrane-associated	GO:0016324	apical plasma membrane	0.22281	1.57194
PLB1	PLB1	phospholipase B1	0	PLB1	Phospholipase B1, membrane-associated	GO:0016020	membrane	0.839553	0.889252
PLB1	PLB1	phospholipase B1	0	PLB1	Phospholipase B1, membrane-associated	GO:0016021	integral component of membrane	0.632289	0.962418
ZNF33B	ZNF33B	Zinc finger protein 33B	5e-39	ZNF33B	cDNA FLJ53401, highly similar to Zinc finger protein 11B	GO:0005622	intracellular	0.829151	0.784145
ZNF33B	ZNF33B	Zinc finger protein 33B	5e-39	ZNF33B	cDNA FLJ53401, highly similar to Zinc finger protein 11B	GO:0005634	nucleus	0.9615	0.782665
LOC101104871	LOC101104871	olfactory receptor 10G9-like	4e-139	OR10G9	Olfactory receptor 10G9	GO:0005886	plasma membrane	0.770985	0.902491
LOC101104871	LOC101104871	olfactory receptor 10G9-like	4e-139	OR10G9	Olfactory receptor 10G9	GO:0016020	membrane	0.839553	0.889252
LOC101104871	LOC101104871	olfactory receptor 10G9-like	4e-139	OR10G9	Olfactory receptor 10G9	GO:0016021	integral component of membrane	0.632289	0.962418
CDSN	CDSN	Corneodesmosome protein	2e-115	CDSN	cDNA FLJ78714, highly similar to Homo sapiens corneodesmosin, mRNA	GO:0030057	desmosome	0.268753	3.32964
CDSN	CDSN	Corneodesmosome protein	2e-115	CDSN	cDNA FLJ78714, highly similar to Homo sapiens corneodesmosin, mRNA	GO:0005911	cell-cell junction	0.243647	1.78664
CDSN	CDSN	Corneodesmosome protein	2e-115	CDSN	cDNA FLJ78714, highly similar to Homo sapiens corneodesmosin, mRNA	GO:0005576	extracellular region	1.06556e-05	2.04658
CDSN	CDSN	Corneodesmosome protein	2e-115	CDSN	cDNA FLJ78714, highly similar to Homo sapiens corneodesmosin, mRNA	GO:0001533	cornified envelope	0.173516	5.63478
NEFM	NEFM	neurofilament, medium polypeptide	0	NEFM	NEFM protein	GO:0005882	intermediate filament	0.0932061	2.40171
NEFM	NEFM	neurofilament, medium polypeptide	0	NEFM	NEFM protein	GO:0030424	axon	0.480981	1.16273
NEFM	NEFM	neurofilament, medium polypeptide	0	NEFM	NEFM protein	GO:0043005	neuron projection	0.165031	1.76087
NEFM	NEFM	neurofilament, medium polypeptide	0	NEFM	NEFM protein	GO:0031594	neuromuscular junction	0.023203	5.2323
NEFM	NEFM	neurofilament, medium polypeptide	0	NEFM	NEFM protein	GO:0005883	neurofilament	0.139077	7.32522
NEFM	NEFM	neurofilament, medium polypeptide	0	NEFM	NEFM protein	GO:0005737	cytoplasm	0.977017	0.759483
HIPK2	HIPK2	homeodomain interacting protein kinase 2	0	HIPK2	Homeodomain interacting protein kinase 2	GO:0005813	centrosome	0.752846	0.779278
HIPK2	HIPK2	homeodomain interacting protein kinase 2	0	HIPK2	Homeodomain interacting protein kinase 2	GO:0031965	nuclear membrane	0.650439	0.904348
HIPK2	HIPK2	homeodomain interacting protein kinase 2	0	HIPK2	Homeodomain interacting protein kinase 2	GO:0005634	nucleus	0.9615	0.782665
HIPK2	HIPK2	homeodomain interacting protein kinase 2	0	HIPK2	Homeodomain interacting protein kinase 2	GO:0005737	cytoplasm	0.977017	0.759483
HIPK2	HIPK2	homeodomain interacting protein kinase 2	0	HIPK2	Homeodomain interacting protein kinase 2	GO:0016604	nuclear body	0.427457	1.8313
HIPK2	HIPK2	homeodomain interacting protein kinase 2	0	HIPK2	Homeodomain interacting protein kinase 2	GO:0016605	PML body	0.676173	0.893319
C24H16orf92	C24H16orf92	chromosome 24 open reading frame, human C16orf92	1e-31	C16orf92	Uncharacterized protein C16orf92	GO:0016020	membrane	0.839553	0.889252
C24H16orf92	C24H16orf92	chromosome 24 open reading frame, human C16orf92	1e-31	C16orf92	Uncharacterized protein C16orf92	GO:0016021	integral component of membrane	0.632289	0.962418
KCNIP1	KCNIP1	Kv channel interacting protein 1	8e-134	KCNIP1	Potassium channel interacting protein 1	GO:0005886	plasma membrane	0.770985	0.902491
KCNIP1	KCNIP1	Kv channel interacting protein 1	8e-134	KCNIP1	Potassium channel interacting protein 1	GO:0030425	dendrite	0.217977	1.58554
KCNIP1	KCNIP1	Kv channel interacting protein 1	8e-134	KCNIP1	Potassium channel interacting protein 1	GO:0016020	membrane	0.839553	0.889252
KCNIP1	KCNIP1	Kv channel interacting protein 1	8e-134	KCNIP1	Potassium channel interacting protein 1	GO:0043025	neuronal cell body	0.84459	0.600428
HSD17B14	HSD17B14	hydroxysteroid (17-beta) dehydrogenase 14	2e-99	HSD17B14	17-beta-hydroxysteroid dehydrogenase 14	GO:0005737	cytoplasm	0.977017	0.759483
HSD17B14	HSD17B14	hydroxysteroid (17-beta) dehydrogenase 14	2e-99	HSD17B14	17-beta-hydroxysteroid dehydrogenase 14	GO:0005813	centrosome	0.752846	0.779278
HSD17B14	HSD17B14	hydroxysteroid (17-beta) dehydrogenase 14	2e-99	HSD17B14	17-beta-hydroxysteroid dehydrogenase 14	GO:0005829	cytosol	0.901102	0.794205
LOC101106789	LOC101106789	phospholipase A2 inhibitor and Ly6/PLAUR domain-containing protein-like	2e-24	PINLYP	phospholipase A2 inhibitor and Ly6/PLAUR domain-containing protein	GO:0005576	extracellular region	1.06556e-05	2.04658
CD1A	CD1A	CD1a molecule	2e-107	CD1A	T-cell surface glycoprotein CD1a	GO:0016020	membrane	0.839553	0.889252
CD1A	CD1A	CD1a molecule	2e-107	CD1A	T-cell surface glycoprotein CD1a	GO:0005886	plasma membrane	0.770985	0.902491
CD1A	CD1A	CD1a molecule	2e-107	CD1A	T-cell surface glycoprotein CD1a	GO:0005887	integral component of plasma membrane	0.228694	1.23574
CD1A	CD1A	CD1a molecule	2e-107	CD1A	T-cell surface glycoprotein CD1a	GO:0016021	integral component of membrane	0.632289	0.962418
CD1A	CD1A	CD1a molecule	2e-107	CD1A	T-cell surface glycoprotein CD1a	GO:0010008	endosome membrane	0.927699	0.379545
CD1A	CD1A	CD1a molecule	2e-107	CD1A	T-cell surface glycoprotein CD1a	GO:0005768	endosome	0.632202	0.923347
ACMSD	ACMSD	aminocarboxymuconate semialdehyde decarboxylase	0	ACMSD	cDNA FLJ43018 fis, clone BRTHA2017353	GO:0005829	cytosol	0.901102	0.794205
TFF2	TFF2	trefoil factor 2	6e-47	TFF2	Trefoil factor 2	GO:0005576	extracellular region	1.06556e-05	2.04658
TFF2	TFF2	trefoil factor 2	6e-47	TFF2	Trefoil factor 2	GO:0005615	extracellular space	0.00133761	2.08795
EGR2	EGR2	early growth response 2	0	EGR2	E3 SUMO-protein ligase EGR2	GO:0005634	nucleus	0.9615	0.782665
EGR2	EGR2	early growth response 2	0	EGR2	E3 SUMO-protein ligase EGR2	GO:0005737	cytoplasm	0.977017	0.759483
SLC47A1	SLC47A1	solute carrier family 47, member 1	0	SLC47A1	cDNA FLJ55387	GO:0016020	membrane	0.839553	0.889252
SLC47A1	SLC47A1	solute carrier family 47, member 1	0	SLC47A1	cDNA FLJ55387	GO:0005886	plasma membrane	0.770985	0.902491
SLC47A1	SLC47A1	solute carrier family 47, member 1	0	SLC47A1	cDNA FLJ55387	GO:0031988	membrane-bounded vesicle	0.12728	8.13913
SLC47A1	SLC47A1	solute carrier family 47, member 1	0	SLC47A1	cDNA FLJ55387	GO:0016021	integral component of membrane	0.632289	0.962418
C4H7orf53	C4H7orf53	chromosome 4 open reading frame, human C7orf53	4e-50	LSMEM1	Leucine-rich single-pass membrane protein 1	GO:0016020	membrane	0.839553	0.889252
C4H7orf53	C4H7orf53	chromosome 4 open reading frame, human C7orf53	4e-50	LSMEM1	Leucine-rich single-pass membrane protein 1	GO:0016021	integral component of membrane	0.632289	0.962418
GLIPR1L2	GLIPR1L2	GLI pathogenesis-related 1 like 2	2e-119	GLIPR1L2	GLIPR1-like protein 2	GO:0016020	membrane	0.839553	0.889252
GLIPR1L2	GLIPR1L2	GLI pathogenesis-related 1 like 2	2e-119	GLIPR1L2	GLIPR1-like protein 2	GO:0016021	integral component of membrane	0.632289	0.962418
REEP4	REEP4	receptor accessory protein 4	4e-129	REEP4	Receptor expression-enhancing protein 4	GO:0016020	membrane	0.839553	0.889252
REEP4	REEP4	receptor accessory protein 4	4e-129	REEP4	Receptor expression-enhancing protein 4	GO:0005783	endoplasmic reticulum	0.434095	1.068
REEP4	REEP4	receptor accessory protein 4	4e-129	REEP4	Receptor expression-enhancing protein 4	GO:0005874	microtubule	0.263807	1.4087
REEP4	REEP4	receptor accessory protein 4	4e-129	REEP4	Receptor expression-enhancing protein 4	GO:0005789	endoplasmic reticulum membrane	0.352267	1.15967
REEP4	REEP4	receptor accessory protein 4	4e-129	REEP4	Receptor expression-enhancing protein 4	GO:0016021	integral component of membrane	0.632289	0.962418
STMN2	STMN2	stathmin-like 2	6e-98	STMN2	Stathmin-2	GO:0030424	axon	0.480981	1.16273
STMN2	STMN2	stathmin-like 2	6e-98	STMN2	Stathmin-2	GO:0048471	perinuclear region of cytoplasm	0.135379	1.52609
STMN2	STMN2	stathmin-like 2	6e-98	STMN2	Stathmin-2	GO:0005794	Golgi apparatus	0.971578	0.555994
STMN2	STMN2	stathmin-like 2	6e-98	STMN2	Stathmin-2	GO:0042995	cell projection	0.753831	0.803497
STMN2	STMN2	stathmin-like 2	6e-98	STMN2	Stathmin-2	GO:0031982	vesicle	0.378825	2.15448
STMN2	STMN2	stathmin-like 2	6e-98	STMN2	Stathmin-2	GO:0030426	growth cone	0.348831	1.64612
STMN2	STMN2	stathmin-like 2	6e-98	STMN2	Stathmin-2	GO:0005737	cytoplasm	0.977017	0.759483
STMN2	STMN2	stathmin-like 2	6e-98	STMN2	Stathmin-2	GO:0016020	membrane	0.839553	0.889252
STMN2	STMN2	stathmin-like 2	6e-98	STMN2	Stathmin-2	GO:0005768	endosome	0.632202	0.923347
NAV2	NAV2	neuron navigator 2	0	NAV2	NAV2 protein	GO:0005634	nucleus	0.9615	0.782665
NAV2	NAV2	neuron navigator 2	0	NAV2	NAV2 protein	GO:0005614	interstitial matrix	0.195703	4.88348
NAV2	NAV2	neuron navigator 2	0	NAV2	NAV2 protein	GO:0031012	extracellular matrix	0.0134689	2.67588
TMEM89	TMEM89	transmembrane protein 89	7e-52	TMEM89	Transmembrane protein 89	GO:0016020	membrane	0.839553	0.889252
TMEM89	TMEM89	transmembrane protein 89	7e-52	TMEM89	Transmembrane protein 89	GO:0016021	integral component of membrane	0.632289	0.962418
SLC45A2	SLC45A2	solute carrier family 45, member 2	0	SLC45A2	Membrane-associated transporter protein	GO:0033162	melanosome membrane	0.115321	9.15652
SLC45A2	SLC45A2	solute carrier family 45, member 2	0	SLC45A2	Membrane-associated transporter protein	GO:0016020	membrane	0.839553	0.889252
SLC45A2	SLC45A2	solute carrier family 45, member 2	0	SLC45A2	Membrane-associated transporter protein	GO:0016021	integral component of membrane	0.632289	0.962418
CCR9	CCR9	C-C chemokine receptor type 9	0	CCR9	cDNA, FLJ93261, highly similar to Homo sapiens chemokine (C-C motif) receptor 9 (CCR9), transcript variant B, mRNA	GO:0005886	plasma membrane	0.770985	0.902491
CCR9	CCR9	C-C chemokine receptor type 9	0	CCR9	cDNA, FLJ93261, highly similar to Homo sapiens chemokine (C-C motif) receptor 9 (CCR9), transcript variant B, mRNA	GO:0016020	membrane	0.839553	0.889252
CCR9	CCR9	C-C chemokine receptor type 9	0	CCR9	cDNA, FLJ93261, highly similar to Homo sapiens chemokine (C-C motif) receptor 9 (CCR9), transcript variant B, mRNA	GO:0005887	integral component of plasma membrane	0.228694	1.23574
CCR9	CCR9	C-C chemokine receptor type 9	0	CCR9	cDNA, FLJ93261, highly similar to Homo sapiens chemokine (C-C motif) receptor 9 (CCR9), transcript variant B, mRNA	GO:0016021	integral component of membrane	0.632289	0.962418
MCIN	MCIN	multiciliate cell differentiation 1	3e-176	MCIDAS	Multicilin	GO:0005730	nucleolus	0.997106	0.466277
MCIN	MCIN	multiciliate cell differentiation 1	3e-176	MCIDAS	Multicilin	GO:0005634	nucleus	0.9615	0.782665
GLIS2	GLIS2	GLIS family zinc finger 2	3e-81	GLIS2	cDNA FLJ38247 fis, clone FCBBF2007302, highly similar to Homo sapiens GLIS family zinc finger 2 (GLIS2), mRNA	GO:0005634	nucleus	0.9615	0.782665
GLIS2	GLIS2	GLIS family zinc finger 2	3e-81	GLIS2	cDNA FLJ38247 fis, clone FCBBF2007302, highly similar to Homo sapiens GLIS family zinc finger 2 (GLIS2), mRNA	GO:0005737	cytoplasm	0.977017	0.759483
GLIS2	GLIS2	GLIS family zinc finger 2	3e-81	GLIS2	cDNA FLJ38247 fis, clone FCBBF2007302, highly similar to Homo sapiens GLIS family zinc finger 2 (GLIS2), mRNA	GO:0016607	nuclear speck	0.901434	0.430895
SOD3	SOD3	superoxide dismutase 3, extracellular	1e-96	SOD3	Extracellular superoxide dismutase [Cu-Zn]	GO:0005802	trans-Golgi network	0.787171	0.648249
SOD3	SOD3	superoxide dismutase 3, extracellular	1e-96	SOD3	Extracellular superoxide dismutase [Cu-Zn]	GO:0005576	extracellular region	1.06556e-05	2.04658
SOD3	SOD3	superoxide dismutase 3, extracellular	1e-96	SOD3	Extracellular superoxide dismutase [Cu-Zn]	GO:0005634	nucleus	0.9615	0.782665
SOD3	SOD3	superoxide dismutase 3, extracellular	1e-96	SOD3	Extracellular superoxide dismutase [Cu-Zn]	GO:0005615	extracellular space	0.00133761	2.08795
SOD3	SOD3	superoxide dismutase 3, extracellular	1e-96	SOD3	Extracellular superoxide dismutase [Cu-Zn]	GO:0005829	cytosol	0.901102	0.794205
SOD3	SOD3	superoxide dismutase 3, extracellular	1e-96	SOD3	Extracellular superoxide dismutase [Cu-Zn]	GO:0031012	extracellular matrix	0.0134689	2.67588
SOD3	SOD3	superoxide dismutase 3, extracellular	1e-96	SOD3	Extracellular superoxide dismutase [Cu-Zn]	GO:0005739	mitochondrion	0.905361	0.738057
SOD3	SOD3	superoxide dismutase 3, extracellular	1e-96	SOD3	Extracellular superoxide dismutase [Cu-Zn]	GO:0005737	cytoplasm	0.977017	0.759483
KLRC2	KLRC2	killer cell lectin-like receptor subfamily C, member 2	3e-24	KLRC1	NKG2-A/NKG2-B type II integral membrane protein	GO:0005886	plasma membrane	0.770985	0.902491
KLRC2	KLRC2	killer cell lectin-like receptor subfamily C, member 2	3e-24	KLRC1	NKG2-A/NKG2-B type II integral membrane protein	GO:0016020	membrane	0.839553	0.889252
KLRC2	KLRC2	killer cell lectin-like receptor subfamily C, member 2	3e-24	KLRC1	NKG2-A/NKG2-B type II integral membrane protein	GO:0005887	integral component of plasma membrane	0.228694	1.23574
KLRC2	KLRC2	killer cell lectin-like receptor subfamily C, member 2	3e-24	KLRC1	NKG2-A/NKG2-B type II integral membrane protein	GO:0016021	integral component of membrane	0.632289	0.962418
LOC101113698	LOC101113698	olfactory receptor 52D1-like	4e-96	OR52D1	Olfactory receptor 52D1	GO:0005886	plasma membrane	0.770985	0.902491
LOC101113698	LOC101113698	olfactory receptor 52D1-like	4e-96	OR52D1	Olfactory receptor 52D1	GO:0016020	membrane	0.839553	0.889252
LOC101113698	LOC101113698	olfactory receptor 52D1-like	4e-96	OR52D1	Olfactory receptor 52D1	GO:0016021	integral component of membrane	0.632289	0.962418
TIAM2	TIAM2	T-cell lymphoma invasion and metastasis 2	0	TIAM2	cDNA FLJ41865 fis, clone OCBBF2004826, highly similar to Homo sapiens T-cell lymphoma invasion and metastasis 2 (TIAM2), transcript variant 1, mRNA	GO:0042995	cell projection	0.753831	0.803497
TIAM2	TIAM2	T-cell lymphoma invasion and metastasis 2	0	TIAM2	cDNA FLJ41865 fis, clone OCBBF2004826, highly similar to Homo sapiens T-cell lymphoma invasion and metastasis 2 (TIAM2), transcript variant 1, mRNA	GO:0030175	filopodium	0.557645	1.24156
TIAM2	TIAM2	T-cell lymphoma invasion and metastasis 2	0	TIAM2	cDNA FLJ41865 fis, clone OCBBF2004826, highly similar to Homo sapiens T-cell lymphoma invasion and metastasis 2 (TIAM2), transcript variant 1, mRNA	GO:0030027	lamellipodium	0.835384	0.554941
TIAM2	TIAM2	T-cell lymphoma invasion and metastasis 2	0	TIAM2	cDNA FLJ41865 fis, clone OCBBF2004826, highly similar to Homo sapiens T-cell lymphoma invasion and metastasis 2 (TIAM2), transcript variant 1, mRNA	GO:0030426	growth cone	0.348831	1.64612
TIAM2	TIAM2	T-cell lymphoma invasion and metastasis 2	0	TIAM2	cDNA FLJ41865 fis, clone OCBBF2004826, highly similar to Homo sapiens T-cell lymphoma invasion and metastasis 2 (TIAM2), transcript variant 1, mRNA	GO:0005829	cytosol	0.901102	0.794205
TIAM2	TIAM2	T-cell lymphoma invasion and metastasis 2	0	TIAM2	cDNA FLJ41865 fis, clone OCBBF2004826, highly similar to Homo sapiens T-cell lymphoma invasion and metastasis 2 (TIAM2), transcript variant 1, mRNA	GO:0005737	cytoplasm	0.977017	0.759483
TIAM2	TIAM2	T-cell lymphoma invasion and metastasis 2	0	TIAM2	cDNA FLJ41865 fis, clone OCBBF2004826, highly similar to Homo sapiens T-cell lymphoma invasion and metastasis 2 (TIAM2), transcript variant 1, mRNA	GO:0016020	membrane	0.839553	0.889252
FCRL6	FCRL6	Fc receptor-like 6	1e-128	FCRL6	Fc receptor-like protein 6	GO:0016020	membrane	0.839553	0.889252
FCRL6	FCRL6	Fc receptor-like 6	1e-128	FCRL6	Fc receptor-like protein 6	GO:0016021	integral component of membrane	0.632289	0.962418
FCRL6	FCRL6	Fc receptor-like 6	1e-128	FCRL6	Fc receptor-like protein 6	GO:0009897	external side of plasma membrane	0.108829	2.03478
CREB5	CREB5	cAMP responsive element binding protein 5	0	CREB5	Cyclic AMP-responsive element-binding protein 5	GO:0005634	nucleus	0.9615	0.782665
BCL3	BCL3	B-cell CLL/lymphoma 3	5e-140	BCL3	B-cell lymphoma 3 protein	GO:0048471	perinuclear region of cytoplasm	0.135379	1.52609
BCL3	BCL3	B-cell CLL/lymphoma 3	5e-140	BCL3	B-cell lymphoma 3 protein	GO:0005634	nucleus	0.9615	0.782665
BCL3	BCL3	B-cell CLL/lymphoma 3	5e-140	BCL3	B-cell lymphoma 3 protein	GO:0005737	cytoplasm	0.977017	0.759483
BCL3	BCL3	B-cell CLL/lymphoma 3	5e-140	BCL3	B-cell lymphoma 3 protein	GO:0032996	Bcl3-Bcl10 complex	0.026867	73.2522
BCL3	BCL3	B-cell CLL/lymphoma 3	5e-140	BCL3	B-cell lymphoma 3 protein	GO:0033257	Bcl3/NF-kappaB2 complex	0.0400275	36.6261
BCL3	BCL3	B-cell CLL/lymphoma 3	5e-140	BCL3	B-cell lymphoma 3 protein	GO:0043234	protein complex	0.498757	1.07724
NMRK2	NMRK2	nicotinamide riboside kinase 2	2e-106	NMRK2	Nicotinamide riboside kinase 2	GO:0005622	intracellular	0.829151	0.784145
TMEM125	TMEM125	transmembrane protein 125	9e-48	TMEM125	Transmembrane protein 125	GO:0016020	membrane	0.839553	0.889252
TMEM125	TMEM125	transmembrane protein 125	9e-48	TMEM125	Transmembrane protein 125	GO:0005575	cellular_component	0.68825	0.873535
TMEM125	TMEM125	transmembrane protein 125	9e-48	TMEM125	Transmembrane protein 125	GO:0016021	integral component of membrane	0.632289	0.962418
MT1E	MT1E	metallothionein 1E	2e-11	MT1E	Metallothionein-1E	GO:0005737	cytoplasm	0.977017	0.759483
MT1E	MT1E	metallothionein 1E	2e-11	MT1E	Metallothionein-1E	GO:0048471	perinuclear region of cytoplasm	0.135379	1.52609
MT1E	MT1E	metallothionein 1E	2e-11	MT1E	Metallothionein-1E	GO:0005634	nucleus	0.9615	0.782665
GIMAP6	GIMAP6	GTPase, IMAP family member 6	1e-80	GIMAP6	cDNA, FLJ95514, highly similar to Homo sapiens human immune associated nucleotide 2 (hIAN2), mRNA	GO:0005737	cytoplasm	0.977017	0.759483
GIMAP6	GIMAP6	GTPase, IMAP family member 6	1e-80	GIMAP6	cDNA, FLJ95514, highly similar to Homo sapiens human immune associated nucleotide 2 (hIAN2), mRNA	GO:0005829	cytosol	0.901102	0.794205
TNNI3	TNNI3	troponin I type 3 (cardiac)	3e-92	TNNI3	Troponin I type 3 cardiac	GO:0005861	troponin complex	0.115321	9.15652
TNNI3	TNNI3	troponin I type 3 (cardiac)	3e-92	TNNI3	Troponin I type 3 cardiac	GO:0030017	sarcomere	0.472267	1.59244
TNNI3	TNNI3	troponin I type 3 (cardiac)	3e-92	TNNI3	Troponin I type 3 cardiac	GO:0005829	cytosol	0.901102	0.794205
TNNI3	TNNI3	troponin I type 3 (cardiac)	3e-92	TNNI3	Troponin I type 3 cardiac	GO:0005737	cytoplasm	0.977017	0.759483
TNNI3	TNNI3	troponin I type 3 (cardiac)	3e-92	TNNI3	Troponin I type 3 cardiac	GO:0043292	contractile fiber	0.150714	6.65929
LOC101117912	LOC101117912	histone H2B type W-T-like	8e-28	H2BFWT	Histone H2B type W-T	GO:0031965	nuclear membrane	0.650439	0.904348
LOC101117912	LOC101117912	histone H2B type W-T-like	8e-28	H2BFWT	Histone H2B type W-T	GO:0016020	membrane	0.839553	0.889252
LOC101117912	LOC101117912	histone H2B type W-T-like	8e-28	H2BFWT	Histone H2B type W-T	GO:0005694	chromosome	0.321225	1.30419
LOC101117912	LOC101117912	histone H2B type W-T-like	8e-28	H2BFWT	Histone H2B type W-T	GO:0005634	nucleus	0.9615	0.782665
LOC101117912	LOC101117912	histone H2B type W-T-like	8e-28	H2BFWT	Histone H2B type W-T	GO:0000786	nucleosome	0.0247909	3.80531
RAPSN	RAPSN	receptor-associated protein of the synapse	0	RAPSN	43 kDa receptor-associated protein of the synapse	GO:0031594	neuromuscular junction	0.023203	5.2323
RAPSN	RAPSN	receptor-associated protein of the synapse	0	RAPSN	43 kDa receptor-associated protein of the synapse	GO:0030054	cell junction	0.166177	1.40196
RAPSN	RAPSN	receptor-associated protein of the synapse	0	RAPSN	43 kDa receptor-associated protein of the synapse	GO:0005794	Golgi apparatus	0.971578	0.555994
RAPSN	RAPSN	receptor-associated protein of the synapse	0	RAPSN	43 kDa receptor-associated protein of the synapse	GO:0005886	plasma membrane	0.770985	0.902491
RAPSN	RAPSN	receptor-associated protein of the synapse	0	RAPSN	43 kDa receptor-associated protein of the synapse	GO:0045202	synapse	0.267196	1.36012
RAPSN	RAPSN	receptor-associated protein of the synapse	0	RAPSN	43 kDa receptor-associated protein of the synapse	GO:0005737	cytoplasm	0.977017	0.759483
RAPSN	RAPSN	receptor-associated protein of the synapse	0	RAPSN	43 kDa receptor-associated protein of the synapse	GO:0016020	membrane	0.839553	0.889252
RAPSN	RAPSN	receptor-associated protein of the synapse	0	RAPSN	43 kDa receptor-associated protein of the synapse	GO:0045211	postsynaptic membrane	0.251482	1.59244
RAPSN	RAPSN	receptor-associated protein of the synapse	0	RAPSN	43 kDa receptor-associated protein of the synapse	GO:0005856	cytoskeleton	0.959891	0.597706
BHMT	BHMT	betaine--homocysteine S-methyltransferase	0	BHMT	cDNA, FLJ96222, highly similar to Homo sapiens betaine-homocysteine methyltransferase (BHMT), mRNA	GO:0005829	cytosol	0.901102	0.794205
BHMT	BHMT	betaine--homocysteine S-methyltransferase	0	BHMT	cDNA, FLJ96222, highly similar to Homo sapiens betaine-homocysteine methyltransferase (BHMT), mRNA	GO:0043234	protein complex	0.498757	1.07724
BHMT	BHMT	betaine--homocysteine S-methyltransferase	0	BHMT	cDNA, FLJ96222, highly similar to Homo sapiens betaine-homocysteine methyltransferase (BHMT), mRNA	GO:0005737	cytoplasm	0.977017	0.759483
MGARP	MGARP	mitochondria-localized glutamic acid-rich protein	6e-82	MGARP	Protein MGARP	GO:0005741	mitochondrial outer membrane	0.529432	1.13569
MGARP	MGARP	mitochondria-localized glutamic acid-rich protein	6e-82	MGARP	Protein MGARP	GO:0005739	mitochondrion	0.905361	0.738057
MGARP	MGARP	mitochondria-localized glutamic acid-rich protein	6e-82	MGARP	Protein MGARP	GO:0016020	membrane	0.839553	0.889252
MGARP	MGARP	mitochondria-localized glutamic acid-rich protein	6e-82	MGARP	Protein MGARP	GO:0031307	integral component of mitochondrial outer membrane	0.195703	4.88348
MGARP	MGARP	mitochondria-localized glutamic acid-rich protein	6e-82	MGARP	Protein MGARP	GO:0016021	integral component of membrane	0.632289	0.962418
LOC101123401	LOC101123401	immunoglobulin alpha Fc receptor-like	3e-70	FCAR	FCAR	GO:0005886	plasma membrane	0.770985	0.902491
LOC101123401	LOC101123401	immunoglobulin alpha Fc receptor-like	3e-70	FCAR	FCAR	GO:0016020	membrane	0.839553	0.889252
LOC101123401	LOC101123401	immunoglobulin alpha Fc receptor-like	3e-70	FCAR	FCAR	GO:0005887	integral component of plasma membrane	0.228694	1.23574
LOC101123401	LOC101123401	immunoglobulin alpha Fc receptor-like	3e-70	FCAR	FCAR	GO:0005576	extracellular region	1.06556e-05	2.04658
LOC101123401	LOC101123401	immunoglobulin alpha Fc receptor-like	3e-70	FCAR	FCAR	GO:0016021	integral component of membrane	0.632289	0.962418
DOCK3	DOCK3	dedicator of cytokinesis 3	0	DOCK3	DOCK3 protein	GO:0005737	cytoplasm	0.977017	0.759483
LOC101121298	LOC101121298	cathepsin G-like	1e-81	CTSG	Cathepsin G	GO:0005886	plasma membrane	0.770985	0.902491
LOC101121298	LOC101121298	cathepsin G-like	1e-81	CTSG	Cathepsin G	GO:0009986	cell surface	0.115375	1.62783
LOC101121298	LOC101121298	cathepsin G-like	1e-81	CTSG	Cathepsin G	GO:0005576	extracellular region	1.06556e-05	2.04658
LOC101121298	LOC101121298	cathepsin G-like	1e-81	CTSG	Cathepsin G	GO:0005615	extracellular space	0.00133761	2.08795
LOC101121298	LOC101121298	cathepsin G-like	1e-81	CTSG	Cathepsin G	GO:0031012	extracellular matrix	0.0134689	2.67588
LOC101121298	LOC101121298	cathepsin G-like	1e-81	CTSG	Cathepsin G	GO:0030141	secretory granule	0.00142296	5.29534
ROPN1L	ROPN1L	rhophilin associated tail protein 1-like	2e-112	ROPN1L	Ropporin-1-like protein	GO:0005737	cytoplasm	0.977017	0.759483
ROPN1L	ROPN1L	rhophilin associated tail protein 1-like	2e-112	ROPN1L	Ropporin-1-like protein	GO:0031514	motile cilium	0.442803	1.7441
THEM5	THEM5	thioesterase superfamily member 5	4e-104	THEM5	Acyl-coenzyme A thioesterase THEM5	GO:0005739	mitochondrion	0.905361	0.738057
THEM5	THEM5	thioesterase superfamily member 5	4e-104	THEM5	Acyl-coenzyme A thioesterase THEM5	GO:0005759	mitochondrial matrix	0.83636	0.612989
RIN3	RIN3	Ras and Rab interactor 3	0	RIN3	RIN3 protein	GO:0005737	cytoplasm	0.977017	0.759483
RIN3	RIN3	Ras and Rab interactor 3	0	RIN3	RIN3 protein	GO:0016023	cytoplasmic membrane-bounded vesicle	0.861894	0.505187
RIN3	RIN3	Ras and Rab interactor 3	0	RIN3	RIN3 protein	GO:0031410	cytoplasmic vesicle	0.594222	0.961735
RIN3	RIN3	Ras and Rab interactor 3	0	RIN3	RIN3 protein	GO:0005769	early endosome	0.885672	0.460705
RIN3	RIN3	Ras and Rab interactor 3	0	RIN3	RIN3 protein	GO:0005768	endosome	0.632202	0.923347

## Sheet: DownGO2Gene
GOID	GOTerm	QueryID	Symbol	Description	P-Value	FDR	Enrichment
GO:0005576	extracellular region	VSTM1	VSTM1	V-set and transmembrane domain containing 1	1.06556e-05	0.00185408	2.04658
GO:0005576	extracellular region	IHH	IHH	Indian hedgehog	1.06556e-05	0.00185408	2.04658
GO:0005576	extracellular region	FAM19A4	FAM19A4	family with sequence similarity 19 (chemokine (C-C motif)-like), member A4	1.06556e-05	0.00185408	2.04658
GO:0005576	extracellular region	RNASE1	RNASE1	Ribonuclease pancreatic	1.06556e-05	0.00185408	2.04658
GO:0005576	extracellular region	TRH	TRH	Thyrotropin-releasing hormone	1.06556e-05	0.00185408	2.04658
GO:0005576	extracellular region	LOC100101238	LOC100101238	Regakine 1-like protein	1.06556e-05	0.00185408	2.04658
GO:0005576	extracellular region	IL6	IL6	Interleukin-6	1.06556e-05	0.00185408	2.04658
GO:0005576	extracellular region	CDKN3	CDKN3	cyclin-dependent kinase inhibitor 3	1.06556e-05	0.00185408	2.04658
GO:0005576	extracellular region	CCL27	CCL27	chemokine (C-C motif) ligand 27	1.06556e-05	0.00185408	2.04658
GO:0005576	extracellular region	FGF22	FGF22	fibroblast growth factor 22	1.06556e-05	0.00185408	2.04658
GO:0005576	extracellular region	KLK13	KLK13	kallikrein-related peptidase 13	1.06556e-05	0.00185408	2.04658
GO:0005576	extracellular region	LOC101116991	LOC101116991	ribonuclease K6-like	1.06556e-05	0.00185408	2.04658
GO:0005576	extracellular region	HTRA3	HTRA3	HtrA serine peptidase 3	1.06556e-05	0.00185408	2.04658
GO:0005576	extracellular region	DEFB123	DEFB123	defensin, beta 123	1.06556e-05	0.00185408	2.04658
GO:0005576	extracellular region	ADAMTS5	ADAMTS5	ADAM metallopeptidase with thrombospondin type 1 motif, 5	1.06556e-05	0.00185408	2.04658
GO:0005576	extracellular region	FUCA2	FUCA2	fucosidase, alpha-L- 2, plasma	1.06556e-05	0.00185408	2.04658
GO:0005576	extracellular region	LOC101115386	LOC101115386	histone H3.3C-like	1.06556e-05	0.00185408	2.04658
GO:0005576	extracellular region	LOC101122351	LOC101122351	prolactin-inducible protein homolog	1.06556e-05	0.00185408	2.04658
GO:0005576	extracellular region	GREM1	GREM1	gremlin 1	1.06556e-05	0.00185408	2.04658
GO:0005576	extracellular region	WNT5B	WNT5B	wingless-type MMTV integration site family, member 5B	1.06556e-05	0.00185408	2.04658
GO:0005576	extracellular region	IL17RB	IL17RB	interleukin 17 receptor B	1.06556e-05	0.00185408	2.04658
GO:0005576	extracellular region	LOC101105883	LOC101105883	interferon omega-1-like	1.06556e-05	0.00185408	2.04658
GO:0005576	extracellular region	TFF3	TFF3	trefoil factor 3 (intestinal)	1.06556e-05	0.00185408	2.04658
GO:0005576	extracellular region	OTOA	OTOA	otoancorin	1.06556e-05	0.00185408	2.04658
GO:0005576	extracellular region	LOC101108413	LOC101108413	phospholipase A2 inhibitor and Ly6/PLAUR domain-containing protein-like	1.06556e-05	0.00185408	2.04658
GO:0005576	extracellular region	PLA2G1B	PLA2G1B	Phospholipase A2	1.06556e-05	0.00185408	2.04658
GO:0005576	extracellular region	CCL25	CCL25	Chemokine ligand 25	1.06556e-05	0.00185408	2.04658
GO:0005576	extracellular region	RETN	RETN	resistin	1.06556e-05	0.00185408	2.04658
GO:0005576	extracellular region	AMH	AMH	Anti-Mullerian hormone	1.06556e-05	0.00185408	2.04658
GO:0005576	extracellular region	PAI-1	PAI-1	Plasminogen activator inhibitor type 1	1.06556e-05	0.00185408	2.04658
GO:0005576	extracellular region	LOC101111303	LOC101111303	c-C motif chemokine 3-like	1.06556e-05	0.00185408	2.04658
GO:0005576	extracellular region	FSTL3	FSTL3	follistatin-like 3 (secreted glycoprotein)	1.06556e-05	0.00185408	2.04658
GO:0005576	extracellular region	EDN2	EDN2	endothelin 2	1.06556e-05	0.00185408	2.04658
GO:0005576	extracellular region	CLPS	CLPS	colipase, pancreatic	1.06556e-05	0.00185408	2.04658
GO:0005576	extracellular region	QRFP	QRFP	Pyroglutamylated RFamide prepropeptide	1.06556e-05	0.00185408	2.04658
GO:0005576	extracellular region	COL4A2	COL4A2	collagen, type IV, alpha 2	1.06556e-05	0.00185408	2.04658
GO:0005576	extracellular region	RTBDN	RTBDN	retbindin	1.06556e-05	0.00185408	2.04658
GO:0005576	extracellular region	FCER2	FCER2	Fc fragment of IgE, low affinity II, receptor for (CD23)	1.06556e-05	0.00185408	2.04658
GO:0005576	extracellular region	LOC101101850	LOC101101850	uncharacterized LOC101101850	1.06556e-05	0.00185408	2.04658
GO:0005576	extracellular region	PRSS37	PRSS37	protease, serine, 37	1.06556e-05	0.00185408	2.04658
GO:0005576	extracellular region	AGR2	AGR2	anterior gradient 2 homolog (Xenopus laevis)	1.06556e-05	0.00185408	2.04658
GO:0005576	extracellular region	C3H22orf46	C3H22orf46	chromosome 3 open reading frame, human C22orf46	1.06556e-05	0.00185408	2.04658
GO:0005576	extracellular region	A1BG	A1BG	alpha-1-B glycoprotein	1.06556e-05	0.00185408	2.04658
GO:0005576	extracellular region	LOC101103872	LOC101103872	interferon alpha-14-like	1.06556e-05	0.00185408	2.04658
GO:0005576	extracellular region	LOC101116641	LOC101116641	killer cell lectin-like receptor 6-like	1.06556e-05	0.00185408	2.04658
GO:0005576	extracellular region	PF4	PF4	Platelet factor 4	1.06556e-05	0.00185408	2.04658
GO:0005576	extracellular region	CTF1	CTF1	cardiotrophin 1	1.06556e-05	0.00185408	2.04658
GO:0005576	extracellular region	CDSN	CDSN	Corneodesmosome protein	1.06556e-05	0.00185408	2.04658
GO:0005576	extracellular region	LOC101106789	LOC101106789	phospholipase A2 inhibitor and Ly6/PLAUR domain-containing protein-like	1.06556e-05	0.00185408	2.04658
GO:0005576	extracellular region	TFF2	TFF2	trefoil factor 2	1.06556e-05	0.00185408	2.04658
GO:0005576	extracellular region	SOD3	SOD3	superoxide dismutase 3, extracellular	1.06556e-05	0.00185408	2.04658
GO:0005576	extracellular region	LOC101123401	LOC101123401	immunoglobulin alpha Fc receptor-like	1.06556e-05	0.00185408	2.04658
GO:0005576	extracellular region	LOC101121298	LOC101121298	cathepsin G-like	1.06556e-05	0.00185408	2.04658
GO:0005615	extracellular space	VSTM1	VSTM1	V-set and transmembrane domain containing 1	0.00133761	0.0825319	2.08795
GO:0005615	extracellular space	IHH	IHH	Indian hedgehog	0.00133761	0.0825319	2.08795
GO:0005615	extracellular space	LOC100101238	LOC100101238	Regakine 1-like protein	0.00133761	0.0825319	2.08795
GO:0005615	extracellular space	IL6	IL6	Interleukin-6	0.00133761	0.0825319	2.08795
GO:0005615	extracellular space	CCL27	CCL27	chemokine (C-C motif) ligand 27	0.00133761	0.0825319	2.08795
GO:0005615	extracellular space	FGF22	FGF22	fibroblast growth factor 22	0.00133761	0.0825319	2.08795
GO:0005615	extracellular space	KLK13	KLK13	kallikrein-related peptidase 13	0.00133761	0.0825319	2.08795
GO:0005615	extracellular space	GREM1	GREM1	gremlin 1	0.00133761	0.0825319	2.08795
GO:0005615	extracellular space	WNT5B	WNT5B	wingless-type MMTV integration site family, member 5B	0.00133761	0.0825319	2.08795
GO:0005615	extracellular space	LOC101105883	LOC101105883	interferon omega-1-like	0.00133761	0.0825319	2.08795
GO:0005615	extracellular space	PLA2G1B	PLA2G1B	Phospholipase A2	0.00133761	0.0825319	2.08795
GO:0005615	extracellular space	CCL25	CCL25	Chemokine ligand 25	0.00133761	0.0825319	2.08795
GO:0005615	extracellular space	RETN	RETN	resistin	0.00133761	0.0825319	2.08795
GO:0005615	extracellular space	AMH	AMH	Anti-Mullerian hormone	0.00133761	0.0825319	2.08795
GO:0005615	extracellular space	PAI-1	PAI-1	Plasminogen activator inhibitor type 1	0.00133761	0.0825319	2.08795
GO:0005615	extracellular space	LOC101111303	LOC101111303	c-C motif chemokine 3-like	0.00133761	0.0825319	2.08795
GO:0005615	extracellular space	FSTL3	FSTL3	follistatin-like 3 (secreted glycoprotein)	0.00133761	0.0825319	2.08795
GO:0005615	extracellular space	EDN2	EDN2	endothelin 2	0.00133761	0.0825319	2.08795
GO:0005615	extracellular space	LOC101103872	LOC101103872	interferon alpha-14-like	0.00133761	0.0825319	2.08795
GO:0005615	extracellular space	PF4	PF4	Platelet factor 4	0.00133761	0.0825319	2.08795
GO:0005615	extracellular space	CTF1	CTF1	cardiotrophin 1	0.00133761	0.0825319	2.08795
GO:0005615	extracellular space	TFF2	TFF2	trefoil factor 2	0.00133761	0.0825319	2.08795
GO:0005615	extracellular space	SOD3	SOD3	superoxide dismutase 3, extracellular	0.00133761	0.0825319	2.08795
GO:0005615	extracellular space	LOC101121298	LOC101121298	cathepsin G-like	0.00133761	0.0825319	2.08795
GO:0030141	secretory granule	TRH	TRH	Thyrotropin-releasing hormone	0.00142296	0.0825319	5.29534
GO:0030141	secretory granule	KLK13	KLK13	kallikrein-related peptidase 13	0.00142296	0.0825319	5.29534
GO:0030141	secretory granule	TFF3	TFF3	trefoil factor 3 (intestinal)	0.00142296	0.0825319	5.29534
GO:0030141	secretory granule	PLA2G1B	PLA2G1B	Phospholipase A2	0.00142296	0.0825319	5.29534
GO:0030141	secretory granule	FSTL3	FSTL3	follistatin-like 3 (secreted glycoprotein)	0.00142296	0.0825319	5.29534
GO:0030141	secretory granule	LOC101121298	LOC101121298	cathepsin G-like	0.00142296	0.0825319	5.29534
GO:0031012	extracellular matrix	IHH	IHH	Indian hedgehog	0.0134689	0.467487	2.67588
GO:0031012	extracellular matrix	ADAMTS5	ADAMTS5	ADAM metallopeptidase with thrombospondin type 1 motif, 5	0.0134689	0.467487	2.67588
GO:0031012	extracellular matrix	WNT5B	WNT5B	wingless-type MMTV integration site family, member 5B	0.0134689	0.467487	2.67588
GO:0031012	extracellular matrix	PAI-1	PAI-1	Plasminogen activator inhibitor type 1	0.0134689	0.467487	2.67588
GO:0031012	extracellular matrix	COL4A2	COL4A2	collagen, type IV, alpha 2	0.0134689	0.467487	2.67588
GO:0031012	extracellular matrix	NAV2	NAV2	neuron navigator 2	0.0134689	0.467487	2.67588
GO:0031012	extracellular matrix	SOD3	SOD3	superoxide dismutase 3, extracellular	0.0134689	0.467487	2.67588
GO:0031012	extracellular matrix	LOC101121298	LOC101121298	cathepsin G-like	0.0134689	0.467487	2.67588
GO:0031594	neuromuscular junction	MUSK	MUSK	muscle, skeletal, receptor tyrosine kinase	0.023203	0.467487	5.2323
GO:0031594	neuromuscular junction	NEFM	NEFM	neurofilament, medium polypeptide	0.023203	0.467487	5.2323
GO:0031594	neuromuscular junction	RAPSN	RAPSN	receptor-associated protein of the synapse	0.023203	0.467487	5.2323
GO:0000786	nucleosome	LOC101115386	LOC101115386	histone H3.3C-like	0.0247909	0.467487	3.80531
GO:0000786	nucleosome	TNP1	TNP1	Spermatid nuclear transition protein 1	0.0247909	0.467487	3.80531
GO:0000786	nucleosome	LOC101112356	LOC101112356	histone H1t-like	0.0247909	0.467487	3.80531
GO:0000786	nucleosome	LOC101117912	LOC101117912	histone H2B type W-T-like	0.0247909	0.467487	3.80531
GO:0035985	senescence-associated heterochromatin focus	HMGA1	HMGA1	high mobility group AT-hook 1	0.026867	0.467487	73.2522
GO:0032579	apical lamina of hyaline layer	TFF3	TFF3	trefoil factor 3 (intestinal)	0.026867	0.467487	73.2522
GO:0032996	Bcl3-Bcl10 complex	BCL3	BCL3	B-cell CLL/lymphoma 3	0.026867	0.467487	73.2522
GO:0044302	dentate gyrus mossy fiber	MAPK8IP1	MAPK8IP1	mitogen-activated protein kinase 8 interacting protein 1	0.026867	0.467487	73.2522
GO:0033257	Bcl3/NF-kappaB2 complex	BCL3	BCL3	B-cell CLL/lymphoma 3	0.0400275	0.562777	36.6261
GO:0035355	Toll-like receptor 2-Toll-like receptor 6 protein complex	TLR2	TLR2	Toll-like receptor 2	0.0400275	0.562777	36.6261
GO:0005758	mitochondrial intermembrane space	LOC101121036	LOC101121036	cytochrome c oxidase subunit 6B2-like	0.0502047	0.562777	3.78891
GO:0005758	mitochondrial intermembrane space	LOC101118450	LOC101118450	cytochrome c, somatic-like	0.0502047	0.562777	3.78891
GO:0005758	mitochondrial intermembrane space	LOC101103784	LOC101103784	cytochrome c 2-like	0.0502047	0.562777	3.78891
GO:0005896	interleukin-6 receptor complex	IL6	IL6	Interleukin-6	0.0530092	0.562777	24.4174
GO:0044294	dendritic growth cone	MAPK8IP1	MAPK8IP1	mitogen-activated protein kinase 8 interacting protein 1	0.0530092	0.562777	24.4174
GO:0035354	Toll-like receptor 1-Toll-like receptor 2 protein complex	TLR2	TLR2	Toll-like receptor 2	0.0530092	0.562777	24.4174
GO:0016323	basolateral plasma membrane	CAV1	CAV1	Caveolin-1	0.0573878	0.562777	2.49157
GO:0016323	basolateral plasma membrane	AQP9	AQP9	Aquaporin 9	0.0573878	0.562777	2.49157
GO:0016323	basolateral plasma membrane	AJAP1	AJAP1	adherens junctions associated protein 1	0.0573878	0.562777	2.49157
GO:0016323	basolateral plasma membrane	LOC443411	LOC443411	Sodium/potassium-transporting ATPase subunit gamma	0.0573878	0.562777	2.49157
GO:0016323	basolateral plasma membrane	AQP4	AQP4	Aquaporin 4 M23 isoform	0.0573878	0.562777	2.49157
GO:0000159	protein phosphatase type 2A complex	LOC101118450	LOC101118450	cytochrome c, somatic-like	0.0621392	0.562777	5.2323
GO:0000159	protein phosphatase type 2A complex	LOC101103784	LOC101103784	cytochrome c 2-like	0.0621392	0.562777	5.2323
GO:0097059	CNTFR-CLCF1 complex	LOC100885760	LOC100885760	Ciliary neurotrophic factor receptor	0.0658146	0.562777	18.313
GO:0030061	mitochondrial crista	LOC101121036	LOC101121036	cytochrome c oxidase subunit 6B2-like	0.0784461	0.562777	14.6504
GO:0005587	collagen type IV	COL4A2	COL4A2	collagen, type IV, alpha 2	0.0784461	0.562777	14.6504
GO:0044291	cell-cell contact zone	TIAM1	TIAM1	T-cell lymphoma invasion and metastasis 1	0.0784461	0.562777	14.6504
GO:0031090	organelle membrane	LOC101105114	LOC101105114	cytochrome P450 4B1-like	0.0813776	0.562777	2.52594
GO:0031090	organelle membrane	LOC100037702	LOC100037702	Transmembrane 7 superfamily member 2	0.0813776	0.562777	2.52594
GO:0031090	organelle membrane	CYB5A	CYB5A	Cytochrome b5	0.0813776	0.562777	2.52594
GO:0031090	organelle membrane	SRD5A2	SRD5A2	Steroid-5-alpha-reductase alpha polypeptide 2	0.0813776	0.562777	2.52594
GO:0031428	box C/D snoRNP complex	LOC101104762	LOC101104762	NHP2-like protein 1-like	0.0909061	0.562777	12.2087
GO:0005882	intermediate filament	KRT86	KRT86	keratin 86	0.0932061	0.562777	2.40171
GO:0005882	intermediate filament	KRT222	KRT222	keratin 222	0.0932061	0.562777	2.40171
GO:0005882	intermediate filament	KRT5	KRT5	Keratin 5	0.0932061	0.562777	2.40171
GO:0005882	intermediate filament	NEFM	NEFM	neurofilament, medium polypeptide	0.0932061	0.562777	2.40171
GO:0070469	respiratory chain	LOC101115589	LOC101115589	cytochrome b-c1 complex subunit 6, mitochondrial-like	0.0951729	0.562777	2.85398
GO:0070469	respiratory chain	LOC101118450	LOC101118450	cytochrome c, somatic-like	0.0951729	0.562777	2.85398
GO:0070469	respiratory chain	LOC101103784	LOC101103784	cytochrome c 2-like	0.0951729	0.562777	2.85398
GO:0031045	dense core granule	LOC101122301	LOC101122301	uncharacterized LOC101122301	0.103197	0.562777	10.4646
GO:0031225	anchored component of membrane	BST1	BST1	bone marrow stromal cell antigen 1	0.105792	0.562777	2.28913
GO:0031225	anchored component of membrane	ULBP3	ULBP3	UL16 binding protein 3	0.105792	0.562777	2.28913
GO:0031225	anchored component of membrane	OTOA	OTOA	otoancorin	0.105792	0.562777	2.28913
GO:0031225	anchored component of membrane	LOC100885760	LOC100885760	Ciliary neurotrophic factor receptor	0.105792	0.562777	2.28913
GO:0043231	intracellular membrane-bounded organelle	LOC101105114	LOC101105114	cytochrome P450 4B1-like	0.108626	0.562777	1.56461
GO:0043231	intracellular membrane-bounded organelle	ASCL3	ASCL3	achaete-scute complex homolog 3 (Drosophila)	0.108626	0.562777	1.56461
GO:0043231	intracellular membrane-bounded organelle	DHCR7	DHCR7	7-dehydrocholesterol reductase	0.108626	0.562777	1.56461
GO:0043231	intracellular membrane-bounded organelle	AQP9	AQP9	Aquaporin 9	0.108626	0.562777	1.56461
GO:0043231	intracellular membrane-bounded organelle	FOSL1	FOSL1	FOS-like antigen 1	0.108626	0.562777	1.56461
GO:0043231	intracellular membrane-bounded organelle	LOC100037702	LOC100037702	Transmembrane 7 superfamily member 2	0.108626	0.562777	1.56461
GO:0043231	intracellular membrane-bounded organelle	GPRC5A	GPRC5A	G protein-coupled receptor, family C, group 5, member A	0.108626	0.562777	1.56461
GO:0043231	intracellular membrane-bounded organelle	LOC443411	LOC443411	Sodium/potassium-transporting ATPase subunit gamma	0.108626	0.562777	1.56461
GO:0043231	intracellular membrane-bounded organelle	FHIT	FHIT	Fragile histidine triad protein	0.108626	0.562777	1.56461
GO:0043231	intracellular membrane-bounded organelle	CYB5A	CYB5A	Cytochrome b5	0.108626	0.562777	1.56461
GO:0043231	intracellular membrane-bounded organelle	SRD5A2	SRD5A2	Steroid-5-alpha-reductase alpha polypeptide 2	0.108626	0.562777	1.56461
GO:0009897	external side of plasma membrane	IL6	IL6	Interleukin-6	0.108829	0.562777	2.03478
GO:0009897	external side of plasma membrane	TLR2	TLR2	Toll-like receptor 2	0.108829	0.562777	2.03478
GO:0009897	external side of plasma membrane	FCER2	FCER2	Fc fragment of IgE, low affinity II, receptor for (CD23)	0.108829	0.562777	2.03478
GO:0009897	external side of plasma membrane	AQP4	AQP4	Aquaporin 4 M23 isoform	0.108829	0.562777	2.03478
GO:0009897	external side of plasma membrane	FCRL6	FCRL6	Fc receptor-like 6	0.108829	0.562777	2.03478
GO:0033162	melanosome membrane	SLC45A2	SLC45A2	solute carrier family 45, member 2	0.115321	0.562777	9.15652
GO:0005861	troponin complex	TNNI3	TNNI3	troponin I type 3 (cardiac)	0.115321	0.562777	9.15652
GO:0009986	cell surface	FGF22	FGF22	fibroblast growth factor 22	0.115375	0.562777	1.62783
GO:0009986	cell surface	IGSF5	IGSF5	immunoglobulin superfamily, member 5	0.115375	0.562777	1.62783
GO:0009986	cell surface	GREM1	GREM1	gremlin 1	0.115375	0.562777	1.62783
GO:0009986	cell surface	WNT5B	WNT5B	wingless-type MMTV integration site family, member 5B	0.115375	0.562777	1.62783
GO:0009986	cell surface	TLR2	TLR2	Toll-like receptor 2	0.115375	0.562777	1.62783
GO:0009986	cell surface	IL17RB	IL17RB	interleukin 17 receptor B	0.115375	0.562777	1.62783
GO:0009986	cell surface	PLA2G1B	PLA2G1B	Phospholipase A2	0.115375	0.562777	1.62783
GO:0009986	cell surface	TIGIT	TIGIT	T cell immunoreceptor with Ig and ITIM domains	0.115375	0.562777	1.62783
GO:0009986	cell surface	LOC101121298	LOC101121298	cathepsin G-like	0.115375	0.562777	1.62783
GO:0044306	neuron projection terminus	FSTL3	FSTL3	follistatin-like 3 (secreted glycoprotein)	0.12728	0.562777	8.13913
GO:0031988	membrane-bounded vesicle	SLC47A1	SLC47A1	solute carrier family 47, member 1	0.12728	0.562777	8.13913
GO:0019898	extrinsic component of membrane	BST1	BST1	bone marrow stromal cell antigen 1	0.133117	0.562777	3.25565
GO:0019898	extrinsic component of membrane	LOC100885760	LOC100885760	Ciliary neurotrophic factor receptor	0.133117	0.562777	3.25565
GO:0048471	perinuclear region of cytoplasm	CAV1	CAV1	Caveolin-1	0.135379	0.562777	1.52609
GO:0048471	perinuclear region of cytoplasm	LOC101122301	LOC101122301	uncharacterized LOC101122301	0.135379	0.562777	1.52609
GO:0048471	perinuclear region of cytoplasm	CDKN3	CDKN3	cyclin-dependent kinase inhibitor 3	0.135379	0.562777	1.52609
GO:0048471	perinuclear region of cytoplasm	PACSIN1	PACSIN1	protein kinase C and casein kinase substrate in neurons 1	0.135379	0.562777	1.52609
GO:0048471	perinuclear region of cytoplasm	MAPK8IP1	MAPK8IP1	mitogen-activated protein kinase 8 interacting protein 1	0.135379	0.562777	1.52609
GO:0048471	perinuclear region of cytoplasm	USP2	USP2	ubiquitin specific peptidase 2	0.135379	0.562777	1.52609
GO:0048471	perinuclear region of cytoplasm	SPATA32	SPATA32	spermatogenesis associated 32	0.135379	0.562777	1.52609
GO:0048471	perinuclear region of cytoplasm	STMN2	STMN2	stathmin-like 2	0.135379	0.562777	1.52609
GO:0048471	perinuclear region of cytoplasm	BCL3	BCL3	B-cell CLL/lymphoma 3	0.135379	0.562777	1.52609
GO:0048471	perinuclear region of cytoplasm	MT1E	MT1E	metallothionein 1E	0.135379	0.562777	1.52609
GO:0005890	sodium:potassium-exchanging ATPase complex	LOC443411	LOC443411	Sodium/potassium-transporting ATPase subunit gamma	0.139077	0.562777	7.32522
GO:0000940	condensed chromosome outer kinetochore	SKA2	SKA2	spindle and kinetochore associated complex subunit 2	0.139077	0.562777	7.32522
GO:0005750	mitochondrial respiratory chain complex III	LOC101115589	LOC101115589	cytochrome b-c1 complex subunit 6, mitochondrial-like	0.139077	0.562777	7.32522
GO:0030137	COPI-coated vesicle	PACSIN1	PACSIN1	protein kinase C and casein kinase substrate in neurons 1	0.139077	0.562777	7.32522
GO:0005883	neurofilament	NEFM	NEFM	neurofilament, medium polypeptide	0.139077	0.562777	7.32522
GO:0016460	myosin II complex	LOC101109186	LOC101109186	myosin regulatory light polypeptide 9-like	0.139077	0.562777	7.32522
GO:0035102	PRC1 complex	CBX8	CBX8	chromobox homolog 8	0.150714	0.566955	6.65929
GO:0043292	contractile fiber	TNNI3	TNNI3	troponin I type 3 (cardiac)	0.150714	0.566955	6.65929
GO:0044295	axonal growth cone	MAPK8IP1	MAPK8IP1	mitogen-activated protein kinase 8 interacting protein 1	0.150714	0.566955	6.65929
GO:0031093	platelet alpha granule lumen	PAI-1	PAI-1	Plasminogen activator inhibitor type 1	0.161157	0.566955	2.87263
GO:0031093	platelet alpha granule lumen	PF4	PF4	Platelet factor 4	0.161157	0.566955	2.87263
GO:0005916	fascia adherens	XIRP1	XIRP1	xin actin-binding repeat containing 1	0.162193	0.566955	6.10435
GO:0002080	acrosomal membrane	CAV1	CAV1	Caveolin-1	0.162193	0.566955	6.10435
GO:0043005	neuron projection	LOC101122301	LOC101122301	uncharacterized LOC101122301	0.165031	0.566955	1.76087
GO:0043005	neuron projection	FOSL1	FOSL1	FOS-like antigen 1	0.165031	0.566955	1.76087
GO:0043005	neuron projection	PACSIN1	PACSIN1	protein kinase C and casein kinase substrate in neurons 1	0.165031	0.566955	1.76087
GO:0043005	neuron projection	MAPK8IP1	MAPK8IP1	mitogen-activated protein kinase 8 interacting protein 1	0.165031	0.566955	1.76087
GO:0043005	neuron projection	NEFM	NEFM	neurofilament, medium polypeptide	0.165031	0.566955	1.76087
GO:0030054	cell junction	LOC101122301	LOC101122301	uncharacterized LOC101122301	0.166177	0.566955	1.40196
GO:0030054	cell junction	FAIM2	FAIM2	Fas apoptotic inhibitory molecule 2	0.166177	0.566955	1.40196
GO:0030054	cell junction	IGSF5	IGSF5	immunoglobulin superfamily, member 5	0.166177	0.566955	1.40196
GO:0030054	cell junction	MUSK	MUSK	muscle, skeletal, receptor tyrosine kinase	0.166177	0.566955	1.40196
GO:0030054	cell junction	BVES	BVES	blood vessel epicardial substance	0.166177	0.566955	1.40196
GO:0030054	cell junction	AJAP1	AJAP1	adherens junctions associated protein 1	0.166177	0.566955	1.40196
GO:0030054	cell junction	PACSIN1	PACSIN1	protein kinase C and casein kinase substrate in neurons 1	0.166177	0.566955	1.40196
GO:0030054	cell junction	GJB4	GJB4	gap junction protein, beta 4, 30.3kDa	0.166177	0.566955	1.40196
GO:0030054	cell junction	TRIM9	TRIM9	tripartite motif containing 9	0.166177	0.566955	1.40196
GO:0030054	cell junction	TIAM1	TIAM1	T-cell lymphoma invasion and metastasis 1	0.166177	0.566955	1.40196
GO:0030054	cell junction	XIRP1	XIRP1	xin actin-binding repeat containing 1	0.166177	0.566955	1.40196
GO:0030054	cell junction	RAPSN	RAPSN	receptor-associated protein of the synapse	0.166177	0.566955	1.40196
GO:0001533	cornified envelope	CDSN	CDSN	Corneodesmosome protein	0.173516	0.580611	5.63478
GO:0001673	male germ cell nucleus	TNP1	TNP1	Spermatid nuclear transition protein 1	0.184685	0.592626	5.2323
GO:0005614	interstitial matrix	NAV2	NAV2	neuron navigator 2	0.195703	0.592626	4.88348
GO:0031307	integral component of mitochondrial outer membrane	MGARP	MGARP	mitochondria-localized glutamic acid-rich protein	0.195703	0.592626	4.88348
GO:0005859	muscle myosin complex	LOC101109186	LOC101109186	myosin regulatory light polypeptide 9-like	0.195703	0.592626	4.88348
GO:0031235	intrinsic component of the cytoplasmic side of the plasma membrane	RASAL1	RASAL1	RAS protein activator like 1 (GAP1 like)	0.195703	0.592626	4.88348
GO:0005811	lipid particle	CAV1	CAV1	Caveolin-1	0.199921	0.592626	2.48312
GO:0005811	lipid particle	FABP4	FABP4	Adipocyte fatty acid-binding protein 4	0.199921	0.592626	2.48312
GO:0005788	endoplasmic reticulum lumen	GLT25D2	GLT25D2	glycosyltransferase 25 domain containing 2	0.205792	0.592626	1.7441
GO:0005788	endoplasmic reticulum lumen	WNT5B	WNT5B	wingless-type MMTV integration site family, member 5B	0.205792	0.592626	1.7441
GO:0005788	endoplasmic reticulum lumen	COL4A2	COL4A2	collagen, type IV, alpha 2	0.205792	0.592626	1.7441
GO:0005788	endoplasmic reticulum lumen	PACS2	PACS2	phosphofurin acidic cluster sorting protein 2	0.205792	0.592626	1.7441
GO:0031088	platelet dense granule membrane	LOC101107030	LOC101107030	multidrug resistance-associated protein 4-like	0.206571	0.592626	4.57826
GO:0045095	keratin filament	KRT86	KRT86	keratin 86	0.209779	0.592626	2.40171
GO:0045095	keratin filament	KRT5	KRT5	Keratin 5	0.209779	0.592626	2.40171
GO:0005762	mitochondrial large ribosomal subunit	NSUN4	NSUN4	NOP2/Sun domain family, member 4	0.217292	0.592626	4.30895
GO:0005666	DNA-directed RNA polymerase III complex	LOC101116846	LOC101116846	DNA-directed RNA polymerase III subunit RPC6-like	0.217292	0.592626	4.30895
GO:0030425	dendrite	WFS1	WFS1	Wolfram syndrome 1 (wolframin)	0.217977	0.592626	1.58554
GO:0030425	dendrite	PEX5L	PEX5L	peroxisomal biogenesis factor 5-like	0.217977	0.592626	1.58554
GO:0030425	dendrite	TRIM9	TRIM9	tripartite motif containing 9	0.217977	0.592626	1.58554
GO:0030425	dendrite	MAPK8IP1	MAPK8IP1	mitogen-activated protein kinase 8 interacting protein 1	0.217977	0.592626	1.58554
GO:0030425	dendrite	KCNIP1	KCNIP1	Kv channel interacting protein 1	0.217977	0.592626	1.58554
GO:0016324	apical plasma membrane	CAV1	CAV1	Caveolin-1	0.22281	0.593923	1.57194
GO:0016324	apical plasma membrane	LOC101122351	LOC101122351	prolactin-inducible protein homolog	0.22281	0.593923	1.57194
GO:0016324	apical plasma membrane	OTOA	OTOA	otoancorin	0.22281	0.593923	1.57194
GO:0016324	apical plasma membrane	AJAP1	AJAP1	adherens junctions associated protein 1	0.22281	0.593923	1.57194
GO:0016324	apical plasma membrane	PLB1	PLB1	phospholipase B1	0.22281	0.593923	1.57194
GO:0005746	mitochondrial respiratory chain	LOC101115589	LOC101115589	cytochrome b-c1 complex subunit 6, mitochondrial-like	0.227867	0.593923	4.06957
GO:0005887	integral component of plasma membrane	CD84	CD84	CD84 molecule	0.228694	0.593923	1.23574
GO:0005887	integral component of plasma membrane	CAV1	CAV1	Caveolin-1	0.228694	0.593923	1.23574
GO:0005887	integral component of plasma membrane	AQP9	AQP9	Aquaporin 9	0.228694	0.593923	1.23574
GO:0005887	integral component of plasma membrane	MUSK	MUSK	muscle, skeletal, receptor tyrosine kinase	0.228694	0.593923	1.23574
GO:0005887	integral component of plasma membrane	STX1B	STX1B	Syntaxin-1B	0.228694	0.593923	1.23574
GO:0005887	integral component of plasma membrane	LOC101104164	LOC101104164	CMRF35-like molecule 6-like	0.228694	0.593923	1.23574
GO:0005887	integral component of plasma membrane	TLR2	TLR2	Toll-like receptor 2	0.228694	0.593923	1.23574
GO:0005887	integral component of plasma membrane	IL17RB	IL17RB	interleukin 17 receptor B	0.228694	0.593923	1.23574
GO:0005887	integral component of plasma membrane	LOC100037702	LOC100037702	Transmembrane 7 superfamily member 2	0.228694	0.593923	1.23574
GO:0005887	integral component of plasma membrane	LOC101112292	LOC101112292	killer cell immunoglobulin-like receptor 3DL1-like	0.228694	0.593923	1.23574
GO:0005887	integral component of plasma membrane	GPRC5A	GPRC5A	G protein-coupled receptor, family C, group 5, member A	0.228694	0.593923	1.23574
GO:0005887	integral component of plasma membrane	FCER2	FCER2	Fc fragment of IgE, low affinity II, receptor for (CD23)	0.228694	0.593923	1.23574
GO:0005887	integral component of plasma membrane	LOC101116641	LOC101116641	killer cell lectin-like receptor 6-like	0.228694	0.593923	1.23574
GO:0005887	integral component of plasma membrane	AQP4	AQP4	Aquaporin 4 M23 isoform	0.228694	0.593923	1.23574
GO:0005887	integral component of plasma membrane	CD1A	CD1A	CD1a molecule	0.228694	0.593923	1.23574
GO:0005887	integral component of plasma membrane	CCR9	CCR9	C-C chemokine receptor type 9	0.228694	0.593923	1.23574
GO:0005887	integral component of plasma membrane	KLRC2	KLRC2	killer cell lectin-like receptor subfamily C, member 2	0.228694	0.593923	1.23574
GO:0005887	integral component of plasma membrane	LOC101123401	LOC101123401	immunoglobulin alpha Fc receptor-like	0.228694	0.593923	1.23574
GO:0046658	anchored component of plasma membrane	ULBP3	ULBP3	UL16 binding protein 3	0.238299	0.609765	3.85538
GO:0005911	cell-cell junction	TIAM1	TIAM1	T-cell lymphoma invasion and metastasis 1	0.243647	0.614413	1.78664
GO:0005911	cell-cell junction	AQP4	AQP4	Aquaporin 4 M23 isoform	0.243647	0.614413	1.78664
GO:0005911	cell-cell junction	CDSN	CDSN	Corneodesmosome protein	0.243647	0.614413	1.78664
GO:0005922	connexon complex	GJB4	GJB4	gap junction protein, beta 4, 30.3kDa	0.248589	0.616308	3.66261
GO:0045211	postsynaptic membrane	FAIM2	FAIM2	Fas apoptotic inhibitory molecule 2	0.251482	0.616308	1.59244
GO:0045211	postsynaptic membrane	MUSK	MUSK	muscle, skeletal, receptor tyrosine kinase	0.251482	0.616308	1.59244
GO:0045211	postsynaptic membrane	CLSTN2	CLSTN2	calsyntenin 2	0.251482	0.616308	1.59244
GO:0045211	postsynaptic membrane	RAPSN	RAPSN	receptor-associated protein of the synapse	0.251482	0.616308	1.59244
GO:0005874	microtubule	SKA2	SKA2	spindle and kinetochore associated complex subunit 2	0.263807	0.631932	1.4087
GO:0005874	microtubule	KATNAL2	KATNAL2	katanin p60 subunit A-like 2	0.263807	0.631932	1.4087
GO:0005874	microtubule	TUBAL3	TUBAL3	tubulin, alpha-like 3	0.263807	0.631932	1.4087
GO:0005874	microtubule	MTUS2	MTUS2	microtubule associated tumor suppressor candidate 2	0.263807	0.631932	1.4087
GO:0005874	microtubule	TTLL9	TTLL9	tubulin tyrosine ligase-like family, member 9	0.263807	0.631932	1.4087
GO:0005874	microtubule	REEP4	REEP4	receptor accessory protein 4	0.263807	0.631932	1.4087
GO:0045202	synapse	LOC101122301	LOC101122301	uncharacterized LOC101122301	0.267196	0.631932	1.36012
GO:0045202	synapse	FAIM2	FAIM2	Fas apoptotic inhibitory molecule 2	0.267196	0.631932	1.36012
GO:0045202	synapse	MUSK	MUSK	muscle, skeletal, receptor tyrosine kinase	0.267196	0.631932	1.36012
GO:0045202	synapse	PACSIN1	PACSIN1	protein kinase C and casein kinase substrate in neurons 1	0.267196	0.631932	1.36012
GO:0045202	synapse	TRIM9	TRIM9	tripartite motif containing 9	0.267196	0.631932	1.36012
GO:0045202	synapse	MAPK8IP1	MAPK8IP1	mitogen-activated protein kinase 8 interacting protein 1	0.267196	0.631932	1.36012
GO:0045202	synapse	RAPSN	RAPSN	receptor-associated protein of the synapse	0.267196	0.631932	1.36012
GO:0030057	desmosome	CDSN	CDSN	Corneodesmosome protein	0.268753	0.631932	3.32964
GO:0000792	heterochromatin	CBX8	CBX8	chromobox homolog 8	0.27863	0.64005	3.18488
GO:0042383	sarcolemma	ALOX12	ALOX12	arachidonate 12-lipoxygenase	0.279562	0.64005	1.95339
GO:0042383	sarcolemma	AQP4	AQP4	Aquaporin 4 M23 isoform	0.279562	0.64005	1.95339
GO:0031519	PcG protein complex	CBX8	CBX8	chromobox homolog 8	0.288373	0.651648	3.05217
GO:0005640	nuclear outer membrane	DHCR7	DHCR7	7-dehydrocholesterol reductase	0.297984	0.664734	2.93009
GO:0005694	chromosome	SKA2	SKA2	spindle and kinetochore associated complex subunit 2	0.321225	0.70716	1.30419
GO:0005694	chromosome	LOC101115386	LOC101115386	histone H3.3C-like	0.321225	0.70716	1.30419
GO:0005694	chromosome	TNP1	TNP1	Spermatid nuclear transition protein 1	0.321225	0.70716	1.30419
GO:0005694	chromosome	LOC101112356	LOC101112356	histone H1t-like	0.321225	0.70716	1.30419
GO:0005694	chromosome	HMGA1	HMGA1	high mobility group AT-hook 1	0.321225	0.70716	1.30419
GO:0005694	chromosome	LOC101117912	LOC101117912	histone H2B type W-T-like	0.321225	0.70716	1.30419
GO:0030315	T-tubule	AQP4	AQP4	Aquaporin 4 M23 isoform	0.326042	0.70716	2.61615
GO:0000785	chromatin	LOC101118305	LOC101118305	non-histone chromosomal protein HMG-14-like	0.32922	0.70716	1.72358
GO:0000785	chromatin	HMGA1	HMGA1	high mobility group AT-hook 1	0.32922	0.70716	1.72358
GO:0008021	synaptic vesicle	LOC101122301	LOC101122301	uncharacterized LOC101122301	0.339049	0.70716	1.68396
GO:0008021	synaptic vesicle	TRIM9	TRIM9	tripartite motif containing 9	0.339049	0.70716	1.68396
GO:0005921	gap junction	GJB4	GJB4	gap junction protein, beta 4, 30.3kDa	0.344119	0.70716	2.44174
GO:0030426	growth cone	STMN2	STMN2	stathmin-like 2	0.348831	0.70716	1.64612
GO:0030426	growth cone	TIAM2	TIAM2	T-cell lymphoma invasion and metastasis 2	0.348831	0.70716	1.64612
GO:0005789	endoplasmic reticulum membrane	LOC101105114	LOC101105114	cytochrome P450 4B1-like	0.352267	0.70716	1.15967
GO:0005789	endoplasmic reticulum membrane	CREB3L1	CREB3L1	cAMP responsive element binding protein 3-like 1	0.352267	0.70716	1.15967
GO:0005789	endoplasmic reticulum membrane	WFS1	WFS1	Wolfram syndrome 1 (wolframin)	0.352267	0.70716	1.15967
GO:0005789	endoplasmic reticulum membrane	DHCR7	DHCR7	7-dehydrocholesterol reductase	0.352267	0.70716	1.15967
GO:0005789	endoplasmic reticulum membrane	LOC101110417	LOC101110417	probable ergosterol biosynthetic protein 28-like	0.352267	0.70716	1.15967
GO:0005789	endoplasmic reticulum membrane	LOC100037702	LOC100037702	Transmembrane 7 superfamily member 2	0.352267	0.70716	1.15967
GO:0005789	endoplasmic reticulum membrane	MAPK8IP1	MAPK8IP1	mitogen-activated protein kinase 8 interacting protein 1	0.352267	0.70716	1.15967
GO:0005789	endoplasmic reticulum membrane	CLSTN2	CLSTN2	calsyntenin 2	0.352267	0.70716	1.15967
GO:0005789	endoplasmic reticulum membrane	PPAPDC3	PPAPDC3	phosphatidic acid phosphatase type 2 domain containing 3	0.352267	0.70716	1.15967
GO:0005789	endoplasmic reticulum membrane	CYB5A	CYB5A	Cytochrome b5	0.352267	0.70716	1.15967
GO:0005789	endoplasmic reticulum membrane	SRD5A2	SRD5A2	Steroid-5-alpha-reductase alpha polypeptide 2	0.352267	0.70716	1.15967
GO:0005789	endoplasmic reticulum membrane	REEP4	REEP4	receptor accessory protein 4	0.352267	0.70716	1.15967
GO:0005578	proteinaceous extracellular matrix	ADAMTS5	ADAMTS5	ADAM metallopeptidase with thrombospondin type 1 motif, 5	0.353401	0.70716	1.28965
GO:0005578	proteinaceous extracellular matrix	WNT5B	WNT5B	wingless-type MMTV integration site family, member 5B	0.353401	0.70716	1.28965
GO:0005578	proteinaceous extracellular matrix	TFF3	TFF3	trefoil factor 3 (intestinal)	0.353401	0.70716	1.28965
GO:0005578	proteinaceous extracellular matrix	OTOA	OTOA	otoancorin	0.353401	0.70716	1.28965
GO:0005578	proteinaceous extracellular matrix	COL4A2	COL4A2	collagen, type IV, alpha 2	0.353401	0.70716	1.28965
GO:0005913	cell-cell adherens junction	XIRP1	XIRP1	xin actin-binding repeat containing 1	0.361709	0.70716	2.28913
GO:0000794	condensed nuclear chromosome	LOC101112356	LOC101112356	histone H1t-like	0.361709	0.70716	2.28913
GO:0043679	axon terminus	PACSIN1	PACSIN1	protein kinase C and casein kinase substrate in neurons 1	0.361709	0.70716	2.28913
GO:0000790	nuclear chromatin	RUNX3	RUNX3	runt-related transcription factor 3	0.368239	0.708094	1.57532
GO:0000790	nuclear chromatin	CBX8	CBX8	chromobox homolog 8	0.368239	0.708094	1.57532
GO:0044297	cell body	MAPK8IP1	MAPK8IP1	mitogen-activated protein kinase 8 interacting protein 1	0.370325	0.708094	2.21976
GO:0031982	vesicle	STMN2	STMN2	stathmin-like 2	0.378825	0.716473	2.15448
GO:0014704	intercalated disc	XIRP1	XIRP1	xin actin-binding repeat containing 1	0.39548	0.73993	2.03478
GO:0031234	extrinsic component of cytoplasmic side of plasma membrane	TIAM1	TIAM1	T-cell lymphoma invasion and metastasis 1	0.419626	0.757218	1.87826
GO:0055038	recycling endosome membrane	LOC101122301	LOC101122301	uncharacterized LOC101122301	0.419626	0.757218	1.87826
GO:0005923	tight junction	IGSF5	IGSF5	immunoglobulin superfamily, member 5	0.424926	0.757218	1.39528
GO:0005923	tight junction	BVES	BVES	blood vessel epicardial substance	0.424926	0.757218	1.39528
GO:0005876	spindle microtubule	SKA2	SKA2	spindle and kinetochore associated complex subunit 2	0.427457	0.757218	1.8313
GO:0016604	nuclear body	HIPK2	HIPK2	homeodomain interacting protein kinase 2	0.427457	0.757218	1.8313
GO:0005783	endoplasmic reticulum	LOC101105114	LOC101105114	cytochrome P450 4B1-like	0.434095	0.757218	1.068
GO:0005783	endoplasmic reticulum	CREB3L1	CREB3L1	cAMP responsive element binding protein 3-like 1	0.434095	0.757218	1.068
GO:0005783	endoplasmic reticulum	CAV1	CAV1	Caveolin-1	0.434095	0.757218	1.068
GO:0005783	endoplasmic reticulum	WFS1	WFS1	Wolfram syndrome 1 (wolframin)	0.434095	0.757218	1.068
GO:0005783	endoplasmic reticulum	DHCR7	DHCR7	7-dehydrocholesterol reductase	0.434095	0.757218	1.068
GO:0005783	endoplasmic reticulum	GLT25D2	GLT25D2	glycosyltransferase 25 domain containing 2	0.434095	0.757218	1.068
GO:0005783	endoplasmic reticulum	KCNRG	KCNRG	potassium channel regulator	0.434095	0.757218	1.068
GO:0005783	endoplasmic reticulum	LOC101110417	LOC101110417	probable ergosterol biosynthetic protein 28-like	0.434095	0.757218	1.068
GO:0005783	endoplasmic reticulum	LOC100037702	LOC100037702	Transmembrane 7 superfamily member 2	0.434095	0.757218	1.068
GO:0005783	endoplasmic reticulum	MAPK8IP1	MAPK8IP1	mitogen-activated protein kinase 8 interacting protein 1	0.434095	0.757218	1.068
GO:0005783	endoplasmic reticulum	CLSTN2	CLSTN2	calsyntenin 2	0.434095	0.757218	1.068
GO:0005783	endoplasmic reticulum	PPAPDC3	PPAPDC3	phosphatidic acid phosphatase type 2 domain containing 3	0.434095	0.757218	1.068
GO:0005783	endoplasmic reticulum	PACS2	PACS2	phosphofurin acidic cluster sorting protein 2	0.434095	0.757218	1.068
GO:0005783	endoplasmic reticulum	AGR2	AGR2	anterior gradient 2 homolog (Xenopus laevis)	0.434095	0.757218	1.068
GO:0005783	endoplasmic reticulum	CYB5A	CYB5A	Cytochrome b5	0.434095	0.757218	1.068
GO:0005783	endoplasmic reticulum	SRD5A2	SRD5A2	Steroid-5-alpha-reductase alpha polypeptide 2	0.434095	0.757218	1.068
GO:0005783	endoplasmic reticulum	REEP4	REEP4	receptor accessory protein 4	0.434095	0.757218	1.068
GO:0016328	lateral plasma membrane	BVES	BVES	blood vessel epicardial substance	0.435183	0.757218	1.78664
GO:0031514	motile cilium	ROPN1L	ROPN1L	rhophilin associated tail protein 1-like	0.442803	0.762849	1.7441
GO:0030017	sarcomere	TNNI3	TNNI3	troponin I type 3 (cardiac)	0.472267	0.799451	1.59244
GO:0030424	axon	MAPK8IP1	MAPK8IP1	mitogen-activated protein kinase 8 interacting protein 1	0.480981	0.799451	1.16273
GO:0030424	axon	NEFM	NEFM	neurofilament, medium polypeptide	0.480981	0.799451	1.16273
GO:0030424	axon	STMN2	STMN2	stathmin-like 2	0.480981	0.799451	1.16273
GO:0030672	synaptic vesicle membrane	LOC101122301	LOC101122301	uncharacterized LOC101122301	0.486407	0.799451	1.52609
GO:0001725	stress fiber	LOC101109186	LOC101109186	myosin regulatory light polypeptide 9-like	0.486407	0.799451	1.52609
GO:0043234	protein complex	CAV1	CAV1	Caveolin-1	0.498757	0.799451	1.07724
GO:0043234	protein complex	TUBAL3	TUBAL3	tubulin, alpha-like 3	0.498757	0.799451	1.07724
GO:0043234	protein complex	AQP4	AQP4	Aquaporin 4 M23 isoform	0.498757	0.799451	1.07724
GO:0043234	protein complex	BCL3	BCL3	B-cell CLL/lymphoma 3	0.498757	0.799451	1.07724
GO:0043234	protein complex	BHMT	BHMT	betaine--homocysteine S-methyltransferase	0.498757	0.799451	1.07724
GO:0005938	cell cortex	CAV1	CAV1	Caveolin-1	0.500311	0.799451	1.20086
GO:0005938	cell cortex	USP2	USP2	ubiquitin specific peptidase 2	0.500311	0.799451	1.20086
GO:0030659	cytoplasmic vesicle membrane	PACSIN1	PACSIN1	protein kinase C and casein kinase substrate in neurons 1	0.504543	0.799451	1.19109
GO:0030659	cytoplasmic vesicle membrane	GPRC5A	GPRC5A	G protein-coupled receptor, family C, group 5, member A	0.504543	0.799451	1.19109
GO:0042734	presynaptic membrane	FOSL1	FOSL1	FOS-like antigen 1	0.506907	0.799451	1.43632
GO:0030133	transport vesicle	LOC101110417	LOC101110417	probable ergosterol biosynthetic protein 28-like	0.513556	0.799451	1.4087
GO:0005881	cytoplasmic microtubule	MTUS2	MTUS2	microtubule associated tumor suppressor candidate 2	0.513556	0.799451	1.4087
GO:0005929	cilium	CAV1	CAV1	Caveolin-1	0.524183	0.799451	1.0879
GO:0005929	cilium	SNTN	SNTN	sentan, cilia apical structure protein	0.524183	0.799451	1.0879
GO:0005929	cilium	TTLL9	TTLL9	tubulin tyrosine ligase-like family, member 9	0.524183	0.799451	1.0879
GO:0005667	transcription factor complex	ASCL3	ASCL3	achaete-scute complex homolog 3 (Drosophila)	0.524183	0.799451	1.0879
GO:0005667	transcription factor complex	GFI1B	GFI1B	growth factor independent 1B transcription repressor	0.524183	0.799451	1.0879
GO:0005667	transcription factor complex	HMGA1	HMGA1	high mobility group AT-hook 1	0.524183	0.799451	1.0879
GO:0005741	mitochondrial outer membrane	CYB5A	CYB5A	Cytochrome b5	0.529432	0.799451	1.13569
GO:0005741	mitochondrial outer membrane	MGARP	MGARP	mitochondria-localized glutamic acid-rich protein	0.529432	0.799451	1.13569
GO:0005912	adherens junction	AJAP1	AJAP1	adherens junctions associated protein 1	0.532968	0.799451	1.33186
GO:0005778	peroxisomal membrane	PEX5L	PEX5L	peroxisomal biogenesis factor 5-like	0.532968	0.799451	1.33186
GO:0016459	myosin complex	LOC101109186	LOC101109186	myosin regulatory light polypeptide 9-like	0.545475	0.811219	1.28513
GO:0030175	filopodium	TIAM2	TIAM2	T-cell lymphoma invasion and metastasis 2	0.557645	0.822291	1.24156
GO:0045121	membrane raft	CAV1	CAV1	Caveolin-1	0.568961	0.825759	1.05399
GO:0045121	membrane raft	FAIM2	FAIM2	Fas apoptotic inhibitory molecule 2	0.568961	0.825759	1.05399
GO:0005901	caveola	CAV1	CAV1	Caveolin-1	0.569489	0.825759	1.20086
GO:0000151	ubiquitin ligase complex	CBX8	CBX8	chromobox homolog 8	0.575291	0.827277	1.18149
GO:0030176	integral component of endoplasmic reticulum membrane	WFS1	WFS1	Wolfram syndrome 1 (wolframin)	0.581014	0.828659	1.16273
GO:0031410	cytoplasmic vesicle	CAV1	CAV1	Caveolin-1	0.594222	0.834334	0.961735
GO:0031410	cytoplasmic vesicle	LOC101122301	LOC101122301	uncharacterized LOC101122301	0.594222	0.834334	0.961735
GO:0031410	cytoplasmic vesicle	PACSIN1	PACSIN1	protein kinase C and casein kinase substrate in neurons 1	0.594222	0.834334	0.961735
GO:0031410	cytoplasmic vesicle	TRIM9	TRIM9	tripartite motif containing 9	0.594222	0.834334	0.961735
GO:0031410	cytoplasmic vesicle	GPRC5A	GPRC5A	G protein-coupled receptor, family C, group 5, member A	0.594222	0.834334	0.961735
GO:0031410	cytoplasmic vesicle	RIN3	RIN3	Ras and Rab interactor 3	0.594222	0.834334	0.961735
GO:0005932	microtubule basal body	TTLL9	TTLL9	tubulin tyrosine ligase-like family, member 9	0.597723	0.834334	1.10988
GO:0008076	voltage-gated potassium channel complex	HCN2	HCN2	hyperpolarization activated cyclic nucleotide-gated potassium channel 2	0.608489	0.834334	1.07724
GO:0005796	Golgi lumen	WNT5B	WNT5B	wingless-type MMTV integration site family, member 5B	0.613763	0.834334	1.06163
GO:0032587	ruffle membrane	PACSIN1	PACSIN1	protein kinase C and casein kinase substrate in neurons 1	0.613763	0.834334	1.06163
GO:0030666	endocytic vesicle membrane	CAV1	CAV1	Caveolin-1	0.613763	0.834334	1.06163
GO:0005768	endosome	CAV1	CAV1	Caveolin-1	0.632202	0.846294	0.923347
GO:0005768	endosome	LOC101122301	LOC101122301	uncharacterized LOC101122301	0.632202	0.846294	0.923347
GO:0005768	endosome	REP15	REP15	RAB15 effector protein	0.632202	0.846294	0.923347
GO:0005768	endosome	CD1A	CD1A	CD1a molecule	0.632202	0.846294	0.923347
GO:0005768	endosome	STMN2	STMN2	stathmin-like 2	0.632202	0.846294	0.923347
GO:0005768	endosome	RIN3	RIN3	Ras and Rab interactor 3	0.632202	0.846294	0.923347
GO:0016021	integral component of membrane	VSTM1	VSTM1	V-set and transmembrane domain containing 1	0.632289	0.846294	0.962418
GO:0016021	integral component of membrane	CD84	CD84	CD84 molecule	0.632289	0.846294	0.962418
GO:0016021	integral component of membrane	CREB3L1	CREB3L1	cAMP responsive element binding protein 3-like 1	0.632289	0.846294	0.962418
GO:0016021	integral component of membrane	CAV1	CAV1	Caveolin-1	0.632289	0.846294	0.962418
GO:0016021	integral component of membrane	LOC101122301	LOC101122301	uncharacterized LOC101122301	0.632289	0.846294	0.962418
GO:0016021	integral component of membrane	FAIM2	FAIM2	Fas apoptotic inhibitory molecule 2	0.632289	0.846294	0.962418
GO:0016021	integral component of membrane	NDST4	NDST4	N-deacetylase/N-sulfotransferase (heparan glucosaminyl) 4	0.632289	0.846294	0.962418
GO:0016021	integral component of membrane	IL20RB	IL20RB	interleukin 20 receptor beta	0.632289	0.846294	0.962418
GO:0016021	integral component of membrane	WFS1	WFS1	Wolfram syndrome 1 (wolframin)	0.632289	0.846294	0.962418
GO:0016021	integral component of membrane	DHCR7	DHCR7	7-dehydrocholesterol reductase	0.632289	0.846294	0.962418
GO:0016021	integral component of membrane	AQP9	AQP9	Aquaporin 9	0.632289	0.846294	0.962418
GO:0016021	integral component of membrane	SLC25A22	SLC25A22	solute carrier family 25 (mitochondrial carrier: glutamate), member 22	0.632289	0.846294	0.962418
GO:0016021	integral component of membrane	IGSF5	IGSF5	immunoglobulin superfamily, member 5	0.632289	0.846294	0.962418
GO:0016021	integral component of membrane	MUSK	MUSK	muscle, skeletal, receptor tyrosine kinase	0.632289	0.846294	0.962418
GO:0016021	integral component of membrane	STX1B	STX1B	Syntaxin-1B	0.632289	0.846294	0.962418
GO:0016021	integral component of membrane	TMEM69	TMEM69	transmembrane protein 69	0.632289	0.846294	0.962418
GO:0016021	integral component of membrane	UPK3BL	UPK3BL	uroplakin 3B-like	0.632289	0.846294	0.962418
GO:0016021	integral component of membrane	POPDC2	POPDC2	popeye domain containing 2	0.632289	0.846294	0.962418
GO:0016021	integral component of membrane	LOC101104164	LOC101104164	CMRF35-like molecule 6-like	0.632289	0.846294	0.962418
GO:0016021	integral component of membrane	LOC101110417	LOC101110417	probable ergosterol biosynthetic protein 28-like	0.632289	0.846294	0.962418
GO:0016021	integral component of membrane	LOC101107030	LOC101107030	multidrug resistance-associated protein 4-like	0.632289	0.846294	0.962418
GO:0016021	integral component of membrane	TLR2	TLR2	Toll-like receptor 2	0.632289	0.846294	0.962418
GO:0016021	integral component of membrane	BVES	BVES	blood vessel epicardial substance	0.632289	0.846294	0.962418
GO:0016021	integral component of membrane	IL17RB	IL17RB	interleukin 17 receptor B	0.632289	0.846294	0.962418
GO:0016021	integral component of membrane	TMEM82	TMEM82	transmembrane protein 82	0.632289	0.846294	0.962418
GO:0016021	integral component of membrane	LOC101120837	LOC101120837	olfactory receptor 4F3/4F16/4F29-like	0.632289	0.846294	0.962418
GO:0016021	integral component of membrane	AJAP1	AJAP1	adherens junctions associated protein 1	0.632289	0.846294	0.962418
GO:0016021	integral component of membrane	LOC101120543	LOC101120543	olfactory receptor 6N1-like	0.632289	0.846294	0.962418
GO:0016021	integral component of membrane	PIANP	PIANP	PILR alpha associated neural protein	0.632289	0.846294	0.962418
GO:0016021	integral component of membrane	TMEM202	TMEM202	transmembrane protein 202	0.632289	0.846294	0.962418
GO:0016021	integral component of membrane	ENTPD3	ENTPD3	ectonucleoside triphosphate diphosphohydrolase 3	0.632289	0.846294	0.962418
GO:0016021	integral component of membrane	TMEM92	TMEM92	transmembrane protein 92	0.632289	0.846294	0.962418
GO:0016021	integral component of membrane	GJB4	GJB4	gap junction protein, beta 4, 30.3kDa	0.632289	0.846294	0.962418
GO:0016021	integral component of membrane	HCN2	HCN2	hyperpolarization activated cyclic nucleotide-gated potassium channel 2	0.632289	0.846294	0.962418
GO:0016021	integral component of membrane	LOC100037702	LOC100037702	Transmembrane 7 superfamily member 2	0.632289	0.846294	0.962418
GO:0016021	integral component of membrane	CDH12	CDH12	cadherin 12, type 2 (N-cadherin 2)	0.632289	0.846294	0.962418
GO:0016021	integral component of membrane	LOC101112292	LOC101112292	killer cell immunoglobulin-like receptor 3DL1-like	0.632289	0.846294	0.962418
GO:0016021	integral component of membrane	CLSTN2	CLSTN2	calsyntenin 2	0.632289	0.846294	0.962418
GO:0016021	integral component of membrane	CDHR3	CDHR3	cadherin-related family member 3	0.632289	0.846294	0.962418
GO:0016021	integral component of membrane	PPAPDC3	PPAPDC3	phosphatidic acid phosphatase type 2 domain containing 3	0.632289	0.846294	0.962418
GO:0016021	integral component of membrane	GPRC5A	GPRC5A	G protein-coupled receptor, family C, group 5, member A	0.632289	0.846294	0.962418
GO:0016021	integral component of membrane	FCER2	FCER2	Fc fragment of IgE, low affinity II, receptor for (CD23)	0.632289	0.846294	0.962418
GO:0016021	integral component of membrane	LOC443411	LOC443411	Sodium/potassium-transporting ATPase subunit gamma	0.632289	0.846294	0.962418
GO:0016021	integral component of membrane	GAPT	GAPT	GRB2-binding adaptor protein, transmembrane	0.632289	0.846294	0.962418
GO:0016021	integral component of membrane	LOC101116861	LOC101116861	olfactory receptor 8H3-like	0.632289	0.846294	0.962418
GO:0016021	integral component of membrane	TIGIT	TIGIT	T cell immunoreceptor with Ig and ITIM domains	0.632289	0.846294	0.962418
GO:0016021	integral component of membrane	LOC101110938	LOC101110938	olfactory receptor 2M2-like	0.632289	0.846294	0.962418
GO:0016021	integral component of membrane	PDZK1IP1	PDZK1IP1	PDZK1 interacting protein 1	0.632289	0.846294	0.962418
GO:0016021	integral component of membrane	SIRPA	SIRPA	signal-regulatory protein alpha	0.632289	0.846294	0.962418
GO:0016021	integral component of membrane	TMEM229B	TMEM229B	transmembrane protein 229B	0.632289	0.846294	0.962418
GO:0016021	integral component of membrane	LOC101116641	LOC101116641	killer cell lectin-like receptor 6-like	0.632289	0.846294	0.962418
GO:0016021	integral component of membrane	CYB5A	CYB5A	Cytochrome b5	0.632289	0.846294	0.962418
GO:0016021	integral component of membrane	AQP4	AQP4	Aquaporin 4 M23 isoform	0.632289	0.846294	0.962418
GO:0016021	integral component of membrane	SRD5A2	SRD5A2	Steroid-5-alpha-reductase alpha polypeptide 2	0.632289	0.846294	0.962418
GO:0016021	integral component of membrane	PLB1	PLB1	phospholipase B1	0.632289	0.846294	0.962418
GO:0016021	integral component of membrane	LOC101104871	LOC101104871	olfactory receptor 10G9-like	0.632289	0.846294	0.962418
GO:0016021	integral component of membrane	C24H16orf92	C24H16orf92	chromosome 24 open reading frame, human C16orf92	0.632289	0.846294	0.962418
GO:0016021	integral component of membrane	CD1A	CD1A	CD1a molecule	0.632289	0.846294	0.962418
GO:0016021	integral component of membrane	SLC47A1	SLC47A1	solute carrier family 47, member 1	0.632289	0.846294	0.962418
GO:0016021	integral component of membrane	C4H7orf53	C4H7orf53	chromosome 4 open reading frame, human C7orf53	0.632289	0.846294	0.962418
GO:0016021	integral component of membrane	GLIPR1L2	GLIPR1L2	GLI pathogenesis-related 1 like 2	0.632289	0.846294	0.962418
GO:0016021	integral component of membrane	REEP4	REEP4	receptor accessory protein 4	0.632289	0.846294	0.962418
GO:0016021	integral component of membrane	TMEM89	TMEM89	transmembrane protein 89	0.632289	0.846294	0.962418
GO:0016021	integral component of membrane	SLC45A2	SLC45A2	solute carrier family 45, member 2	0.632289	0.846294	0.962418
GO:0016021	integral component of membrane	CCR9	CCR9	C-C chemokine receptor type 9	0.632289	0.846294	0.962418
GO:0016021	integral component of membrane	KLRC2	KLRC2	killer cell lectin-like receptor subfamily C, member 2	0.632289	0.846294	0.962418
GO:0016021	integral component of membrane	LOC101113698	LOC101113698	olfactory receptor 52D1-like	0.632289	0.846294	0.962418
GO:0016021	integral component of membrane	FCRL6	FCRL6	Fc receptor-like 6	0.632289	0.846294	0.962418
GO:0016021	integral component of membrane	TMEM125	TMEM125	transmembrane protein 125	0.632289	0.846294	0.962418
GO:0016021	integral component of membrane	MGARP	MGARP	mitochondria-localized glutamic acid-rich protein	0.632289	0.846294	0.962418
GO:0016021	integral component of membrane	LOC101123401	LOC101123401	immunoglobulin alpha Fc receptor-like	0.632289	0.846294	0.962418
GO:0005819	spindle	SKA2	SKA2	spindle and kinetochore associated complex subunit 2	0.637211	0.846372	0.927243
GO:0005819	spindle	STX1B	STX1B	Syntaxin-1B	0.637211	0.846372	0.927243
GO:0031965	nuclear membrane	HIPK2	HIPK2	homeodomain interacting protein kinase 2	0.650439	0.857396	0.904348
GO:0031965	nuclear membrane	LOC101117912	LOC101117912	histone H2B type W-T-like	0.650439	0.857396	0.904348
GO:0031901	early endosome membrane	REP15	REP15	RAB15 effector protein	0.667275	0.872977	0.915652
GO:0016605	PML body	HIPK2	HIPK2	homeodomain interacting protein kinase 2	0.676173	0.874107	0.893319
GO:0005575	cellular_component	C3H22orf23	C3H22orf23	chromosome 3 open reading frame, human C22orf23	0.68825	0.874107	0.873535
GO:0005575	cellular_component	SPATA3	SPATA3	spermatogenesis associated 3	0.68825	0.874107	0.873535
GO:0005575	cellular_component	QRFP	QRFP	Pyroglutamylated RFamide prepropeptide	0.68825	0.874107	0.873535
GO:0005575	cellular_component	HSD17B1	HSD17B1	hydroxysteroid (17-beta) dehydrogenase 1	0.68825	0.874107	0.873535
GO:0005575	cellular_component	GSTA1-1	GSTA1-1	Glutathione S-transferase	0.68825	0.874107	0.873535
GO:0005575	cellular_component	LRRC23	LRRC23	leucine rich repeat containing 23	0.68825	0.874107	0.873535
GO:0005575	cellular_component	TMEM125	TMEM125	transmembrane protein 125	0.68825	0.874107	0.873535
GO:0016363	nuclear matrix	GFI1B	GFI1B	growth factor independent 1B transcription repressor	0.689073	0.874107	0.86179
GO:0000777	condensed chromosome kinetochore	SKA2	SKA2	spindle and kinetochore associated complex subunit 2	0.689073	0.874107	0.86179
GO:0005604	basement membrane	COL4A2	COL4A2	collagen, type IV, alpha 2	0.693257	0.874107	0.851769
GO:0030018	Z disc	LOC101109186	LOC101109186	myosin regulatory light polypeptide 9-like	0.746235	0.92763	0.732522
GO:0005813	centrosome	MTUS2	MTUS2	microtubule associated tumor suppressor candidate 2	0.752846	0.92763	0.779278
GO:0005813	centrosome	USP2	USP2	ubiquitin specific peptidase 2	0.752846	0.92763	0.779278
GO:0005813	centrosome	HIPK2	HIPK2	homeodomain interacting protein kinase 2	0.752846	0.92763	0.779278
GO:0005813	centrosome	HSD17B14	HSD17B14	hydroxysteroid (17-beta) dehydrogenase 14	0.752846	0.92763	0.779278
GO:0042995	cell projection	PACSIN1	PACSIN1	protein kinase C and casein kinase substrate in neurons 1	0.753831	0.92763	0.803497
GO:0042995	cell projection	TRIM9	TRIM9	tripartite motif containing 9	0.753831	0.92763	0.803497
GO:0042995	cell projection	SNTN	SNTN	sentan, cilia apical structure protein	0.753831	0.92763	0.803497
GO:0042995	cell projection	TTLL9	TTLL9	tubulin tyrosine ligase-like family, member 9	0.753831	0.92763	0.803497
GO:0042995	cell projection	STMN2	STMN2	stathmin-like 2	0.753831	0.92763	0.803497
GO:0042995	cell projection	TIAM2	TIAM2	T-cell lymphoma invasion and metastasis 2	0.753831	0.92763	0.803497
GO:0030496	midbody	LOC101103082	LOC101103082	enhancer of rudimentary homolog	0.762841	0.92763	0.69764
GO:0005886	plasma membrane	IHH	IHH	Indian hedgehog	0.770985	0.92763	0.902491
GO:0005886	plasma membrane	CD84	CD84	CD84 molecule	0.770985	0.92763	0.902491
GO:0005886	plasma membrane	CAV1	CAV1	Caveolin-1	0.770985	0.92763	0.902491
GO:0005886	plasma membrane	TRH	TRH	Thyrotropin-releasing hormone	0.770985	0.92763	0.902491
GO:0005886	plasma membrane	BST1	BST1	bone marrow stromal cell antigen 1	0.770985	0.92763	0.902491
GO:0005886	plasma membrane	FAIM2	FAIM2	Fas apoptotic inhibitory molecule 2	0.770985	0.92763	0.902491
GO:0005886	plasma membrane	AQP9	AQP9	Aquaporin 9	0.770985	0.92763	0.902491
GO:0005886	plasma membrane	ULBP3	ULBP3	UL16 binding protein 3	0.770985	0.92763	0.902491
GO:0005886	plasma membrane	IGSF5	IGSF5	immunoglobulin superfamily, member 5	0.770985	0.92763	0.902491
GO:0005886	plasma membrane	MUSK	MUSK	muscle, skeletal, receptor tyrosine kinase	0.770985	0.92763	0.902491
GO:0005886	plasma membrane	LOC101104164	LOC101104164	CMRF35-like molecule 6-like	0.770985	0.92763	0.902491
GO:0005886	plasma membrane	LOC101107030	LOC101107030	multidrug resistance-associated protein 4-like	0.770985	0.92763	0.902491
GO:0005886	plasma membrane	WNT5B	WNT5B	wingless-type MMTV integration site family, member 5B	0.770985	0.92763	0.902491
GO:0005886	plasma membrane	TLR2	TLR2	Toll-like receptor 2	0.770985	0.92763	0.902491
GO:0005886	plasma membrane	BVES	BVES	blood vessel epicardial substance	0.770985	0.92763	0.902491
GO:0005886	plasma membrane	IL17RB	IL17RB	interleukin 17 receptor B	0.770985	0.92763	0.902491
GO:0005886	plasma membrane	LOC101120837	LOC101120837	olfactory receptor 4F3/4F16/4F29-like	0.770985	0.92763	0.902491
GO:0005886	plasma membrane	SPHK1	SPHK1	sphingosine kinase 1	0.770985	0.92763	0.902491
GO:0005886	plasma membrane	OTOA	OTOA	otoancorin	0.770985	0.92763	0.902491
GO:0005886	plasma membrane	AJAP1	AJAP1	adherens junctions associated protein 1	0.770985	0.92763	0.902491
GO:0005886	plasma membrane	PACSIN1	PACSIN1	protein kinase C and casein kinase substrate in neurons 1	0.770985	0.92763	0.902491
GO:0005886	plasma membrane	LOC101120543	LOC101120543	olfactory receptor 6N1-like	0.770985	0.92763	0.902491
GO:0005886	plasma membrane	LOC100885760	LOC100885760	Ciliary neurotrophic factor receptor	0.770985	0.92763	0.902491
GO:0005886	plasma membrane	PAI-1	PAI-1	Plasminogen activator inhibitor type 1	0.770985	0.92763	0.902491
GO:0005886	plasma membrane	ENTPD3	ENTPD3	ectonucleoside triphosphate diphosphohydrolase 3	0.770985	0.92763	0.902491
GO:0005886	plasma membrane	GJB4	GJB4	gap junction protein, beta 4, 30.3kDa	0.770985	0.92763	0.902491
GO:0005886	plasma membrane	HCN2	HCN2	hyperpolarization activated cyclic nucleotide-gated potassium channel 2	0.770985	0.92763	0.902491
GO:0005886	plasma membrane	CDH12	CDH12	cadherin 12, type 2 (N-cadherin 2)	0.770985	0.92763	0.902491
GO:0005886	plasma membrane	LOC101112292	LOC101112292	killer cell immunoglobulin-like receptor 3DL1-like	0.770985	0.92763	0.902491
GO:0005886	plasma membrane	CLSTN2	CLSTN2	calsyntenin 2	0.770985	0.92763	0.902491
GO:0005886	plasma membrane	TIAM1	TIAM1	T-cell lymphoma invasion and metastasis 1	0.770985	0.92763	0.902491
GO:0005886	plasma membrane	CDHR3	CDHR3	cadherin-related family member 3	0.770985	0.92763	0.902491
GO:0005886	plasma membrane	GPRC5A	GPRC5A	G protein-coupled receptor, family C, group 5, member A	0.770985	0.92763	0.902491
GO:0005886	plasma membrane	FCER2	FCER2	Fc fragment of IgE, low affinity II, receptor for (CD23)	0.770985	0.92763	0.902491
GO:0005886	plasma membrane	LOC443411	LOC443411	Sodium/potassium-transporting ATPase subunit gamma	0.770985	0.92763	0.902491
GO:0005886	plasma membrane	GAPT	GAPT	GRB2-binding adaptor protein, transmembrane	0.770985	0.92763	0.902491
GO:0005886	plasma membrane	LOC101116861	LOC101116861	olfactory receptor 8H3-like	0.770985	0.92763	0.902491
GO:0005886	plasma membrane	TIGIT	TIGIT	T cell immunoreceptor with Ig and ITIM domains	0.770985	0.92763	0.902491
GO:0005886	plasma membrane	LOC101110938	LOC101110938	olfactory receptor 2M2-like	0.770985	0.92763	0.902491
GO:0005886	plasma membrane	SIRPA	SIRPA	signal-regulatory protein alpha	0.770985	0.92763	0.902491
GO:0005886	plasma membrane	LOC101116641	LOC101116641	killer cell lectin-like receptor 6-like	0.770985	0.92763	0.902491
GO:0005886	plasma membrane	AQP4	AQP4	Aquaporin 4 M23 isoform	0.770985	0.92763	0.902491
GO:0005886	plasma membrane	KRT5	KRT5	Keratin 5	0.770985	0.92763	0.902491
GO:0005886	plasma membrane	PLB1	PLB1	phospholipase B1	0.770985	0.92763	0.902491
GO:0005886	plasma membrane	LOC101104871	LOC101104871	olfactory receptor 10G9-like	0.770985	0.92763	0.902491
GO:0005886	plasma membrane	KCNIP1	KCNIP1	Kv channel interacting protein 1	0.770985	0.92763	0.902491
GO:0005886	plasma membrane	CD1A	CD1A	CD1a molecule	0.770985	0.92763	0.902491
GO:0005886	plasma membrane	SLC47A1	SLC47A1	solute carrier family 47, member 1	0.770985	0.92763	0.902491
GO:0005886	plasma membrane	CCR9	CCR9	C-C chemokine receptor type 9	0.770985	0.92763	0.902491
GO:0005886	plasma membrane	KLRC2	KLRC2	killer cell lectin-like receptor subfamily C, member 2	0.770985	0.92763	0.902491
GO:0005886	plasma membrane	LOC101113698	LOC101113698	olfactory receptor 52D1-like	0.770985	0.92763	0.902491
GO:0005886	plasma membrane	RAPSN	RAPSN	receptor-associated protein of the synapse	0.770985	0.92763	0.902491
GO:0005886	plasma membrane	LOC101123401	LOC101123401	immunoglobulin alpha Fc receptor-like	0.770985	0.92763	0.902491
GO:0005886	plasma membrane	LOC101121298	LOC101121298	cathepsin G-like	0.770985	0.92763	0.902491
GO:0005581	collagen	COL4A2	COL4A2	collagen, type IV, alpha 2	0.772276	0.92763	0.678261
GO:0005743	mitochondrial inner membrane	SLC25A22	SLC25A22	solute carrier family 25 (mitochondrial carrier: glutamate), member 22	0.773541	0.92763	0.755177
GO:0005743	mitochondrial inner membrane	LOC101115589	LOC101115589	cytochrome b-c1 complex subunit 6, mitochondrial-like	0.773541	0.92763	0.755177
GO:0005743	mitochondrial inner membrane	LOC101118450	LOC101118450	cytochrome c, somatic-like	0.773541	0.92763	0.755177
GO:0005743	mitochondrial inner membrane	LOC101103784	LOC101103784	cytochrome c 2-like	0.773541	0.92763	0.755177
GO:0000776	kinetochore	SKA2	SKA2	spindle and kinetochore associated complex subunit 2	0.778356	0.92763	0.665929
GO:0005802	trans-Golgi network	SOD3	SOD3	superoxide dismutase 3, extracellular	0.787171	0.931754	0.648249
GO:0031966	mitochondrial membrane	MAPK8IP1	MAPK8IP1	mitogen-activated protein kinase 8 interacting protein 1	0.811561	0.942043	0.600428
GO:0005635	nuclear envelope	PPAPDC3	PPAPDC3	phosphatidic acid phosphatase type 2 domain containing 3	0.814091	0.942043	0.595546
GO:0005622	intracellular	LOC101104199	LOC101104199	60S ribosomal protein L22-like 1-like	0.829151	0.942043	0.784145
GO:0005622	intracellular	CAV1	CAV1	Caveolin-1	0.829151	0.942043	0.784145
GO:0005622	intracellular	ARL11	ARL11	ADP-ribosylation factor-like 11	0.829151	0.942043	0.784145
GO:0005622	intracellular	SH2D1B	SH2D1B	SH2 domain containing 1B	0.829151	0.942043	0.784145
GO:0005622	intracellular	ARL5C	ARL5C	ADP-ribosylation factor-like 5C	0.829151	0.942043	0.784145
GO:0005622	intracellular	ZIM3	ZIM3	zinc finger, imprinted 3	0.829151	0.942043	0.784145
GO:0005622	intracellular	LOC101112356	LOC101112356	histone H1t-like	0.829151	0.942043	0.784145
GO:0005622	intracellular	LOC101111303	LOC101111303	c-C motif chemokine 3-like	0.829151	0.942043	0.784145
GO:0005622	intracellular	TRIM9	TRIM9	tripartite motif containing 9	0.829151	0.942043	0.784145
GO:0005622	intracellular	RASAL1	RASAL1	RAS protein activator like 1 (GAP1 like)	0.829151	0.942043	0.784145
GO:0005622	intracellular	ZNF33B	ZNF33B	Zinc finger protein 33B	0.829151	0.942043	0.784145
GO:0005622	intracellular	NMRK2	NMRK2	nicotinamide riboside kinase 2	0.829151	0.942043	0.784145
GO:0000775	chromosome, centromeric region	SKA2	SKA2	spindle and kinetochore associated complex subunit 2	0.830875	0.942043	0.563478
GO:0030027	lamellipodium	TIAM2	TIAM2	T-cell lymphoma invasion and metastasis 2	0.835384	0.942043	0.554941
GO:0005925	focal adhesion	LOC101102490	LOC101102490	C2 calcium-dependent domain-containing protein 4A-like	0.835384	0.942043	0.554941
GO:0005759	mitochondrial matrix	LOC101106395	LOC101106395	L-gulonolactone oxidase-like	0.83636	0.942043	0.612989
GO:0005759	mitochondrial matrix	THEM5	THEM5	thioesterase superfamily member 5	0.83636	0.942043	0.612989
GO:0016020	membrane	VSTM1	VSTM1	V-set and transmembrane domain containing 1	0.839553	0.942043	0.889252
GO:0016020	membrane	IHH	IHH	Indian hedgehog	0.839553	0.942043	0.889252
GO:0016020	membrane	CD84	CD84	CD84 molecule	0.839553	0.942043	0.889252
GO:0016020	membrane	LOC101105114	LOC101105114	cytochrome P450 4B1-like	0.839553	0.942043	0.889252
GO:0016020	membrane	CREB3L1	CREB3L1	cAMP responsive element binding protein 3-like 1	0.839553	0.942043	0.889252
GO:0016020	membrane	CAV1	CAV1	Caveolin-1	0.839553	0.942043	0.889252
GO:0016020	membrane	LOC101122301	LOC101122301	uncharacterized LOC101122301	0.839553	0.942043	0.889252
GO:0016020	membrane	BST1	BST1	bone marrow stromal cell antigen 1	0.839553	0.942043	0.889252
GO:0016020	membrane	FAIM2	FAIM2	Fas apoptotic inhibitory molecule 2	0.839553	0.942043	0.889252
GO:0016020	membrane	NDST4	NDST4	N-deacetylase/N-sulfotransferase (heparan glucosaminyl) 4	0.839553	0.942043	0.889252
GO:0016020	membrane	IL20RB	IL20RB	interleukin 20 receptor beta	0.839553	0.942043	0.889252
GO:0016020	membrane	WFS1	WFS1	Wolfram syndrome 1 (wolframin)	0.839553	0.942043	0.889252
GO:0016020	membrane	DHCR7	DHCR7	7-dehydrocholesterol reductase	0.839553	0.942043	0.889252
GO:0016020	membrane	AQP9	AQP9	Aquaporin 9	0.839553	0.942043	0.889252
GO:0016020	membrane	SLC25A22	SLC25A22	solute carrier family 25 (mitochondrial carrier: glutamate), member 22	0.839553	0.942043	0.889252
GO:0016020	membrane	ULBP3	ULBP3	UL16 binding protein 3	0.839553	0.942043	0.889252
GO:0016020	membrane	IGSF5	IGSF5	immunoglobulin superfamily, member 5	0.839553	0.942043	0.889252
GO:0016020	membrane	MUSK	MUSK	muscle, skeletal, receptor tyrosine kinase	0.839553	0.942043	0.889252
GO:0016020	membrane	STX1B	STX1B	Syntaxin-1B	0.839553	0.942043	0.889252
GO:0016020	membrane	TMEM69	TMEM69	transmembrane protein 69	0.839553	0.942043	0.889252
GO:0016020	membrane	UPK3BL	UPK3BL	uroplakin 3B-like	0.839553	0.942043	0.889252
GO:0016020	membrane	REP15	REP15	RAB15 effector protein	0.839553	0.942043	0.889252
GO:0016020	membrane	POPDC2	POPDC2	popeye domain containing 2	0.839553	0.942043	0.889252
GO:0016020	membrane	LOC101104164	LOC101104164	CMRF35-like molecule 6-like	0.839553	0.942043	0.889252
GO:0016020	membrane	LOC101110417	LOC101110417	probable ergosterol biosynthetic protein 28-like	0.839553	0.942043	0.889252
GO:0016020	membrane	LOC101107030	LOC101107030	multidrug resistance-associated protein 4-like	0.839553	0.942043	0.889252
GO:0016020	membrane	LOC101115589	LOC101115589	cytochrome b-c1 complex subunit 6, mitochondrial-like	0.839553	0.942043	0.889252
GO:0016020	membrane	TLR2	TLR2	Toll-like receptor 2	0.839553	0.942043	0.889252
GO:0016020	membrane	BVES	BVES	blood vessel epicardial substance	0.839553	0.942043	0.889252
GO:0016020	membrane	IL17RB	IL17RB	interleukin 17 receptor B	0.839553	0.942043	0.889252
GO:0016020	membrane	TMEM82	TMEM82	transmembrane protein 82	0.839553	0.942043	0.889252
GO:0016020	membrane	LOC101120837	LOC101120837	olfactory receptor 4F3/4F16/4F29-like	0.839553	0.942043	0.889252
GO:0016020	membrane	OTOA	OTOA	otoancorin	0.839553	0.942043	0.889252
GO:0016020	membrane	AJAP1	AJAP1	adherens junctions associated protein 1	0.839553	0.942043	0.889252
GO:0016020	membrane	PACSIN1	PACSIN1	protein kinase C and casein kinase substrate in neurons 1	0.839553	0.942043	0.889252
GO:0016020	membrane	LOC101120543	LOC101120543	olfactory receptor 6N1-like	0.839553	0.942043	0.889252
GO:0016020	membrane	PIANP	PIANP	PILR alpha associated neural protein	0.839553	0.942043	0.889252
GO:0016020	membrane	LOC100885760	LOC100885760	Ciliary neurotrophic factor receptor	0.839553	0.942043	0.889252
GO:0016020	membrane	TMEM202	TMEM202	transmembrane protein 202	0.839553	0.942043	0.889252
GO:0016020	membrane	PEX5L	PEX5L	peroxisomal biogenesis factor 5-like	0.839553	0.942043	0.889252
GO:0016020	membrane	ENTPD3	ENTPD3	ectonucleoside triphosphate diphosphohydrolase 3	0.839553	0.942043	0.889252
GO:0016020	membrane	TMEM92	TMEM92	transmembrane protein 92	0.839553	0.942043	0.889252
GO:0016020	membrane	GJB4	GJB4	gap junction protein, beta 4, 30.3kDa	0.839553	0.942043	0.889252
GO:0016020	membrane	HCN2	HCN2	hyperpolarization activated cyclic nucleotide-gated potassium channel 2	0.839553	0.942043	0.889252
GO:0016020	membrane	LOC100037702	LOC100037702	Transmembrane 7 superfamily member 2	0.839553	0.942043	0.889252
GO:0016020	membrane	CDH12	CDH12	cadherin 12, type 2 (N-cadherin 2)	0.839553	0.942043	0.889252
GO:0016020	membrane	LOC101112292	LOC101112292	killer cell immunoglobulin-like receptor 3DL1-like	0.839553	0.942043	0.889252
GO:0016020	membrane	MAPK8IP1	MAPK8IP1	mitogen-activated protein kinase 8 interacting protein 1	0.839553	0.942043	0.889252
GO:0016020	membrane	CLSTN2	CLSTN2	calsyntenin 2	0.839553	0.942043	0.889252
GO:0016020	membrane	CDHR3	CDHR3	cadherin-related family member 3	0.839553	0.942043	0.889252
GO:0016020	membrane	ALOX12	ALOX12	arachidonate 12-lipoxygenase	0.839553	0.942043	0.889252
GO:0016020	membrane	PPAPDC3	PPAPDC3	phosphatidic acid phosphatase type 2 domain containing 3	0.839553	0.942043	0.889252
GO:0016020	membrane	GPRC5A	GPRC5A	G protein-coupled receptor, family C, group 5, member A	0.839553	0.942043	0.889252
GO:0016020	membrane	FCER2	FCER2	Fc fragment of IgE, low affinity II, receptor for (CD23)	0.839553	0.942043	0.889252
GO:0016020	membrane	LOC443411	LOC443411	Sodium/potassium-transporting ATPase subunit gamma	0.839553	0.942043	0.889252
GO:0016020	membrane	GAPT	GAPT	GRB2-binding adaptor protein, transmembrane	0.839553	0.942043	0.889252
GO:0016020	membrane	LOC101116861	LOC101116861	olfactory receptor 8H3-like	0.839553	0.942043	0.889252
GO:0016020	membrane	TIGIT	TIGIT	T cell immunoreceptor with Ig and ITIM domains	0.839553	0.942043	0.889252
GO:0016020	membrane	LOC101110938	LOC101110938	olfactory receptor 2M2-like	0.839553	0.942043	0.889252
GO:0016020	membrane	PDZK1IP1	PDZK1IP1	PDZK1 interacting protein 1	0.839553	0.942043	0.889252
GO:0016020	membrane	SIRPA	SIRPA	signal-regulatory protein alpha	0.839553	0.942043	0.889252
GO:0016020	membrane	TMEM229B	TMEM229B	transmembrane protein 229B	0.839553	0.942043	0.889252
GO:0016020	membrane	LOC101116641	LOC101116641	killer cell lectin-like receptor 6-like	0.839553	0.942043	0.889252
GO:0016020	membrane	CYB5A	CYB5A	Cytochrome b5	0.839553	0.942043	0.889252
GO:0016020	membrane	AQP4	AQP4	Aquaporin 4 M23 isoform	0.839553	0.942043	0.889252
GO:0016020	membrane	SRD5A2	SRD5A2	Steroid-5-alpha-reductase alpha polypeptide 2	0.839553	0.942043	0.889252
GO:0016020	membrane	PLB1	PLB1	phospholipase B1	0.839553	0.942043	0.889252
GO:0016020	membrane	LOC101104871	LOC101104871	olfactory receptor 10G9-like	0.839553	0.942043	0.889252
GO:0016020	membrane	C24H16orf92	C24H16orf92	chromosome 24 open reading frame, human C16orf92	0.839553	0.942043	0.889252
GO:0016020	membrane	KCNIP1	KCNIP1	Kv channel interacting protein 1	0.839553	0.942043	0.889252
GO:0016020	membrane	CD1A	CD1A	CD1a molecule	0.839553	0.942043	0.889252
GO:0016020	membrane	SLC47A1	SLC47A1	solute carrier family 47, member 1	0.839553	0.942043	0.889252
GO:0016020	membrane	C4H7orf53	C4H7orf53	chromosome 4 open reading frame, human C7orf53	0.839553	0.942043	0.889252
GO:0016020	membrane	GLIPR1L2	GLIPR1L2	GLI pathogenesis-related 1 like 2	0.839553	0.942043	0.889252
GO:0016020	membrane	REEP4	REEP4	receptor accessory protein 4	0.839553	0.942043	0.889252
GO:0016020	membrane	STMN2	STMN2	stathmin-like 2	0.839553	0.942043	0.889252
GO:0016020	membrane	TMEM89	TMEM89	transmembrane protein 89	0.839553	0.942043	0.889252
GO:0016020	membrane	SLC45A2	SLC45A2	solute carrier family 45, member 2	0.839553	0.942043	0.889252
GO:0016020	membrane	CCR9	CCR9	C-C chemokine receptor type 9	0.839553	0.942043	0.889252
GO:0016020	membrane	KLRC2	KLRC2	killer cell lectin-like receptor subfamily C, member 2	0.839553	0.942043	0.889252
GO:0016020	membrane	LOC101113698	LOC101113698	olfactory receptor 52D1-like	0.839553	0.942043	0.889252
GO:0016020	membrane	TIAM2	TIAM2	T-cell lymphoma invasion and metastasis 2	0.839553	0.942043	0.889252
GO:0016020	membrane	FCRL6	FCRL6	Fc receptor-like 6	0.839553	0.942043	0.889252
GO:0016020	membrane	TMEM125	TMEM125	transmembrane protein 125	0.839553	0.942043	0.889252
GO:0016020	membrane	LOC101117912	LOC101117912	histone H2B type W-T-like	0.839553	0.942043	0.889252
GO:0016020	membrane	RAPSN	RAPSN	receptor-associated protein of the synapse	0.839553	0.942043	0.889252
GO:0016020	membrane	MGARP	MGARP	mitochondria-localized glutamic acid-rich protein	0.839553	0.942043	0.889252
GO:0016020	membrane	LOC101123401	LOC101123401	immunoglobulin alpha Fc receptor-like	0.839553	0.942043	0.889252
GO:0043025	neuronal cell body	LOC101122301	LOC101122301	uncharacterized LOC101122301	0.84459	0.942043	0.600428
GO:0043025	neuronal cell body	KCNIP1	KCNIP1	Kv channel interacting protein 1	0.84459	0.942043	0.600428
GO:0016023	cytoplasmic membrane-bounded vesicle	RIN3	RIN3	Ras and Rab interactor 3	0.861894	0.95522	0.505187
GO:0005769	early endosome	RIN3	RIN3	Ras and Rab interactor 3	0.885672	0.972425	0.460705
GO:0005681	spliceosomal complex	LOC101104762	LOC101104762	NHP2-like protein 1-like	0.900096	0.972425	0.433445
GO:0005829	cytosol	SKA2	SKA2	spindle and kinetochore associated complex subunit 2	0.901102	0.972425	0.794205
GO:0005829	cytosol	TBATA	TBATA	thymus, brain and testes associated	0.901102	0.972425	0.794205
GO:0005829	cytosol	PCP4	PCP4	Purkinje cell protein 4	0.901102	0.972425	0.794205
GO:0005829	cytosol	CDKN2B	CDKN2B	cyclin-dependent kinase inhibitor 2B (p15, inhibits CDK4)	0.901102	0.972425	0.794205
GO:0005829	cytosol	FOSL1	FOSL1	FOS-like antigen 1	0.901102	0.972425	0.794205
GO:0005829	cytosol	LOC101109186	LOC101109186	myosin regulatory light polypeptide 9-like	0.901102	0.972425	0.794205
GO:0005829	cytosol	SPHK1	SPHK1	sphingosine kinase 1	0.901102	0.972425	0.794205
GO:0005829	cytosol	PACSIN1	PACSIN1	protein kinase C and casein kinase substrate in neurons 1	0.901102	0.972425	0.794205
GO:0005829	cytosol	PEX5L	PEX5L	peroxisomal biogenesis factor 5-like	0.901102	0.972425	0.794205
GO:0005829	cytosol	LOC101111303	LOC101111303	c-C motif chemokine 3-like	0.901102	0.972425	0.794205
GO:0005829	cytosol	LOC101118450	LOC101118450	cytochrome c, somatic-like	0.901102	0.972425	0.794205
GO:0005829	cytosol	MAPK8IP1	MAPK8IP1	mitogen-activated protein kinase 8 interacting protein 1	0.901102	0.972425	0.794205
GO:0005829	cytosol	TIAM1	TIAM1	T-cell lymphoma invasion and metastasis 1	0.901102	0.972425	0.794205
GO:0005829	cytosol	LOC101116846	LOC101116846	DNA-directed RNA polymerase III subunit RPC6-like	0.901102	0.972425	0.794205
GO:0005829	cytosol	LOC101103784	LOC101103784	cytochrome c 2-like	0.901102	0.972425	0.794205
GO:0005829	cytosol	ALOX12	ALOX12	arachidonate 12-lipoxygenase	0.901102	0.972425	0.794205
GO:0005829	cytosol	IDO2	IDO2	indoleamine 2,3-dioxygenase 2	0.901102	0.972425	0.794205
GO:0005829	cytosol	HSD17B1	HSD17B1	hydroxysteroid (17-beta) dehydrogenase 1	0.901102	0.972425	0.794205
GO:0005829	cytosol	MAPK13	MAPK13	Mitogen-activated protein kinase 13	0.901102	0.972425	0.794205
GO:0005829	cytosol	GSTA1-1	GSTA1-1	Glutathione S-transferase	0.901102	0.972425	0.794205
GO:0005829	cytosol	HMGA1	HMGA1	high mobility group AT-hook 1	0.901102	0.972425	0.794205
GO:0005829	cytosol	FHIT	FHIT	Fragile histidine triad protein	0.901102	0.972425	0.794205
GO:0005829	cytosol	KRT5	KRT5	Keratin 5	0.901102	0.972425	0.794205
GO:0005829	cytosol	HSD17B14	HSD17B14	hydroxysteroid (17-beta) dehydrogenase 14	0.901102	0.972425	0.794205
GO:0005829	cytosol	ACMSD	ACMSD	aminocarboxymuconate semialdehyde decarboxylase	0.901102	0.972425	0.794205
GO:0005829	cytosol	SOD3	SOD3	superoxide dismutase 3, extracellular	0.901102	0.972425	0.794205
GO:0005829	cytosol	TIAM2	TIAM2	T-cell lymphoma invasion and metastasis 2	0.901102	0.972425	0.794205
GO:0005829	cytosol	GIMAP6	GIMAP6	GTPase, IMAP family member 6	0.901102	0.972425	0.794205
GO:0005829	cytosol	TNNI3	TNNI3	troponin I type 3 (cardiac)	0.901102	0.972425	0.794205
GO:0005829	cytosol	BHMT	BHMT	betaine--homocysteine S-methyltransferase	0.901102	0.972425	0.794205
GO:0016607	nuclear speck	GLIS2	GLIS2	GLIS family zinc finger 2	0.901434	0.972425	0.430895
GO:0005739	mitochondrion	LOC101106395	LOC101106395	L-gulonolactone oxidase-like	0.905361	0.972425	0.738057
GO:0005739	mitochondrion	SLC25A22	SLC25A22	solute carrier family 25 (mitochondrial carrier: glutamate), member 22	0.905361	0.972425	0.738057
GO:0005739	mitochondrion	MYL10	MYL10	myosin, light chain 10, regulatory	0.905361	0.972425	0.738057
GO:0005739	mitochondrion	LOC101115589	LOC101115589	cytochrome b-c1 complex subunit 6, mitochondrial-like	0.905361	0.972425	0.738057
GO:0005739	mitochondrion	NSUN4	NSUN4	NOP2/Sun domain family, member 4	0.905361	0.972425	0.738057
GO:0005739	mitochondrion	LOC101121036	LOC101121036	cytochrome c oxidase subunit 6B2-like	0.905361	0.972425	0.738057
GO:0005739	mitochondrion	LOC101118450	LOC101118450	cytochrome c, somatic-like	0.905361	0.972425	0.738057
GO:0005739	mitochondrion	MAPK8IP1	MAPK8IP1	mitogen-activated protein kinase 8 interacting protein 1	0.905361	0.972425	0.738057
GO:0005739	mitochondrion	LOC101103784	LOC101103784	cytochrome c 2-like	0.905361	0.972425	0.738057
GO:0005739	mitochondrion	PACS2	PACS2	phosphofurin acidic cluster sorting protein 2	0.905361	0.972425	0.738057
GO:0005739	mitochondrion	AGR2	AGR2	anterior gradient 2 homolog (Xenopus laevis)	0.905361	0.972425	0.738057
GO:0005739	mitochondrion	CYB5A	CYB5A	Cytochrome b5	0.905361	0.972425	0.738057
GO:0005739	mitochondrion	KRT5	KRT5	Keratin 5	0.905361	0.972425	0.738057
GO:0005739	mitochondrion	SOD3	SOD3	superoxide dismutase 3, extracellular	0.905361	0.972425	0.738057
GO:0005739	mitochondrion	MGARP	MGARP	mitochondria-localized glutamic acid-rich protein	0.905361	0.972425	0.738057
GO:0005739	mitochondrion	THEM5	THEM5	thioesterase superfamily member 5	0.905361	0.972425	0.738057
GO:0005840	ribosome	LOC101104199	LOC101104199	60S ribosomal protein L22-like 1-like	0.918525	0.980511	0.480342
GO:0005840	ribosome	LOC101119869	LOC101119869	60S ribosomal protein L7-like 1-like	0.918525	0.980511	0.480342
GO:0010008	endosome membrane	CD1A	CD1A	CD1a molecule	0.927699	0.984266	0.379545
GO:0030529	ribonucleoprotein complex	LOC101104199	LOC101104199	60S ribosomal protein L22-like 1-like	0.949201	0.991473	0.474636
GO:0030529	ribonucleoprotein complex	LOC101119869	LOC101119869	60S ribosomal protein L7-like 1-like	0.949201	0.991473	0.474636
GO:0030529	ribonucleoprotein complex	LOC101104762	LOC101104762	NHP2-like protein 1-like	0.949201	0.991473	0.474636
GO:0005856	cytoskeleton	SKA2	SKA2	spindle and kinetochore associated complex subunit 2	0.959891	0.991473	0.597706
GO:0005856	cytoskeleton	STX1B	STX1B	Syntaxin-1B	0.959891	0.991473	0.597706
GO:0005856	cytoskeleton	KATNAL2	KATNAL2	katanin p60 subunit A-like 2	0.959891	0.991473	0.597706
GO:0005856	cytoskeleton	LOC101119663	LOC101119663	heat shock factor-binding protein 1-like	0.959891	0.991473	0.597706
GO:0005856	cytoskeleton	TUBAL3	TUBAL3	tubulin, alpha-like 3	0.959891	0.991473	0.597706
GO:0005856	cytoskeleton	TRIM9	TRIM9	tripartite motif containing 9	0.959891	0.991473	0.597706
GO:0005856	cytoskeleton	MTUS2	MTUS2	microtubule associated tumor suppressor candidate 2	0.959891	0.991473	0.597706
GO:0005856	cytoskeleton	TTLL9	TTLL9	tubulin tyrosine ligase-like family, member 9	0.959891	0.991473	0.597706
GO:0005856	cytoskeleton	RAPSN	RAPSN	receptor-associated protein of the synapse	0.959891	0.991473	0.597706
GO:0005634	nucleus	CREB3L1	CREB3L1	cAMP responsive element binding protein 3-like 1	0.9615	0.991473	0.782665
GO:0005634	nucleus	SH2D4A	SH2D4A	SH2 domain containing 4A	0.9615	0.991473	0.782665
GO:0005634	nucleus	C2CD4A	C2CD4A	C2 calcium-dependent domain containing 4A	0.9615	0.991473	0.782665
GO:0005634	nucleus	TRH	TRH	Thyrotropin-releasing hormone	0.9615	0.991473	0.782665
GO:0005634	nucleus	ASCL3	ASCL3	achaete-scute complex homolog 3 (Drosophila)	0.9615	0.991473	0.782665
GO:0005634	nucleus	LOC101118305	LOC101118305	non-histone chromosomal protein HMG-14-like	0.9615	0.991473	0.782665
GO:0005634	nucleus	LOC101109050	LOC101109050	putative upstream-binding factor 1-like protein 1-like	0.9615	0.991473	0.782665
GO:0005634	nucleus	RUNX3	RUNX3	runt-related transcription factor 3	0.9615	0.991473	0.782665
GO:0005634	nucleus	LOC101115902	LOC101115902	putative RNA polymerase II subunit A C-terminal domain phosphatase SSU72-like protein 1-like	0.9615	0.991473	0.782665
GO:0005634	nucleus	SLC25A22	SLC25A22	solute carrier family 25 (mitochondrial carrier: glutamate), member 22	0.9615	0.991473	0.782665
GO:0005634	nucleus	GFI1B	GFI1B	growth factor independent 1B transcription repressor	0.9615	0.991473	0.782665
GO:0005634	nucleus	GADD45g	GADD45G	Growth arrest and DNA-damage-inducible gamma	0.9615	0.991473	0.782665
GO:0005634	nucleus	ADAMTS5	ADAMTS5	ADAM metallopeptidase with thrombospondin type 1 motif, 5	0.9615	0.991473	0.782665
GO:0005634	nucleus	LOC101115650	LOC101115650	putative RNA polymerase II subunit A C-terminal domain phosphatase SSU72-like protein 1-like	0.9615	0.991473	0.782665
GO:0005634	nucleus	MED25	MED25	mediator complex subunit 25	0.9615	0.991473	0.782665
GO:0005634	nucleus	STX1B	STX1B	Syntaxin-1B	0.9615	0.991473	0.782665
GO:0005634	nucleus	LOC101115386	LOC101115386	histone H3.3C-like	0.9615	0.991473	0.782665
GO:0005634	nucleus	CSRNP1	CSRNP1	cysteine-serine-rich nuclear protein 1	0.9615	0.991473	0.782665
GO:0005634	nucleus	CBX8	CBX8	chromobox homolog 8	0.9615	0.991473	0.782665
GO:0005634	nucleus	PPARD	PPARD	peroxisome proliferator-activated receptor delta	0.9615	0.991473	0.782665
GO:0005634	nucleus	TBATA	TBATA	thymus, brain and testes associated	0.9615	0.991473	0.782665
GO:0005634	nucleus	PCP4	PCP4	Purkinje cell protein 4	0.9615	0.991473	0.782665
GO:0005634	nucleus	VGLL1	VGLL1	vestigial like 1 (Drosophila)	0.9615	0.991473	0.782665
GO:0005634	nucleus	CDKN2B	CDKN2B	cyclin-dependent kinase inhibitor 2B (p15, inhibits CDK4)	0.9615	0.991473	0.782665
GO:0005634	nucleus	FOSL1	FOSL1	FOS-like antigen 1	0.9615	0.991473	0.782665
GO:0005634	nucleus	TNP1	TNP1	Spermatid nuclear transition protein 1	0.9615	0.991473	0.782665
GO:0005634	nucleus	ZIM3	ZIM3	zinc finger, imprinted 3	0.9615	0.991473	0.782665
GO:0005634	nucleus	POU6F2	POU6F2	POU class 6 homeobox 2	0.9615	0.991473	0.782665
GO:0005634	nucleus	SPHK1	SPHK1	sphingosine kinase 1	0.9615	0.991473	0.782665
GO:0005634	nucleus	LOC101119663	LOC101119663	heat shock factor-binding protein 1-like	0.9615	0.991473	0.782665
GO:0005634	nucleus	RETN	RETN	resistin	0.9615	0.991473	0.782665
GO:0005634	nucleus	LOC101112356	LOC101112356	histone H1t-like	0.9615	0.991473	0.782665
GO:0005634	nucleus	FSTL3	FSTL3	follistatin-like 3 (secreted glycoprotein)	0.9615	0.991473	0.782665
GO:0005634	nucleus	LOC101109856	LOC101109856	uncharacterized LOC101109856	0.9615	0.991473	0.782665
GO:0005634	nucleus	LOC101118450	LOC101118450	cytochrome c, somatic-like	0.9615	0.991473	0.782665
GO:0005634	nucleus	MAPK8IP1	MAPK8IP1	mitogen-activated protein kinase 8 interacting protein 1	0.9615	0.991473	0.782665
GO:0005634	nucleus	LOC101116846	LOC101116846	DNA-directed RNA polymerase III subunit RPC6-like	0.9615	0.991473	0.782665
GO:0005634	nucleus	LOC101103784	LOC101103784	cytochrome c 2-like	0.9615	0.991473	0.782665
GO:0005634	nucleus	USP2	USP2	ubiquitin specific peptidase 2	0.9615	0.991473	0.782665
GO:0005634	nucleus	PPAPDC3	PPAPDC3	phosphatidic acid phosphatase type 2 domain containing 3	0.9615	0.991473	0.782665
GO:0005634	nucleus	TCEAL3	TCEAL3	transcription elongation factor A (SII)-like 3	0.9615	0.991473	0.782665
GO:0005634	nucleus	LOC101102490	LOC101102490	C2 calcium-dependent domain-containing protein 4A-like	0.9615	0.991473	0.782665
GO:0005634	nucleus	LOC101117997	LOC101117997	uncharacterized LOC101117997	0.9615	0.991473	0.782665
GO:0005634	nucleus	HMGA1	HMGA1	high mobility group AT-hook 1	0.9615	0.991473	0.782665
GO:0005634	nucleus	LOC101104762	LOC101104762	NHP2-like protein 1-like	0.9615	0.991473	0.782665
GO:0005634	nucleus	LOC101115400	LOC101115400	putative RNA polymerase II subunit A C-terminal domain phosphatase SSU72-like protein 1-like	0.9615	0.991473	0.782665
GO:0005634	nucleus	PRDM12	PRDM12	PR domain containing 12	0.9615	0.991473	0.782665
GO:0005634	nucleus	FABP4	FABP4	Adipocyte fatty acid-binding protein 4	0.9615	0.991473	0.782665
GO:0005634	nucleus	ZNF33B	ZNF33B	Zinc finger protein 33B	0.9615	0.991473	0.782665
GO:0005634	nucleus	HIPK2	HIPK2	homeodomain interacting protein kinase 2	0.9615	0.991473	0.782665
GO:0005634	nucleus	EGR2	EGR2	early growth response 2	0.9615	0.991473	0.782665
GO:0005634	nucleus	NAV2	NAV2	neuron navigator 2	0.9615	0.991473	0.782665
GO:0005634	nucleus	MCIN	MCIN	multiciliate cell differentiation 1	0.9615	0.991473	0.782665
GO:0005634	nucleus	GLIS2	GLIS2	GLIS family zinc finger 2	0.9615	0.991473	0.782665
GO:0005634	nucleus	SOD3	SOD3	superoxide dismutase 3, extracellular	0.9615	0.991473	0.782665
GO:0005634	nucleus	CREB5	CREB5	cAMP responsive element binding protein 5	0.9615	0.991473	0.782665
GO:0005634	nucleus	BCL3	BCL3	B-cell CLL/lymphoma 3	0.9615	0.991473	0.782665
GO:0005634	nucleus	MT1E	MT1E	metallothionein 1E	0.9615	0.991473	0.782665
GO:0005634	nucleus	LOC101117912	LOC101117912	histone H2B type W-T-like	0.9615	0.991473	0.782665
GO:0000139	Golgi membrane	CAV1	CAV1	Caveolin-1	0.967701	0.991473	0.431742
GO:0000139	Golgi membrane	NDST4	NDST4	N-deacetylase/N-sulfotransferase (heparan glucosaminyl) 4	0.967701	0.991473	0.431742
GO:0000139	Golgi membrane	CLSTN2	CLSTN2	calsyntenin 2	0.967701	0.991473	0.431742
GO:0005794	Golgi apparatus	CAV1	CAV1	Caveolin-1	0.971578	0.991473	0.555994
GO:0005794	Golgi apparatus	NDST4	NDST4	N-deacetylase/N-sulfotransferase (heparan glucosaminyl) 4	0.971578	0.991473	0.555994
GO:0005794	Golgi apparatus	FGF22	FGF22	fibroblast growth factor 22	0.971578	0.991473	0.555994
GO:0005794	Golgi apparatus	FSTL3	FSTL3	follistatin-like 3 (secreted glycoprotein)	0.971578	0.991473	0.555994
GO:0005794	Golgi apparatus	CLSTN2	CLSTN2	calsyntenin 2	0.971578	0.991473	0.555994
GO:0005794	Golgi apparatus	GPRC5A	GPRC5A	G protein-coupled receptor, family C, group 5, member A	0.971578	0.991473	0.555994
GO:0005794	Golgi apparatus	STMN2	STMN2	stathmin-like 2	0.971578	0.991473	0.555994
GO:0005794	Golgi apparatus	RAPSN	RAPSN	receptor-associated protein of the synapse	0.971578	0.991473	0.555994
GO:0005737	cytoplasm	SH2D4A	SH2D4A	SH2 domain containing 4A	0.977017	0.991473	0.759483
GO:0005737	cytoplasm	TRH	TRH	Thyrotropin-releasing hormone	0.977017	0.991473	0.759483
GO:0005737	cytoplasm	LOC101118305	LOC101118305	non-histone chromosomal protein HMG-14-like	0.977017	0.991473	0.759483
GO:0005737	cytoplasm	LOC101109050	LOC101109050	putative upstream-binding factor 1-like protein 1-like	0.977017	0.991473	0.759483
GO:0005737	cytoplasm	RUNX3	RUNX3	runt-related transcription factor 3	0.977017	0.991473	0.759483
GO:0005737	cytoplasm	LOC101115902	LOC101115902	putative RNA polymerase II subunit A C-terminal domain phosphatase SSU72-like protein 1-like	0.977017	0.991473	0.759483
GO:0005737	cytoplasm	CDKN3	CDKN3	cyclin-dependent kinase inhibitor 3	0.977017	0.991473	0.759483
GO:0005737	cytoplasm	SKA2	SKA2	spindle and kinetochore associated complex subunit 2	0.977017	0.991473	0.759483
GO:0005737	cytoplasm	KLK13	KLK13	kallikrein-related peptidase 13	0.977017	0.991473	0.759483
GO:0005737	cytoplasm	GADD45g	GADD45G	Growth arrest and DNA-damage-inducible gamma	0.977017	0.991473	0.759483
GO:0005737	cytoplasm	ADAMTS5	ADAMTS5	ADAM metallopeptidase with thrombospondin type 1 motif, 5	0.977017	0.991473	0.759483
GO:0005737	cytoplasm	LOC101115650	LOC101115650	putative RNA polymerase II subunit A C-terminal domain phosphatase SSU72-like protein 1-like	0.977017	0.991473	0.759483
GO:0005737	cytoplasm	STX1B	STX1B	Syntaxin-1B	0.977017	0.991473	0.759483
GO:0005737	cytoplasm	KATNAL2	KATNAL2	katanin p60 subunit A-like 2	0.977017	0.991473	0.759483
GO:0005737	cytoplasm	TBATA	TBATA	thymus, brain and testes associated	0.977017	0.991473	0.759483
GO:0005737	cytoplasm	TLR2	TLR2	Toll-like receptor 2	0.977017	0.991473	0.759483
GO:0005737	cytoplasm	CDKN2B	CDKN2B	cyclin-dependent kinase inhibitor 2B (p15, inhibits CDK4)	0.977017	0.991473	0.759483
GO:0005737	cytoplasm	IL17RB	IL17RB	interleukin 17 receptor B	0.977017	0.991473	0.759483
GO:0005737	cytoplasm	SPHK1	SPHK1	sphingosine kinase 1	0.977017	0.991473	0.759483
GO:0005737	cytoplasm	PACSIN1	PACSIN1	protein kinase C and casein kinase substrate in neurons 1	0.977017	0.991473	0.759483
GO:0005737	cytoplasm	TUBAL3	TUBAL3	tubulin, alpha-like 3	0.977017	0.991473	0.759483
GO:0005737	cytoplasm	SSUH2	SSUH2	ssu-2 homolog (C. elegans)	0.977017	0.991473	0.759483
GO:0005737	cytoplasm	AMH	AMH	Anti-Mullerian hormone	0.977017	0.991473	0.759483
GO:0005737	cytoplasm	PEX5L	PEX5L	peroxisomal biogenesis factor 5-like	0.977017	0.991473	0.759483
GO:0005737	cytoplasm	LOC101111303	LOC101111303	c-C motif chemokine 3-like	0.977017	0.991473	0.759483
GO:0005737	cytoplasm	TRIM9	TRIM9	tripartite motif containing 9	0.977017	0.991473	0.759483
GO:0005737	cytoplasm	MAPK8IP1	MAPK8IP1	mitogen-activated protein kinase 8 interacting protein 1	0.977017	0.991473	0.759483
GO:0005737	cytoplasm	MTUS2	MTUS2	microtubule associated tumor suppressor candidate 2	0.977017	0.991473	0.759483
GO:0005737	cytoplasm	ALOX12	ALOX12	arachidonate 12-lipoxygenase	0.977017	0.991473	0.759483
GO:0005737	cytoplasm	USP2	USP2	ubiquitin specific peptidase 2	0.977017	0.991473	0.759483
GO:0005737	cytoplasm	IDO2	IDO2	indoleamine 2,3-dioxygenase 2	0.977017	0.991473	0.759483
GO:0005737	cytoplasm	HSD17B1	HSD17B1	hydroxysteroid (17-beta) dehydrogenase 1	0.977017	0.991473	0.759483
GO:0005737	cytoplasm	RASAL1	RASAL1	RAS protein activator like 1 (GAP1 like)	0.977017	0.991473	0.759483
GO:0005737	cytoplasm	GSTA1-1	GSTA1-1	Glutathione S-transferase	0.977017	0.991473	0.759483
GO:0005737	cytoplasm	SPRR3	SPRR3	small proline-rich protein 3	0.977017	0.991473	0.759483
GO:0005737	cytoplasm	FHIT	FHIT	Fragile histidine triad protein	0.977017	0.991473	0.759483
GO:0005737	cytoplasm	LOC101115400	LOC101115400	putative RNA polymerase II subunit A C-terminal domain phosphatase SSU72-like protein 1-like	0.977017	0.991473	0.759483
GO:0005737	cytoplasm	CYB5A	CYB5A	Cytochrome b5	0.977017	0.991473	0.759483
GO:0005737	cytoplasm	AQP4	AQP4	Aquaporin 4 M23 isoform	0.977017	0.991473	0.759483
GO:0005737	cytoplasm	KRT5	KRT5	Keratin 5	0.977017	0.991473	0.759483
GO:0005737	cytoplasm	SRD5A2	SRD5A2	Steroid-5-alpha-reductase alpha polypeptide 2	0.977017	0.991473	0.759483
GO:0005737	cytoplasm	FABP4	FABP4	Adipocyte fatty acid-binding protein 4	0.977017	0.991473	0.759483
GO:0005737	cytoplasm	TTLL9	TTLL9	tubulin tyrosine ligase-like family, member 9	0.977017	0.991473	0.759483
GO:0005737	cytoplasm	NEFM	NEFM	neurofilament, medium polypeptide	0.977017	0.991473	0.759483
GO:0005737	cytoplasm	HIPK2	HIPK2	homeodomain interacting protein kinase 2	0.977017	0.991473	0.759483
GO:0005737	cytoplasm	HSD17B14	HSD17B14	hydroxysteroid (17-beta) dehydrogenase 14	0.977017	0.991473	0.759483
GO:0005737	cytoplasm	EGR2	EGR2	early growth response 2	0.977017	0.991473	0.759483
GO:0005737	cytoplasm	STMN2	STMN2	stathmin-like 2	0.977017	0.991473	0.759483
GO:0005737	cytoplasm	GLIS2	GLIS2	GLIS family zinc finger 2	0.977017	0.991473	0.759483
GO:0005737	cytoplasm	SOD3	SOD3	superoxide dismutase 3, extracellular	0.977017	0.991473	0.759483
GO:0005737	cytoplasm	TIAM2	TIAM2	T-cell lymphoma invasion and metastasis 2	0.977017	0.991473	0.759483
GO:0005737	cytoplasm	BCL3	BCL3	B-cell CLL/lymphoma 3	0.977017	0.991473	0.759483
GO:0005737	cytoplasm	MT1E	MT1E	metallothionein 1E	0.977017	0.991473	0.759483
GO:0005737	cytoplasm	GIMAP6	GIMAP6	GTPase, IMAP family member 6	0.977017	0.991473	0.759483
GO:0005737	cytoplasm	TNNI3	TNNI3	troponin I type 3 (cardiac)	0.977017	0.991473	0.759483
GO:0005737	cytoplasm	RAPSN	RAPSN	receptor-associated protein of the synapse	0.977017	0.991473	0.759483
GO:0005737	cytoplasm	BHMT	BHMT	betaine--homocysteine S-methyltransferase	0.977017	0.991473	0.759483
GO:0005737	cytoplasm	DOCK3	DOCK3	dedicator of cytokinesis 3	0.977017	0.991473	0.759483
GO:0005737	cytoplasm	ROPN1L	ROPN1L	rhophilin associated tail protein 1-like	0.977017	0.991473	0.759483
GO:0005737	cytoplasm	RIN3	RIN3	Ras and Rab interactor 3	0.977017	0.991473	0.759483
GO:0005815	microtubule organizing center	STX1B	STX1B	Syntaxin-1B	0.977824	0.991473	0.260684
GO:0005764	lysosome	FUCA2	FUCA2	fucosidase, alpha-L- 2, plasma	0.980077	0.991473	0.253468
GO:0005654	nucleoplasm	MED25	MED25	mediator complex subunit 25	0.996219	0.997106	0.403964
GO:0005654	nucleoplasm	LOC101115386	LOC101115386	histone H3.3C-like	0.996219	0.997106	0.403964
GO:0005654	nucleoplasm	PPARD	PPARD	peroxisome proliferator-activated receptor delta	0.996219	0.997106	0.403964
GO:0005654	nucleoplasm	LOC101116846	LOC101116846	DNA-directed RNA polymerase III subunit RPC6-like	0.996219	0.997106	0.403964
GO:0005654	nucleoplasm	HMGA1	HMGA1	high mobility group AT-hook 1	0.996219	0.997106	0.403964
GO:0005654	nucleoplasm	LOC101104762	LOC101104762	NHP2-like protein 1-like	0.996219	0.997106	0.403964
GO:0005730	nucleolus	SH2D4A	SH2D4A	SH2 domain containing 4A	0.997106	0.997106	0.466277
GO:0005730	nucleolus	ASCL3	ASCL3	achaete-scute complex homolog 3 (Drosophila)	0.997106	0.997106	0.466277
GO:0005730	nucleolus	FGF22	FGF22	fibroblast growth factor 22	0.997106	0.997106	0.466277
GO:0005730	nucleolus	SLC25A22	SLC25A22	solute carrier family 25 (mitochondrial carrier: glutamate), member 22	0.997106	0.997106	0.466277
GO:0005730	nucleolus	ADAMTS5	ADAMTS5	ADAM metallopeptidase with thrombospondin type 1 motif, 5	0.997106	0.997106	0.466277
GO:0005730	nucleolus	CSRNP1	CSRNP1	cysteine-serine-rich nuclear protein 1	0.997106	0.997106	0.466277
GO:0005730	nucleolus	CBX8	CBX8	chromobox homolog 8	0.997106	0.997106	0.466277
GO:0005730	nucleolus	LOC101102490	LOC101102490	C2 calcium-dependent domain-containing protein 4A-like	0.997106	0.997106	0.466277
GO:0005730	nucleolus	LOC101104762	LOC101104762	NHP2-like protein 1-like	0.997106	0.997106	0.466277
GO:0005730	nucleolus	MCIN	MCIN	multiciliate cell differentiation 1	0.997106	0.997106	0.466277

## Sheet: UpGO_Result
GOID	GOTerm	DifGene	AllDifGene	GeneInGOID	AllGene	P-Value	FDR	Enrichment	(-log2P)
GO:0005576	extracellular region	34	119	1897	16848	9.97605e-06	0.00149641	2.53754	16.6131
GO:0005615	extracellular space	19	119	842	16848	3.61134e-05	0.00270851	3.19479	14.7571
GO:0017101	aminoacyl-tRNA synthetase multienzyme complex	2	119	5	16848	0.0010339	0.0516952	56.6319	9.91768
GO:0005840	ribosome	7	119	305	16848	0.00794749	0.298031	3.24937	6.97529
GO:0022627	cytosolic small ribosomal subunit	3	119	61	16848	0.0108778	0.311741	6.96294	6.52248
GO:0005640	nuclear outer membrane	2	119	25	16848	0.015712	0.311741	11.3264	5.99199
GO:0005680	anaphase-promoting complex	2	119	27	16848	0.0180031	0.311741	10.4874	5.79561
GO:0002081	outer acrosomal membrane	1	119	2	16848	0.0210655	0.311741	70.7899	5.56898
GO:0072562	blood microparticle	1	119	2	16848	0.0210655	0.311741	70.7899	5.56898
GO:0008021	synaptic vesicle	3	119	87	16848	0.0267374	0.311741	4.88206	5.22499
GO:0030896	checkpoint clamp complex	1	119	3	16848	0.0279874	0.311741	47.1933	5.15908
GO:0042629	mast cell granule	1	119	3	16848	0.0279874	0.311741	47.1933	5.15908
GO:0005726	perichromatin fibrils	1	119	3	16848	0.0279874	0.311741	47.1933	5.15908
GO:0043205	fibril	1	119	4	16848	0.03486	0.311741	35.395	4.84228
GO:0036020	endolysosome membrane	1	119	4	16848	0.03486	0.311741	35.395	4.84228
GO:0002079	inner acrosomal membrane	1	119	5	16848	0.0416836	0.311741	28.316	4.58438
GO:0031256	leading edge membrane	1	119	5	16848	0.0416836	0.311741	28.316	4.58438
GO:0005623	cell	1	119	5	16848	0.0416836	0.311741	28.316	4.58438
GO:0005685	U1 snRNP	1	119	5	16848	0.0416836	0.311741	28.316	4.58438
GO:0070382	exocytic vesicle	1	119	6	16848	0.0484585	0.311741	23.5966	4.36711
GO:0030670	phagocytic vesicle membrane	2	119	50	16848	0.0527925	0.311741	5.66319	4.24352
GO:0030529	ribonucleoprotein complex	7	119	463	16848	0.0543853	0.311741	2.14052	4.20064
GO:0005577	fibrinogen complex	1	119	7	16848	0.0551852	0.311741	20.2257	4.17957
GO:0030992	intraciliary transport particle B	1	119	7	16848	0.0551852	0.311741	20.2257	4.17957
GO:0030485	smooth muscle contractile fiber	1	119	7	16848	0.0551852	0.311741	20.2257	4.17957
GO:0045171	intercellular bridge	1	119	7	16848	0.0551852	0.311741	20.2257	4.17957
GO:0030133	transport vesicle	2	119	52	16848	0.0564461	0.311741	5.44538	4.14698
GO:0005938	cell cortex	3	119	122	16848	0.0602699	0.311741	3.48147	4.05242
GO:0031966	mitochondrial membrane	3	119	122	16848	0.0602699	0.311741	3.48147	4.05242
GO:0032421	stereocilium bundle	1	119	9	16848	0.068495	0.326811	15.7311	3.86786
GO:0031092	platelet alpha granule membrane	1	119	9	16848	0.068495	0.326811	15.7311	3.86786
GO:0034774	secretory granule lumen	1	119	10	16848	0.0750789	0.326811	14.158	3.73545
GO:0033179	proton-transporting V-type ATPase, V0 domain	1	119	10	16848	0.0750789	0.326811	14.158	3.73545
GO:0016471	vacuolar proton-transporting V-type ATPase complex	1	119	10	16848	0.0750789	0.326811	14.158	3.73545
GO:0031012	extracellular matrix	4	119	219	16848	0.0762559	0.326811	2.58593	3.71301
GO:0031091	platelet alpha granule	1	119	11	16848	0.0816158	0.340066	12.8709	3.61501
GO:0016234	inclusion body	1	119	12	16848	0.0881061	0.357187	11.7983	3.50461
GO:0005719	nuclear euchromatin	1	119	14	16848	0.100948	0.398481	10.1128	3.30831
GO:0005614	interstitial matrix	1	119	15	16848	0.107301	0.402379	9.43866	3.22026
GO:0045263	proton-transporting ATP synthase complex, coupling factor F(o)	1	119	15	16848	0.107301	0.402379	9.43866	3.22026
GO:0031410	cytoplasmic vesicle	6	119	457	16848	0.116084	0.40865	1.85882	3.10675
GO:0005829	cytosol	26	119	2767	16848	0.11747	0.40865	1.33035	3.08964
GO:0005892	acetylcholine-gated channel complex	1	119	17	16848	0.119871	0.40865	8.32823	3.06045
GO:0005666	DNA-directed RNA polymerase III complex	1	119	17	16848	0.119871	0.40865	8.32823	3.06045
GO:0031674	I band	1	119	19	16848	0.132262	0.440874	7.45157	2.91853
GO:0005771	multivesicular body	1	119	21	16848	0.144477	0.451492	6.7419	2.79108
GO:0035145	exon-exon junction complex	1	119	21	16848	0.144477	0.451492	6.7419	2.79108
GO:0019897	extrinsic component of plasma membrane	1	119	21	16848	0.144477	0.451492	6.7419	2.79108
GO:0005578	proteinaceous extracellular matrix	4	119	284	16848	0.150433	0.460352	1.99408	2.73281
GO:0030532	small nuclear ribonucleoprotein complex	1	119	23	16848	0.15652	0.460352	6.15564	2.67559
GO:0005740	mitochondrial envelope	1	119	23	16848	0.15652	0.460352	6.15564	2.67559
GO:0005654	nucleoplasm	11	119	1088	16848	0.167896	0.484315	1.43141	2.57436
GO:0005753	mitochondrial proton-transporting ATP synthase complex	1	119	27	16848	0.180093	0.509698	5.2437	2.47318
GO:0030315	T-tubule	1	119	28	16848	0.185882	0.51634	5.05642	2.42754
GO:0015934	large ribosomal subunit	1	119	30	16848	0.197337	0.518261	4.71933	2.34127
GO:0005689	U12-type spliceosomal complex	1	119	31	16848	0.203003	0.518261	4.56709	2.30043
GO:0001772	immunological synapse	1	119	31	16848	0.203003	0.518261	4.56709	2.30043
GO:0045335	phagocytic vesicle	1	119	32	16848	0.208629	0.518261	4.42437	2.26099
GO:0043679	axon terminus	1	119	32	16848	0.208629	0.518261	4.42437	2.26099
GO:0044297	cell body	1	119	33	16848	0.214215	0.518261	4.2903	2.22287
GO:0000118	histone deacetylase complex	1	119	33	16848	0.214215	0.518261	4.2903	2.22287
GO:0043195	terminal bouton	1	119	33	16848	0.214215	0.518261	4.2903	2.22287
GO:0005635	nuclear envelope	2	119	123	16848	0.221686	0.527823	2.30211	2.17341
GO:0022625	cytosolic large ribosomal subunit	2	119	125	16848	0.226858	0.531697	2.26528	2.14014
GO:0005791	rough endoplasmic reticulum	1	119	36	16848	0.230735	0.532465	3.93277	2.11569
GO:0016324	apical plasma membrane	3	119	233	16848	0.23492	0.53391	1.82292	2.08976
GO:0005575	cellular_component	6	119	587	16848	0.24762	0.554374	1.44715	2.0138
GO:0005739	mitochondrion	14	119	1588	16848	0.25672	0.555068	1.24818	1.96173
GO:0016328	lateral plasma membrane	1	119	41	16848	0.257494	0.555068	3.45317	1.95739
GO:0015935	small ribosomal subunit	1	119	42	16848	0.262732	0.555068	3.37095	1.92834
GO:0031514	motile cilium	1	119	42	16848	0.262732	0.555068	3.37095	1.92834
GO:0005902	microvillus	1	119	43	16848	0.267933	0.558194	3.29255	1.90006
GO:0016529	sarcoplasmic reticulum	1	119	44	16848	0.273097	0.561158	3.21772	1.87252
GO:0016023	cytoplasmic membrane-bounded vesicle	2	119	145	16848	0.278803	0.565142	1.95283	1.84268
GO:0030017	sarcomere	1	119	46	16848	0.283315	0.566629	3.07782	1.81952
GO:0030672	synaptic vesicle membrane	1	119	48	16848	0.293388	0.579055	2.94958	1.76912
GO:0019013	viral nucleocapsid	1	119	51	16848	0.30823	0.590683	2.77608	1.69792
GO:0031093	platelet alpha granule lumen	1	119	51	16848	0.30823	0.590683	2.77608	1.69792
GO:0005747	mitochondrial respiratory chain complex I	1	119	52	16848	0.313108	0.590683	2.72269	1.67527
GO:0005769	early endosome	2	119	159	16848	0.315031	0.590683	1.78088	1.66643
GO:0005737	cytoplasm	45	119	5787	16848	0.319534	0.591729	1.10093	1.64596
GO:0005793	endoplasmic reticulum-Golgi intermediate compartment	1	119	57	16848	0.336979	0.611014	2.48386	1.56927
GO:0005788	endoplasmic reticulum lumen	2	119	168	16848	0.338094	0.611014	1.68547	1.5645
GO:0016607	nuclear speck	2	119	170	16848	0.343187	0.611103	1.66565	1.54293
GO:0005811	lipid particle	1	119	59	16848	0.346292	0.611103	2.39966	1.52994
GO:0001669	acrosomal vesicle	1	119	60	16848	0.350899	0.612033	2.35966	1.51087
GO:0009897	external side of plasma membrane	2	119	180	16848	0.368437	0.628979	1.57311	1.44051
GO:0005643	nuclear pore	1	119	64	16848	0.369001	0.628979	2.21218	1.4383
GO:0032587	ruffle membrane	1	119	69	16848	0.390915	0.658845	2.05188	1.35507
GO:0010008	endosome membrane	2	119	193	16848	0.400643	0.667739	1.46715	1.31961
GO:0005667	transcription factor complex	2	119	202	16848	0.422466	0.683929	1.40178	1.24309
GO:0070469	respiratory chain	1	119	77	16848	0.424393	0.683929	1.8387	1.23653
GO:0000786	nucleosome	1	119	77	16848	0.424393	0.683929	1.8387	1.23653
GO:0043197	dendritic spine	1	119	79	16848	0.432468	0.683929	1.79215	1.20933
GO:0048471	perinuclear region of cytoplasm	4	119	480	16848	0.445688	0.683929	1.17983	1.16589
GO:0030141	secretory granule	1	119	83	16848	0.448278	0.683929	1.70578	1.15753
GO:0005783	endoplasmic reticulum	9	119	1166	16848	0.449321	0.683929	1.09281	1.15418
GO:0000785	chromatin	1	119	85	16848	0.456016	0.683929	1.66565	1.13284
GO:0000777	condensed chromosome kinetochore	1	119	85	16848	0.456016	0.683929	1.66565	1.13284
GO:0030426	growth cone	1	119	89	16848	0.471165	0.683929	1.59078	1.0857
GO:0015629	actin cytoskeleton	2	119	224	16848	0.473937	0.683929	1.26411	1.07723
GO:0005794	Golgi apparatus	8	119	1054	16848	0.474925	0.683929	1.07461	1.07423
GO:0005634	nucleus	40	119	5522	16848	0.475794	0.683929	1.02557	1.07159
GO:0045177	apical part of cell	1	119	91	16848	0.478579	0.683929	1.55582	1.06317
GO:0001726	ruffle	1	119	94	16848	0.489504	0.683929	1.50617	1.03061
GO:0042470	melanosome	1	119	97	16848	0.500198	0.683929	1.45959	0.999427
GO:0005813	centrosome	3	119	376	16848	0.500304	0.683929	1.12963	0.999124
GO:0045202	synapse	3	119	377	16848	0.502028	0.683929	1.12663	0.994161
GO:0071013	catalytic step 2 spliceosome	1	119	98	16848	0.503713	0.683929	1.44469	0.989327
GO:0000922	spindle pole	1	119	99	16848	0.507202	0.683929	1.4301	0.979367
GO:0005759	mitochondrial matrix	2	119	239	16848	0.50736	0.683929	1.18477	0.97892
GO:0030018	Z disc	1	119	100	16848	0.510667	0.683929	1.4158	0.969545
GO:0005743	mitochondrial inner membrane	3	119	388	16848	0.520779	0.6913	1.09469	0.941257
GO:0030496	midbody	1	119	105	16848	0.527626	0.694244	1.34838	0.922413
GO:0005581	collagen	1	119	108	16848	0.537515	0.701107	1.31092	0.895623
GO:0000776	kinetochore	1	119	110	16848	0.543992	0.703438	1.28709	0.878343
GO:0009986	cell surface	3	119	405	16848	0.548956	0.70379	1.04874	0.865237
GO:0005882	intermediate filament	1	119	122	16848	0.580977	0.736032	1.16049	0.783448
GO:0030659	cytoplasmic vesicle membrane	1	119	123	16848	0.583919	0.736032	1.15106	0.77616
GO:0031225	anchored component of membrane	1	119	128	16848	0.59832	0.737271	1.10609	0.741012
GO:0005741	mitochondrial outer membrane	1	119	129	16848	0.601139	0.737271	1.09752	0.73423
GO:0000775	chromosome, centromeric region	1	119	130	16848	0.603938	0.737271	1.08908	0.727527
GO:0030027	lamellipodium	1	119	132	16848	0.609478	0.737271	1.07257	0.714355
GO:0005925	focal adhesion	1	119	132	16848	0.609478	0.737271	1.07257	0.714355
GO:0045121	membrane raft	1	119	139	16848	0.628258	0.753909	1.01856	0.670571
GO:0005730	nucleolus	10	119	1571	16848	0.669499	0.796973	0.901208	0.578847
GO:0005819	spindle	1	119	158	16848	0.674771	0.796973	0.896075	0.567531
GO:0031965	nuclear membrane	1	119	162	16848	0.683789	0.80125	0.87395	0.548376
GO:0005694	chromosome	2	119	337	16848	0.689075	0.80125	0.840236	0.537266
GO:0005681	spliceosomal complex	1	119	169	16848	0.69897	0.806504	0.83775	0.516698
GO:0043231	intracellular membrane-bounded organelle	3	119	515	16848	0.70503	0.807287	0.824737	0.504242
GO:0045211	postsynaptic membrane	1	119	184	16848	0.729072	0.82849	0.769456	0.455868
GO:0030424	axon	1	119	189	16848	0.738416	0.83021	0.7491	0.437495
GO:0042995	cell projection	3	119	547	16848	0.741654	0.83021	0.776489	0.431182
GO:0005929	cilium	1	119	202	16848	0.761218	0.845798	0.70089	0.393618
GO:0043005	neuron projection	1	119	208	16848	0.771056	0.850429	0.680672	0.375092
GO:0005856	cytoskeleton	6	119	1103	16848	0.78617	0.86077	0.770153	0.347087
GO:0005622	intracellular	6	119	1121	16848	0.798119	0.867521	0.757787	0.325324
GO:0030425	dendrite	1	119	231	16848	0.805129	0.868844	0.6129	0.312708
GO:0030054	cell junction	3	119	627	16848	0.817172	0.875542	0.677415	0.291288
GO:0005815	microtubule organizing center	1	119	281	16848	0.862616	0.917677	0.503843	0.213209
GO:0005874	microtubule	1	119	312	16848	0.889329	0.939432	0.453782	0.16921
GO:0043234	protein complex	1	119	340	16848	0.908933	0.953426	0.416411	0.137755
GO:0005886	plasma membrane	21	119	4383	16848	0.964115	0.994759	0.678343	0.0527222
GO:0005768	endosome	1	119	476	16848	0.964514	0.994759	0.297437	0.0521259
GO:0000139	Golgi membrane	1	119	509	16848	0.971737	0.994759	0.278153	0.0413626
GO:0005887	integral component of plasma membrane	3	119	1067	16848	0.978426	0.994759	0.398069	0.031466
GO:0016020	membrane	35	119	7249	16848	0.982935	0.994759	0.683583	0.0248318
GO:0016021	integral component of membrane	24	119	5404	16848	0.988127	0.994759	0.628778	0.0172318
GO:0005789	endoplasmic reticulum membrane	1	119	758	16848	0.994854	0.994854	0.186781	0.00744304

## Sheet: UpGene2GO
QueryID	QuerySymbol	Description	E-Value	SubjectSymbol	Description	GOID	GOTerm	P-Value	Enrichment
CER1	CER1	cerberus 1, cysteine knot superfamily, homolog (Xenopus laevis)	4e-101	CER1	Cerberus 1, cysteine knot superfamily, homolog (Xenopus laevis)	GO:0005576	extracellular region	9.97605e-06	2.53754
CER1	CER1	cerberus 1, cysteine knot superfamily, homolog (Xenopus laevis)	4e-101	CER1	Cerberus 1, cysteine knot superfamily, homolog (Xenopus laevis)	GO:0005615	extracellular space	3.61134e-05	3.19479
SNCA	SNCA	Alpha-synuclein	2e-68	SNCA	Alpha-synuclein	GO:0030054	cell junction	0.817172	0.677415
SNCA	SNCA	Alpha-synuclein	2e-68	SNCA	Alpha-synuclein	GO:0005791	rough endoplasmic reticulum	0.230735	3.93277
SNCA	SNCA	Alpha-synuclein	2e-68	SNCA	Alpha-synuclein	GO:0005794	Golgi apparatus	0.474925	1.07461
SNCA	SNCA	Alpha-synuclein	2e-68	SNCA	Alpha-synuclein	GO:0030424	axon	0.738416	0.7491
SNCA	SNCA	Alpha-synuclein	2e-68	SNCA	Alpha-synuclein	GO:0048471	perinuclear region of cytoplasm	0.445688	1.17983
SNCA	SNCA	Alpha-synuclein	2e-68	SNCA	Alpha-synuclein	GO:0005634	nucleus	0.475794	1.02557
SNCA	SNCA	Alpha-synuclein	2e-68	SNCA	Alpha-synuclein	GO:0005829	cytosol	0.11747	1.33035
SNCA	SNCA	Alpha-synuclein	2e-68	SNCA	Alpha-synuclein	GO:0030426	growth cone	0.471165	1.59078
SNCA	SNCA	Alpha-synuclein	2e-68	SNCA	Alpha-synuclein	GO:0005640	nuclear outer membrane	0.015712	11.3264
SNCA	SNCA	Alpha-synuclein	2e-68	SNCA	Alpha-synuclein	GO:0043205	fibril	0.03486	35.395
SNCA	SNCA	Alpha-synuclein	2e-68	SNCA	Alpha-synuclein	GO:0016234	inclusion body	0.0881061	11.7983
SNCA	SNCA	Alpha-synuclein	2e-68	SNCA	Alpha-synuclein	GO:0005576	extracellular region	9.97605e-06	2.53754
SNCA	SNCA	Alpha-synuclein	2e-68	SNCA	Alpha-synuclein	GO:0016020	membrane	0.982935	0.683583
SNCA	SNCA	Alpha-synuclein	2e-68	SNCA	Alpha-synuclein	GO:0005840	ribosome	0.00794749	3.24937
SNCA	SNCA	Alpha-synuclein	2e-68	SNCA	Alpha-synuclein	GO:0045202	synapse	0.502028	1.12663
SNCA	SNCA	Alpha-synuclein	2e-68	SNCA	Alpha-synuclein	GO:0043231	intracellular membrane-bounded organelle	0.70503	0.824737
SNCA	SNCA	Alpha-synuclein	2e-68	SNCA	Alpha-synuclein	GO:0005856	cytoskeleton	0.78617	0.770153
SNCA	SNCA	Alpha-synuclein	2e-68	SNCA	Alpha-synuclein	GO:0005938	cell cortex	0.0602699	3.48147
SNCA	SNCA	Alpha-synuclein	2e-68	SNCA	Alpha-synuclein	GO:0005886	plasma membrane	0.964115	0.678343
SNCA	SNCA	Alpha-synuclein	2e-68	SNCA	Alpha-synuclein	GO:0015629	actin cytoskeleton	0.473937	1.26411
SNCA	SNCA	Alpha-synuclein	2e-68	SNCA	Alpha-synuclein	GO:0005739	mitochondrion	0.25672	1.24818
SNCA	SNCA	Alpha-synuclein	2e-68	SNCA	Alpha-synuclein	GO:0005737	cytoplasm	0.319534	1.10093
SNCA	SNCA	Alpha-synuclein	2e-68	SNCA	Alpha-synuclein	GO:0043195	terminal bouton	0.214215	4.2903
SNCA	SNCA	Alpha-synuclein	2e-68	SNCA	Alpha-synuclein	GO:0031092	platelet alpha granule membrane	0.068495	15.7311
SNCA	SNCA	Alpha-synuclein	2e-68	SNCA	Alpha-synuclein	GO:0043679	axon terminus	0.208629	4.42437
SNCA	SNCA	Alpha-synuclein	2e-68	SNCA	Alpha-synuclein	GO:0030659	cytoplasmic vesicle membrane	0.583919	1.15106
SNCA	SNCA	Alpha-synuclein	2e-68	SNCA	Alpha-synuclein	GO:0008021	synaptic vesicle	0.0267374	4.88206
LOC101105049	LOC101105049	glutamate dehydrogenase 1, mitochondrial-like	3e-31	GLUD1	Glutamate dehydrogenase	GO:0005739	mitochondrion	0.25672	1.24818
LOC101105049	LOC101105049	glutamate dehydrogenase 1, mitochondrial-like	3e-31	GLUD1	Glutamate dehydrogenase	GO:0005737	cytoplasm	0.319534	1.10093
LOC101105049	LOC101105049	glutamate dehydrogenase 1, mitochondrial-like	3e-31	GLUD1	Glutamate dehydrogenase	GO:0005759	mitochondrial matrix	0.50736	1.18477
ND6	ND6	NADH-ubiquinone oxidoreductase chain 6	1e-50	ND6	NADH-ubiquinone oxidoreductase chain 6	GO:0005739	mitochondrion	0.25672	1.24818
ND6	ND6	NADH-ubiquinone oxidoreductase chain 6	1e-50	ND6	NADH-ubiquinone oxidoreductase chain 6	GO:0005747	mitochondrial respiratory chain complex I	0.313108	2.72269
ND6	ND6	NADH-ubiquinone oxidoreductase chain 6	1e-50	ND6	NADH-ubiquinone oxidoreductase chain 6	GO:0031966	mitochondrial membrane	0.0602699	3.48147
ND6	ND6	NADH-ubiquinone oxidoreductase chain 6	1e-50	ND6	NADH-ubiquinone oxidoreductase chain 6	GO:0016020	membrane	0.982935	0.683583
ND6	ND6	NADH-ubiquinone oxidoreductase chain 6	1e-50	ND6	NADH-ubiquinone oxidoreductase chain 6	GO:0070469	respiratory chain	0.424393	1.8387
ND6	ND6	NADH-ubiquinone oxidoreductase chain 6	1e-50	ND6	NADH-ubiquinone oxidoreductase chain 6	GO:0005743	mitochondrial inner membrane	0.520779	1.09469
ND6	ND6	NADH-ubiquinone oxidoreductase chain 6	1e-50	ND6	NADH-ubiquinone oxidoreductase chain 6	GO:0016021	integral component of membrane	0.988127	0.628778
NPPA	NPPA	Natriuretic peptides A	1e-50	NPPA	Natriuretic peptides A	GO:0048471	perinuclear region of cytoplasm	0.445688	1.17983
NPPA	NPPA	Natriuretic peptides A	1e-50	NPPA	Natriuretic peptides A	GO:0005576	extracellular region	9.97605e-06	2.53754
NPPA	NPPA	Natriuretic peptides A	1e-50	NPPA	Natriuretic peptides A	GO:0005634	nucleus	0.475794	1.02557
NPPA	NPPA	Natriuretic peptides A	1e-50	NPPA	Natriuretic peptides A	GO:0005615	extracellular space	3.61134e-05	3.19479
NPPA	NPPA	Natriuretic peptides A	1e-50	NPPA	Natriuretic peptides A	GO:0042629	mast cell granule	0.0279874	47.1933
NPPA	NPPA	Natriuretic peptides A	1e-50	NPPA	Natriuretic peptides A	GO:0005737	cytoplasm	0.319534	1.10093
RXFP3	RXFP3	relaxin/insulin-like family peptide receptor 3	0	RXFP3	Relaxin/insulin-like family peptide receptor 3	GO:0016020	membrane	0.982935	0.683583
RXFP3	RXFP3	relaxin/insulin-like family peptide receptor 3	0	RXFP3	Relaxin/insulin-like family peptide receptor 3	GO:0005886	plasma membrane	0.964115	0.678343
RXFP3	RXFP3	relaxin/insulin-like family peptide receptor 3	0	RXFP3	Relaxin/insulin-like family peptide receptor 3	GO:0005887	integral component of plasma membrane	0.978426	0.398069
RXFP3	RXFP3	relaxin/insulin-like family peptide receptor 3	0	RXFP3	Relaxin/insulin-like family peptide receptor 3	GO:0016021	integral component of membrane	0.988127	0.628778
MCP-3	MCP-3	Mast cell protease 3	5e-76	GZMB	Granzyme B (Granzyme 2, cytotoxic T-lymphocyte-associated serine esterase 1), isoform CRA_a	GO:0001772	immunological synapse	0.203003	4.56709
MCP-3	MCP-3	Mast cell protease 3	5e-76	GZMB	Granzyme B (Granzyme 2, cytotoxic T-lymphocyte-associated serine esterase 1), isoform CRA_a	GO:0005576	extracellular region	9.97605e-06	2.53754
MCP-3	MCP-3	Mast cell protease 3	5e-76	GZMB	Granzyme B (Granzyme 2, cytotoxic T-lymphocyte-associated serine esterase 1), isoform CRA_a	GO:0005634	nucleus	0.475794	1.02557
MCP-3	MCP-3	Mast cell protease 3	5e-76	GZMB	Granzyme B (Granzyme 2, cytotoxic T-lymphocyte-associated serine esterase 1), isoform CRA_a	GO:0005829	cytosol	0.11747	1.33035
MCP-3	MCP-3	Mast cell protease 3	5e-76	GZMB	Granzyme B (Granzyme 2, cytotoxic T-lymphocyte-associated serine esterase 1), isoform CRA_a	GO:0043231	intracellular membrane-bounded organelle	0.70503	0.824737
MCP-3	MCP-3	Mast cell protease 3	5e-76	GZMB	Granzyme B (Granzyme 2, cytotoxic T-lymphocyte-associated serine esterase 1), isoform CRA_a	GO:0005737	cytoplasm	0.319534	1.10093
MAMDC2	MAMDC2	MAM domain containing 2	0	MAMDC2	cDNA FLJ54321, highly similar to MAM domain-containing protein 2	GO:0031012	extracellular matrix	0.0762559	2.58593
MAMDC2	MAMDC2	MAM domain containing 2	0	MAMDC2	cDNA FLJ54321, highly similar to MAM domain-containing protein 2	GO:0016020	membrane	0.982935	0.683583
MAMDC2	MAMDC2	MAM domain containing 2	0	MAMDC2	cDNA FLJ54321, highly similar to MAM domain-containing protein 2	GO:0005783	endoplasmic reticulum	0.449321	1.09281
MAMDC2	MAMDC2	MAM domain containing 2	0	MAMDC2	cDNA FLJ54321, highly similar to MAM domain-containing protein 2	GO:0005578	proteinaceous extracellular matrix	0.150433	1.99408
MAMDC2	MAMDC2	MAM domain containing 2	0	MAMDC2	cDNA FLJ54321, highly similar to MAM domain-containing protein 2	GO:0005576	extracellular region	9.97605e-06	2.53754
MAMDC2	MAMDC2	MAM domain containing 2	0	MAMDC2	cDNA FLJ54321, highly similar to MAM domain-containing protein 2	GO:0005614	interstitial matrix	0.107301	9.43866
AIMP1	AIMP1	aminoacyl tRNA synthetase complex-interacting multifunctional protein 1	2e-124	AIMP1	cDNA FLJ52127, highly similar to Multisynthetase complex auxiliary component p43	GO:0030133	transport vesicle	0.0564461	5.44538
AIMP1	AIMP1	aminoacyl tRNA synthetase complex-interacting multifunctional protein 1	2e-124	AIMP1	cDNA FLJ52127, highly similar to Multisynthetase complex auxiliary component p43	GO:0005783	endoplasmic reticulum	0.449321	1.09281
AIMP1	AIMP1	aminoacyl tRNA synthetase complex-interacting multifunctional protein 1	2e-124	AIMP1	cDNA FLJ52127, highly similar to Multisynthetase complex auxiliary component p43	GO:0005634	nucleus	0.475794	1.02557
AIMP1	AIMP1	aminoacyl tRNA synthetase complex-interacting multifunctional protein 1	2e-124	AIMP1	cDNA FLJ52127, highly similar to Multisynthetase complex auxiliary component p43	GO:0005615	extracellular space	3.61134e-05	3.19479
AIMP1	AIMP1	aminoacyl tRNA synthetase complex-interacting multifunctional protein 1	2e-124	AIMP1	cDNA FLJ52127, highly similar to Multisynthetase complex auxiliary component p43	GO:0017101	aminoacyl-tRNA synthetase multienzyme complex	0.0010339	56.6319
AIMP1	AIMP1	aminoacyl tRNA synthetase complex-interacting multifunctional protein 1	2e-124	AIMP1	cDNA FLJ52127, highly similar to Multisynthetase complex auxiliary component p43	GO:0005829	cytosol	0.11747	1.33035
AIMP1	AIMP1	aminoacyl tRNA synthetase complex-interacting multifunctional protein 1	2e-124	AIMP1	cDNA FLJ52127, highly similar to Multisynthetase complex auxiliary component p43	GO:0005737	cytoplasm	0.319534	1.10093
AIMP1	AIMP1	aminoacyl tRNA synthetase complex-interacting multifunctional protein 1	2e-124	AIMP1	cDNA FLJ52127, highly similar to Multisynthetase complex auxiliary component p43	GO:0005794	Golgi apparatus	0.474925	1.07461
AIMP1	AIMP1	aminoacyl tRNA synthetase complex-interacting multifunctional protein 1	2e-124	AIMP1	cDNA FLJ52127, highly similar to Multisynthetase complex auxiliary component p43	GO:0009986	cell surface	0.548956	1.04874
AIMP1	AIMP1	aminoacyl tRNA synthetase complex-interacting multifunctional protein 1	2e-124	AIMP1	cDNA FLJ52127, highly similar to Multisynthetase complex auxiliary component p43	GO:0005576	extracellular region	9.97605e-06	2.53754
AIMP1	AIMP1	aminoacyl tRNA synthetase complex-interacting multifunctional protein 1	2e-124	AIMP1	cDNA FLJ52127, highly similar to Multisynthetase complex auxiliary component p43	GO:0031410	cytoplasmic vesicle	0.116084	1.85882
ZNF300	ZNF300	zinc finger protein 300	0	ZNF300	Zinc finger protein 300	GO:0005622	intracellular	0.798119	0.757787
ZNF300	ZNF300	zinc finger protein 300	0	ZNF300	Zinc finger protein 300	GO:0005634	nucleus	0.475794	1.02557
SLC25A14	SLC25A14	UCP5	0	SLC25A14	cDNA FLJ60600, highly similar to Brain mitochondrial carrier protein 1	GO:0005739	mitochondrion	0.25672	1.24818
SLC25A14	SLC25A14	UCP5	0	SLC25A14	cDNA FLJ60600, highly similar to Brain mitochondrial carrier protein 1	GO:0031966	mitochondrial membrane	0.0602699	3.48147
SLC25A14	SLC25A14	UCP5	0	SLC25A14	cDNA FLJ60600, highly similar to Brain mitochondrial carrier protein 1	GO:0016020	membrane	0.982935	0.683583
SLC25A14	SLC25A14	UCP5	0	SLC25A14	cDNA FLJ60600, highly similar to Brain mitochondrial carrier protein 1	GO:0005887	integral component of plasma membrane	0.978426	0.398069
SLC25A14	SLC25A14	UCP5	0	SLC25A14	cDNA FLJ60600, highly similar to Brain mitochondrial carrier protein 1	GO:0005743	mitochondrial inner membrane	0.520779	1.09469
SLC25A14	SLC25A14	UCP5	0	SLC25A14	cDNA FLJ60600, highly similar to Brain mitochondrial carrier protein 1	GO:0005740	mitochondrial envelope	0.15652	6.15564
SLC25A14	SLC25A14	UCP5	0	SLC25A14	cDNA FLJ60600, highly similar to Brain mitochondrial carrier protein 1	GO:0016021	integral component of membrane	0.988127	0.628778
LOC101112592	LOC101112592	40S ribosomal protein S15a-like	7e-72	RPS15A	cDNA FLJ77670, highly similar to Homo sapiens ribosomal protein S15a (RPS15A), mRNA	GO:0005829	cytosol	0.11747	1.33035
LOC101112592	LOC101112592	40S ribosomal protein S15a-like	7e-72	RPS15A	cDNA FLJ77670, highly similar to Homo sapiens ribosomal protein S15a (RPS15A), mRNA	GO:0005737	cytoplasm	0.319534	1.10093
LOC101112592	LOC101112592	40S ribosomal protein S15a-like	7e-72	RPS15A	cDNA FLJ77670, highly similar to Homo sapiens ribosomal protein S15a (RPS15A), mRNA	GO:0022627	cytosolic small ribosomal subunit	0.0108778	6.96294
LOC101112592	LOC101112592	40S ribosomal protein S15a-like	7e-72	RPS15A	cDNA FLJ77670, highly similar to Homo sapiens ribosomal protein S15a (RPS15A), mRNA	GO:0030529	ribonucleoprotein complex	0.0543853	2.14052
LOC101112592	LOC101112592	40S ribosomal protein S15a-like	7e-72	RPS15A	cDNA FLJ77670, highly similar to Homo sapiens ribosomal protein S15a (RPS15A), mRNA	GO:0005840	ribosome	0.00794749	3.24937
LOC101113250	LOC101113250	aminoacyl tRNA synthase complex-interacting multifunctional protein 1-like	4e-84	AIMP1	cDNA FLJ52127, highly similar to Multisynthetase complex auxiliary component p43	GO:0030133	transport vesicle	0.0564461	5.44538
LOC101113250	LOC101113250	aminoacyl tRNA synthase complex-interacting multifunctional protein 1-like	4e-84	AIMP1	cDNA FLJ52127, highly similar to Multisynthetase complex auxiliary component p43	GO:0005783	endoplasmic reticulum	0.449321	1.09281
LOC101113250	LOC101113250	aminoacyl tRNA synthase complex-interacting multifunctional protein 1-like	4e-84	AIMP1	cDNA FLJ52127, highly similar to Multisynthetase complex auxiliary component p43	GO:0005634	nucleus	0.475794	1.02557
LOC101113250	LOC101113250	aminoacyl tRNA synthase complex-interacting multifunctional protein 1-like	4e-84	AIMP1	cDNA FLJ52127, highly similar to Multisynthetase complex auxiliary component p43	GO:0005615	extracellular space	3.61134e-05	3.19479
LOC101113250	LOC101113250	aminoacyl tRNA synthase complex-interacting multifunctional protein 1-like	4e-84	AIMP1	cDNA FLJ52127, highly similar to Multisynthetase complex auxiliary component p43	GO:0017101	aminoacyl-tRNA synthetase multienzyme complex	0.0010339	56.6319
LOC101113250	LOC101113250	aminoacyl tRNA synthase complex-interacting multifunctional protein 1-like	4e-84	AIMP1	cDNA FLJ52127, highly similar to Multisynthetase complex auxiliary component p43	GO:0005829	cytosol	0.11747	1.33035
LOC101113250	LOC101113250	aminoacyl tRNA synthase complex-interacting multifunctional protein 1-like	4e-84	AIMP1	cDNA FLJ52127, highly similar to Multisynthetase complex auxiliary component p43	GO:0005737	cytoplasm	0.319534	1.10093
LOC101113250	LOC101113250	aminoacyl tRNA synthase complex-interacting multifunctional protein 1-like	4e-84	AIMP1	cDNA FLJ52127, highly similar to Multisynthetase complex auxiliary component p43	GO:0005794	Golgi apparatus	0.474925	1.07461
LOC101113250	LOC101113250	aminoacyl tRNA synthase complex-interacting multifunctional protein 1-like	4e-84	AIMP1	cDNA FLJ52127, highly similar to Multisynthetase complex auxiliary component p43	GO:0009986	cell surface	0.548956	1.04874
LOC101113250	LOC101113250	aminoacyl tRNA synthase complex-interacting multifunctional protein 1-like	4e-84	AIMP1	cDNA FLJ52127, highly similar to Multisynthetase complex auxiliary component p43	GO:0005576	extracellular region	9.97605e-06	2.53754
LOC101113250	LOC101113250	aminoacyl tRNA synthase complex-interacting multifunctional protein 1-like	4e-84	AIMP1	cDNA FLJ52127, highly similar to Multisynthetase complex auxiliary component p43	GO:0031410	cytoplasmic vesicle	0.116084	1.85882
SLPI	SLPI	Antileukoproteinase	5e-45	SLPI	Antileukoproteinase	GO:0031012	extracellular matrix	0.0762559	2.58593
SLPI	SLPI	Antileukoproteinase	5e-45	SLPI	Antileukoproteinase	GO:0005576	extracellular region	9.97605e-06	2.53754
LOC101123290	LOC101123290	GTPase IMAP family member 7-like	4e-107	GIMAP7	GTPase IMAP family member 7	GO:0005811	lipid particle	0.346292	2.39966
LOC101123290	LOC101123290	GTPase IMAP family member 7-like	4e-107	GIMAP7	GTPase IMAP family member 7	GO:0005737	cytoplasm	0.319534	1.10093
SNRPD1	SNRPD1	small nuclear ribonucleoprotein D1 polypeptide 16kDa	8e-63	SNRPD1	Small nuclear ribonucleoprotein Sm D1	GO:0005634	nucleus	0.475794	1.02557
SNRPD1	SNRPD1	small nuclear ribonucleoprotein D1 polypeptide 16kDa	8e-63	SNRPD1	Small nuclear ribonucleoprotein Sm D1	GO:0071013	catalytic step 2 spliceosome	0.503713	1.44469
SNRPD1	SNRPD1	small nuclear ribonucleoprotein D1 polypeptide 16kDa	8e-63	SNRPD1	Small nuclear ribonucleoprotein Sm D1	GO:0005829	cytosol	0.11747	1.33035
SNRPD1	SNRPD1	small nuclear ribonucleoprotein D1 polypeptide 16kDa	8e-63	SNRPD1	Small nuclear ribonucleoprotein Sm D1	GO:0005737	cytoplasm	0.319534	1.10093
SNRPD1	SNRPD1	small nuclear ribonucleoprotein D1 polypeptide 16kDa	8e-63	SNRPD1	Small nuclear ribonucleoprotein Sm D1	GO:0019013	viral nucleocapsid	0.30823	2.77608
SNRPD1	SNRPD1	small nuclear ribonucleoprotein D1 polypeptide 16kDa	8e-63	SNRPD1	Small nuclear ribonucleoprotein Sm D1	GO:0030529	ribonucleoprotein complex	0.0543853	2.14052
SNRPD1	SNRPD1	small nuclear ribonucleoprotein D1 polypeptide 16kDa	8e-63	SNRPD1	Small nuclear ribonucleoprotein Sm D1	GO:0030532	small nuclear ribonucleoprotein complex	0.15652	6.15564
SNRPD1	SNRPD1	small nuclear ribonucleoprotein D1 polypeptide 16kDa	8e-63	SNRPD1	Small nuclear ribonucleoprotein Sm D1	GO:0005654	nucleoplasm	0.167896	1.43141
SNRPD1	SNRPD1	small nuclear ribonucleoprotein D1 polypeptide 16kDa	8e-63	SNRPD1	Small nuclear ribonucleoprotein Sm D1	GO:0005681	spliceosomal complex	0.69897	0.83775
SNRPD1	SNRPD1	small nuclear ribonucleoprotein D1 polypeptide 16kDa	8e-63	SNRPD1	Small nuclear ribonucleoprotein Sm D1	GO:0005689	U12-type spliceosomal complex	0.203003	4.56709
LOC101104797	LOC101104797	ubiquitin-like protein FUBI-like	4e-61	FAU	40S ribosomal protein S30	GO:0015935	small ribosomal subunit	0.262732	3.37095
LOC101104797	LOC101104797	ubiquitin-like protein FUBI-like	4e-61	FAU	40S ribosomal protein S30	GO:0005575	cellular_component	0.24762	1.44715
LOC101104797	LOC101104797	ubiquitin-like protein FUBI-like	4e-61	FAU	40S ribosomal protein S30	GO:0005829	cytosol	0.11747	1.33035
LOC101104797	LOC101104797	ubiquitin-like protein FUBI-like	4e-61	FAU	40S ribosomal protein S30	GO:0005622	intracellular	0.798119	0.757787
LOC101104797	LOC101104797	ubiquitin-like protein FUBI-like	4e-61	FAU	40S ribosomal protein S30	GO:0022627	cytosolic small ribosomal subunit	0.0108778	6.96294
LOC101104797	LOC101104797	ubiquitin-like protein FUBI-like	4e-61	FAU	40S ribosomal protein S30	GO:0030529	ribonucleoprotein complex	0.0543853	2.14052
LOC101104797	LOC101104797	ubiquitin-like protein FUBI-like	4e-61	FAU	40S ribosomal protein S30	GO:0005840	ribosome	0.00794749	3.24937
TNFRSF13C	TNFRSF13C	tumor necrosis factor receptor superfamily, member 13C	2e-26	TNFRSF13C	BAFF-R	GO:0016020	membrane	0.982935	0.683583
TNFRSF13C	TNFRSF13C	tumor necrosis factor receptor superfamily, member 13C	2e-26	TNFRSF13C	BAFF-R	GO:0016021	integral component of membrane	0.988127	0.628778
TNFRSF13C	TNFRSF13C	tumor necrosis factor receptor superfamily, member 13C	2e-26	TNFRSF13C	BAFF-R	GO:0009897	external side of plasma membrane	0.368437	1.57311
AMPH	AMPH	amphiphysin	0	AMPH	cDNA FLJ77228, highly similar to Homo sapiens amphiphysin (Stiff-Man syndrome with breast cancer 128kDa autoantigen) (AMPH), transcript variant 1, mRNA	GO:0031256	leading edge membrane	0.0416836	28.316
AMPH	AMPH	amphiphysin	0	AMPH	cDNA FLJ77228, highly similar to Homo sapiens amphiphysin (Stiff-Man syndrome with breast cancer 128kDa autoantigen) (AMPH), transcript variant 1, mRNA	GO:0030054	cell junction	0.817172	0.677415
AMPH	AMPH	amphiphysin	0	AMPH	cDNA FLJ77228, highly similar to Homo sapiens amphiphysin (Stiff-Man syndrome with breast cancer 128kDa autoantigen) (AMPH), transcript variant 1, mRNA	GO:0045202	synapse	0.502028	1.12663
AMPH	AMPH	amphiphysin	0	AMPH	cDNA FLJ77228, highly similar to Homo sapiens amphiphysin (Stiff-Man syndrome with breast cancer 128kDa autoantigen) (AMPH), transcript variant 1, mRNA	GO:0031410	cytoplasmic vesicle	0.116084	1.85882
AMPH	AMPH	amphiphysin	0	AMPH	cDNA FLJ77228, highly similar to Homo sapiens amphiphysin (Stiff-Man syndrome with breast cancer 128kDa autoantigen) (AMPH), transcript variant 1, mRNA	GO:0015629	actin cytoskeleton	0.473937	1.26411
AMPH	AMPH	amphiphysin	0	AMPH	cDNA FLJ77228, highly similar to Homo sapiens amphiphysin (Stiff-Man syndrome with breast cancer 128kDa autoantigen) (AMPH), transcript variant 1, mRNA	GO:0008021	synaptic vesicle	0.0267374	4.88206
AMPH	AMPH	amphiphysin	0	AMPH	cDNA FLJ77228, highly similar to Homo sapiens amphiphysin (Stiff-Man syndrome with breast cancer 128kDa autoantigen) (AMPH), transcript variant 1, mRNA	GO:0005737	cytoplasm	0.319534	1.10093
AMPH	AMPH	amphiphysin	0	AMPH	cDNA FLJ77228, highly similar to Homo sapiens amphiphysin (Stiff-Man syndrome with breast cancer 128kDa autoantigen) (AMPH), transcript variant 1, mRNA	GO:0016020	membrane	0.982935	0.683583
AMPH	AMPH	amphiphysin	0	AMPH	cDNA FLJ77228, highly similar to Homo sapiens amphiphysin (Stiff-Man syndrome with breast cancer 128kDa autoantigen) (AMPH), transcript variant 1, mRNA	GO:0030672	synaptic vesicle membrane	0.293388	2.94958
AMPH	AMPH	amphiphysin	0	AMPH	cDNA FLJ77228, highly similar to Homo sapiens amphiphysin (Stiff-Man syndrome with breast cancer 128kDa autoantigen) (AMPH), transcript variant 1, mRNA	GO:0005856	cytoskeleton	0.78617	0.770153
LOC101120470	LOC101120470	TAR DNA-binding protein 43-like	2e-121	TARDBP	cDNA FLJ58188, highly similar to TAR DNA-binding protein 43	GO:0005730	nucleolus	0.669499	0.901208
LOC101120470	LOC101120470	TAR DNA-binding protein 43-like	2e-121	TARDBP	cDNA FLJ58188, highly similar to TAR DNA-binding protein 43	GO:0005634	nucleus	0.475794	1.02557
LOC101113442	LOC101113442	protein C19orf12 homolog	5e-30	C19orf12	Protein C19orf12	GO:0005739	mitochondrion	0.25672	1.24818
LOC101113442	LOC101113442	protein C19orf12 homolog	5e-30	C19orf12	Protein C19orf12	GO:0031966	mitochondrial membrane	0.0602699	3.48147
LOC101113442	LOC101113442	protein C19orf12 homolog	5e-30	C19orf12	Protein C19orf12	GO:0016020	membrane	0.982935	0.683583
LOC101113442	LOC101113442	protein C19orf12 homolog	5e-30	C19orf12	Protein C19orf12	GO:0016021	integral component of membrane	0.988127	0.628778
RSPO3	RSPO3	R-spondin 3	1e-131	RSPO3	R-spondin-3	GO:0005576	extracellular region	9.97605e-06	2.53754
LOC101103917	LOC101103917	binder of sperm protein homolog 1-like	3e-45	BSPH1	Binder of sperm protein homolog 1	GO:0005576	extracellular region	9.97605e-06	2.53754
C8H6orf203	C8H6orf203	chromosome 8 open reading frame, human C6orf203	9e-99	C6orf203	Uncharacterized protein C6orf203	GO:0005739	mitochondrion	0.25672	1.24818
TIGD7	TIGD7	tigger transposable element derived 7	0	TIGD7	Tigger transposable element-derived protein 7	GO:0005634	nucleus	0.475794	1.02557
RPS6KC1	RPS6KC1	ribosomal protein S6 kinase, 52kDa, polypeptide 1	0	RPS6KC1	cDNA FLJ61257, highly similar to Ribosomal protein S6 kinase delta-1 (EC 2.7.11.1)	GO:0005737	cytoplasm	0.319534	1.10093
RPS6KC1	RPS6KC1	ribosomal protein S6 kinase, 52kDa, polypeptide 1	0	RPS6KC1	cDNA FLJ61257, highly similar to Ribosomal protein S6 kinase delta-1 (EC 2.7.11.1)	GO:0016020	membrane	0.982935	0.683583
RPS6KC1	RPS6KC1	ribosomal protein S6 kinase, 52kDa, polypeptide 1	0	RPS6KC1	cDNA FLJ61257, highly similar to Ribosomal protein S6 kinase delta-1 (EC 2.7.11.1)	GO:0005840	ribosome	0.00794749	3.24937
RPS6KC1	RPS6KC1	ribosomal protein S6 kinase, 52kDa, polypeptide 1	0	RPS6KC1	cDNA FLJ61257, highly similar to Ribosomal protein S6 kinase delta-1 (EC 2.7.11.1)	GO:0005769	early endosome	0.315031	1.78088
ZNF660	ZNF660	zinc finger protein 660	3e-179	ZNF660	Zinc finger protein 660	GO:0005634	nucleus	0.475794	1.02557
LOC101113104	LOC101113104	neuronal acetylcholine receptor subunit alpha-7-like	0	CHRNA7	Alpha7 nicotinic receptor isoform 1	GO:0030054	cell junction	0.817172	0.677415
LOC101113104	LOC101113104	neuronal acetylcholine receptor subunit alpha-7-like	0	CHRNA7	Alpha7 nicotinic receptor isoform 1	GO:0005886	plasma membrane	0.964115	0.678343
LOC101113104	LOC101113104	neuronal acetylcholine receptor subunit alpha-7-like	0	CHRNA7	Alpha7 nicotinic receptor isoform 1	GO:0045202	synapse	0.502028	1.12663
LOC101113104	LOC101113104	neuronal acetylcholine receptor subunit alpha-7-like	0	CHRNA7	Alpha7 nicotinic receptor isoform 1	GO:0045211	postsynaptic membrane	0.729072	0.769456
LOC101113104	LOC101113104	neuronal acetylcholine receptor subunit alpha-7-like	0	CHRNA7	Alpha7 nicotinic receptor isoform 1	GO:0005892	acetylcholine-gated channel complex	0.119871	8.32823
LOC101113104	LOC101113104	neuronal acetylcholine receptor subunit alpha-7-like	0	CHRNA7	Alpha7 nicotinic receptor isoform 1	GO:0016020	membrane	0.982935	0.683583
LOC101113104	LOC101113104	neuronal acetylcholine receptor subunit alpha-7-like	0	CHRNA7	Alpha7 nicotinic receptor isoform 1	GO:0016021	integral component of membrane	0.988127	0.628778
SOCS1	SOCS1	suppressor of cytokine signaling 1	4e-68	SOCS1	Suppressor of cytokine signaling 1	GO:0005634	nucleus	0.475794	1.02557
SOCS1	SOCS1	suppressor of cytokine signaling 1	4e-68	SOCS1	Suppressor of cytokine signaling 1	GO:0005829	cytosol	0.11747	1.33035
SOCS1	SOCS1	suppressor of cytokine signaling 1	4e-68	SOCS1	Suppressor of cytokine signaling 1	GO:0005737	cytoplasm	0.319534	1.10093
SOCS1	SOCS1	suppressor of cytokine signaling 1	4e-68	SOCS1	Suppressor of cytokine signaling 1	GO:0031410	cytoplasmic vesicle	0.116084	1.85882
SOCS1	SOCS1	suppressor of cytokine signaling 1	4e-68	SOCS1	Suppressor of cytokine signaling 1	GO:0016023	cytoplasmic membrane-bounded vesicle	0.278803	1.95283
CEP70	CEP70	centrosomal protein 70kDa	0	CEP70	cDNA FLJ60498, highly similar to Centrosomal protein of 70 kDa	GO:0005737	cytoplasm	0.319534	1.10093
CEP70	CEP70	centrosomal protein 70kDa	0	CEP70	cDNA FLJ60498, highly similar to Centrosomal protein of 70 kDa	GO:0031965	nuclear membrane	0.683789	0.87395
CEP70	CEP70	centrosomal protein 70kDa	0	CEP70	cDNA FLJ60498, highly similar to Centrosomal protein of 70 kDa	GO:0005813	centrosome	0.500304	1.12963
CEP70	CEP70	centrosomal protein 70kDa	0	CEP70	cDNA FLJ60498, highly similar to Centrosomal protein of 70 kDa	GO:0005815	microtubule organizing center	0.862616	0.503843
CEP70	CEP70	centrosomal protein 70kDa	0	CEP70	cDNA FLJ60498, highly similar to Centrosomal protein of 70 kDa	GO:0005730	nucleolus	0.669499	0.901208
CEP70	CEP70	centrosomal protein 70kDa	0	CEP70	cDNA FLJ60498, highly similar to Centrosomal protein of 70 kDa	GO:0005634	nucleus	0.475794	1.02557
CEP70	CEP70	centrosomal protein 70kDa	0	CEP70	cDNA FLJ60498, highly similar to Centrosomal protein of 70 kDa	GO:0005856	cytoskeleton	0.78617	0.770153
CEP70	CEP70	centrosomal protein 70kDa	0	CEP70	cDNA FLJ60498, highly similar to Centrosomal protein of 70 kDa	GO:0005829	cytosol	0.11747	1.33035
HINT1	HINT1	histidine triad nucleotide binding protein 1	8e-67	HINT1	Histidine triad nucleotide-binding protein 1	GO:0005886	plasma membrane	0.964115	0.678343
HINT1	HINT1	histidine triad nucleotide binding protein 1	8e-67	HINT1	Histidine triad nucleotide-binding protein 1	GO:0005634	nucleus	0.475794	1.02557
HINT1	HINT1	histidine triad nucleotide binding protein 1	8e-67	HINT1	Histidine triad nucleotide-binding protein 1	GO:0005737	cytoplasm	0.319534	1.10093
HINT1	HINT1	histidine triad nucleotide binding protein 1	8e-67	HINT1	Histidine triad nucleotide-binding protein 1	GO:0000118	histone deacetylase complex	0.214215	4.2903
HINT1	HINT1	histidine triad nucleotide binding protein 1	8e-67	HINT1	Histidine triad nucleotide-binding protein 1	GO:0005856	cytoskeleton	0.78617	0.770153
HUS1	HUS1	HUS1 checkpoint homolog (S. pombe)	3e-153	HUS1	HUS1 checkpoint homolog (S. pombe), isoform CRA_a	GO:0030896	checkpoint clamp complex	0.0279874	47.1933
HUS1	HUS1	HUS1 checkpoint homolog (S. pombe)	3e-153	HUS1	HUS1 checkpoint homolog (S. pombe), isoform CRA_a	GO:0005794	Golgi apparatus	0.474925	1.07461
HUS1	HUS1	HUS1 checkpoint homolog (S. pombe)	3e-153	HUS1	HUS1 checkpoint homolog (S. pombe), isoform CRA_a	GO:0005730	nucleolus	0.669499	0.901208
HUS1	HUS1	HUS1 checkpoint homolog (S. pombe)	3e-153	HUS1	HUS1 checkpoint homolog (S. pombe), isoform CRA_a	GO:0005634	nucleus	0.475794	1.02557
HUS1	HUS1	HUS1 checkpoint homolog (S. pombe)	3e-153	HUS1	HUS1 checkpoint homolog (S. pombe), isoform CRA_a	GO:0005737	cytoplasm	0.319534	1.10093
HUS1	HUS1	HUS1 checkpoint homolog (S. pombe)	3e-153	HUS1	HUS1 checkpoint homolog (S. pombe), isoform CRA_a	GO:0005654	nucleoplasm	0.167896	1.43141
PTN	PTN	pleiotrophin	7e-61	PTN	Pleiotrophin	GO:0005783	endoplasmic reticulum	0.449321	1.09281
PTN	PTN	pleiotrophin	7e-61	PTN	Pleiotrophin	GO:0005576	extracellular region	9.97605e-06	2.53754
PTN	PTN	pleiotrophin	7e-61	PTN	Pleiotrophin	GO:0005615	extracellular space	3.61134e-05	3.19479
HOXA10	HOXA10	homeobox A10	4e-170	HOXA10	Homeobox protein Hox-A10	GO:0005667	transcription factor complex	0.422466	1.40178
HOXA10	HOXA10	homeobox A10	4e-170	HOXA10	Homeobox protein Hox-A10	GO:0005634	nucleus	0.475794	1.02557
IDO1	IDO1	Indoleamine-pyrrole 2,3 dioxygenase	2e-165	IDO1	Indoleamine 2,3-dioxygenase 1	GO:0030485	smooth muscle contractile fiber	0.0551852	20.2257
IDO1	IDO1	Indoleamine-pyrrole 2,3 dioxygenase	2e-165	IDO1	Indoleamine 2,3-dioxygenase 1	GO:0005829	cytosol	0.11747	1.33035
IDO1	IDO1	Indoleamine-pyrrole 2,3 dioxygenase	2e-165	IDO1	Indoleamine 2,3-dioxygenase 1	GO:0005737	cytoplasm	0.319534	1.10093
IDO1	IDO1	Indoleamine-pyrrole 2,3 dioxygenase	2e-165	IDO1	Indoleamine 2,3-dioxygenase 1	GO:0032421	stereocilium bundle	0.068495	15.7311
LOC101109212	LOC101109212	60S ribosomal protein L6-like	7e-137	RPL6	cDNA FLJ51013, highly similar to 60S ribosomal protein L6	GO:0005829	cytosol	0.11747	1.33035
LOC101109212	LOC101109212	60S ribosomal protein L6-like	7e-137	RPL6	cDNA FLJ51013, highly similar to 60S ribosomal protein L6	GO:0005622	intracellular	0.798119	0.757787
LOC101109212	LOC101109212	60S ribosomal protein L6-like	7e-137	RPL6	cDNA FLJ51013, highly similar to 60S ribosomal protein L6	GO:0030529	ribonucleoprotein complex	0.0543853	2.14052
LOC101109212	LOC101109212	60S ribosomal protein L6-like	7e-137	RPL6	cDNA FLJ51013, highly similar to 60S ribosomal protein L6	GO:0005840	ribosome	0.00794749	3.24937
LOC101109212	LOC101109212	60S ribosomal protein L6-like	7e-137	RPL6	cDNA FLJ51013, highly similar to 60S ribosomal protein L6	GO:0022625	cytosolic large ribosomal subunit	0.226858	2.26528
LOC101103624	LOC101103624	G antigen family C member 1-like	2e-14	PAGE4	P antigen family member 4	GO:0005575	cellular_component	0.24762	1.44715
RTL1	RTL1	retrotransposon-like 1	0	RTL1	Retrotransposon-like protein 1	GO:0016020	membrane	0.982935	0.683583
RTL1	RTL1	retrotransposon-like 1	0	RTL1	Retrotransposon-like protein 1	GO:0016021	integral component of membrane	0.988127	0.628778
POLR3G	POLR3G	polymerase (RNA) III (DNA directed) polypeptide G (32kD)	2e-92	POLR3G	DNA-directed RNA polymerase III subunit RPC7	GO:0005634	nucleus	0.475794	1.02557
POLR3G	POLR3G	polymerase (RNA) III (DNA directed) polypeptide G (32kD)	2e-92	POLR3G	DNA-directed RNA polymerase III subunit RPC7	GO:0005829	cytosol	0.11747	1.33035
POLR3G	POLR3G	polymerase (RNA) III (DNA directed) polypeptide G (32kD)	2e-92	POLR3G	DNA-directed RNA polymerase III subunit RPC7	GO:0005666	DNA-directed RNA polymerase III complex	0.119871	8.32823
POLR3G	POLR3G	polymerase (RNA) III (DNA directed) polypeptide G (32kD)	2e-92	POLR3G	DNA-directed RNA polymerase III subunit RPC7	GO:0005654	nucleoplasm	0.167896	1.43141
CHL1	CHL1	cell adhesion molecule with homology to L1CAM (close homolog of L1)	0	CHL1	Neural cell adhesion molecule L1-like protein	GO:0005886	plasma membrane	0.964115	0.678343
CHL1	CHL1	cell adhesion molecule with homology to L1CAM (close homolog of L1)	0	CHL1	Neural cell adhesion molecule L1-like protein	GO:0005578	proteinaceous extracellular matrix	0.150433	1.99408
CHL1	CHL1	cell adhesion molecule with homology to L1CAM (close homolog of L1)	0	CHL1	Neural cell adhesion molecule L1-like protein	GO:0045177	apical part of cell	0.478579	1.55582
CHL1	CHL1	cell adhesion molecule with homology to L1CAM (close homolog of L1)	0	CHL1	Neural cell adhesion molecule L1-like protein	GO:0005576	extracellular region	9.97605e-06	2.53754
CHL1	CHL1	cell adhesion molecule with homology to L1CAM (close homolog of L1)	0	CHL1	Neural cell adhesion molecule L1-like protein	GO:0030425	dendrite	0.805129	0.6129
CHL1	CHL1	cell adhesion molecule with homology to L1CAM (close homolog of L1)	0	CHL1	Neural cell adhesion molecule L1-like protein	GO:0016020	membrane	0.982935	0.683583
CHL1	CHL1	cell adhesion molecule with homology to L1CAM (close homolog of L1)	0	CHL1	Neural cell adhesion molecule L1-like protein	GO:0016021	integral component of membrane	0.988127	0.628778
PPP1R17	PPP1R17	protein phosphatase 1, regulatory subunit 17	1e-76	PPP1R17	Protein phosphatase 1 regulatory subunit 17	GO:0005575	cellular_component	0.24762	1.44715
CA5A	CA5A	carbonic anhydrase VA, mitochondrial	9e-134	CA5A	Carbonic anhydrase 5A, mitochondrial	GO:0005739	mitochondrion	0.25672	1.24818
CA5A	CA5A	carbonic anhydrase VA, mitochondrial	9e-134	CA5A	Carbonic anhydrase 5A, mitochondrial	GO:0005759	mitochondrial matrix	0.50736	1.18477
TMEM37	TMEM37	transmembrane protein 37	6e-72	TMEM37	Voltage-dependent calcium channel gamma-like subunit	GO:0016020	membrane	0.982935	0.683583
TMEM37	TMEM37	transmembrane protein 37	6e-72	TMEM37	Voltage-dependent calcium channel gamma-like subunit	GO:0016021	integral component of membrane	0.988127	0.628778
ASIP	ASIP	Agouti signaling protein	1e-42	ASIP	Agouti-signaling protein	GO:0005576	extracellular region	9.97605e-06	2.53754
ASIP	ASIP	Agouti signaling protein	1e-42	ASIP	Agouti-signaling protein	GO:0005615	extracellular space	3.61134e-05	3.19479
TESC	TESC	tescalcin	7e-56	TESC	Calcineurin B homologous protein 3	GO:0005886	plasma membrane	0.964115	0.678343
TESC	TESC	tescalcin	7e-56	TESC	Calcineurin B homologous protein 3	GO:0005634	nucleus	0.475794	1.02557
TESC	TESC	tescalcin	7e-56	TESC	Calcineurin B homologous protein 3	GO:0042995	cell projection	0.741654	0.776489
TESC	TESC	tescalcin	7e-56	TESC	Calcineurin B homologous protein 3	GO:0005737	cytoplasm	0.319534	1.10093
TESC	TESC	tescalcin	7e-56	TESC	Calcineurin B homologous protein 3	GO:0032587	ruffle membrane	0.390915	2.05188
TESC	TESC	tescalcin	7e-56	TESC	Calcineurin B homologous protein 3	GO:0001726	ruffle	0.489504	1.50617
TESC	TESC	tescalcin	7e-56	TESC	Calcineurin B homologous protein 3	GO:0030027	lamellipodium	0.609478	1.07257
TESC	TESC	tescalcin	7e-56	TESC	Calcineurin B homologous protein 3	GO:0016020	membrane	0.982935	0.683583
CXCL14	CXCL14	chemokine (C-X-C motif) ligand 14	5e-44	CXCL14	C-X-C motif chemokine 14	GO:0005794	Golgi apparatus	0.474925	1.07461
CXCL14	CXCL14	chemokine (C-X-C motif) ligand 14	5e-44	CXCL14	C-X-C motif chemokine 14	GO:0005576	extracellular region	9.97605e-06	2.53754
CXCL14	CXCL14	chemokine (C-X-C motif) ligand 14	5e-44	CXCL14	C-X-C motif chemokine 14	GO:0005615	extracellular space	3.61134e-05	3.19479
FGB	FGB	Fibrinogen beta chain	0	FGB	FGB protein	GO:0009986	cell surface	0.548956	1.04874
FGB	FGB	Fibrinogen beta chain	0	FGB	FGB protein	GO:0005886	plasma membrane	0.964115	0.678343
FGB	FGB	Fibrinogen beta chain	0	FGB	FGB protein	GO:0005577	fibrinogen complex	0.0551852	20.2257
FGB	FGB	Fibrinogen beta chain	0	FGB	FGB protein	GO:0072562	blood microparticle	0.0210655	70.7899
FGB	FGB	Fibrinogen beta chain	0	FGB	FGB protein	GO:0005576	extracellular region	9.97605e-06	2.53754
FGB	FGB	Fibrinogen beta chain	0	FGB	FGB protein	GO:0005615	extracellular space	3.61134e-05	3.19479
FGB	FGB	Fibrinogen beta chain	0	FGB	FGB protein	GO:0031091	platelet alpha granule	0.0816158	12.8709
FGB	FGB	Fibrinogen beta chain	0	FGB	FGB protein	GO:0031093	platelet alpha granule lumen	0.30823	2.77608
FGB	FGB	Fibrinogen beta chain	0	FGB	FGB protein	GO:0005938	cell cortex	0.0602699	3.48147
FGB	FGB	Fibrinogen beta chain	0	FGB	FGB protein	GO:0009897	external side of plasma membrane	0.368437	1.57311
TCAP	TCAP	titin-cap	3e-89	TCAP	Titin-cap (Telethonin), isoform CRA_a	GO:0030018	Z disc	0.510667	1.4158
TCAP	TCAP	titin-cap	3e-89	TCAP	Titin-cap (Telethonin), isoform CRA_a	GO:0030017	sarcomere	0.283315	3.07782
TCAP	TCAP	titin-cap	3e-89	TCAP	Titin-cap (Telethonin), isoform CRA_a	GO:0005829	cytosol	0.11747	1.33035
TCAP	TCAP	titin-cap	3e-89	TCAP	Titin-cap (Telethonin), isoform CRA_a	GO:0005737	cytoplasm	0.319534	1.10093
TCAP	TCAP	titin-cap	3e-89	TCAP	Titin-cap (Telethonin), isoform CRA_a	GO:0031674	I band	0.132262	7.45157
UPF3B	UPF3B	UPF3 regulator of nonsense transcripts homolog B (yeast)	0	UPF3B	cDNA FLJ36409 fis, clone THYMU2010448, highly similar to Regulator of nonsense transcripts 3B	GO:0005634	nucleus	0.475794	1.02557
UPF3B	UPF3B	UPF3 regulator of nonsense transcripts homolog B (yeast)	0	UPF3B	cDNA FLJ36409 fis, clone THYMU2010448, highly similar to Regulator of nonsense transcripts 3B	GO:0005829	cytosol	0.11747	1.33035
UPF3B	UPF3B	UPF3 regulator of nonsense transcripts homolog B (yeast)	0	UPF3B	cDNA FLJ36409 fis, clone THYMU2010448, highly similar to Regulator of nonsense transcripts 3B	GO:0005737	cytoplasm	0.319534	1.10093
UPF3B	UPF3B	UPF3 regulator of nonsense transcripts homolog B (yeast)	0	UPF3B	cDNA FLJ36409 fis, clone THYMU2010448, highly similar to Regulator of nonsense transcripts 3B	GO:0005654	nucleoplasm	0.167896	1.43141
UPF3B	UPF3B	UPF3 regulator of nonsense transcripts homolog B (yeast)	0	UPF3B	cDNA FLJ36409 fis, clone THYMU2010448, highly similar to Regulator of nonsense transcripts 3B	GO:0035145	exon-exon junction complex	0.144477	6.7419
FRA10AC1	FRA10AC1	fragile site, folic acid type, rare, fra(10)(q23.3) or fra(10)(q24.2) candidate 1	6e-156	FRA10AC1	Protein FRA10AC1	GO:0005634	nucleus	0.475794	1.02557
ASPA	ASPA	aspartoacylase	2e-173	ASPA	Aspartoacylase (Canavan disease), isoform CRA_a	GO:0005737	cytoplasm	0.319534	1.10093
ASPA	ASPA	aspartoacylase	2e-173	ASPA	Aspartoacylase (Canavan disease), isoform CRA_a	GO:0005634	nucleus	0.475794	1.02557
LOC101115661	LOC101115661	histone H2B type 1-A-like	7e-65	HIST1H2BA	Histone H2B type 1-A	GO:0005694	chromosome	0.689075	0.840236
LOC101115661	LOC101115661	histone H2B type 1-A-like	7e-65	HIST1H2BA	Histone H2B type 1-A	GO:0005634	nucleus	0.475794	1.02557
LOC101115661	LOC101115661	histone H2B type 1-A-like	7e-65	HIST1H2BA	Histone H2B type 1-A	GO:0000786	nucleosome	0.424393	1.8387
LOC101115661	LOC101115661	histone H2B type 1-A-like	7e-65	HIST1H2BA	Histone H2B type 1-A	GO:0019897	extrinsic component of plasma membrane	0.144477	6.7419
DNAJC8	DNAJC8	DnaJ (Hsp40) homolog, subfamily C, member 8	8e-143	DNAJC8	DnaJ homolog subfamily C member 8	GO:0005654	nucleoplasm	0.167896	1.43141
TMEM190	TMEM190	transmembrane protein 190	6e-57	TMEM190	Transmembrane protein 190	GO:0002079	inner acrosomal membrane	0.0416836	28.316
TMEM190	TMEM190	transmembrane protein 190	6e-57	TMEM190	Transmembrane protein 190	GO:0016020	membrane	0.982935	0.683583
TMEM190	TMEM190	transmembrane protein 190	6e-57	TMEM190	Transmembrane protein 190	GO:0016021	integral component of membrane	0.988127	0.628778
LARP7	LARP7	La ribonucleoprotein domain family, member 7	0	LARP7	La-related protein 7	GO:0005737	cytoplasm	0.319534	1.10093
LARP7	LARP7	La ribonucleoprotein domain family, member 7	0	LARP7	La-related protein 7	GO:0030529	ribonucleoprotein complex	0.0543853	2.14052
LARP7	LARP7	La ribonucleoprotein domain family, member 7	0	LARP7	La-related protein 7	GO:0005634	nucleus	0.475794	1.02557
LARP7	LARP7	La ribonucleoprotein domain family, member 7	0	LARP7	La-related protein 7	GO:0005654	nucleoplasm	0.167896	1.43141
PBLD	PBLD	phenazine biosynthesis-like protein domain containing	6e-153	PBLD	cDNA, FLJ92572, highly similar to Homo sapiens MAWD binding protein (MAWBP), mRNA	GO:0005575	cellular_component	0.24762	1.44715
AGTR1	AGTR1	Type-1 angiotensin II receptor	0	AGTR1	Angiotensin II receptor, type 1, isoform CRA_a	GO:0005886	plasma membrane	0.964115	0.678343
AGTR1	AGTR1	Type-1 angiotensin II receptor	0	AGTR1	Angiotensin II receptor, type 1, isoform CRA_a	GO:0016020	membrane	0.982935	0.683583
AGTR1	AGTR1	Type-1 angiotensin II receptor	0	AGTR1	Angiotensin II receptor, type 1, isoform CRA_a	GO:0005887	integral component of plasma membrane	0.978426	0.398069
AGTR1	AGTR1	Type-1 angiotensin II receptor	0	AGTR1	Angiotensin II receptor, type 1, isoform CRA_a	GO:0016021	integral component of membrane	0.988127	0.628778
LOC101114535	LOC101114535	c-C motif chemokine 3-like	1e-37	CCL3L3	chemokine (C-C motif) ligand 3-like 3	GO:0005576	extracellular region	9.97605e-06	2.53754
LOC101114535	LOC101114535	c-C motif chemokine 3-like	1e-37	CCL3L3	chemokine (C-C motif) ligand 3-like 3	GO:0005615	extracellular space	3.61134e-05	3.19479
NUDT8	NUDT8	nudix (nucleoside diphosphate linked moiety X)-type motif 8	2e-52	NUDT8	Nucleoside diphosphate-linked moiety X motif 8, mitochondrial	GO:0005739	mitochondrion	0.25672	1.24818
CDKN1C	CDKN1C	Cyclin-dependent kinase inhibitor 1C	7e-55	CDKN1C	Cyclin-dependent kinase inhibitor 1C transcript variant 3	GO:0005730	nucleolus	0.669499	0.901208
CDKN1C	CDKN1C	Cyclin-dependent kinase inhibitor 1C	7e-55	CDKN1C	Cyclin-dependent kinase inhibitor 1C transcript variant 3	GO:0005634	nucleus	0.475794	1.02557
CDKN1C	CDKN1C	Cyclin-dependent kinase inhibitor 1C	7e-55	CDKN1C	Cyclin-dependent kinase inhibitor 1C transcript variant 3	GO:0005737	cytoplasm	0.319534	1.10093
LOC101113864	LOC101113864	diazepam-binding inhibitor-like 5-like	3e-21	DBI	Diazepam binding inhibitor, splice form 1A(2)	GO:0005739	mitochondrion	0.25672	1.24818
LOC101113864	LOC101113864	diazepam-binding inhibitor-like 5-like	3e-21	DBI	Diazepam binding inhibitor, splice form 1A(2)	GO:0005794	Golgi apparatus	0.474925	1.07461
LOC101113864	LOC101113864	diazepam-binding inhibitor-like 5-like	3e-21	DBI	Diazepam binding inhibitor, splice form 1A(2)	GO:0005783	endoplasmic reticulum	0.449321	1.09281
TLR8	TLR8	Toll-like receptor 8	0	TLR8	cDNA FLJ56817, highly similar to Toll-like receptor 8	GO:0036020	endolysosome membrane	0.03486	35.395
TLR8	TLR8	Toll-like receptor 8	0	TLR8	cDNA FLJ56817, highly similar to Toll-like receptor 8	GO:0016020	membrane	0.982935	0.683583
TLR8	TLR8	Toll-like receptor 8	0	TLR8	cDNA FLJ56817, highly similar to Toll-like receptor 8	GO:0000139	Golgi membrane	0.971737	0.278153
TLR8	TLR8	Toll-like receptor 8	0	TLR8	cDNA FLJ56817, highly similar to Toll-like receptor 8	GO:0005789	endoplasmic reticulum membrane	0.994854	0.186781
TLR8	TLR8	Toll-like receptor 8	0	TLR8	cDNA FLJ56817, highly similar to Toll-like receptor 8	GO:0016021	integral component of membrane	0.988127	0.628778
TLR8	TLR8	Toll-like receptor 8	0	TLR8	cDNA FLJ56817, highly similar to Toll-like receptor 8	GO:0010008	endosome membrane	0.400643	1.46715
LOC101110796	LOC101110796	leucine-rich repeat neuronal protein 1-like	0	LRRN1	Leucine-rich repeat neuronal protein 1	GO:0016020	membrane	0.982935	0.683583
LOC101110796	LOC101110796	leucine-rich repeat neuronal protein 1-like	0	LRRN1	Leucine-rich repeat neuronal protein 1	GO:0016021	integral component of membrane	0.988127	0.628778
ITLN2	ITLN2	intelectin 2	4e-154	ITLN2	Intelectin-2	GO:0005576	extracellular region	9.97605e-06	2.53754
LOC101102587	LOC101102587	ecto-ADP-ribosyltransferase 5-like	6e-87	ART5	Ecto-ADP-ribosyltransferase 5	GO:0016020	membrane	0.982935	0.683583
LOC101102587	LOC101102587	ecto-ADP-ribosyltransferase 5-like	6e-87	ART5	Ecto-ADP-ribosyltransferase 5	GO:0005576	extracellular region	9.97605e-06	2.53754
MMP13	MMP13	Matrix metallopeptidase 13	0	MMP13	cDNA FLJ78136, highly similar to Homo sapiens matrix metallopeptidase 13 (collagenase 3) (MMP13), mRNA	GO:0005581	collagen	0.537515	1.31092
MMP13	MMP13	Matrix metallopeptidase 13	0	MMP13	cDNA FLJ78136, highly similar to Homo sapiens matrix metallopeptidase 13 (collagenase 3) (MMP13), mRNA	GO:0005578	proteinaceous extracellular matrix	0.150433	1.99408
MMP13	MMP13	Matrix metallopeptidase 13	0	MMP13	cDNA FLJ78136, highly similar to Homo sapiens matrix metallopeptidase 13 (collagenase 3) (MMP13), mRNA	GO:0005576	extracellular region	9.97605e-06	2.53754
MMP13	MMP13	Matrix metallopeptidase 13	0	MMP13	cDNA FLJ78136, highly similar to Homo sapiens matrix metallopeptidase 13 (collagenase 3) (MMP13), mRNA	GO:0005615	extracellular space	3.61134e-05	3.19479
MMP13	MMP13	Matrix metallopeptidase 13	0	MMP13	cDNA FLJ78136, highly similar to Homo sapiens matrix metallopeptidase 13 (collagenase 3) (MMP13), mRNA	GO:0031012	extracellular matrix	0.0762559	2.58593
AKR1E2	AKR1E2	aldo-keto reductase family 1, member E2	4e-128	AKR1E2	cDNA FLJ54291, moderately similar to Homo sapiens aldo-keto reductase family 1, member C-like 2 (AKR1CL2), mRNA	GO:0005737	cytoplasm	0.319534	1.10093
TRIM24	TRIM24	tripartite motif containing 24	0	TRIM24	cDNA FLJ53462, highly similar to Transcription intermediary factor 1-alpha	GO:0005634	nucleus	0.475794	1.02557
TRIM24	TRIM24	tripartite motif containing 24	0	TRIM24	cDNA FLJ53462, highly similar to Transcription intermediary factor 1-alpha	GO:0005829	cytosol	0.11747	1.33035
TRIM24	TRIM24	tripartite motif containing 24	0	TRIM24	cDNA FLJ53462, highly similar to Transcription intermediary factor 1-alpha	GO:0005622	intracellular	0.798119	0.757787
TRIM24	TRIM24	tripartite motif containing 24	0	TRIM24	cDNA FLJ53462, highly similar to Transcription intermediary factor 1-alpha	GO:0005737	cytoplasm	0.319534	1.10093
TRIM24	TRIM24	tripartite motif containing 24	0	TRIM24	cDNA FLJ53462, highly similar to Transcription intermediary factor 1-alpha	GO:0005719	nuclear euchromatin	0.100948	10.1128
TRIM24	TRIM24	tripartite motif containing 24	0	TRIM24	cDNA FLJ53462, highly similar to Transcription intermediary factor 1-alpha	GO:0005726	perichromatin fibrils	0.0279874	47.1933
FAM82A1	FAM82A1	family with sequence similarity 82, member A1	0	RMDN2	Regulator of microtubule dynamics protein 2	GO:0000922	spindle pole	0.507202	1.4301
FAM82A1	FAM82A1	family with sequence similarity 82, member A1	0	RMDN2	Regulator of microtubule dynamics protein 2	GO:0005737	cytoplasm	0.319534	1.10093
FAM82A1	FAM82A1	family with sequence similarity 82, member A1	0	RMDN2	Regulator of microtubule dynamics protein 2	GO:0016020	membrane	0.982935	0.683583
FAM82A1	FAM82A1	family with sequence similarity 82, member A1	0	RMDN2	Regulator of microtubule dynamics protein 2	GO:0005874	microtubule	0.889329	0.453782
FAM82A1	FAM82A1	family with sequence similarity 82, member A1	0	RMDN2	Regulator of microtubule dynamics protein 2	GO:0005819	spindle	0.674771	0.896075
FAM82A1	FAM82A1	family with sequence similarity 82, member A1	0	RMDN2	Regulator of microtubule dynamics protein 2	GO:0016021	integral component of membrane	0.988127	0.628778
FAM82A1	FAM82A1	family with sequence similarity 82, member A1	0	RMDN2	Regulator of microtubule dynamics protein 2	GO:0005856	cytoskeleton	0.78617	0.770153
LOC101108870	LOC101108870	nuclear autoantigenic sperm protein-like	1e-83	NASP	cDNA FLJ53176, highly similar to Nuclear autoantigenic sperm protein	GO:0005737	cytoplasm	0.319534	1.10093
LOC101108870	LOC101108870	nuclear autoantigenic sperm protein-like	1e-83	NASP	cDNA FLJ53176, highly similar to Nuclear autoantigenic sperm protein	GO:0005634	nucleus	0.475794	1.02557
AKAP7	AKAP7	A kinase (PRKA) anchor protein 7	3e-166	AKAP7	A-kinase anchor protein 7 isoform gamma	GO:0005886	plasma membrane	0.964115	0.678343
AKAP7	AKAP7	A kinase (PRKA) anchor protein 7	3e-166	AKAP7	A-kinase anchor protein 7 isoform gamma	GO:0005634	nucleus	0.475794	1.02557
AKAP7	AKAP7	A kinase (PRKA) anchor protein 7	3e-166	AKAP7	A-kinase anchor protein 7 isoform gamma	GO:0005829	cytosol	0.11747	1.33035
AKAP7	AKAP7	A kinase (PRKA) anchor protein 7	3e-166	AKAP7	A-kinase anchor protein 7 isoform gamma	GO:0005737	cytoplasm	0.319534	1.10093
AKAP7	AKAP7	A kinase (PRKA) anchor protein 7	3e-166	AKAP7	A-kinase anchor protein 7 isoform gamma	GO:0016324	apical plasma membrane	0.23492	1.82292
AKAP7	AKAP7	A kinase (PRKA) anchor protein 7	3e-166	AKAP7	A-kinase anchor protein 7 isoform gamma	GO:0030315	T-tubule	0.185882	5.05642
AKAP7	AKAP7	A kinase (PRKA) anchor protein 7	3e-166	AKAP7	A-kinase anchor protein 7 isoform gamma	GO:0016328	lateral plasma membrane	0.257494	3.45317
AKAP7	AKAP7	A kinase (PRKA) anchor protein 7	3e-166	AKAP7	A-kinase anchor protein 7 isoform gamma	GO:0043234	protein complex	0.908933	0.416411
AKAP7	AKAP7	A kinase (PRKA) anchor protein 7	3e-166	AKAP7	A-kinase anchor protein 7 isoform gamma	GO:0016529	sarcoplasmic reticulum	0.273097	3.21772
AKAP7	AKAP7	A kinase (PRKA) anchor protein 7	3e-166	AKAP7	A-kinase anchor protein 7 isoform gamma	GO:0016020	membrane	0.982935	0.683583
AKAP7	AKAP7	A kinase (PRKA) anchor protein 7	3e-166	AKAP7	A-kinase anchor protein 7 isoform gamma	GO:0070382	exocytic vesicle	0.0484585	23.5966
LOC101109024	LOC101109024	uncharacterized LOC101109024	1e-102	PENK	Synenkephalin	GO:0005576	extracellular region	9.97605e-06	2.53754
GCG	GCG	Glucagon	2e-93	GCG	Glucagon	GO:0005886	plasma membrane	0.964115	0.678343
GCG	GCG	Glucagon	2e-93	GCG	Glucagon	GO:0005615	extracellular space	3.61134e-05	3.19479
GCG	GCG	Glucagon	2e-93	GCG	Glucagon	GO:0005737	cytoplasm	0.319534	1.10093
GCG	GCG	Glucagon	2e-93	GCG	Glucagon	GO:0005576	extracellular region	9.97605e-06	2.53754
GCG	GCG	Glucagon	2e-93	GCG	Glucagon	GO:0005788	endoplasmic reticulum lumen	0.338094	1.68547
GCG	GCG	Glucagon	2e-93	GCG	Glucagon	GO:0034774	secretory granule lumen	0.0750789	14.158
PGFS	PGFS	Prostaglandin F synthase	2e-152	AKR1C1	Aldo-keto reductase family 1 member C1	GO:0005829	cytosol	0.11747	1.33035
PGFS	PGFS	Prostaglandin F synthase	2e-152	AKR1C1	Aldo-keto reductase family 1 member C1	GO:0005737	cytoplasm	0.319534	1.10093
RAB39A	RAB39A	RAB39A, member RAS oncogene family	1e-125	RAB39A	Ras-related protein Rab-39A	GO:0045335	phagocytic vesicle	0.208629	4.42437
RAB39A	RAB39A	RAB39A, member RAS oncogene family	1e-125	RAB39A	Ras-related protein Rab-39A	GO:0005886	plasma membrane	0.964115	0.678343
RAB39A	RAB39A	RAB39A, member RAS oncogene family	1e-125	RAB39A	Ras-related protein Rab-39A	GO:0016020	membrane	0.982935	0.683583
RAB39A	RAB39A	RAB39A, member RAS oncogene family	1e-125	RAB39A	Ras-related protein Rab-39A	GO:0030670	phagocytic vesicle membrane	0.0527925	5.66319
RAB39A	RAB39A	RAB39A, member RAS oncogene family	1e-125	RAB39A	Ras-related protein Rab-39A	GO:0031410	cytoplasmic vesicle	0.116084	1.85882
TMSB15B	TMSB15B	thymosin beta 15B	3e-17	TMSB15A	Thymosin beta-15A	GO:0005737	cytoplasm	0.319534	1.10093
TMSB15B	TMSB15B	thymosin beta 15B	3e-17	TMSB15A	Thymosin beta-15A	GO:0005856	cytoskeleton	0.78617	0.770153
GNB3	GNB3	guanine nucleotide binding protein (G protein), beta polypeptide 3	0	GNB3	Guanine nucleotide binding protein (G protein), beta polypeptide 3	GO:0043005	neuron projection	0.771056	0.680672
GNB3	GNB3	guanine nucleotide binding protein (G protein), beta polypeptide 3	0	GNB3	Guanine nucleotide binding protein (G protein), beta polypeptide 3	GO:0005886	plasma membrane	0.964115	0.678343
GNB3	GNB3	guanine nucleotide binding protein (G protein), beta polypeptide 3	0	GNB3	Guanine nucleotide binding protein (G protein), beta polypeptide 3	GO:0044297	cell body	0.214215	4.2903
ATP6V0D2	ATP6V0D2	ATPase, H+ transporting, lysosomal 38kDa, V0 subunit d2	0	ATP6V0D2	V-type proton ATPase subunit d 2	GO:0016324	apical plasma membrane	0.23492	1.82292
ATP6V0D2	ATP6V0D2	ATPase, H+ transporting, lysosomal 38kDa, V0 subunit d2	0	ATP6V0D2	V-type proton ATPase subunit d 2	GO:0016020	membrane	0.982935	0.683583
ATP6V0D2	ATP6V0D2	ATPase, H+ transporting, lysosomal 38kDa, V0 subunit d2	0	ATP6V0D2	V-type proton ATPase subunit d 2	GO:0030670	phagocytic vesicle membrane	0.0527925	5.66319
ATP6V0D2	ATP6V0D2	ATPase, H+ transporting, lysosomal 38kDa, V0 subunit d2	0	ATP6V0D2	V-type proton ATPase subunit d 2	GO:0010008	endosome membrane	0.400643	1.46715
ATP6V0D2	ATP6V0D2	ATPase, H+ transporting, lysosomal 38kDa, V0 subunit d2	0	ATP6V0D2	V-type proton ATPase subunit d 2	GO:0033179	proton-transporting V-type ATPase, V0 domain	0.0750789	14.158
ATP6V0D2	ATP6V0D2	ATPase, H+ transporting, lysosomal 38kDa, V0 subunit d2	0	ATP6V0D2	V-type proton ATPase subunit d 2	GO:0005769	early endosome	0.315031	1.78088
ATP6V0D2	ATP6V0D2	ATPase, H+ transporting, lysosomal 38kDa, V0 subunit d2	0	ATP6V0D2	V-type proton ATPase subunit d 2	GO:0016471	vacuolar proton-transporting V-type ATPase complex	0.0750789	14.158
ATP6V0D2	ATP6V0D2	ATPase, H+ transporting, lysosomal 38kDa, V0 subunit d2	0	ATP6V0D2	V-type proton ATPase subunit d 2	GO:0005768	endosome	0.964514	0.297437
TEX14	TEX14	testis expressed 14	0	TEX14	Inactive serine/threonine-protein kinase TEX14	GO:0005737	cytoplasm	0.319534	1.10093
TEX14	TEX14	testis expressed 14	0	TEX14	Inactive serine/threonine-protein kinase TEX14	GO:0005694	chromosome	0.689075	0.840236
TEX14	TEX14	testis expressed 14	0	TEX14	Inactive serine/threonine-protein kinase TEX14	GO:0005623	cell	0.0416836	28.316
TEX14	TEX14	testis expressed 14	0	TEX14	Inactive serine/threonine-protein kinase TEX14	GO:0030496	midbody	0.527626	1.34838
TEX14	TEX14	testis expressed 14	0	TEX14	Inactive serine/threonine-protein kinase TEX14	GO:0045171	intercellular bridge	0.0551852	20.2257
TEX14	TEX14	testis expressed 14	0	TEX14	Inactive serine/threonine-protein kinase TEX14	GO:0000777	condensed chromosome kinetochore	0.456016	1.66565
TEX14	TEX14	testis expressed 14	0	TEX14	Inactive serine/threonine-protein kinase TEX14	GO:0000776	kinetochore	0.543992	1.28709
TEX14	TEX14	testis expressed 14	0	TEX14	Inactive serine/threonine-protein kinase TEX14	GO:0000775	chromosome, centromeric region	0.603938	1.08908
LOC101108944	LOC101108944	ATP synthase subunit f, mitochondrial-like	4e-25	ATP5J2	ATP synthase subunit f, mitochondrial	GO:0005743	mitochondrial inner membrane	0.520779	1.09469
LOC101108944	LOC101108944	ATP synthase subunit f, mitochondrial-like	4e-25	ATP5J2	ATP synthase subunit f, mitochondrial	GO:0005753	mitochondrial proton-transporting ATP synthase complex	0.180093	5.2437
LOC101108944	LOC101108944	ATP synthase subunit f, mitochondrial-like	4e-25	ATP5J2	ATP synthase subunit f, mitochondrial	GO:0005739	mitochondrion	0.25672	1.24818
LOC101108944	LOC101108944	ATP synthase subunit f, mitochondrial-like	4e-25	ATP5J2	ATP synthase subunit f, mitochondrial	GO:0016020	membrane	0.982935	0.683583
LOC101108944	LOC101108944	ATP synthase subunit f, mitochondrial-like	4e-25	ATP5J2	ATP synthase subunit f, mitochondrial	GO:0016021	integral component of membrane	0.988127	0.628778
LOC101108944	LOC101108944	ATP synthase subunit f, mitochondrial-like	4e-25	ATP5J2	ATP synthase subunit f, mitochondrial	GO:0045263	proton-transporting ATP synthase complex, coupling factor F(o)	0.107301	9.43866
RAD51C	RAD51C	RAD51 homolog C (S. cerevisiae)	0	RAD51C	cDNA FLJ61513, highly similar to DNA repair protein RAD51 homolog 3	GO:0048471	perinuclear region of cytoplasm	0.445688	1.17983
RAD51C	RAD51C	RAD51 homolog C (S. cerevisiae)	0	RAD51C	cDNA FLJ61513, highly similar to DNA repair protein RAD51 homolog 3	GO:0005634	nucleus	0.475794	1.02557
RAD51C	RAD51C	RAD51 homolog C (S. cerevisiae)	0	RAD51C	cDNA FLJ61513, highly similar to DNA repair protein RAD51 homolog 3	GO:0005739	mitochondrion	0.25672	1.24818
RAD51C	RAD51C	RAD51 homolog C (S. cerevisiae)	0	RAD51C	cDNA FLJ61513, highly similar to DNA repair protein RAD51 homolog 3	GO:0005737	cytoplasm	0.319534	1.10093
RAD51C	RAD51C	RAD51 homolog C (S. cerevisiae)	0	RAD51C	cDNA FLJ61513, highly similar to DNA repair protein RAD51 homolog 3	GO:0005654	nucleoplasm	0.167896	1.43141
CTTNBP2	CTTNBP2	Cortactin-binding protein 2	0	CTTNBP2	Cortactin-binding protein 2	GO:0005737	cytoplasm	0.319534	1.10093
CTTNBP2	CTTNBP2	Cortactin-binding protein 2	0	CTTNBP2	Cortactin-binding protein 2	GO:0043197	dendritic spine	0.432468	1.79215
CTTNBP2	CTTNBP2	Cortactin-binding protein 2	0	CTTNBP2	Cortactin-binding protein 2	GO:0042995	cell projection	0.741654	0.776489
CTTNBP2	CTTNBP2	Cortactin-binding protein 2	0	CTTNBP2	Cortactin-binding protein 2	GO:0005938	cell cortex	0.0602699	3.48147
CTTNBP2	CTTNBP2	Cortactin-binding protein 2	0	CTTNBP2	Cortactin-binding protein 2	GO:0008021	synaptic vesicle	0.0267374	4.88206
LUC7L3	LUC7L3	LUC7-like 3 (S. cerevisiae)	0	LUC7L3	cDNA FLJ77715, highly similar to Homo sapiens cisplatin resistance-associated overexpressed protein(LUC7A), mRNA	GO:0005886	plasma membrane	0.964115	0.678343
LUC7L3	LUC7L3	LUC7-like 3 (S. cerevisiae)	0	LUC7L3	cDNA FLJ77715, highly similar to Homo sapiens cisplatin resistance-associated overexpressed protein(LUC7A), mRNA	GO:0016607	nuclear speck	0.343187	1.66565
LUC7L3	LUC7L3	LUC7-like 3 (S. cerevisiae)	0	LUC7L3	cDNA FLJ77715, highly similar to Homo sapiens cisplatin resistance-associated overexpressed protein(LUC7A), mRNA	GO:0005730	nucleolus	0.669499	0.901208
LUC7L3	LUC7L3	LUC7-like 3 (S. cerevisiae)	0	LUC7L3	cDNA FLJ77715, highly similar to Homo sapiens cisplatin resistance-associated overexpressed protein(LUC7A), mRNA	GO:0005634	nucleus	0.475794	1.02557
LUC7L3	LUC7L3	LUC7-like 3 (S. cerevisiae)	0	LUC7L3	cDNA FLJ77715, highly similar to Homo sapiens cisplatin resistance-associated overexpressed protein(LUC7A), mRNA	GO:0005925	focal adhesion	0.609478	1.07257
LUC7L3	LUC7L3	LUC7-like 3 (S. cerevisiae)	0	LUC7L3	cDNA FLJ77715, highly similar to Homo sapiens cisplatin resistance-associated overexpressed protein(LUC7A), mRNA	GO:0005685	U1 snRNP	0.0416836	28.316
SHISA8	SHISA8	shisa homolog 8 (Xenopus laevis)	3e-22	SHISA8	Putative protein shisa-8	GO:0016020	membrane	0.982935	0.683583
SHISA8	SHISA8	shisa homolog 8 (Xenopus laevis)	3e-22	SHISA8	Putative protein shisa-8	GO:0016021	integral component of membrane	0.988127	0.628778
CRYM	CRYM	crystallin, mu	3e-168	CRYM	Ketimine reductase mu-crystallin	GO:0005886	plasma membrane	0.964115	0.678343
CRYM	CRYM	crystallin, mu	3e-168	CRYM	Ketimine reductase mu-crystallin	GO:0005730	nucleolus	0.669499	0.901208
CRYM	CRYM	crystallin, mu	3e-168	CRYM	Ketimine reductase mu-crystallin	GO:0005634	nucleus	0.475794	1.02557
CRYM	CRYM	crystallin, mu	3e-168	CRYM	Ketimine reductase mu-crystallin	GO:0005739	mitochondrion	0.25672	1.24818
CRYM	CRYM	crystallin, mu	3e-168	CRYM	Ketimine reductase mu-crystallin	GO:0005737	cytoplasm	0.319534	1.10093
IFT74	IFT74	intraflagellar transport 74 homolog (Chlamydomonas)	0	IFT74	IFT74 protein	GO:0005813	centrosome	0.500304	1.12963
IFT74	IFT74	intraflagellar transport 74 homolog (Chlamydomonas)	0	IFT74	IFT74 protein	GO:0031514	motile cilium	0.262732	3.37095
IFT74	IFT74	intraflagellar transport 74 homolog (Chlamydomonas)	0	IFT74	IFT74 protein	GO:0005634	nucleus	0.475794	1.02557
IFT74	IFT74	intraflagellar transport 74 homolog (Chlamydomonas)	0	IFT74	IFT74 protein	GO:0042995	cell projection	0.741654	0.776489
IFT74	IFT74	intraflagellar transport 74 homolog (Chlamydomonas)	0	IFT74	IFT74 protein	GO:0031410	cytoplasmic vesicle	0.116084	1.85882
IFT74	IFT74	intraflagellar transport 74 homolog (Chlamydomonas)	0	IFT74	IFT74 protein	GO:0005929	cilium	0.761218	0.70089
IFT74	IFT74	intraflagellar transport 74 homolog (Chlamydomonas)	0	IFT74	IFT74 protein	GO:0005737	cytoplasm	0.319534	1.10093
IFT74	IFT74	intraflagellar transport 74 homolog (Chlamydomonas)	0	IFT74	IFT74 protein	GO:0030992	intraciliary transport particle B	0.0551852	20.2257
IFT74	IFT74	intraflagellar transport 74 homolog (Chlamydomonas)	0	IFT74	IFT74 protein	GO:0016023	cytoplasmic membrane-bounded vesicle	0.278803	1.95283
TMEM161A	TMEM161A	transmembrane protein 161A	3e-97	TMEM161A	Transmembrane protein 161A	GO:0016020	membrane	0.982935	0.683583
TMEM161A	TMEM161A	transmembrane protein 161A	3e-97	TMEM161A	Transmembrane protein 161A	GO:0016021	integral component of membrane	0.988127	0.628778
NUCB2	NUCB2	nucleobindin 2	0	NUCB2	Nefastin-1	GO:0005793	endoplasmic reticulum-Golgi intermediate compartment	0.336979	2.48386
NUCB2	NUCB2	nucleobindin 2	0	NUCB2	Nefastin-1	GO:0005794	Golgi apparatus	0.474925	1.07461
NUCB2	NUCB2	nucleobindin 2	0	NUCB2	Nefastin-1	GO:0005886	plasma membrane	0.964115	0.678343
NUCB2	NUCB2	nucleobindin 2	0	NUCB2	Nefastin-1	GO:0005783	endoplasmic reticulum	0.449321	1.09281
NUCB2	NUCB2	nucleobindin 2	0	NUCB2	Nefastin-1	GO:0005634	nucleus	0.475794	1.02557
NUCB2	NUCB2	nucleobindin 2	0	NUCB2	Nefastin-1	GO:0005576	extracellular region	9.97605e-06	2.53754
NUCB2	NUCB2	nucleobindin 2	0	NUCB2	Nefastin-1	GO:0005635	nuclear envelope	0.221686	2.30211
NUCB2	NUCB2	nucleobindin 2	0	NUCB2	Nefastin-1	GO:0005615	extracellular space	3.61134e-05	3.19479
NUCB2	NUCB2	nucleobindin 2	0	NUCB2	Nefastin-1	GO:0005829	cytosol	0.11747	1.33035
NUCB2	NUCB2	nucleobindin 2	0	NUCB2	Nefastin-1	GO:0005640	nuclear outer membrane	0.015712	11.3264
NUCB2	NUCB2	nucleobindin 2	0	NUCB2	Nefastin-1	GO:0005737	cytoplasm	0.319534	1.10093
NUCB2	NUCB2	nucleobindin 2	0	NUCB2	Nefastin-1	GO:0016020	membrane	0.982935	0.683583
LOC101112936	LOC101112936	interferon-activable protein 203-like	1e-88	IFI16	Interferon, gamma-inducible protein 16, isoform CRA_a	GO:0005634	nucleus	0.475794	1.02557
LOC101112936	LOC101112936	interferon-activable protein 203-like	1e-88	IFI16	Interferon, gamma-inducible protein 16, isoform CRA_a	GO:0005829	cytosol	0.11747	1.33035
LOC101112936	LOC101112936	interferon-activable protein 203-like	1e-88	IFI16	Interferon, gamma-inducible protein 16, isoform CRA_a	GO:0005737	cytoplasm	0.319534	1.10093
LOC101112936	LOC101112936	interferon-activable protein 203-like	1e-88	IFI16	Interferon, gamma-inducible protein 16, isoform CRA_a	GO:0005730	nucleolus	0.669499	0.901208
LOC101112936	LOC101112936	interferon-activable protein 203-like	1e-88	IFI16	Interferon, gamma-inducible protein 16, isoform CRA_a	GO:0016607	nuclear speck	0.343187	1.66565
LOC101112936	LOC101112936	interferon-activable protein 203-like	1e-88	IFI16	Interferon, gamma-inducible protein 16, isoform CRA_a	GO:0005654	nucleoplasm	0.167896	1.43141
P2RY13	P2RY13	purinergic receptor P2Y, G-protein coupled, 13	6e-154	P2RY13	Purinergic receptor P2Y G-protein coupled 13	GO:0005886	plasma membrane	0.964115	0.678343
P2RY13	P2RY13	purinergic receptor P2Y, G-protein coupled, 13	6e-154	P2RY13	Purinergic receptor P2Y G-protein coupled 13	GO:0016020	membrane	0.982935	0.683583
P2RY13	P2RY13	purinergic receptor P2Y, G-protein coupled, 13	6e-154	P2RY13	Purinergic receptor P2Y G-protein coupled 13	GO:0005783	endoplasmic reticulum	0.449321	1.09281
P2RY13	P2RY13	purinergic receptor P2Y, G-protein coupled, 13	6e-154	P2RY13	Purinergic receptor P2Y G-protein coupled 13	GO:0016021	integral component of membrane	0.988127	0.628778
IFI44L	IFI44L	interferon-induced protein 44-like	3e-135	IFI44L	Interferon-induced protein 44-like	GO:0005737	cytoplasm	0.319534	1.10093
KRTDAP	KRTDAP	keratinocyte differentiation-associated protein	1e-37	KRTDAP	Keratinocyte differentiation-associated protein	GO:0005576	extracellular region	9.97605e-06	2.53754
FATE1	FATE1	fetal and adult testis expressed 1	2e-39	FATE1	Fetal and adult testis-expressed transcript protein	GO:0016020	membrane	0.982935	0.683583
FATE1	FATE1	fetal and adult testis expressed 1	2e-39	FATE1	Fetal and adult testis-expressed transcript protein	GO:0005783	endoplasmic reticulum	0.449321	1.09281
FATE1	FATE1	fetal and adult testis expressed 1	2e-39	FATE1	Fetal and adult testis-expressed transcript protein	GO:0016021	integral component of membrane	0.988127	0.628778
NTF4	NTF4	neurotrophin 4	2e-80	NTF4	Neurotrophin-4	GO:0005788	endoplasmic reticulum lumen	0.338094	1.68547
NTF4	NTF4	neurotrophin 4	2e-80	NTF4	Neurotrophin-4	GO:0005576	extracellular region	9.97605e-06	2.53754
TAC3	TAC3	Preprotachykinin B	3e-42	TAC3	Tachykinin-3	GO:0005576	extracellular region	9.97605e-06	2.53754
TAC3	TAC3	Preprotachykinin B	3e-42	TAC3	Tachykinin-3	GO:0005615	extracellular space	3.61134e-05	3.19479
CDH7	CDH7	cadherin 7, type 2	0	CDH7	Cadherin-7	GO:0005886	plasma membrane	0.964115	0.678343
CDH7	CDH7	cadherin 7, type 2	0	CDH7	Cadherin-7	GO:0016020	membrane	0.982935	0.683583
CDH7	CDH7	cadherin 7, type 2	0	CDH7	Cadherin-7	GO:0016021	integral component of membrane	0.988127	0.628778
ZP3	ZP3	zona pellucida glycoprotein 3 (sperm receptor)	2e-158	ZP3	Processed zona pellucida sperm-binding protein 3	GO:0005615	extracellular space	3.61134e-05	3.19479
ZP3	ZP3	zona pellucida glycoprotein 3 (sperm receptor)	2e-158	ZP3	Processed zona pellucida sperm-binding protein 3	GO:0005794	Golgi apparatus	0.474925	1.07461
ZP3	ZP3	zona pellucida glycoprotein 3 (sperm receptor)	2e-158	ZP3	Processed zona pellucida sperm-binding protein 3	GO:0048471	perinuclear region of cytoplasm	0.445688	1.17983
ZP3	ZP3	zona pellucida glycoprotein 3 (sperm receptor)	2e-158	ZP3	Processed zona pellucida sperm-binding protein 3	GO:0005886	plasma membrane	0.964115	0.678343
ZP3	ZP3	zona pellucida glycoprotein 3 (sperm receptor)	2e-158	ZP3	Processed zona pellucida sperm-binding protein 3	GO:0005783	endoplasmic reticulum	0.449321	1.09281
ZP3	ZP3	zona pellucida glycoprotein 3 (sperm receptor)	2e-158	ZP3	Processed zona pellucida sperm-binding protein 3	GO:0005737	cytoplasm	0.319534	1.10093
ZP3	ZP3	zona pellucida glycoprotein 3 (sperm receptor)	2e-158	ZP3	Processed zona pellucida sperm-binding protein 3	GO:0002081	outer acrosomal membrane	0.0210655	70.7899
ZP3	ZP3	zona pellucida glycoprotein 3 (sperm receptor)	2e-158	ZP3	Processed zona pellucida sperm-binding protein 3	GO:0030141	secretory granule	0.448278	1.70578
ZP3	ZP3	zona pellucida glycoprotein 3 (sperm receptor)	2e-158	ZP3	Processed zona pellucida sperm-binding protein 3	GO:0001669	acrosomal vesicle	0.350899	2.35966
ZP3	ZP3	zona pellucida glycoprotein 3 (sperm receptor)	2e-158	ZP3	Processed zona pellucida sperm-binding protein 3	GO:0005771	multivesicular body	0.144477	6.7419
ZP3	ZP3	zona pellucida glycoprotein 3 (sperm receptor)	2e-158	ZP3	Processed zona pellucida sperm-binding protein 3	GO:0005578	proteinaceous extracellular matrix	0.150433	1.99408
ZP3	ZP3	zona pellucida glycoprotein 3 (sperm receptor)	2e-158	ZP3	Processed zona pellucida sperm-binding protein 3	GO:0005576	extracellular region	9.97605e-06	2.53754
ZP3	ZP3	zona pellucida glycoprotein 3 (sperm receptor)	2e-158	ZP3	Processed zona pellucida sperm-binding protein 3	GO:0031012	extracellular matrix	0.0762559	2.58593
ZP3	ZP3	zona pellucida glycoprotein 3 (sperm receptor)	2e-158	ZP3	Processed zona pellucida sperm-binding protein 3	GO:0016020	membrane	0.982935	0.683583
ZP3	ZP3	zona pellucida glycoprotein 3 (sperm receptor)	2e-158	ZP3	Processed zona pellucida sperm-binding protein 3	GO:0016021	integral component of membrane	0.988127	0.628778
PRLH	PRLH	Prolactin-releasing peptide				GO:0005576	extracellular region	9.97605e-06	2.53754
LOC101114750	LOC101114750	anaphase-promoting complex subunit CDC26-like	1e-40	CDC26	Anaphase-promoting complex subunit CDC26	GO:0005634	nucleus	0.475794	1.02557
LOC101114750	LOC101114750	anaphase-promoting complex subunit CDC26-like	1e-40	CDC26	Anaphase-promoting complex subunit CDC26	GO:0005829	cytosol	0.11747	1.33035
LOC101114750	LOC101114750	anaphase-promoting complex subunit CDC26-like	1e-40	CDC26	Anaphase-promoting complex subunit CDC26	GO:0005680	anaphase-promoting complex	0.0180031	10.4874
LOC101114750	LOC101114750	anaphase-promoting complex subunit CDC26-like	1e-40	CDC26	Anaphase-promoting complex subunit CDC26	GO:0005654	nucleoplasm	0.167896	1.43141
LAT1	LAT1	L-type amino acid transporter subunit LAT1	0	SLC7A5	Large neutral amino acids transporter small subunit 1	GO:0005886	plasma membrane	0.964115	0.678343
LAT1	LAT1	L-type amino acid transporter subunit LAT1	0	SLC7A5	Large neutral amino acids transporter small subunit 1	GO:0005829	cytosol	0.11747	1.33035
LAT1	LAT1	L-type amino acid transporter subunit LAT1	0	SLC7A5	Large neutral amino acids transporter small subunit 1	GO:0005737	cytoplasm	0.319534	1.10093
LAT1	LAT1	L-type amino acid transporter subunit LAT1	0	SLC7A5	Large neutral amino acids transporter small subunit 1	GO:0016324	apical plasma membrane	0.23492	1.82292
LAT1	LAT1	L-type amino acid transporter subunit LAT1	0	SLC7A5	Large neutral amino acids transporter small subunit 1	GO:0016020	membrane	0.982935	0.683583
LAT1	LAT1	L-type amino acid transporter subunit LAT1	0	SLC7A5	Large neutral amino acids transporter small subunit 1	GO:0016021	integral component of membrane	0.988127	0.628778
LOC101104661	LOC101104661	growth-regulated alpha protein-like	3e-32	CXCL2	C-X-C motif chemokine 2	GO:0005576	extracellular region	9.97605e-06	2.53754
LOC101104661	LOC101104661	growth-regulated alpha protein-like	3e-32	CXCL2	C-X-C motif chemokine 2	GO:0005615	extracellular space	3.61134e-05	3.19479
CDC26	CDC26	cell division cycle 26 homolog (S. cerevisiae)	1e-40	CDC26	Anaphase-promoting complex subunit CDC26	GO:0005634	nucleus	0.475794	1.02557
CDC26	CDC26	cell division cycle 26 homolog (S. cerevisiae)	1e-40	CDC26	Anaphase-promoting complex subunit CDC26	GO:0005829	cytosol	0.11747	1.33035
CDC26	CDC26	cell division cycle 26 homolog (S. cerevisiae)	1e-40	CDC26	Anaphase-promoting complex subunit CDC26	GO:0005680	anaphase-promoting complex	0.0180031	10.4874
CDC26	CDC26	cell division cycle 26 homolog (S. cerevisiae)	1e-40	CDC26	Anaphase-promoting complex subunit CDC26	GO:0005654	nucleoplasm	0.167896	1.43141
NPVF	NPVF	Pro-FMRFamide-related neuropeptide VF	5e-67	NPVF	Pro-FMRFamide-related neuropeptide VF	GO:0016020	membrane	0.982935	0.683583
NPVF	NPVF	Pro-FMRFamide-related neuropeptide VF	5e-67	NPVF	Pro-FMRFamide-related neuropeptide VF	GO:0005576	extracellular region	9.97605e-06	2.53754
LOC101111988	LOC101111988	agouti-signaling protein-like	9e-42	ASIP	Agouti-signaling protein	GO:0005576	extracellular region	9.97605e-06	2.53754
LOC101111988	LOC101111988	agouti-signaling protein-like	9e-42	ASIP	Agouti-signaling protein	GO:0005615	extracellular space	3.61134e-05	3.19479
LOC101115626	LOC101115626	GTP-binding nuclear protein Ran-like	3e-119	RAN	GTP-binding nuclear protein Ran	GO:0005634	nucleus	0.475794	1.02557
LOC101115626	LOC101115626	GTP-binding nuclear protein Ran-like	3e-119	RAN	GTP-binding nuclear protein Ran	GO:0005829	cytosol	0.11747	1.33035
LOC101115626	LOC101115626	GTP-binding nuclear protein Ran-like	3e-119	RAN	GTP-binding nuclear protein Ran	GO:0005737	cytoplasm	0.319534	1.10093
LOC101115626	LOC101115626	GTP-binding nuclear protein Ran-like	3e-119	RAN	GTP-binding nuclear protein Ran	GO:0005643	nuclear pore	0.369001	2.21218
LOC101115626	LOC101115626	GTP-binding nuclear protein Ran-like	3e-119	RAN	GTP-binding nuclear protein Ran	GO:0000785	chromatin	0.456016	1.66565
LOC101115626	LOC101115626	GTP-binding nuclear protein Ran-like	3e-119	RAN	GTP-binding nuclear protein Ran	GO:0042470	melanosome	0.500198	1.45959
LOC101115626	LOC101115626	GTP-binding nuclear protein Ran-like	3e-119	RAN	GTP-binding nuclear protein Ran	GO:0005654	nucleoplasm	0.167896	1.43141
VNN1	VNN1	vanin 1	0	VNN1	cDNA, FLJ95014, highly similar to Homo sapiens vanin 1 (VNN1), mRNA	GO:0005886	plasma membrane	0.964115	0.678343
VNN1	VNN1	vanin 1	0	VNN1	cDNA, FLJ95014, highly similar to Homo sapiens vanin 1 (VNN1), mRNA	GO:0031225	anchored component of membrane	0.59832	1.10609
VNN1	VNN1	vanin 1	0	VNN1	cDNA, FLJ95014, highly similar to Homo sapiens vanin 1 (VNN1), mRNA	GO:0016020	membrane	0.982935	0.683583
VNN1	VNN1	vanin 1	0	VNN1	cDNA, FLJ95014, highly similar to Homo sapiens vanin 1 (VNN1), mRNA	GO:0016021	integral component of membrane	0.988127	0.628778
HOXA9	HOXA9	homeobox A9	2e-135	HOXA9	Homeobox protein Hox-A9	GO:0005667	transcription factor complex	0.422466	1.40178
HOXA9	HOXA9	homeobox A9	2e-135	HOXA9	Homeobox protein Hox-A9	GO:0015934	large ribosomal subunit	0.197337	4.71933
HOXA9	HOXA9	homeobox A9	2e-135	HOXA9	Homeobox protein Hox-A9	GO:0005634	nucleus	0.475794	1.02557
HOXA9	HOXA9	homeobox A9	2e-135	HOXA9	Homeobox protein Hox-A9	GO:0005737	cytoplasm	0.319534	1.10093
BTG4	BTG4	B-cell translocation gene 4	3e-112	BTG4	Protein BTG4	GO:0005575	cellular_component	0.24762	1.44715
MNS1	MNS1	meiosis-specific nuclear structural 1	0	MNS1	cDNA FLJ32980 fis, clone TESTI2017832, highly similar to Homo sapiens meiosis-specific nuclear structural 1 (MNS1), mRNA	GO:0005882	intermediate filament	0.580977	1.16049
MNS1	MNS1	meiosis-specific nuclear structural 1	0	MNS1	cDNA FLJ32980 fis, clone TESTI2017832, highly similar to Homo sapiens meiosis-specific nuclear structural 1 (MNS1), mRNA	GO:0005634	nucleus	0.475794	1.02557
MNS1	MNS1	meiosis-specific nuclear structural 1	0	MNS1	cDNA FLJ32980 fis, clone TESTI2017832, highly similar to Homo sapiens meiosis-specific nuclear structural 1 (MNS1), mRNA	GO:0005635	nuclear envelope	0.221686	2.30211
LOC101123326	LOC101123326	60S ribosomal protein L6-like	2e-136	RPL6	cDNA FLJ51013, highly similar to 60S ribosomal protein L6	GO:0005829	cytosol	0.11747	1.33035
LOC101123326	LOC101123326	60S ribosomal protein L6-like	2e-136	RPL6	cDNA FLJ51013, highly similar to 60S ribosomal protein L6	GO:0005622	intracellular	0.798119	0.757787
LOC101123326	LOC101123326	60S ribosomal protein L6-like	2e-136	RPL6	cDNA FLJ51013, highly similar to 60S ribosomal protein L6	GO:0030529	ribonucleoprotein complex	0.0543853	2.14052
LOC101123326	LOC101123326	60S ribosomal protein L6-like	2e-136	RPL6	cDNA FLJ51013, highly similar to 60S ribosomal protein L6	GO:0005840	ribosome	0.00794749	3.24937
LOC101123326	LOC101123326	60S ribosomal protein L6-like	2e-136	RPL6	cDNA FLJ51013, highly similar to 60S ribosomal protein L6	GO:0022625	cytosolic large ribosomal subunit	0.226858	2.26528
LOC101116132	LOC101116132	40S ribosomal protein S3a-like	1e-155	RPS3A	40S ribosomal protein S3a	GO:0005634	nucleus	0.475794	1.02557
LOC101116132	LOC101116132	40S ribosomal protein S3a-like	1e-155	RPS3A	40S ribosomal protein S3a	GO:0005829	cytosol	0.11747	1.33035
LOC101116132	LOC101116132	40S ribosomal protein S3a-like	1e-155	RPS3A	40S ribosomal protein S3a	GO:0005622	intracellular	0.798119	0.757787
LOC101116132	LOC101116132	40S ribosomal protein S3a-like	1e-155	RPS3A	40S ribosomal protein S3a	GO:0005737	cytoplasm	0.319534	1.10093
LOC101116132	LOC101116132	40S ribosomal protein S3a-like	1e-155	RPS3A	40S ribosomal protein S3a	GO:0005730	nucleolus	0.669499	0.901208
LOC101116132	LOC101116132	40S ribosomal protein S3a-like	1e-155	RPS3A	40S ribosomal protein S3a	GO:0022627	cytosolic small ribosomal subunit	0.0108778	6.96294
LOC101116132	LOC101116132	40S ribosomal protein S3a-like	1e-155	RPS3A	40S ribosomal protein S3a	GO:0030529	ribonucleoprotein complex	0.0543853	2.14052
LOC101116132	LOC101116132	40S ribosomal protein S3a-like	1e-155	RPS3A	40S ribosomal protein S3a	GO:0005840	ribosome	0.00794749	3.24937
CCL17	CCL17	chemokine (C-C motif) ligand 17	7e-18	CCL17	C-C motif chemokine 17	GO:0005576	extracellular region	9.97605e-06	2.53754
CCL17	CCL17	chemokine (C-C motif) ligand 17	7e-18	CCL17	C-C motif chemokine 17	GO:0005615	extracellular space	3.61134e-05	3.19479
ADAMDEC1	ADAMDEC1	ADAM-like, decysin 1	0	ADAMDEC1	cDNA FLJ51108, highly similar to ADAM DEC1 (EC 3.4.24.-) (Adisintegrin and metalloproteinase domain-like protein decysin 1)	GO:0005576	extracellular region	9.97605e-06	2.53754
ADAMDEC1	ADAMDEC1	ADAM-like, decysin 1	0	ADAMDEC1	cDNA FLJ51108, highly similar to ADAM DEC1 (EC 3.4.24.-) (Adisintegrin and metalloproteinase domain-like protein decysin 1)	GO:0005575	cellular_component	0.24762	1.44715
LYZ	LYZ	Lysozyme	3e-72	LYZ	cDNA, FLJ92040, Homo sapiens lysozyme (renal amyloidosis) (LYZ), mRNA	GO:0005576	extracellular region	9.97605e-06	2.53754
LYZ	LYZ	Lysozyme	3e-72	LYZ	cDNA, FLJ92040, Homo sapiens lysozyme (renal amyloidosis) (LYZ), mRNA	GO:0005615	extracellular space	3.61134e-05	3.19479
LOC101114402	LOC101114402	CDGSH iron-sulfur domain-containing protein 1-like	5e-30	CISD1	CDGSH iron-sulfur domain-containing protein 1	GO:0005739	mitochondrion	0.25672	1.24818
LOC101114402	LOC101114402	CDGSH iron-sulfur domain-containing protein 1-like	5e-30	CISD1	CDGSH iron-sulfur domain-containing protein 1	GO:0016020	membrane	0.982935	0.683583
LOC101114402	LOC101114402	CDGSH iron-sulfur domain-containing protein 1-like	5e-30	CISD1	CDGSH iron-sulfur domain-containing protein 1	GO:0005741	mitochondrial outer membrane	0.601139	1.09752
LOC101114402	LOC101114402	CDGSH iron-sulfur domain-containing protein 1-like	5e-30	CISD1	CDGSH iron-sulfur domain-containing protein 1	GO:0016021	integral component of membrane	0.988127	0.628778
LOC101114402	LOC101114402	CDGSH iron-sulfur domain-containing protein 1-like	5e-30	CISD1	CDGSH iron-sulfur domain-containing protein 1	GO:0043231	intracellular membrane-bounded organelle	0.70503	0.824737
LOC101105553	LOC101105553	ribonuclease UK114-like	2e-66	HRSP12	Ribonuclease UK114	GO:0005739	mitochondrion	0.25672	1.24818
LOC101105553	LOC101105553	ribonuclease UK114-like	2e-66	HRSP12	Ribonuclease UK114	GO:0005737	cytoplasm	0.319534	1.10093
LOC101105553	LOC101105553	ribonuclease UK114-like	2e-66	HRSP12	Ribonuclease UK114	GO:0005730	nucleolus	0.669499	0.901208
LOC101105553	LOC101105553	ribonuclease UK114-like	2e-66	HRSP12	Ribonuclease UK114	GO:0005634	nucleus	0.475794	1.02557
AK5	AK5	adenylate kinase 5	0	AK5	Adenylate kinase isoenzyme 5	GO:0005813	centrosome	0.500304	1.12963
AK5	AK5	adenylate kinase 5	0	AK5	Adenylate kinase isoenzyme 5	GO:0005829	cytosol	0.11747	1.33035
AK5	AK5	adenylate kinase 5	0	AK5	Adenylate kinase isoenzyme 5	GO:0005737	cytoplasm	0.319534	1.10093
ANGPT1	ANGPT1	angiopoietin 1	0	ANGPT1	cDNA FLJ56604, highly similar to Angiopoietin-1	GO:0005886	plasma membrane	0.964115	0.678343
ANGPT1	ANGPT1	angiopoietin 1	0	ANGPT1	cDNA FLJ56604, highly similar to Angiopoietin-1	GO:0005615	extracellular space	3.61134e-05	3.19479
ANGPT1	ANGPT1	angiopoietin 1	0	ANGPT1	cDNA FLJ56604, highly similar to Angiopoietin-1	GO:0005576	extracellular region	9.97605e-06	2.53754
ANGPT1	ANGPT1	angiopoietin 1	0	ANGPT1	cDNA FLJ56604, highly similar to Angiopoietin-1	GO:0005902	microvillus	0.267933	3.29255
ANGPT1	ANGPT1	angiopoietin 1	0	ANGPT1	cDNA FLJ56604, highly similar to Angiopoietin-1	GO:0045121	membrane raft	0.628258	1.01856
LOC101103408	LOC101103408	uncharacterized LOC101103408	6e-162	DNTTIP2	Deoxynucleotidyltransferase terminal-interacting protein 2	GO:0005730	nucleolus	0.669499	0.901208
LOC101103408	LOC101103408	uncharacterized LOC101103408	6e-162	DNTTIP2	Deoxynucleotidyltransferase terminal-interacting protein 2	GO:0005634	nucleus	0.475794	1.02557

## Sheet: UpGO2Gene
GOID	GOTerm	QueryID	Symbol	Description	P-Value	FDR	Enrichment
GO:0005576	extracellular region	CER1	CER1	cerberus 1, cysteine knot superfamily, homolog (Xenopus laevis)	9.97605e-06	0.00149641	2.53754
GO:0005576	extracellular region	SNCA	SNCA	Alpha-synuclein	9.97605e-06	0.00149641	2.53754
GO:0005576	extracellular region	NPPA	NPPA	Natriuretic peptides A	9.97605e-06	0.00149641	2.53754
GO:0005576	extracellular region	MCP-3	MCP-3	Mast cell protease 3	9.97605e-06	0.00149641	2.53754
GO:0005576	extracellular region	MAMDC2	MAMDC2	MAM domain containing 2	9.97605e-06	0.00149641	2.53754
GO:0005576	extracellular region	AIMP1	AIMP1	aminoacyl tRNA synthetase complex-interacting multifunctional protein 1	9.97605e-06	0.00149641	2.53754
GO:0005576	extracellular region	LOC101113250	LOC101113250	aminoacyl tRNA synthase complex-interacting multifunctional protein 1-like	9.97605e-06	0.00149641	2.53754
GO:0005576	extracellular region	SLPI	SLPI	Antileukoproteinase	9.97605e-06	0.00149641	2.53754
GO:0005576	extracellular region	RSPO3	RSPO3	R-spondin 3	9.97605e-06	0.00149641	2.53754
GO:0005576	extracellular region	LOC101103917	LOC101103917	binder of sperm protein homolog 1-like	9.97605e-06	0.00149641	2.53754
GO:0005576	extracellular region	PTN	PTN	pleiotrophin	9.97605e-06	0.00149641	2.53754
GO:0005576	extracellular region	CHL1	CHL1	cell adhesion molecule with homology to L1CAM (close homolog of L1)	9.97605e-06	0.00149641	2.53754
GO:0005576	extracellular region	ASIP	ASIP	Agouti signaling protein	9.97605e-06	0.00149641	2.53754
GO:0005576	extracellular region	CXCL14	CXCL14	chemokine (C-X-C motif) ligand 14	9.97605e-06	0.00149641	2.53754
GO:0005576	extracellular region	FGB	FGB	Fibrinogen beta chain	9.97605e-06	0.00149641	2.53754
GO:0005576	extracellular region	LOC101114535	LOC101114535	c-C motif chemokine 3-like	9.97605e-06	0.00149641	2.53754
GO:0005576	extracellular region	ITLN2	ITLN2	intelectin 2	9.97605e-06	0.00149641	2.53754
GO:0005576	extracellular region	LOC101102587	LOC101102587	ecto-ADP-ribosyltransferase 5-like	9.97605e-06	0.00149641	2.53754
GO:0005576	extracellular region	MMP13	MMP13	Matrix metallopeptidase 13	9.97605e-06	0.00149641	2.53754
GO:0005576	extracellular region	LOC101109024	LOC101109024	uncharacterized LOC101109024	9.97605e-06	0.00149641	2.53754
GO:0005576	extracellular region	GCG	GCG	Glucagon	9.97605e-06	0.00149641	2.53754
GO:0005576	extracellular region	NUCB2	NUCB2	nucleobindin 2	9.97605e-06	0.00149641	2.53754
GO:0005576	extracellular region	KRTDAP	KRTDAP	keratinocyte differentiation-associated protein	9.97605e-06	0.00149641	2.53754
GO:0005576	extracellular region	NTF4	NTF4	neurotrophin 4	9.97605e-06	0.00149641	2.53754
GO:0005576	extracellular region	TAC3	TAC3	Preprotachykinin B	9.97605e-06	0.00149641	2.53754
GO:0005576	extracellular region	ZP3	ZP3	zona pellucida glycoprotein 3 (sperm receptor)	9.97605e-06	0.00149641	2.53754
GO:0005576	extracellular region	PRLH	PRLH	Prolactin-releasing peptide	9.97605e-06	0.00149641	2.53754
GO:0005576	extracellular region	LOC101104661	LOC101104661	growth-regulated alpha protein-like	9.97605e-06	0.00149641	2.53754
GO:0005576	extracellular region	NPVF	NPVF	Pro-FMRFamide-related neuropeptide VF	9.97605e-06	0.00149641	2.53754
GO:0005576	extracellular region	LOC101111988	LOC101111988	agouti-signaling protein-like	9.97605e-06	0.00149641	2.53754
GO:0005576	extracellular region	CCL17	CCL17	chemokine (C-C motif) ligand 17	9.97605e-06	0.00149641	2.53754
GO:0005576	extracellular region	ADAMDEC1	ADAMDEC1	ADAM-like, decysin 1	9.97605e-06	0.00149641	2.53754
GO:0005576	extracellular region	LYZ	LYZ	Lysozyme	9.97605e-06	0.00149641	2.53754
GO:0005576	extracellular region	ANGPT1	ANGPT1	angiopoietin 1	9.97605e-06	0.00149641	2.53754
GO:0005615	extracellular space	CER1	CER1	cerberus 1, cysteine knot superfamily, homolog (Xenopus laevis)	3.61134e-05	0.00270851	3.19479
GO:0005615	extracellular space	NPPA	NPPA	Natriuretic peptides A	3.61134e-05	0.00270851	3.19479
GO:0005615	extracellular space	AIMP1	AIMP1	aminoacyl tRNA synthetase complex-interacting multifunctional protein 1	3.61134e-05	0.00270851	3.19479
GO:0005615	extracellular space	LOC101113250	LOC101113250	aminoacyl tRNA synthase complex-interacting multifunctional protein 1-like	3.61134e-05	0.00270851	3.19479
GO:0005615	extracellular space	PTN	PTN	pleiotrophin	3.61134e-05	0.00270851	3.19479
GO:0005615	extracellular space	ASIP	ASIP	Agouti signaling protein	3.61134e-05	0.00270851	3.19479
GO:0005615	extracellular space	CXCL14	CXCL14	chemokine (C-X-C motif) ligand 14	3.61134e-05	0.00270851	3.19479
GO:0005615	extracellular space	FGB	FGB	Fibrinogen beta chain	3.61134e-05	0.00270851	3.19479
GO:0005615	extracellular space	LOC101114535	LOC101114535	c-C motif chemokine 3-like	3.61134e-05	0.00270851	3.19479
GO:0005615	extracellular space	MMP13	MMP13	Matrix metallopeptidase 13	3.61134e-05	0.00270851	3.19479
GO:0005615	extracellular space	GCG	GCG	Glucagon	3.61134e-05	0.00270851	3.19479
GO:0005615	extracellular space	NUCB2	NUCB2	nucleobindin 2	3.61134e-05	0.00270851	3.19479
GO:0005615	extracellular space	TAC3	TAC3	Preprotachykinin B	3.61134e-05	0.00270851	3.19479
GO:0005615	extracellular space	ZP3	ZP3	zona pellucida glycoprotein 3 (sperm receptor)	3.61134e-05	0.00270851	3.19479
GO:0005615	extracellular space	LOC101104661	LOC101104661	growth-regulated alpha protein-like	3.61134e-05	0.00270851	3.19479
GO:0005615	extracellular space	LOC101111988	LOC101111988	agouti-signaling protein-like	3.61134e-05	0.00270851	3.19479
GO:0005615	extracellular space	CCL17	CCL17	chemokine (C-C motif) ligand 17	3.61134e-05	0.00270851	3.19479
GO:0005615	extracellular space	LYZ	LYZ	Lysozyme	3.61134e-05	0.00270851	3.19479
GO:0005615	extracellular space	ANGPT1	ANGPT1	angiopoietin 1	3.61134e-05	0.00270851	3.19479
GO:0017101	aminoacyl-tRNA synthetase multienzyme complex	AIMP1	AIMP1	aminoacyl tRNA synthetase complex-interacting multifunctional protein 1	0.0010339	0.0516952	56.6319
GO:0017101	aminoacyl-tRNA synthetase multienzyme complex	LOC101113250	LOC101113250	aminoacyl tRNA synthase complex-interacting multifunctional protein 1-like	0.0010339	0.0516952	56.6319
GO:0005840	ribosome	SNCA	SNCA	Alpha-synuclein	0.00794749	0.298031	3.24937
GO:0005840	ribosome	LOC101112592	LOC101112592	40S ribosomal protein S15a-like	0.00794749	0.298031	3.24937
GO:0005840	ribosome	LOC101104797	LOC101104797	ubiquitin-like protein FUBI-like	0.00794749	0.298031	3.24937
GO:0005840	ribosome	RPS6KC1	RPS6KC1	ribosomal protein S6 kinase, 52kDa, polypeptide 1	0.00794749	0.298031	3.24937
GO:0005840	ribosome	LOC101109212	LOC101109212	60S ribosomal protein L6-like	0.00794749	0.298031	3.24937
GO:0005840	ribosome	LOC101123326	LOC101123326	60S ribosomal protein L6-like	0.00794749	0.298031	3.24937
GO:0005840	ribosome	LOC101116132	LOC101116132	40S ribosomal protein S3a-like	0.00794749	0.298031	3.24937
GO:0022627	cytosolic small ribosomal subunit	LOC101112592	LOC101112592	40S ribosomal protein S15a-like	0.0108778	0.311741	6.96294
GO:0022627	cytosolic small ribosomal subunit	LOC101104797	LOC101104797	ubiquitin-like protein FUBI-like	0.0108778	0.311741	6.96294
GO:0022627	cytosolic small ribosomal subunit	LOC101116132	LOC101116132	40S ribosomal protein S3a-like	0.0108778	0.311741	6.96294
GO:0005640	nuclear outer membrane	SNCA	SNCA	Alpha-synuclein	0.015712	0.311741	11.3264
GO:0005640	nuclear outer membrane	NUCB2	NUCB2	nucleobindin 2	0.015712	0.311741	11.3264
GO:0005680	anaphase-promoting complex	LOC101114750	LOC101114750	anaphase-promoting complex subunit CDC26-like	0.0180031	0.311741	10.4874
GO:0005680	anaphase-promoting complex	CDC26	CDC26	cell division cycle 26 homolog (S. cerevisiae)	0.0180031	0.311741	10.4874
GO:0002081	outer acrosomal membrane	ZP3	ZP3	zona pellucida glycoprotein 3 (sperm receptor)	0.0210655	0.311741	70.7899
GO:0072562	blood microparticle	FGB	FGB	Fibrinogen beta chain	0.0210655	0.311741	70.7899
GO:0008021	synaptic vesicle	SNCA	SNCA	Alpha-synuclein	0.0267374	0.311741	4.88206
GO:0008021	synaptic vesicle	AMPH	AMPH	amphiphysin	0.0267374	0.311741	4.88206
GO:0008021	synaptic vesicle	CTTNBP2	CTTNBP2	Cortactin-binding protein 2	0.0267374	0.311741	4.88206
GO:0030896	checkpoint clamp complex	HUS1	HUS1	HUS1 checkpoint homolog (S. pombe)	0.0279874	0.311741	47.1933
GO:0042629	mast cell granule	NPPA	NPPA	Natriuretic peptides A	0.0279874	0.311741	47.1933
GO:0005726	perichromatin fibrils	TRIM24	TRIM24	tripartite motif containing 24	0.0279874	0.311741	47.1933
GO:0043205	fibril	SNCA	SNCA	Alpha-synuclein	0.03486	0.311741	35.395
GO:0036020	endolysosome membrane	TLR8	TLR8	Toll-like receptor 8	0.03486	0.311741	35.395
GO:0002079	inner acrosomal membrane	TMEM190	TMEM190	transmembrane protein 190	0.0416836	0.311741	28.316
GO:0031256	leading edge membrane	AMPH	AMPH	amphiphysin	0.0416836	0.311741	28.316
GO:0005623	cell	TEX14	TEX14	testis expressed 14	0.0416836	0.311741	28.316
GO:0005685	U1 snRNP	LUC7L3	LUC7L3	LUC7-like 3 (S. cerevisiae)	0.0416836	0.311741	28.316
GO:0070382	exocytic vesicle	AKAP7	AKAP7	A kinase (PRKA) anchor protein 7	0.0484585	0.311741	23.5966
GO:0030670	phagocytic vesicle membrane	RAB39A	RAB39A	RAB39A, member RAS oncogene family	0.0527925	0.311741	5.66319
GO:0030670	phagocytic vesicle membrane	ATP6V0D2	ATP6V0D2	ATPase, H+ transporting, lysosomal 38kDa, V0 subunit d2	0.0527925	0.311741	5.66319
GO:0030529	ribonucleoprotein complex	LOC101112592	LOC101112592	40S ribosomal protein S15a-like	0.0543853	0.311741	2.14052
GO:0030529	ribonucleoprotein complex	SNRPD1	SNRPD1	small nuclear ribonucleoprotein D1 polypeptide 16kDa	0.0543853	0.311741	2.14052
GO:0030529	ribonucleoprotein complex	LOC101104797	LOC101104797	ubiquitin-like protein FUBI-like	0.0543853	0.311741	2.14052
GO:0030529	ribonucleoprotein complex	LOC101109212	LOC101109212	60S ribosomal protein L6-like	0.0543853	0.311741	2.14052
GO:0030529	ribonucleoprotein complex	LARP7	LARP7	La ribonucleoprotein domain family, member 7	0.0543853	0.311741	2.14052
GO:0030529	ribonucleoprotein complex	LOC101123326	LOC101123326	60S ribosomal protein L6-like	0.0543853	0.311741	2.14052
GO:0030529	ribonucleoprotein complex	LOC101116132	LOC101116132	40S ribosomal protein S3a-like	0.0543853	0.311741	2.14052
GO:0005577	fibrinogen complex	FGB	FGB	Fibrinogen beta chain	0.0551852	0.311741	20.2257
GO:0030992	intraciliary transport particle B	IFT74	IFT74	intraflagellar transport 74 homolog (Chlamydomonas)	0.0551852	0.311741	20.2257
GO:0030485	smooth muscle contractile fiber	IDO1	IDO1	Indoleamine-pyrrole 2,3 dioxygenase	0.0551852	0.311741	20.2257
GO:0045171	intercellular bridge	TEX14	TEX14	testis expressed 14	0.0551852	0.311741	20.2257
GO:0030133	transport vesicle	AIMP1	AIMP1	aminoacyl tRNA synthetase complex-interacting multifunctional protein 1	0.0564461	0.311741	5.44538
GO:0030133	transport vesicle	LOC101113250	LOC101113250	aminoacyl tRNA synthase complex-interacting multifunctional protein 1-like	0.0564461	0.311741	5.44538
GO:0005938	cell cortex	SNCA	SNCA	Alpha-synuclein	0.0602699	0.311741	3.48147
GO:0005938	cell cortex	FGB	FGB	Fibrinogen beta chain	0.0602699	0.311741	3.48147
GO:0005938	cell cortex	CTTNBP2	CTTNBP2	Cortactin-binding protein 2	0.0602699	0.311741	3.48147
GO:0031966	mitochondrial membrane	ND6	ND6	NADH-ubiquinone oxidoreductase chain 6	0.0602699	0.311741	3.48147
GO:0031966	mitochondrial membrane	SLC25A14	SLC25A14	UCP5	0.0602699	0.311741	3.48147
GO:0031966	mitochondrial membrane	LOC101113442	LOC101113442	protein C19orf12 homolog	0.0602699	0.311741	3.48147
GO:0032421	stereocilium bundle	IDO1	IDO1	Indoleamine-pyrrole 2,3 dioxygenase	0.068495	0.326811	15.7311
GO:0031092	platelet alpha granule membrane	SNCA	SNCA	Alpha-synuclein	0.068495	0.326811	15.7311
GO:0034774	secretory granule lumen	GCG	GCG	Glucagon	0.0750789	0.326811	14.158
GO:0033179	proton-transporting V-type ATPase, V0 domain	ATP6V0D2	ATP6V0D2	ATPase, H+ transporting, lysosomal 38kDa, V0 subunit d2	0.0750789	0.326811	14.158
GO:0016471	vacuolar proton-transporting V-type ATPase complex	ATP6V0D2	ATP6V0D2	ATPase, H+ transporting, lysosomal 38kDa, V0 subunit d2	0.0750789	0.326811	14.158
GO:0031012	extracellular matrix	MAMDC2	MAMDC2	MAM domain containing 2	0.0762559	0.326811	2.58593
GO:0031012	extracellular matrix	SLPI	SLPI	Antileukoproteinase	0.0762559	0.326811	2.58593
GO:0031012	extracellular matrix	MMP13	MMP13	Matrix metallopeptidase 13	0.0762559	0.326811	2.58593
GO:0031012	extracellular matrix	ZP3	ZP3	zona pellucida glycoprotein 3 (sperm receptor)	0.0762559	0.326811	2.58593
GO:0031091	platelet alpha granule	FGB	FGB	Fibrinogen beta chain	0.0816158	0.340066	12.8709
GO:0016234	inclusion body	SNCA	SNCA	Alpha-synuclein	0.0881061	0.357187	11.7983
GO:0005719	nuclear euchromatin	TRIM24	TRIM24	tripartite motif containing 24	0.100948	0.398481	10.1128
GO:0005614	interstitial matrix	MAMDC2	MAMDC2	MAM domain containing 2	0.107301	0.402379	9.43866
GO:0045263	proton-transporting ATP synthase complex, coupling factor F(o)	LOC101108944	LOC101108944	ATP synthase subunit f, mitochondrial-like	0.107301	0.402379	9.43866
GO:0031410	cytoplasmic vesicle	AIMP1	AIMP1	aminoacyl tRNA synthetase complex-interacting multifunctional protein 1	0.116084	0.40865	1.85882
GO:0031410	cytoplasmic vesicle	LOC101113250	LOC101113250	aminoacyl tRNA synthase complex-interacting multifunctional protein 1-like	0.116084	0.40865	1.85882
GO:0031410	cytoplasmic vesicle	AMPH	AMPH	amphiphysin	0.116084	0.40865	1.85882
GO:0031410	cytoplasmic vesicle	SOCS1	SOCS1	suppressor of cytokine signaling 1	0.116084	0.40865	1.85882
GO:0031410	cytoplasmic vesicle	RAB39A	RAB39A	RAB39A, member RAS oncogene family	0.116084	0.40865	1.85882
GO:0031410	cytoplasmic vesicle	IFT74	IFT74	intraflagellar transport 74 homolog (Chlamydomonas)	0.116084	0.40865	1.85882
GO:0005829	cytosol	SNCA	SNCA	Alpha-synuclein	0.11747	0.40865	1.33035
GO:0005829	cytosol	MCP-3	MCP-3	Mast cell protease 3	0.11747	0.40865	1.33035
GO:0005829	cytosol	AIMP1	AIMP1	aminoacyl tRNA synthetase complex-interacting multifunctional protein 1	0.11747	0.40865	1.33035
GO:0005829	cytosol	LOC101112592	LOC101112592	40S ribosomal protein S15a-like	0.11747	0.40865	1.33035
GO:0005829	cytosol	LOC101113250	LOC101113250	aminoacyl tRNA synthase complex-interacting multifunctional protein 1-like	0.11747	0.40865	1.33035
GO:0005829	cytosol	SNRPD1	SNRPD1	small nuclear ribonucleoprotein D1 polypeptide 16kDa	0.11747	0.40865	1.33035
GO:0005829	cytosol	LOC101104797	LOC101104797	ubiquitin-like protein FUBI-like	0.11747	0.40865	1.33035
GO:0005829	cytosol	SOCS1	SOCS1	suppressor of cytokine signaling 1	0.11747	0.40865	1.33035
GO:0005829	cytosol	CEP70	CEP70	centrosomal protein 70kDa	0.11747	0.40865	1.33035
GO:0005829	cytosol	IDO1	IDO1	Indoleamine-pyrrole 2,3 dioxygenase	0.11747	0.40865	1.33035
GO:0005829	cytosol	LOC101109212	LOC101109212	60S ribosomal protein L6-like	0.11747	0.40865	1.33035
GO:0005829	cytosol	POLR3G	POLR3G	polymerase (RNA) III (DNA directed) polypeptide G (32kD)	0.11747	0.40865	1.33035
GO:0005829	cytosol	TCAP	TCAP	titin-cap	0.11747	0.40865	1.33035
GO:0005829	cytosol	UPF3B	UPF3B	UPF3 regulator of nonsense transcripts homolog B (yeast)	0.11747	0.40865	1.33035
GO:0005829	cytosol	TRIM24	TRIM24	tripartite motif containing 24	0.11747	0.40865	1.33035
GO:0005829	cytosol	AKAP7	AKAP7	A kinase (PRKA) anchor protein 7	0.11747	0.40865	1.33035
GO:0005829	cytosol	PGFS	PGFS	Prostaglandin F synthase	0.11747	0.40865	1.33035
GO:0005829	cytosol	NUCB2	NUCB2	nucleobindin 2	0.11747	0.40865	1.33035
GO:0005829	cytosol	LOC101112936	LOC101112936	interferon-activable protein 203-like	0.11747	0.40865	1.33035
GO:0005829	cytosol	LOC101114750	LOC101114750	anaphase-promoting complex subunit CDC26-like	0.11747	0.40865	1.33035
GO:0005829	cytosol	LAT1	LAT1	L-type amino acid transporter subunit LAT1	0.11747	0.40865	1.33035
GO:0005829	cytosol	CDC26	CDC26	cell division cycle 26 homolog (S. cerevisiae)	0.11747	0.40865	1.33035
GO:0005829	cytosol	LOC101115626	LOC101115626	GTP-binding nuclear protein Ran-like	0.11747	0.40865	1.33035
GO:0005829	cytosol	LOC101123326	LOC101123326	60S ribosomal protein L6-like	0.11747	0.40865	1.33035
GO:0005829	cytosol	LOC101116132	LOC101116132	40S ribosomal protein S3a-like	0.11747	0.40865	1.33035
GO:0005829	cytosol	AK5	AK5	adenylate kinase 5	0.11747	0.40865	1.33035
GO:0005892	acetylcholine-gated channel complex	LOC101113104	LOC101113104	neuronal acetylcholine receptor subunit alpha-7-like	0.119871	0.40865	8.32823
GO:0005666	DNA-directed RNA polymerase III complex	POLR3G	POLR3G	polymerase (RNA) III (DNA directed) polypeptide G (32kD)	0.119871	0.40865	8.32823
GO:0031674	I band	TCAP	TCAP	titin-cap	0.132262	0.440874	7.45157
GO:0005771	multivesicular body	ZP3	ZP3	zona pellucida glycoprotein 3 (sperm receptor)	0.144477	0.451492	6.7419
GO:0035145	exon-exon junction complex	UPF3B	UPF3B	UPF3 regulator of nonsense transcripts homolog B (yeast)	0.144477	0.451492	6.7419
GO:0019897	extrinsic component of plasma membrane	LOC101115661	LOC101115661	histone H2B type 1-A-like	0.144477	0.451492	6.7419
GO:0005578	proteinaceous extracellular matrix	MAMDC2	MAMDC2	MAM domain containing 2	0.150433	0.460352	1.99408
GO:0005578	proteinaceous extracellular matrix	CHL1	CHL1	cell adhesion molecule with homology to L1CAM (close homolog of L1)	0.150433	0.460352	1.99408
GO:0005578	proteinaceous extracellular matrix	MMP13	MMP13	Matrix metallopeptidase 13	0.150433	0.460352	1.99408
GO:0005578	proteinaceous extracellular matrix	ZP3	ZP3	zona pellucida glycoprotein 3 (sperm receptor)	0.150433	0.460352	1.99408
GO:0030532	small nuclear ribonucleoprotein complex	SNRPD1	SNRPD1	small nuclear ribonucleoprotein D1 polypeptide 16kDa	0.15652	0.460352	6.15564
GO:0005740	mitochondrial envelope	SLC25A14	SLC25A14	UCP5	0.15652	0.460352	6.15564
GO:0005654	nucleoplasm	SNRPD1	SNRPD1	small nuclear ribonucleoprotein D1 polypeptide 16kDa	0.167896	0.484315	1.43141
GO:0005654	nucleoplasm	HUS1	HUS1	HUS1 checkpoint homolog (S. pombe)	0.167896	0.484315	1.43141
GO:0005654	nucleoplasm	POLR3G	POLR3G	polymerase (RNA) III (DNA directed) polypeptide G (32kD)	0.167896	0.484315	1.43141
GO:0005654	nucleoplasm	UPF3B	UPF3B	UPF3 regulator of nonsense transcripts homolog B (yeast)	0.167896	0.484315	1.43141
GO:0005654	nucleoplasm	DNAJC8	DNAJC8	DnaJ (Hsp40) homolog, subfamily C, member 8	0.167896	0.484315	1.43141
GO:0005654	nucleoplasm	LARP7	LARP7	La ribonucleoprotein domain family, member 7	0.167896	0.484315	1.43141
GO:0005654	nucleoplasm	RAD51C	RAD51C	RAD51 homolog C (S. cerevisiae)	0.167896	0.484315	1.43141
GO:0005654	nucleoplasm	LOC101112936	LOC101112936	interferon-activable protein 203-like	0.167896	0.484315	1.43141
GO:0005654	nucleoplasm	LOC101114750	LOC101114750	anaphase-promoting complex subunit CDC26-like	0.167896	0.484315	1.43141
GO:0005654	nucleoplasm	CDC26	CDC26	cell division cycle 26 homolog (S. cerevisiae)	0.167896	0.484315	1.43141
GO:0005654	nucleoplasm	LOC101115626	LOC101115626	GTP-binding nuclear protein Ran-like	0.167896	0.484315	1.43141
GO:0005753	mitochondrial proton-transporting ATP synthase complex	LOC101108944	LOC101108944	ATP synthase subunit f, mitochondrial-like	0.180093	0.509698	5.2437
GO:0030315	T-tubule	AKAP7	AKAP7	A kinase (PRKA) anchor protein 7	0.185882	0.51634	5.05642
GO:0015934	large ribosomal subunit	HOXA9	HOXA9	homeobox A9	0.197337	0.518261	4.71933
GO:0005689	U12-type spliceosomal complex	SNRPD1	SNRPD1	small nuclear ribonucleoprotein D1 polypeptide 16kDa	0.203003	0.518261	4.56709
GO:0001772	immunological synapse	MCP-3	MCP-3	Mast cell protease 3	0.203003	0.518261	4.56709
GO:0045335	phagocytic vesicle	RAB39A	RAB39A	RAB39A, member RAS oncogene family	0.208629	0.518261	4.42437
GO:0043679	axon terminus	SNCA	SNCA	Alpha-synuclein	0.208629	0.518261	4.42437
GO:0044297	cell body	GNB3	GNB3	guanine nucleotide binding protein (G protein), beta polypeptide 3	0.214215	0.518261	4.2903
GO:0000118	histone deacetylase complex	HINT1	HINT1	histidine triad nucleotide binding protein 1	0.214215	0.518261	4.2903
GO:0043195	terminal bouton	SNCA	SNCA	Alpha-synuclein	0.214215	0.518261	4.2903
GO:0005635	nuclear envelope	NUCB2	NUCB2	nucleobindin 2	0.221686	0.527823	2.30211
GO:0005635	nuclear envelope	MNS1	MNS1	meiosis-specific nuclear structural 1	0.221686	0.527823	2.30211
GO:0022625	cytosolic large ribosomal subunit	LOC101109212	LOC101109212	60S ribosomal protein L6-like	0.226858	0.531697	2.26528
GO:0022625	cytosolic large ribosomal subunit	LOC101123326	LOC101123326	60S ribosomal protein L6-like	0.226858	0.531697	2.26528
GO:0005791	rough endoplasmic reticulum	SNCA	SNCA	Alpha-synuclein	0.230735	0.532465	3.93277
GO:0016324	apical plasma membrane	AKAP7	AKAP7	A kinase (PRKA) anchor protein 7	0.23492	0.53391	1.82292
GO:0016324	apical plasma membrane	ATP6V0D2	ATP6V0D2	ATPase, H+ transporting, lysosomal 38kDa, V0 subunit d2	0.23492	0.53391	1.82292
GO:0016324	apical plasma membrane	LAT1	LAT1	L-type amino acid transporter subunit LAT1	0.23492	0.53391	1.82292
GO:0005575	cellular_component	LOC101104797	LOC101104797	ubiquitin-like protein FUBI-like	0.24762	0.554374	1.44715
GO:0005575	cellular_component	LOC101103624	LOC101103624	G antigen family C member 1-like	0.24762	0.554374	1.44715
GO:0005575	cellular_component	PPP1R17	PPP1R17	protein phosphatase 1, regulatory subunit 17	0.24762	0.554374	1.44715
GO:0005575	cellular_component	PBLD	PBLD	phenazine biosynthesis-like protein domain containing	0.24762	0.554374	1.44715
GO:0005575	cellular_component	BTG4	BTG4	B-cell translocation gene 4	0.24762	0.554374	1.44715
GO:0005575	cellular_component	ADAMDEC1	ADAMDEC1	ADAM-like, decysin 1	0.24762	0.554374	1.44715
GO:0005739	mitochondrion	SNCA	SNCA	Alpha-synuclein	0.25672	0.555068	1.24818
GO:0005739	mitochondrion	LOC101105049	LOC101105049	glutamate dehydrogenase 1, mitochondrial-like	0.25672	0.555068	1.24818
GO:0005739	mitochondrion	ND6	ND6	NADH-ubiquinone oxidoreductase chain 6	0.25672	0.555068	1.24818
GO:0005739	mitochondrion	SLC25A14	SLC25A14	UCP5	0.25672	0.555068	1.24818
GO:0005739	mitochondrion	LOC101113442	LOC101113442	protein C19orf12 homolog	0.25672	0.555068	1.24818
GO:0005739	mitochondrion	C8H6orf203	C8H6orf203	chromosome 8 open reading frame, human C6orf203	0.25672	0.555068	1.24818
GO:0005739	mitochondrion	CA5A	CA5A	carbonic anhydrase VA, mitochondrial	0.25672	0.555068	1.24818
GO:0005739	mitochondrion	NUDT8	NUDT8	nudix (nucleoside diphosphate linked moiety X)-type motif 8	0.25672	0.555068	1.24818
GO:0005739	mitochondrion	LOC101113864	LOC101113864	diazepam-binding inhibitor-like 5-like	0.25672	0.555068	1.24818
GO:0005739	mitochondrion	LOC101108944	LOC101108944	ATP synthase subunit f, mitochondrial-like	0.25672	0.555068	1.24818
GO:0005739	mitochondrion	RAD51C	RAD51C	RAD51 homolog C (S. cerevisiae)	0.25672	0.555068	1.24818
GO:0005739	mitochondrion	CRYM	CRYM	crystallin, mu	0.25672	0.555068	1.24818
GO:0005739	mitochondrion	LOC101114402	LOC101114402	CDGSH iron-sulfur domain-containing protein 1-like	0.25672	0.555068	1.24818
GO:0005739	mitochondrion	LOC101105553	LOC101105553	ribonuclease UK114-like	0.25672	0.555068	1.24818
GO:0016328	lateral plasma membrane	AKAP7	AKAP7	A kinase (PRKA) anchor protein 7	0.257494	0.555068	3.45317
GO:0015935	small ribosomal subunit	LOC101104797	LOC101104797	ubiquitin-like protein FUBI-like	0.262732	0.555068	3.37095
GO:0031514	motile cilium	IFT74	IFT74	intraflagellar transport 74 homolog (Chlamydomonas)	0.262732	0.555068	3.37095
GO:0005902	microvillus	ANGPT1	ANGPT1	angiopoietin 1	0.267933	0.558194	3.29255
GO:0016529	sarcoplasmic reticulum	AKAP7	AKAP7	A kinase (PRKA) anchor protein 7	0.273097	0.561158	3.21772
GO:0016023	cytoplasmic membrane-bounded vesicle	SOCS1	SOCS1	suppressor of cytokine signaling 1	0.278803	0.565142	1.95283
GO:0016023	cytoplasmic membrane-bounded vesicle	IFT74	IFT74	intraflagellar transport 74 homolog (Chlamydomonas)	0.278803	0.565142	1.95283
GO:0030017	sarcomere	TCAP	TCAP	titin-cap	0.283315	0.566629	3.07782
GO:0030672	synaptic vesicle membrane	AMPH	AMPH	amphiphysin	0.293388	0.579055	2.94958
GO:0019013	viral nucleocapsid	SNRPD1	SNRPD1	small nuclear ribonucleoprotein D1 polypeptide 16kDa	0.30823	0.590683	2.77608
GO:0031093	platelet alpha granule lumen	FGB	FGB	Fibrinogen beta chain	0.30823	0.590683	2.77608
GO:0005747	mitochondrial respiratory chain complex I	ND6	ND6	NADH-ubiquinone oxidoreductase chain 6	0.313108	0.590683	2.72269
GO:0005769	early endosome	RPS6KC1	RPS6KC1	ribosomal protein S6 kinase, 52kDa, polypeptide 1	0.315031	0.590683	1.78088
GO:0005769	early endosome	ATP6V0D2	ATP6V0D2	ATPase, H+ transporting, lysosomal 38kDa, V0 subunit d2	0.315031	0.590683	1.78088
GO:0005737	cytoplasm	SNCA	SNCA	Alpha-synuclein	0.319534	0.591729	1.10093
GO:0005737	cytoplasm	LOC101105049	LOC101105049	glutamate dehydrogenase 1, mitochondrial-like	0.319534	0.591729	1.10093
GO:0005737	cytoplasm	NPPA	NPPA	Natriuretic peptides A	0.319534	0.591729	1.10093
GO:0005737	cytoplasm	MCP-3	MCP-3	Mast cell protease 3	0.319534	0.591729	1.10093
GO:0005737	cytoplasm	AIMP1	AIMP1	aminoacyl tRNA synthetase complex-interacting multifunctional protein 1	0.319534	0.591729	1.10093
GO:0005737	cytoplasm	LOC101112592	LOC101112592	40S ribosomal protein S15a-like	0.319534	0.591729	1.10093
GO:0005737	cytoplasm	LOC101113250	LOC101113250	aminoacyl tRNA synthase complex-interacting multifunctional protein 1-like	0.319534	0.591729	1.10093
GO:0005737	cytoplasm	LOC101123290	LOC101123290	GTPase IMAP family member 7-like	0.319534	0.591729	1.10093
GO:0005737	cytoplasm	SNRPD1	SNRPD1	small nuclear ribonucleoprotein D1 polypeptide 16kDa	0.319534	0.591729	1.10093
GO:0005737	cytoplasm	AMPH	AMPH	amphiphysin	0.319534	0.591729	1.10093
GO:0005737	cytoplasm	RPS6KC1	RPS6KC1	ribosomal protein S6 kinase, 52kDa, polypeptide 1	0.319534	0.591729	1.10093
GO:0005737	cytoplasm	SOCS1	SOCS1	suppressor of cytokine signaling 1	0.319534	0.591729	1.10093
GO:0005737	cytoplasm	CEP70	CEP70	centrosomal protein 70kDa	0.319534	0.591729	1.10093
GO:0005737	cytoplasm	HINT1	HINT1	histidine triad nucleotide binding protein 1	0.319534	0.591729	1.10093
GO:0005737	cytoplasm	HUS1	HUS1	HUS1 checkpoint homolog (S. pombe)	0.319534	0.591729	1.10093
GO:0005737	cytoplasm	IDO1	IDO1	Indoleamine-pyrrole 2,3 dioxygenase	0.319534	0.591729	1.10093
GO:0005737	cytoplasm	TESC	TESC	tescalcin	0.319534	0.591729	1.10093
GO:0005737	cytoplasm	TCAP	TCAP	titin-cap	0.319534	0.591729	1.10093
GO:0005737	cytoplasm	UPF3B	UPF3B	UPF3 regulator of nonsense transcripts homolog B (yeast)	0.319534	0.591729	1.10093
GO:0005737	cytoplasm	ASPA	ASPA	aspartoacylase	0.319534	0.591729	1.10093
GO:0005737	cytoplasm	LARP7	LARP7	La ribonucleoprotein domain family, member 7	0.319534	0.591729	1.10093
GO:0005737	cytoplasm	CDKN1C	CDKN1C	Cyclin-dependent kinase inhibitor 1C	0.319534	0.591729	1.10093
GO:0005737	cytoplasm	AKR1E2	AKR1E2	aldo-keto reductase family 1, member E2	0.319534	0.591729	1.10093
GO:0005737	cytoplasm	TRIM24	TRIM24	tripartite motif containing 24	0.319534	0.591729	1.10093
GO:0005737	cytoplasm	FAM82A1	FAM82A1	family with sequence similarity 82, member A1	0.319534	0.591729	1.10093
GO:0005737	cytoplasm	LOC101108870	LOC101108870	nuclear autoantigenic sperm protein-like	0.319534	0.591729	1.10093
GO:0005737	cytoplasm	AKAP7	AKAP7	A kinase (PRKA) anchor protein 7	0.319534	0.591729	1.10093
GO:0005737	cytoplasm	GCG	GCG	Glucagon	0.319534	0.591729	1.10093
GO:0005737	cytoplasm	PGFS	PGFS	Prostaglandin F synthase	0.319534	0.591729	1.10093
GO:0005737	cytoplasm	TMSB15B	TMSB15B	thymosin beta 15B	0.319534	0.591729	1.10093
GO:0005737	cytoplasm	TEX14	TEX14	testis expressed 14	0.319534	0.591729	1.10093
GO:0005737	cytoplasm	RAD51C	RAD51C	RAD51 homolog C (S. cerevisiae)	0.319534	0.591729	1.10093
GO:0005737	cytoplasm	CTTNBP2	CTTNBP2	Cortactin-binding protein 2	0.319534	0.591729	1.10093
GO:0005737	cytoplasm	CRYM	CRYM	crystallin, mu	0.319534	0.591729	1.10093
GO:0005737	cytoplasm	IFT74	IFT74	intraflagellar transport 74 homolog (Chlamydomonas)	0.319534	0.591729	1.10093
GO:0005737	cytoplasm	NUCB2	NUCB2	nucleobindin 2	0.319534	0.591729	1.10093
GO:0005737	cytoplasm	LOC101112936	LOC101112936	interferon-activable protein 203-like	0.319534	0.591729	1.10093
GO:0005737	cytoplasm	IFI44L	IFI44L	interferon-induced protein 44-like	0.319534	0.591729	1.10093
GO:0005737	cytoplasm	ZP3	ZP3	zona pellucida glycoprotein 3 (sperm receptor)	0.319534	0.591729	1.10093
GO:0005737	cytoplasm	LAT1	LAT1	L-type amino acid transporter subunit LAT1	0.319534	0.591729	1.10093
GO:0005737	cytoplasm	LOC101115626	LOC101115626	GTP-binding nuclear protein Ran-like	0.319534	0.591729	1.10093
GO:0005737	cytoplasm	HOXA9	HOXA9	homeobox A9	0.319534	0.591729	1.10093
GO:0005737	cytoplasm	LOC101116132	LOC101116132	40S ribosomal protein S3a-like	0.319534	0.591729	1.10093
GO:0005737	cytoplasm	LOC101105553	LOC101105553	ribonuclease UK114-like	0.319534	0.591729	1.10093
GO:0005737	cytoplasm	AK5	AK5	adenylate kinase 5	0.319534	0.591729	1.10093
GO:0005793	endoplasmic reticulum-Golgi intermediate compartment	NUCB2	NUCB2	nucleobindin 2	0.336979	0.611014	2.48386
GO:0005788	endoplasmic reticulum lumen	GCG	GCG	Glucagon	0.338094	0.611014	1.68547
GO:0005788	endoplasmic reticulum lumen	NTF4	NTF4	neurotrophin 4	0.338094	0.611014	1.68547
GO:0016607	nuclear speck	LUC7L3	LUC7L3	LUC7-like 3 (S. cerevisiae)	0.343187	0.611103	1.66565
GO:0016607	nuclear speck	LOC101112936	LOC101112936	interferon-activable protein 203-like	0.343187	0.611103	1.66565
GO:0005811	lipid particle	LOC101123290	LOC101123290	GTPase IMAP family member 7-like	0.346292	0.611103	2.39966
GO:0001669	acrosomal vesicle	ZP3	ZP3	zona pellucida glycoprotein 3 (sperm receptor)	0.350899	0.612033	2.35966
GO:0009897	external side of plasma membrane	TNFRSF13C	TNFRSF13C	tumor necrosis factor receptor superfamily, member 13C	0.368437	0.628979	1.57311
GO:0009897	external side of plasma membrane	FGB	FGB	Fibrinogen beta chain	0.368437	0.628979	1.57311
GO:0005643	nuclear pore	LOC101115626	LOC101115626	GTP-binding nuclear protein Ran-like	0.369001	0.628979	2.21218
GO:0032587	ruffle membrane	TESC	TESC	tescalcin	0.390915	0.658845	2.05188
GO:0010008	endosome membrane	TLR8	TLR8	Toll-like receptor 8	0.400643	0.667739	1.46715
GO:0010008	endosome membrane	ATP6V0D2	ATP6V0D2	ATPase, H+ transporting, lysosomal 38kDa, V0 subunit d2	0.400643	0.667739	1.46715
GO:0005667	transcription factor complex	HOXA10	HOXA10	homeobox A10	0.422466	0.683929	1.40178
GO:0005667	transcription factor complex	HOXA9	HOXA9	homeobox A9	0.422466	0.683929	1.40178
GO:0070469	respiratory chain	ND6	ND6	NADH-ubiquinone oxidoreductase chain 6	0.424393	0.683929	1.8387
GO:0000786	nucleosome	LOC101115661	LOC101115661	histone H2B type 1-A-like	0.424393	0.683929	1.8387
GO:0043197	dendritic spine	CTTNBP2	CTTNBP2	Cortactin-binding protein 2	0.432468	0.683929	1.79215
GO:0048471	perinuclear region of cytoplasm	SNCA	SNCA	Alpha-synuclein	0.445688	0.683929	1.17983
GO:0048471	perinuclear region of cytoplasm	NPPA	NPPA	Natriuretic peptides A	0.445688	0.683929	1.17983
GO:0048471	perinuclear region of cytoplasm	RAD51C	RAD51C	RAD51 homolog C (S. cerevisiae)	0.445688	0.683929	1.17983
GO:0048471	perinuclear region of cytoplasm	ZP3	ZP3	zona pellucida glycoprotein 3 (sperm receptor)	0.445688	0.683929	1.17983
GO:0030141	secretory granule	ZP3	ZP3	zona pellucida glycoprotein 3 (sperm receptor)	0.448278	0.683929	1.70578
GO:0005783	endoplasmic reticulum	MAMDC2	MAMDC2	MAM domain containing 2	0.449321	0.683929	1.09281
GO:0005783	endoplasmic reticulum	AIMP1	AIMP1	aminoacyl tRNA synthetase complex-interacting multifunctional protein 1	0.449321	0.683929	1.09281
GO:0005783	endoplasmic reticulum	LOC101113250	LOC101113250	aminoacyl tRNA synthase complex-interacting multifunctional protein 1-like	0.449321	0.683929	1.09281
GO:0005783	endoplasmic reticulum	PTN	PTN	pleiotrophin	0.449321	0.683929	1.09281
GO:0005783	endoplasmic reticulum	LOC101113864	LOC101113864	diazepam-binding inhibitor-like 5-like	0.449321	0.683929	1.09281
GO:0005783	endoplasmic reticulum	NUCB2	NUCB2	nucleobindin 2	0.449321	0.683929	1.09281
GO:0005783	endoplasmic reticulum	P2RY13	P2RY13	purinergic receptor P2Y, G-protein coupled, 13	0.449321	0.683929	1.09281
GO:0005783	endoplasmic reticulum	FATE1	FATE1	fetal and adult testis expressed 1	0.449321	0.683929	1.09281
GO:0005783	endoplasmic reticulum	ZP3	ZP3	zona pellucida glycoprotein 3 (sperm receptor)	0.449321	0.683929	1.09281
GO:0000785	chromatin	LOC101115626	LOC101115626	GTP-binding nuclear protein Ran-like	0.456016	0.683929	1.66565
GO:0000777	condensed chromosome kinetochore	TEX14	TEX14	testis expressed 14	0.456016	0.683929	1.66565
GO:0030426	growth cone	SNCA	SNCA	Alpha-synuclein	0.471165	0.683929	1.59078
GO:0015629	actin cytoskeleton	SNCA	SNCA	Alpha-synuclein	0.473937	0.683929	1.26411
GO:0015629	actin cytoskeleton	AMPH	AMPH	amphiphysin	0.473937	0.683929	1.26411
GO:0005794	Golgi apparatus	SNCA	SNCA	Alpha-synuclein	0.474925	0.683929	1.07461
GO:0005794	Golgi apparatus	AIMP1	AIMP1	aminoacyl tRNA synthetase complex-interacting multifunctional protein 1	0.474925	0.683929	1.07461
GO:0005794	Golgi apparatus	LOC101113250	LOC101113250	aminoacyl tRNA synthase complex-interacting multifunctional protein 1-like	0.474925	0.683929	1.07461
GO:0005794	Golgi apparatus	HUS1	HUS1	HUS1 checkpoint homolog (S. pombe)	0.474925	0.683929	1.07461
GO:0005794	Golgi apparatus	CXCL14	CXCL14	chemokine (C-X-C motif) ligand 14	0.474925	0.683929	1.07461
GO:0005794	Golgi apparatus	LOC101113864	LOC101113864	diazepam-binding inhibitor-like 5-like	0.474925	0.683929	1.07461
GO:0005794	Golgi apparatus	NUCB2	NUCB2	nucleobindin 2	0.474925	0.683929	1.07461
GO:0005794	Golgi apparatus	ZP3	ZP3	zona pellucida glycoprotein 3 (sperm receptor)	0.474925	0.683929	1.07461
GO:0005634	nucleus	SNCA	SNCA	Alpha-synuclein	0.475794	0.683929	1.02557
GO:0005634	nucleus	NPPA	NPPA	Natriuretic peptides A	0.475794	0.683929	1.02557
GO:0005634	nucleus	MCP-3	MCP-3	Mast cell protease 3	0.475794	0.683929	1.02557
GO:0005634	nucleus	AIMP1	AIMP1	aminoacyl tRNA synthetase complex-interacting multifunctional protein 1	0.475794	0.683929	1.02557
GO:0005634	nucleus	ZNF300	ZNF300	zinc finger protein 300	0.475794	0.683929	1.02557
GO:0005634	nucleus	LOC101113250	LOC101113250	aminoacyl tRNA synthase complex-interacting multifunctional protein 1-like	0.475794	0.683929	1.02557
GO:0005634	nucleus	SNRPD1	SNRPD1	small nuclear ribonucleoprotein D1 polypeptide 16kDa	0.475794	0.683929	1.02557
GO:0005634	nucleus	LOC101120470	LOC101120470	TAR DNA-binding protein 43-like	0.475794	0.683929	1.02557
GO:0005634	nucleus	TIGD7	TIGD7	tigger transposable element derived 7	0.475794	0.683929	1.02557
GO:0005634	nucleus	ZNF660	ZNF660	zinc finger protein 660	0.475794	0.683929	1.02557
GO:0005634	nucleus	SOCS1	SOCS1	suppressor of cytokine signaling 1	0.475794	0.683929	1.02557
GO:0005634	nucleus	CEP70	CEP70	centrosomal protein 70kDa	0.475794	0.683929	1.02557
GO:0005634	nucleus	HINT1	HINT1	histidine triad nucleotide binding protein 1	0.475794	0.683929	1.02557
GO:0005634	nucleus	HUS1	HUS1	HUS1 checkpoint homolog (S. pombe)	0.475794	0.683929	1.02557
GO:0005634	nucleus	HOXA10	HOXA10	homeobox A10	0.475794	0.683929	1.02557
GO:0005634	nucleus	POLR3G	POLR3G	polymerase (RNA) III (DNA directed) polypeptide G (32kD)	0.475794	0.683929	1.02557
GO:0005634	nucleus	TESC	TESC	tescalcin	0.475794	0.683929	1.02557
GO:0005634	nucleus	UPF3B	UPF3B	UPF3 regulator of nonsense transcripts homolog B (yeast)	0.475794	0.683929	1.02557
GO:0005634	nucleus	FRA10AC1	FRA10AC1	fragile site, folic acid type, rare, fra(10)(q23.3) or fra(10)(q24.2) candidate 1	0.475794	0.683929	1.02557
GO:0005634	nucleus	ASPA	ASPA	aspartoacylase	0.475794	0.683929	1.02557
GO:0005634	nucleus	LOC101115661	LOC101115661	histone H2B type 1-A-like	0.475794	0.683929	1.02557
GO:0005634	nucleus	LARP7	LARP7	La ribonucleoprotein domain family, member 7	0.475794	0.683929	1.02557
GO:0005634	nucleus	CDKN1C	CDKN1C	Cyclin-dependent kinase inhibitor 1C	0.475794	0.683929	1.02557
GO:0005634	nucleus	TRIM24	TRIM24	tripartite motif containing 24	0.475794	0.683929	1.02557
GO:0005634	nucleus	LOC101108870	LOC101108870	nuclear autoantigenic sperm protein-like	0.475794	0.683929	1.02557
GO:0005634	nucleus	AKAP7	AKAP7	A kinase (PRKA) anchor protein 7	0.475794	0.683929	1.02557
GO:0005634	nucleus	RAD51C	RAD51C	RAD51 homolog C (S. cerevisiae)	0.475794	0.683929	1.02557
GO:0005634	nucleus	LUC7L3	LUC7L3	LUC7-like 3 (S. cerevisiae)	0.475794	0.683929	1.02557
GO:0005634	nucleus	CRYM	CRYM	crystallin, mu	0.475794	0.683929	1.02557
GO:0005634	nucleus	IFT74	IFT74	intraflagellar transport 74 homolog (Chlamydomonas)	0.475794	0.683929	1.02557
GO:0005634	nucleus	NUCB2	NUCB2	nucleobindin 2	0.475794	0.683929	1.02557
GO:0005634	nucleus	LOC101112936	LOC101112936	interferon-activable protein 203-like	0.475794	0.683929	1.02557
GO:0005634	nucleus	LOC101114750	LOC101114750	anaphase-promoting complex subunit CDC26-like	0.475794	0.683929	1.02557
GO:0005634	nucleus	CDC26	CDC26	cell division cycle 26 homolog (S. cerevisiae)	0.475794	0.683929	1.02557
GO:0005634	nucleus	LOC101115626	LOC101115626	GTP-binding nuclear protein Ran-like	0.475794	0.683929	1.02557
GO:0005634	nucleus	HOXA9	HOXA9	homeobox A9	0.475794	0.683929	1.02557
GO:0005634	nucleus	MNS1	MNS1	meiosis-specific nuclear structural 1	0.475794	0.683929	1.02557
GO:0005634	nucleus	LOC101116132	LOC101116132	40S ribosomal protein S3a-like	0.475794	0.683929	1.02557
GO:0005634	nucleus	LOC101105553	LOC101105553	ribonuclease UK114-like	0.475794	0.683929	1.02557
GO:0005634	nucleus	LOC101103408	LOC101103408	uncharacterized LOC101103408	0.475794	0.683929	1.02557
GO:0045177	apical part of cell	CHL1	CHL1	cell adhesion molecule with homology to L1CAM (close homolog of L1)	0.478579	0.683929	1.55582
GO:0001726	ruffle	TESC	TESC	tescalcin	0.489504	0.683929	1.50617
GO:0042470	melanosome	LOC101115626	LOC101115626	GTP-binding nuclear protein Ran-like	0.500198	0.683929	1.45959
GO:0005813	centrosome	CEP70	CEP70	centrosomal protein 70kDa	0.500304	0.683929	1.12963
GO:0005813	centrosome	IFT74	IFT74	intraflagellar transport 74 homolog (Chlamydomonas)	0.500304	0.683929	1.12963
GO:0005813	centrosome	AK5	AK5	adenylate kinase 5	0.500304	0.683929	1.12963
GO:0045202	synapse	SNCA	SNCA	Alpha-synuclein	0.502028	0.683929	1.12663
GO:0045202	synapse	AMPH	AMPH	amphiphysin	0.502028	0.683929	1.12663
GO:0045202	synapse	LOC101113104	LOC101113104	neuronal acetylcholine receptor subunit alpha-7-like	0.502028	0.683929	1.12663
GO:0071013	catalytic step 2 spliceosome	SNRPD1	SNRPD1	small nuclear ribonucleoprotein D1 polypeptide 16kDa	0.503713	0.683929	1.44469
GO:0000922	spindle pole	FAM82A1	FAM82A1	family with sequence similarity 82, member A1	0.507202	0.683929	1.4301
GO:0005759	mitochondrial matrix	LOC101105049	LOC101105049	glutamate dehydrogenase 1, mitochondrial-like	0.50736	0.683929	1.18477
GO:0005759	mitochondrial matrix	CA5A	CA5A	carbonic anhydrase VA, mitochondrial	0.50736	0.683929	1.18477
GO:0030018	Z disc	TCAP	TCAP	titin-cap	0.510667	0.683929	1.4158
GO:0005743	mitochondrial inner membrane	ND6	ND6	NADH-ubiquinone oxidoreductase chain 6	0.520779	0.6913	1.09469
GO:0005743	mitochondrial inner membrane	SLC25A14	SLC25A14	UCP5	0.520779	0.6913	1.09469
GO:0005743	mitochondrial inner membrane	LOC101108944	LOC101108944	ATP synthase subunit f, mitochondrial-like	0.520779	0.6913	1.09469
GO:0030496	midbody	TEX14	TEX14	testis expressed 14	0.527626	0.694244	1.34838
GO:0005581	collagen	MMP13	MMP13	Matrix metallopeptidase 13	0.537515	0.701107	1.31092
GO:0000776	kinetochore	TEX14	TEX14	testis expressed 14	0.543992	0.703438	1.28709
GO:0009986	cell surface	AIMP1	AIMP1	aminoacyl tRNA synthetase complex-interacting multifunctional protein 1	0.548956	0.70379	1.04874
GO:0009986	cell surface	LOC101113250	LOC101113250	aminoacyl tRNA synthase complex-interacting multifunctional protein 1-like	0.548956	0.70379	1.04874
GO:0009986	cell surface	FGB	FGB	Fibrinogen beta chain	0.548956	0.70379	1.04874
GO:0005882	intermediate filament	MNS1	MNS1	meiosis-specific nuclear structural 1	0.580977	0.736032	1.16049
GO:0030659	cytoplasmic vesicle membrane	SNCA	SNCA	Alpha-synuclein	0.583919	0.736032	1.15106
GO:0031225	anchored component of membrane	VNN1	VNN1	vanin 1	0.59832	0.737271	1.10609
GO:0005741	mitochondrial outer membrane	LOC101114402	LOC101114402	CDGSH iron-sulfur domain-containing protein 1-like	0.601139	0.737271	1.09752
GO:0000775	chromosome, centromeric region	TEX14	TEX14	testis expressed 14	0.603938	0.737271	1.08908
GO:0030027	lamellipodium	TESC	TESC	tescalcin	0.609478	0.737271	1.07257
GO:0005925	focal adhesion	LUC7L3	LUC7L3	LUC7-like 3 (S. cerevisiae)	0.609478	0.737271	1.07257
GO:0045121	membrane raft	ANGPT1	ANGPT1	angiopoietin 1	0.628258	0.753909	1.01856
GO:0005730	nucleolus	LOC101120470	LOC101120470	TAR DNA-binding protein 43-like	0.669499	0.796973	0.901208
GO:0005730	nucleolus	CEP70	CEP70	centrosomal protein 70kDa	0.669499	0.796973	0.901208
GO:0005730	nucleolus	HUS1	HUS1	HUS1 checkpoint homolog (S. pombe)	0.669499	0.796973	0.901208
GO:0005730	nucleolus	CDKN1C	CDKN1C	Cyclin-dependent kinase inhibitor 1C	0.669499	0.796973	0.901208
GO:0005730	nucleolus	LUC7L3	LUC7L3	LUC7-like 3 (S. cerevisiae)	0.669499	0.796973	0.901208
GO:0005730	nucleolus	CRYM	CRYM	crystallin, mu	0.669499	0.796973	0.901208
GO:0005730	nucleolus	LOC101112936	LOC101112936	interferon-activable protein 203-like	0.669499	0.796973	0.901208
GO:0005730	nucleolus	LOC101116132	LOC101116132	40S ribosomal protein S3a-like	0.669499	0.796973	0.901208
GO:0005730	nucleolus	LOC101105553	LOC101105553	ribonuclease UK114-like	0.669499	0.796973	0.901208
GO:0005730	nucleolus	LOC101103408	LOC101103408	uncharacterized LOC101103408	0.669499	0.796973	0.901208
GO:0005819	spindle	FAM82A1	FAM82A1	family with sequence similarity 82, member A1	0.674771	0.796973	0.896075
GO:0031965	nuclear membrane	CEP70	CEP70	centrosomal protein 70kDa	0.683789	0.80125	0.87395
GO:0005694	chromosome	LOC101115661	LOC101115661	histone H2B type 1-A-like	0.689075	0.80125	0.840236
GO:0005694	chromosome	TEX14	TEX14	testis expressed 14	0.689075	0.80125	0.840236
GO:0005681	spliceosomal complex	SNRPD1	SNRPD1	small nuclear ribonucleoprotein D1 polypeptide 16kDa	0.69897	0.806504	0.83775
GO:0043231	intracellular membrane-bounded organelle	SNCA	SNCA	Alpha-synuclein	0.70503	0.807287	0.824737
GO:0043231	intracellular membrane-bounded organelle	MCP-3	MCP-3	Mast cell protease 3	0.70503	0.807287	0.824737
GO:0043231	intracellular membrane-bounded organelle	LOC101114402	LOC101114402	CDGSH iron-sulfur domain-containing protein 1-like	0.70503	0.807287	0.824737
GO:0045211	postsynaptic membrane	LOC101113104	LOC101113104	neuronal acetylcholine receptor subunit alpha-7-like	0.729072	0.82849	0.769456
GO:0030424	axon	SNCA	SNCA	Alpha-synuclein	0.738416	0.83021	0.7491
GO:0042995	cell projection	TESC	TESC	tescalcin	0.741654	0.83021	0.776489
GO:0042995	cell projection	CTTNBP2	CTTNBP2	Cortactin-binding protein 2	0.741654	0.83021	0.776489
GO:0042995	cell projection	IFT74	IFT74	intraflagellar transport 74 homolog (Chlamydomonas)	0.741654	0.83021	0.776489
GO:0005929	cilium	IFT74	IFT74	intraflagellar transport 74 homolog (Chlamydomonas)	0.761218	0.845798	0.70089
GO:0043005	neuron projection	GNB3	GNB3	guanine nucleotide binding protein (G protein), beta polypeptide 3	0.771056	0.850429	0.680672
GO:0005856	cytoskeleton	SNCA	SNCA	Alpha-synuclein	0.78617	0.86077	0.770153
GO:0005856	cytoskeleton	AMPH	AMPH	amphiphysin	0.78617	0.86077	0.770153
GO:0005856	cytoskeleton	CEP70	CEP70	centrosomal protein 70kDa	0.78617	0.86077	0.770153
GO:0005856	cytoskeleton	HINT1	HINT1	histidine triad nucleotide binding protein 1	0.78617	0.86077	0.770153
GO:0005856	cytoskeleton	FAM82A1	FAM82A1	family with sequence similarity 82, member A1	0.78617	0.86077	0.770153
GO:0005856	cytoskeleton	TMSB15B	TMSB15B	thymosin beta 15B	0.78617	0.86077	0.770153
GO:0005622	intracellular	ZNF300	ZNF300	zinc finger protein 300	0.798119	0.867521	0.757787
GO:0005622	intracellular	LOC101104797	LOC101104797	ubiquitin-like protein FUBI-like	0.798119	0.867521	0.757787
GO:0005622	intracellular	LOC101109212	LOC101109212	60S ribosomal protein L6-like	0.798119	0.867521	0.757787
GO:0005622	intracellular	TRIM24	TRIM24	tripartite motif containing 24	0.798119	0.867521	0.757787
GO:0005622	intracellular	LOC101123326	LOC101123326	60S ribosomal protein L6-like	0.798119	0.867521	0.757787
GO:0005622	intracellular	LOC101116132	LOC101116132	40S ribosomal protein S3a-like	0.798119	0.867521	0.757787
GO:0030425	dendrite	CHL1	CHL1	cell adhesion molecule with homology to L1CAM (close homolog of L1)	0.805129	0.868844	0.6129
GO:0030054	cell junction	SNCA	SNCA	Alpha-synuclein	0.817172	0.875542	0.677415
GO:0030054	cell junction	AMPH	AMPH	amphiphysin	0.817172	0.875542	0.677415
GO:0030054	cell junction	LOC101113104	LOC101113104	neuronal acetylcholine receptor subunit alpha-7-like	0.817172	0.875542	0.677415
GO:0005815	microtubule organizing center	CEP70	CEP70	centrosomal protein 70kDa	0.862616	0.917677	0.503843
GO:0005874	microtubule	FAM82A1	FAM82A1	family with sequence similarity 82, member A1	0.889329	0.939432	0.453782
GO:0043234	protein complex	AKAP7	AKAP7	A kinase (PRKA) anchor protein 7	0.908933	0.953426	0.416411
GO:0005886	plasma membrane	SNCA	SNCA	Alpha-synuclein	0.964115	0.994759	0.678343
GO:0005886	plasma membrane	RXFP3	RXFP3	relaxin/insulin-like family peptide receptor 3	0.964115	0.994759	0.678343
GO:0005886	plasma membrane	LOC101113104	LOC101113104	neuronal acetylcholine receptor subunit alpha-7-like	0.964115	0.994759	0.678343
GO:0005886	plasma membrane	HINT1	HINT1	histidine triad nucleotide binding protein 1	0.964115	0.994759	0.678343
GO:0005886	plasma membrane	CHL1	CHL1	cell adhesion molecule with homology to L1CAM (close homolog of L1)	0.964115	0.994759	0.678343
GO:0005886	plasma membrane	TESC	TESC	tescalcin	0.964115	0.994759	0.678343
GO:0005886	plasma membrane	FGB	FGB	Fibrinogen beta chain	0.964115	0.994759	0.678343
GO:0005886	plasma membrane	AGTR1	AGTR1	Type-1 angiotensin II receptor	0.964115	0.994759	0.678343
GO:0005886	plasma membrane	AKAP7	AKAP7	A kinase (PRKA) anchor protein 7	0.964115	0.994759	0.678343
GO:0005886	plasma membrane	GCG	GCG	Glucagon	0.964115	0.994759	0.678343
GO:0005886	plasma membrane	RAB39A	RAB39A	RAB39A, member RAS oncogene family	0.964115	0.994759	0.678343
GO:0005886	plasma membrane	GNB3	GNB3	guanine nucleotide binding protein (G protein), beta polypeptide 3	0.964115	0.994759	0.678343
GO:0005886	plasma membrane	LUC7L3	LUC7L3	LUC7-like 3 (S. cerevisiae)	0.964115	0.994759	0.678343
GO:0005886	plasma membrane	CRYM	CRYM	crystallin, mu	0.964115	0.994759	0.678343
GO:0005886	plasma membrane	NUCB2	NUCB2	nucleobindin 2	0.964115	0.994759	0.678343
GO:0005886	plasma membrane	P2RY13	P2RY13	purinergic receptor P2Y, G-protein coupled, 13	0.964115	0.994759	0.678343
GO:0005886	plasma membrane	CDH7	CDH7	cadherin 7, type 2	0.964115	0.994759	0.678343
GO:0005886	plasma membrane	ZP3	ZP3	zona pellucida glycoprotein 3 (sperm receptor)	0.964115	0.994759	0.678343
GO:0005886	plasma membrane	LAT1	LAT1	L-type amino acid transporter subunit LAT1	0.964115	0.994759	0.678343
GO:0005886	plasma membrane	VNN1	VNN1	vanin 1	0.964115	0.994759	0.678343
GO:0005886	plasma membrane	ANGPT1	ANGPT1	angiopoietin 1	0.964115	0.994759	0.678343
GO:0005768	endosome	ATP6V0D2	ATP6V0D2	ATPase, H+ transporting, lysosomal 38kDa, V0 subunit d2	0.964514	0.994759	0.297437
GO:0000139	Golgi membrane	TLR8	TLR8	Toll-like receptor 8	0.971737	0.994759	0.278153
GO:0005887	integral component of plasma membrane	RXFP3	RXFP3	relaxin/insulin-like family peptide receptor 3	0.978426	0.994759	0.398069
GO:0005887	integral component of plasma membrane	SLC25A14	SLC25A14	UCP5	0.978426	0.994759	0.398069
GO:0005887	integral component of plasma membrane	AGTR1	AGTR1	Type-1 angiotensin II receptor	0.978426	0.994759	0.398069
GO:0016020	membrane	SNCA	SNCA	Alpha-synuclein	0.982935	0.994759	0.683583
GO:0016020	membrane	ND6	ND6	NADH-ubiquinone oxidoreductase chain 6	0.982935	0.994759	0.683583
GO:0016020	membrane	RXFP3	RXFP3	relaxin/insulin-like family peptide receptor 3	0.982935	0.994759	0.683583
GO:0016020	membrane	MAMDC2	MAMDC2	MAM domain containing 2	0.982935	0.994759	0.683583
GO:0016020	membrane	SLC25A14	SLC25A14	UCP5	0.982935	0.994759	0.683583
GO:0016020	membrane	TNFRSF13C	TNFRSF13C	tumor necrosis factor receptor superfamily, member 13C	0.982935	0.994759	0.683583
GO:0016020	membrane	AMPH	AMPH	amphiphysin	0.982935	0.994759	0.683583
GO:0016020	membrane	LOC101113442	LOC101113442	protein C19orf12 homolog	0.982935	0.994759	0.683583
GO:0016020	membrane	RPS6KC1	RPS6KC1	ribosomal protein S6 kinase, 52kDa, polypeptide 1	0.982935	0.994759	0.683583
GO:0016020	membrane	LOC101113104	LOC101113104	neuronal acetylcholine receptor subunit alpha-7-like	0.982935	0.994759	0.683583
GO:0016020	membrane	RTL1	RTL1	retrotransposon-like 1	0.982935	0.994759	0.683583
GO:0016020	membrane	CHL1	CHL1	cell adhesion molecule with homology to L1CAM (close homolog of L1)	0.982935	0.994759	0.683583
GO:0016020	membrane	TMEM37	TMEM37	transmembrane protein 37	0.982935	0.994759	0.683583
GO:0016020	membrane	TESC	TESC	tescalcin	0.982935	0.994759	0.683583
GO:0016020	membrane	TMEM190	TMEM190	transmembrane protein 190	0.982935	0.994759	0.683583
GO:0016020	membrane	AGTR1	AGTR1	Type-1 angiotensin II receptor	0.982935	0.994759	0.683583
GO:0016020	membrane	TLR8	TLR8	Toll-like receptor 8	0.982935	0.994759	0.683583
GO:0016020	membrane	LOC101110796	LOC101110796	leucine-rich repeat neuronal protein 1-like	0.982935	0.994759	0.683583
GO:0016020	membrane	LOC101102587	LOC101102587	ecto-ADP-ribosyltransferase 5-like	0.982935	0.994759	0.683583
GO:0016020	membrane	FAM82A1	FAM82A1	family with sequence similarity 82, member A1	0.982935	0.994759	0.683583
GO:0016020	membrane	AKAP7	AKAP7	A kinase (PRKA) anchor protein 7	0.982935	0.994759	0.683583
GO:0016020	membrane	RAB39A	RAB39A	RAB39A, member RAS oncogene family	0.982935	0.994759	0.683583
GO:0016020	membrane	ATP6V0D2	ATP6V0D2	ATPase, H+ transporting, lysosomal 38kDa, V0 subunit d2	0.982935	0.994759	0.683583
GO:0016020	membrane	LOC101108944	LOC101108944	ATP synthase subunit f, mitochondrial-like	0.982935	0.994759	0.683583
GO:0016020	membrane	SHISA8	SHISA8	shisa homolog 8 (Xenopus laevis)	0.982935	0.994759	0.683583
GO:0016020	membrane	TMEM161A	TMEM161A	transmembrane protein 161A	0.982935	0.994759	0.683583
GO:0016020	membrane	NUCB2	NUCB2	nucleobindin 2	0.982935	0.994759	0.683583
GO:0016020	membrane	P2RY13	P2RY13	purinergic receptor P2Y, G-protein coupled, 13	0.982935	0.994759	0.683583
GO:0016020	membrane	FATE1	FATE1	fetal and adult testis expressed 1	0.982935	0.994759	0.683583
GO:0016020	membrane	CDH7	CDH7	cadherin 7, type 2	0.982935	0.994759	0.683583
GO:0016020	membrane	ZP3	ZP3	zona pellucida glycoprotein 3 (sperm receptor)	0.982935	0.994759	0.683583
GO:0016020	membrane	LAT1	LAT1	L-type amino acid transporter subunit LAT1	0.982935	0.994759	0.683583
GO:0016020	membrane	NPVF	NPVF	Pro-FMRFamide-related neuropeptide VF	0.982935	0.994759	0.683583
GO:0016020	membrane	VNN1	VNN1	vanin 1	0.982935	0.994759	0.683583
GO:0016020	membrane	LOC101114402	LOC101114402	CDGSH iron-sulfur domain-containing protein 1-like	0.982935	0.994759	0.683583
GO:0016021	integral component of membrane	ND6	ND6	NADH-ubiquinone oxidoreductase chain 6	0.988127	0.994759	0.628778
GO:0016021	integral component of membrane	RXFP3	RXFP3	relaxin/insulin-like family peptide receptor 3	0.988127	0.994759	0.628778
GO:0016021	integral component of membrane	SLC25A14	SLC25A14	UCP5	0.988127	0.994759	0.628778
GO:0016021	integral component of membrane	TNFRSF13C	TNFRSF13C	tumor necrosis factor receptor superfamily, member 13C	0.988127	0.994759	0.628778
GO:0016021	integral component of membrane	LOC101113442	LOC101113442	protein C19orf12 homolog	0.988127	0.994759	0.628778
GO:0016021	integral component of membrane	LOC101113104	LOC101113104	neuronal acetylcholine receptor subunit alpha-7-like	0.988127	0.994759	0.628778
GO:0016021	integral component of membrane	RTL1	RTL1	retrotransposon-like 1	0.988127	0.994759	0.628778
GO:0016021	integral component of membrane	CHL1	CHL1	cell adhesion molecule with homology to L1CAM (close homolog of L1)	0.988127	0.994759	0.628778
GO:0016021	integral component of membrane	TMEM37	TMEM37	transmembrane protein 37	0.988127	0.994759	0.628778
GO:0016021	integral component of membrane	TMEM190	TMEM190	transmembrane protein 190	0.988127	0.994759	0.628778
GO:0016021	integral component of membrane	AGTR1	AGTR1	Type-1 angiotensin II receptor	0.988127	0.994759	0.628778
GO:0016021	integral component of membrane	TLR8	TLR8	Toll-like receptor 8	0.988127	0.994759	0.628778
GO:0016021	integral component of membrane	LOC101110796	LOC101110796	leucine-rich repeat neuronal protein 1-like	0.988127	0.994759	0.628778
GO:0016021	integral component of membrane	FAM82A1	FAM82A1	family with sequence similarity 82, member A1	0.988127	0.994759	0.628778
GO:0016021	integral component of membrane	LOC101108944	LOC101108944	ATP synthase subunit f, mitochondrial-like	0.988127	0.994759	0.628778
GO:0016021	integral component of membrane	SHISA8	SHISA8	shisa homolog 8 (Xenopus laevis)	0.988127	0.994759	0.628778
GO:0016021	integral component of membrane	TMEM161A	TMEM161A	transmembrane protein 161A	0.988127	0.994759	0.628778
GO:0016021	integral component of membrane	P2RY13	P2RY13	purinergic receptor P2Y, G-protein coupled, 13	0.988127	0.994759	0.628778
GO:0016021	integral component of membrane	FATE1	FATE1	fetal and adult testis expressed 1	0.988127	0.994759	0.628778
GO:0016021	integral component of membrane	CDH7	CDH7	cadherin 7, type 2	0.988127	0.994759	0.628778
GO:0016021	integral component of membrane	ZP3	ZP3	zona pellucida glycoprotein 3 (sperm receptor)	0.988127	0.994759	0.628778
GO:0016021	integral component of membrane	LAT1	LAT1	L-type amino acid transporter subunit LAT1	0.988127	0.994759	0.628778
GO:0016021	integral component of membrane	VNN1	VNN1	vanin 1	0.988127	0.994759	0.628778
GO:0016021	integral component of membrane	LOC101114402	LOC101114402	CDGSH iron-sulfur domain-containing protein 1-like	0.988127	0.994759	0.628778
GO:0005789	endoplasmic reticulum membrane	TLR8	TLR8	Toll-like receptor 8	0.994854	0.994854	0.186781
