# Supplementary material for: Co-expression analysis and identification of fecundity-related long non-coding RNAs in sheep ovaries
Source: Sci Rep. 2016 Dec 16;6:39398. doi: 10.1038/srep39398 (PMC5159859; doi:10.1038/srep39398)
Supplement: Supplementary Table S7 [file srep39398-s7.xls]

## Sheet: DownGO_Result
GOID	GOTerm	DifGene	AllDifGene	GeneInGOID	AllGene	P-Value	FDR	Enrichment	(-log2P)
GO:0005576	extracellular region	90	369	1897	16848	1.58747e-09	3.5718e-07	2.16619	29.2306
GO:0005615	extracellular space	39	369	842	16848	4.70655e-05	0.00529487	2.11483	14.375
GO:0005882	intermediate filament	9	369	122	16848	0.00230787	0.17309	3.36825	8.75922
GO:0045179	apical cortex	2	369	6	16848	0.0118883	0.484308	15.2195	6.39431
GO:0005581	collagen	7	369	108	16848	0.012695	0.484308	2.95935	6.2996
GO:0045095	keratin filament	5	369	61	16848	0.0140491	0.484308	3.7425	6.15338
GO:0045171	intercellular bridge	2	369	7	16848	0.0150673	0.484308	13.0453	6.05243
GO:0005833	hemoglobin complex	2	369	9	16848	0.0223705	0.57275	10.1463	5.48226
GO:0043209	myelin sheath	2	369	11	16848	0.0308344	0.57275	8.30155	5.01931
GO:0001533	cornified envelope	2	369	13	16848	0.0403466	0.57275	7.02439	4.63141
GO:0031315	extrinsic component of mitochondrial outer membrane	1	369	1	16848	0.0425153	0.57275	45.6585	4.55587
GO:0031429	box H/ACA snoRNP complex	1	369	1	16848	0.0425153	0.57275	45.6585	4.55587
GO:0044459	plasma membrane part	1	369	1	16848	0.0425153	0.57275	45.6585	4.55587
GO:0000789	cytoplasmic chromatin	1	369	1	16848	0.0425153	0.57275	45.6585	4.55587
GO:0005600	collagen type XIII	1	369	1	16848	0.0425153	0.57275	45.6585	4.55587
GO:0005575	cellular_component	20	369	587	16848	0.0449316	0.57275	1.55566	4.47612
GO:0005791	rough endoplasmic reticulum	3	369	36	16848	0.0513216	0.57275	3.80488	4.28429
GO:0048237	rough endoplasmic reticulum lumen	1	369	2	16848	0.0630884	0.57275	22.8293	3.98648
GO:0002081	outer acrosomal membrane	1	369	2	16848	0.0630884	0.57275	22.8293	3.98648
GO:0001674	female germ cell nucleus	1	369	2	16848	0.0630884	0.57275	22.8293	3.98648
GO:0031515	tRNA (m1A) methyltransferase complex	1	369	2	16848	0.0630884	0.57275	22.8293	3.98648
GO:0031225	anchored component of membrane	6	369	128	16848	0.0708858	0.57275	2.14024	3.81836
GO:0043034	costamere	2	369	20	16848	0.080442	0.57275	4.56585	3.63591
GO:0070545	PeBoW complex	1	369	3	16848	0.0832183	0.57275	15.2195	3.58695
GO:0060053	neurofilament cytoskeleton	1	369	3	16848	0.0832183	0.57275	15.2195	3.58695
GO:0005900	oncostatin-M receptor complex	1	369	3	16848	0.0832183	0.57275	15.2195	3.58695
GO:0005927	muscle tendon junction	1	369	3	16848	0.0832183	0.57275	15.2195	3.58695
GO:0071942	XPC complex	1	369	3	16848	0.0832183	0.57275	15.2195	3.58695
GO:0030687	preribosome, large subunit precursor	1	369	3	16848	0.0832183	0.57275	15.2195	3.58695
GO:0005583	fibrillar collagen	1	369	3	16848	0.0832183	0.57275	15.2195	3.58695
GO:0032299	ribonuclease H2 complex	1	369	3	16848	0.0832183	0.57275	15.2195	3.58695
GO:0005667	transcription factor complex	8	369	202	16848	0.0866421	0.57275	1.80826	3.52879
GO:0043205	fibril	1	369	4	16848	0.102915	0.57275	11.4146	3.28048
GO:0034098	Cdc48p-Npl4p-Ufd1p AAA ATPase complex	1	369	4	16848	0.102915	0.57275	11.4146	3.28048
GO:0097059	CNTFR-CLCF1 complex	1	369	4	16848	0.102915	0.57275	11.4146	3.28048
GO:0097038	perinuclear endoplasmic reticulum	1	369	4	16848	0.102915	0.57275	11.4146	3.28048
GO:0001652	granular component	1	369	4	16848	0.102915	0.57275	11.4146	3.28048
GO:0000137	Golgi cis cisterna	1	369	4	16848	0.102915	0.57275	11.4146	3.28048
GO:0031901	early endosome membrane	4	369	80	16848	0.107893	0.57275	2.28293	3.21232
GO:0019013	viral nucleocapsid	3	369	51	16848	0.110382	0.57275	2.6858	3.17943
GO:0061574	ASAP complex	1	369	5	16848	0.122187	0.57275	9.13171	3.03284
GO:0005623	cell	1	369	5	16848	0.122187	0.57275	9.13171	3.03284
GO:0045334	clathrin-coated endocytic vesicle	1	369	5	16848	0.122187	0.57275	9.13171	3.03284
GO:0032021	NELF complex	1	369	5	16848	0.122187	0.57275	9.13171	3.03284
GO:0097225	sperm midpiece	1	369	5	16848	0.122187	0.57275	9.13171	3.03284
GO:0017101	aminoacyl-tRNA synthetase multienzyme complex	1	369	5	16848	0.122187	0.57275	9.13171	3.03284
GO:0097058	CRLF-CLCF1 complex	1	369	5	16848	0.122187	0.57275	9.13171	3.03284
GO:0002079	inner acrosomal membrane	1	369	5	16848	0.122187	0.57275	9.13171	3.03284
GO:0031966	mitochondrial membrane	5	369	122	16848	0.140072	0.598103	1.87125	2.83576
GO:0016012	sarcoglycan complex	1	369	6	16848	0.141043	0.598103	7.60976	2.82579
GO:0070382	exocytic vesicle	1	369	6	16848	0.141043	0.598103	7.60976	2.82579
GO:0005697	telomerase holoenzyme complex	1	369	6	16848	0.141043	0.598103	7.60976	2.82579
GO:0071339	MLL1 complex	2	369	30	16848	0.150433	0.598103	3.0439	2.73281
GO:0005689	U12-type spliceosomal complex	2	369	31	16848	0.157966	0.598103	2.94571	2.66232
GO:0032589	neuron projection membrane	1	369	7	16848	0.159494	0.598103	6.52265	2.64842
GO:0030485	smooth muscle contractile fiber	1	369	7	16848	0.159494	0.598103	6.52265	2.64842
GO:0030867	rough endoplasmic reticulum membrane	1	369	7	16848	0.159494	0.598103	6.52265	2.64842
GO:0031466	Cul5-RING ubiquitin ligase complex	1	369	7	16848	0.159494	0.598103	6.52265	2.64842
GO:0031253	cell projection membrane	1	369	7	16848	0.159494	0.598103	6.52265	2.64842
GO:0043196	varicosity	1	369	7	16848	0.159494	0.598103	6.52265	2.64842
GO:0044297	cell body	2	369	33	16848	0.173229	0.621323	2.76718	2.52925
GO:0097481	neuronal postsynaptic density	1	369	8	16848	0.177548	0.621323	5.70732	2.49372
GO:0031462	Cul2-RING ubiquitin ligase complex	1	369	8	16848	0.177548	0.621323	5.70732	2.49372
GO:0014701	junctional sarcoplasmic reticulum membrane	1	369	8	16848	0.177548	0.621323	5.70732	2.49372
GO:0043025	neuronal cell body	8	369	244	16848	0.179493	0.621323	1.497	2.478
GO:0032421	stereocilium bundle	1	369	9	16848	0.195212	0.645922	5.07317	2.35689
GO:0000307	cyclin-dependent protein kinase holoenzyme complex	1	369	9	16848	0.195212	0.645922	5.07317	2.35689
GO:0031092	platelet alpha granule membrane	1	369	9	16848	0.195212	0.645922	5.07317	2.35689
GO:0031526	brush border membrane	2	369	38	16848	0.212254	0.654954	2.40308	2.23613
GO:0005790	smooth endoplasmic reticulum	1	369	10	16848	0.212496	0.654954	4.56585	2.23449
GO:0000940	condensed chromosome outer kinetochore	1	369	10	16848	0.212496	0.654954	4.56585	2.23449
GO:0034774	secretory granule lumen	1	369	10	16848	0.212496	0.654954	4.56585	2.23449
GO:0031616	spindle pole centrosome	1	369	10	16848	0.212496	0.654954	4.56585	2.23449
GO:0014069	postsynaptic density	4	369	108	16848	0.221748	0.661755	1.69106	2.173
GO:0005876	spindle microtubule	2	369	40	16848	0.228096	0.661755	2.28293	2.13228
GO:0043292	contractile fiber	1	369	11	16848	0.229408	0.661755	4.15078	2.12401
GO:0000780	condensed nuclear chromosome, centromeric region	1	369	11	16848	0.229408	0.661755	4.15078	2.12401
GO:0048188	Set1C/COMPASS complex	1	369	11	16848	0.229408	0.661755	4.15078	2.12401
GO:0005654	nucleoplasm	28	369	1088	16848	0.235035	0.669402	1.17504	2.08905
GO:0016234	inclusion body	1	369	12	16848	0.245956	0.686659	3.80488	2.02353
GO:0000786	nucleosome	3	369	77	16848	0.247197	0.686659	1.7789	2.01627
GO:0030425	dendrite	7	369	231	16848	0.254211	0.69392	1.38359	1.9759
GO:0016529	sarcoplasmic reticulum	2	369	44	16848	0.259966	0.69392	2.07539	1.9436
GO:0016324	apical plasma membrane	7	369	233	16848	0.260685	0.69392	1.37172	1.93962
GO:0042101	T cell receptor complex	1	369	13	16848	0.262148	0.69392	3.5122	1.93155
GO:0043204	perikaryon	2	369	45	16848	0.267947	0.694976	2.02927	1.89998
GO:0030136	clathrin-coated vesicle	2	369	46	16848	0.275927	0.694976	1.98515	1.85764
GO:0031362	anchored component of external side of plasma membrane	1	369	14	16848	0.277991	0.694976	3.26132	1.84689
GO:0005719	nuclear euchromatin	1	369	14	16848	0.277991	0.694976	3.26132	1.84689
GO:0001673	male germ cell nucleus	1	369	14	16848	0.277991	0.694976	3.26132	1.84689
GO:0005578	proteinaceous extracellular matrix	8	369	284	16848	0.294404	0.727922	1.28616	1.76413
GO:0008021	synaptic vesicle	3	369	87	16848	0.305328	0.738815	1.57443	1.71157
GO:0031088	platelet dense granule membrane	1	369	16	16848	0.308661	0.738815	2.85366	1.69591
GO:0030667	secretory granule membrane	1	369	16	16848	0.308661	0.738815	2.85366	1.69591
GO:0031093	platelet alpha granule lumen	2	369	51	16848	0.315669	0.747637	1.79053	1.66352
GO:0005666	DNA-directed RNA polymerase III complex	1	369	17	16848	0.323502	0.750536	2.6858	1.62815
GO:0005871	kinesin complex	2	369	52	16848	0.323564	0.750536	1.7561	1.62787
GO:0005694	chromosome	9	369	337	16848	0.329107	0.753263	1.21937	1.60337
GO:0017053	transcriptional repressor complex	2	369	53	16848	0.331436	0.753263	1.72296	1.5932
GO:0031430	M band	1	369	18	16848	0.338024	0.760555	2.53659	1.5648
GO:0005912	adherens junction	2	369	55	16848	0.347095	0.769443	1.66031	1.5266
GO:0046658	anchored component of plasma membrane	1	369	19	16848	0.352234	0.769443	2.40308	1.50539
GO:0031674	I band	1	369	19	16848	0.352234	0.769443	2.40308	1.50539
GO:0045121	membrane raft	4	369	139	16848	0.369227	0.769748	1.31391	1.43742
GO:0005811	lipid particle	2	369	59	16848	0.378016	0.769748	1.54775	1.40348
GO:0005771	multivesicular body	1	369	21	16848	0.379742	0.769748	2.17422	1.39691
GO:0035145	exon-exon junction complex	1	369	21	16848	0.379742	0.769748	2.17422	1.39691
GO:0005720	nuclear heterochromatin	1	369	21	16848	0.379742	0.769748	2.17422	1.39691
GO:0035097	histone methyltransferase complex	1	369	21	16848	0.379742	0.769748	2.17422	1.39691
GO:0019897	extrinsic component of plasma membrane	1	369	21	16848	0.379742	0.769748	2.17422	1.39691
GO:0030669	clathrin-coated endocytic vesicle membrane	1	369	21	16848	0.379742	0.769748	2.17422	1.39691
GO:0022627	cytosolic small ribosomal subunit	2	369	61	16848	0.393245	0.79	1.497	1.3465
GO:0016235	aggresome	1	369	23	16848	0.406079	0.801473	1.98515	1.30017
GO:0030532	small nuclear ribonucleoprotein complex	1	369	23	16848	0.406079	0.801473	1.98515	1.30017
GO:0030131	clathrin adaptor complex	1	369	24	16848	0.418825	0.819439	1.90244	1.25558
GO:0032580	Golgi cisterna membrane	2	369	65	16848	0.423165	0.820794	1.40488	1.24071
GO:0005640	nuclear outer membrane	1	369	25	16848	0.431295	0.829414	1.82634	1.21325
GO:0030529	ribonucleoprotein complex	11	369	463	16848	0.44016	0.831559	1.08476	1.1839
GO:0072372	primary cilium	1	369	26	16848	0.443498	0.831559	1.7561	1.173
GO:0032281	alpha-amino-3-hydroxy-5-methyl-4-isoxazolepropionic acid selective glutamate receptor complex	1	369	26	16848	0.443498	0.831559	1.7561	1.173
GO:0005776	autophagic vacuole	1	369	27	16848	0.455438	0.839947	1.69106	1.13467
GO:0005680	anaphase-promoting complex	1	369	27	16848	0.455438	0.839947	1.69106	1.13467
GO:0030315	T-tubule	1	369	28	16848	0.467121	0.85449	1.63066	1.09813
GO:0043005	neuron projection	5	369	208	16848	0.48301	0.865141	1.09756	1.04988
GO:0042383	sarcolemma	2	369	75	16848	0.494341	0.865141	1.21756	1.01642
GO:0001772	immunological synapse	1	369	31	16848	0.500684	0.865141	1.47286	0.998027
GO:0005938	cell cortex	3	369	122	16848	0.504209	0.865141	1.12275	0.987906
GO:0070469	respiratory chain	2	369	77	16848	0.507891	0.865141	1.18594	0.97741
GO:0030659	cytoplasmic vesicle membrane	3	369	123	16848	0.509504	0.865141	1.11362	0.972835
GO:0005681	spliceosomal complex	4	369	169	16848	0.510408	0.865141	1.08068	0.970276
GO:0019005	SCF ubiquitin ligase complex	1	369	32	16848	0.511394	0.865141	1.42683	0.967492
GO:0043679	axon terminus	1	369	32	16848	0.511394	0.865141	1.42683	0.967492
GO:0030658	transport vesicle membrane	1	369	32	16848	0.511394	0.865141	1.42683	0.967492
GO:0043198	dendritic shaft	1	369	33	16848	0.521874	0.86979	1.38359	0.938227
GO:0043195	terminal bouton	1	369	33	16848	0.521874	0.86979	1.38359	0.938227
GO:0031252	cell leading edge	1	369	34	16848	0.532128	0.873933	1.3429	0.910154
GO:0000793	condensed chromosome	1	369	34	16848	0.532128	0.873933	1.3429	0.910154
GO:0005875	microtubule associated complex	1	369	35	16848	0.542162	0.883616	1.30453	0.883204
GO:0030141	secretory granule	2	369	83	16848	0.547074	0.883616	1.10021	0.870191
GO:0009897	external side of plasma membrane	4	369	180	16848	0.558552	0.883616	1.01463	0.840237
GO:0016363	nuclear matrix	2	369	85	16848	0.559637	0.883616	1.07432	0.837437
GO:0000777	condensed chromosome kinetochore	2	369	85	16848	0.559637	0.883616	1.07432	0.837437
GO:0030286	dynein complex	1	369	37	16848	0.561587	0.883616	1.23401	0.832419
GO:0045211	postsynaptic membrane	4	369	184	16848	0.575403	0.88736	0.992577	0.797355
GO:0055038	recycling endosome membrane	1	369	39	16848	0.580186	0.88736	1.17073	0.785414
GO:0005813	centrosome	8	369	376	16848	0.581596	0.88736	0.971458	0.781912
GO:0045202	synapse	8	369	377	16848	0.584482	0.88736	0.968881	0.774769
GO:0012505	endomembrane system	2	369	90	16848	0.589934	0.88736	1.01463	0.761375
GO:0016328	lateral plasma membrane	1	369	41	16848	0.597993	0.88736	1.11362	0.741799
GO:0005770	late endosome	2	369	92	16848	0.601607	0.88736	0.992577	0.733106
GO:0048471	perinuclear region of cytoplasm	10	369	480	16848	0.605806	0.88736	0.95122	0.723072
GO:0015935	small ribosomal subunit	1	369	42	16848	0.606611	0.88736	1.08711	0.721157
GO:0015030	Cajal body	1	369	42	16848	0.606611	0.88736	1.08711	0.721157
GO:0000790	nuclear chromatin	2	369	93	16848	0.607348	0.88736	0.981904	0.719404
GO:0000781	chromosome, telomeric region	1	369	44	16848	0.623295	0.893389	1.03769	0.682014
GO:0042470	melanosome	2	369	97	16848	0.629678	0.893389	0.941413	0.667313
GO:0019898	extrinsic component of membrane	1	369	45	16848	0.631369	0.893389	1.01463	0.663445
GO:0030139	endocytic vesicle	1	369	45	16848	0.631369	0.893389	1.01463	0.663445
GO:0071013	catalytic step 2 spliceosome	2	369	98	16848	0.635103	0.893389	0.931807	0.654939
GO:0030173	integral component of Golgi membrane	1	369	46	16848	0.639269	0.893389	0.992577	0.645505
GO:0030017	sarcomere	1	369	46	16848	0.639269	0.893389	0.992577	0.645505
GO:0005840	ribosome	6	369	305	16848	0.657468	0.902514	0.898201	0.605007
GO:0009986	cell surface	8	369	405	16848	0.661055	0.902514	0.901897	0.597158
GO:0005634	nucleus	116	369	5522	16848	0.667867	0.902514	0.959143	0.582367
GO:0030496	midbody	2	369	105	16848	0.671325	0.902514	0.869686	0.574918
GO:0005923	tight junction	2	369	105	16848	0.671325	0.902514	0.869686	0.574918
GO:0005819	spindle	3	369	158	16848	0.673357	0.902514	0.866934	0.570557
GO:0005874	microtubule	6	369	312	16848	0.677961	0.902514	0.878049	0.560726
GO:0005747	mitochondrial respiratory chain complex I	1	369	52	16848	0.683232	0.902514	0.878049	0.549552
GO:0030133	transport vesicle	1	369	52	16848	0.683232	0.902514	0.878049	0.549552
GO:0005737	cytoplasm	121	369	5787	16848	0.68591	0.902514	0.954671	0.543908
GO:0005856	cytoskeleton	22	369	1103	16848	0.693868	0.904371	0.910687	0.527268
GO:0000776	kinetochore	2	369	110	16848	0.69536	0.904371	0.830155	0.524167
GO:0005788	endoplasmic reticulum lumen	3	369	168	16848	0.711953	0.915004	0.815331	0.490146
GO:0005793	endoplasmic reticulum-Golgi intermediate compartment	1	369	57	16848	0.715736	0.915004	0.801027	0.4825
GO:0016459	myosin complex	1	369	57	16848	0.715736	0.915004	0.801027	0.4825
GO:0015629	actin cytoskeleton	4	369	224	16848	0.72178	0.917517	0.815331	0.470369
GO:0005905	coated pit	1	369	59	16848	0.727782	0.919949	0.773874	0.458422
GO:0001669	acrosomal vesicle	1	369	60	16848	0.733611	0.922137	0.760976	0.446912
GO:0000151	ubiquitin ligase complex	1	369	62	16848	0.744897	0.931122	0.736428	0.424887
GO:0005635	nuclear envelope	2	369	123	16848	0.751049	0.933625	0.742415	0.413021
GO:0000502	proteasome complex	1	369	65	16848	0.760934	0.940715	0.702439	0.394157
GO:0005741	mitochondrial outer membrane	2	369	129	16848	0.773638	0.944462	0.707884	0.370269
GO:0000775	chromosome, centromeric region	2	369	130	16848	0.777223	0.944462	0.702439	0.363599
GO:0005783	endoplasmic reticulum	22	369	1166	16848	0.77826	0.944462	0.861482	0.361677
GO:0032587	ruffle membrane	1	369	69	16848	0.780755	0.944462	0.661718	0.357058
GO:0005814	centriole	1	369	75	16848	0.807441	0.97152	0.60878	0.308571
GO:0005794	Golgi apparatus	19	369	1054	16848	0.823179	0.985187	0.823067	0.280723
GO:0016323	basolateral plasma membrane	2	369	147	16848	0.830917	0.989187	0.621205	0.267223
GO:0000785	chromatin	1	369	85	16848	0.844881	0.996041	0.537159	0.243179
GO:0031012	extracellular matrix	3	369	219	16848	0.855834	0.996041	0.625459	0.224597
GO:0030426	growth cone	1	369	89	16848	0.857728	0.996041	0.513017	0.221408
GO:0045177	apical part of cell	1	369	91	16848	0.863746	0.996041	0.501742	0.211322
GO:0031965	nuclear membrane	2	369	162	16848	0.868246	0.996041	0.563686	0.203824
GO:0016607	nuclear speck	2	369	170	16848	0.884893	0.996041	0.537159	0.176425
GO:0000922	spindle pole	1	369	99	16848	0.885371	0.996041	0.461197	0.175647
GO:0030018	Z disc	1	369	100	16848	0.88782	0.996041	0.456585	0.171662
GO:0005768	endosome	7	369	476	16848	0.891307	0.996041	0.671449	0.166006
GO:0005802	trans-Golgi network	1	369	113	16848	0.91527	0.996041	0.404058	0.12773
GO:0030424	axon	2	369	189	16848	0.916893	0.996041	0.483159	0.125174
GO:0031090	organelle membrane	1	369	116	16848	0.920581	0.996041	0.393608	0.119383
GO:0005622	intracellular	18	369	1121	16848	0.922265	0.996041	0.733143	0.116747
GO:0005743	mitochondrial inner membrane	5	369	388	16848	0.923083	0.996041	0.588383	0.115467
GO:0030054	cell junction	9	369	627	16848	0.9256	0.996041	0.655386	0.111539
GO:0005829	cytosol	49	369	2767	16848	0.930481	0.996041	0.808554	0.103951
GO:0031410	cytoplasmic vesicle	6	369	457	16848	0.930506	0.996041	0.599456	0.103913
GO:0005911	cell-cell junction	1	369	123	16848	0.931712	0.996041	0.371208	0.102044
GO:0005929	cilium	2	369	202	16848	0.933731	0.996041	0.452065	0.0989208
GO:0015630	microtubule cytoskeleton	1	369	125	16848	0.934595	0.996041	0.365268	0.0975872
GO:0022625	cytosolic large ribosomal subunit	1	369	125	16848	0.934595	0.996041	0.365268	0.0975872
GO:0043234	protein complex	4	369	340	16848	0.936696	0.996041	0.537159	0.0943476
GO:0016021	integral component of membrane	100	369	5404	16848	0.939445	0.996041	0.844903	0.0901199
GO:0005815	microtubule organizing center	3	369	281	16848	0.942919	0.996041	0.487458	0.0847948
GO:0016020	membrane	134	369	7249	16848	0.958154	0.999366	0.844012	0.0616702
GO:0005739	mitochondrion	25	369	1588	16848	0.958618	0.999366	0.718806	0.0609722
GO:0005759	mitochondrial matrix	2	369	239	16848	0.965655	0.999366	0.38208	0.0504201
GO:0043231	intracellular membrane-bounded organelle	6	369	515	16848	0.966126	0.999366	0.531944	0.0497164
GO:0005887	integral component of plasma membrane	15	369	1067	16848	0.969871	0.999366	0.641873	0.0441351
GO:0005886	plasma membrane	76	369	4383	16848	0.97339	0.999366	0.791706	0.0389102
GO:0010008	endosome membrane	1	369	193	16848	0.984863	0.999366	0.236573	0.0220045
GO:0005764	lysosome	2	369	289	16848	0.986196	0.999366	0.315976	0.0200533
GO:0005789	endoplasmic reticulum membrane	7	369	758	16848	0.996764	0.999366	0.421649	0.00467633
GO:0005730	nucleolus	19	369	1571	16848	0.997622	0.999366	0.552204	0.00343545
GO:0000139	Golgi membrane	3	369	509	16848	0.998755	0.999366	0.269107	0.00179663
GO:0042995	cell projection	3	369	547	16848	0.999366	0.999366	0.250412	0.000915636

## Sheet: DownGene2GO
QueryID	QuerySymbol	Description	E-Value	SubjectSymbol	Description	GOID	GOTerm	P-Value	Enrichment
LOC101106071	LOC101106071	apolipoprotein L3-like	2e-50	APOL3	Apolipoprotein L3	GO:0005737	cytoplasm	0.68591	0.954671
LOC101106071	LOC101106071	apolipoprotein L3-like	2e-50	APOL3	Apolipoprotein L3	GO:0005576	extracellular region	1.58747e-09	2.16619
LOC101106071	LOC101106071	apolipoprotein L3-like	2e-50	APOL3	Apolipoprotein L3	GO:0005575	cellular_component	0.0449316	1.55566
LOC101113971	LOC101113971	RUN and FYVE domain-containing protein 1-like	0	RUFY1	cDNA FLJ78384, highly similar to Homo sapiens RUN and FYVE domain containing 1 (RUFY1), mRNA	GO:0005737	cytoplasm	0.68591	0.954671
LOC101113971	LOC101113971	RUN and FYVE domain-containing protein 1-like	0	RUFY1	cDNA FLJ78384, highly similar to Homo sapiens RUN and FYVE domain containing 1 (RUFY1), mRNA	GO:0016020	membrane	0.958154	0.844012
LOC101113971	LOC101113971	RUN and FYVE domain-containing protein 1-like	0	RUFY1	cDNA FLJ78384, highly similar to Homo sapiens RUN and FYVE domain containing 1 (RUFY1), mRNA	GO:0031901	early endosome membrane	0.107893	2.28293
LOC101113971	LOC101113971	RUN and FYVE domain-containing protein 1-like	0	RUFY1	cDNA FLJ78384, highly similar to Homo sapiens RUN and FYVE domain containing 1 (RUFY1), mRNA	GO:0005768	endosome	0.891307	0.671449
LOC101115597	LOC101115597	keratin-associated protein 13-1-like	3e-48	KRTAP13-1	Keratin-associated protein 13-1	GO:0005882	intermediate filament	0.00230787	3.36825
EGFL7	EGFL7	EGF-like-domain, multiple 7	6e-60	EGFL7	Epidermal growth factor like-7	GO:0005576	extracellular region	1.58747e-09	2.16619
EGFL7	EGFL7	EGF-like-domain, multiple 7	6e-60	EGFL7	Epidermal growth factor like-7	GO:0005615	extracellular space	4.70655e-05	2.11483
SLC9A5	SLC9A5	solute carrier family 9, subfamily A (NHE5, cation proton antiporter 5), member 5	0	SLC9A5	Sodium/hydrogen exchanger 5	GO:0005886	plasma membrane	0.97339	0.791706
SLC9A5	SLC9A5	solute carrier family 9, subfamily A (NHE5, cation proton antiporter 5), member 5	0	SLC9A5	Sodium/hydrogen exchanger 5	GO:0016020	membrane	0.958154	0.844012
SLC9A5	SLC9A5	solute carrier family 9, subfamily A (NHE5, cation proton antiporter 5), member 5	0	SLC9A5	Sodium/hydrogen exchanger 5	GO:0016021	integral component of membrane	0.939445	0.844903
KHDC3L	KHDC3L	KH domain containing 3-like, subcortical maternal complex member	1e-66	KHDC3L	KHDC3-like protein	GO:0043234	protein complex	0.936696	0.537159
KHDC3L	KHDC3L	KH domain containing 3-like, subcortical maternal complex member	1e-66	KHDC3L	KHDC3-like protein	GO:0045179	apical cortex	0.0118883	15.2195
KHDC3L	KHDC3L	KH domain containing 3-like, subcortical maternal complex member	1e-66	KHDC3L	KHDC3-like protein	GO:0005938	cell cortex	0.504209	1.12275
RNASEH2C	RNASEH2C	ribonuclease H2, subunit C	1e-57	RNASEH2C	Ribonuclease H2 subunit C	GO:0032299	ribonuclease H2 complex	0.0832183	15.2195
RNASEH2C	RNASEH2C	ribonuclease H2, subunit C	1e-57	RNASEH2C	Ribonuclease H2 subunit C	GO:0005634	nucleus	0.667867	0.959143
PR	PR	Prolactin receptor				GO:0016020	membrane	0.958154	0.844012
PR	PR	Prolactin receptor				GO:0016021	integral component of membrane	0.939445	0.844903
TBX22	TBX22	T-box 22	0	TBX22	cDNA FLJ40195 fis, clone TESTI2019787, highly similar to T-box transcription factor TBX22	GO:0005634	nucleus	0.667867	0.959143
IFIT1	IFIT1	interferon-induced protein with tetratricopeptide repeats 1	0	IFIT1	cDNA FLJ35494 fis, clone SMINT2008720, highly similar to Interferon-induced protein with tetratricopeptide repeats 1	GO:0005829	cytosol	0.930481	0.808554
IFIT1	IFIT1	interferon-induced protein with tetratricopeptide repeats 1	0	IFIT1	cDNA FLJ35494 fis, clone SMINT2008720, highly similar to Interferon-induced protein with tetratricopeptide repeats 1	GO:0005737	cytoplasm	0.68591	0.954671
EFNA2	EFNA2	ephrin-A2	5e-86	EFNA2	Ephrin-A2 [amino acids 176-213]	GO:0005886	plasma membrane	0.97339	0.791706
EFNA2	EFNA2	ephrin-A2	5e-86	EFNA2	Ephrin-A2 [amino acids 176-213]	GO:0016020	membrane	0.958154	0.844012
EFNA2	EFNA2	ephrin-A2	5e-86	EFNA2	Ephrin-A2 [amino acids 176-213]	GO:0031225	anchored component of membrane	0.0708858	2.14024
CAPN6	CAPN6	calpain 6	0	CAPN6	cDNA, FLJ93100, highly similar to Homo sapiens calpain 6 (CAPN6), mRNA	GO:0005622	intracellular	0.922265	0.733143
CAPN6	CAPN6	calpain 6	0	CAPN6	cDNA, FLJ93100, highly similar to Homo sapiens calpain 6 (CAPN6), mRNA	GO:0005737	cytoplasm	0.68591	0.954671
CAPN6	CAPN6	calpain 6	0	CAPN6	cDNA, FLJ93100, highly similar to Homo sapiens calpain 6 (CAPN6), mRNA	GO:0048471	perinuclear region of cytoplasm	0.605806	0.95122
CAPN6	CAPN6	calpain 6	0	CAPN6	cDNA, FLJ93100, highly similar to Homo sapiens calpain 6 (CAPN6), mRNA	GO:0005874	microtubule	0.677961	0.878049
CAPN6	CAPN6	calpain 6	0	CAPN6	cDNA, FLJ93100, highly similar to Homo sapiens calpain 6 (CAPN6), mRNA	GO:0005819	spindle	0.673357	0.866934
CAPN6	CAPN6	calpain 6	0	CAPN6	cDNA, FLJ93100, highly similar to Homo sapiens calpain 6 (CAPN6), mRNA	GO:0005876	spindle microtubule	0.228096	2.28293
CAPN6	CAPN6	calpain 6	0	CAPN6	cDNA, FLJ93100, highly similar to Homo sapiens calpain 6 (CAPN6), mRNA	GO:0005856	cytoskeleton	0.693868	0.910687
DYNLL2	DYNLL2	dynein, light chain, LC8-type 2	7e-49	DYNLL2	Dynein light chain 2, cytoplasmic	GO:0005813	centrosome	0.581596	0.971458
DYNLL2	DYNLL2	dynein, light chain, LC8-type 2	7e-49	DYNLL2	Dynein light chain 2, cytoplasmic	GO:0005886	plasma membrane	0.97339	0.791706
DYNLL2	DYNLL2	dynein, light chain, LC8-type 2	7e-49	DYNLL2	Dynein light chain 2, cytoplasmic	GO:0005875	microtubule associated complex	0.542162	1.30453
DYNLL2	DYNLL2	dynein, light chain, LC8-type 2	7e-49	DYNLL2	Dynein light chain 2, cytoplasmic	GO:0005874	microtubule	0.677961	0.878049
DYNLL2	DYNLL2	dynein, light chain, LC8-type 2	7e-49	DYNLL2	Dynein light chain 2, cytoplasmic	GO:0016459	myosin complex	0.715736	0.801027
DYNLL2	DYNLL2	dynein, light chain, LC8-type 2	7e-49	DYNLL2	Dynein light chain 2, cytoplasmic	GO:0005829	cytosol	0.930481	0.808554
DYNLL2	DYNLL2	dynein, light chain, LC8-type 2	7e-49	DYNLL2	Dynein light chain 2, cytoplasmic	GO:0005737	cytoplasm	0.68591	0.954671
DYNLL2	DYNLL2	dynein, light chain, LC8-type 2	7e-49	DYNLL2	Dynein light chain 2, cytoplasmic	GO:0030286	dynein complex	0.561587	1.23401
DYNLL2	DYNLL2	dynein, light chain, LC8-type 2	7e-49	DYNLL2	Dynein light chain 2, cytoplasmic	GO:0005856	cytoskeleton	0.693868	0.910687
IER3	IER3	immediate early response 3	1e-59	IER3	Apoptosis inhibitor	GO:0005634	nucleus	0.667867	0.959143
IER3	IER3	immediate early response 3	1e-59	IER3	Apoptosis inhibitor	GO:0005575	cellular_component	0.0449316	1.55566
IER3	IER3	immediate early response 3	1e-59	IER3	Apoptosis inhibitor	GO:0016020	membrane	0.958154	0.844012
IER3	IER3	immediate early response 3	1e-59	IER3	Apoptosis inhibitor	GO:0016021	integral component of membrane	0.939445	0.844903
LOC101119456	LOC101119456	protein SET-like	4e-139	SET	cDNA, FLJ96345, Homo sapiens SET translocation (myeloid leukemia-associated) (SET),mRNA	GO:0048471	perinuclear region of cytoplasm	0.605806	0.95122
LOC101119456	LOC101119456	protein SET-like	4e-139	SET	cDNA, FLJ96345, Homo sapiens SET translocation (myeloid leukemia-associated) (SET),mRNA	GO:0005783	endoplasmic reticulum	0.77826	0.861482
LOC101119456	LOC101119456	protein SET-like	4e-139	SET	cDNA, FLJ96345, Homo sapiens SET translocation (myeloid leukemia-associated) (SET),mRNA	GO:0005634	nucleus	0.667867	0.959143
LOC101119456	LOC101119456	protein SET-like	4e-139	SET	cDNA, FLJ96345, Homo sapiens SET translocation (myeloid leukemia-associated) (SET),mRNA	GO:0005829	cytosol	0.930481	0.808554
LOC101119456	LOC101119456	protein SET-like	4e-139	SET	cDNA, FLJ96345, Homo sapiens SET translocation (myeloid leukemia-associated) (SET),mRNA	GO:0043234	protein complex	0.936696	0.537159
LOC101119456	LOC101119456	protein SET-like	4e-139	SET	cDNA, FLJ96345, Homo sapiens SET translocation (myeloid leukemia-associated) (SET),mRNA	GO:0005737	cytoplasm	0.68591	0.954671
LOC101119456	LOC101119456	protein SET-like	4e-139	SET	cDNA, FLJ96345, Homo sapiens SET translocation (myeloid leukemia-associated) (SET),mRNA	GO:0005654	nucleoplasm	0.235035	1.17504
GTSF1	GTSF1	gametocyte specific factor 1	6e-91	GTSF1	Gametocyte-specific factor 1	GO:0005737	cytoplasm	0.68591	0.954671
LOC101113250	LOC101113250	aminoacyl tRNA synthase complex-interacting multifunctional protein 1-like	4e-84	AIMP1	cDNA FLJ52127, highly similar to Multisynthetase complex auxiliary component p43	GO:0030133	transport vesicle	0.683232	0.878049
LOC101113250	LOC101113250	aminoacyl tRNA synthase complex-interacting multifunctional protein 1-like	4e-84	AIMP1	cDNA FLJ52127, highly similar to Multisynthetase complex auxiliary component p43	GO:0005783	endoplasmic reticulum	0.77826	0.861482
LOC101113250	LOC101113250	aminoacyl tRNA synthase complex-interacting multifunctional protein 1-like	4e-84	AIMP1	cDNA FLJ52127, highly similar to Multisynthetase complex auxiliary component p43	GO:0005634	nucleus	0.667867	0.959143
LOC101113250	LOC101113250	aminoacyl tRNA synthase complex-interacting multifunctional protein 1-like	4e-84	AIMP1	cDNA FLJ52127, highly similar to Multisynthetase complex auxiliary component p43	GO:0005615	extracellular space	4.70655e-05	2.11483
LOC101113250	LOC101113250	aminoacyl tRNA synthase complex-interacting multifunctional protein 1-like	4e-84	AIMP1	cDNA FLJ52127, highly similar to Multisynthetase complex auxiliary component p43	GO:0017101	aminoacyl-tRNA synthetase multienzyme complex	0.122187	9.13171
LOC101113250	LOC101113250	aminoacyl tRNA synthase complex-interacting multifunctional protein 1-like	4e-84	AIMP1	cDNA FLJ52127, highly similar to Multisynthetase complex auxiliary component p43	GO:0005829	cytosol	0.930481	0.808554
LOC101113250	LOC101113250	aminoacyl tRNA synthase complex-interacting multifunctional protein 1-like	4e-84	AIMP1	cDNA FLJ52127, highly similar to Multisynthetase complex auxiliary component p43	GO:0005737	cytoplasm	0.68591	0.954671
LOC101113250	LOC101113250	aminoacyl tRNA synthase complex-interacting multifunctional protein 1-like	4e-84	AIMP1	cDNA FLJ52127, highly similar to Multisynthetase complex auxiliary component p43	GO:0005794	Golgi apparatus	0.823179	0.823067
LOC101113250	LOC101113250	aminoacyl tRNA synthase complex-interacting multifunctional protein 1-like	4e-84	AIMP1	cDNA FLJ52127, highly similar to Multisynthetase complex auxiliary component p43	GO:0009986	cell surface	0.661055	0.901897
LOC101113250	LOC101113250	aminoacyl tRNA synthase complex-interacting multifunctional protein 1-like	4e-84	AIMP1	cDNA FLJ52127, highly similar to Multisynthetase complex auxiliary component p43	GO:0005576	extracellular region	1.58747e-09	2.16619
LOC101113250	LOC101113250	aminoacyl tRNA synthase complex-interacting multifunctional protein 1-like	4e-84	AIMP1	cDNA FLJ52127, highly similar to Multisynthetase complex auxiliary component p43	GO:0031410	cytoplasmic vesicle	0.930506	0.599456
BHLHE22	BHLHE22	basic helix-loop-helix family, member e22	1e-50	BHLHE22	cDNA FLJ60464, highly similar to Homo sapiens basic helix-loop-helix domain containing, class B, 5 (BHLHB5), mRNA	GO:0005634	nucleus	0.667867	0.959143
PRRT1	PRRT1	N6	6e-70	PRRT1	Proline-rich transmembrane protein 1	GO:0030054	cell junction	0.9256	0.655386
PRRT1	PRRT1	N6	6e-70	PRRT1	Proline-rich transmembrane protein 1	GO:0005886	plasma membrane	0.97339	0.791706
PRRT1	PRRT1	N6	6e-70	PRRT1	Proline-rich transmembrane protein 1	GO:0016020	membrane	0.958154	0.844012
PRRT1	PRRT1	N6	6e-70	PRRT1	Proline-rich transmembrane protein 1	GO:0045202	synapse	0.584482	0.968881
PRRT1	PRRT1	N6	6e-70	PRRT1	Proline-rich transmembrane protein 1	GO:0016021	integral component of membrane	0.939445	0.844903
CCDC136	CCDC136	coiled-coil domain containing 136	0	CCDC136	Coiled-coil domain-containing protein 136	GO:0005739	mitochondrion	0.958618	0.718806
CCDC136	CCDC136	coiled-coil domain containing 136	0	CCDC136	Coiled-coil domain-containing protein 136	GO:0016020	membrane	0.958154	0.844012
CCDC136	CCDC136	coiled-coil domain containing 136	0	CCDC136	Coiled-coil domain-containing protein 136	GO:0016021	integral component of membrane	0.939445	0.844903
CCNB1IP1	CCNB1IP1	cyclin B1 interacting protein 1, E3 ubiquitin protein ligase	3e-158	CCNB1IP1	E3 ubiquitin-protein ligase CCNB1IP1	GO:0005694	chromosome	0.329107	1.21937
CCNB1IP1	CCNB1IP1	cyclin B1 interacting protein 1, E3 ubiquitin protein ligase	3e-158	CCNB1IP1	E3 ubiquitin-protein ligase CCNB1IP1	GO:0005634	nucleus	0.667867	0.959143
LOC101118303	LOC101118303	olfactory receptor 51F2-like	2e-112	OR51F2	Olfactory receptor 51F2	GO:0005886	plasma membrane	0.97339	0.791706
LOC101118303	LOC101118303	olfactory receptor 51F2-like	2e-112	OR51F2	Olfactory receptor 51F2	GO:0016020	membrane	0.958154	0.844012
LOC101118303	LOC101118303	olfactory receptor 51F2-like	2e-112	OR51F2	Olfactory receptor 51F2	GO:0016021	integral component of membrane	0.939445	0.844903
LOC101114191	LOC101114191	zinc finger protein 26-like	0	ZNF778	ZNF778 protein	GO:0005622	intracellular	0.922265	0.733143
LOC101114191	LOC101114191	zinc finger protein 26-like	0	ZNF778	ZNF778 protein	GO:0005634	nucleus	0.667867	0.959143
CCDC28B	CCDC28B	coiled-coil domain containing 28B	2e-76	CCDC28B	Coiled-coil domain-containing protein 28B	GO:0005737	cytoplasm	0.68591	0.954671
CCDC28B	CCDC28B	coiled-coil domain containing 28B	2e-76	CCDC28B	Coiled-coil domain-containing protein 28B	GO:0005813	centrosome	0.581596	0.971458
CCDC28B	CCDC28B	coiled-coil domain containing 28B	2e-76	CCDC28B	Coiled-coil domain-containing protein 28B	GO:0005815	microtubule organizing center	0.942919	0.487458
CCDC28B	CCDC28B	coiled-coil domain containing 28B	2e-76	CCDC28B	Coiled-coil domain-containing protein 28B	GO:0005856	cytoskeleton	0.693868	0.910687
LOC101102605	LOC101102605	nucleophosmin-like	2e-140	NPM1	Truncated nucleolar phosphoprotein B23	GO:0005634	nucleus	0.667867	0.959143
LOC101102605	LOC101102605	nucleophosmin-like	2e-140	NPM1	Truncated nucleolar phosphoprotein B23	GO:0005829	cytosol	0.930481	0.808554
LOC101102605	LOC101102605	nucleophosmin-like	2e-140	NPM1	Truncated nucleolar phosphoprotein B23	GO:0005737	cytoplasm	0.68591	0.954671
LOC101102605	LOC101102605	nucleophosmin-like	2e-140	NPM1	Truncated nucleolar phosphoprotein B23	GO:0005856	cytoskeleton	0.693868	0.910687
LOC101102605	LOC101102605	nucleophosmin-like	2e-140	NPM1	Truncated nucleolar phosphoprotein B23	GO:0005813	centrosome	0.581596	0.971458
LOC101102605	LOC101102605	nucleophosmin-like	2e-140	NPM1	Truncated nucleolar phosphoprotein B23	GO:0005815	microtubule organizing center	0.942919	0.487458
LOC101102605	LOC101102605	nucleophosmin-like	2e-140	NPM1	Truncated nucleolar phosphoprotein B23	GO:0005730	nucleolus	0.997622	0.552204
LOC101102605	LOC101102605	nucleophosmin-like	2e-140	NPM1	Truncated nucleolar phosphoprotein B23	GO:0030529	ribonucleoprotein complex	0.44016	1.08476
LOC101102605	LOC101102605	nucleophosmin-like	2e-140	NPM1	Truncated nucleolar phosphoprotein B23	GO:0005654	nucleoplasm	0.235035	1.17504
LOC101102605	LOC101102605	nucleophosmin-like	2e-140	NPM1	Truncated nucleolar phosphoprotein B23	GO:0031616	spindle pole centrosome	0.212496	4.56585
LOC101123290	LOC101123290	GTPase IMAP family member 7-like	4e-107	GIMAP7	GTPase IMAP family member 7	GO:0005811	lipid particle	0.378016	1.54775
LOC101123290	LOC101123290	GTPase IMAP family member 7-like	4e-107	GIMAP7	GTPase IMAP family member 7	GO:0005737	cytoplasm	0.68591	0.954671
ZNF500	ZNF500	zinc finger protein 500	1e-149	ZNF500	Zinc finger protein 500	GO:0005622	intracellular	0.922265	0.733143
ZNF500	ZNF500	zinc finger protein 500	1e-149	ZNF500	Zinc finger protein 500	GO:0005634	nucleus	0.667867	0.959143
DPYS	DPYS	dihydropyrimidinase	0	DPYS	Dihydropyrimidinase	GO:0005829	cytosol	0.930481	0.808554
DPYS	DPYS	dihydropyrimidinase	0	DPYS	Dihydropyrimidinase	GO:0005737	cytoplasm	0.68591	0.954671
SNRPD1	SNRPD1	small nuclear ribonucleoprotein D1 polypeptide 16kDa	8e-63	SNRPD1	Small nuclear ribonucleoprotein Sm D1	GO:0005634	nucleus	0.667867	0.959143
SNRPD1	SNRPD1	small nuclear ribonucleoprotein D1 polypeptide 16kDa	8e-63	SNRPD1	Small nuclear ribonucleoprotein Sm D1	GO:0071013	catalytic step 2 spliceosome	0.635103	0.931807
SNRPD1	SNRPD1	small nuclear ribonucleoprotein D1 polypeptide 16kDa	8e-63	SNRPD1	Small nuclear ribonucleoprotein Sm D1	GO:0005829	cytosol	0.930481	0.808554
SNRPD1	SNRPD1	small nuclear ribonucleoprotein D1 polypeptide 16kDa	8e-63	SNRPD1	Small nuclear ribonucleoprotein Sm D1	GO:0005737	cytoplasm	0.68591	0.954671
SNRPD1	SNRPD1	small nuclear ribonucleoprotein D1 polypeptide 16kDa	8e-63	SNRPD1	Small nuclear ribonucleoprotein Sm D1	GO:0019013	viral nucleocapsid	0.110382	2.6858
SNRPD1	SNRPD1	small nuclear ribonucleoprotein D1 polypeptide 16kDa	8e-63	SNRPD1	Small nuclear ribonucleoprotein Sm D1	GO:0030529	ribonucleoprotein complex	0.44016	1.08476
SNRPD1	SNRPD1	small nuclear ribonucleoprotein D1 polypeptide 16kDa	8e-63	SNRPD1	Small nuclear ribonucleoprotein Sm D1	GO:0030532	small nuclear ribonucleoprotein complex	0.406079	1.98515
SNRPD1	SNRPD1	small nuclear ribonucleoprotein D1 polypeptide 16kDa	8e-63	SNRPD1	Small nuclear ribonucleoprotein Sm D1	GO:0005654	nucleoplasm	0.235035	1.17504
SNRPD1	SNRPD1	small nuclear ribonucleoprotein D1 polypeptide 16kDa	8e-63	SNRPD1	Small nuclear ribonucleoprotein Sm D1	GO:0005681	spliceosomal complex	0.510408	1.08068
SNRPD1	SNRPD1	small nuclear ribonucleoprotein D1 polypeptide 16kDa	8e-63	SNRPD1	Small nuclear ribonucleoprotein Sm D1	GO:0005689	U12-type spliceosomal complex	0.157966	2.94571
HOXC9	HOXC9	Homeobox protein Hox-C9	8e-154	HOXC9	Homeobox protein Hox-C9	GO:0005634	nucleus	0.667867	0.959143
LOC101104797	LOC101104797	ubiquitin-like protein FUBI-like	4e-61	FAU	40S ribosomal protein S30	GO:0015935	small ribosomal subunit	0.606611	1.08711
LOC101104797	LOC101104797	ubiquitin-like protein FUBI-like	4e-61	FAU	40S ribosomal protein S30	GO:0005575	cellular_component	0.0449316	1.55566
LOC101104797	LOC101104797	ubiquitin-like protein FUBI-like	4e-61	FAU	40S ribosomal protein S30	GO:0005829	cytosol	0.930481	0.808554
LOC101104797	LOC101104797	ubiquitin-like protein FUBI-like	4e-61	FAU	40S ribosomal protein S30	GO:0005622	intracellular	0.922265	0.733143
LOC101104797	LOC101104797	ubiquitin-like protein FUBI-like	4e-61	FAU	40S ribosomal protein S30	GO:0022627	cytosolic small ribosomal subunit	0.393245	1.497
LOC101104797	LOC101104797	ubiquitin-like protein FUBI-like	4e-61	FAU	40S ribosomal protein S30	GO:0030529	ribonucleoprotein complex	0.44016	1.08476
LOC101104797	LOC101104797	ubiquitin-like protein FUBI-like	4e-61	FAU	40S ribosomal protein S30	GO:0005840	ribosome	0.657468	0.898201
MATN3	MATN3	matrilin 3	0	MATN3	Matrilin-3	GO:0005578	proteinaceous extracellular matrix	0.294404	1.28616
MATN3	MATN3	matrilin 3	0	MATN3	Matrilin-3	GO:0005576	extracellular region	1.58747e-09	2.16619
CDC42BPG	CDC42BPG	CDC42 binding protein kinase gamma (DMPK-like)	0	CDC42BPG	Serine/threonine-protein kinase MRCK gamma	GO:0005813	centrosome	0.581596	0.971458
CDC42BPG	CDC42BPG	CDC42 binding protein kinase gamma (DMPK-like)	0	CDC42BPG	Serine/threonine-protein kinase MRCK gamma	GO:0005737	cytoplasm	0.68591	0.954671
CDC42BPG	CDC42BPG	CDC42 binding protein kinase gamma (DMPK-like)	0	CDC42BPG	Serine/threonine-protein kinase MRCK gamma	GO:0031252	cell leading edge	0.532128	1.3429
NPPC	NPPC	C-type natriuretic peptide	9e-53	NPPC	Natriuretic peptide type C	GO:0005576	extracellular region	1.58747e-09	2.16619
NPPC	NPPC	C-type natriuretic peptide	9e-53	NPPC	Natriuretic peptide type C	GO:0005615	extracellular space	4.70655e-05	2.11483
LOC101116831	LOC101116831	olfactory receptor 14A16-like	2e-92	OR14A16	Olfactory receptor 14A16	GO:0005886	plasma membrane	0.97339	0.791706
LOC101116831	LOC101116831	olfactory receptor 14A16-like	2e-92	OR14A16	Olfactory receptor 14A16	GO:0016020	membrane	0.958154	0.844012
LOC101116831	LOC101116831	olfactory receptor 14A16-like	2e-92	OR14A16	Olfactory receptor 14A16	GO:0016021	integral component of membrane	0.939445	0.844903
LOC101107200	LOC101107200	nucleosome assembly protein 1-like 1-like	0	NAP1L1	cDNA FLJ60539, highly similar to Nucleosome assembly protein 1-like 1	GO:0042470	melanosome	0.629678	0.941413
LOC101107200	LOC101107200	nucleosome assembly protein 1-like 1-like	0	NAP1L1	cDNA FLJ60539, highly similar to Nucleosome assembly protein 1-like 1	GO:0005634	nucleus	0.667867	0.959143
LOC100101238	LOC100101238	Regakine 1-like protein	2e-18	CCL3L3	chemokine (C-C motif) ligand 3-like 3	GO:0005576	extracellular region	1.58747e-09	2.16619
LOC100101238	LOC100101238	Regakine 1-like protein	2e-18	CCL3L3	chemokine (C-C motif) ligand 3-like 3	GO:0005615	extracellular space	4.70655e-05	2.11483
LOC101113442	LOC101113442	protein C19orf12 homolog	5e-30	C19orf12	Protein C19orf12	GO:0005739	mitochondrion	0.958618	0.718806
LOC101113442	LOC101113442	protein C19orf12 homolog	5e-30	C19orf12	Protein C19orf12	GO:0031966	mitochondrial membrane	0.140072	1.87125
LOC101113442	LOC101113442	protein C19orf12 homolog	5e-30	C19orf12	Protein C19orf12	GO:0016020	membrane	0.958154	0.844012
LOC101113442	LOC101113442	protein C19orf12 homolog	5e-30	C19orf12	Protein C19orf12	GO:0016021	integral component of membrane	0.939445	0.844903
CST6	CST6	cystatin E/M	2e-57	CST6	Cystatin-M	GO:0005576	extracellular region	1.58747e-09	2.16619
CST6	CST6	cystatin E/M	2e-57	CST6	Cystatin-M	GO:0001533	cornified envelope	0.0403466	7.02439
CA4	CA4	carbonic anhydrase IV	5e-111	CA4	cDNA FLJ52015, moderately similar to Carbonic anhydrase 4 (EC 4.2.1.1)	GO:0005802	trans-Golgi network	0.91527	0.404058
CA4	CA4	carbonic anhydrase IV	5e-111	CA4	cDNA FLJ52015, moderately similar to Carbonic anhydrase 4 (EC 4.2.1.1)	GO:0048471	perinuclear region of cytoplasm	0.605806	0.95122
CA4	CA4	carbonic anhydrase IV	5e-111	CA4	cDNA FLJ52015, moderately similar to Carbonic anhydrase 4 (EC 4.2.1.1)	GO:0005886	plasma membrane	0.97339	0.791706
CA4	CA4	carbonic anhydrase IV	5e-111	CA4	cDNA FLJ52015, moderately similar to Carbonic anhydrase 4 (EC 4.2.1.1)	GO:0031225	anchored component of membrane	0.0708858	2.14024
CA4	CA4	carbonic anhydrase IV	5e-111	CA4	cDNA FLJ52015, moderately similar to Carbonic anhydrase 4 (EC 4.2.1.1)	GO:0031526	brush border membrane	0.212254	2.40308
CA4	CA4	carbonic anhydrase IV	5e-111	CA4	cDNA FLJ52015, moderately similar to Carbonic anhydrase 4 (EC 4.2.1.1)	GO:0031362	anchored component of external side of plasma membrane	0.277991	3.26132
CA4	CA4	carbonic anhydrase IV	5e-111	CA4	cDNA FLJ52015, moderately similar to Carbonic anhydrase 4 (EC 4.2.1.1)	GO:0016323	basolateral plasma membrane	0.830917	0.621205
CA4	CA4	carbonic anhydrase IV	5e-111	CA4	cDNA FLJ52015, moderately similar to Carbonic anhydrase 4 (EC 4.2.1.1)	GO:0016324	apical plasma membrane	0.260685	1.37172
CA4	CA4	carbonic anhydrase IV	5e-111	CA4	cDNA FLJ52015, moderately similar to Carbonic anhydrase 4 (EC 4.2.1.1)	GO:0044459	plasma membrane part	0.0425153	45.6585
CA4	CA4	carbonic anhydrase IV	5e-111	CA4	cDNA FLJ52015, moderately similar to Carbonic anhydrase 4 (EC 4.2.1.1)	GO:0046658	anchored component of plasma membrane	0.352234	2.40308
CA4	CA4	carbonic anhydrase IV	5e-111	CA4	cDNA FLJ52015, moderately similar to Carbonic anhydrase 4 (EC 4.2.1.1)	GO:0030658	transport vesicle membrane	0.511394	1.42683
CA4	CA4	carbonic anhydrase IV	5e-111	CA4	cDNA FLJ52015, moderately similar to Carbonic anhydrase 4 (EC 4.2.1.1)	GO:0005791	rough endoplasmic reticulum	0.0513216	3.80488
CA4	CA4	carbonic anhydrase IV	5e-111	CA4	cDNA FLJ52015, moderately similar to Carbonic anhydrase 4 (EC 4.2.1.1)	GO:0005793	endoplasmic reticulum-Golgi intermediate compartment	0.715736	0.801027
CA4	CA4	carbonic anhydrase IV	5e-111	CA4	cDNA FLJ52015, moderately similar to Carbonic anhydrase 4 (EC 4.2.1.1)	GO:0005794	Golgi apparatus	0.823179	0.823067
CA4	CA4	carbonic anhydrase IV	5e-111	CA4	cDNA FLJ52015, moderately similar to Carbonic anhydrase 4 (EC 4.2.1.1)	GO:0009986	cell surface	0.661055	0.901897
CA4	CA4	carbonic anhydrase IV	5e-111	CA4	cDNA FLJ52015, moderately similar to Carbonic anhydrase 4 (EC 4.2.1.1)	GO:0042383	sarcolemma	0.494341	1.21756
CA4	CA4	carbonic anhydrase IV	5e-111	CA4	cDNA FLJ52015, moderately similar to Carbonic anhydrase 4 (EC 4.2.1.1)	GO:0016529	sarcoplasmic reticulum	0.259966	2.07539
CA4	CA4	carbonic anhydrase IV	5e-111	CA4	cDNA FLJ52015, moderately similar to Carbonic anhydrase 4 (EC 4.2.1.1)	GO:0016020	membrane	0.958154	0.844012
CA4	CA4	carbonic anhydrase IV	5e-111	CA4	cDNA FLJ52015, moderately similar to Carbonic anhydrase 4 (EC 4.2.1.1)	GO:0030667	secretory granule membrane	0.308661	2.85366
FAM50A	FAM50A	family with sequence similarity 50, member A	1e-139	FAM50A	Protein FAM50A	GO:0005634	nucleus	0.667867	0.959143
CRISP1	CRISP1	cysteine-rich secretory protein 1	3e-88	CRISP1	cDNA FLJ75803, highly similar to Homo sapiens cysteine-rich secretory protein 1 (CRISP1), transcript variant 1, mRNA	GO:0005576	extracellular region	1.58747e-09	2.16619
CRISP1	CRISP1	cysteine-rich secretory protein 1	3e-88	CRISP1	cDNA FLJ75803, highly similar to Homo sapiens cysteine-rich secretory protein 1 (CRISP1), transcript variant 1, mRNA	GO:0005615	extracellular space	4.70655e-05	2.11483
FAM5C	FAM5C	family with sequence similarity 5, member C	0	BRINP3	BMP/retinoic acid-inducible neural-specific protein 3	GO:0005739	mitochondrion	0.958618	0.718806
FAM5C	FAM5C	family with sequence similarity 5, member C	0	BRINP3	BMP/retinoic acid-inducible neural-specific protein 3	GO:0005783	endoplasmic reticulum	0.77826	0.861482
FAM5C	FAM5C	family with sequence similarity 5, member C	0	BRINP3	BMP/retinoic acid-inducible neural-specific protein 3	GO:0043025	neuronal cell body	0.179493	1.497
FAM5C	FAM5C	family with sequence similarity 5, member C	0	BRINP3	BMP/retinoic acid-inducible neural-specific protein 3	GO:0005576	extracellular region	1.58747e-09	2.16619
FAM5C	FAM5C	family with sequence similarity 5, member C	0	BRINP3	BMP/retinoic acid-inducible neural-specific protein 3	GO:0030425	dendrite	0.254211	1.38359
IL22RA1	IL22RA1	interleukin 22 receptor, alpha 1	0	IL22RA1	Interleukin-22 receptor subunit alpha-1	GO:0016020	membrane	0.958154	0.844012
IL22RA1	IL22RA1	interleukin 22 receptor, alpha 1	0	IL22RA1	Interleukin-22 receptor subunit alpha-1	GO:0016021	integral component of membrane	0.939445	0.844903
NIPAL1	NIPAL1	NIPA-like domain containing 1	0	NIPAL1	Magnesium transporter NIPA3	GO:0016020	membrane	0.958154	0.844012
NIPAL1	NIPAL1	NIPA-like domain containing 1	0	NIPAL1	Magnesium transporter NIPA3	GO:0016021	integral component of membrane	0.939445	0.844903
LOC101121762	LOC101121762	killer cell lectin-like receptor subfamily B member 1B allele A-like	9e-17	CLECL1	C-type lectin-like domain family 1	GO:0005886	plasma membrane	0.97339	0.791706
LOC101121762	LOC101121762	killer cell lectin-like receptor subfamily B member 1B allele A-like	9e-17	CLECL1	C-type lectin-like domain family 1	GO:0016020	membrane	0.958154	0.844012
LOC101121762	LOC101121762	killer cell lectin-like receptor subfamily B member 1B allele A-like	9e-17	CLECL1	C-type lectin-like domain family 1	GO:0016021	integral component of membrane	0.939445	0.844903
LOC101111964	LOC101111964	olfactory receptor 2V2-like	6e-153	OR2V2	Olfactory receptor 2V2	GO:0005886	plasma membrane	0.97339	0.791706
LOC101111964	LOC101111964	olfactory receptor 2V2-like	6e-153	OR2V2	Olfactory receptor 2V2	GO:0016020	membrane	0.958154	0.844012
LOC101111964	LOC101111964	olfactory receptor 2V2-like	6e-153	OR2V2	Olfactory receptor 2V2	GO:0016021	integral component of membrane	0.939445	0.844903
C1H1orf54	C1H1orf54	chromosome 1 open reading frame, human C1orf54	4e-42	C1orf54	Uncharacterized protein C1orf54	GO:0005576	extracellular region	1.58747e-09	2.16619
ZBP1	ZBP1	Z-DNA binding protein 1	4e-105	ZBP1	cDNA FLJ76162, highly similar to Homo sapiens Z-DNA binding protein 1 (ZBP1), mRNA	GO:0005737	cytoplasm	0.68591	0.954671
ZBP1	ZBP1	Z-DNA binding protein 1	4e-105	ZBP1	cDNA FLJ76162, highly similar to Homo sapiens Z-DNA binding protein 1 (ZBP1), mRNA	GO:0005634	nucleus	0.667867	0.959143
ZBP1	ZBP1	Z-DNA binding protein 1	4e-105	ZBP1	cDNA FLJ76162, highly similar to Homo sapiens Z-DNA binding protein 1 (ZBP1), mRNA	GO:0005829	cytosol	0.930481	0.808554
LOC101105521	LOC101105521	seminal plasma protein A3-like	5e-20	BSPH1	Binder of sperm protein homolog 1	GO:0005576	extracellular region	1.58747e-09	2.16619
ADM	ADM	adrenomedullin	6e-84	ADM	Proadrenomedullin N-20 terminal peptide	GO:0005615	extracellular space	4.70655e-05	2.11483
ADM	ADM	adrenomedullin	6e-84	ADM	Proadrenomedullin N-20 terminal peptide	GO:0005737	cytoplasm	0.68591	0.954671
ADM	ADM	adrenomedullin	6e-84	ADM	Proadrenomedullin N-20 terminal peptide	GO:0005576	extracellular region	1.58747e-09	2.16619
LGALS4	LGALS4	lectin, galactoside-binding, soluble, 4	5e-150	LGALS4	Galectin-4	GO:0005886	plasma membrane	0.97339	0.791706
LGALS4	LGALS4	lectin, galactoside-binding, soluble, 4	5e-150	LGALS4	Galectin-4	GO:0005829	cytosol	0.930481	0.808554
EDDM3B	EDDM3B	epididymal protein 3B	5e-45	EDDM3B	Epididymal secretory protein E3-beta	GO:0005576	extracellular region	1.58747e-09	2.16619
LOC101116764	LOC101116764	putative olfactory receptor 51H1-like	7e-107	OR51G2	Olfactory receptor 51G2	GO:0005886	plasma membrane	0.97339	0.791706
LOC101116764	LOC101116764	putative olfactory receptor 51H1-like	7e-107	OR51G2	Olfactory receptor 51G2	GO:0016020	membrane	0.958154	0.844012
LOC101116764	LOC101116764	putative olfactory receptor 51H1-like	7e-107	OR51G2	Olfactory receptor 51G2	GO:0016021	integral component of membrane	0.939445	0.844903
RAB15	RAB15	RAB15, member RAS oncogene family	9e-61	RAB15	Ras-related protein Rab-15 isoform AN2	GO:0005886	plasma membrane	0.97339	0.791706
RAB15	RAB15	RAB15, member RAS oncogene family	9e-61	RAB15	Ras-related protein Rab-15 isoform AN2	GO:0016020	membrane	0.958154	0.844012
C1H1orf162	C1H1orf162	chromosome 1 open reading frame, human C1orf162	1e-25	C1orf162	Transmembrane protein C1orf162	GO:0016020	membrane	0.958154	0.844012
C1H1orf162	C1H1orf162	chromosome 1 open reading frame, human C1orf162	1e-25	C1orf162	Transmembrane protein C1orf162	GO:0016021	integral component of membrane	0.939445	0.844903
STON2	STON2	stonin 2	0	STON2	Stonin-2	GO:0030131	clathrin adaptor complex	0.418825	1.90244
STON2	STON2	stonin 2	0	STON2	Stonin-2	GO:0030136	clathrin-coated vesicle	0.275927	1.98515
STON2	STON2	stonin 2	0	STON2	Stonin-2	GO:0005730	nucleolus	0.997622	0.552204
STON2	STON2	stonin 2	0	STON2	Stonin-2	GO:0008021	synaptic vesicle	0.305328	1.57443
STON2	STON2	stonin 2	0	STON2	Stonin-2	GO:0005737	cytoplasm	0.68591	0.954671
STON2	STON2	stonin 2	0	STON2	Stonin-2	GO:0016020	membrane	0.958154	0.844012
SKA2	SKA2	spindle and kinetochore associated complex subunit 2	3e-48	SKA2	Spindle and kinetochore-associated protein 2	GO:0005694	chromosome	0.329107	1.21937
SKA2	SKA2	spindle and kinetochore associated complex subunit 2	3e-48	SKA2	Spindle and kinetochore-associated protein 2	GO:0005874	microtubule	0.677961	0.878049
SKA2	SKA2	spindle and kinetochore associated complex subunit 2	3e-48	SKA2	Spindle and kinetochore-associated protein 2	GO:0005819	spindle	0.673357	0.866934
SKA2	SKA2	spindle and kinetochore associated complex subunit 2	3e-48	SKA2	Spindle and kinetochore-associated protein 2	GO:0005829	cytosol	0.930481	0.808554
SKA2	SKA2	spindle and kinetochore associated complex subunit 2	3e-48	SKA2	Spindle and kinetochore-associated protein 2	GO:0005737	cytoplasm	0.68591	0.954671
SKA2	SKA2	spindle and kinetochore associated complex subunit 2	3e-48	SKA2	Spindle and kinetochore-associated protein 2	GO:0000940	condensed chromosome outer kinetochore	0.212496	4.56585
SKA2	SKA2	spindle and kinetochore associated complex subunit 2	3e-48	SKA2	Spindle and kinetochore-associated protein 2	GO:0000777	condensed chromosome kinetochore	0.559637	1.07432
SKA2	SKA2	spindle and kinetochore associated complex subunit 2	3e-48	SKA2	Spindle and kinetochore-associated protein 2	GO:0000776	kinetochore	0.69536	0.830155
SKA2	SKA2	spindle and kinetochore associated complex subunit 2	3e-48	SKA2	Spindle and kinetochore-associated protein 2	GO:0005876	spindle microtubule	0.228096	2.28293
SKA2	SKA2	spindle and kinetochore associated complex subunit 2	3e-48	SKA2	Spindle and kinetochore-associated protein 2	GO:0005856	cytoskeleton	0.693868	0.910687
SKA2	SKA2	spindle and kinetochore associated complex subunit 2	3e-48	SKA2	Spindle and kinetochore-associated protein 2	GO:0000775	chromosome, centromeric region	0.777223	0.702439
LOC101106764	LOC101106764	olfactory receptor 10AD1-like	2e-143	OR10AD1	Olfactory receptor 10AD1	GO:0005886	plasma membrane	0.97339	0.791706
LOC101106764	LOC101106764	olfactory receptor 10AD1-like	2e-143	OR10AD1	Olfactory receptor 10AD1	GO:0016020	membrane	0.958154	0.844012
LOC101106764	LOC101106764	olfactory receptor 10AD1-like	2e-143	OR10AD1	Olfactory receptor 10AD1	GO:0016021	integral component of membrane	0.939445	0.844903
CABP1	CABP1	calcium binding protein 1	2e-124	CABP1	Calcium-binding protein 1	GO:0048471	perinuclear region of cytoplasm	0.605806	0.95122
CABP1	CABP1	calcium binding protein 1	2e-124	CABP1	Calcium-binding protein 1	GO:0030054	cell junction	0.9256	0.655386
CABP1	CABP1	calcium binding protein 1	2e-124	CABP1	Calcium-binding protein 1	GO:0005794	Golgi apparatus	0.823179	0.823067
CABP1	CABP1	calcium binding protein 1	2e-124	CABP1	Calcium-binding protein 1	GO:0005886	plasma membrane	0.97339	0.791706
CABP1	CABP1	calcium binding protein 1	2e-124	CABP1	Calcium-binding protein 1	GO:0045202	synapse	0.584482	0.968881
CABP1	CABP1	calcium binding protein 1	2e-124	CABP1	Calcium-binding protein 1	GO:0014069	postsynaptic density	0.221748	1.69106
CABP1	CABP1	calcium binding protein 1	2e-124	CABP1	Calcium-binding protein 1	GO:0005634	nucleus	0.667867	0.959143
CABP1	CABP1	calcium binding protein 1	2e-124	CABP1	Calcium-binding protein 1	GO:0030425	dendrite	0.254211	1.38359
CABP1	CABP1	calcium binding protein 1	2e-124	CABP1	Calcium-binding protein 1	GO:0005737	cytoplasm	0.68591	0.954671
CABP1	CABP1	calcium binding protein 1	2e-124	CABP1	Calcium-binding protein 1	GO:0000139	Golgi membrane	0.998755	0.269107
CABP1	CABP1	calcium binding protein 1	2e-124	CABP1	Calcium-binding protein 1	GO:0016020	membrane	0.958154	0.844012
CABP1	CABP1	calcium binding protein 1	2e-124	CABP1	Calcium-binding protein 1	GO:0045211	postsynaptic membrane	0.575403	0.992577
CABP1	CABP1	calcium binding protein 1	2e-124	CABP1	Calcium-binding protein 1	GO:0043025	neuronal cell body	0.179493	1.497
CABP1	CABP1	calcium binding protein 1	2e-124	CABP1	Calcium-binding protein 1	GO:0005856	cytoskeleton	0.693868	0.910687
CABP1	CABP1	calcium binding protein 1	2e-124	CABP1	Calcium-binding protein 1	GO:0005938	cell cortex	0.504209	1.12275
C4H7orf34	C4H7orf34	chromosome 4 open reading frame, human C7orf34	1e-34	C7orf34	Uncharacterized protein C7orf34	GO:0005576	extracellular region	1.58747e-09	2.16619
LOC101104456	LOC101104456	keratin-associated protein 10-3-like	4e-38	KRTAP10-3	Keratin-associated protein 10-3	GO:0005882	intermediate filament	0.00230787	3.36825
LOC101104456	LOC101104456	keratin-associated protein 10-3-like	4e-38	KRTAP10-3	Keratin-associated protein 10-3	GO:0045095	keratin filament	0.0140491	3.7425
HS3ST2	HS3ST2	heparan sulfate (glucosamine) 3-O-sulfotransferase 2	2e-158	HS3ST2	cDNA, FLJ94008, highly similar to Homo sapiens heparan sulfate (glucosamine) 3-O-sulfotransferase 2 (HS3ST2), mRNA	GO:0005794	Golgi apparatus	0.823179	0.823067
HS3ST2	HS3ST2	heparan sulfate (glucosamine) 3-O-sulfotransferase 2	2e-158	HS3ST2	cDNA, FLJ94008, highly similar to Homo sapiens heparan sulfate (glucosamine) 3-O-sulfotransferase 2 (HS3ST2), mRNA	GO:0000139	Golgi membrane	0.998755	0.269107
HS3ST2	HS3ST2	heparan sulfate (glucosamine) 3-O-sulfotransferase 2	2e-158	HS3ST2	cDNA, FLJ94008, highly similar to Homo sapiens heparan sulfate (glucosamine) 3-O-sulfotransferase 2 (HS3ST2), mRNA	GO:0016020	membrane	0.958154	0.844012
HS3ST2	HS3ST2	heparan sulfate (glucosamine) 3-O-sulfotransferase 2	2e-158	HS3ST2	cDNA, FLJ94008, highly similar to Homo sapiens heparan sulfate (glucosamine) 3-O-sulfotransferase 2 (HS3ST2), mRNA	GO:0016021	integral component of membrane	0.939445	0.844903
NAT8L	NAT8L	N-acetyltransferase 8-like (GCN5-related, putative)	7e-69	NAT8L	N-acetylaspartate synthetase	GO:0005739	mitochondrion	0.958618	0.718806
NAT8L	NAT8L	N-acetyltransferase 8-like (GCN5-related, putative)	7e-69	NAT8L	N-acetylaspartate synthetase	GO:0005737	cytoplasm	0.68591	0.954671
NAT8L	NAT8L	N-acetyltransferase 8-like (GCN5-related, putative)	7e-69	NAT8L	N-acetylaspartate synthetase	GO:0031966	mitochondrial membrane	0.140072	1.87125
NAT8L	NAT8L	N-acetyltransferase 8-like (GCN5-related, putative)	7e-69	NAT8L	N-acetylaspartate synthetase	GO:0016020	membrane	0.958154	0.844012
NAT8L	NAT8L	N-acetyltransferase 8-like (GCN5-related, putative)	7e-69	NAT8L	N-acetylaspartate synthetase	GO:0005783	endoplasmic reticulum	0.77826	0.861482
NAT8L	NAT8L	N-acetyltransferase 8-like (GCN5-related, putative)	7e-69	NAT8L	N-acetylaspartate synthetase	GO:0030867	rough endoplasmic reticulum membrane	0.159494	6.52265
NAT8L	NAT8L	N-acetyltransferase 8-like (GCN5-related, putative)	7e-69	NAT8L	N-acetylaspartate synthetase	GO:0031090	organelle membrane	0.920581	0.393608
NAT8L	NAT8L	N-acetyltransferase 8-like (GCN5-related, putative)	7e-69	NAT8L	N-acetylaspartate synthetase	GO:0005789	endoplasmic reticulum membrane	0.996764	0.421649
NAT8L	NAT8L	N-acetyltransferase 8-like (GCN5-related, putative)	7e-69	NAT8L	N-acetylaspartate synthetase	GO:0016021	integral component of membrane	0.939445	0.844903
NAT8L	NAT8L	N-acetyltransferase 8-like (GCN5-related, putative)	7e-69	NAT8L	N-acetylaspartate synthetase	GO:0043231	intracellular membrane-bounded organelle	0.966126	0.531944
SMPX	SMPX	small muscle protein, X-linked	8e-40	SMPX	Small muscular protein	GO:0005737	cytoplasm	0.68591	0.954671
SMPX	SMPX	small muscle protein, X-linked	8e-40	SMPX	Small muscular protein	GO:0043292	contractile fiber	0.229408	4.15078
SMPX	SMPX	small muscle protein, X-linked	8e-40	SMPX	Small muscular protein	GO:0043034	costamere	0.080442	4.56585
SMPX	SMPX	small muscle protein, X-linked	8e-40	SMPX	Small muscular protein	GO:0005634	nucleus	0.667867	0.959143
SMPX	SMPX	small muscle protein, X-linked	8e-40	SMPX	Small muscular protein	GO:0031430	M band	0.338024	2.53659
SMPX	SMPX	small muscle protein, X-linked	8e-40	SMPX	Small muscular protein	GO:0005927	muscle tendon junction	0.0832183	15.2195
PPFIA4	PPFIA4	protein tyrosine phosphatase, receptor type, f polypeptide (PTPRF), interacting protein (liprin), alpha 4	0	PPFIA2	Liprin-alpha-2	GO:0005737	cytoplasm	0.68591	0.954671
PPFIA4	PPFIA4	protein tyrosine phosphatase, receptor type, f polypeptide (PTPRF), interacting protein (liprin), alpha 4	0	PPFIA2	Liprin-alpha-2	GO:0009986	cell surface	0.661055	0.901897
PPFIA4	PPFIA4	protein tyrosine phosphatase, receptor type, f polypeptide (PTPRF), interacting protein (liprin), alpha 4	0	PPFIA2	Liprin-alpha-2	GO:0045202	synapse	0.584482	0.968881
LOC101118102	LOC101118102	olfactory receptor 2T12-like	7e-136	OR2T12	Olfactory receptor 2T12	GO:0005886	plasma membrane	0.97339	0.791706
LOC101118102	LOC101118102	olfactory receptor 2T12-like	7e-136	OR2T12	Olfactory receptor 2T12	GO:0016020	membrane	0.958154	0.844012
LOC101118102	LOC101118102	olfactory receptor 2T12-like	7e-136	OR2T12	Olfactory receptor 2T12	GO:0016021	integral component of membrane	0.939445	0.844903
LOC101111827	LOC101111827	cationic amino acid transporter 3-like	7e-178	SLC7A3	Cationic amino acid transporter 3	GO:0005886	plasma membrane	0.97339	0.791706
LOC101111827	LOC101111827	cationic amino acid transporter 3-like	7e-178	SLC7A3	Cationic amino acid transporter 3	GO:0016020	membrane	0.958154	0.844012
LOC101111827	LOC101111827	cationic amino acid transporter 3-like	7e-178	SLC7A3	Cationic amino acid transporter 3	GO:0016021	integral component of membrane	0.939445	0.844903
LOC101106775	LOC101106775	olfactory receptor 4E1-like	9e-109	OR4E2	Olfactory receptor 4E2	GO:0005886	plasma membrane	0.97339	0.791706
LOC101106775	LOC101106775	olfactory receptor 4E1-like	9e-109	OR4E2	Olfactory receptor 4E2	GO:0016020	membrane	0.958154	0.844012
LOC101106775	LOC101106775	olfactory receptor 4E1-like	9e-109	OR4E2	Olfactory receptor 4E2	GO:0016021	integral component of membrane	0.939445	0.844903
CALY	CALY	calcyon neuron-specific vesicular protein	6e-68	CALY	Neuron-specific vesicular protein calcyon	GO:0005886	plasma membrane	0.97339	0.791706
CALY	CALY	calcyon neuron-specific vesicular protein	6e-68	CALY	Neuron-specific vesicular protein calcyon	GO:0016020	membrane	0.958154	0.844012
CALY	CALY	calcyon neuron-specific vesicular protein	6e-68	CALY	Neuron-specific vesicular protein calcyon	GO:0005887	integral component of plasma membrane	0.969871	0.641873
CALY	CALY	calcyon neuron-specific vesicular protein	6e-68	CALY	Neuron-specific vesicular protein calcyon	GO:0016021	integral component of membrane	0.939445	0.844903
CALY	CALY	calcyon neuron-specific vesicular protein	6e-68	CALY	Neuron-specific vesicular protein calcyon	GO:0031410	cytoplasmic vesicle	0.930506	0.599456
CALY	CALY	calcyon neuron-specific vesicular protein	6e-68	CALY	Neuron-specific vesicular protein calcyon	GO:0030659	cytoplasmic vesicle membrane	0.509504	1.11362
ELN	ELN	Elastin				GO:0005578	proteinaceous extracellular matrix	0.294404	1.28616
ELN	ELN	Elastin				GO:0005576	extracellular region	1.58747e-09	2.16619
NPTX2	NPTX2	neuronal pentraxin II	0	NPTX2	Neuronal pentraxin-2	GO:0005576	extracellular region	1.58747e-09	2.16619
NPTX2	NPTX2	neuronal pentraxin II	0	NPTX2	Neuronal pentraxin-2	GO:0005575	cellular_component	0.0449316	1.55566
RNF112	RNF112	ring finger protein 112	0	RNF112	cDNA FLJ52256, highly similar to Zinc finger protein 179	GO:0005737	cytoplasm	0.68591	0.954671
RNF112	RNF112	ring finger protein 112	0	RNF112	cDNA FLJ52256, highly similar to Zinc finger protein 179	GO:0016020	membrane	0.958154	0.844012
RNF112	RNF112	ring finger protein 112	0	RNF112	cDNA FLJ52256, highly similar to Zinc finger protein 179	GO:0005634	nucleus	0.667867	0.959143
RNF112	RNF112	ring finger protein 112	0	RNF112	cDNA FLJ52256, highly similar to Zinc finger protein 179	GO:0016021	integral component of membrane	0.939445	0.844903
PSMC3IP	PSMC3IP	PSMC3 interacting protein	8e-109	PSMC3IP	Homologous-pairing protein 2 homolog	GO:0005634	nucleus	0.667867	0.959143
PSMC3IP	PSMC3IP	PSMC3 interacting protein	8e-109	PSMC3IP	Homologous-pairing protein 2 homolog	GO:0005575	cellular_component	0.0449316	1.55566
WDR46	WDR46	WD repeat domain 46	0	WDR46	Chromosome 6 open reading frame 11	GO:0005581	collagen	0.012695	2.95935
WDR46	WDR46	WD repeat domain 46	0	WDR46	Chromosome 6 open reading frame 11	GO:0005840	ribosome	0.657468	0.898201
WDR46	WDR46	WD repeat domain 46	0	WDR46	Chromosome 6 open reading frame 11	GO:0005575	cellular_component	0.0449316	1.55566
STX1B	STX1B	Syntaxin-1B	1e-166	STX1B	Syntaxin-1B	GO:0005815	microtubule organizing center	0.942919	0.487458
STX1B	STX1B	Syntaxin-1B	1e-166	STX1B	Syntaxin-1B	GO:0005819	spindle	0.673357	0.866934
STX1B	STX1B	Syntaxin-1B	1e-166	STX1B	Syntaxin-1B	GO:0005634	nucleus	0.667867	0.959143
STX1B	STX1B	Syntaxin-1B	1e-166	STX1B	Syntaxin-1B	GO:0005737	cytoplasm	0.68591	0.954671
STX1B	STX1B	Syntaxin-1B	1e-166	STX1B	Syntaxin-1B	GO:0016020	membrane	0.958154	0.844012
STX1B	STX1B	Syntaxin-1B	1e-166	STX1B	Syntaxin-1B	GO:0005887	integral component of plasma membrane	0.969871	0.641873
STX1B	STX1B	Syntaxin-1B	1e-166	STX1B	Syntaxin-1B	GO:0016021	integral component of membrane	0.939445	0.844903
STX1B	STX1B	Syntaxin-1B	1e-166	STX1B	Syntaxin-1B	GO:0005856	cytoskeleton	0.693868	0.910687
FBXL19	FBXL19	F-box and leucine-rich repeat protein 19	0	FBXL19	cDNA FLJ56421, highly similar to F-box/LRR-repeat protein 19	GO:0019005	SCF ubiquitin ligase complex	0.511394	1.42683
IDO1	IDO1	Indoleamine-pyrrole 2,3 dioxygenase	2e-165	IDO1	Indoleamine 2,3-dioxygenase 1	GO:0030485	smooth muscle contractile fiber	0.159494	6.52265
IDO1	IDO1	Indoleamine-pyrrole 2,3 dioxygenase	2e-165	IDO1	Indoleamine 2,3-dioxygenase 1	GO:0005829	cytosol	0.930481	0.808554
IDO1	IDO1	Indoleamine-pyrrole 2,3 dioxygenase	2e-165	IDO1	Indoleamine 2,3-dioxygenase 1	GO:0005737	cytoplasm	0.68591	0.954671
IDO1	IDO1	Indoleamine-pyrrole 2,3 dioxygenase	2e-165	IDO1	Indoleamine 2,3-dioxygenase 1	GO:0032421	stereocilium bundle	0.195212	5.07317
RFX5	RFX5	regulatory factor X, 5 (influences HLA class II expression)	0	RFX5	cDNA, FLJ92591, highly similar to Homo sapiens regulatory factor X, 5 (influences HLA class IIexpression) (RFX5), mRNA	GO:0005634	nucleus	0.667867	0.959143
CABP2	CABP2	calcium binding protein 2	1e-93	CABP2	Calcium-binding protein 2	GO:0005737	cytoplasm	0.68591	0.954671
CABP2	CABP2	calcium binding protein 2	1e-93	CABP2	Calcium-binding protein 2	GO:0048471	perinuclear region of cytoplasm	0.605806	0.95122
CABP2	CABP2	calcium binding protein 2	1e-93	CABP2	Calcium-binding protein 2	GO:0005794	Golgi apparatus	0.823179	0.823067
CABP2	CABP2	calcium binding protein 2	1e-93	CABP2	Calcium-binding protein 2	GO:0005886	plasma membrane	0.97339	0.791706
CABP2	CABP2	calcium binding protein 2	1e-93	CABP2	Calcium-binding protein 2	GO:0016020	membrane	0.958154	0.844012
KRTAP1-1	KRTAP1-1	High-sulphur wool matrix protein B2A	2e-42	KRTAP1-1	Keratin-associated protein 1-1	GO:0005882	intermediate filament	0.00230787	3.36825
KRTAP1-1	KRTAP1-1	High-sulphur wool matrix protein B2A	2e-42	KRTAP1-1	Keratin-associated protein 1-1	GO:0005576	extracellular region	1.58747e-09	2.16619
KRTAP1-1	KRTAP1-1	High-sulphur wool matrix protein B2A	2e-42	KRTAP1-1	Keratin-associated protein 1-1	GO:0045095	keratin filament	0.0140491	3.7425
IFFO1	IFFO1	intermediate filament family orphan 1	0	IFFO1	Intermediate filament family orphan 1	GO:0005882	intermediate filament	0.00230787	3.36825
PPP1R17	PPP1R17	protein phosphatase 1, regulatory subunit 17	1e-76	PPP1R17	Protein phosphatase 1 regulatory subunit 17	GO:0005575	cellular_component	0.0449316	1.55566
EOMES	EOMES	eomesodermin	0	EOMES	cDNA FLJ59245, moderately similar to Eomesodermin homolog	GO:0005634	nucleus	0.667867	0.959143
EOMES	EOMES	eomesodermin	0	EOMES	cDNA FLJ59245, moderately similar to Eomesodermin homolog	GO:0005622	intracellular	0.922265	0.733143
LGALS7B	LGALS7B	lectin, galactoside-binding, soluble, 7B	2e-55	LGALS7B	Galectin-7	GO:0005737	cytoplasm	0.68591	0.954671
LGALS7B	LGALS7B	lectin, galactoside-binding, soluble, 7B	2e-55	LGALS7B	Galectin-7	GO:0005576	extracellular region	1.58747e-09	2.16619
LGALS7B	LGALS7B	lectin, galactoside-binding, soluble, 7B	2e-55	LGALS7B	Galectin-7	GO:0005634	nucleus	0.667867	0.959143
LGALS7B	LGALS7B	lectin, galactoside-binding, soluble, 7B	2e-55	LGALS7B	Galectin-7	GO:0005615	extracellular space	4.70655e-05	2.11483
TSHB	TSHB	thyroid stimulating hormone, beta	3e-73	TSHB	Thyrotropin subunit beta	GO:0005576	extracellular region	1.58747e-09	2.16619
LOC101107534	LOC101107534	multidrug resistance-associated protein 4-like	1e-45	ABCC4	cDNA FLJ77042, highly similar to Homo sapiens ATP-binding cassette, sub-family C (CFTR/MRP), member 4, mRNA	GO:0031088	platelet dense granule membrane	0.308661	2.85366
LOC101107534	LOC101107534	multidrug resistance-associated protein 4-like	1e-45	ABCC4	cDNA FLJ77042, highly similar to Homo sapiens ATP-binding cassette, sub-family C (CFTR/MRP), member 4, mRNA	GO:0005886	plasma membrane	0.97339	0.791706
LOC101107534	LOC101107534	multidrug resistance-associated protein 4-like	1e-45	ABCC4	cDNA FLJ77042, highly similar to Homo sapiens ATP-binding cassette, sub-family C (CFTR/MRP), member 4, mRNA	GO:0016020	membrane	0.958154	0.844012
LOC101107534	LOC101107534	multidrug resistance-associated protein 4-like	1e-45	ABCC4	cDNA FLJ77042, highly similar to Homo sapiens ATP-binding cassette, sub-family C (CFTR/MRP), member 4, mRNA	GO:0016021	integral component of membrane	0.939445	0.844903
EME2	EME2	essential meiotic endonuclease 1 homolog 2 (S. pombe)	8e-90	EME2	Probable crossover junction endonuclease EME2	GO:0005634	nucleus	0.667867	0.959143
LOC101102845	LOC101102845	5-formyltetrahydrofolate cyclo-ligase-like	2e-39	MTHFS	5-formyltetrahydrofolate cyclo-ligase	GO:0005737	cytoplasm	0.68591	0.954671
LOC101102845	LOC101102845	5-formyltetrahydrofolate cyclo-ligase-like	2e-39	MTHFS	5-formyltetrahydrofolate cyclo-ligase	GO:0005794	Golgi apparatus	0.823179	0.823067
LOC101102845	LOC101102845	5-formyltetrahydrofolate cyclo-ligase-like	2e-39	MTHFS	5-formyltetrahydrofolate cyclo-ligase	GO:0005886	plasma membrane	0.97339	0.791706
LOC101102845	LOC101102845	5-formyltetrahydrofolate cyclo-ligase-like	2e-39	MTHFS	5-formyltetrahydrofolate cyclo-ligase	GO:0005829	cytosol	0.930481	0.808554
SGCZ	SGCZ	sarcoglycan, zeta	2e-161	SGCZ	Zeta-sarcoglycan	GO:0042383	sarcolemma	0.494341	1.21756
SGCZ	SGCZ	sarcoglycan, zeta	2e-161	SGCZ	Zeta-sarcoglycan	GO:0005737	cytoplasm	0.68591	0.954671
SGCZ	SGCZ	sarcoglycan, zeta	2e-161	SGCZ	Zeta-sarcoglycan	GO:0005886	plasma membrane	0.97339	0.791706
SGCZ	SGCZ	sarcoglycan, zeta	2e-161	SGCZ	Zeta-sarcoglycan	GO:0016020	membrane	0.958154	0.844012
SGCZ	SGCZ	sarcoglycan, zeta	2e-161	SGCZ	Zeta-sarcoglycan	GO:0016012	sarcoglycan complex	0.141043	7.60976
SGCZ	SGCZ	sarcoglycan, zeta	2e-161	SGCZ	Zeta-sarcoglycan	GO:0016021	integral component of membrane	0.939445	0.844903
SGCZ	SGCZ	sarcoglycan, zeta	2e-161	SGCZ	Zeta-sarcoglycan	GO:0005856	cytoskeleton	0.693868	0.910687
CXCL14	CXCL14	chemokine (C-X-C motif) ligand 14	5e-44	CXCL14	C-X-C motif chemokine 14	GO:0005794	Golgi apparatus	0.823179	0.823067
CXCL14	CXCL14	chemokine (C-X-C motif) ligand 14	5e-44	CXCL14	C-X-C motif chemokine 14	GO:0005576	extracellular region	1.58747e-09	2.16619
CXCL14	CXCL14	chemokine (C-X-C motif) ligand 14	5e-44	CXCL14	C-X-C motif chemokine 14	GO:0005615	extracellular space	4.70655e-05	2.11483
CDH19	CDH19	cadherin 19, type 2	0	CDH19	Cadherin-19	GO:0005886	plasma membrane	0.97339	0.791706
CDH19	CDH19	cadherin 19, type 2	0	CDH19	Cadherin-19	GO:0016020	membrane	0.958154	0.844012
CDH19	CDH19	cadherin 19, type 2	0	CDH19	Cadherin-19	GO:0016021	integral component of membrane	0.939445	0.844903
ABCA10	ABCA10	ATP-binding cassette, sub-family A (ABC1), member 10	0	ABCA10	cDNA FLJ51271, highly similar to Homo sapiens ATP-binding cassette, sub-family A (ABC1), member 10 (ABCA10), mRNA	GO:0016020	membrane	0.958154	0.844012
ABCA10	ABCA10	ATP-binding cassette, sub-family A (ABC1), member 10	0	ABCA10	cDNA FLJ51271, highly similar to Homo sapiens ATP-binding cassette, sub-family A (ABC1), member 10 (ABCA10), mRNA	GO:0016021	integral component of membrane	0.939445	0.844903
LMOD1	LMOD1	leiomodin 1 (smooth muscle)	3e-135	LMOD1	cDNA FLJ44510 fis, clone UTERU3001652, highly similar to Leiomodin-1	GO:0005737	cytoplasm	0.68591	0.954671
LMOD1	LMOD1	leiomodin 1 (smooth muscle)	3e-135	LMOD1	cDNA FLJ44510 fis, clone UTERU3001652, highly similar to Leiomodin-1	GO:0016020	membrane	0.958154	0.844012
LMOD1	LMOD1	leiomodin 1 (smooth muscle)	3e-135	LMOD1	cDNA FLJ44510 fis, clone UTERU3001652, highly similar to Leiomodin-1	GO:0005856	cytoskeleton	0.693868	0.910687
LMOD1	LMOD1	leiomodin 1 (smooth muscle)	3e-135	LMOD1	cDNA FLJ44510 fis, clone UTERU3001652, highly similar to Leiomodin-1	GO:0005829	cytosol	0.930481	0.808554
TCAP	TCAP	titin-cap	3e-89	TCAP	Titin-cap (Telethonin), isoform CRA_a	GO:0030018	Z disc	0.88782	0.456585
TCAP	TCAP	titin-cap	3e-89	TCAP	Titin-cap (Telethonin), isoform CRA_a	GO:0030017	sarcomere	0.639269	0.992577
TCAP	TCAP	titin-cap	3e-89	TCAP	Titin-cap (Telethonin), isoform CRA_a	GO:0005829	cytosol	0.930481	0.808554
TCAP	TCAP	titin-cap	3e-89	TCAP	Titin-cap (Telethonin), isoform CRA_a	GO:0005737	cytoplasm	0.68591	0.954671
TCAP	TCAP	titin-cap	3e-89	TCAP	Titin-cap (Telethonin), isoform CRA_a	GO:0031674	I band	0.352234	2.40308
SHISA4	SHISA4	shisa homolog 4 (Xenopus laevis)	3e-75	SHISA4	Protein shisa-4	GO:0016020	membrane	0.958154	0.844012
SHISA4	SHISA4	shisa homolog 4 (Xenopus laevis)	3e-75	SHISA4	Protein shisa-4	GO:0016021	integral component of membrane	0.939445	0.844903
SLC7A11	SLC7A11	Solute carrier family 7 member 11	0	SLC7A11	Cystine/glutamate transporter	GO:0005791	rough endoplasmic reticulum	0.0513216	3.80488
SLC7A11	SLC7A11	Solute carrier family 7 member 11	0	SLC7A11	Cystine/glutamate transporter	GO:0005886	plasma membrane	0.97339	0.791706
SLC7A11	SLC7A11	Solute carrier family 7 member 11	0	SLC7A11	Cystine/glutamate transporter	GO:0043231	intracellular membrane-bounded organelle	0.966126	0.531944
SLC7A11	SLC7A11	Solute carrier family 7 member 11	0	SLC7A11	Cystine/glutamate transporter	GO:0016020	membrane	0.958154	0.844012
SLC7A11	SLC7A11	Solute carrier family 7 member 11	0	SLC7A11	Cystine/glutamate transporter	GO:0016021	integral component of membrane	0.939445	0.844903
SLC7A11	SLC7A11	Solute carrier family 7 member 11	0	SLC7A11	Cystine/glutamate transporter	GO:0005856	cytoskeleton	0.693868	0.910687
SYTL5	SYTL5	synaptotagmin-like 5	0	SYTL5	Synaptotagmin-like protein 5	GO:0016020	membrane	0.958154	0.844012
LOC101115661	LOC101115661	histone H2B type 1-A-like	7e-65	HIST1H2BA	Histone H2B type 1-A	GO:0005694	chromosome	0.329107	1.21937
LOC101115661	LOC101115661	histone H2B type 1-A-like	7e-65	HIST1H2BA	Histone H2B type 1-A	GO:0005634	nucleus	0.667867	0.959143
LOC101115661	LOC101115661	histone H2B type 1-A-like	7e-65	HIST1H2BA	Histone H2B type 1-A	GO:0000786	nucleosome	0.247197	1.7789
LOC101115661	LOC101115661	histone H2B type 1-A-like	7e-65	HIST1H2BA	Histone H2B type 1-A	GO:0019897	extrinsic component of plasma membrane	0.379742	2.17422
GAR1	GAR1	GAR1 ribonucleoprotein homolog (yeast)	9e-62	GAR1	H/ACA ribonucleoprotein complex subunit 1	GO:0015030	Cajal body	0.606611	1.08711
GAR1	GAR1	GAR1 ribonucleoprotein homolog (yeast)	9e-62	GAR1	H/ACA ribonucleoprotein complex subunit 1	GO:0031429	box H/ACA snoRNP complex	0.0425153	45.6585
GAR1	GAR1	GAR1 ribonucleoprotein homolog (yeast)	9e-62	GAR1	H/ACA ribonucleoprotein complex subunit 1	GO:0030529	ribonucleoprotein complex	0.44016	1.08476
GAR1	GAR1	GAR1 ribonucleoprotein homolog (yeast)	9e-62	GAR1	H/ACA ribonucleoprotein complex subunit 1	GO:0005730	nucleolus	0.997622	0.552204
GAR1	GAR1	GAR1 ribonucleoprotein homolog (yeast)	9e-62	GAR1	H/ACA ribonucleoprotein complex subunit 1	GO:0005634	nucleus	0.667867	0.959143
DNAJC8	DNAJC8	DnaJ (Hsp40) homolog, subfamily C, member 8	8e-143	DNAJC8	DnaJ homolog subfamily C member 8	GO:0005654	nucleoplasm	0.235035	1.17504
TMEM190	TMEM190	transmembrane protein 190	6e-57	TMEM190	Transmembrane protein 190	GO:0002079	inner acrosomal membrane	0.122187	9.13171
TMEM190	TMEM190	transmembrane protein 190	6e-57	TMEM190	Transmembrane protein 190	GO:0016020	membrane	0.958154	0.844012
TMEM190	TMEM190	transmembrane protein 190	6e-57	TMEM190	Transmembrane protein 190	GO:0016021	integral component of membrane	0.939445	0.844903
PRPS1	PRPS1	phosphoribosyl pyrophosphate synthetase 1	0	PRPS1	Ribose-phosphate pyrophosphokinase 1	GO:0005829	cytosol	0.930481	0.808554
LOC100125619	LOC100125619	Guanylin	1e-41	GUCA2A	Guanylin	GO:0005576	extracellular region	1.58747e-09	2.16619
LOC101114535	LOC101114535	c-C motif chemokine 3-like	1e-37	CCL3L3	chemokine (C-C motif) ligand 3-like 3	GO:0005576	extracellular region	1.58747e-09	2.16619
LOC101114535	LOC101114535	c-C motif chemokine 3-like	1e-37	CCL3L3	chemokine (C-C motif) ligand 3-like 3	GO:0005615	extracellular space	4.70655e-05	2.11483
CCNJL	CCNJL	cyclin J-like	0	CCNJL	Cyclin-J-like protein	GO:0005634	nucleus	0.667867	0.959143
TMPRSS4	TMPRSS4	transmembrane protease, serine 4	0	TMPRSS4	cDNA FLJ75629, highly similar to Homo sapiens transmembrane protease, serine 4 (TMPRSS4), transcript variant 2, mRNA	GO:0016020	membrane	0.958154	0.844012
TMPRSS4	TMPRSS4	transmembrane protease, serine 4	0	TMPRSS4	cDNA FLJ75629, highly similar to Homo sapiens transmembrane protease, serine 4 (TMPRSS4), transcript variant 2, mRNA	GO:0016021	integral component of membrane	0.939445	0.844903
LOC101113864	LOC101113864	diazepam-binding inhibitor-like 5-like	3e-21	DBI	Diazepam binding inhibitor, splice form 1A(2)	GO:0005739	mitochondrion	0.958618	0.718806
LOC101113864	LOC101113864	diazepam-binding inhibitor-like 5-like	3e-21	DBI	Diazepam binding inhibitor, splice form 1A(2)	GO:0005794	Golgi apparatus	0.823179	0.823067
LOC101113864	LOC101113864	diazepam-binding inhibitor-like 5-like	3e-21	DBI	Diazepam binding inhibitor, splice form 1A(2)	GO:0005783	endoplasmic reticulum	0.77826	0.861482
SLC26A3	SLC26A3	Solute carrier family 26 member 3	0	SLC26A3	cDNA FLJ60162, highly similar to Chloride anion exchanger	GO:0005886	plasma membrane	0.97339	0.791706
SLC26A3	SLC26A3	Solute carrier family 26 member 3	0	SLC26A3	cDNA FLJ60162, highly similar to Chloride anion exchanger	GO:0097225	sperm midpiece	0.122187	9.13171
SLC26A3	SLC26A3	Solute carrier family 26 member 3	0	SLC26A3	cDNA FLJ60162, highly similar to Chloride anion exchanger	GO:0031526	brush border membrane	0.212254	2.40308
SLC26A3	SLC26A3	Solute carrier family 26 member 3	0	SLC26A3	cDNA FLJ60162, highly similar to Chloride anion exchanger	GO:0016324	apical plasma membrane	0.260685	1.37172
SLC26A3	SLC26A3	Solute carrier family 26 member 3	0	SLC26A3	cDNA FLJ60162, highly similar to Chloride anion exchanger	GO:0016020	membrane	0.958154	0.844012
SLC26A3	SLC26A3	Solute carrier family 26 member 3	0	SLC26A3	cDNA FLJ60162, highly similar to Chloride anion exchanger	GO:0016021	integral component of membrane	0.939445	0.844903
KIF7	KIF7	kinesin family member 7	0	KIF7	KIF7 protein	GO:0005929	cilium	0.933731	0.452065
KIF7	KIF7	kinesin family member 7	0	KIF7	KIF7 protein	GO:0005871	kinesin complex	0.323564	1.7561
KIF7	KIF7	kinesin family member 7	0	KIF7	KIF7 protein	GO:0005874	microtubule	0.677961	0.878049
KIF7	KIF7	kinesin family member 7	0	KIF7	KIF7 protein	GO:0042995	cell projection	0.999366	0.250412
GLI1	GLI1	GLI family zinc finger 1	0	GLI1	Glioma-associated oncogene 1	GO:0005634	nucleus	0.667867	0.959143
GLI1	GLI1	GLI family zinc finger 1	0	GLI1	Glioma-associated oncogene 1	GO:0005829	cytosol	0.930481	0.808554
GLI1	GLI1	GLI family zinc finger 1	0	GLI1	Glioma-associated oncogene 1	GO:0005737	cytoplasm	0.68591	0.954671
GLI1	GLI1	GLI family zinc finger 1	0	GLI1	Glioma-associated oncogene 1	GO:0072372	primary cilium	0.443498	1.7561
GLI1	GLI1	GLI family zinc finger 1	0	GLI1	Glioma-associated oncogene 1	GO:0005929	cilium	0.933731	0.452065
MFAP3L	MFAP3L	microfibrillar-associated protein 3-like	0	MFAP3L	Microfibrillar-associated protein 3-like	GO:0005886	plasma membrane	0.97339	0.791706
MFAP3L	MFAP3L	microfibrillar-associated protein 3-like	0	MFAP3L	Microfibrillar-associated protein 3-like	GO:0016020	membrane	0.958154	0.844012
MFAP3L	MFAP3L	microfibrillar-associated protein 3-like	0	MFAP3L	Microfibrillar-associated protein 3-like	GO:0016021	integral component of membrane	0.939445	0.844903
CDH9	CDH9	cadherin 9, type 2 (T1-cadherin)	0	CDH9	cDNA FLJ57804, highly similar to Cadherin-9	GO:0005886	plasma membrane	0.97339	0.791706
CDH9	CDH9	cadherin 9, type 2 (T1-cadherin)	0	CDH9	cDNA FLJ57804, highly similar to Cadherin-9	GO:0016020	membrane	0.958154	0.844012
CDH9	CDH9	cadherin 9, type 2 (T1-cadherin)	0	CDH9	cDNA FLJ57804, highly similar to Cadherin-9	GO:0016021	integral component of membrane	0.939445	0.844903
CLPSL2	CLPSL2	colipase-like 2	3e-28	CLPSL2	Colipase-like protein 2	GO:0005576	extracellular region	1.58747e-09	2.16619
ASIC3	ASIC3	acid-sensing (proton-gated) ion channel 3	5e-110	ASIC3	Acid-sensing ion channel 3	GO:0005886	plasma membrane	0.97339	0.791706
ASIC3	ASIC3	acid-sensing (proton-gated) ion channel 3	5e-110	ASIC3	Acid-sensing ion channel 3	GO:0005737	cytoplasm	0.68591	0.954671
ASIC3	ASIC3	acid-sensing (proton-gated) ion channel 3	5e-110	ASIC3	Acid-sensing ion channel 3	GO:0016020	membrane	0.958154	0.844012
ASIC3	ASIC3	acid-sensing (proton-gated) ion channel 3	5e-110	ASIC3	Acid-sensing ion channel 3	GO:0005887	integral component of plasma membrane	0.969871	0.641873
ASIC3	ASIC3	acid-sensing (proton-gated) ion channel 3	5e-110	ASIC3	Acid-sensing ion channel 3	GO:0016021	integral component of membrane	0.939445	0.844903
SLC35G1	SLC35G1	solute carrier family 35, member G1	7e-137	SLC35G1	Uncharacterized protein	GO:0016020	membrane	0.958154	0.844012
SLC35G1	SLC35G1	solute carrier family 35, member G1	7e-137	SLC35G1	Uncharacterized protein	GO:0016021	integral component of membrane	0.939445	0.844903
JPH4	JPH4	junctophilin 4	3e-136	JPH4	Junctophilin-4	GO:0014701	junctional sarcoplasmic reticulum membrane	0.177548	5.70732
JPH4	JPH4	junctophilin 4	3e-136	JPH4	Junctophilin-4	GO:0005886	plasma membrane	0.97339	0.791706
JPH4	JPH4	junctophilin 4	3e-136	JPH4	Junctophilin-4	GO:0016020	membrane	0.958154	0.844012
JPH4	JPH4	junctophilin 4	3e-136	JPH4	Junctophilin-4	GO:0005783	endoplasmic reticulum	0.77826	0.861482
JPH4	JPH4	junctophilin 4	3e-136	JPH4	Junctophilin-4	GO:0043198	dendritic shaft	0.521874	1.38359
JPH4	JPH4	junctophilin 4	3e-136	JPH4	Junctophilin-4	GO:0005789	endoplasmic reticulum membrane	0.996764	0.421649
JPH4	JPH4	junctophilin 4	3e-136	JPH4	Junctophilin-4	GO:0016021	integral component of membrane	0.939445	0.844903
JPH4	JPH4	junctophilin 4	3e-136	JPH4	Junctophilin-4	GO:0005790	smooth endoplasmic reticulum	0.212496	4.56585
PAX5	PAX5	paired box 5	0	PAX5	B cell specific activator protein variant B delta 3/4	GO:0005634	nucleus	0.667867	0.959143
NRBP2	NRBP2	nuclear receptor binding protein 2	0	NRBP2	Nuclear receptor-binding protein 2	GO:0005737	cytoplasm	0.68591	0.954671
NECAB3	NECAB3	N-terminal EF-hand calcium binding protein 3	2e-167	NECAB3	Amyloid beta (A4) protein-binding, family A, member 2 binding protein, isoform CRA_d	GO:0000137	Golgi cis cisterna	0.102915	11.4146
NECAB3	NECAB3	N-terminal EF-hand calcium binding protein 3	2e-167	NECAB3	Amyloid beta (A4) protein-binding, family A, member 2 binding protein, isoform CRA_d	GO:0005737	cytoplasm	0.68591	0.954671
NECAB3	NECAB3	N-terminal EF-hand calcium binding protein 3	2e-167	NECAB3	Amyloid beta (A4) protein-binding, family A, member 2 binding protein, isoform CRA_d	GO:0005794	Golgi apparatus	0.823179	0.823067
NECAB3	NECAB3	N-terminal EF-hand calcium binding protein 3	2e-167	NECAB3	Amyloid beta (A4) protein-binding, family A, member 2 binding protein, isoform CRA_d	GO:0005783	endoplasmic reticulum	0.77826	0.861482
NECAB3	NECAB3	N-terminal EF-hand calcium binding protein 3	2e-167	NECAB3	Amyloid beta (A4) protein-binding, family A, member 2 binding protein, isoform CRA_d	GO:0005789	endoplasmic reticulum membrane	0.996764	0.421649
NECAB3	NECAB3	N-terminal EF-hand calcium binding protein 3	2e-167	NECAB3	Amyloid beta (A4) protein-binding, family A, member 2 binding protein, isoform CRA_d	GO:0005634	nucleus	0.667867	0.959143
CRNN	CRNN	cornulin	9e-166	CRNN	cDNA FLJ78643, highly similar to Homo sapiens cornulin (CRNN), mRNA	GO:0005737	cytoplasm	0.68591	0.954671
CRNN	CRNN	cornulin	9e-166	CRNN	cDNA FLJ78643, highly similar to Homo sapiens cornulin (CRNN), mRNA	GO:0016020	membrane	0.958154	0.844012
BPIFB6	BPIFB6	BPI fold containing family B, member 6	0	BPIFB6	BPI fold-containing family B member 6	GO:0005576	extracellular region	1.58747e-09	2.16619
AKAP7	AKAP7	A kinase (PRKA) anchor protein 7	3e-166	AKAP7	A-kinase anchor protein 7 isoform gamma	GO:0005886	plasma membrane	0.97339	0.791706
AKAP7	AKAP7	A kinase (PRKA) anchor protein 7	3e-166	AKAP7	A-kinase anchor protein 7 isoform gamma	GO:0005634	nucleus	0.667867	0.959143
AKAP7	AKAP7	A kinase (PRKA) anchor protein 7	3e-166	AKAP7	A-kinase anchor protein 7 isoform gamma	GO:0005829	cytosol	0.930481	0.808554
AKAP7	AKAP7	A kinase (PRKA) anchor protein 7	3e-166	AKAP7	A-kinase anchor protein 7 isoform gamma	GO:0005737	cytoplasm	0.68591	0.954671
AKAP7	AKAP7	A kinase (PRKA) anchor protein 7	3e-166	AKAP7	A-kinase anchor protein 7 isoform gamma	GO:0016324	apical plasma membrane	0.260685	1.37172
AKAP7	AKAP7	A kinase (PRKA) anchor protein 7	3e-166	AKAP7	A-kinase anchor protein 7 isoform gamma	GO:0030315	T-tubule	0.467121	1.63066
AKAP7	AKAP7	A kinase (PRKA) anchor protein 7	3e-166	AKAP7	A-kinase anchor protein 7 isoform gamma	GO:0016328	lateral plasma membrane	0.597993	1.11362
AKAP7	AKAP7	A kinase (PRKA) anchor protein 7	3e-166	AKAP7	A-kinase anchor protein 7 isoform gamma	GO:0043234	protein complex	0.936696	0.537159
AKAP7	AKAP7	A kinase (PRKA) anchor protein 7	3e-166	AKAP7	A-kinase anchor protein 7 isoform gamma	GO:0016529	sarcoplasmic reticulum	0.259966	2.07539
AKAP7	AKAP7	A kinase (PRKA) anchor protein 7	3e-166	AKAP7	A-kinase anchor protein 7 isoform gamma	GO:0016020	membrane	0.958154	0.844012
AKAP7	AKAP7	A kinase (PRKA) anchor protein 7	3e-166	AKAP7	A-kinase anchor protein 7 isoform gamma	GO:0070382	exocytic vesicle	0.141043	7.60976
LGI3	LGI3	leucine-rich repeat LGI family, member 3	0	LGI3	Leucine-rich repeat LGI family member 3	GO:0043005	neuron projection	0.48301	1.09756
LGI3	LGI3	leucine-rich repeat LGI family, member 3	0	LGI3	Leucine-rich repeat LGI family member 3	GO:0030054	cell junction	0.9256	0.655386
LGI3	LGI3	leucine-rich repeat LGI family, member 3	0	LGI3	Leucine-rich repeat LGI family member 3	GO:0045202	synapse	0.584482	0.968881
LGI3	LGI3	leucine-rich repeat LGI family, member 3	0	LGI3	Leucine-rich repeat LGI family member 3	GO:0005576	extracellular region	1.58747e-09	2.16619
LGI3	LGI3	leucine-rich repeat LGI family, member 3	0	LGI3	Leucine-rich repeat LGI family member 3	GO:0031410	cytoplasmic vesicle	0.930506	0.599456
LGI3	LGI3	leucine-rich repeat LGI family, member 3	0	LGI3	Leucine-rich repeat LGI family member 3	GO:0008021	synaptic vesicle	0.305328	1.57443
GCG	GCG	Glucagon	2e-93	GCG	Glucagon	GO:0005886	plasma membrane	0.97339	0.791706
GCG	GCG	Glucagon	2e-93	GCG	Glucagon	GO:0005615	extracellular space	4.70655e-05	2.11483
GCG	GCG	Glucagon	2e-93	GCG	Glucagon	GO:0005737	cytoplasm	0.68591	0.954671
GCG	GCG	Glucagon	2e-93	GCG	Glucagon	GO:0005576	extracellular region	1.58747e-09	2.16619
GCG	GCG	Glucagon	2e-93	GCG	Glucagon	GO:0005788	endoplasmic reticulum lumen	0.711953	0.815331
GCG	GCG	Glucagon	2e-93	GCG	Glucagon	GO:0034774	secretory granule lumen	0.212496	4.56585
LOC101109024	LOC101109024	uncharacterized LOC101109024	1e-102	PENK	Synenkephalin	GO:0005576	extracellular region	1.58747e-09	2.16619
TNP1	TNP1	Spermatid nuclear transition protein 1	5e-18	TNP1	Spermatid nuclear transition protein 1	GO:0005694	chromosome	0.329107	1.21937
TNP1	TNP1	Spermatid nuclear transition protein 1	5e-18	TNP1	Spermatid nuclear transition protein 1	GO:0005634	nucleus	0.667867	0.959143
TNP1	TNP1	Spermatid nuclear transition protein 1	5e-18	TNP1	Spermatid nuclear transition protein 1	GO:0001673	male germ cell nucleus	0.277991	3.26132
TNP1	TNP1	Spermatid nuclear transition protein 1	5e-18	TNP1	Spermatid nuclear transition protein 1	GO:0000786	nucleosome	0.247197	1.7789
C12H1orf95	C12H1orf95	chromosome 12 open reading frame, human C1orf95	1e-59	C1orf95	Uncharacterized membrane protein C1orf95	GO:0016020	membrane	0.958154	0.844012
C12H1orf95	C12H1orf95	chromosome 12 open reading frame, human C1orf95	1e-59	C1orf95	Uncharacterized membrane protein C1orf95	GO:0016021	integral component of membrane	0.939445	0.844903
KRT222	KRT222	keratin 222	6e-96	KRT222	Keratin-like protein KRT222	GO:0005882	intermediate filament	0.00230787	3.36825
PELP1	PELP1	proline, glutamate and leucine rich protein 1	0	PELP1	Proline-, glutamic acid- and leucine-rich protein 1	GO:0005737	cytoplasm	0.68591	0.954671
PELP1	PELP1	proline, glutamate and leucine rich protein 1	0	PELP1	Proline-, glutamic acid- and leucine-rich protein 1	GO:0071339	MLL1 complex	0.150433	3.0439
PELP1	PELP1	proline, glutamate and leucine rich protein 1	0	PELP1	Proline-, glutamic acid- and leucine-rich protein 1	GO:0005634	nucleus	0.667867	0.959143
PELP1	PELP1	proline, glutamate and leucine rich protein 1	0	PELP1	Proline-, glutamic acid- and leucine-rich protein 1	GO:0005654	nucleoplasm	0.235035	1.17504
TEAD3	TEAD3	TEA domain family member 3	0	TEAD3	Transcriptional enhancer factor TEF-5	GO:0005667	transcription factor complex	0.0866421	1.80826
TEAD3	TEAD3	TEA domain family member 3	0	TEAD3	Transcriptional enhancer factor TEF-5	GO:0005634	nucleus	0.667867	0.959143
TEAD3	TEAD3	TEA domain family member 3	0	TEAD3	Transcriptional enhancer factor TEF-5	GO:0005654	nucleoplasm	0.235035	1.17504
LOC101122026	LOC101122026	uncharacterized LOC101122026	1e-69	IZUMO4	Izumo sperm-egg fusion protein 4	GO:0005576	extracellular region	1.58747e-09	2.16619
LOC101120099	LOC101120099	density-regulated protein-like	3e-53	DENR	Density-regulated protein	GO:0005575	cellular_component	0.0449316	1.55566
NKAIN1	NKAIN1	Na+/K+ transporting ATPase interacting 1	5e-108	NKAIN1	Sodium/potassium-transporting ATPase subunit beta-1-interacting protein 1	GO:0005886	plasma membrane	0.97339	0.791706
NKAIN1	NKAIN1	Na+/K+ transporting ATPase interacting 1	5e-108	NKAIN1	Sodium/potassium-transporting ATPase subunit beta-1-interacting protein 1	GO:0016020	membrane	0.958154	0.844012
NKAIN1	NKAIN1	Na+/K+ transporting ATPase interacting 1	5e-108	NKAIN1	Sodium/potassium-transporting ATPase subunit beta-1-interacting protein 1	GO:0016021	integral component of membrane	0.939445	0.844903
PLA2G4B	PLA2G4B	phospholipase A2, group IVB (cytosolic)	0	PLA2G4B	Cytosolic phospholipase A2 beta	GO:0005743	mitochondrial inner membrane	0.923083	0.588383
PLA2G4B	PLA2G4B	phospholipase A2, group IVB (cytosolic)	0	PLA2G4B	Cytosolic phospholipase A2 beta	GO:0005829	cytosol	0.930481	0.808554
PLA2G4B	PLA2G4B	phospholipase A2, group IVB (cytosolic)	0	PLA2G4B	Cytosolic phospholipase A2 beta	GO:0005739	mitochondrion	0.958618	0.718806
PLA2G4B	PLA2G4B	phospholipase A2, group IVB (cytosolic)	0	PLA2G4B	Cytosolic phospholipase A2 beta	GO:0005737	cytoplasm	0.68591	0.954671
PLA2G4B	PLA2G4B	phospholipase A2, group IVB (cytosolic)	0	PLA2G4B	Cytosolic phospholipase A2 beta	GO:0031966	mitochondrial membrane	0.140072	1.87125
PLA2G4B	PLA2G4B	phospholipase A2, group IVB (cytosolic)	0	PLA2G4B	Cytosolic phospholipase A2 beta	GO:0005576	extracellular region	1.58747e-09	2.16619
PLA2G4B	PLA2G4B	phospholipase A2, group IVB (cytosolic)	0	PLA2G4B	Cytosolic phospholipase A2 beta	GO:0016020	membrane	0.958154	0.844012
PLA2G4B	PLA2G4B	phospholipase A2, group IVB (cytosolic)	0	PLA2G4B	Cytosolic phospholipase A2 beta	GO:0031901	early endosome membrane	0.107893	2.28293
PLA2G4B	PLA2G4B	phospholipase A2, group IVB (cytosolic)	0	PLA2G4B	Cytosolic phospholipase A2 beta	GO:0005768	endosome	0.891307	0.671449
CD19	CD19	CD19 molecule	0	CD19	B-lymphocyte antigen CD19	GO:0005886	plasma membrane	0.97339	0.791706
CD19	CD19	CD19 molecule	0	CD19	B-lymphocyte antigen CD19	GO:0016020	membrane	0.958154	0.844012
CD19	CD19	CD19 molecule	0	CD19	B-lymphocyte antigen CD19	GO:0005887	integral component of plasma membrane	0.969871	0.641873
CD19	CD19	CD19 molecule	0	CD19	B-lymphocyte antigen CD19	GO:0016021	integral component of membrane	0.939445	0.844903
CD19	CD19	CD19 molecule	0	CD19	B-lymphocyte antigen CD19	GO:0009897	external side of plasma membrane	0.558552	1.01463
CAMK2N1	CAMK2N1	calcium/calmodulin-dependent protein kinase II inhibitor 1	4e-17	CAMK2N1	CAMK2N1 protein	GO:0043005	neuron projection	0.48301	1.09756
CAMK2N1	CAMK2N1	calcium/calmodulin-dependent protein kinase II inhibitor 1	4e-17	CAMK2N1	CAMK2N1 protein	GO:0030054	cell junction	0.9256	0.655386
CAMK2N1	CAMK2N1	calcium/calmodulin-dependent protein kinase II inhibitor 1	4e-17	CAMK2N1	CAMK2N1 protein	GO:0005886	plasma membrane	0.97339	0.791706
CAMK2N1	CAMK2N1	calcium/calmodulin-dependent protein kinase II inhibitor 1	4e-17	CAMK2N1	CAMK2N1 protein	GO:0016020	membrane	0.958154	0.844012
CAMK2N1	CAMK2N1	calcium/calmodulin-dependent protein kinase II inhibitor 1	4e-17	CAMK2N1	CAMK2N1 protein	GO:0045211	postsynaptic membrane	0.575403	0.992577
CAMK2N1	CAMK2N1	calcium/calmodulin-dependent protein kinase II inhibitor 1	4e-17	CAMK2N1	CAMK2N1 protein	GO:0043025	neuronal cell body	0.179493	1.497
CAMK2N1	CAMK2N1	calcium/calmodulin-dependent protein kinase II inhibitor 1	4e-17	CAMK2N1	CAMK2N1 protein	GO:0014069	postsynaptic density	0.221748	1.69106
CAMK2N1	CAMK2N1	calcium/calmodulin-dependent protein kinase II inhibitor 1	4e-17	CAMK2N1	CAMK2N1 protein	GO:0045202	synapse	0.584482	0.968881
CAMK2N1	CAMK2N1	calcium/calmodulin-dependent protein kinase II inhibitor 1	4e-17	CAMK2N1	CAMK2N1 protein	GO:0030425	dendrite	0.254211	1.38359
GSTA1	GSTA1	Glutathione S-transferase	9e-106	GSTA1	Glutathione S-transferase A1	GO:0005737	cytoplasm	0.68591	0.954671
GSTA1	GSTA1	Glutathione S-transferase	9e-106	GSTA1	Glutathione S-transferase A1	GO:0005575	cellular_component	0.0449316	1.55566
GSTA1	GSTA1	Glutathione S-transferase	9e-106	GSTA1	Glutathione S-transferase A1	GO:0005829	cytosol	0.930481	0.808554
PLGF	PLGF	Placental growth factor	9e-48	PGF	Placenta growth factor	GO:0005615	extracellular space	4.70655e-05	2.11483
PLGF	PLGF	Placental growth factor	9e-48	PGF	Placenta growth factor	GO:0005576	extracellular region	1.58747e-09	2.16619
PLGF	PLGF	Placental growth factor	9e-48	PGF	Placenta growth factor	GO:0016020	membrane	0.958154	0.844012
CLEC14A	CLEC14A	C-type lectin domain family 14, member A	1e-157	CLEC14A	C-type lectin domain family 14 member A	GO:0016020	membrane	0.958154	0.844012
CLEC14A	CLEC14A	C-type lectin domain family 14, member A	1e-157	CLEC14A	C-type lectin domain family 14 member A	GO:0016021	integral component of membrane	0.939445	0.844903
FRAT2	FRAT2	frequently rearranged in advanced T-cell lymphomas 2	2e-71	FRAT2	GSK-3-binding protein FRAT2	GO:0005575	cellular_component	0.0449316	1.55566
ERF	ERF	Ets2 repressor factor	0	ERF	Ets2 repressor factor, isoform CRA_b	GO:0005634	nucleus	0.667867	0.959143
COLEC11	COLEC11	collectin sub-family member 11	1e-126	COLEC11	Collectin-11	GO:0005581	collagen	0.012695	2.95935
COLEC11	COLEC11	collectin sub-family member 11	1e-126	COLEC11	Collectin-11	GO:0005576	extracellular region	1.58747e-09	2.16619
P2RY1	P2RY1	purinergic receptor P2Y, G-protein coupled, 1	0	P2RY1	P2Y purinoceptor 1	GO:0045211	postsynaptic membrane	0.575403	0.992577
P2RY1	P2RY1	purinergic receptor P2Y, G-protein coupled, 1	0	P2RY1	P2Y purinoceptor 1	GO:0014069	postsynaptic density	0.221748	1.69106
P2RY1	P2RY1	purinergic receptor P2Y, G-protein coupled, 1	0	P2RY1	P2Y purinoceptor 1	GO:0005887	integral component of plasma membrane	0.969871	0.641873
P2RY1	P2RY1	purinergic receptor P2Y, G-protein coupled, 1	0	P2RY1	P2Y purinoceptor 1	GO:0005886	plasma membrane	0.97339	0.791706
P2RY1	P2RY1	purinergic receptor P2Y, G-protein coupled, 1	0	P2RY1	P2Y purinoceptor 1	GO:0030425	dendrite	0.254211	1.38359
P2RY1	P2RY1	purinergic receptor P2Y, G-protein coupled, 1	0	P2RY1	P2Y purinoceptor 1	GO:0016323	basolateral plasma membrane	0.830917	0.621205
P2RY1	P2RY1	purinergic receptor P2Y, G-protein coupled, 1	0	P2RY1	P2Y purinoceptor 1	GO:0016324	apical plasma membrane	0.260685	1.37172
P2RY1	P2RY1	purinergic receptor P2Y, G-protein coupled, 1	0	P2RY1	P2Y purinoceptor 1	GO:0097481	neuronal postsynaptic density	0.177548	5.70732
P2RY1	P2RY1	purinergic receptor P2Y, G-protein coupled, 1	0	P2RY1	P2Y purinoceptor 1	GO:0044297	cell body	0.173229	2.76718
P2RY1	P2RY1	purinergic receptor P2Y, G-protein coupled, 1	0	P2RY1	P2Y purinoceptor 1	GO:0016020	membrane	0.958154	0.844012
P2RY1	P2RY1	purinergic receptor P2Y, G-protein coupled, 1	0	P2RY1	P2Y purinoceptor 1	GO:0016021	integral component of membrane	0.939445	0.844903
TREM1	TREM1	triggering receptor expressed on myeloid cells 1	1e-53	TREM1	Triggering receptor expressed on myeloid cells 1	GO:0005886	plasma membrane	0.97339	0.791706
TREM1	TREM1	triggering receptor expressed on myeloid cells 1	1e-53	TREM1	Triggering receptor expressed on myeloid cells 1	GO:0016020	membrane	0.958154	0.844012
TREM1	TREM1	triggering receptor expressed on myeloid cells 1	1e-53	TREM1	Triggering receptor expressed on myeloid cells 1	GO:0005576	extracellular region	1.58747e-09	2.16619
TREM1	TREM1	triggering receptor expressed on myeloid cells 1	1e-53	TREM1	Triggering receptor expressed on myeloid cells 1	GO:0016021	integral component of membrane	0.939445	0.844903
IL27	IL27	interleukin 27	5e-89	IL27	Interleukin-27 subunit alpha	GO:0005576	extracellular region	1.58747e-09	2.16619
IL27	IL27	interleukin 27	5e-89	IL27	Interleukin-27 subunit alpha	GO:0005615	extracellular space	4.70655e-05	2.11483
P2RY13	P2RY13	purinergic receptor P2Y, G-protein coupled, 13	6e-154	P2RY13	Purinergic receptor P2Y G-protein coupled 13	GO:0005886	plasma membrane	0.97339	0.791706
P2RY13	P2RY13	purinergic receptor P2Y, G-protein coupled, 13	6e-154	P2RY13	Purinergic receptor P2Y G-protein coupled 13	GO:0016020	membrane	0.958154	0.844012
P2RY13	P2RY13	purinergic receptor P2Y, G-protein coupled, 13	6e-154	P2RY13	Purinergic receptor P2Y G-protein coupled 13	GO:0005783	endoplasmic reticulum	0.77826	0.861482
P2RY13	P2RY13	purinergic receptor P2Y, G-protein coupled, 13	6e-154	P2RY13	Purinergic receptor P2Y G-protein coupled 13	GO:0016021	integral component of membrane	0.939445	0.844903
LOC101112936	LOC101112936	interferon-activable protein 203-like	1e-88	IFI16	Interferon, gamma-inducible protein 16, isoform CRA_a	GO:0005634	nucleus	0.667867	0.959143
LOC101112936	LOC101112936	interferon-activable protein 203-like	1e-88	IFI16	Interferon, gamma-inducible protein 16, isoform CRA_a	GO:0005829	cytosol	0.930481	0.808554
LOC101112936	LOC101112936	interferon-activable protein 203-like	1e-88	IFI16	Interferon, gamma-inducible protein 16, isoform CRA_a	GO:0005737	cytoplasm	0.68591	0.954671
LOC101112936	LOC101112936	interferon-activable protein 203-like	1e-88	IFI16	Interferon, gamma-inducible protein 16, isoform CRA_a	GO:0005730	nucleolus	0.997622	0.552204
LOC101112936	LOC101112936	interferon-activable protein 203-like	1e-88	IFI16	Interferon, gamma-inducible protein 16, isoform CRA_a	GO:0016607	nuclear speck	0.884893	0.537159
LOC101112936	LOC101112936	interferon-activable protein 203-like	1e-88	IFI16	Interferon, gamma-inducible protein 16, isoform CRA_a	GO:0005654	nucleoplasm	0.235035	1.17504
KRTDAP	KRTDAP	keratinocyte differentiation-associated protein	1e-37	KRTDAP	Keratinocyte differentiation-associated protein	GO:0005576	extracellular region	1.58747e-09	2.16619
NAT10	NAT10	N-acetyltransferase 10 (GCN5-related)	0	NAT10	cDNA FLJ58528, highly similar to N-acetyltransferase 10 (EC 2.3.1.-)	GO:0005730	nucleolus	0.997622	0.552204
NAT10	NAT10	N-acetyltransferase 10 (GCN5-related)	0	NAT10	cDNA FLJ58528, highly similar to N-acetyltransferase 10 (EC 2.3.1.-)	GO:0005634	nucleus	0.667867	0.959143
HNRNPR	HNRNPR	heterogeneous nuclear ribonucleoprotein R	0	HNRNPR	cDNA, FLJ93632, highly similar to Homo sapiens heterogeneous nuclear ribonucleoprotein R (HNRPR), mRNA	GO:0005730	nucleolus	0.997622	0.552204
HNRNPR	HNRNPR	heterogeneous nuclear ribonucleoprotein R	0	HNRNPR	cDNA, FLJ93632, highly similar to Homo sapiens heterogeneous nuclear ribonucleoprotein R (HNRPR), mRNA	GO:0005634	nucleus	0.667867	0.959143
HNRNPR	HNRNPR	heterogeneous nuclear ribonucleoprotein R	0	HNRNPR	cDNA, FLJ93632, highly similar to Homo sapiens heterogeneous nuclear ribonucleoprotein R (HNRPR), mRNA	GO:0071013	catalytic step 2 spliceosome	0.635103	0.931807
HNRNPR	HNRNPR	heterogeneous nuclear ribonucleoprotein R	0	HNRNPR	cDNA, FLJ93632, highly similar to Homo sapiens heterogeneous nuclear ribonucleoprotein R (HNRPR), mRNA	GO:0019013	viral nucleocapsid	0.110382	2.6858
HNRNPR	HNRNPR	heterogeneous nuclear ribonucleoprotein R	0	HNRNPR	cDNA, FLJ93632, highly similar to Homo sapiens heterogeneous nuclear ribonucleoprotein R (HNRPR), mRNA	GO:0005737	cytoplasm	0.68591	0.954671
HNRNPR	HNRNPR	heterogeneous nuclear ribonucleoprotein R	0	HNRNPR	cDNA, FLJ93632, highly similar to Homo sapiens heterogeneous nuclear ribonucleoprotein R (HNRPR), mRNA	GO:0030529	ribonucleoprotein complex	0.44016	1.08476
HNRNPR	HNRNPR	heterogeneous nuclear ribonucleoprotein R	0	HNRNPR	cDNA, FLJ93632, highly similar to Homo sapiens heterogeneous nuclear ribonucleoprotein R (HNRPR), mRNA	GO:0005681	spliceosomal complex	0.510408	1.08068
HNRNPR	HNRNPR	heterogeneous nuclear ribonucleoprotein R	0	HNRNPR	cDNA, FLJ93632, highly similar to Homo sapiens heterogeneous nuclear ribonucleoprotein R (HNRPR), mRNA	GO:0005654	nucleoplasm	0.235035	1.17504
DIRAS2	DIRAS2	DIRAS family, GTP-binding RAS-like 2	3e-112	DIRAS2	GTP-binding protein Di-Ras2	GO:0005886	plasma membrane	0.97339	0.791706
DIRAS2	DIRAS2	DIRAS family, GTP-binding RAS-like 2	3e-112	DIRAS2	GTP-binding protein Di-Ras2	GO:0016020	membrane	0.958154	0.844012
NPM2	NPM2	nucleophosmin/nucleoplasmin 2	6e-49	NPM2	Nucleoplasmin-2	GO:0000790	nuclear chromatin	0.607348	0.981904
NPM2	NPM2	nucleophosmin/nucleoplasmin 2	6e-49	NPM2	Nucleoplasmin-2	GO:0005730	nucleolus	0.997622	0.552204
NPM2	NPM2	nucleophosmin/nucleoplasmin 2	6e-49	NPM2	Nucleoplasmin-2	GO:0005634	nucleus	0.667867	0.959143
NPM2	NPM2	nucleophosmin/nucleoplasmin 2	6e-49	NPM2	Nucleoplasmin-2	GO:0000789	cytoplasmic chromatin	0.0425153	45.6585
LOC101111233	LOC101111233	ribosome production factor 2 homolog	8e-165	RPF2	Ribosome production factor 2 homolog	GO:0005730	nucleolus	0.997622	0.552204
LOC101111233	LOC101111233	ribosome production factor 2 homolog	8e-165	RPF2	Ribosome production factor 2 homolog	GO:0005634	nucleus	0.667867	0.959143
LOC101104190	LOC101104190	pregnancy-associated glycoprotein 1-like	5e-100	PGA3	cDNA FLJ60006, highly similar to Pepsin A (EC 3.4.23.1)	GO:0005576	extracellular region	1.58747e-09	2.16619
NASP	NASP	nuclear autoantigenic sperm protein (histone-binding)	0	NASP	cDNA FLJ53176, highly similar to Nuclear autoantigenic sperm protein	GO:0005737	cytoplasm	0.68591	0.954671
NASP	NASP	nuclear autoantigenic sperm protein (histone-binding)	0	NASP	cDNA FLJ53176, highly similar to Nuclear autoantigenic sperm protein	GO:0005634	nucleus	0.667867	0.959143
LOC101118958	LOC101118958	HIG1 domain family member 1A-like	1e-45	HIGD1A	cDNA, FLJ92076, Homo sapiens likely ortholog of mouse hypoxia induced gene 1(HIG1), mRNA	GO:0005739	mitochondrion	0.958618	0.718806
LOC101118958	LOC101118958	HIG1 domain family member 1A-like	1e-45	HIGD1A	cDNA, FLJ92076, Homo sapiens likely ortholog of mouse hypoxia induced gene 1(HIG1), mRNA	GO:0043234	protein complex	0.936696	0.537159
LOC101118958	LOC101118958	HIG1 domain family member 1A-like	1e-45	HIGD1A	cDNA, FLJ92076, Homo sapiens likely ortholog of mouse hypoxia induced gene 1(HIG1), mRNA	GO:0031966	mitochondrial membrane	0.140072	1.87125
LOC101118958	LOC101118958	HIG1 domain family member 1A-like	1e-45	HIGD1A	cDNA, FLJ92076, Homo sapiens likely ortholog of mouse hypoxia induced gene 1(HIG1), mRNA	GO:0016020	membrane	0.958154	0.844012
LOC101118958	LOC101118958	HIG1 domain family member 1A-like	1e-45	HIGD1A	cDNA, FLJ92076, Homo sapiens likely ortholog of mouse hypoxia induced gene 1(HIG1), mRNA	GO:0070469	respiratory chain	0.507891	1.18594
LOC101118958	LOC101118958	HIG1 domain family member 1A-like	1e-45	HIGD1A	cDNA, FLJ92076, Homo sapiens likely ortholog of mouse hypoxia induced gene 1(HIG1), mRNA	GO:0005743	mitochondrial inner membrane	0.923083	0.588383
LOC101118958	LOC101118958	HIG1 domain family member 1A-like	1e-45	HIGD1A	cDNA, FLJ92076, Homo sapiens likely ortholog of mouse hypoxia induced gene 1(HIG1), mRNA	GO:0016021	integral component of membrane	0.939445	0.844903
CDH7	CDH7	cadherin 7, type 2	0	CDH7	Cadherin-7	GO:0005886	plasma membrane	0.97339	0.791706
CDH7	CDH7	cadherin 7, type 2	0	CDH7	Cadherin-7	GO:0016020	membrane	0.958154	0.844012
CDH7	CDH7	cadherin 7, type 2	0	CDH7	Cadherin-7	GO:0016021	integral component of membrane	0.939445	0.844903
Bst-2B	BST-2B	Bone marrow stromal cell antigen 2B	4e-16	BST2	cDNA FLJ59809, highly similar to Bone marrow stromal antigen 2	GO:0005886	plasma membrane	0.97339	0.791706
Bst-2B	BST-2B	Bone marrow stromal cell antigen 2B	4e-16	BST2	cDNA FLJ59809, highly similar to Bone marrow stromal antigen 2	GO:0031225	anchored component of membrane	0.0708858	2.14024
Bst-2B	BST-2B	Bone marrow stromal cell antigen 2B	4e-16	BST2	cDNA FLJ59809, highly similar to Bone marrow stromal antigen 2	GO:0005622	intracellular	0.922265	0.733143
Bst-2B	BST-2B	Bone marrow stromal cell antigen 2B	4e-16	BST2	cDNA FLJ59809, highly similar to Bone marrow stromal antigen 2	GO:0005737	cytoplasm	0.68591	0.954671
Bst-2B	BST-2B	Bone marrow stromal cell antigen 2B	4e-16	BST2	cDNA FLJ59809, highly similar to Bone marrow stromal antigen 2	GO:0016324	apical plasma membrane	0.260685	1.37172
Bst-2B	BST-2B	Bone marrow stromal cell antigen 2B	4e-16	BST2	cDNA FLJ59809, highly similar to Bone marrow stromal antigen 2	GO:0005794	Golgi apparatus	0.823179	0.823067
Bst-2B	BST-2B	Bone marrow stromal cell antigen 2B	4e-16	BST2	cDNA FLJ59809, highly similar to Bone marrow stromal antigen 2	GO:0009986	cell surface	0.661055	0.901897
Bst-2B	BST-2B	Bone marrow stromal cell antigen 2B	4e-16	BST2	cDNA FLJ59809, highly similar to Bone marrow stromal antigen 2	GO:0005770	late endosome	0.601607	0.992577
Bst-2B	BST-2B	Bone marrow stromal cell antigen 2B	4e-16	BST2	cDNA FLJ59809, highly similar to Bone marrow stromal antigen 2	GO:0016020	membrane	0.958154	0.844012
Bst-2B	BST-2B	Bone marrow stromal cell antigen 2B	4e-16	BST2	cDNA FLJ59809, highly similar to Bone marrow stromal antigen 2	GO:0005887	integral component of plasma membrane	0.969871	0.641873
Bst-2B	BST-2B	Bone marrow stromal cell antigen 2B	4e-16	BST2	cDNA FLJ59809, highly similar to Bone marrow stromal antigen 2	GO:0045121	membrane raft	0.369227	1.31391
Bst-2B	BST-2B	Bone marrow stromal cell antigen 2B	4e-16	BST2	cDNA FLJ59809, highly similar to Bone marrow stromal antigen 2	GO:0016021	integral component of membrane	0.939445	0.844903
Bst-2B	BST-2B	Bone marrow stromal cell antigen 2B	4e-16	BST2	cDNA FLJ59809, highly similar to Bone marrow stromal antigen 2	GO:0005768	endosome	0.891307	0.671449
LOC101118963	LOC101118963	zinc finger protein 134-like	5e-166	ZNF134	Zinc finger protein 134	GO:0005730	nucleolus	0.997622	0.552204
LOC101118963	LOC101118963	zinc finger protein 134-like	5e-166	ZNF134	Zinc finger protein 134	GO:0005634	nucleus	0.667867	0.959143
LOC101116249	LOC101116249	chymotrypsinogen B-like	1e-124	CTRB1	Chymotrypsin B chain A	GO:0005576	extracellular region	1.58747e-09	2.16619
LOC101116249	LOC101116249	chymotrypsinogen B-like	1e-124	CTRB1	Chymotrypsin B chain A	GO:0005615	extracellular space	4.70655e-05	2.11483
C15H11orf94	C15H11orf94	chromosome 15 open reading frame, human C11orf94	2e-37	C11orf94	Uncharacterized protein C11orf94	GO:0005576	extracellular region	1.58747e-09	2.16619
RSAD2	RSAD2	radical S-adenosyl methionine domain containing 2	2e-177	RSAD2	cDNA, FLJ93063, highly similar to Homo sapiens viperin (cig5), mRNA	GO:0005783	endoplasmic reticulum	0.77826	0.861482
RSAD2	RSAD2	radical S-adenosyl methionine domain containing 2	2e-177	RSAD2	cDNA, FLJ93063, highly similar to Homo sapiens viperin (cig5), mRNA	GO:0005743	mitochondrial inner membrane	0.923083	0.588383
RSAD2	RSAD2	radical S-adenosyl methionine domain containing 2	2e-177	RSAD2	cDNA, FLJ93063, highly similar to Homo sapiens viperin (cig5), mRNA	GO:0005741	mitochondrial outer membrane	0.773638	0.707884
RSAD2	RSAD2	radical S-adenosyl methionine domain containing 2	2e-177	RSAD2	cDNA, FLJ93063, highly similar to Homo sapiens viperin (cig5), mRNA	GO:0005739	mitochondrion	0.958618	0.718806
RSAD2	RSAD2	radical S-adenosyl methionine domain containing 2	2e-177	RSAD2	cDNA, FLJ93063, highly similar to Homo sapiens viperin (cig5), mRNA	GO:0005811	lipid particle	0.378016	1.54775
RSAD2	RSAD2	radical S-adenosyl methionine domain containing 2	2e-177	RSAD2	cDNA, FLJ93063, highly similar to Homo sapiens viperin (cig5), mRNA	GO:0005794	Golgi apparatus	0.823179	0.823067
RSAD2	RSAD2	radical S-adenosyl methionine domain containing 2	2e-177	RSAD2	cDNA, FLJ93063, highly similar to Homo sapiens viperin (cig5), mRNA	GO:0016020	membrane	0.958154	0.844012
RSAD2	RSAD2	radical S-adenosyl methionine domain containing 2	2e-177	RSAD2	cDNA, FLJ93063, highly similar to Homo sapiens viperin (cig5), mRNA	GO:0005789	endoplasmic reticulum membrane	0.996764	0.421649
IL21	IL21	Interleukin	2e-71	IL21	Interleukin-21	GO:0005576	extracellular region	1.58747e-09	2.16619
IL21	IL21	Interleukin	2e-71	IL21	Interleukin-21	GO:0005615	extracellular space	4.70655e-05	2.11483
SNRNP35	SNRNP35	small nuclear ribonucleoprotein 35kDa (U11/U12)	1e-112	SNRNP35	U11/U12 small nuclear ribonucleoprotein 35 kDa protein	GO:0005634	nucleus	0.667867	0.959143
SNRNP35	SNRNP35	small nuclear ribonucleoprotein 35kDa (U11/U12)	1e-112	SNRNP35	U11/U12 small nuclear ribonucleoprotein 35 kDa protein	GO:0005681	spliceosomal complex	0.510408	1.08068
SNRNP35	SNRNP35	small nuclear ribonucleoprotein 35kDa (U11/U12)	1e-112	SNRNP35	U11/U12 small nuclear ribonucleoprotein 35 kDa protein	GO:0005689	U12-type spliceosomal complex	0.157966	2.94571
CDC26	CDC26	cell division cycle 26 homolog (S. cerevisiae)	1e-40	CDC26	Anaphase-promoting complex subunit CDC26	GO:0005634	nucleus	0.667867	0.959143
CDC26	CDC26	cell division cycle 26 homolog (S. cerevisiae)	1e-40	CDC26	Anaphase-promoting complex subunit CDC26	GO:0005829	cytosol	0.930481	0.808554
CDC26	CDC26	cell division cycle 26 homolog (S. cerevisiae)	1e-40	CDC26	Anaphase-promoting complex subunit CDC26	GO:0005680	anaphase-promoting complex	0.455438	1.69106
CDC26	CDC26	cell division cycle 26 homolog (S. cerevisiae)	1e-40	CDC26	Anaphase-promoting complex subunit CDC26	GO:0005654	nucleoplasm	0.235035	1.17504
ACAP1	ACAP1	ArfGAP with coiled-coil, ankyrin repeat and PH domains 1	0	ACAP1	Arf-GAP with coiled-coil, ANK repeat and PH domain-containing protein 1	GO:0016020	membrane	0.958154	0.844012
ACAP1	ACAP1	ArfGAP with coiled-coil, ankyrin repeat and PH domains 1	0	ACAP1	Arf-GAP with coiled-coil, ANK repeat and PH domain-containing protein 1	GO:0055038	recycling endosome membrane	0.580186	1.17073
ACAP1	ACAP1	ArfGAP with coiled-coil, ankyrin repeat and PH domains 1	0	ACAP1	Arf-GAP with coiled-coil, ANK repeat and PH domain-containing protein 1	GO:0005768	endosome	0.891307	0.671449
TMEM252	TMEM252	transmembrane protein 252	8e-64	TMEM252	Transmembrane protein 252	GO:0016020	membrane	0.958154	0.844012
TMEM252	TMEM252	transmembrane protein 252	8e-64	TMEM252	Transmembrane protein 252	GO:0016021	integral component of membrane	0.939445	0.844903
SELL	SELL	selectin L	2e-180	SELL	cDNA FLJ57560, highly similar to L-selectin	GO:0005886	plasma membrane	0.97339	0.791706
SELL	SELL	selectin L	2e-180	SELL	cDNA FLJ57560, highly similar to L-selectin	GO:0016020	membrane	0.958154	0.844012
SELL	SELL	selectin L	2e-180	SELL	cDNA FLJ57560, highly similar to L-selectin	GO:0005887	integral component of plasma membrane	0.969871	0.641873
SELL	SELL	selectin L	2e-180	SELL	cDNA FLJ57560, highly similar to L-selectin	GO:0016021	integral component of membrane	0.939445	0.844903
SELL	SELL	selectin L	2e-180	SELL	cDNA FLJ57560, highly similar to L-selectin	GO:0009897	external side of plasma membrane	0.558552	1.01463
LOC101111988	LOC101111988	agouti-signaling protein-like	9e-42	ASIP	Agouti-signaling protein	GO:0005576	extracellular region	1.58747e-09	2.16619
LOC101111988	LOC101111988	agouti-signaling protein-like	9e-42	ASIP	Agouti-signaling protein	GO:0005615	extracellular space	4.70655e-05	2.11483
TMEM44	TMEM44	transmembrane protein 44	4e-176	TMEM44	Transmembrane protein 44	GO:0016020	membrane	0.958154	0.844012
TMEM44	TMEM44	transmembrane protein 44	4e-176	TMEM44	Transmembrane protein 44	GO:0016021	integral component of membrane	0.939445	0.844903
LOC101122563	LOC101122563	pregnancy-associated glycoprotein-like	9e-92	PGA4	cDNA FLJ58952, highly similar to Pepsin A (EC 3.4.23.1)	GO:0005576	extracellular region	1.58747e-09	2.16619
SHISA6	SHISA6	shisa homolog 6 (Xenopus laevis)	3e-128	SHISA6	Protein shisa-6 homolog	GO:0016020	membrane	0.958154	0.844012
SHISA6	SHISA6	shisa homolog 6 (Xenopus laevis)	3e-128	SHISA6	Protein shisa-6 homolog	GO:0032281	alpha-amino-3-hydroxy-5-methyl-4-isoxazolepropionic acid selective glutamate receptor complex	0.443498	1.7561
SHISA6	SHISA6	shisa homolog 6 (Xenopus laevis)	3e-128	SHISA6	Protein shisa-6 homolog	GO:0016021	integral component of membrane	0.939445	0.844903
LOC101106847	LOC101106847	putative MAGE domain-containing protein MAGEA13P-like	4e-80	MAGEA10	Melanoma-associated antigen 10	GO:0005634	nucleus	0.667867	0.959143
NR1H4	NR1H4	nuclear receptor subfamily 1, group H, member 4	0	NR1H4	cDNA, FLJ93416, highly similar to Homo sapiens nuclear receptor subfamily 1, group H, member 4 (NR1H4), mRNA	GO:0005634	nucleus	0.667867	0.959143
NR1H4	NR1H4	nuclear receptor subfamily 1, group H, member 4	0	NR1H4	cDNA, FLJ93416, highly similar to Homo sapiens nuclear receptor subfamily 1, group H, member 4 (NR1H4), mRNA	GO:0005719	nuclear euchromatin	0.277991	3.26132
NR1H4	NR1H4	nuclear receptor subfamily 1, group H, member 4	0	NR1H4	cDNA, FLJ93416, highly similar to Homo sapiens nuclear receptor subfamily 1, group H, member 4 (NR1H4), mRNA	GO:0005654	nucleoplasm	0.235035	1.17504
LOC101119481	LOC101119481	thymosin beta-4-like	3e-14	TMSB4X	Thymosin, beta 4, X-linked, isoform CRA_a	GO:0005737	cytoplasm	0.68591	0.954671
LOC101119481	LOC101119481	thymosin beta-4-like	3e-14	TMSB4X	Thymosin, beta 4, X-linked, isoform CRA_a	GO:0005576	extracellular region	1.58747e-09	2.16619
LOC101119481	LOC101119481	thymosin beta-4-like	3e-14	TMSB4X	Thymosin, beta 4, X-linked, isoform CRA_a	GO:0031093	platelet alpha granule lumen	0.315669	1.79053
LOC101119481	LOC101119481	thymosin beta-4-like	3e-14	TMSB4X	Thymosin, beta 4, X-linked, isoform CRA_a	GO:0005856	cytoskeleton	0.693868	0.910687
RAB35	RAB35	RAB35, member RAS oncogene family	3e-72	RAB35	cDNA FLJ57794, moderately similar to Ras-related protein Rab-35	GO:0031253	cell projection membrane	0.159494	6.52265
RAB35	RAB35	RAB35, member RAS oncogene family	3e-72	RAB35	cDNA FLJ57794, moderately similar to Ras-related protein Rab-35	GO:0042470	melanosome	0.629678	0.941413
RAB35	RAB35	RAB35, member RAS oncogene family	3e-72	RAB35	cDNA FLJ57794, moderately similar to Ras-related protein Rab-35	GO:0005886	plasma membrane	0.97339	0.791706
RAB35	RAB35	RAB35, member RAS oncogene family	3e-72	RAB35	cDNA FLJ57794, moderately similar to Ras-related protein Rab-35	GO:0030136	clathrin-coated vesicle	0.275927	1.98515
RAB35	RAB35	RAB35, member RAS oncogene family	3e-72	RAB35	cDNA FLJ57794, moderately similar to Ras-related protein Rab-35	GO:0031410	cytoplasmic vesicle	0.930506	0.599456
RAB35	RAB35	RAB35, member RAS oncogene family	3e-72	RAB35	cDNA FLJ57794, moderately similar to Ras-related protein Rab-35	GO:0045171	intercellular bridge	0.0150673	13.0453
RAB35	RAB35	RAB35, member RAS oncogene family	3e-72	RAB35	cDNA FLJ57794, moderately similar to Ras-related protein Rab-35	GO:0005739	mitochondrion	0.958618	0.718806
RAB35	RAB35	RAB35, member RAS oncogene family	3e-72	RAB35	cDNA FLJ57794, moderately similar to Ras-related protein Rab-35	GO:0005905	coated pit	0.727782	0.773874
RAB35	RAB35	RAB35, member RAS oncogene family	3e-72	RAB35	cDNA FLJ57794, moderately similar to Ras-related protein Rab-35	GO:0045334	clathrin-coated endocytic vesicle	0.122187	9.13171
RAB35	RAB35	RAB35, member RAS oncogene family	3e-72	RAB35	cDNA FLJ57794, moderately similar to Ras-related protein Rab-35	GO:0016020	membrane	0.958154	0.844012
RAB35	RAB35	RAB35, member RAS oncogene family	3e-72	RAB35	cDNA FLJ57794, moderately similar to Ras-related protein Rab-35	GO:0010008	endosome membrane	0.984863	0.236573
RAB35	RAB35	RAB35, member RAS oncogene family	3e-72	RAB35	cDNA FLJ57794, moderately similar to Ras-related protein Rab-35	GO:0005768	endosome	0.891307	0.671449
EGR1	EGR1	Early growth response factor 1	0	EGR1	Early growth response protein 1	GO:0005654	nucleoplasm	0.235035	1.17504
EGR1	EGR1	Early growth response factor 1	0	EGR1	Early growth response protein 1	GO:0005634	nucleus	0.667867	0.959143
EGR1	EGR1	Early growth response factor 1	0	EGR1	Early growth response protein 1	GO:0005737	cytoplasm	0.68591	0.954671
RND1	RND1	Rho family GTPase 1	3e-133	RND1	Rho-related GTP-binding protein Rho6	GO:0005886	plasma membrane	0.97339	0.791706
RND1	RND1	Rho family GTPase 1	3e-133	RND1	Rho-related GTP-binding protein Rho6	GO:0005829	cytosol	0.930481	0.808554
RND1	RND1	Rho family GTPase 1	3e-133	RND1	Rho-related GTP-binding protein Rho6	GO:0005622	intracellular	0.922265	0.733143
RND1	RND1	Rho family GTPase 1	3e-133	RND1	Rho-related GTP-binding protein Rho6	GO:0005737	cytoplasm	0.68591	0.954671
RND1	RND1	Rho family GTPase 1	3e-133	RND1	Rho-related GTP-binding protein Rho6	GO:0005912	adherens junction	0.347095	1.66031
RND1	RND1	Rho family GTPase 1	3e-133	RND1	Rho-related GTP-binding protein Rho6	GO:0016020	membrane	0.958154	0.844012
RND1	RND1	Rho family GTPase 1	3e-133	RND1	Rho-related GTP-binding protein Rho6	GO:0005856	cytoskeleton	0.693868	0.910687
TLE2	TLE2	transducin-like enhancer of split 2 (E(sp1) homolog, Drosophila)	0	TLE2	Transducin-like enhancer protein 2	GO:0005634	nucleus	0.667867	0.959143
TLE2	TLE2	transducin-like enhancer of split 2 (E(sp1) homolog, Drosophila)	0	TLE2	Transducin-like enhancer protein 2	GO:0005654	nucleoplasm	0.235035	1.17504
LIPN	LIPN	lipase, family member N	0	LIPN	Lipase member N	GO:0005576	extracellular region	1.58747e-09	2.16619
TMEM233	TMEM233	transmembrane protein 233	6e-44	TMEM233	Transmembrane protein 233	GO:0016020	membrane	0.958154	0.844012
TMEM233	TMEM233	transmembrane protein 233	6e-44	TMEM233	Transmembrane protein 233	GO:0016021	integral component of membrane	0.939445	0.844903
CRH	CRH	Corticoliberin	1e-65	CRH	Corticoliberin	GO:0005615	extracellular space	4.70655e-05	2.11483
CRH	CRH	Corticoliberin	1e-65	CRH	Corticoliberin	GO:0043025	neuronal cell body	0.179493	1.497
CRH	CRH	Corticoliberin	1e-65	CRH	Corticoliberin	GO:0005737	cytoplasm	0.68591	0.954671
CRH	CRH	Corticoliberin	1e-65	CRH	Corticoliberin	GO:0043196	varicosity	0.159494	6.52265
CRH	CRH	Corticoliberin	1e-65	CRH	Corticoliberin	GO:0043204	perikaryon	0.267947	2.02927
CRH	CRH	Corticoliberin	1e-65	CRH	Corticoliberin	GO:0005576	extracellular region	1.58747e-09	2.16619
LOC101115006	LOC101115006	retinoblastoma-binding protein 5-like	0	RBBP5	Retinoblastoma-binding protein 5	GO:0005634	nucleus	0.667867	0.959143
LOC101115006	LOC101115006	retinoblastoma-binding protein 5-like	0	RBBP5	Retinoblastoma-binding protein 5	GO:0035097	histone methyltransferase complex	0.379742	2.17422
LOC101115006	LOC101115006	retinoblastoma-binding protein 5-like	0	RBBP5	Retinoblastoma-binding protein 5	GO:0071339	MLL1 complex	0.150433	3.0439
LOC101115006	LOC101115006	retinoblastoma-binding protein 5-like	0	RBBP5	Retinoblastoma-binding protein 5	GO:0048188	Set1C/COMPASS complex	0.229408	4.15078
XPC	XPC	xeroderma pigmentosum, complementation group C	1e-119	XPC	cDNA FLJ76216, highly similar to Homo sapiens xeroderma pigmentosum, complementation group C (XPC), mRNA	GO:0071942	XPC complex	0.0832183	15.2195
XPC	XPC	xeroderma pigmentosum, complementation group C	1e-119	XPC	cDNA FLJ76216, highly similar to Homo sapiens xeroderma pigmentosum, complementation group C (XPC), mRNA	GO:0005634	nucleus	0.667867	0.959143
XPC	XPC	xeroderma pigmentosum, complementation group C	1e-119	XPC	cDNA FLJ76216, highly similar to Homo sapiens xeroderma pigmentosum, complementation group C (XPC), mRNA	GO:0005737	cytoplasm	0.68591	0.954671
XPC	XPC	xeroderma pigmentosum, complementation group C	1e-119	XPC	cDNA FLJ76216, highly similar to Homo sapiens xeroderma pigmentosum, complementation group C (XPC), mRNA	GO:0005654	nucleoplasm	0.235035	1.17504
ADAM33	ADAM33	ADAM metallopeptidase domain 33	0	ADAM33	Disintegrin and metalloproteinase domain-containing protein 33	GO:0016020	membrane	0.958154	0.844012
ADAM33	ADAM33	ADAM metallopeptidase domain 33	0	ADAM33	Disintegrin and metalloproteinase domain-containing protein 33	GO:0005576	extracellular region	1.58747e-09	2.16619
ADAM33	ADAM33	ADAM metallopeptidase domain 33	0	ADAM33	Disintegrin and metalloproteinase domain-containing protein 33	GO:0016021	integral component of membrane	0.939445	0.844903
RSPO2	RSPO2	R-spondin 2	1e-131	RSPO2	cDNA FLJ41031 fis, clone DFNES2000146, highly similar to R-spondin-2	GO:0009986	cell surface	0.661055	0.901897
RSPO2	RSPO2	R-spondin 2	1e-131	RSPO2	cDNA FLJ41031 fis, clone DFNES2000146, highly similar to R-spondin-2	GO:0005576	extracellular region	1.58747e-09	2.16619
MKX	MKX	mohawk homeobox	0	MKX	Homeobox protein Mohawk	GO:0005634	nucleus	0.667867	0.959143
CARD11	CARD11	caspase recruitment domain family, member 11	0	CARD11	Caspase recruitment domain-containing protein 11	GO:0005886	plasma membrane	0.97339	0.791706
CARD11	CARD11	caspase recruitment domain family, member 11	0	CARD11	Caspase recruitment domain-containing protein 11	GO:0005829	cytosol	0.930481	0.808554
CARD11	CARD11	caspase recruitment domain family, member 11	0	CARD11	Caspase recruitment domain-containing protein 11	GO:0005622	intracellular	0.922265	0.733143
CARD11	CARD11	caspase recruitment domain family, member 11	0	CARD11	Caspase recruitment domain-containing protein 11	GO:0005737	cytoplasm	0.68591	0.954671
CARD11	CARD11	caspase recruitment domain family, member 11	0	CARD11	Caspase recruitment domain-containing protein 11	GO:0042101	T cell receptor complex	0.262148	3.5122
CARD11	CARD11	caspase recruitment domain family, member 11	0	CARD11	Caspase recruitment domain-containing protein 11	GO:0016020	membrane	0.958154	0.844012
CARD11	CARD11	caspase recruitment domain family, member 11	0	CARD11	Caspase recruitment domain-containing protein 11	GO:0045121	membrane raft	0.369227	1.31391
RLN3	RLN3	relaxin 3	8e-47	RLN3	Relaxin 3	GO:0005576	extracellular region	1.58747e-09	2.16619
SNCA	SNCA	Alpha-synuclein	2e-68	SNCA	Alpha-synuclein	GO:0030054	cell junction	0.9256	0.655386
SNCA	SNCA	Alpha-synuclein	2e-68	SNCA	Alpha-synuclein	GO:0005791	rough endoplasmic reticulum	0.0513216	3.80488
SNCA	SNCA	Alpha-synuclein	2e-68	SNCA	Alpha-synuclein	GO:0005794	Golgi apparatus	0.823179	0.823067
SNCA	SNCA	Alpha-synuclein	2e-68	SNCA	Alpha-synuclein	GO:0030424	axon	0.916893	0.483159
SNCA	SNCA	Alpha-synuclein	2e-68	SNCA	Alpha-synuclein	GO:0048471	perinuclear region of cytoplasm	0.605806	0.95122
SNCA	SNCA	Alpha-synuclein	2e-68	SNCA	Alpha-synuclein	GO:0005634	nucleus	0.667867	0.959143
SNCA	SNCA	Alpha-synuclein	2e-68	SNCA	Alpha-synuclein	GO:0005829	cytosol	0.930481	0.808554
SNCA	SNCA	Alpha-synuclein	2e-68	SNCA	Alpha-synuclein	GO:0030426	growth cone	0.857728	0.513017
SNCA	SNCA	Alpha-synuclein	2e-68	SNCA	Alpha-synuclein	GO:0005640	nuclear outer membrane	0.431295	1.82634
SNCA	SNCA	Alpha-synuclein	2e-68	SNCA	Alpha-synuclein	GO:0043205	fibril	0.102915	11.4146
SNCA	SNCA	Alpha-synuclein	2e-68	SNCA	Alpha-synuclein	GO:0016234	inclusion body	0.245956	3.80488
SNCA	SNCA	Alpha-synuclein	2e-68	SNCA	Alpha-synuclein	GO:0005576	extracellular region	1.58747e-09	2.16619
SNCA	SNCA	Alpha-synuclein	2e-68	SNCA	Alpha-synuclein	GO:0016020	membrane	0.958154	0.844012
SNCA	SNCA	Alpha-synuclein	2e-68	SNCA	Alpha-synuclein	GO:0005840	ribosome	0.657468	0.898201
SNCA	SNCA	Alpha-synuclein	2e-68	SNCA	Alpha-synuclein	GO:0045202	synapse	0.584482	0.968881
SNCA	SNCA	Alpha-synuclein	2e-68	SNCA	Alpha-synuclein	GO:0043231	intracellular membrane-bounded organelle	0.966126	0.531944
SNCA	SNCA	Alpha-synuclein	2e-68	SNCA	Alpha-synuclein	GO:0005856	cytoskeleton	0.693868	0.910687
SNCA	SNCA	Alpha-synuclein	2e-68	SNCA	Alpha-synuclein	GO:0005938	cell cortex	0.504209	1.12275
SNCA	SNCA	Alpha-synuclein	2e-68	SNCA	Alpha-synuclein	GO:0005886	plasma membrane	0.97339	0.791706
SNCA	SNCA	Alpha-synuclein	2e-68	SNCA	Alpha-synuclein	GO:0015629	actin cytoskeleton	0.72178	0.815331
SNCA	SNCA	Alpha-synuclein	2e-68	SNCA	Alpha-synuclein	GO:0005739	mitochondrion	0.958618	0.718806
SNCA	SNCA	Alpha-synuclein	2e-68	SNCA	Alpha-synuclein	GO:0005737	cytoplasm	0.68591	0.954671
SNCA	SNCA	Alpha-synuclein	2e-68	SNCA	Alpha-synuclein	GO:0043195	terminal bouton	0.521874	1.38359
SNCA	SNCA	Alpha-synuclein	2e-68	SNCA	Alpha-synuclein	GO:0031092	platelet alpha granule membrane	0.195212	5.07317
SNCA	SNCA	Alpha-synuclein	2e-68	SNCA	Alpha-synuclein	GO:0043679	axon terminus	0.511394	1.42683
SNCA	SNCA	Alpha-synuclein	2e-68	SNCA	Alpha-synuclein	GO:0030659	cytoplasmic vesicle membrane	0.509504	1.11362
SNCA	SNCA	Alpha-synuclein	2e-68	SNCA	Alpha-synuclein	GO:0008021	synaptic vesicle	0.305328	1.57443
LOC101113705	LOC101113705	ubiquitin D-like	3e-63	UBD	Ubiquitin D	GO:0016235	aggresome	0.406079	1.98515
LOC101113705	LOC101113705	ubiquitin D-like	3e-63	UBD	Ubiquitin D	GO:0005634	nucleus	0.667867	0.959143
LOC101113705	LOC101113705	ubiquitin D-like	3e-63	UBD	Ubiquitin D	GO:0005737	cytoplasm	0.68591	0.954671
CXCL9	CXCL9	chemokine (C-X-C motif) ligand 9	1e-28	CXCL9	cDNA, FLJ92117, highly similar to Homo sapiens chemokine (C-X-C motif) ligand 9 (CXCL9), mRNA	GO:0005576	extracellular region	1.58747e-09	2.16619
CXCL9	CXCL9	chemokine (C-X-C motif) ligand 9	1e-28	CXCL9	cDNA, FLJ92117, highly similar to Homo sapiens chemokine (C-X-C motif) ligand 9 (CXCL9), mRNA	GO:0005615	extracellular space	4.70655e-05	2.11483
CXCL9	CXCL9	chemokine (C-X-C motif) ligand 9	1e-28	CXCL9	cDNA, FLJ92117, highly similar to Homo sapiens chemokine (C-X-C motif) ligand 9 (CXCL9), mRNA	GO:0009897	external side of plasma membrane	0.558552	1.01463
GDPD3	GDPD3	glycerophosphodiester phosphodiesterase domain containing 3	4e-150	GDPD3	Glycerophosphodiester phosphodiesterase domain-containing protein 3	GO:0016020	membrane	0.958154	0.844012
GDPD3	GDPD3	glycerophosphodiester phosphodiesterase domain containing 3	4e-150	GDPD3	Glycerophosphodiester phosphodiesterase domain-containing protein 3	GO:0016021	integral component of membrane	0.939445	0.844903
LOC101104671	LOC101104671	cryptic protein-like	2e-33	CFC1	Cryptic protein	GO:0005886	plasma membrane	0.97339	0.791706
LOC101104671	LOC101104671	cryptic protein-like	2e-33	CFC1	Cryptic protein	GO:0016020	membrane	0.958154	0.844012
LOC101104671	LOC101104671	cryptic protein-like	2e-33	CFC1	Cryptic protein	GO:0005576	extracellular region	1.58747e-09	2.16619
LOC101104671	LOC101104671	cryptic protein-like	2e-33	CFC1	Cryptic protein	GO:0005575	cellular_component	0.0449316	1.55566
LOC101104671	LOC101104671	cryptic protein-like	2e-33	CFC1	Cryptic protein	GO:0031225	anchored component of membrane	0.0708858	2.14024
CASP14	CASP14	caspase 14, apoptosis-related cysteine peptidase	2e-113	CASP14	cDNA, FLJ94644, Homo sapiens caspase 14, apoptosis-related cysteine protease(CASP14), mRNA	GO:0005737	cytoplasm	0.68591	0.954671
CASP14	CASP14	caspase 14, apoptosis-related cysteine peptidase	2e-113	CASP14	cDNA, FLJ94644, Homo sapiens caspase 14, apoptosis-related cysteine protease(CASP14), mRNA	GO:0005634	nucleus	0.667867	0.959143
CASP14	CASP14	caspase 14, apoptosis-related cysteine peptidase	2e-113	CASP14	cDNA, FLJ94644, Homo sapiens caspase 14, apoptosis-related cysteine protease(CASP14), mRNA	GO:0045095	keratin filament	0.0140491	3.7425
ARID3C	ARID3C	AT rich interactive domain 3C (BRIGHT-like)	1e-142	ARID3C	AT-rich interactive domain-containing protein 3C	GO:0005622	intracellular	0.922265	0.733143
ARID3C	ARID3C	AT rich interactive domain 3C (BRIGHT-like)	1e-142	ARID3C	AT-rich interactive domain-containing protein 3C	GO:0005737	cytoplasm	0.68591	0.954671
ARID3C	ARID3C	AT rich interactive domain 3C (BRIGHT-like)	1e-142	ARID3C	AT-rich interactive domain-containing protein 3C	GO:0005634	nucleus	0.667867	0.959143
ARID3C	ARID3C	AT rich interactive domain 3C (BRIGHT-like)	1e-142	ARID3C	AT-rich interactive domain-containing protein 3C	GO:0045121	membrane raft	0.369227	1.31391
ND6	ND6	NADH-ubiquinone oxidoreductase chain 6	1e-50	ND6	NADH-ubiquinone oxidoreductase chain 6	GO:0005739	mitochondrion	0.958618	0.718806
ND6	ND6	NADH-ubiquinone oxidoreductase chain 6	1e-50	ND6	NADH-ubiquinone oxidoreductase chain 6	GO:0005747	mitochondrial respiratory chain complex I	0.683232	0.878049
ND6	ND6	NADH-ubiquinone oxidoreductase chain 6	1e-50	ND6	NADH-ubiquinone oxidoreductase chain 6	GO:0031966	mitochondrial membrane	0.140072	1.87125
ND6	ND6	NADH-ubiquinone oxidoreductase chain 6	1e-50	ND6	NADH-ubiquinone oxidoreductase chain 6	GO:0016020	membrane	0.958154	0.844012
ND6	ND6	NADH-ubiquinone oxidoreductase chain 6	1e-50	ND6	NADH-ubiquinone oxidoreductase chain 6	GO:0070469	respiratory chain	0.507891	1.18594
ND6	ND6	NADH-ubiquinone oxidoreductase chain 6	1e-50	ND6	NADH-ubiquinone oxidoreductase chain 6	GO:0005743	mitochondrial inner membrane	0.923083	0.588383
ND6	ND6	NADH-ubiquinone oxidoreductase chain 6	1e-50	ND6	NADH-ubiquinone oxidoreductase chain 6	GO:0016021	integral component of membrane	0.939445	0.844903
CNTN4	CNTN4	contactin 4	0	CNTN4	Contactin-4	GO:0030424	axon	0.916893	0.483159
CNTN4	CNTN4	contactin 4	0	CNTN4	Contactin-4	GO:0005886	plasma membrane	0.97339	0.791706
CNTN4	CNTN4	contactin 4	0	CNTN4	Contactin-4	GO:0005576	extracellular region	1.58747e-09	2.16619
CNTN4	CNTN4	contactin 4	0	CNTN4	Contactin-4	GO:0031225	anchored component of membrane	0.0708858	2.14024
CNTN4	CNTN4	contactin 4	0	CNTN4	Contactin-4	GO:0016020	membrane	0.958154	0.844012
HDGF	HDGF	hepatoma-derived growth factor	6e-92	HDGF	Hepatoma-derived growth factor	GO:0005634	nucleus	0.667867	0.959143
HDGF	HDGF	hepatoma-derived growth factor	6e-92	HDGF	Hepatoma-derived growth factor	GO:0005615	extracellular space	4.70655e-05	2.11483
HDGF	HDGF	hepatoma-derived growth factor	6e-92	HDGF	Hepatoma-derived growth factor	GO:0005737	cytoplasm	0.68591	0.954671
HDGF	HDGF	hepatoma-derived growth factor	6e-92	HDGF	Hepatoma-derived growth factor	GO:0017053	transcriptional repressor complex	0.331436	1.72296
HDGF	HDGF	hepatoma-derived growth factor	6e-92	HDGF	Hepatoma-derived growth factor	GO:0005654	nucleoplasm	0.235035	1.17504
KIF1A	KIF1A	kinesin family member 1A	0	KIF1A	Kinesin-like protein KIF1A	GO:0043005	neuron projection	0.48301	1.09756
KIF1A	KIF1A	kinesin family member 1A	0	KIF1A	Kinesin-like protein KIF1A	GO:0005871	kinesin complex	0.323564	1.7561
KIF1A	KIF1A	kinesin family member 1A	0	KIF1A	Kinesin-like protein KIF1A	GO:0005874	microtubule	0.677961	0.878049
KIF1A	KIF1A	kinesin family member 1A	0	KIF1A	Kinesin-like protein KIF1A	GO:0005634	nucleus	0.667867	0.959143
KIF1A	KIF1A	kinesin family member 1A	0	KIF1A	Kinesin-like protein KIF1A	GO:0005737	cytoplasm	0.68591	0.954671
KIF1A	KIF1A	kinesin family member 1A	0	KIF1A	Kinesin-like protein KIF1A	GO:0043025	neuronal cell body	0.179493	1.497
KIF1A	KIF1A	kinesin family member 1A	0	KIF1A	Kinesin-like protein KIF1A	GO:0005856	cytoskeleton	0.693868	0.910687
RIPPLY1	RIPPLY1	ripply1 homolog (zebrafish)	5e-36	RIPPLY1	Protein ripply1	GO:0005634	nucleus	0.667867	0.959143
LOC101114593	LOC101114593	60S ribosomal protein L31-like	3e-48	RPL31	cDNA, FLJ92036, highly similar to Homo sapiens ribosomal protein L31 (RPL31), mRNA	GO:0005829	cytosol	0.930481	0.808554
LOC101114593	LOC101114593	60S ribosomal protein L31-like	3e-48	RPL31	cDNA, FLJ92036, highly similar to Homo sapiens ribosomal protein L31 (RPL31), mRNA	GO:0005622	intracellular	0.922265	0.733143
LOC101114593	LOC101114593	60S ribosomal protein L31-like	3e-48	RPL31	cDNA, FLJ92036, highly similar to Homo sapiens ribosomal protein L31 (RPL31), mRNA	GO:0030529	ribonucleoprotein complex	0.44016	1.08476
LOC101114593	LOC101114593	60S ribosomal protein L31-like	3e-48	RPL31	cDNA, FLJ92036, highly similar to Homo sapiens ribosomal protein L31 (RPL31), mRNA	GO:0005840	ribosome	0.657468	0.898201
LOC101114593	LOC101114593	60S ribosomal protein L31-like	3e-48	RPL31	cDNA, FLJ92036, highly similar to Homo sapiens ribosomal protein L31 (RPL31), mRNA	GO:0022625	cytosolic large ribosomal subunit	0.934595	0.365268
ZBTB4	ZBTB4	zinc finger and BTB domain containing 4	7e-179	ZBTB4	cDNA FLJ16429 fis, clone BRACE3008238, highly similar to Zinc finger and BTB domain-containing protein 4	GO:0005634	nucleus	0.667867	0.959143
SUV420H2	SUV420H2	suppressor of variegation 4-20 homolog 2 (Drosophila)	2e-146	SUV420H2	Histone-lysine N-methyltransferase SUV420H2	GO:0000780	condensed nuclear chromosome, centromeric region	0.229408	4.15078
SUV420H2	SUV420H2	suppressor of variegation 4-20 homolog 2 (Drosophila)	2e-146	SUV420H2	Histone-lysine N-methyltransferase SUV420H2	GO:0005694	chromosome	0.329107	1.21937
SUV420H2	SUV420H2	suppressor of variegation 4-20 homolog 2 (Drosophila)	2e-146	SUV420H2	Histone-lysine N-methyltransferase SUV420H2	GO:0005634	nucleus	0.667867	0.959143
SUV420H2	SUV420H2	suppressor of variegation 4-20 homolog 2 (Drosophila)	2e-146	SUV420H2	Histone-lysine N-methyltransferase SUV420H2	GO:0005720	nuclear heterochromatin	0.379742	2.17422
GBP5	GBP5	guanylate binding protein 5	0	GBP5	Guanylate-binding protein 5	GO:0005737	cytoplasm	0.68591	0.954671
GBP5	GBP5	guanylate binding protein 5	0	GBP5	Guanylate-binding protein 5	GO:0016020	membrane	0.958154	0.844012
GBP5	GBP5	guanylate binding protein 5	0	GBP5	Guanylate-binding protein 5	GO:0031410	cytoplasmic vesicle	0.930506	0.599456
CALHM3	CALHM3	calcium homeostasis modulator 3	2e-171	CALHM3	Calcium homeostasis modulator protein 3	GO:0016020	membrane	0.958154	0.844012
CALHM3	CALHM3	calcium homeostasis modulator 3	2e-171	CALHM3	Calcium homeostasis modulator protein 3	GO:0016021	integral component of membrane	0.939445	0.844903
LECT1	LECT1	leukocyte cell derived chemotaxin 1	0	LECT1	Chondromodulin-1	GO:0005576	extracellular region	1.58747e-09	2.16619
LECT1	LECT1	leukocyte cell derived chemotaxin 1	0	LECT1	Chondromodulin-1	GO:0012505	endomembrane system	0.589934	1.01463
LECT1	LECT1	leukocyte cell derived chemotaxin 1	0	LECT1	Chondromodulin-1	GO:0016020	membrane	0.958154	0.844012
LECT1	LECT1	leukocyte cell derived chemotaxin 1	0	LECT1	Chondromodulin-1	GO:0016021	integral component of membrane	0.939445	0.844903
MCP-3	MCP-3	Mast cell protease 3	5e-76	GZMB	Granzyme B (Granzyme 2, cytotoxic T-lymphocyte-associated serine esterase 1), isoform CRA_a	GO:0001772	immunological synapse	0.500684	1.47286
MCP-3	MCP-3	Mast cell protease 3	5e-76	GZMB	Granzyme B (Granzyme 2, cytotoxic T-lymphocyte-associated serine esterase 1), isoform CRA_a	GO:0005576	extracellular region	1.58747e-09	2.16619
MCP-3	MCP-3	Mast cell protease 3	5e-76	GZMB	Granzyme B (Granzyme 2, cytotoxic T-lymphocyte-associated serine esterase 1), isoform CRA_a	GO:0005634	nucleus	0.667867	0.959143
MCP-3	MCP-3	Mast cell protease 3	5e-76	GZMB	Granzyme B (Granzyme 2, cytotoxic T-lymphocyte-associated serine esterase 1), isoform CRA_a	GO:0005829	cytosol	0.930481	0.808554
MCP-3	MCP-3	Mast cell protease 3	5e-76	GZMB	Granzyme B (Granzyme 2, cytotoxic T-lymphocyte-associated serine esterase 1), isoform CRA_a	GO:0043231	intracellular membrane-bounded organelle	0.966126	0.531944
MCP-3	MCP-3	Mast cell protease 3	5e-76	GZMB	Granzyme B (Granzyme 2, cytotoxic T-lymphocyte-associated serine esterase 1), isoform CRA_a	GO:0005737	cytoplasm	0.68591	0.954671
IFI6	IFI6	interferon, alpha-inducible protein 6	7e-43	IFI6	Interferon alpha-inducible protein 6	GO:0005739	mitochondrion	0.958618	0.718806
IFI6	IFI6	interferon, alpha-inducible protein 6	7e-43	IFI6	Interferon alpha-inducible protein 6	GO:0005886	plasma membrane	0.97339	0.791706
IFI6	IFI6	interferon, alpha-inducible protein 6	7e-43	IFI6	Interferon alpha-inducible protein 6	GO:0016020	membrane	0.958154	0.844012
IFI6	IFI6	interferon, alpha-inducible protein 6	7e-43	IFI6	Interferon alpha-inducible protein 6	GO:0016021	integral component of membrane	0.939445	0.844903
LOC101108705	LOC101108705	glutathione S-transferase Mu 1-like	1e-107	GSTM1	Glutathione S-transferase Mu 1	GO:0005829	cytosol	0.930481	0.808554
LOC101108705	LOC101108705	glutathione S-transferase Mu 1-like	1e-107	GSTM1	Glutathione S-transferase Mu 1	GO:0005737	cytoplasm	0.68591	0.954671
LOC101120798	LOC101120798	olfactory receptor 6N2-like	2e-151	OR6N2	Olfactory receptor 6N2	GO:0005886	plasma membrane	0.97339	0.791706
LOC101120798	LOC101120798	olfactory receptor 6N2-like	2e-151	OR6N2	Olfactory receptor 6N2	GO:0016020	membrane	0.958154	0.844012
LOC101120798	LOC101120798	olfactory receptor 6N2-like	2e-151	OR6N2	Olfactory receptor 6N2	GO:0016021	integral component of membrane	0.939445	0.844903
PPBP	PPBP	pro-platelet basic protein (chemokine (C-X-C motif) ligand 7)	2e-22	PPBP	Platelet basic protein	GO:0005576	extracellular region	1.58747e-09	2.16619
PPBP	PPBP	pro-platelet basic protein (chemokine (C-X-C motif) ligand 7)	2e-22	PPBP	Platelet basic protein	GO:0005615	extracellular space	4.70655e-05	2.11483
PPBP	PPBP	pro-platelet basic protein (chemokine (C-X-C motif) ligand 7)	2e-22	PPBP	Platelet basic protein	GO:0031093	platelet alpha granule lumen	0.315669	1.79053
ZNF19	ZNF19	zinc finger protein 19	0	ZNF19	Zinc finger protein 19	GO:0005622	intracellular	0.922265	0.733143
ZNF19	ZNF19	zinc finger protein 19	0	ZNF19	Zinc finger protein 19	GO:0005634	nucleus	0.667867	0.959143
CITED4	CITED4	Cbp/p300-interacting transactivator, with Glu/Asp-rich carboxy-terminal domain, 4	9e-30	CITED4	Cbp/p300-interacting transactivator 4	GO:0005737	cytoplasm	0.68591	0.954671
CITED4	CITED4	Cbp/p300-interacting transactivator, with Glu/Asp-rich carboxy-terminal domain, 4	9e-30	CITED4	Cbp/p300-interacting transactivator 4	GO:0005634	nucleus	0.667867	0.959143
SKOR1	SKOR1	SKI family transcriptional corepressor 1	9e-137	SKOR1	SKI family transcriptional corepressor 1	GO:0005667	transcription factor complex	0.0866421	1.80826
SKOR1	SKOR1	SKI family transcriptional corepressor 1	9e-137	SKOR1	SKI family transcriptional corepressor 1	GO:0005634	nucleus	0.667867	0.959143
SKOR1	SKOR1	SKI family transcriptional corepressor 1	9e-137	SKOR1	SKI family transcriptional corepressor 1	GO:0030425	dendrite	0.254211	1.38359
SKOR1	SKOR1	SKI family transcriptional corepressor 1	9e-137	SKOR1	SKI family transcriptional corepressor 1	GO:0005737	cytoplasm	0.68591	0.954671
SKOR1	SKOR1	SKI family transcriptional corepressor 1	9e-137	SKOR1	SKI family transcriptional corepressor 1	GO:0043025	neuronal cell body	0.179493	1.497
APBB3	APBB3	amyloid beta (A4) precursor protein-binding, family B, member 3	0	APBB3	Amyloid beta A4 precursor protein-binding family B member 3	GO:0005737	cytoplasm	0.68591	0.954671
APBB3	APBB3	amyloid beta (A4) precursor protein-binding, family B, member 3	0	APBB3	Amyloid beta A4 precursor protein-binding family B member 3	GO:0005634	nucleus	0.667867	0.959143
APBB3	APBB3	amyloid beta (A4) precursor protein-binding, family B, member 3	0	APBB3	Amyloid beta A4 precursor protein-binding family B member 3	GO:0015629	actin cytoskeleton	0.72178	0.815331
UXS1	UXS1	UDP-glucuronate decarboxylase 1	0	UXS1	cDNA FLJ78230	GO:0005739	mitochondrion	0.958618	0.718806
UXS1	UXS1	UDP-glucuronate decarboxylase 1	0	UXS1	cDNA FLJ78230	GO:0005794	Golgi apparatus	0.823179	0.823067
UXS1	UXS1	UDP-glucuronate decarboxylase 1	0	UXS1	cDNA FLJ78230	GO:0016020	membrane	0.958154	0.844012
UXS1	UXS1	UDP-glucuronate decarboxylase 1	0	UXS1	cDNA FLJ78230	GO:0032580	Golgi cisterna membrane	0.423165	1.40488
UXS1	UXS1	UDP-glucuronate decarboxylase 1	0	UXS1	cDNA FLJ78230	GO:0016021	integral component of membrane	0.939445	0.844903
LOC100037673	LOC100037673	cysteine-rich angiogenic inducer 61	0	CYR61	cDNA FLJ58182, highly similar to Protein CYR61	GO:0005576	extracellular region	1.58747e-09	2.16619
HBEGF	HBEGF	heparin-binding EGF-like growth factor	5e-88	HBEGF	Proheparin-binding EGF-like growth factor	GO:0005886	plasma membrane	0.97339	0.791706
HBEGF	HBEGF	heparin-binding EGF-like growth factor	5e-88	HBEGF	Proheparin-binding EGF-like growth factor	GO:0005615	extracellular space	4.70655e-05	2.11483
HBEGF	HBEGF	heparin-binding EGF-like growth factor	5e-88	HBEGF	Proheparin-binding EGF-like growth factor	GO:0009986	cell surface	0.661055	0.901897
HBEGF	HBEGF	heparin-binding EGF-like growth factor	5e-88	HBEGF	Proheparin-binding EGF-like growth factor	GO:0005576	extracellular region	1.58747e-09	2.16619
HBEGF	HBEGF	heparin-binding EGF-like growth factor	5e-88	HBEGF	Proheparin-binding EGF-like growth factor	GO:0016020	membrane	0.958154	0.844012
HBEGF	HBEGF	heparin-binding EGF-like growth factor	5e-88	HBEGF	Proheparin-binding EGF-like growth factor	GO:0005887	integral component of plasma membrane	0.969871	0.641873
HBEGF	HBEGF	heparin-binding EGF-like growth factor	5e-88	HBEGF	Proheparin-binding EGF-like growth factor	GO:0016021	integral component of membrane	0.939445	0.844903
NEUROG2	NEUROG2	neurogenin 2	3e-82	NEUROG2	Neurogenin-2	GO:0005634	nucleus	0.667867	0.959143
KRT71	KRT71	Keratin 71	0	KRT71	Keratin, type II cytoskeletal 71	GO:0005882	intermediate filament	0.00230787	3.36825
KRT71	KRT71	Keratin 71	0	KRT71	Keratin, type II cytoskeletal 71	GO:0045095	keratin filament	0.0140491	3.7425
LOC443080	LOC443080	Type I keratin intermediate filament IRSa2	0	KRT28	Keratin, type I cytoskeletal 28	GO:0005882	intermediate filament	0.00230787	3.36825
LOC443080	LOC443080	Type I keratin intermediate filament IRSa2	0	KRT28	Keratin, type I cytoskeletal 28	GO:0005737	cytoplasm	0.68591	0.954671
TMEM200C	TMEM200C	transmembrane protein 200C	2e-62	TMEM200C	Transmembrane protein 200C	GO:0016020	membrane	0.958154	0.844012
TMEM200C	TMEM200C	transmembrane protein 200C	2e-62	TMEM200C	Transmembrane protein 200C	GO:0016021	integral component of membrane	0.939445	0.844903
PRPF38B	PRPF38B	PRP38 pre-mRNA processing factor 38 (yeast) domain containing B	0	PRPF38B	Pre-mRNA-splicing factor 38B	GO:0005634	nucleus	0.667867	0.959143
PRPF38B	PRPF38B	PRP38 pre-mRNA processing factor 38 (yeast) domain containing B	0	PRPF38B	Pre-mRNA-splicing factor 38B	GO:0005681	spliceosomal complex	0.510408	1.08068
PODXL2	PODXL2	podocalyxin-like 2	2e-60	PODXL2	Podocalyxin-like protein 2	GO:0016020	membrane	0.958154	0.844012
PODXL2	PODXL2	podocalyxin-like 2	2e-60	PODXL2	Podocalyxin-like protein 2	GO:0005887	integral component of plasma membrane	0.969871	0.641873
PODXL2	PODXL2	podocalyxin-like 2	2e-60	PODXL2	Podocalyxin-like protein 2	GO:0016021	integral component of membrane	0.939445	0.844903
ADAMTS4	ADAMTS4	ADAM metallopeptidase with thrombospondin type 1 motif, 4	0	ADAMTS4	cDNA FLJ76304, highly similar to Homo sapiens ADAM metallopeptidase with thrombospondin type 1 motif, 4 (ADAMTS4), mRNA	GO:0005578	proteinaceous extracellular matrix	0.294404	1.28616
ADAMTS4	ADAMTS4	ADAM metallopeptidase with thrombospondin type 1 motif, 4	0	ADAMTS4	cDNA FLJ76304, highly similar to Homo sapiens ADAM metallopeptidase with thrombospondin type 1 motif, 4 (ADAMTS4), mRNA	GO:0005576	extracellular region	1.58747e-09	2.16619
ADAMTS4	ADAMTS4	ADAM metallopeptidase with thrombospondin type 1 motif, 4	0	ADAMTS4	cDNA FLJ76304, highly similar to Homo sapiens ADAM metallopeptidase with thrombospondin type 1 motif, 4 (ADAMTS4), mRNA	GO:0005615	extracellular space	4.70655e-05	2.11483
ADAMTS4	ADAMTS4	ADAM metallopeptidase with thrombospondin type 1 motif, 4	0	ADAMTS4	cDNA FLJ76304, highly similar to Homo sapiens ADAM metallopeptidase with thrombospondin type 1 motif, 4 (ADAMTS4), mRNA	GO:0031012	extracellular matrix	0.855834	0.625459
IFIT3	IFIT3	interferon-induced protein with tetratricopeptide repeats 3	0	IFIT3	cDNA FLJ53454, highly similar to Interferon-induced protein with tetratricopeptide repeats 3	GO:0005829	cytosol	0.930481	0.808554
IFIT3	IFIT3	interferon-induced protein with tetratricopeptide repeats 3	0	IFIT3	cDNA FLJ53454, highly similar to Interferon-induced protein with tetratricopeptide repeats 3	GO:0005739	mitochondrion	0.958618	0.718806
IFIT3	IFIT3	interferon-induced protein with tetratricopeptide repeats 3	0	IFIT3	cDNA FLJ53454, highly similar to Interferon-induced protein with tetratricopeptide repeats 3	GO:0005737	cytoplasm	0.68591	0.954671
LOC101103902	LOC101103902	gasdermin-C-like	3e-138	GSDMC	Gasdermin-C	GO:0005739	mitochondrion	0.958618	0.718806
LOC101103902	LOC101103902	gasdermin-C-like	3e-138	GSDMC	Gasdermin-C	GO:0005737	cytoplasm	0.68591	0.954671
LOC101102731	LOC101102731	alpha-fetoprotein-like	2e-136	AFP	cDNA FLJ51509, highly similar to Alpha-fetoprotein	GO:0005737	cytoplasm	0.68591	0.954671
LOC101102731	LOC101102731	alpha-fetoprotein-like	2e-136	AFP	cDNA FLJ51509, highly similar to Alpha-fetoprotein	GO:0005576	extracellular region	1.58747e-09	2.16619
LOC101102731	LOC101102731	alpha-fetoprotein-like	2e-136	AFP	cDNA FLJ51509, highly similar to Alpha-fetoprotein	GO:0005615	extracellular space	4.70655e-05	2.11483
FOXR1	FOXR1	forkhead box R1	2e-118	FOXR1	Forkhead box protein R1	GO:0005667	transcription factor complex	0.0866421	1.80826
FOXR1	FOXR1	forkhead box R1	2e-118	FOXR1	Forkhead box protein R1	GO:0005634	nucleus	0.667867	0.959143
C8H6orf203	C8H6orf203	chromosome 8 open reading frame, human C6orf203	9e-99	C6orf203	Uncharacterized protein C6orf203	GO:0005739	mitochondrion	0.958618	0.718806
MRPL19	MRPL19	mitochondrial ribosomal protein L19	4e-145	MRPL19	cDNA FLJ76832, highly similar to Homo sapiens mitochondrial ribosomal protein L19 (MRPL19), mRNA	GO:0005622	intracellular	0.922265	0.733143
MRPL19	MRPL19	mitochondrial ribosomal protein L19	4e-145	MRPL19	cDNA FLJ76832, highly similar to Homo sapiens mitochondrial ribosomal protein L19 (MRPL19), mRNA	GO:0005739	mitochondrion	0.958618	0.718806
MRPL19	MRPL19	mitochondrial ribosomal protein L19	4e-145	MRPL19	cDNA FLJ76832, highly similar to Homo sapiens mitochondrial ribosomal protein L19 (MRPL19), mRNA	GO:0031965	nuclear membrane	0.868246	0.563686
MRPL19	MRPL19	mitochondrial ribosomal protein L19	4e-145	MRPL19	cDNA FLJ76832, highly similar to Homo sapiens mitochondrial ribosomal protein L19 (MRPL19), mRNA	GO:0030529	ribonucleoprotein complex	0.44016	1.08476
MRPL19	MRPL19	mitochondrial ribosomal protein L19	4e-145	MRPL19	cDNA FLJ76832, highly similar to Homo sapiens mitochondrial ribosomal protein L19 (MRPL19), mRNA	GO:0005840	ribosome	0.657468	0.898201
MRPL19	MRPL19	mitochondrial ribosomal protein L19	4e-145	MRPL19	cDNA FLJ76832, highly similar to Homo sapiens mitochondrial ribosomal protein L19 (MRPL19), mRNA	GO:0005634	nucleus	0.667867	0.959143
LHFPL1	LHFPL1	lipoma HMGIC fusion partner-like 1	3e-110	LHFPL1	Lipoma HMGIC fusion partner-like 1 protein	GO:0016020	membrane	0.958154	0.844012
LHFPL1	LHFPL1	lipoma HMGIC fusion partner-like 1	3e-110	LHFPL1	Lipoma HMGIC fusion partner-like 1 protein	GO:0016021	integral component of membrane	0.939445	0.844903
SHOX2	SHOX2	short stature homeobox 2	2e-103	SHOX2	cDNA FLJ38019 fis, clone CTONG2012758, highly similar to Short stature homeobox protein 2	GO:0005634	nucleus	0.667867	0.959143
SFRP4	SFRP4	secreted frizzled-related protein 4	0	SFRP4	cDNA FLJ53955, highly similar to Secreted frizzled-related protein 4	GO:0005634	nucleus	0.667867	0.959143
SFRP4	SFRP4	secreted frizzled-related protein 4	0	SFRP4	cDNA FLJ53955, highly similar to Secreted frizzled-related protein 4	GO:0005615	extracellular space	4.70655e-05	2.11483
SFRP4	SFRP4	secreted frizzled-related protein 4	0	SFRP4	cDNA FLJ53955, highly similar to Secreted frizzled-related protein 4	GO:0005737	cytoplasm	0.68591	0.954671
SFRP4	SFRP4	secreted frizzled-related protein 4	0	SFRP4	cDNA FLJ53955, highly similar to Secreted frizzled-related protein 4	GO:0009986	cell surface	0.661055	0.901897
SFRP4	SFRP4	secreted frizzled-related protein 4	0	SFRP4	cDNA FLJ53955, highly similar to Secreted frizzled-related protein 4	GO:0005576	extracellular region	1.58747e-09	2.16619
SFRP4	SFRP4	secreted frizzled-related protein 4	0	SFRP4	cDNA FLJ53955, highly similar to Secreted frizzled-related protein 4	GO:0032589	neuron projection membrane	0.159494	6.52265
HERC6	HERC6	HECT and RLD domain containing E3 ubiquitin protein ligase family member 6	0	HERC6	cDNA FLJ39849 fis, clone SPLEN2014711, highly similar to Homo sapiens hect domain and RLD 6 (HERC6), transcript variant 1, mRNA	GO:0005737	cytoplasm	0.68591	0.954671
HERC6	HERC6	HECT and RLD domain containing E3 ubiquitin protein ligase family member 6	0	HERC6	cDNA FLJ39849 fis, clone SPLEN2014711, highly similar to Homo sapiens hect domain and RLD 6 (HERC6), transcript variant 1, mRNA	GO:0005634	nucleus	0.667867	0.959143
HERC6	HERC6	HECT and RLD domain containing E3 ubiquitin protein ligase family member 6	0	HERC6	cDNA FLJ39849 fis, clone SPLEN2014711, highly similar to Homo sapiens hect domain and RLD 6 (HERC6), transcript variant 1, mRNA	GO:0005829	cytosol	0.930481	0.808554
DUSP9	DUSP9	dual specificity phosphatase 9	3e-132	DUSP9	Dual specificity protein phosphatase homolog hMKP-R	GO:0005783	endoplasmic reticulum	0.77826	0.861482
DUSP9	DUSP9	dual specificity phosphatase 9	3e-132	DUSP9	Dual specificity protein phosphatase homolog hMKP-R	GO:0005634	nucleus	0.667867	0.959143
DUSP9	DUSP9	dual specificity phosphatase 9	3e-132	DUSP9	Dual specificity protein phosphatase homolog hMKP-R	GO:0005829	cytosol	0.930481	0.808554
DUSP9	DUSP9	dual specificity phosphatase 9	3e-132	DUSP9	Dual specificity protein phosphatase homolog hMKP-R	GO:0005737	cytoplasm	0.68591	0.954671
HBZ	HBZ	hemoglobin, zeta	4e-16	HBZ	Hemoglobin subunit zeta	GO:0005833	hemoglobin complex	0.0223705	10.1463
NELL1	NELL1	NEL-like 1 (chicken)	0	NELL1	cDNA FLJ45906 fis, clone OCBBF3026979, highly similar to Protein kinase C-binding protein NELL1	GO:0048471	perinuclear region of cytoplasm	0.605806	0.95122
NELL1	NELL1	NEL-like 1 (chicken)	0	NELL1	cDNA FLJ45906 fis, clone OCBBF3026979, highly similar to Protein kinase C-binding protein NELL1	GO:0005576	extracellular region	1.58747e-09	2.16619
NELL1	NELL1	NEL-like 1 (chicken)	0	NELL1	cDNA FLJ45906 fis, clone OCBBF3026979, highly similar to Protein kinase C-binding protein NELL1	GO:0005634	nucleus	0.667867	0.959143
NELL1	NELL1	NEL-like 1 (chicken)	0	NELL1	cDNA FLJ45906 fis, clone OCBBF3026979, highly similar to Protein kinase C-binding protein NELL1	GO:0005635	nuclear envelope	0.751049	0.742415
NELL1	NELL1	NEL-like 1 (chicken)	0	NELL1	cDNA FLJ45906 fis, clone OCBBF3026979, highly similar to Protein kinase C-binding protein NELL1	GO:0005737	cytoplasm	0.68591	0.954671
FAM69C	FAM69C	family with sequence similarity 69, member C	2e-70	FAM69C	Protein FAM69C	GO:0016020	membrane	0.958154	0.844012
FAM69C	FAM69C	family with sequence similarity 69, member C	2e-70	FAM69C	Protein FAM69C	GO:0005783	endoplasmic reticulum	0.77826	0.861482
FAM69C	FAM69C	family with sequence similarity 69, member C	2e-70	FAM69C	Protein FAM69C	GO:0005789	endoplasmic reticulum membrane	0.996764	0.421649
FAM69C	FAM69C	family with sequence similarity 69, member C	2e-70	FAM69C	Protein FAM69C	GO:0016021	integral component of membrane	0.939445	0.844903
CCND1	CCND1	Cyclin D1	5e-66	CCND1	cDNA FLJ51281, highly similar to G1/S-specific cyclin-D1	GO:0005622	intracellular	0.922265	0.733143
CCND1	CCND1	Cyclin D1	5e-66	CCND1	cDNA FLJ51281, highly similar to G1/S-specific cyclin-D1	GO:0017053	transcriptional repressor complex	0.331436	1.72296
CCND1	CCND1	Cyclin D1	5e-66	CCND1	cDNA FLJ51281, highly similar to G1/S-specific cyclin-D1	GO:0000307	cyclin-dependent protein kinase holoenzyme complex	0.195212	5.07317
CCND1	CCND1	Cyclin D1	5e-66	CCND1	cDNA FLJ51281, highly similar to G1/S-specific cyclin-D1	GO:0005654	nucleoplasm	0.235035	1.17504
CCND1	CCND1	Cyclin D1	5e-66	CCND1	cDNA FLJ51281, highly similar to G1/S-specific cyclin-D1	GO:0005923	tight junction	0.671325	0.869686
CCND1	CCND1	Cyclin D1	5e-66	CCND1	cDNA FLJ51281, highly similar to G1/S-specific cyclin-D1	GO:0005634	nucleus	0.667867	0.959143
CCND1	CCND1	Cyclin D1	5e-66	CCND1	cDNA FLJ51281, highly similar to G1/S-specific cyclin-D1	GO:0005829	cytosol	0.930481	0.808554
CCND1	CCND1	Cyclin D1	5e-66	CCND1	cDNA FLJ51281, highly similar to G1/S-specific cyclin-D1	GO:0005737	cytoplasm	0.68591	0.954671
CCND1	CCND1	Cyclin D1	5e-66	CCND1	cDNA FLJ51281, highly similar to G1/S-specific cyclin-D1	GO:0016020	membrane	0.958154	0.844012
S1PR5	S1PR5	sphingosine-1-phosphate receptor 5	7e-160	S1PR5	Sphingosine 1-phosphate receptor 5	GO:0005886	plasma membrane	0.97339	0.791706
S1PR5	S1PR5	sphingosine-1-phosphate receptor 5	7e-160	S1PR5	Sphingosine 1-phosphate receptor 5	GO:0016020	membrane	0.958154	0.844012
S1PR5	S1PR5	sphingosine-1-phosphate receptor 5	7e-160	S1PR5	Sphingosine 1-phosphate receptor 5	GO:0016021	integral component of membrane	0.939445	0.844903
LOC101114265	LOC101114265	putative ATP-dependent RNA helicase DDX11-like protein 8-like	0	DDX11	cDNA FLJ60129, highly similar to Probable ATP-dependent RNA helicase DDX11 (EC 3.6.1.-)	GO:0000790	nuclear chromatin	0.607348	0.981904
LOC101114265	LOC101114265	putative ATP-dependent RNA helicase DDX11-like protein 8-like	0	DDX11	cDNA FLJ60129, highly similar to Probable ATP-dependent RNA helicase DDX11 (EC 3.6.1.-)	GO:0005634	nucleus	0.667867	0.959143
LOC101114265	LOC101114265	putative ATP-dependent RNA helicase DDX11-like protein 8-like	0	DDX11	cDNA FLJ60129, highly similar to Probable ATP-dependent RNA helicase DDX11 (EC 3.6.1.-)	GO:0005730	nucleolus	0.997622	0.552204
LOC101114265	LOC101114265	putative ATP-dependent RNA helicase DDX11-like protein 8-like	0	DDX11	cDNA FLJ60129, highly similar to Probable ATP-dependent RNA helicase DDX11 (EC 3.6.1.-)	GO:0030496	midbody	0.671325	0.869686
LOC101114265	LOC101114265	putative ATP-dependent RNA helicase DDX11-like protein 8-like	0	DDX11	cDNA FLJ60129, highly similar to Probable ATP-dependent RNA helicase DDX11 (EC 3.6.1.-)	GO:0000922	spindle pole	0.885371	0.461197
LOC101114265	LOC101114265	putative ATP-dependent RNA helicase DDX11-like protein 8-like	0	DDX11	cDNA FLJ60129, highly similar to Probable ATP-dependent RNA helicase DDX11 (EC 3.6.1.-)	GO:0005654	nucleoplasm	0.235035	1.17504
ADM5	ADM5	adrenomedullin 5 homolog (pig)	6e-28	ADM5	Putative adrenomedullin-5-like protein	GO:0005576	extracellular region	1.58747e-09	2.16619
FAM132A	FAM132A	family with sequence similarity 132, member A	1e-83	FAM132A	Protein FAM132A	GO:0005576	extracellular region	1.58747e-09	2.16619
FAM132A	FAM132A	family with sequence similarity 132, member A	1e-83	FAM132A	Protein FAM132A	GO:0005615	extracellular space	4.70655e-05	2.11483
NR4A3	NR4A3	nuclear receptor subfamily 4, group A, member 3	0	NR4A3	Putative uncharacterized protein DKFZp779O0162	GO:0005634	nucleus	0.667867	0.959143
NR4A3	NR4A3	nuclear receptor subfamily 4, group A, member 3	0	NR4A3	Putative uncharacterized protein DKFZp779O0162	GO:0005667	transcription factor complex	0.0866421	1.80826
NR4A3	NR4A3	nuclear receptor subfamily 4, group A, member 3	0	NR4A3	Putative uncharacterized protein DKFZp779O0162	GO:0005654	nucleoplasm	0.235035	1.17504
PROP1	PROP1	Prophet of POU1F1	2e-77	PROP1	Homeobox protein prophet of Pit-1	GO:0005667	transcription factor complex	0.0866421	1.80826
PROP1	PROP1	Prophet of POU1F1	2e-77	PROP1	Homeobox protein prophet of Pit-1	GO:0005634	nucleus	0.667867	0.959143
OSBPL7	OSBPL7	oxysterol binding protein-like 7	0	OSBPL7	Oxysterol-binding protein-related protein 7	GO:0005776	autophagic vacuole	0.455438	1.69106
OSBPL7	OSBPL7	oxysterol binding protein-like 7	0	OSBPL7	Oxysterol-binding protein-related protein 7	GO:0005886	plasma membrane	0.97339	0.791706
OSBPL7	OSBPL7	oxysterol binding protein-like 7	0	OSBPL7	Oxysterol-binding protein-related protein 7	GO:0097038	perinuclear endoplasmic reticulum	0.102915	11.4146
OSBPL7	OSBPL7	oxysterol binding protein-like 7	0	OSBPL7	Oxysterol-binding protein-related protein 7	GO:0005829	cytosol	0.930481	0.808554
CBLN3	CBLN3	cerebellin 3 precursor	1e-90	CBLN3	Cerebellin-3	GO:0005794	Golgi apparatus	0.823179	0.823067
CBLN3	CBLN3	cerebellin 3 precursor	1e-90	CBLN3	Cerebellin-3	GO:0030054	cell junction	0.9256	0.655386
CBLN3	CBLN3	cerebellin 3 precursor	1e-90	CBLN3	Cerebellin-3	GO:0005783	endoplasmic reticulum	0.77826	0.861482
CBLN3	CBLN3	cerebellin 3 precursor	1e-90	CBLN3	Cerebellin-3	GO:0045202	synapse	0.584482	0.968881
CBLN3	CBLN3	cerebellin 3 precursor	1e-90	CBLN3	Cerebellin-3	GO:0005576	extracellular region	1.58747e-09	2.16619
CBLN3	CBLN3	cerebellin 3 precursor	1e-90	CBLN3	Cerebellin-3	GO:0005615	extracellular space	4.70655e-05	2.11483
RTL1	RTL1	retrotransposon-like 1	0	RTL1	Retrotransposon-like protein 1	GO:0016020	membrane	0.958154	0.844012
RTL1	RTL1	retrotransposon-like 1	0	RTL1	Retrotransposon-like protein 1	GO:0016021	integral component of membrane	0.939445	0.844903
TSPAN17	TSPAN17	tetraspanin 17	3e-154	TSPAN17	Tetraspanin-17	GO:0016020	membrane	0.958154	0.844012
TSPAN17	TSPAN17	tetraspanin 17	3e-154	TSPAN17	Tetraspanin-17	GO:0000151	ubiquitin ligase complex	0.744897	0.736428
TSPAN17	TSPAN17	tetraspanin 17	3e-154	TSPAN17	Tetraspanin-17	GO:0016021	integral component of membrane	0.939445	0.844903
POLR3G	POLR3G	polymerase (RNA) III (DNA directed) polypeptide G (32kD)	2e-92	POLR3G	DNA-directed RNA polymerase III subunit RPC7	GO:0005634	nucleus	0.667867	0.959143
POLR3G	POLR3G	polymerase (RNA) III (DNA directed) polypeptide G (32kD)	2e-92	POLR3G	DNA-directed RNA polymerase III subunit RPC7	GO:0005829	cytosol	0.930481	0.808554
POLR3G	POLR3G	polymerase (RNA) III (DNA directed) polypeptide G (32kD)	2e-92	POLR3G	DNA-directed RNA polymerase III subunit RPC7	GO:0005666	DNA-directed RNA polymerase III complex	0.323502	2.6858
POLR3G	POLR3G	polymerase (RNA) III (DNA directed) polypeptide G (32kD)	2e-92	POLR3G	DNA-directed RNA polymerase III subunit RPC7	GO:0005654	nucleoplasm	0.235035	1.17504
CHL1	CHL1	cell adhesion molecule with homology to L1CAM (close homolog of L1)	0	CHL1	Neural cell adhesion molecule L1-like protein	GO:0005886	plasma membrane	0.97339	0.791706
CHL1	CHL1	cell adhesion molecule with homology to L1CAM (close homolog of L1)	0	CHL1	Neural cell adhesion molecule L1-like protein	GO:0005578	proteinaceous extracellular matrix	0.294404	1.28616
CHL1	CHL1	cell adhesion molecule with homology to L1CAM (close homolog of L1)	0	CHL1	Neural cell adhesion molecule L1-like protein	GO:0045177	apical part of cell	0.863746	0.501742
CHL1	CHL1	cell adhesion molecule with homology to L1CAM (close homolog of L1)	0	CHL1	Neural cell adhesion molecule L1-like protein	GO:0005576	extracellular region	1.58747e-09	2.16619
CHL1	CHL1	cell adhesion molecule with homology to L1CAM (close homolog of L1)	0	CHL1	Neural cell adhesion molecule L1-like protein	GO:0030425	dendrite	0.254211	1.38359
CHL1	CHL1	cell adhesion molecule with homology to L1CAM (close homolog of L1)	0	CHL1	Neural cell adhesion molecule L1-like protein	GO:0016020	membrane	0.958154	0.844012
CHL1	CHL1	cell adhesion molecule with homology to L1CAM (close homolog of L1)	0	CHL1	Neural cell adhesion molecule L1-like protein	GO:0016021	integral component of membrane	0.939445	0.844903
COL27A1	COL27A1	collagen, type XXVII, alpha 1	0	COL27A1	Collagen alpha-1(XXVII) chain	GO:0005581	collagen	0.012695	2.95935
COL27A1	COL27A1	collagen, type XXVII, alpha 1	0	COL27A1	Collagen alpha-1(XXVII) chain	GO:0005578	proteinaceous extracellular matrix	0.294404	1.28616
COL27A1	COL27A1	collagen, type XXVII, alpha 1	0	COL27A1	Collagen alpha-1(XXVII) chain	GO:0005788	endoplasmic reticulum lumen	0.711953	0.815331
COL27A1	COL27A1	collagen, type XXVII, alpha 1	0	COL27A1	Collagen alpha-1(XXVII) chain	GO:0005576	extracellular region	1.58747e-09	2.16619
COL27A1	COL27A1	collagen, type XXVII, alpha 1	0	COL27A1	Collagen alpha-1(XXVII) chain	GO:0005583	fibrillar collagen	0.0832183	15.2195
LOC101122805	LOC101122805	proSAP-interacting protein 1-like	0	LZTS3	Leucine zipper putative tumor suppressor 3	GO:0005737	cytoplasm	0.68591	0.954671
LOC101122805	LOC101122805	proSAP-interacting protein 1-like	0	LZTS3	Leucine zipper putative tumor suppressor 3	GO:0030054	cell junction	0.9256	0.655386
LOC101122805	LOC101122805	proSAP-interacting protein 1-like	0	LZTS3	Leucine zipper putative tumor suppressor 3	GO:0005886	plasma membrane	0.97339	0.791706
LOC101122805	LOC101122805	proSAP-interacting protein 1-like	0	LZTS3	Leucine zipper putative tumor suppressor 3	GO:0016020	membrane	0.958154	0.844012
LOC101122805	LOC101122805	proSAP-interacting protein 1-like	0	LZTS3	Leucine zipper putative tumor suppressor 3	GO:0045211	postsynaptic membrane	0.575403	0.992577
LOC101122805	LOC101122805	proSAP-interacting protein 1-like	0	LZTS3	Leucine zipper putative tumor suppressor 3	GO:0014069	postsynaptic density	0.221748	1.69106
LOC101122805	LOC101122805	proSAP-interacting protein 1-like	0	LZTS3	Leucine zipper putative tumor suppressor 3	GO:0045202	synapse	0.584482	0.968881
LOC101122805	LOC101122805	proSAP-interacting protein 1-like	0	LZTS3	Leucine zipper putative tumor suppressor 3	GO:0005856	cytoskeleton	0.693868	0.910687
RESP18	RESP18	regulated endocrine-specific protein 18 homolog (rat)	8e-47	RESP18	Regulated endocrine-specific protein 18	GO:0005794	Golgi apparatus	0.823179	0.823067
RESP18	RESP18	regulated endocrine-specific protein 18 homolog (rat)	8e-47	RESP18	Regulated endocrine-specific protein 18	GO:0048237	rough endoplasmic reticulum lumen	0.0630884	22.8293
RESP18	RESP18	regulated endocrine-specific protein 18 homolog (rat)	8e-47	RESP18	Regulated endocrine-specific protein 18	GO:0005783	endoplasmic reticulum	0.77826	0.861482
RESP18	RESP18	regulated endocrine-specific protein 18 homolog (rat)	8e-47	RESP18	Regulated endocrine-specific protein 18	GO:0043204	perikaryon	0.267947	2.02927
RESP18	RESP18	regulated endocrine-specific protein 18 homolog (rat)	8e-47	RESP18	Regulated endocrine-specific protein 18	GO:0005576	extracellular region	1.58747e-09	2.16619
RESP18	RESP18	regulated endocrine-specific protein 18 homolog (rat)	8e-47	RESP18	Regulated endocrine-specific protein 18	GO:0030141	secretory granule	0.547074	1.10021
DDX58	DDX58	DEAD (Asp-Glu-Ala-Asp) box polypeptide 58	0	DDX58	cDNA FLJ13599 fis, clone PLACE1009925, highly similar to Probable ATP-dependent RNA helicase DDX58 (EC 3.6.1.-)	GO:0030054	cell junction	0.9256	0.655386
DDX58	DDX58	DEAD (Asp-Glu-Ala-Asp) box polypeptide 58	0	DDX58	cDNA FLJ13599 fis, clone PLACE1009925, highly similar to Probable ATP-dependent RNA helicase DDX58 (EC 3.6.1.-)	GO:0005886	plasma membrane	0.97339	0.791706
DDX58	DDX58	DEAD (Asp-Glu-Ala-Asp) box polypeptide 58	0	DDX58	cDNA FLJ13599 fis, clone PLACE1009925, highly similar to Probable ATP-dependent RNA helicase DDX58 (EC 3.6.1.-)	GO:0042995	cell projection	0.999366	0.250412
DDX58	DDX58	DEAD (Asp-Glu-Ala-Asp) box polypeptide 58	0	DDX58	cDNA FLJ13599 fis, clone PLACE1009925, highly similar to Probable ATP-dependent RNA helicase DDX58 (EC 3.6.1.-)	GO:0015629	actin cytoskeleton	0.72178	0.815331
DDX58	DDX58	DEAD (Asp-Glu-Ala-Asp) box polypeptide 58	0	DDX58	cDNA FLJ13599 fis, clone PLACE1009925, highly similar to Probable ATP-dependent RNA helicase DDX58 (EC 3.6.1.-)	GO:0005829	cytosol	0.930481	0.808554
DDX58	DDX58	DEAD (Asp-Glu-Ala-Asp) box polypeptide 58	0	DDX58	cDNA FLJ13599 fis, clone PLACE1009925, highly similar to Probable ATP-dependent RNA helicase DDX58 (EC 3.6.1.-)	GO:0005737	cytoplasm	0.68591	0.954671
DDX58	DDX58	DEAD (Asp-Glu-Ala-Asp) box polypeptide 58	0	DDX58	cDNA FLJ13599 fis, clone PLACE1009925, highly similar to Probable ATP-dependent RNA helicase DDX58 (EC 3.6.1.-)	GO:0005856	cytoskeleton	0.693868	0.910687
DDX58	DDX58	DEAD (Asp-Glu-Ala-Asp) box polypeptide 58	0	DDX58	cDNA FLJ13599 fis, clone PLACE1009925, highly similar to Probable ATP-dependent RNA helicase DDX58 (EC 3.6.1.-)	GO:0032587	ruffle membrane	0.780755	0.661718
DDX58	DDX58	DEAD (Asp-Glu-Ala-Asp) box polypeptide 58	0	DDX58	cDNA FLJ13599 fis, clone PLACE1009925, highly similar to Probable ATP-dependent RNA helicase DDX58 (EC 3.6.1.-)	GO:0016020	membrane	0.958154	0.844012
DDX58	DDX58	DEAD (Asp-Glu-Ala-Asp) box polypeptide 58	0	DDX58	cDNA FLJ13599 fis, clone PLACE1009925, highly similar to Probable ATP-dependent RNA helicase DDX58 (EC 3.6.1.-)	GO:0005923	tight junction	0.671325	0.869686
TMEM247	TMEM247	transmembrane protein 247	4e-90	TMEM247	Transmembrane protein 247	GO:0016020	membrane	0.958154	0.844012
TMEM247	TMEM247	transmembrane protein 247	4e-90	TMEM247	Transmembrane protein 247	GO:0005783	endoplasmic reticulum	0.77826	0.861482
TMEM247	TMEM247	transmembrane protein 247	4e-90	TMEM247	Transmembrane protein 247	GO:0016021	integral component of membrane	0.939445	0.844903
ASB4	ASB4	ankyrin repeat and SOCS box containing 4	0	ASB4	Ankyrin repeat and SOCS box protein 4	GO:0031462	Cul2-RING ubiquitin ligase complex	0.177548	5.70732
ASB4	ASB4	ankyrin repeat and SOCS box containing 4	0	ASB4	Ankyrin repeat and SOCS box protein 4	GO:0031466	Cul5-RING ubiquitin ligase complex	0.159494	6.52265
CA5A	CA5A	carbonic anhydrase VA, mitochondrial	9e-134	CA5A	Carbonic anhydrase 5A, mitochondrial	GO:0005739	mitochondrion	0.958618	0.718806
CA5A	CA5A	carbonic anhydrase VA, mitochondrial	9e-134	CA5A	Carbonic anhydrase 5A, mitochondrial	GO:0005759	mitochondrial matrix	0.965655	0.38208
ASIP	ASIP	Agouti signaling protein	1e-42	ASIP	Agouti-signaling protein	GO:0005576	extracellular region	1.58747e-09	2.16619
ASIP	ASIP	Agouti signaling protein	1e-42	ASIP	Agouti-signaling protein	GO:0005615	extracellular space	4.70655e-05	2.11483
MAP7D2	MAP7D2	MAP7 domain containing 2	0	MAP7D2	cDNA FLJ45113 fis, clone BRAWH3034743, weakly similar to Mus musculus microtubule-associated protein 7 (Mtap7), mRNA	GO:0005874	microtubule	0.677961	0.878049
FCGR1A	FCGR1A	Fc fragment of IgG, high affinity Ia, receptor (CD64)	3e-135	FCGR1A	High affinity immunoglobulin gamma Fc receptor I	GO:0005886	plasma membrane	0.97339	0.791706
FCGR1A	FCGR1A	Fc fragment of IgG, high affinity Ia, receptor (CD64)	3e-135	FCGR1A	High affinity immunoglobulin gamma Fc receptor I	GO:0016020	membrane	0.958154	0.844012
FCGR1A	FCGR1A	Fc fragment of IgG, high affinity Ia, receptor (CD64)	3e-135	FCGR1A	High affinity immunoglobulin gamma Fc receptor I	GO:0031901	early endosome membrane	0.107893	2.28293
FCGR1A	FCGR1A	Fc fragment of IgG, high affinity Ia, receptor (CD64)	3e-135	FCGR1A	High affinity immunoglobulin gamma Fc receptor I	GO:0016021	integral component of membrane	0.939445	0.844903
FCGR1A	FCGR1A	Fc fragment of IgG, high affinity Ia, receptor (CD64)	3e-135	FCGR1A	High affinity immunoglobulin gamma Fc receptor I	GO:0030669	clathrin-coated endocytic vesicle membrane	0.379742	2.17422
LOC101106651	LOC101106651	pulmonary surfactant-associated protein D-like	3e-129	SFTPD	Pulmonary surfactant-associated protein D	GO:0005581	collagen	0.012695	2.95935
LOC101106651	LOC101106651	pulmonary surfactant-associated protein D-like	3e-129	SFTPD	Pulmonary surfactant-associated protein D	GO:0005578	proteinaceous extracellular matrix	0.294404	1.28616
LOC101106651	LOC101106651	pulmonary surfactant-associated protein D-like	3e-129	SFTPD	Pulmonary surfactant-associated protein D	GO:0005576	extracellular region	1.58747e-09	2.16619
LOC101106651	LOC101106651	pulmonary surfactant-associated protein D-like	3e-129	SFTPD	Pulmonary surfactant-associated protein D	GO:0030139	endocytic vesicle	0.631369	1.01463
LOC101106651	LOC101106651	pulmonary surfactant-associated protein D-like	3e-129	SFTPD	Pulmonary surfactant-associated protein D	GO:0005615	extracellular space	4.70655e-05	2.11483
LOC101106651	LOC101106651	pulmonary surfactant-associated protein D-like	3e-129	SFTPD	Pulmonary surfactant-associated protein D	GO:0005764	lysosome	0.986196	0.315976
LOC101106651	LOC101106651	pulmonary surfactant-associated protein D-like	3e-129	SFTPD	Pulmonary surfactant-associated protein D	GO:0005737	cytoplasm	0.68591	0.954671
CLEC11A	CLEC11A	C-type lectin domain family 11, member A	3e-43	CLEC11A	Stem cell growth factor; lymphocyte secreted C-type lectin	GO:0005737	cytoplasm	0.68591	0.954671
CLEC11A	CLEC11A	C-type lectin domain family 11, member A	3e-43	CLEC11A	Stem cell growth factor; lymphocyte secreted C-type lectin	GO:0005813	centrosome	0.581596	0.971458
CLEC11A	CLEC11A	C-type lectin domain family 11, member A	3e-43	CLEC11A	Stem cell growth factor; lymphocyte secreted C-type lectin	GO:0005576	extracellular region	1.58747e-09	2.16619
PLP1	PLP1	proteolipid protein 1	6e-160	PLP1	cDNA, FLJ92659, highly similar to Homo sapiens proteolipid protein 1 (Pelizaeus-Merzbacher disease,spastic paraplegia 2, uncomplicated) (PLP1), mRNA	GO:0016020	membrane	0.958154	0.844012
PLP1	PLP1	proteolipid protein 1	6e-160	PLP1	cDNA, FLJ92659, highly similar to Homo sapiens proteolipid protein 1 (Pelizaeus-Merzbacher disease,spastic paraplegia 2, uncomplicated) (PLP1), mRNA	GO:0043209	myelin sheath	0.0308344	8.30155
PLP1	PLP1	proteolipid protein 1	6e-160	PLP1	cDNA, FLJ92659, highly similar to Homo sapiens proteolipid protein 1 (Pelizaeus-Merzbacher disease,spastic paraplegia 2, uncomplicated) (PLP1), mRNA	GO:0016021	integral component of membrane	0.939445	0.844903
FABP7	FABP7	fatty acid binding protein 7, brain	2e-71	FABP7	Fatty acid-binding protein, brain	GO:0005634	nucleus	0.667867	0.959143
FABP7	FABP7	fatty acid binding protein 7, brain	2e-71	FABP7	Fatty acid-binding protein, brain	GO:0042995	cell projection	0.999366	0.250412
FABP7	FABP7	fatty acid binding protein 7, brain	2e-71	FABP7	Fatty acid-binding protein, brain	GO:0005737	cytoplasm	0.68591	0.954671
FABP7	FABP7	fatty acid binding protein 7, brain	2e-71	FABP7	Fatty acid-binding protein, brain	GO:0043025	neuronal cell body	0.179493	1.497
LOC101105611	LOC101105611	pregnancy-associated glycoprotein 2-like	2e-102	PGA3	cDNA FLJ60006, highly similar to Pepsin A (EC 3.4.23.1)	GO:0005576	extracellular region	1.58747e-09	2.16619
LARP7	LARP7	La ribonucleoprotein domain family, member 7	0	LARP7	La-related protein 7	GO:0005737	cytoplasm	0.68591	0.954671
LARP7	LARP7	La ribonucleoprotein domain family, member 7	0	LARP7	La-related protein 7	GO:0030529	ribonucleoprotein complex	0.44016	1.08476
LARP7	LARP7	La ribonucleoprotein domain family, member 7	0	LARP7	La-related protein 7	GO:0005634	nucleus	0.667867	0.959143
LARP7	LARP7	La ribonucleoprotein domain family, member 7	0	LARP7	La-related protein 7	GO:0005654	nucleoplasm	0.235035	1.17504
PES1	PES1	pescadillo ribosomal biogenesis factor 1	0	PES1	cDNA FLJ39001 fis, clone NT2RI2022584, highly similar to Pescadillo homolog 1	GO:0000793	condensed chromosome	0.532128	1.3429
PES1	PES1	pescadillo ribosomal biogenesis factor 1	0	PES1	cDNA FLJ39001 fis, clone NT2RI2022584, highly similar to Pescadillo homolog 1	GO:0005694	chromosome	0.329107	1.21937
PES1	PES1	pescadillo ribosomal biogenesis factor 1	0	PES1	cDNA FLJ39001 fis, clone NT2RI2022584, highly similar to Pescadillo homolog 1	GO:0005730	nucleolus	0.997622	0.552204
PES1	PES1	pescadillo ribosomal biogenesis factor 1	0	PES1	cDNA FLJ39001 fis, clone NT2RI2022584, highly similar to Pescadillo homolog 1	GO:0005634	nucleus	0.667867	0.959143
PES1	PES1	pescadillo ribosomal biogenesis factor 1	0	PES1	cDNA FLJ39001 fis, clone NT2RI2022584, highly similar to Pescadillo homolog 1	GO:0070545	PeBoW complex	0.0832183	15.2195
PES1	PES1	pescadillo ribosomal biogenesis factor 1	0	PES1	cDNA FLJ39001 fis, clone NT2RI2022584, highly similar to Pescadillo homolog 1	GO:0005654	nucleoplasm	0.235035	1.17504
PES1	PES1	pescadillo ribosomal biogenesis factor 1	0	PES1	cDNA FLJ39001 fis, clone NT2RI2022584, highly similar to Pescadillo homolog 1	GO:0030687	preribosome, large subunit precursor	0.0832183	15.2195
LOC101119773	LOC101119773	guanylate-binding protein 7-like	0	GBP4	cDNA FLJ51459, highly similar to Guanylate-binding protein 4	GO:0005737	cytoplasm	0.68591	0.954671
LOC101119773	LOC101119773	guanylate-binding protein 7-like	0	GBP4	cDNA FLJ51459, highly similar to Guanylate-binding protein 4	GO:0005634	nucleus	0.667867	0.959143
APOL5	APOL5	apolipoprotein L, 5	3e-29	APOL5	Apolipoprotein L5	GO:0005737	cytoplasm	0.68591	0.954671
APOL5	APOL5	apolipoprotein L, 5	3e-29	APOL5	Apolipoprotein L5	GO:0005576	extracellular region	1.58747e-09	2.16619
APOL5	APOL5	apolipoprotein L, 5	3e-29	APOL5	Apolipoprotein L5	GO:0005575	cellular_component	0.0449316	1.55566
OAS2	OAS2	2'-5'-oligoadenylate synthetase 2, 69/71kDa	3e-152	OAS3	cDNA FLJ78682, highly similar to Homo sapiens 2'-5'-oligoadenylate synthetase 3, 100kDa (OAS3), mRNA	GO:0005634	nucleus	0.667867	0.959143
OAS2	OAS2	2'-5'-oligoadenylate synthetase 2, 69/71kDa	3e-152	OAS3	cDNA FLJ78682, highly similar to Homo sapiens 2'-5'-oligoadenylate synthetase 3, 100kDa (OAS3), mRNA	GO:0043231	intracellular membrane-bounded organelle	0.966126	0.531944
OAS2	OAS2	2'-5'-oligoadenylate synthetase 2, 69/71kDa	3e-152	OAS3	cDNA FLJ78682, highly similar to Homo sapiens 2'-5'-oligoadenylate synthetase 3, 100kDa (OAS3), mRNA	GO:0005829	cytosol	0.930481	0.808554
OAS2	OAS2	2'-5'-oligoadenylate synthetase 2, 69/71kDa	3e-152	OAS3	cDNA FLJ78682, highly similar to Homo sapiens 2'-5'-oligoadenylate synthetase 3, 100kDa (OAS3), mRNA	GO:0005737	cytoplasm	0.68591	0.954671
CD28	CD28	T-cell specific surface glycoprotein CD28	4e-87	CD28	T-cell-specific surface glycoprotein CD28	GO:0005886	plasma membrane	0.97339	0.791706
CD28	CD28	T-cell specific surface glycoprotein CD28	4e-87	CD28	T-cell-specific surface glycoprotein CD28	GO:0005829	cytosol	0.930481	0.808554
CD28	CD28	T-cell specific surface glycoprotein CD28	4e-87	CD28	T-cell-specific surface glycoprotein CD28	GO:0016020	membrane	0.958154	0.844012
CD28	CD28	T-cell specific surface glycoprotein CD28	4e-87	CD28	T-cell-specific surface glycoprotein CD28	GO:0005887	integral component of plasma membrane	0.969871	0.641873
CD28	CD28	T-cell specific surface glycoprotein CD28	4e-87	CD28	T-cell-specific surface glycoprotein CD28	GO:0016021	integral component of membrane	0.939445	0.844903
CD28	CD28	T-cell specific surface glycoprotein CD28	4e-87	CD28	T-cell-specific surface glycoprotein CD28	GO:0009897	external side of plasma membrane	0.558552	1.01463
FOS	FOS	V-fos FBJ murine osteosarcoma viral oncogene-like protein	0	FOS	Proto-oncogene c-Fos	GO:0005654	nucleoplasm	0.235035	1.17504
FOS	FOS	V-fos FBJ murine osteosarcoma viral oncogene-like protein	0	FOS	Proto-oncogene c-Fos	GO:0043005	neuron projection	0.48301	1.09756
FOS	FOS	V-fos FBJ murine osteosarcoma viral oncogene-like protein	0	FOS	Proto-oncogene c-Fos	GO:0005783	endoplasmic reticulum	0.77826	0.861482
FOS	FOS	V-fos FBJ murine osteosarcoma viral oncogene-like protein	0	FOS	Proto-oncogene c-Fos	GO:0005634	nucleus	0.667867	0.959143
FOS	FOS	V-fos FBJ murine osteosarcoma viral oncogene-like protein	0	FOS	Proto-oncogene c-Fos	GO:0005829	cytosol	0.930481	0.808554
FOS	FOS	V-fos FBJ murine osteosarcoma viral oncogene-like protein	0	FOS	Proto-oncogene c-Fos	GO:0005737	cytoplasm	0.68591	0.954671
FOS	FOS	V-fos FBJ murine osteosarcoma viral oncogene-like protein	0	FOS	Proto-oncogene c-Fos	GO:0005667	transcription factor complex	0.0866421	1.80826
FOS	FOS	V-fos FBJ murine osteosarcoma viral oncogene-like protein	0	FOS	Proto-oncogene c-Fos	GO:0005730	nucleolus	0.997622	0.552204
FOS	FOS	V-fos FBJ murine osteosarcoma viral oncogene-like protein	0	FOS	Proto-oncogene c-Fos	GO:0016020	membrane	0.958154	0.844012
LOC101118186	LOC101118186	uncharacterized LOC101118186	1e-58	KLF2	Similar to Kruppel-like factor 2 (Lung)	GO:0005634	nucleus	0.667867	0.959143
RCOR2	RCOR2	REST corepressor 2	0	RCOR2	REST corepressor 2	GO:0005667	transcription factor complex	0.0866421	1.80826
RCOR2	RCOR2	REST corepressor 2	0	RCOR2	REST corepressor 2	GO:0005634	nucleus	0.667867	0.959143
RCOR2	RCOR2	REST corepressor 2	0	RCOR2	REST corepressor 2	GO:0000785	chromatin	0.844881	0.537159
C1QTNF2	C1QTNF2	C1q and tumor necrosis factor related protein 2	5e-138	C1QTNF2	Complement C1q tumor necrosis factor-related protein 2	GO:0005581	collagen	0.012695	2.95935
C1QTNF2	C1QTNF2	C1q and tumor necrosis factor related protein 2	5e-138	C1QTNF2	Complement C1q tumor necrosis factor-related protein 2	GO:0005576	extracellular region	1.58747e-09	2.16619
C1QTNF2	C1QTNF2	C1q and tumor necrosis factor related protein 2	5e-138	C1QTNF2	Complement C1q tumor necrosis factor-related protein 2	GO:0005615	extracellular space	4.70655e-05	2.11483
PLAG1	PLAG1	pleiomorphic adenoma gene 1	0	PLAG1	CHCHD7-PLAG1 fusion protein	GO:0005634	nucleus	0.667867	0.959143
AKR1E2	AKR1E2	aldo-keto reductase family 1, member E2	4e-128	AKR1E2	cDNA FLJ54291, moderately similar to Homo sapiens aldo-keto reductase family 1, member C-like 2 (AKR1CL2), mRNA	GO:0005737	cytoplasm	0.68591	0.954671
TNFSF10	TNFSF10	tumor necrosis factor (ligand) superfamily, member 10	1e-112	TNFSF10	Tumor necrosis factor ligand superfamily member 10	GO:0005576	extracellular region	1.58747e-09	2.16619
TNFSF10	TNFSF10	tumor necrosis factor (ligand) superfamily, member 10	1e-112	TNFSF10	Tumor necrosis factor ligand superfamily member 10	GO:0005615	extracellular space	4.70655e-05	2.11483
TNFSF10	TNFSF10	tumor necrosis factor (ligand) superfamily, member 10	1e-112	TNFSF10	Tumor necrosis factor ligand superfamily member 10	GO:0016020	membrane	0.958154	0.844012
TNFSF10	TNFSF10	tumor necrosis factor (ligand) superfamily, member 10	1e-112	TNFSF10	Tumor necrosis factor ligand superfamily member 10	GO:0005887	integral component of plasma membrane	0.969871	0.641873
TNFSF10	TNFSF10	tumor necrosis factor (ligand) superfamily, member 10	1e-112	TNFSF10	Tumor necrosis factor ligand superfamily member 10	GO:0016021	integral component of membrane	0.939445	0.844903
CSGALNACT1	CSGALNACT1	chondroitin sulfate N-acetylgalactosaminyltransferase 1	0	CSGALNACT1	cDNA FLJ30592 fis, clone BRAWH2008706, highly similar to Chondroitinbeta-1,4-N-acetylgalactosaminyltransferase 1 (EC 2.4.1.174)	GO:0005622	intracellular	0.922265	0.733143
CSGALNACT1	CSGALNACT1	chondroitin sulfate N-acetylgalactosaminyltransferase 1	0	CSGALNACT1	cDNA FLJ30592 fis, clone BRAWH2008706, highly similar to Chondroitinbeta-1,4-N-acetylgalactosaminyltransferase 1 (EC 2.4.1.174)	GO:0032580	Golgi cisterna membrane	0.423165	1.40488
CSGALNACT1	CSGALNACT1	chondroitin sulfate N-acetylgalactosaminyltransferase 1	0	CSGALNACT1	cDNA FLJ30592 fis, clone BRAWH2008706, highly similar to Chondroitinbeta-1,4-N-acetylgalactosaminyltransferase 1 (EC 2.4.1.174)	GO:0005794	Golgi apparatus	0.823179	0.823067
CSGALNACT1	CSGALNACT1	chondroitin sulfate N-acetylgalactosaminyltransferase 1	0	CSGALNACT1	cDNA FLJ30592 fis, clone BRAWH2008706, highly similar to Chondroitinbeta-1,4-N-acetylgalactosaminyltransferase 1 (EC 2.4.1.174)	GO:0030173	integral component of Golgi membrane	0.639269	0.992577
CSGALNACT1	CSGALNACT1	chondroitin sulfate N-acetylgalactosaminyltransferase 1	0	CSGALNACT1	cDNA FLJ30592 fis, clone BRAWH2008706, highly similar to Chondroitinbeta-1,4-N-acetylgalactosaminyltransferase 1 (EC 2.4.1.174)	GO:0016020	membrane	0.958154	0.844012
CSGALNACT1	CSGALNACT1	chondroitin sulfate N-acetylgalactosaminyltransferase 1	0	CSGALNACT1	cDNA FLJ30592 fis, clone BRAWH2008706, highly similar to Chondroitinbeta-1,4-N-acetylgalactosaminyltransferase 1 (EC 2.4.1.174)	GO:0000139	Golgi membrane	0.998755	0.269107
CSGALNACT1	CSGALNACT1	chondroitin sulfate N-acetylgalactosaminyltransferase 1	0	CSGALNACT1	cDNA FLJ30592 fis, clone BRAWH2008706, highly similar to Chondroitinbeta-1,4-N-acetylgalactosaminyltransferase 1 (EC 2.4.1.174)	GO:0016021	integral component of membrane	0.939445	0.844903
SYNM	SYNM	synemin, intermediate filament protein	0	SYNM	Synemin	GO:0005882	intermediate filament	0.00230787	3.36825
SYNM	SYNM	synemin, intermediate filament protein	0	SYNM	Synemin	GO:0060053	neurofilament cytoskeleton	0.0832183	15.2195
SYNM	SYNM	synemin, intermediate filament protein	0	SYNM	Synemin	GO:0030054	cell junction	0.9256	0.655386
SYNM	SYNM	synemin, intermediate filament protein	0	SYNM	Synemin	GO:0005737	cytoplasm	0.68591	0.954671
SYNM	SYNM	synemin, intermediate filament protein	0	SYNM	Synemin	GO:0005912	adherens junction	0.347095	1.66031
SYNM	SYNM	synemin, intermediate filament protein	0	SYNM	Synemin	GO:0016020	membrane	0.958154	0.844012
SYNM	SYNM	synemin, intermediate filament protein	0	SYNM	Synemin	GO:0043034	costamere	0.080442	4.56585
SYNM	SYNM	synemin, intermediate filament protein	0	SYNM	Synemin	GO:0005856	cytoskeleton	0.693868	0.910687
CDC42EP2	CDC42EP2	CDC42 effector protein (Rho GTPase binding) 2	5e-81	CDC42EP2	Cdc42 effector protein 2	GO:0005737	cytoplasm	0.68591	0.954671
CDC42EP2	CDC42EP2	CDC42 effector protein (Rho GTPase binding) 2	5e-81	CDC42EP2	Cdc42 effector protein 2	GO:0016020	membrane	0.958154	0.844012
CDC42EP2	CDC42EP2	CDC42 effector protein (Rho GTPase binding) 2	5e-81	CDC42EP2	Cdc42 effector protein 2	GO:0005886	plasma membrane	0.97339	0.791706
CDC42EP2	CDC42EP2	CDC42 effector protein (Rho GTPase binding) 2	5e-81	CDC42EP2	Cdc42 effector protein 2	GO:0015630	microtubule cytoskeleton	0.934595	0.365268
CDC42EP2	CDC42EP2	CDC42 effector protein (Rho GTPase binding) 2	5e-81	CDC42EP2	Cdc42 effector protein 2	GO:0005856	cytoskeleton	0.693868	0.910687
CDC42EP2	CDC42EP2	CDC42 effector protein (Rho GTPase binding) 2	5e-81	CDC42EP2	Cdc42 effector protein 2	GO:0012505	endomembrane system	0.589934	1.01463
BAMBI	BAMBI	BMP and activin membrane-bound inhibitor homolog	3e-148	BAMBI	BMP and activin membrane-bound inhibitor homolog	GO:0005886	plasma membrane	0.97339	0.791706
BAMBI	BAMBI	BMP and activin membrane-bound inhibitor homolog	3e-148	BAMBI	BMP and activin membrane-bound inhibitor homolog	GO:0005737	cytoplasm	0.68591	0.954671
BAMBI	BAMBI	BMP and activin membrane-bound inhibitor homolog	3e-148	BAMBI	BMP and activin membrane-bound inhibitor homolog	GO:0016020	membrane	0.958154	0.844012
BAMBI	BAMBI	BMP and activin membrane-bound inhibitor homolog	3e-148	BAMBI	BMP and activin membrane-bound inhibitor homolog	GO:0016021	integral component of membrane	0.939445	0.844903
MX1	MX1	Mx1 protein	0	MX1	Interferon-induced GTP-binding protein Mx1, N-terminally processed	GO:0048471	perinuclear region of cytoplasm	0.605806	0.95122
MX1	MX1	Mx1 protein	0	MX1	Interferon-induced GTP-binding protein Mx1, N-terminally processed	GO:0005783	endoplasmic reticulum	0.77826	0.861482
MX1	MX1	Mx1 protein	0	MX1	Interferon-induced GTP-binding protein Mx1, N-terminally processed	GO:0005634	nucleus	0.667867	0.959143
MX1	MX1	Mx1 protein	0	MX1	Interferon-induced GTP-binding protein Mx1, N-terminally processed	GO:0005829	cytosol	0.930481	0.808554
MX1	MX1	Mx1 protein	0	MX1	Interferon-induced GTP-binding protein Mx1, N-terminally processed	GO:0005737	cytoplasm	0.68591	0.954671
MX1	MX1	Mx1 protein	0	MX1	Interferon-induced GTP-binding protein Mx1, N-terminally processed	GO:0016020	membrane	0.958154	0.844012
MX1	MX1	Mx1 protein	0	MX1	Interferon-induced GTP-binding protein Mx1, N-terminally processed	GO:0005789	endoplasmic reticulum membrane	0.996764	0.421649
LOC101108727	LOC101108727	melanoma-associated antigen 10-like	5e-56	MAGEA8	Melanoma-associated antigen 8	GO:0005575	cellular_component	0.0449316	1.55566
CSN1S1	CSN1S1	Alpha s1 casein	6e-16	CSN1S1	Alpha-S1-casein	GO:0005576	extracellular region	1.58747e-09	2.16619
LOC101108870	LOC101108870	nuclear autoantigenic sperm protein-like	1e-83	NASP	cDNA FLJ53176, highly similar to Nuclear autoantigenic sperm protein	GO:0005737	cytoplasm	0.68591	0.954671
LOC101108870	LOC101108870	nuclear autoantigenic sperm protein-like	1e-83	NASP	cDNA FLJ53176, highly similar to Nuclear autoantigenic sperm protein	GO:0005634	nucleus	0.667867	0.959143
PHACTR3	PHACTR3	phosphatase and actin regulator 3	0	PHACTR3	Phosphatase and actin regulator 3	GO:0005634	nucleus	0.667867	0.959143
PHACTR3	PHACTR3	phosphatase and actin regulator 3	0	PHACTR3	Phosphatase and actin regulator 3	GO:0016363	nuclear matrix	0.559637	1.07432
SURF6	SURF6	surfeit 6	4e-64	SURF6	Surfeit locus protein 6	GO:0001652	granular component	0.102915	11.4146
SURF6	SURF6	surfeit 6	4e-64	SURF6	Surfeit locus protein 6	GO:0005730	nucleolus	0.997622	0.552204
SURF6	SURF6	surfeit 6	4e-64	SURF6	Surfeit locus protein 6	GO:0005634	nucleus	0.667867	0.959143
SURF6	SURF6	surfeit 6	4e-64	SURF6	Surfeit locus protein 6	GO:0005654	nucleoplasm	0.235035	1.17504
LOC101123396	LOC101123396	beta-defensin 123-like	9e-13	DEFB123	Defensin, beta 123, isoform CRA_a	GO:0005576	extracellular region	1.58747e-09	2.16619
LOC101105321	LOC101105321	apolipoprotein L3-like	1e-49	APOL3	Apolipoprotein L3	GO:0005737	cytoplasm	0.68591	0.954671
LOC101105321	LOC101105321	apolipoprotein L3-like	1e-49	APOL3	Apolipoprotein L3	GO:0005576	extracellular region	1.58747e-09	2.16619
LOC101105321	LOC101105321	apolipoprotein L3-like	1e-49	APOL3	Apolipoprotein L3	GO:0005575	cellular_component	0.0449316	1.55566
LOC101105185	LOC101105185	hemoglobin subunit epsilon-2-like	1e-66	HBE1	Hemoglobin subunit epsilon	GO:0005833	hemoglobin complex	0.0223705	10.1463
LOC101105185	LOC101105185	hemoglobin subunit epsilon-2-like	1e-66	HBE1	Hemoglobin subunit epsilon	GO:0005829	cytosol	0.930481	0.808554
NR4A2	NR4A2	nuclear receptor subfamily 4, group A, member 2	0	NR4A2	cDNA FLJ56147, highly similar to Orphan nuclear receptor NR4A2	GO:0005634	nucleus	0.667867	0.959143
NR4A2	NR4A2	nuclear receptor subfamily 4, group A, member 2	0	NR4A2	cDNA FLJ56147, highly similar to Orphan nuclear receptor NR4A2	GO:0005737	cytoplasm	0.68591	0.954671
NR4A2	NR4A2	nuclear receptor subfamily 4, group A, member 2	0	NR4A2	cDNA FLJ56147, highly similar to Orphan nuclear receptor NR4A2	GO:0005654	nucleoplasm	0.235035	1.17504
LOC101121661	LOC101121661	kynurenine/alpha-aminoadipate aminotransferase, mitochondrial-like	0	AADAT	Kynurenine/alpha-aminoadipate aminotransferase, mitochondrial	GO:0005739	mitochondrion	0.958618	0.718806
LOC101121661	LOC101121661	kynurenine/alpha-aminoadipate aminotransferase, mitochondrial-like	0	AADAT	Kynurenine/alpha-aminoadipate aminotransferase, mitochondrial	GO:0005759	mitochondrial matrix	0.965655	0.38208
MESP2	MESP2	mesoderm posterior 2 homolog (mouse)	3e-51	MESP2	Mesoderm posterior protein 2	GO:0005634	nucleus	0.667867	0.959143
LOC101102394	LOC101102394	uncharacterized LOC101102394	8e-72	ZFYVE28	ZFYVE28 protein	GO:0005737	cytoplasm	0.68591	0.954671
LOC101102394	LOC101102394	uncharacterized LOC101102394	8e-72	ZFYVE28	ZFYVE28 protein	GO:0016020	membrane	0.958154	0.844012
LOC101102394	LOC101102394	uncharacterized LOC101102394	8e-72	ZFYVE28	ZFYVE28 protein	GO:0031901	early endosome membrane	0.107893	2.28293
LOC101102394	LOC101102394	uncharacterized LOC101102394	8e-72	ZFYVE28	ZFYVE28 protein	GO:0005768	endosome	0.891307	0.671449
LOC101102394	LOC101102394	uncharacterized LOC101102394	8e-72	ZFYVE28	ZFYVE28 protein	GO:0005829	cytosol	0.930481	0.808554
GNB3	GNB3	guanine nucleotide binding protein (G protein), beta polypeptide 3	0	GNB3	Guanine nucleotide binding protein (G protein), beta polypeptide 3	GO:0043005	neuron projection	0.48301	1.09756
GNB3	GNB3	guanine nucleotide binding protein (G protein), beta polypeptide 3	0	GNB3	Guanine nucleotide binding protein (G protein), beta polypeptide 3	GO:0005886	plasma membrane	0.97339	0.791706
GNB3	GNB3	guanine nucleotide binding protein (G protein), beta polypeptide 3	0	GNB3	Guanine nucleotide binding protein (G protein), beta polypeptide 3	GO:0044297	cell body	0.173229	2.76718
Bst-2A	BST-2A	Bone marrow stromal cell antigen 2A	1e-18	BST2	cDNA FLJ59809, highly similar to Bone marrow stromal antigen 2	GO:0005886	plasma membrane	0.97339	0.791706
Bst-2A	BST-2A	Bone marrow stromal cell antigen 2A	1e-18	BST2	cDNA FLJ59809, highly similar to Bone marrow stromal antigen 2	GO:0031225	anchored component of membrane	0.0708858	2.14024
Bst-2A	BST-2A	Bone marrow stromal cell antigen 2A	1e-18	BST2	cDNA FLJ59809, highly similar to Bone marrow stromal antigen 2	GO:0005622	intracellular	0.922265	0.733143
Bst-2A	BST-2A	Bone marrow stromal cell antigen 2A	1e-18	BST2	cDNA FLJ59809, highly similar to Bone marrow stromal antigen 2	GO:0005737	cytoplasm	0.68591	0.954671
Bst-2A	BST-2A	Bone marrow stromal cell antigen 2A	1e-18	BST2	cDNA FLJ59809, highly similar to Bone marrow stromal antigen 2	GO:0016324	apical plasma membrane	0.260685	1.37172
Bst-2A	BST-2A	Bone marrow stromal cell antigen 2A	1e-18	BST2	cDNA FLJ59809, highly similar to Bone marrow stromal antigen 2	GO:0005794	Golgi apparatus	0.823179	0.823067
Bst-2A	BST-2A	Bone marrow stromal cell antigen 2A	1e-18	BST2	cDNA FLJ59809, highly similar to Bone marrow stromal antigen 2	GO:0009986	cell surface	0.661055	0.901897
Bst-2A	BST-2A	Bone marrow stromal cell antigen 2A	1e-18	BST2	cDNA FLJ59809, highly similar to Bone marrow stromal antigen 2	GO:0005770	late endosome	0.601607	0.992577
Bst-2A	BST-2A	Bone marrow stromal cell antigen 2A	1e-18	BST2	cDNA FLJ59809, highly similar to Bone marrow stromal antigen 2	GO:0016020	membrane	0.958154	0.844012
Bst-2A	BST-2A	Bone marrow stromal cell antigen 2A	1e-18	BST2	cDNA FLJ59809, highly similar to Bone marrow stromal antigen 2	GO:0005887	integral component of plasma membrane	0.969871	0.641873
Bst-2A	BST-2A	Bone marrow stromal cell antigen 2A	1e-18	BST2	cDNA FLJ59809, highly similar to Bone marrow stromal antigen 2	GO:0045121	membrane raft	0.369227	1.31391
Bst-2A	BST-2A	Bone marrow stromal cell antigen 2A	1e-18	BST2	cDNA FLJ59809, highly similar to Bone marrow stromal antigen 2	GO:0016021	integral component of membrane	0.939445	0.844903
Bst-2A	BST-2A	Bone marrow stromal cell antigen 2A	1e-18	BST2	cDNA FLJ59809, highly similar to Bone marrow stromal antigen 2	GO:0005768	endosome	0.891307	0.671449
TEX14	TEX14	testis expressed 14	0	TEX14	Inactive serine/threonine-protein kinase TEX14	GO:0005737	cytoplasm	0.68591	0.954671
TEX14	TEX14	testis expressed 14	0	TEX14	Inactive serine/threonine-protein kinase TEX14	GO:0005694	chromosome	0.329107	1.21937
TEX14	TEX14	testis expressed 14	0	TEX14	Inactive serine/threonine-protein kinase TEX14	GO:0005623	cell	0.122187	9.13171
TEX14	TEX14	testis expressed 14	0	TEX14	Inactive serine/threonine-protein kinase TEX14	GO:0030496	midbody	0.671325	0.869686
TEX14	TEX14	testis expressed 14	0	TEX14	Inactive serine/threonine-protein kinase TEX14	GO:0045171	intercellular bridge	0.0150673	13.0453
TEX14	TEX14	testis expressed 14	0	TEX14	Inactive serine/threonine-protein kinase TEX14	GO:0000777	condensed chromosome kinetochore	0.559637	1.07432
TEX14	TEX14	testis expressed 14	0	TEX14	Inactive serine/threonine-protein kinase TEX14	GO:0000776	kinetochore	0.69536	0.830155
TEX14	TEX14	testis expressed 14	0	TEX14	Inactive serine/threonine-protein kinase TEX14	GO:0000775	chromosome, centromeric region	0.777223	0.702439
TMEM154	TMEM154	Transmembrane protein 154	1e-47	TMEM154	Transmembrane protein 154	GO:0016020	membrane	0.958154	0.844012
TMEM154	TMEM154	Transmembrane protein 154	1e-47	TMEM154	Transmembrane protein 154	GO:0016021	integral component of membrane	0.939445	0.844903
SHISA2	SHISA2	shisa homolog 2 (Xenopus laevis)	4e-80	SHISA2	Protein shisa-2 homolog	GO:0016020	membrane	0.958154	0.844012
SHISA2	SHISA2	shisa homolog 2 (Xenopus laevis)	4e-80	SHISA2	Protein shisa-2 homolog	GO:0005783	endoplasmic reticulum	0.77826	0.861482
SHISA2	SHISA2	shisa homolog 2 (Xenopus laevis)	4e-80	SHISA2	Protein shisa-2 homolog	GO:0005789	endoplasmic reticulum membrane	0.996764	0.421649
SHISA2	SHISA2	shisa homolog 2 (Xenopus laevis)	4e-80	SHISA2	Protein shisa-2 homolog	GO:0016021	integral component of membrane	0.939445	0.844903
LOC101108252	LOC101108252	olfactory receptor 51G2-like	4e-93	OR51G2	Olfactory receptor 51G2	GO:0005886	plasma membrane	0.97339	0.791706
LOC101108252	LOC101108252	olfactory receptor 51G2-like	4e-93	OR51G2	Olfactory receptor 51G2	GO:0016020	membrane	0.958154	0.844012
LOC101108252	LOC101108252	olfactory receptor 51G2-like	4e-93	OR51G2	Olfactory receptor 51G2	GO:0016021	integral component of membrane	0.939445	0.844903
TRMT61B	TRMT61B	tRNA methyltransferase 61 homolog B (S. cerevisiae)	0	TRMT61B	tRNA (adenine(58)-N(1))-methyltransferase, mitochondrial	GO:0005739	mitochondrion	0.958618	0.718806
TRMT61B	TRMT61B	tRNA methyltransferase 61 homolog B (S. cerevisiae)	0	TRMT61B	tRNA (adenine(58)-N(1))-methyltransferase, mitochondrial	GO:0031515	tRNA (m1A) methyltransferase complex	0.0630884	22.8293
CTHRC1	CTHRC1	collagen triple helix repeat containing 1	2e-127	CTHRC1	cDNA FLJ57590, highly similar to Collagen triple helix repeat-containing protein 1	GO:0005581	collagen	0.012695	2.95935
CTHRC1	CTHRC1	collagen triple helix repeat containing 1	2e-127	CTHRC1	cDNA FLJ57590, highly similar to Collagen triple helix repeat-containing protein 1	GO:0005578	proteinaceous extracellular matrix	0.294404	1.28616
CTHRC1	CTHRC1	collagen triple helix repeat containing 1	2e-127	CTHRC1	cDNA FLJ57590, highly similar to Collagen triple helix repeat-containing protein 1	GO:0005576	extracellular region	1.58747e-09	2.16619
CTHRC1	CTHRC1	collagen triple helix repeat containing 1	2e-127	CTHRC1	cDNA FLJ57590, highly similar to Collagen triple helix repeat-containing protein 1	GO:0005615	extracellular space	4.70655e-05	2.11483
CTHRC1	CTHRC1	collagen triple helix repeat containing 1	2e-127	CTHRC1	cDNA FLJ57590, highly similar to Collagen triple helix repeat-containing protein 1	GO:0031012	extracellular matrix	0.855834	0.625459
CTHRC1	CTHRC1	collagen triple helix repeat containing 1	2e-127	CTHRC1	cDNA FLJ57590, highly similar to Collagen triple helix repeat-containing protein 1	GO:0005737	cytoplasm	0.68591	0.954671
BAI3	BAI3	brain-specific angiogenesis inhibitor 3	0	BAI3	cDNA FLJ75576, highly similar to Homo sapiens brain-specific angiogenesis inhibitor 3 (BAI3), mRNA	GO:0005886	plasma membrane	0.97339	0.791706
BAI3	BAI3	brain-specific angiogenesis inhibitor 3	0	BAI3	cDNA FLJ75576, highly similar to Homo sapiens brain-specific angiogenesis inhibitor 3 (BAI3), mRNA	GO:0016020	membrane	0.958154	0.844012
BAI3	BAI3	brain-specific angiogenesis inhibitor 3	0	BAI3	cDNA FLJ75576, highly similar to Homo sapiens brain-specific angiogenesis inhibitor 3 (BAI3), mRNA	GO:0016021	integral component of membrane	0.939445	0.844903
CRYM	CRYM	crystallin, mu	3e-168	CRYM	Ketimine reductase mu-crystallin	GO:0005886	plasma membrane	0.97339	0.791706
CRYM	CRYM	crystallin, mu	3e-168	CRYM	Ketimine reductase mu-crystallin	GO:0005730	nucleolus	0.997622	0.552204
CRYM	CRYM	crystallin, mu	3e-168	CRYM	Ketimine reductase mu-crystallin	GO:0005634	nucleus	0.667867	0.959143
CRYM	CRYM	crystallin, mu	3e-168	CRYM	Ketimine reductase mu-crystallin	GO:0005739	mitochondrion	0.958618	0.718806
CRYM	CRYM	crystallin, mu	3e-168	CRYM	Ketimine reductase mu-crystallin	GO:0005737	cytoplasm	0.68591	0.954671
DDRGK1	DDRGK1	DDRGK domain containing 1	2e-120	DDRGK1	DDRGK domain-containing protein 1	GO:0005783	endoplasmic reticulum	0.77826	0.861482
CLEC1B	CLEC1B	C-type lectin domain family 1, member B	2e-96	CLEC1B	C-type lectin domain family 1 member B	GO:0016020	membrane	0.958154	0.844012
CLEC1B	CLEC1B	C-type lectin domain family 1, member B	2e-96	CLEC1B	C-type lectin domain family 1 member B	GO:0005887	integral component of plasma membrane	0.969871	0.641873
CLEC1B	CLEC1B	C-type lectin domain family 1, member B	2e-96	CLEC1B	C-type lectin domain family 1 member B	GO:0016021	integral component of membrane	0.939445	0.844903
FRMD3	FRMD3	FERM domain containing 3	0	FRMD3	FERM domain-containing protein 3	GO:0005737	cytoplasm	0.68591	0.954671
FRMD3	FRMD3	FERM domain containing 3	0	FRMD3	FERM domain-containing protein 3	GO:0016020	membrane	0.958154	0.844012
FRMD3	FRMD3	FERM domain containing 3	0	FRMD3	FERM domain-containing protein 3	GO:0016021	integral component of membrane	0.939445	0.844903
FRMD3	FRMD3	FERM domain containing 3	0	FRMD3	FERM domain-containing protein 3	GO:0005856	cytoskeleton	0.693868	0.910687
FRMD3	FRMD3	FERM domain containing 3	0	FRMD3	FERM domain-containing protein 3	GO:0019898	extrinsic component of membrane	0.631369	1.01463
LOC101116222	LOC101116222	olfactory receptor 12-like	2e-83	OR5AP2	OR5AP2 protein	GO:0005886	plasma membrane	0.97339	0.791706
LOC101116222	LOC101116222	olfactory receptor 12-like	2e-83	OR5AP2	OR5AP2 protein	GO:0016020	membrane	0.958154	0.844012
LOC101116222	LOC101116222	olfactory receptor 12-like	2e-83	OR5AP2	OR5AP2 protein	GO:0016021	integral component of membrane	0.939445	0.844903
TSKS	TSKS	testis-specific serine kinase substrate	0	TSKS	Testis-specific serine kinase substrate	GO:0005737	cytoplasm	0.68591	0.954671
TSKS	TSKS	testis-specific serine kinase substrate	0	TSKS	Testis-specific serine kinase substrate	GO:0005814	centriole	0.807441	0.60878
TSKS	TSKS	testis-specific serine kinase substrate	0	TSKS	Testis-specific serine kinase substrate	GO:0005856	cytoskeleton	0.693868	0.910687
SLC25A28	SLC25A28	solute carrier family 25 (mitochondrial iron transporter), member 28	3e-173	SLC25A28	Mitoferrin-2	GO:0005739	mitochondrion	0.958618	0.718806
SLC25A28	SLC25A28	solute carrier family 25 (mitochondrial iron transporter), member 28	3e-173	SLC25A28	Mitoferrin-2	GO:0016020	membrane	0.958154	0.844012
SLC25A28	SLC25A28	solute carrier family 25 (mitochondrial iron transporter), member 28	3e-173	SLC25A28	Mitoferrin-2	GO:0005743	mitochondrial inner membrane	0.923083	0.588383
SLC25A28	SLC25A28	solute carrier family 25 (mitochondrial iron transporter), member 28	3e-173	SLC25A28	Mitoferrin-2	GO:0016021	integral component of membrane	0.939445	0.844903
FATE1	FATE1	fetal and adult testis expressed 1	2e-39	FATE1	Fetal and adult testis-expressed transcript protein	GO:0016020	membrane	0.958154	0.844012
FATE1	FATE1	fetal and adult testis expressed 1	2e-39	FATE1	Fetal and adult testis-expressed transcript protein	GO:0005783	endoplasmic reticulum	0.77826	0.861482
FATE1	FATE1	fetal and adult testis expressed 1	2e-39	FATE1	Fetal and adult testis-expressed transcript protein	GO:0016021	integral component of membrane	0.939445	0.844903
MPZ	MPZ	myelin protein zero	4e-120	MPZ	Myelin protein P0	GO:0016020	membrane	0.958154	0.844012
MPZ	MPZ	myelin protein zero	4e-120	MPZ	Myelin protein P0	GO:0005886	plasma membrane	0.97339	0.791706
MPZ	MPZ	myelin protein zero	4e-120	MPZ	Myelin protein P0	GO:0005887	integral component of plasma membrane	0.969871	0.641873
MPZ	MPZ	myelin protein zero	4e-120	MPZ	Myelin protein P0	GO:0043209	myelin sheath	0.0308344	8.30155
MPZ	MPZ	myelin protein zero	4e-120	MPZ	Myelin protein P0	GO:0016021	integral component of membrane	0.939445	0.844903
MPZ	MPZ	myelin protein zero	4e-120	MPZ	Myelin protein P0	GO:0005575	cellular_component	0.0449316	1.55566
SOX10	SOX10	SRY (sex determining region Y)-box 10	0	SOX10	Transcription factor SOX-10	GO:0005634	nucleus	0.667867	0.959143
SOX10	SOX10	SRY (sex determining region Y)-box 10	0	SOX10	Transcription factor SOX-10	GO:0005737	cytoplasm	0.68591	0.954671
SOX10	SOX10	SRY (sex determining region Y)-box 10	0	SOX10	Transcription factor SOX-10	GO:0031315	extrinsic component of mitochondrial outer membrane	0.0425153	45.6585
SPRR1B	SPRR1B	small proline-rich protein 1B	4e-17	SPRR1B	Cornifin-B	GO:0005737	cytoplasm	0.68591	0.954671
SPRR1B	SPRR1B	small proline-rich protein 1B	4e-17	SPRR1B	Cornifin-B	GO:0001533	cornified envelope	0.0403466	7.02439
LOC101104711	LOC101104711	cardiotrophin-2-like	3e-15	CLCF1	Cardiotrophin-like cytokine factor 1	GO:0097059	CNTFR-CLCF1 complex	0.102915	11.4146
LOC101104711	LOC101104711	cardiotrophin-2-like	3e-15	CLCF1	Cardiotrophin-like cytokine factor 1	GO:0005576	extracellular region	1.58747e-09	2.16619
LOC101104711	LOC101104711	cardiotrophin-2-like	3e-15	CLCF1	Cardiotrophin-like cytokine factor 1	GO:0005615	extracellular space	4.70655e-05	2.11483
LOC101104711	LOC101104711	cardiotrophin-2-like	3e-15	CLCF1	Cardiotrophin-like cytokine factor 1	GO:0097058	CRLF-CLCF1 complex	0.122187	9.13171
FOXO4	FOXO4	forkhead box O4	0	FOXO4	Forkhead box protein O4	GO:0005634	nucleus	0.667867	0.959143
FOXO4	FOXO4	forkhead box O4	0	FOXO4	Forkhead box protein O4	GO:0005829	cytosol	0.930481	0.808554
FOXO4	FOXO4	forkhead box O4	0	FOXO4	Forkhead box protein O4	GO:0005737	cytoplasm	0.68591	0.954671
FOXO4	FOXO4	forkhead box O4	0	FOXO4	Forkhead box protein O4	GO:0005654	nucleoplasm	0.235035	1.17504
MIA	MIA	melanoma inhibitory activity	8e-62	MIA	Melanoma-derived growth regulatory protein	GO:0005576	extracellular region	1.58747e-09	2.16619
MIA	MIA	melanoma inhibitory activity	8e-62	MIA	Melanoma-derived growth regulatory protein	GO:0005615	extracellular space	4.70655e-05	2.11483
TEP1	TEP1	telomerase-associated protein 1	0	TEP1	Telomerase protein component 1 variant	GO:0000781	chromosome, telomeric region	0.623295	1.03769
TEP1	TEP1	telomerase-associated protein 1	0	TEP1	Telomerase protein component 1 variant	GO:0005697	telomerase holoenzyme complex	0.141043	7.60976
TEP1	TEP1	telomerase-associated protein 1	0	TEP1	Telomerase protein component 1 variant	GO:0005737	cytoplasm	0.68591	0.954671
TEP1	TEP1	telomerase-associated protein 1	0	TEP1	Telomerase protein component 1 variant	GO:0005694	chromosome	0.329107	1.21937
TEP1	TEP1	telomerase-associated protein 1	0	TEP1	Telomerase protein component 1 variant	GO:0030529	ribonucleoprotein complex	0.44016	1.08476
TEP1	TEP1	telomerase-associated protein 1	0	TEP1	Telomerase protein component 1 variant	GO:0005634	nucleus	0.667867	0.959143
TEP1	TEP1	telomerase-associated protein 1	0	TEP1	Telomerase protein component 1 variant	GO:0016363	nuclear matrix	0.559637	1.07432
COL13A1	COL13A1	collagen, type XIII, alpha 1	8e-176	COL13A1	Collagen alpha-1(XIII) chain	GO:0005581	collagen	0.012695	2.95935
COL13A1	COL13A1	collagen, type XIII, alpha 1	8e-176	COL13A1	Collagen alpha-1(XIII) chain	GO:0005886	plasma membrane	0.97339	0.791706
COL13A1	COL13A1	collagen, type XIII, alpha 1	8e-176	COL13A1	Collagen alpha-1(XIII) chain	GO:0005576	extracellular region	1.58747e-09	2.16619
COL13A1	COL13A1	collagen, type XIII, alpha 1	8e-176	COL13A1	Collagen alpha-1(XIII) chain	GO:0005600	collagen type XIII	0.0425153	45.6585
COL13A1	COL13A1	collagen, type XIII, alpha 1	8e-176	COL13A1	Collagen alpha-1(XIII) chain	GO:0016020	membrane	0.958154	0.844012
COL13A1	COL13A1	collagen, type XIII, alpha 1	8e-176	COL13A1	Collagen alpha-1(XIII) chain	GO:0005911	cell-cell junction	0.931712	0.371208
COL13A1	COL13A1	collagen, type XIII, alpha 1	8e-176	COL13A1	Collagen alpha-1(XIII) chain	GO:0005788	endoplasmic reticulum lumen	0.711953	0.815331
COL13A1	COL13A1	collagen, type XIII, alpha 1	8e-176	COL13A1	Collagen alpha-1(XIII) chain	GO:0016021	integral component of membrane	0.939445	0.844903
UBXN1	UBXN1	UBX domain protein 1	1e-116	UBXN1	UBX domain-containing protein 1	GO:0000502	proteasome complex	0.760934	0.702439
UBXN1	UBXN1	UBX domain protein 1	1e-116	UBXN1	UBX domain-containing protein 1	GO:0005634	nucleus	0.667867	0.959143
UBXN1	UBXN1	UBX domain protein 1	1e-116	UBXN1	UBX domain-containing protein 1	GO:0030425	dendrite	0.254211	1.38359
UBXN1	UBXN1	UBX domain protein 1	1e-116	UBXN1	UBX domain-containing protein 1	GO:0005737	cytoplasm	0.68591	0.954671
UBXN1	UBXN1	UBX domain protein 1	1e-116	UBXN1	UBX domain-containing protein 1	GO:0043025	neuronal cell body	0.179493	1.497
UBXN1	UBXN1	UBX domain protein 1	1e-116	UBXN1	UBX domain-containing protein 1	GO:0034098	Cdc48p-Npl4p-Ufd1p AAA ATPase complex	0.102915	11.4146
LOC101123234	LOC101123234	olfactory receptor 51M1-like	3e-151	OR51M1	Olfactory receptor, family 51, subfamily M, member 1	GO:0016020	membrane	0.958154	0.844012
LOC101123234	LOC101123234	olfactory receptor 51M1-like	3e-151	OR51M1	Olfactory receptor, family 51, subfamily M, member 1	GO:0005886	plasma membrane	0.97339	0.791706
LOC101123234	LOC101123234	olfactory receptor 51M1-like	3e-151	OR51M1	Olfactory receptor, family 51, subfamily M, member 1	GO:0016021	integral component of membrane	0.939445	0.844903
N4BP3	N4BP3	NEDD4 binding protein 3	0	N4BP3	NEDD4-binding protein 3	GO:0016020	membrane	0.958154	0.844012
N4BP3	N4BP3	NEDD4 binding protein 3	0	N4BP3	NEDD4-binding protein 3	GO:0031410	cytoplasmic vesicle	0.930506	0.599456
N4BP3	N4BP3	NEDD4 binding protein 3	0	N4BP3	NEDD4-binding protein 3	GO:0030659	cytoplasmic vesicle membrane	0.509504	1.11362
ZP3	ZP3	zona pellucida glycoprotein 3 (sperm receptor)	2e-158	ZP3	Processed zona pellucida sperm-binding protein 3	GO:0005615	extracellular space	4.70655e-05	2.11483
ZP3	ZP3	zona pellucida glycoprotein 3 (sperm receptor)	2e-158	ZP3	Processed zona pellucida sperm-binding protein 3	GO:0005794	Golgi apparatus	0.823179	0.823067
ZP3	ZP3	zona pellucida glycoprotein 3 (sperm receptor)	2e-158	ZP3	Processed zona pellucida sperm-binding protein 3	GO:0048471	perinuclear region of cytoplasm	0.605806	0.95122
ZP3	ZP3	zona pellucida glycoprotein 3 (sperm receptor)	2e-158	ZP3	Processed zona pellucida sperm-binding protein 3	GO:0005886	plasma membrane	0.97339	0.791706
ZP3	ZP3	zona pellucida glycoprotein 3 (sperm receptor)	2e-158	ZP3	Processed zona pellucida sperm-binding protein 3	GO:0005783	endoplasmic reticulum	0.77826	0.861482
ZP3	ZP3	zona pellucida glycoprotein 3 (sperm receptor)	2e-158	ZP3	Processed zona pellucida sperm-binding protein 3	GO:0005737	cytoplasm	0.68591	0.954671
ZP3	ZP3	zona pellucida glycoprotein 3 (sperm receptor)	2e-158	ZP3	Processed zona pellucida sperm-binding protein 3	GO:0002081	outer acrosomal membrane	0.0630884	22.8293
ZP3	ZP3	zona pellucida glycoprotein 3 (sperm receptor)	2e-158	ZP3	Processed zona pellucida sperm-binding protein 3	GO:0030141	secretory granule	0.547074	1.10021
ZP3	ZP3	zona pellucida glycoprotein 3 (sperm receptor)	2e-158	ZP3	Processed zona pellucida sperm-binding protein 3	GO:0001669	acrosomal vesicle	0.733611	0.760976
ZP3	ZP3	zona pellucida glycoprotein 3 (sperm receptor)	2e-158	ZP3	Processed zona pellucida sperm-binding protein 3	GO:0005771	multivesicular body	0.379742	2.17422
ZP3	ZP3	zona pellucida glycoprotein 3 (sperm receptor)	2e-158	ZP3	Processed zona pellucida sperm-binding protein 3	GO:0005578	proteinaceous extracellular matrix	0.294404	1.28616
ZP3	ZP3	zona pellucida glycoprotein 3 (sperm receptor)	2e-158	ZP3	Processed zona pellucida sperm-binding protein 3	GO:0005576	extracellular region	1.58747e-09	2.16619
ZP3	ZP3	zona pellucida glycoprotein 3 (sperm receptor)	2e-158	ZP3	Processed zona pellucida sperm-binding protein 3	GO:0031012	extracellular matrix	0.855834	0.625459
ZP3	ZP3	zona pellucida glycoprotein 3 (sperm receptor)	2e-158	ZP3	Processed zona pellucida sperm-binding protein 3	GO:0016020	membrane	0.958154	0.844012
ZP3	ZP3	zona pellucida glycoprotein 3 (sperm receptor)	2e-158	ZP3	Processed zona pellucida sperm-binding protein 3	GO:0016021	integral component of membrane	0.939445	0.844903
TMEM240	TMEM240	transmembrane protein 240	1e-77	TMEM240	Transmembrane protein 240	GO:0016020	membrane	0.958154	0.844012
TMEM240	TMEM240	transmembrane protein 240	1e-77	TMEM240	Transmembrane protein 240	GO:0016021	integral component of membrane	0.939445	0.844903
LOC101120029	LOC101120029	group XVI phospholipase A1/A2-like	4e-49	PLA2G16	HRAS-like suppressor 3	GO:0048471	perinuclear region of cytoplasm	0.605806	0.95122
LOC101120029	LOC101120029	group XVI phospholipase A1/A2-like	4e-49	PLA2G16	HRAS-like suppressor 3	GO:0005783	endoplasmic reticulum	0.77826	0.861482
LOC101120029	LOC101120029	group XVI phospholipase A1/A2-like	4e-49	PLA2G16	HRAS-like suppressor 3	GO:0005575	cellular_component	0.0449316	1.55566
LOC101120029	LOC101120029	group XVI phospholipase A1/A2-like	4e-49	PLA2G16	HRAS-like suppressor 3	GO:0005829	cytosol	0.930481	0.808554
LOC101120029	LOC101120029	group XVI phospholipase A1/A2-like	4e-49	PLA2G16	HRAS-like suppressor 3	GO:0005737	cytoplasm	0.68591	0.954671
LOC101120029	LOC101120029	group XVI phospholipase A1/A2-like	4e-49	PLA2G16	HRAS-like suppressor 3	GO:0016020	membrane	0.958154	0.844012
LOC101120029	LOC101120029	group XVI phospholipase A1/A2-like	4e-49	PLA2G16	HRAS-like suppressor 3	GO:0016021	integral component of membrane	0.939445	0.844903
CRYAA	CRYAA	Alpha-crystallin A chain	1e-93	CRYAA	Alpha-crystallin A chain, short form	GO:0005634	nucleus	0.667867	0.959143
CRYAA	CRYAA	Alpha-crystallin A chain	1e-93	CRYAA	Alpha-crystallin A chain, short form	GO:0005737	cytoplasm	0.68591	0.954671
LOC101117492	LOC101117492	olfactory receptor 1J4-like	3e-118	OR1J4	OR1J4 protein	GO:0005886	plasma membrane	0.97339	0.791706
LOC101117492	LOC101117492	olfactory receptor 1J4-like	3e-118	OR1J4	OR1J4 protein	GO:0016020	membrane	0.958154	0.844012
LOC101117492	LOC101117492	olfactory receptor 1J4-like	3e-118	OR1J4	OR1J4 protein	GO:0016021	integral component of membrane	0.939445	0.844903
LIPG	LIPG	Endothelial lipase	0	LIPG	cDNA FLJ77993, highly similar to Homo sapiens endothelial lipase mRNA	GO:0005576	extracellular region	1.58747e-09	2.16619
LIPG	LIPG	Endothelial lipase	0	LIPG	cDNA FLJ77993, highly similar to Homo sapiens endothelial lipase mRNA	GO:0005615	extracellular space	4.70655e-05	2.11483
NR4A1	NR4A1	nuclear receptor subfamily 4, group A, member 1	0	NR4A1	Nuclear receptor subfamily 4 group A member 1	GO:0005634	nucleus	0.667867	0.959143
NR4A1	NR4A1	nuclear receptor subfamily 4, group A, member 1	0	NR4A1	Nuclear receptor subfamily 4 group A member 1	GO:0005737	cytoplasm	0.68591	0.954671
NR4A1	NR4A1	nuclear receptor subfamily 4, group A, member 1	0	NR4A1	Nuclear receptor subfamily 4 group A member 1	GO:0005667	transcription factor complex	0.0866421	1.80826
NR4A1	NR4A1	nuclear receptor subfamily 4, group A, member 1	0	NR4A1	Nuclear receptor subfamily 4 group A member 1	GO:0005654	nucleoplasm	0.235035	1.17504
LAT1	LAT1	L-type amino acid transporter subunit LAT1	0	SLC7A5	Large neutral amino acids transporter small subunit 1	GO:0005886	plasma membrane	0.97339	0.791706
LAT1	LAT1	L-type amino acid transporter subunit LAT1	0	SLC7A5	Large neutral amino acids transporter small subunit 1	GO:0005829	cytosol	0.930481	0.808554
LAT1	LAT1	L-type amino acid transporter subunit LAT1	0	SLC7A5	Large neutral amino acids transporter small subunit 1	GO:0005737	cytoplasm	0.68591	0.954671
LAT1	LAT1	L-type amino acid transporter subunit LAT1	0	SLC7A5	Large neutral amino acids transporter small subunit 1	GO:0016324	apical plasma membrane	0.260685	1.37172
LAT1	LAT1	L-type amino acid transporter subunit LAT1	0	SLC7A5	Large neutral amino acids transporter small subunit 1	GO:0016020	membrane	0.958154	0.844012
LAT1	LAT1	L-type amino acid transporter subunit LAT1	0	SLC7A5	Large neutral amino acids transporter small subunit 1	GO:0016021	integral component of membrane	0.939445	0.844903
LOC101121414	LOC101121414	apolipoprotein L3-like	2e-77	APOL3	Apolipoprotein L3	GO:0005737	cytoplasm	0.68591	0.954671
LOC101121414	LOC101121414	apolipoprotein L3-like	2e-77	APOL3	Apolipoprotein L3	GO:0005576	extracellular region	1.58747e-09	2.16619
LOC101121414	LOC101121414	apolipoprotein L3-like	2e-77	APOL3	Apolipoprotein L3	GO:0005575	cellular_component	0.0449316	1.55566
ACIN1	ACIN1	apoptotic chromatin condensation inducer 1	0	ACIN1	cDNA FLJ50838, highly similar to Apoptotic chromatin condensation inducer in thenucleus	GO:0061574	ASAP complex	0.122187	9.13171
ACIN1	ACIN1	apoptotic chromatin condensation inducer 1	0	ACIN1	cDNA FLJ50838, highly similar to Apoptotic chromatin condensation inducer in thenucleus	GO:0005730	nucleolus	0.997622	0.552204
ACIN1	ACIN1	apoptotic chromatin condensation inducer 1	0	ACIN1	cDNA FLJ50838, highly similar to Apoptotic chromatin condensation inducer in thenucleus	GO:0005634	nucleus	0.667867	0.959143
ACIN1	ACIN1	apoptotic chromatin condensation inducer 1	0	ACIN1	cDNA FLJ50838, highly similar to Apoptotic chromatin condensation inducer in thenucleus	GO:0005829	cytosol	0.930481	0.808554
ACIN1	ACIN1	apoptotic chromatin condensation inducer 1	0	ACIN1	cDNA FLJ50838, highly similar to Apoptotic chromatin condensation inducer in thenucleus	GO:0005737	cytoplasm	0.68591	0.954671
ACIN1	ACIN1	apoptotic chromatin condensation inducer 1	0	ACIN1	cDNA FLJ50838, highly similar to Apoptotic chromatin condensation inducer in thenucleus	GO:0016607	nuclear speck	0.884893	0.537159
ACIN1	ACIN1	apoptotic chromatin condensation inducer 1	0	ACIN1	cDNA FLJ50838, highly similar to Apoptotic chromatin condensation inducer in thenucleus	GO:0005654	nucleoplasm	0.235035	1.17504
ACIN1	ACIN1	apoptotic chromatin condensation inducer 1	0	ACIN1	cDNA FLJ50838, highly similar to Apoptotic chromatin condensation inducer in thenucleus	GO:0035145	exon-exon junction complex	0.379742	2.17422
EPDR1	EPDR1	ependymin related protein 1 (zebrafish)	2e-76	EPDR1	Ependymin related protein 1 (Zebrafish), isoform CRA_b	GO:0005576	extracellular region	1.58747e-09	2.16619
EPDR1	EPDR1	ependymin related protein 1 (zebrafish)	2e-76	EPDR1	Ependymin related protein 1 (Zebrafish), isoform CRA_b	GO:0005764	lysosome	0.986196	0.315976
CWF19L1	CWF19L1	CWF19-like 1, cell cycle control (S. pombe)	0	CWF19L1	CWF19-like 1, cell cycle control (S. pombe), isoform CRA_d	GO:0005575	cellular_component	0.0449316	1.55566
UCN2	UCN2	urocortin 2	6e-22	UCN2	Urocortin-2	GO:0005576	extracellular region	1.58747e-09	2.16619
UCN2	UCN2	urocortin 2	6e-22	UCN2	Urocortin-2	GO:0005615	extracellular space	4.70655e-05	2.11483
HNRNPH3	HNRNPH3	heterogeneous nuclear ribonucleoprotein H3 (2H9)	0	HNRNPH3	Heterogeneous nuclear ribonucleoprotein H3 isoform a variant	GO:0019013	viral nucleocapsid	0.110382	2.6858
HNRNPH3	HNRNPH3	heterogeneous nuclear ribonucleoprotein H3 (2H9)	0	HNRNPH3	Heterogeneous nuclear ribonucleoprotein H3 isoform a variant	GO:0030529	ribonucleoprotein complex	0.44016	1.08476
HNRNPH3	HNRNPH3	heterogeneous nuclear ribonucleoprotein H3 (2H9)	0	HNRNPH3	Heterogeneous nuclear ribonucleoprotein H3 isoform a variant	GO:0005730	nucleolus	0.997622	0.552204
HNRNPH3	HNRNPH3	heterogeneous nuclear ribonucleoprotein H3 (2H9)	0	HNRNPH3	Heterogeneous nuclear ribonucleoprotein H3 isoform a variant	GO:0005634	nucleus	0.667867	0.959143
RAX	RAX	retina and anterior neural fold homeobox	2e-38	RAX	Retinal homeobox protein Rx	GO:0005634	nucleus	0.667867	0.959143
LOC101121470	LOC101121470	olfactory receptor 8D4-like	4e-153	OR8D4	Olfactory receptor 8D4	GO:0005886	plasma membrane	0.97339	0.791706
LOC101121470	LOC101121470	olfactory receptor 8D4-like	4e-153	OR8D4	Olfactory receptor 8D4	GO:0016020	membrane	0.958154	0.844012
LOC101121470	LOC101121470	olfactory receptor 8D4-like	4e-153	OR8D4	Olfactory receptor 8D4	GO:0016021	integral component of membrane	0.939445	0.844903
MNS1	MNS1	meiosis-specific nuclear structural 1	0	MNS1	cDNA FLJ32980 fis, clone TESTI2017832, highly similar to Homo sapiens meiosis-specific nuclear structural 1 (MNS1), mRNA	GO:0005882	intermediate filament	0.00230787	3.36825
MNS1	MNS1	meiosis-specific nuclear structural 1	0	MNS1	cDNA FLJ32980 fis, clone TESTI2017832, highly similar to Homo sapiens meiosis-specific nuclear structural 1 (MNS1), mRNA	GO:0005634	nucleus	0.667867	0.959143
MNS1	MNS1	meiosis-specific nuclear structural 1	0	MNS1	cDNA FLJ32980 fis, clone TESTI2017832, highly similar to Homo sapiens meiosis-specific nuclear structural 1 (MNS1), mRNA	GO:0005635	nuclear envelope	0.751049	0.742415
LOC101116132	LOC101116132	40S ribosomal protein S3a-like	1e-155	RPS3A	40S ribosomal protein S3a	GO:0005634	nucleus	0.667867	0.959143
LOC101116132	LOC101116132	40S ribosomal protein S3a-like	1e-155	RPS3A	40S ribosomal protein S3a	GO:0005829	cytosol	0.930481	0.808554
LOC101116132	LOC101116132	40S ribosomal protein S3a-like	1e-155	RPS3A	40S ribosomal protein S3a	GO:0005622	intracellular	0.922265	0.733143
LOC101116132	LOC101116132	40S ribosomal protein S3a-like	1e-155	RPS3A	40S ribosomal protein S3a	GO:0005737	cytoplasm	0.68591	0.954671
LOC101116132	LOC101116132	40S ribosomal protein S3a-like	1e-155	RPS3A	40S ribosomal protein S3a	GO:0005730	nucleolus	0.997622	0.552204
LOC101116132	LOC101116132	40S ribosomal protein S3a-like	1e-155	RPS3A	40S ribosomal protein S3a	GO:0022627	cytosolic small ribosomal subunit	0.393245	1.497
LOC101116132	LOC101116132	40S ribosomal protein S3a-like	1e-155	RPS3A	40S ribosomal protein S3a	GO:0030529	ribonucleoprotein complex	0.44016	1.08476
LOC101116132	LOC101116132	40S ribosomal protein S3a-like	1e-155	RPS3A	40S ribosomal protein S3a	GO:0005840	ribosome	0.657468	0.898201
LOC101103947	LOC101103947	alpha-1-acid glycoprotein-like	8e-58	ORM1	cDNA, FLJ79106, weakly similar to Alpha-1-acid glycoprotein 1	GO:0005576	extracellular region	1.58747e-09	2.16619
LOC101103947	LOC101103947	alpha-1-acid glycoprotein-like	8e-58	ORM1	cDNA, FLJ79106, weakly similar to Alpha-1-acid glycoprotein 1	GO:0005615	extracellular space	4.70655e-05	2.11483
SLAN	SLAN	Acidic leucine-rich nuclear phosphoprotein 32 family member B	1e-67	ANP32B	Acidic leucine-rich nuclear phosphoprotein 32 family member B	GO:0005737	cytoplasm	0.68591	0.954671
SLAN	SLAN	Acidic leucine-rich nuclear phosphoprotein 32 family member B	1e-67	ANP32B	Acidic leucine-rich nuclear phosphoprotein 32 family member B	GO:0005634	nucleus	0.667867	0.959143
TCHP	TCHP	trichoplein, keratin filament binding	0	TCHP	Trichoplein keratin filament-binding protein	GO:0005739	mitochondrion	0.958618	0.718806
TCHP	TCHP	trichoplein, keratin filament binding	0	TCHP	Trichoplein keratin filament-binding protein	GO:0005737	cytoplasm	0.68591	0.954671
TCHP	TCHP	trichoplein, keratin filament binding	0	TCHP	Trichoplein keratin filament-binding protein	GO:0005813	centrosome	0.581596	0.971458
TCHP	TCHP	trichoplein, keratin filament binding	0	TCHP	Trichoplein keratin filament-binding protein	GO:0005886	plasma membrane	0.97339	0.791706
TCHP	TCHP	trichoplein, keratin filament binding	0	TCHP	Trichoplein keratin filament-binding protein	GO:0016020	membrane	0.958154	0.844012
TCHP	TCHP	trichoplein, keratin filament binding	0	TCHP	Trichoplein keratin filament-binding protein	GO:0045179	apical cortex	0.0118883	15.2195
TCHP	TCHP	trichoplein, keratin filament binding	0	TCHP	Trichoplein keratin filament-binding protein	GO:0005856	cytoskeleton	0.693868	0.910687
TCHP	TCHP	trichoplein, keratin filament binding	0	TCHP	Trichoplein keratin filament-binding protein	GO:0045095	keratin filament	0.0140491	3.7425
FIBIN	FIBIN	fin bud initiation factor homolog (zebrafish)	5e-116	FIBIN	Fin bud initiation factor homolog	GO:0005794	Golgi apparatus	0.823179	0.823067
FIBIN	FIBIN	fin bud initiation factor homolog (zebrafish)	5e-116	FIBIN	Fin bud initiation factor homolog	GO:0005783	endoplasmic reticulum	0.77826	0.861482
FIBIN	FIBIN	fin bud initiation factor homolog (zebrafish)	5e-116	FIBIN	Fin bud initiation factor homolog	GO:0005576	extracellular region	1.58747e-09	2.16619
CCL17	CCL17	chemokine (C-C motif) ligand 17	7e-18	CCL17	C-C motif chemokine 17	GO:0005576	extracellular region	1.58747e-09	2.16619
CCL17	CCL17	chemokine (C-C motif) ligand 17	7e-18	CCL17	C-C motif chemokine 17	GO:0005615	extracellular space	4.70655e-05	2.11483
TSPYL2	TSPYL2	TSPY-like 2	0	TSPYL2	cDNA FLJ78640, highly similar to Homo sapiens TSPY-like 2 (TSPYL2), mRNA	GO:0005813	centrosome	0.581596	0.971458
TSPYL2	TSPYL2	TSPY-like 2	0	TSPYL2	cDNA FLJ78640, highly similar to Homo sapiens TSPY-like 2 (TSPYL2), mRNA	GO:0005886	plasma membrane	0.97339	0.791706
TSPYL2	TSPYL2	TSPY-like 2	0	TSPYL2	cDNA FLJ78640, highly similar to Homo sapiens TSPY-like 2 (TSPYL2), mRNA	GO:0005730	nucleolus	0.997622	0.552204
TSPYL2	TSPYL2	TSPY-like 2	0	TSPYL2	cDNA FLJ78640, highly similar to Homo sapiens TSPY-like 2 (TSPYL2), mRNA	GO:0005634	nucleus	0.667867	0.959143
TSPYL2	TSPYL2	TSPY-like 2	0	TSPYL2	cDNA FLJ78640, highly similar to Homo sapiens TSPY-like 2 (TSPYL2), mRNA	GO:0005737	cytoplasm	0.68591	0.954671
TSPYL2	TSPYL2	TSPY-like 2	0	TSPYL2	cDNA FLJ78640, highly similar to Homo sapiens TSPY-like 2 (TSPYL2), mRNA	GO:0005654	nucleoplasm	0.235035	1.17504
GTPBP3	GTPBP3	GTP binding protein 3 (mitochondrial)	0	GTPBP3	cDNA FLJ53015, highly similar to Homo sapiens GTP binding protein 3 (GTPBP3), transcript variant IV, mRNA	GO:0005739	mitochondrion	0.958618	0.718806
GTPBP3	GTPBP3	GTP binding protein 3 (mitochondrial)	0	GTPBP3	cDNA FLJ53015, highly similar to Homo sapiens GTP binding protein 3 (GTPBP3), transcript variant IV, mRNA	GO:0005622	intracellular	0.922265	0.733143
GTPBP3	GTPBP3	GTP binding protein 3 (mitochondrial)	0	GTPBP3	cDNA FLJ53015, highly similar to Homo sapiens GTP binding protein 3 (GTPBP3), transcript variant IV, mRNA	GO:0005634	nucleus	0.667867	0.959143
WHSC2	WHSC2	Wolf-Hirschhorn syndrome candidate 2	3e-149	NELFA	cDNA FLJ10442 fis, clone NT2RP1000738, highly similar to Negative elongation factor A	GO:0032021	NELF complex	0.122187	9.13171
WHSC2	WHSC2	Wolf-Hirschhorn syndrome candidate 2	3e-149	NELFA	cDNA FLJ10442 fis, clone NT2RP1000738, highly similar to Negative elongation factor A	GO:0005634	nucleus	0.667867	0.959143
WHSC2	WHSC2	Wolf-Hirschhorn syndrome candidate 2	3e-149	NELFA	cDNA FLJ10442 fis, clone NT2RP1000738, highly similar to Negative elongation factor A	GO:0005654	nucleoplasm	0.235035	1.17504
LOC101113096	LOC101113096	olfactory receptor 51D1-like	1e-159	OR51D1	Olfactory receptor 51D1	GO:0005886	plasma membrane	0.97339	0.791706
LOC101113096	LOC101113096	olfactory receptor 51D1-like	1e-159	OR51D1	Olfactory receptor 51D1	GO:0016020	membrane	0.958154	0.844012
LOC101113096	LOC101113096	olfactory receptor 51D1-like	1e-159	OR51D1	Olfactory receptor 51D1	GO:0016021	integral component of membrane	0.939445	0.844903
OSM	OSM	oncostatin M	8e-36	OSM	Oncostatin M	GO:0005615	extracellular space	4.70655e-05	2.11483
OSM	OSM	oncostatin M	8e-36	OSM	Oncostatin M	GO:0005576	extracellular region	1.58747e-09	2.16619
OSM	OSM	oncostatin M	8e-36	OSM	Oncostatin M	GO:0005900	oncostatin-M receptor complex	0.0832183	15.2195
ISG17	ISG17	interferon stimulated gene 17	4e-45	ISG15	Ubiquitin-like protein ISG15	GO:0005576	extracellular region	1.58747e-09	2.16619
ISG17	ISG17	interferon stimulated gene 17	4e-45	ISG15	Ubiquitin-like protein ISG15	GO:0005615	extracellular space	4.70655e-05	2.11483
ISG17	ISG17	interferon stimulated gene 17	4e-45	ISG15	Ubiquitin-like protein ISG15	GO:0005829	cytosol	0.930481	0.808554
ISG17	ISG17	interferon stimulated gene 17	4e-45	ISG15	Ubiquitin-like protein ISG15	GO:0005737	cytoplasm	0.68591	0.954671
SOX11	SOX11	SRY (sex determining region Y)-box 11	1e-162	SOX11	Transcription factor SOX-11	GO:0005634	nucleus	0.667867	0.959143
SOX11	SOX11	SRY (sex determining region Y)-box 11	1e-162	SOX11	Transcription factor SOX-11	GO:0005737	cytoplasm	0.68591	0.954671
C2H9orf57	C2H9orf57	chromosome 2 open reading frame, human C9orf57	4e-27	C9orf57	Uncharacterized protein C9orf57	GO:0016020	membrane	0.958154	0.844012
C2H9orf57	C2H9orf57	chromosome 2 open reading frame, human C9orf57	4e-27	C9orf57	Uncharacterized protein C9orf57	GO:0016021	integral component of membrane	0.939445	0.844903
CLEC19A	CLEC19A	C-type lectin domain family 19, member A	5e-99	CLEC19A	C-type lectin domain family 19 member A	GO:0005576	extracellular region	1.58747e-09	2.16619
ADRA1B	ADRA1B	adrenoceptor alpha 1B	0	ADRA1B	Alpha-1B adrenergic receptor	GO:0005886	plasma membrane	0.97339	0.791706
ADRA1B	ADRA1B	adrenoceptor alpha 1B	0	ADRA1B	Alpha-1B adrenergic receptor	GO:0005634	nucleus	0.667867	0.959143
ADRA1B	ADRA1B	adrenoceptor alpha 1B	0	ADRA1B	Alpha-1B adrenergic receptor	GO:0031965	nuclear membrane	0.868246	0.563686
ADRA1B	ADRA1B	adrenoceptor alpha 1B	0	ADRA1B	Alpha-1B adrenergic receptor	GO:0016020	membrane	0.958154	0.844012
ADRA1B	ADRA1B	adrenoceptor alpha 1B	0	ADRA1B	Alpha-1B adrenergic receptor	GO:0005887	integral component of plasma membrane	0.969871	0.641873
ADRA1B	ADRA1B	adrenoceptor alpha 1B	0	ADRA1B	Alpha-1B adrenergic receptor	GO:0016021	integral component of membrane	0.939445	0.844903
METTL21B	METTL21B	methyltransferase like 21B	7e-121	METTL21B	Protein-lysine methyltransferase METTL21B	GO:0005622	intracellular	0.922265	0.733143
METTL21B	METTL21B	methyltransferase like 21B	7e-121	METTL21B	Protein-lysine methyltransferase METTL21B	GO:0005737	cytoplasm	0.68591	0.954671
LOC101114402	LOC101114402	CDGSH iron-sulfur domain-containing protein 1-like	5e-30	CISD1	CDGSH iron-sulfur domain-containing protein 1	GO:0005739	mitochondrion	0.958618	0.718806
LOC101114402	LOC101114402	CDGSH iron-sulfur domain-containing protein 1-like	5e-30	CISD1	CDGSH iron-sulfur domain-containing protein 1	GO:0016020	membrane	0.958154	0.844012
LOC101114402	LOC101114402	CDGSH iron-sulfur domain-containing protein 1-like	5e-30	CISD1	CDGSH iron-sulfur domain-containing protein 1	GO:0005741	mitochondrial outer membrane	0.773638	0.707884
LOC101114402	LOC101114402	CDGSH iron-sulfur domain-containing protein 1-like	5e-30	CISD1	CDGSH iron-sulfur domain-containing protein 1	GO:0016021	integral component of membrane	0.939445	0.844903
LOC101114402	LOC101114402	CDGSH iron-sulfur domain-containing protein 1-like	5e-30	CISD1	CDGSH iron-sulfur domain-containing protein 1	GO:0043231	intracellular membrane-bounded organelle	0.966126	0.531944
AK5	AK5	adenylate kinase 5	0	AK5	Adenylate kinase isoenzyme 5	GO:0005813	centrosome	0.581596	0.971458
AK5	AK5	adenylate kinase 5	0	AK5	Adenylate kinase isoenzyme 5	GO:0005829	cytosol	0.930481	0.808554
AK5	AK5	adenylate kinase 5	0	AK5	Adenylate kinase isoenzyme 5	GO:0005737	cytoplasm	0.68591	0.954671
LOC101122984	LOC101122984	histone H1oo-like	3e-80	H1FOO	Histone H1oo	GO:0001674	female germ cell nucleus	0.0630884	22.8293
LOC101122984	LOC101122984	histone H1oo-like	3e-80	H1FOO	Histone H1oo	GO:0005737	cytoplasm	0.68591	0.954671
LOC101122984	LOC101122984	histone H1oo-like	3e-80	H1FOO	Histone H1oo	GO:0005694	chromosome	0.329107	1.21937
LOC101122984	LOC101122984	histone H1oo-like	3e-80	H1FOO	Histone H1oo	GO:0005634	nucleus	0.667867	0.959143
LOC101122984	LOC101122984	histone H1oo-like	3e-80	H1FOO	Histone H1oo	GO:0000786	nucleosome	0.247197	1.7789
DUSP22	DUSP22	dual specificity phosphatase 22	3e-78	DUSP22	Dual specificity protein phosphatase 22	GO:0005634	nucleus	0.667867	0.959143
DUSP22	DUSP22	dual specificity phosphatase 22	3e-78	DUSP22	Dual specificity protein phosphatase 22	GO:0005737	cytoplasm	0.68591	0.954671
MSRB1	MSRB1	methionine sulfoxide reductase B1	2e-53	MSRB1	Methionine-R-sulfoxide reductase B1	GO:0005634	nucleus	0.667867	0.959143
MSRB1	MSRB1	methionine sulfoxide reductase B1	2e-53	MSRB1	Methionine-R-sulfoxide reductase B1	GO:0005575	cellular_component	0.0449316	1.55566
MSRB1	MSRB1	methionine sulfoxide reductase B1	2e-53	MSRB1	Methionine-R-sulfoxide reductase B1	GO:0015629	actin cytoskeleton	0.72178	0.815331
MSRB1	MSRB1	methionine sulfoxide reductase B1	2e-53	MSRB1	Methionine-R-sulfoxide reductase B1	GO:0005737	cytoplasm	0.68591	0.954671
MSRB1	MSRB1	methionine sulfoxide reductase B1	2e-53	MSRB1	Methionine-R-sulfoxide reductase B1	GO:0005856	cytoskeleton	0.693868	0.910687
DPP10	DPP10	dipeptidyl-peptidase 10 (non-functional)	0	DPP10	cDNA, FLJ96118, highly similar to Homo sapiens dipeptidylpeptidase 10 (DPP10), mRNA	GO:0016020	membrane	0.958154	0.844012
DPP10	DPP10	dipeptidyl-peptidase 10 (non-functional)	0	DPP10	cDNA, FLJ96118, highly similar to Homo sapiens dipeptidylpeptidase 10 (DPP10), mRNA	GO:0016021	integral component of membrane	0.939445	0.844903
LOC101103408	LOC101103408	uncharacterized LOC101103408	6e-162	DNTTIP2	Deoxynucleotidyltransferase terminal-interacting protein 2	GO:0005730	nucleolus	0.997622	0.552204
LOC101103408	LOC101103408	uncharacterized LOC101103408	6e-162	DNTTIP2	Deoxynucleotidyltransferase terminal-interacting protein 2	GO:0005634	nucleus	0.667867	0.959143
LOC101113210	LOC101113210	glutathione S-transferase A4-like	3e-57	GSTA1	Glutathione S-transferase A1	GO:0005737	cytoplasm	0.68591	0.954671
LOC101113210	LOC101113210	glutathione S-transferase A4-like	3e-57	GSTA1	Glutathione S-transferase A1	GO:0005575	cellular_component	0.0449316	1.55566
LOC101113210	LOC101113210	glutathione S-transferase A4-like	3e-57	GSTA1	Glutathione S-transferase A1	GO:0005829	cytosol	0.930481	0.808554

## Sheet: DownGO2Gene
GOID	GOTerm	QueryID	Symbol	Description	P-Value	FDR	Enrichment
GO:0005576	extracellular region	LOC101106071	LOC101106071	apolipoprotein L3-like	1.58747e-09	3.5718e-07	2.16619
GO:0005576	extracellular region	EGFL7	EGFL7	EGF-like-domain, multiple 7	1.58747e-09	3.5718e-07	2.16619
GO:0005576	extracellular region	LOC101113250	LOC101113250	aminoacyl tRNA synthase complex-interacting multifunctional protein 1-like	1.58747e-09	3.5718e-07	2.16619
GO:0005576	extracellular region	MATN3	MATN3	matrilin 3	1.58747e-09	3.5718e-07	2.16619
GO:0005576	extracellular region	NPPC	NPPC	C-type natriuretic peptide	1.58747e-09	3.5718e-07	2.16619
GO:0005576	extracellular region	LOC100101238	LOC100101238	Regakine 1-like protein	1.58747e-09	3.5718e-07	2.16619
GO:0005576	extracellular region	CST6	CST6	cystatin E/M	1.58747e-09	3.5718e-07	2.16619
GO:0005576	extracellular region	CRISP1	CRISP1	cysteine-rich secretory protein 1	1.58747e-09	3.5718e-07	2.16619
GO:0005576	extracellular region	FAM5C	FAM5C	family with sequence similarity 5, member C	1.58747e-09	3.5718e-07	2.16619
GO:0005576	extracellular region	C1H1orf54	C1H1orf54	chromosome 1 open reading frame, human C1orf54	1.58747e-09	3.5718e-07	2.16619
GO:0005576	extracellular region	LOC101105521	LOC101105521	seminal plasma protein A3-like	1.58747e-09	3.5718e-07	2.16619
GO:0005576	extracellular region	ADM	ADM	adrenomedullin	1.58747e-09	3.5718e-07	2.16619
GO:0005576	extracellular region	EDDM3B	EDDM3B	epididymal protein 3B	1.58747e-09	3.5718e-07	2.16619
GO:0005576	extracellular region	C4H7orf34	C4H7orf34	chromosome 4 open reading frame, human C7orf34	1.58747e-09	3.5718e-07	2.16619
GO:0005576	extracellular region	ELN	ELN	Elastin	1.58747e-09	3.5718e-07	2.16619
GO:0005576	extracellular region	NPTX2	NPTX2	neuronal pentraxin II	1.58747e-09	3.5718e-07	2.16619
GO:0005576	extracellular region	KRTAP1-1	KRTAP1-1	High-sulphur wool matrix protein B2A	1.58747e-09	3.5718e-07	2.16619
GO:0005576	extracellular region	LGALS7B	LGALS7B	lectin, galactoside-binding, soluble, 7B	1.58747e-09	3.5718e-07	2.16619
GO:0005576	extracellular region	TSHB	TSHB	thyroid stimulating hormone, beta	1.58747e-09	3.5718e-07	2.16619
GO:0005576	extracellular region	CXCL14	CXCL14	chemokine (C-X-C motif) ligand 14	1.58747e-09	3.5718e-07	2.16619
GO:0005576	extracellular region	LOC100125619	LOC100125619	Guanylin	1.58747e-09	3.5718e-07	2.16619
GO:0005576	extracellular region	LOC101114535	LOC101114535	c-C motif chemokine 3-like	1.58747e-09	3.5718e-07	2.16619
GO:0005576	extracellular region	CLPSL2	CLPSL2	colipase-like 2	1.58747e-09	3.5718e-07	2.16619
GO:0005576	extracellular region	BPIFB6	BPIFB6	BPI fold containing family B, member 6	1.58747e-09	3.5718e-07	2.16619
GO:0005576	extracellular region	LGI3	LGI3	leucine-rich repeat LGI family, member 3	1.58747e-09	3.5718e-07	2.16619
GO:0005576	extracellular region	GCG	GCG	Glucagon	1.58747e-09	3.5718e-07	2.16619
GO:0005576	extracellular region	LOC101109024	LOC101109024	uncharacterized LOC101109024	1.58747e-09	3.5718e-07	2.16619
GO:0005576	extracellular region	LOC101122026	LOC101122026	uncharacterized LOC101122026	1.58747e-09	3.5718e-07	2.16619
GO:0005576	extracellular region	PLA2G4B	PLA2G4B	phospholipase A2, group IVB (cytosolic)	1.58747e-09	3.5718e-07	2.16619
GO:0005576	extracellular region	PLGF	PLGF	Placental growth factor	1.58747e-09	3.5718e-07	2.16619
GO:0005576	extracellular region	COLEC11	COLEC11	collectin sub-family member 11	1.58747e-09	3.5718e-07	2.16619
GO:0005576	extracellular region	TREM1	TREM1	triggering receptor expressed on myeloid cells 1	1.58747e-09	3.5718e-07	2.16619
GO:0005576	extracellular region	IL27	IL27	interleukin 27	1.58747e-09	3.5718e-07	2.16619
GO:0005576	extracellular region	KRTDAP	KRTDAP	keratinocyte differentiation-associated protein	1.58747e-09	3.5718e-07	2.16619
GO:0005576	extracellular region	LOC101104190	LOC101104190	pregnancy-associated glycoprotein 1-like	1.58747e-09	3.5718e-07	2.16619
GO:0005576	extracellular region	LOC101116249	LOC101116249	chymotrypsinogen B-like	1.58747e-09	3.5718e-07	2.16619
GO:0005576	extracellular region	C15H11orf94	C15H11orf94	chromosome 15 open reading frame, human C11orf94	1.58747e-09	3.5718e-07	2.16619
GO:0005576	extracellular region	IL21	IL21	Interleukin	1.58747e-09	3.5718e-07	2.16619
GO:0005576	extracellular region	LOC101111988	LOC101111988	agouti-signaling protein-like	1.58747e-09	3.5718e-07	2.16619
GO:0005576	extracellular region	LOC101122563	LOC101122563	pregnancy-associated glycoprotein-like	1.58747e-09	3.5718e-07	2.16619
GO:0005576	extracellular region	LOC101119481	LOC101119481	thymosin beta-4-like	1.58747e-09	3.5718e-07	2.16619
GO:0005576	extracellular region	LIPN	LIPN	lipase, family member N	1.58747e-09	3.5718e-07	2.16619
GO:0005576	extracellular region	CRH	CRH	Corticoliberin	1.58747e-09	3.5718e-07	2.16619
GO:0005576	extracellular region	ADAM33	ADAM33	ADAM metallopeptidase domain 33	1.58747e-09	3.5718e-07	2.16619
GO:0005576	extracellular region	RSPO2	RSPO2	R-spondin 2	1.58747e-09	3.5718e-07	2.16619
GO:0005576	extracellular region	RLN3	RLN3	relaxin 3	1.58747e-09	3.5718e-07	2.16619
GO:0005576	extracellular region	SNCA	SNCA	Alpha-synuclein	1.58747e-09	3.5718e-07	2.16619
GO:0005576	extracellular region	CXCL9	CXCL9	chemokine (C-X-C motif) ligand 9	1.58747e-09	3.5718e-07	2.16619
GO:0005576	extracellular region	LOC101104671	LOC101104671	cryptic protein-like	1.58747e-09	3.5718e-07	2.16619
GO:0005576	extracellular region	CNTN4	CNTN4	contactin 4	1.58747e-09	3.5718e-07	2.16619
GO:0005576	extracellular region	LECT1	LECT1	leukocyte cell derived chemotaxin 1	1.58747e-09	3.5718e-07	2.16619
GO:0005576	extracellular region	MCP-3	MCP-3	Mast cell protease 3	1.58747e-09	3.5718e-07	2.16619
GO:0005576	extracellular region	PPBP	PPBP	pro-platelet basic protein (chemokine (C-X-C motif) ligand 7)	1.58747e-09	3.5718e-07	2.16619
GO:0005576	extracellular region	LOC100037673	LOC100037673	cysteine-rich angiogenic inducer 61	1.58747e-09	3.5718e-07	2.16619
GO:0005576	extracellular region	HBEGF	HBEGF	heparin-binding EGF-like growth factor	1.58747e-09	3.5718e-07	2.16619
GO:0005576	extracellular region	ADAMTS4	ADAMTS4	ADAM metallopeptidase with thrombospondin type 1 motif, 4	1.58747e-09	3.5718e-07	2.16619
GO:0005576	extracellular region	LOC101102731	LOC101102731	alpha-fetoprotein-like	1.58747e-09	3.5718e-07	2.16619
GO:0005576	extracellular region	SFRP4	SFRP4	secreted frizzled-related protein 4	1.58747e-09	3.5718e-07	2.16619
GO:0005576	extracellular region	NELL1	NELL1	NEL-like 1 (chicken)	1.58747e-09	3.5718e-07	2.16619
GO:0005576	extracellular region	ADM5	ADM5	adrenomedullin 5 homolog (pig)	1.58747e-09	3.5718e-07	2.16619
GO:0005576	extracellular region	FAM132A	FAM132A	family with sequence similarity 132, member A	1.58747e-09	3.5718e-07	2.16619
GO:0005576	extracellular region	CBLN3	CBLN3	cerebellin 3 precursor	1.58747e-09	3.5718e-07	2.16619
GO:0005576	extracellular region	CHL1	CHL1	cell adhesion molecule with homology to L1CAM (close homolog of L1)	1.58747e-09	3.5718e-07	2.16619
GO:0005576	extracellular region	COL27A1	COL27A1	collagen, type XXVII, alpha 1	1.58747e-09	3.5718e-07	2.16619
GO:0005576	extracellular region	RESP18	RESP18	regulated endocrine-specific protein 18 homolog (rat)	1.58747e-09	3.5718e-07	2.16619
GO:0005576	extracellular region	ASIP	ASIP	Agouti signaling protein	1.58747e-09	3.5718e-07	2.16619
GO:0005576	extracellular region	LOC101106651	LOC101106651	pulmonary surfactant-associated protein D-like	1.58747e-09	3.5718e-07	2.16619
GO:0005576	extracellular region	CLEC11A	CLEC11A	C-type lectin domain family 11, member A	1.58747e-09	3.5718e-07	2.16619
GO:0005576	extracellular region	LOC101105611	LOC101105611	pregnancy-associated glycoprotein 2-like	1.58747e-09	3.5718e-07	2.16619
GO:0005576	extracellular region	APOL5	APOL5	apolipoprotein L, 5	1.58747e-09	3.5718e-07	2.16619
GO:0005576	extracellular region	C1QTNF2	C1QTNF2	C1q and tumor necrosis factor related protein 2	1.58747e-09	3.5718e-07	2.16619
GO:0005576	extracellular region	TNFSF10	TNFSF10	tumor necrosis factor (ligand) superfamily, member 10	1.58747e-09	3.5718e-07	2.16619
GO:0005576	extracellular region	CSN1S1	CSN1S1	Alpha s1 casein	1.58747e-09	3.5718e-07	2.16619
GO:0005576	extracellular region	LOC101123396	LOC101123396	beta-defensin 123-like	1.58747e-09	3.5718e-07	2.16619
GO:0005576	extracellular region	LOC101105321	LOC101105321	apolipoprotein L3-like	1.58747e-09	3.5718e-07	2.16619
GO:0005576	extracellular region	CTHRC1	CTHRC1	collagen triple helix repeat containing 1	1.58747e-09	3.5718e-07	2.16619
GO:0005576	extracellular region	LOC101104711	LOC101104711	cardiotrophin-2-like	1.58747e-09	3.5718e-07	2.16619
GO:0005576	extracellular region	MIA	MIA	melanoma inhibitory activity	1.58747e-09	3.5718e-07	2.16619
GO:0005576	extracellular region	COL13A1	COL13A1	collagen, type XIII, alpha 1	1.58747e-09	3.5718e-07	2.16619
GO:0005576	extracellular region	ZP3	ZP3	zona pellucida glycoprotein 3 (sperm receptor)	1.58747e-09	3.5718e-07	2.16619
GO:0005576	extracellular region	LIPG	LIPG	Endothelial lipase	1.58747e-09	3.5718e-07	2.16619
GO:0005576	extracellular region	LOC101121414	LOC101121414	apolipoprotein L3-like	1.58747e-09	3.5718e-07	2.16619
GO:0005576	extracellular region	EPDR1	EPDR1	ependymin related protein 1 (zebrafish)	1.58747e-09	3.5718e-07	2.16619
GO:0005576	extracellular region	UCN2	UCN2	urocortin 2	1.58747e-09	3.5718e-07	2.16619
GO:0005576	extracellular region	LOC101103947	LOC101103947	alpha-1-acid glycoprotein-like	1.58747e-09	3.5718e-07	2.16619
GO:0005576	extracellular region	FIBIN	FIBIN	fin bud initiation factor homolog (zebrafish)	1.58747e-09	3.5718e-07	2.16619
GO:0005576	extracellular region	CCL17	CCL17	chemokine (C-C motif) ligand 17	1.58747e-09	3.5718e-07	2.16619
GO:0005576	extracellular region	OSM	OSM	oncostatin M	1.58747e-09	3.5718e-07	2.16619
GO:0005576	extracellular region	ISG17	ISG17	interferon stimulated gene 17	1.58747e-09	3.5718e-07	2.16619
GO:0005576	extracellular region	CLEC19A	CLEC19A	C-type lectin domain family 19, member A	1.58747e-09	3.5718e-07	2.16619
GO:0005615	extracellular space	EGFL7	EGFL7	EGF-like-domain, multiple 7	4.70655e-05	0.00529487	2.11483
GO:0005615	extracellular space	LOC101113250	LOC101113250	aminoacyl tRNA synthase complex-interacting multifunctional protein 1-like	4.70655e-05	0.00529487	2.11483
GO:0005615	extracellular space	NPPC	NPPC	C-type natriuretic peptide	4.70655e-05	0.00529487	2.11483
GO:0005615	extracellular space	LOC100101238	LOC100101238	Regakine 1-like protein	4.70655e-05	0.00529487	2.11483
GO:0005615	extracellular space	CRISP1	CRISP1	cysteine-rich secretory protein 1	4.70655e-05	0.00529487	2.11483
GO:0005615	extracellular space	ADM	ADM	adrenomedullin	4.70655e-05	0.00529487	2.11483
GO:0005615	extracellular space	LGALS7B	LGALS7B	lectin, galactoside-binding, soluble, 7B	4.70655e-05	0.00529487	2.11483
GO:0005615	extracellular space	CXCL14	CXCL14	chemokine (C-X-C motif) ligand 14	4.70655e-05	0.00529487	2.11483
GO:0005615	extracellular space	LOC101114535	LOC101114535	c-C motif chemokine 3-like	4.70655e-05	0.00529487	2.11483
GO:0005615	extracellular space	GCG	GCG	Glucagon	4.70655e-05	0.00529487	2.11483
GO:0005615	extracellular space	PLGF	PLGF	Placental growth factor	4.70655e-05	0.00529487	2.11483
GO:0005615	extracellular space	IL27	IL27	interleukin 27	4.70655e-05	0.00529487	2.11483
GO:0005615	extracellular space	LOC101116249	LOC101116249	chymotrypsinogen B-like	4.70655e-05	0.00529487	2.11483
GO:0005615	extracellular space	IL21	IL21	Interleukin	4.70655e-05	0.00529487	2.11483
GO:0005615	extracellular space	LOC101111988	LOC101111988	agouti-signaling protein-like	4.70655e-05	0.00529487	2.11483
GO:0005615	extracellular space	CRH	CRH	Corticoliberin	4.70655e-05	0.00529487	2.11483
GO:0005615	extracellular space	CXCL9	CXCL9	chemokine (C-X-C motif) ligand 9	4.70655e-05	0.00529487	2.11483
GO:0005615	extracellular space	HDGF	HDGF	hepatoma-derived growth factor	4.70655e-05	0.00529487	2.11483
GO:0005615	extracellular space	PPBP	PPBP	pro-platelet basic protein (chemokine (C-X-C motif) ligand 7)	4.70655e-05	0.00529487	2.11483
GO:0005615	extracellular space	HBEGF	HBEGF	heparin-binding EGF-like growth factor	4.70655e-05	0.00529487	2.11483
GO:0005615	extracellular space	ADAMTS4	ADAMTS4	ADAM metallopeptidase with thrombospondin type 1 motif, 4	4.70655e-05	0.00529487	2.11483
GO:0005615	extracellular space	LOC101102731	LOC101102731	alpha-fetoprotein-like	4.70655e-05	0.00529487	2.11483
GO:0005615	extracellular space	SFRP4	SFRP4	secreted frizzled-related protein 4	4.70655e-05	0.00529487	2.11483
GO:0005615	extracellular space	FAM132A	FAM132A	family with sequence similarity 132, member A	4.70655e-05	0.00529487	2.11483
GO:0005615	extracellular space	CBLN3	CBLN3	cerebellin 3 precursor	4.70655e-05	0.00529487	2.11483
GO:0005615	extracellular space	ASIP	ASIP	Agouti signaling protein	4.70655e-05	0.00529487	2.11483
GO:0005615	extracellular space	LOC101106651	LOC101106651	pulmonary surfactant-associated protein D-like	4.70655e-05	0.00529487	2.11483
GO:0005615	extracellular space	C1QTNF2	C1QTNF2	C1q and tumor necrosis factor related protein 2	4.70655e-05	0.00529487	2.11483
GO:0005615	extracellular space	TNFSF10	TNFSF10	tumor necrosis factor (ligand) superfamily, member 10	4.70655e-05	0.00529487	2.11483
GO:0005615	extracellular space	CTHRC1	CTHRC1	collagen triple helix repeat containing 1	4.70655e-05	0.00529487	2.11483
GO:0005615	extracellular space	LOC101104711	LOC101104711	cardiotrophin-2-like	4.70655e-05	0.00529487	2.11483
GO:0005615	extracellular space	MIA	MIA	melanoma inhibitory activity	4.70655e-05	0.00529487	2.11483
GO:0005615	extracellular space	ZP3	ZP3	zona pellucida glycoprotein 3 (sperm receptor)	4.70655e-05	0.00529487	2.11483
GO:0005615	extracellular space	LIPG	LIPG	Endothelial lipase	4.70655e-05	0.00529487	2.11483
GO:0005615	extracellular space	UCN2	UCN2	urocortin 2	4.70655e-05	0.00529487	2.11483
GO:0005615	extracellular space	LOC101103947	LOC101103947	alpha-1-acid glycoprotein-like	4.70655e-05	0.00529487	2.11483
GO:0005615	extracellular space	CCL17	CCL17	chemokine (C-C motif) ligand 17	4.70655e-05	0.00529487	2.11483
GO:0005615	extracellular space	OSM	OSM	oncostatin M	4.70655e-05	0.00529487	2.11483
GO:0005615	extracellular space	ISG17	ISG17	interferon stimulated gene 17	4.70655e-05	0.00529487	2.11483
GO:0005882	intermediate filament	LOC101115597	LOC101115597	keratin-associated protein 13-1-like	0.00230787	0.17309	3.36825
GO:0005882	intermediate filament	LOC101104456	LOC101104456	keratin-associated protein 10-3-like	0.00230787	0.17309	3.36825
GO:0005882	intermediate filament	KRTAP1-1	KRTAP1-1	High-sulphur wool matrix protein B2A	0.00230787	0.17309	3.36825
GO:0005882	intermediate filament	IFFO1	IFFO1	intermediate filament family orphan 1	0.00230787	0.17309	3.36825
GO:0005882	intermediate filament	KRT222	KRT222	keratin 222	0.00230787	0.17309	3.36825
GO:0005882	intermediate filament	KRT71	KRT71	Keratin 71	0.00230787	0.17309	3.36825
GO:0005882	intermediate filament	LOC443080	LOC443080	Type I keratin intermediate filament IRSa2	0.00230787	0.17309	3.36825
GO:0005882	intermediate filament	SYNM	SYNM	synemin, intermediate filament protein	0.00230787	0.17309	3.36825
GO:0005882	intermediate filament	MNS1	MNS1	meiosis-specific nuclear structural 1	0.00230787	0.17309	3.36825
GO:0045179	apical cortex	KHDC3L	KHDC3L	KH domain containing 3-like, subcortical maternal complex member	0.0118883	0.484308	15.2195
GO:0045179	apical cortex	TCHP	TCHP	trichoplein, keratin filament binding	0.0118883	0.484308	15.2195
GO:0005581	collagen	WDR46	WDR46	WD repeat domain 46	0.012695	0.484308	2.95935
GO:0005581	collagen	COLEC11	COLEC11	collectin sub-family member 11	0.012695	0.484308	2.95935
GO:0005581	collagen	COL27A1	COL27A1	collagen, type XXVII, alpha 1	0.012695	0.484308	2.95935
GO:0005581	collagen	LOC101106651	LOC101106651	pulmonary surfactant-associated protein D-like	0.012695	0.484308	2.95935
GO:0005581	collagen	C1QTNF2	C1QTNF2	C1q and tumor necrosis factor related protein 2	0.012695	0.484308	2.95935
GO:0005581	collagen	CTHRC1	CTHRC1	collagen triple helix repeat containing 1	0.012695	0.484308	2.95935
GO:0005581	collagen	COL13A1	COL13A1	collagen, type XIII, alpha 1	0.012695	0.484308	2.95935
GO:0045095	keratin filament	LOC101104456	LOC101104456	keratin-associated protein 10-3-like	0.0140491	0.484308	3.7425
GO:0045095	keratin filament	KRTAP1-1	KRTAP1-1	High-sulphur wool matrix protein B2A	0.0140491	0.484308	3.7425
GO:0045095	keratin filament	CASP14	CASP14	caspase 14, apoptosis-related cysteine peptidase	0.0140491	0.484308	3.7425
GO:0045095	keratin filament	KRT71	KRT71	Keratin 71	0.0140491	0.484308	3.7425
GO:0045095	keratin filament	TCHP	TCHP	trichoplein, keratin filament binding	0.0140491	0.484308	3.7425
GO:0045171	intercellular bridge	RAB35	RAB35	RAB35, member RAS oncogene family	0.0150673	0.484308	13.0453
GO:0045171	intercellular bridge	TEX14	TEX14	testis expressed 14	0.0150673	0.484308	13.0453
GO:0005833	hemoglobin complex	HBZ	HBZ	hemoglobin, zeta	0.0223705	0.57275	10.1463
GO:0005833	hemoglobin complex	LOC101105185	LOC101105185	hemoglobin subunit epsilon-2-like	0.0223705	0.57275	10.1463
GO:0043209	myelin sheath	PLP1	PLP1	proteolipid protein 1	0.0308344	0.57275	8.30155
GO:0043209	myelin sheath	MPZ	MPZ	myelin protein zero	0.0308344	0.57275	8.30155
GO:0001533	cornified envelope	CST6	CST6	cystatin E/M	0.0403466	0.57275	7.02439
GO:0001533	cornified envelope	SPRR1B	SPRR1B	small proline-rich protein 1B	0.0403466	0.57275	7.02439
GO:0031315	extrinsic component of mitochondrial outer membrane	SOX10	SOX10	SRY (sex determining region Y)-box 10	0.0425153	0.57275	45.6585
GO:0031429	box H/ACA snoRNP complex	GAR1	GAR1	GAR1 ribonucleoprotein homolog (yeast)	0.0425153	0.57275	45.6585
GO:0044459	plasma membrane part	CA4	CA4	carbonic anhydrase IV	0.0425153	0.57275	45.6585
GO:0000789	cytoplasmic chromatin	NPM2	NPM2	nucleophosmin/nucleoplasmin 2	0.0425153	0.57275	45.6585
GO:0005600	collagen type XIII	COL13A1	COL13A1	collagen, type XIII, alpha 1	0.0425153	0.57275	45.6585
GO:0005575	cellular_component	LOC101106071	LOC101106071	apolipoprotein L3-like	0.0449316	0.57275	1.55566
GO:0005575	cellular_component	IER3	IER3	immediate early response 3	0.0449316	0.57275	1.55566
GO:0005575	cellular_component	LOC101104797	LOC101104797	ubiquitin-like protein FUBI-like	0.0449316	0.57275	1.55566
GO:0005575	cellular_component	NPTX2	NPTX2	neuronal pentraxin II	0.0449316	0.57275	1.55566
GO:0005575	cellular_component	PSMC3IP	PSMC3IP	PSMC3 interacting protein	0.0449316	0.57275	1.55566
GO:0005575	cellular_component	WDR46	WDR46	WD repeat domain 46	0.0449316	0.57275	1.55566
GO:0005575	cellular_component	PPP1R17	PPP1R17	protein phosphatase 1, regulatory subunit 17	0.0449316	0.57275	1.55566
GO:0005575	cellular_component	LOC101120099	LOC101120099	density-regulated protein-like	0.0449316	0.57275	1.55566
GO:0005575	cellular_component	GSTA1	GSTA1	Glutathione S-transferase	0.0449316	0.57275	1.55566
GO:0005575	cellular_component	FRAT2	FRAT2	frequently rearranged in advanced T-cell lymphomas 2	0.0449316	0.57275	1.55566
GO:0005575	cellular_component	LOC101104671	LOC101104671	cryptic protein-like	0.0449316	0.57275	1.55566
GO:0005575	cellular_component	APOL5	APOL5	apolipoprotein L, 5	0.0449316	0.57275	1.55566
GO:0005575	cellular_component	LOC101108727	LOC101108727	melanoma-associated antigen 10-like	0.0449316	0.57275	1.55566
GO:0005575	cellular_component	LOC101105321	LOC101105321	apolipoprotein L3-like	0.0449316	0.57275	1.55566
GO:0005575	cellular_component	MPZ	MPZ	myelin protein zero	0.0449316	0.57275	1.55566
GO:0005575	cellular_component	LOC101120029	LOC101120029	group XVI phospholipase A1/A2-like	0.0449316	0.57275	1.55566
GO:0005575	cellular_component	LOC101121414	LOC101121414	apolipoprotein L3-like	0.0449316	0.57275	1.55566
GO:0005575	cellular_component	CWF19L1	CWF19L1	CWF19-like 1, cell cycle control (S. pombe)	0.0449316	0.57275	1.55566
GO:0005575	cellular_component	MSRB1	MSRB1	methionine sulfoxide reductase B1	0.0449316	0.57275	1.55566
GO:0005575	cellular_component	LOC101113210	LOC101113210	glutathione S-transferase A4-like	0.0449316	0.57275	1.55566
GO:0005791	rough endoplasmic reticulum	CA4	CA4	carbonic anhydrase IV	0.0513216	0.57275	3.80488
GO:0005791	rough endoplasmic reticulum	SLC7A11	SLC7A11	Solute carrier family 7 member 11	0.0513216	0.57275	3.80488
GO:0005791	rough endoplasmic reticulum	SNCA	SNCA	Alpha-synuclein	0.0513216	0.57275	3.80488
GO:0048237	rough endoplasmic reticulum lumen	RESP18	RESP18	regulated endocrine-specific protein 18 homolog (rat)	0.0630884	0.57275	22.8293
GO:0002081	outer acrosomal membrane	ZP3	ZP3	zona pellucida glycoprotein 3 (sperm receptor)	0.0630884	0.57275	22.8293
GO:0001674	female germ cell nucleus	LOC101122984	LOC101122984	histone H1oo-like	0.0630884	0.57275	22.8293
GO:0031515	tRNA (m1A) methyltransferase complex	TRMT61B	TRMT61B	tRNA methyltransferase 61 homolog B (S. cerevisiae)	0.0630884	0.57275	22.8293
GO:0031225	anchored component of membrane	EFNA2	EFNA2	ephrin-A2	0.0708858	0.57275	2.14024
GO:0031225	anchored component of membrane	CA4	CA4	carbonic anhydrase IV	0.0708858	0.57275	2.14024
GO:0031225	anchored component of membrane	Bst-2B	BST-2B	Bone marrow stromal cell antigen 2B	0.0708858	0.57275	2.14024
GO:0031225	anchored component of membrane	LOC101104671	LOC101104671	cryptic protein-like	0.0708858	0.57275	2.14024
GO:0031225	anchored component of membrane	CNTN4	CNTN4	contactin 4	0.0708858	0.57275	2.14024
GO:0031225	anchored component of membrane	Bst-2A	BST-2A	Bone marrow stromal cell antigen 2A	0.0708858	0.57275	2.14024
GO:0043034	costamere	SMPX	SMPX	small muscle protein, X-linked	0.080442	0.57275	4.56585
GO:0043034	costamere	SYNM	SYNM	synemin, intermediate filament protein	0.080442	0.57275	4.56585
GO:0070545	PeBoW complex	PES1	PES1	pescadillo ribosomal biogenesis factor 1	0.0832183	0.57275	15.2195
GO:0060053	neurofilament cytoskeleton	SYNM	SYNM	synemin, intermediate filament protein	0.0832183	0.57275	15.2195
GO:0005900	oncostatin-M receptor complex	OSM	OSM	oncostatin M	0.0832183	0.57275	15.2195
GO:0005927	muscle tendon junction	SMPX	SMPX	small muscle protein, X-linked	0.0832183	0.57275	15.2195
GO:0071942	XPC complex	XPC	XPC	xeroderma pigmentosum, complementation group C	0.0832183	0.57275	15.2195
GO:0030687	preribosome, large subunit precursor	PES1	PES1	pescadillo ribosomal biogenesis factor 1	0.0832183	0.57275	15.2195
GO:0005583	fibrillar collagen	COL27A1	COL27A1	collagen, type XXVII, alpha 1	0.0832183	0.57275	15.2195
GO:0032299	ribonuclease H2 complex	RNASEH2C	RNASEH2C	ribonuclease H2, subunit C	0.0832183	0.57275	15.2195
GO:0005667	transcription factor complex	TEAD3	TEAD3	TEA domain family member 3	0.0866421	0.57275	1.80826
GO:0005667	transcription factor complex	SKOR1	SKOR1	SKI family transcriptional corepressor 1	0.0866421	0.57275	1.80826
GO:0005667	transcription factor complex	FOXR1	FOXR1	forkhead box R1	0.0866421	0.57275	1.80826
GO:0005667	transcription factor complex	NR4A3	NR4A3	nuclear receptor subfamily 4, group A, member 3	0.0866421	0.57275	1.80826
GO:0005667	transcription factor complex	PROP1	PROP1	Prophet of POU1F1	0.0866421	0.57275	1.80826
GO:0005667	transcription factor complex	FOS	FOS	V-fos FBJ murine osteosarcoma viral oncogene-like protein	0.0866421	0.57275	1.80826
GO:0005667	transcription factor complex	RCOR2	RCOR2	REST corepressor 2	0.0866421	0.57275	1.80826
GO:0005667	transcription factor complex	NR4A1	NR4A1	nuclear receptor subfamily 4, group A, member 1	0.0866421	0.57275	1.80826
GO:0043205	fibril	SNCA	SNCA	Alpha-synuclein	0.102915	0.57275	11.4146
GO:0034098	Cdc48p-Npl4p-Ufd1p AAA ATPase complex	UBXN1	UBXN1	UBX domain protein 1	0.102915	0.57275	11.4146
GO:0097059	CNTFR-CLCF1 complex	LOC101104711	LOC101104711	cardiotrophin-2-like	0.102915	0.57275	11.4146
GO:0097038	perinuclear endoplasmic reticulum	OSBPL7	OSBPL7	oxysterol binding protein-like 7	0.102915	0.57275	11.4146
GO:0001652	granular component	SURF6	SURF6	surfeit 6	0.102915	0.57275	11.4146
GO:0000137	Golgi cis cisterna	NECAB3	NECAB3	N-terminal EF-hand calcium binding protein 3	0.102915	0.57275	11.4146
GO:0031901	early endosome membrane	LOC101113971	LOC101113971	RUN and FYVE domain-containing protein 1-like	0.107893	0.57275	2.28293
GO:0031901	early endosome membrane	PLA2G4B	PLA2G4B	phospholipase A2, group IVB (cytosolic)	0.107893	0.57275	2.28293
GO:0031901	early endosome membrane	FCGR1A	FCGR1A	Fc fragment of IgG, high affinity Ia, receptor (CD64)	0.107893	0.57275	2.28293
GO:0031901	early endosome membrane	LOC101102394	LOC101102394	uncharacterized LOC101102394	0.107893	0.57275	2.28293
GO:0019013	viral nucleocapsid	SNRPD1	SNRPD1	small nuclear ribonucleoprotein D1 polypeptide 16kDa	0.110382	0.57275	2.6858
GO:0019013	viral nucleocapsid	HNRNPR	HNRNPR	heterogeneous nuclear ribonucleoprotein R	0.110382	0.57275	2.6858
GO:0019013	viral nucleocapsid	HNRNPH3	HNRNPH3	heterogeneous nuclear ribonucleoprotein H3 (2H9)	0.110382	0.57275	2.6858
GO:0061574	ASAP complex	ACIN1	ACIN1	apoptotic chromatin condensation inducer 1	0.122187	0.57275	9.13171
GO:0005623	cell	TEX14	TEX14	testis expressed 14	0.122187	0.57275	9.13171
GO:0045334	clathrin-coated endocytic vesicle	RAB35	RAB35	RAB35, member RAS oncogene family	0.122187	0.57275	9.13171
GO:0032021	NELF complex	WHSC2	WHSC2	Wolf-Hirschhorn syndrome candidate 2	0.122187	0.57275	9.13171
GO:0097225	sperm midpiece	SLC26A3	SLC26A3	Solute carrier family 26 member 3	0.122187	0.57275	9.13171
GO:0017101	aminoacyl-tRNA synthetase multienzyme complex	LOC101113250	LOC101113250	aminoacyl tRNA synthase complex-interacting multifunctional protein 1-like	0.122187	0.57275	9.13171
GO:0097058	CRLF-CLCF1 complex	LOC101104711	LOC101104711	cardiotrophin-2-like	0.122187	0.57275	9.13171
GO:0002079	inner acrosomal membrane	TMEM190	TMEM190	transmembrane protein 190	0.122187	0.57275	9.13171
GO:0031966	mitochondrial membrane	LOC101113442	LOC101113442	protein C19orf12 homolog	0.140072	0.598103	1.87125
GO:0031966	mitochondrial membrane	NAT8L	NAT8L	N-acetyltransferase 8-like (GCN5-related, putative)	0.140072	0.598103	1.87125
GO:0031966	mitochondrial membrane	PLA2G4B	PLA2G4B	phospholipase A2, group IVB (cytosolic)	0.140072	0.598103	1.87125
GO:0031966	mitochondrial membrane	LOC101118958	LOC101118958	HIG1 domain family member 1A-like	0.140072	0.598103	1.87125
GO:0031966	mitochondrial membrane	ND6	ND6	NADH-ubiquinone oxidoreductase chain 6	0.140072	0.598103	1.87125
GO:0016012	sarcoglycan complex	SGCZ	SGCZ	sarcoglycan, zeta	0.141043	0.598103	7.60976
GO:0070382	exocytic vesicle	AKAP7	AKAP7	A kinase (PRKA) anchor protein 7	0.141043	0.598103	7.60976
GO:0005697	telomerase holoenzyme complex	TEP1	TEP1	telomerase-associated protein 1	0.141043	0.598103	7.60976
GO:0071339	MLL1 complex	PELP1	PELP1	proline, glutamate and leucine rich protein 1	0.150433	0.598103	3.0439
GO:0071339	MLL1 complex	LOC101115006	LOC101115006	retinoblastoma-binding protein 5-like	0.150433	0.598103	3.0439
GO:0005689	U12-type spliceosomal complex	SNRPD1	SNRPD1	small nuclear ribonucleoprotein D1 polypeptide 16kDa	0.157966	0.598103	2.94571
GO:0005689	U12-type spliceosomal complex	SNRNP35	SNRNP35	small nuclear ribonucleoprotein 35kDa (U11/U12)	0.157966	0.598103	2.94571
GO:0032589	neuron projection membrane	SFRP4	SFRP4	secreted frizzled-related protein 4	0.159494	0.598103	6.52265
GO:0030485	smooth muscle contractile fiber	IDO1	IDO1	Indoleamine-pyrrole 2,3 dioxygenase	0.159494	0.598103	6.52265
GO:0030867	rough endoplasmic reticulum membrane	NAT8L	NAT8L	N-acetyltransferase 8-like (GCN5-related, putative)	0.159494	0.598103	6.52265
GO:0031466	Cul5-RING ubiquitin ligase complex	ASB4	ASB4	ankyrin repeat and SOCS box containing 4	0.159494	0.598103	6.52265
GO:0031253	cell projection membrane	RAB35	RAB35	RAB35, member RAS oncogene family	0.159494	0.598103	6.52265
GO:0043196	varicosity	CRH	CRH	Corticoliberin	0.159494	0.598103	6.52265
GO:0044297	cell body	P2RY1	P2RY1	purinergic receptor P2Y, G-protein coupled, 1	0.173229	0.621323	2.76718
GO:0044297	cell body	GNB3	GNB3	guanine nucleotide binding protein (G protein), beta polypeptide 3	0.173229	0.621323	2.76718
GO:0097481	neuronal postsynaptic density	P2RY1	P2RY1	purinergic receptor P2Y, G-protein coupled, 1	0.177548	0.621323	5.70732
GO:0031462	Cul2-RING ubiquitin ligase complex	ASB4	ASB4	ankyrin repeat and SOCS box containing 4	0.177548	0.621323	5.70732
GO:0014701	junctional sarcoplasmic reticulum membrane	JPH4	JPH4	junctophilin 4	0.177548	0.621323	5.70732
GO:0043025	neuronal cell body	FAM5C	FAM5C	family with sequence similarity 5, member C	0.179493	0.621323	1.497
GO:0043025	neuronal cell body	CABP1	CABP1	calcium binding protein 1	0.179493	0.621323	1.497
GO:0043025	neuronal cell body	CAMK2N1	CAMK2N1	calcium/calmodulin-dependent protein kinase II inhibitor 1	0.179493	0.621323	1.497
GO:0043025	neuronal cell body	CRH	CRH	Corticoliberin	0.179493	0.621323	1.497
GO:0043025	neuronal cell body	KIF1A	KIF1A	kinesin family member 1A	0.179493	0.621323	1.497
GO:0043025	neuronal cell body	SKOR1	SKOR1	SKI family transcriptional corepressor 1	0.179493	0.621323	1.497
GO:0043025	neuronal cell body	FABP7	FABP7	fatty acid binding protein 7, brain	0.179493	0.621323	1.497
GO:0043025	neuronal cell body	UBXN1	UBXN1	UBX domain protein 1	0.179493	0.621323	1.497
GO:0032421	stereocilium bundle	IDO1	IDO1	Indoleamine-pyrrole 2,3 dioxygenase	0.195212	0.645922	5.07317
GO:0000307	cyclin-dependent protein kinase holoenzyme complex	CCND1	CCND1	Cyclin D1	0.195212	0.645922	5.07317
GO:0031092	platelet alpha granule membrane	SNCA	SNCA	Alpha-synuclein	0.195212	0.645922	5.07317
GO:0031526	brush border membrane	CA4	CA4	carbonic anhydrase IV	0.212254	0.654954	2.40308
GO:0031526	brush border membrane	SLC26A3	SLC26A3	Solute carrier family 26 member 3	0.212254	0.654954	2.40308
GO:0005790	smooth endoplasmic reticulum	JPH4	JPH4	junctophilin 4	0.212496	0.654954	4.56585
GO:0000940	condensed chromosome outer kinetochore	SKA2	SKA2	spindle and kinetochore associated complex subunit 2	0.212496	0.654954	4.56585
GO:0034774	secretory granule lumen	GCG	GCG	Glucagon	0.212496	0.654954	4.56585
GO:0031616	spindle pole centrosome	LOC101102605	LOC101102605	nucleophosmin-like	0.212496	0.654954	4.56585
GO:0014069	postsynaptic density	CABP1	CABP1	calcium binding protein 1	0.221748	0.661755	1.69106
GO:0014069	postsynaptic density	CAMK2N1	CAMK2N1	calcium/calmodulin-dependent protein kinase II inhibitor 1	0.221748	0.661755	1.69106
GO:0014069	postsynaptic density	P2RY1	P2RY1	purinergic receptor P2Y, G-protein coupled, 1	0.221748	0.661755	1.69106
GO:0014069	postsynaptic density	LOC101122805	LOC101122805	proSAP-interacting protein 1-like	0.221748	0.661755	1.69106
GO:0005876	spindle microtubule	CAPN6	CAPN6	calpain 6	0.228096	0.661755	2.28293
GO:0005876	spindle microtubule	SKA2	SKA2	spindle and kinetochore associated complex subunit 2	0.228096	0.661755	2.28293
GO:0043292	contractile fiber	SMPX	SMPX	small muscle protein, X-linked	0.229408	0.661755	4.15078
GO:0000780	condensed nuclear chromosome, centromeric region	SUV420H2	SUV420H2	suppressor of variegation 4-20 homolog 2 (Drosophila)	0.229408	0.661755	4.15078
GO:0048188	Set1C/COMPASS complex	LOC101115006	LOC101115006	retinoblastoma-binding protein 5-like	0.229408	0.661755	4.15078
GO:0005654	nucleoplasm	LOC101119456	LOC101119456	protein SET-like	0.235035	0.669402	1.17504
GO:0005654	nucleoplasm	LOC101102605	LOC101102605	nucleophosmin-like	0.235035	0.669402	1.17504
GO:0005654	nucleoplasm	SNRPD1	SNRPD1	small nuclear ribonucleoprotein D1 polypeptide 16kDa	0.235035	0.669402	1.17504
GO:0005654	nucleoplasm	DNAJC8	DNAJC8	DnaJ (Hsp40) homolog, subfamily C, member 8	0.235035	0.669402	1.17504
GO:0005654	nucleoplasm	PELP1	PELP1	proline, glutamate and leucine rich protein 1	0.235035	0.669402	1.17504
GO:0005654	nucleoplasm	TEAD3	TEAD3	TEA domain family member 3	0.235035	0.669402	1.17504
GO:0005654	nucleoplasm	LOC101112936	LOC101112936	interferon-activable protein 203-like	0.235035	0.669402	1.17504
GO:0005654	nucleoplasm	HNRNPR	HNRNPR	heterogeneous nuclear ribonucleoprotein R	0.235035	0.669402	1.17504
GO:0005654	nucleoplasm	CDC26	CDC26	cell division cycle 26 homolog (S. cerevisiae)	0.235035	0.669402	1.17504
GO:0005654	nucleoplasm	NR1H4	NR1H4	nuclear receptor subfamily 1, group H, member 4	0.235035	0.669402	1.17504
GO:0005654	nucleoplasm	EGR1	EGR1	Early growth response factor 1	0.235035	0.669402	1.17504
GO:0005654	nucleoplasm	TLE2	TLE2	transducin-like enhancer of split 2 (E(sp1) homolog, Drosophila)	0.235035	0.669402	1.17504
GO:0005654	nucleoplasm	XPC	XPC	xeroderma pigmentosum, complementation group C	0.235035	0.669402	1.17504
GO:0005654	nucleoplasm	HDGF	HDGF	hepatoma-derived growth factor	0.235035	0.669402	1.17504
GO:0005654	nucleoplasm	CCND1	CCND1	Cyclin D1	0.235035	0.669402	1.17504
GO:0005654	nucleoplasm	LOC101114265	LOC101114265	putative ATP-dependent RNA helicase DDX11-like protein 8-like	0.235035	0.669402	1.17504
GO:0005654	nucleoplasm	NR4A3	NR4A3	nuclear receptor subfamily 4, group A, member 3	0.235035	0.669402	1.17504
GO:0005654	nucleoplasm	POLR3G	POLR3G	polymerase (RNA) III (DNA directed) polypeptide G (32kD)	0.235035	0.669402	1.17504
GO:0005654	nucleoplasm	LARP7	LARP7	La ribonucleoprotein domain family, member 7	0.235035	0.669402	1.17504
GO:0005654	nucleoplasm	PES1	PES1	pescadillo ribosomal biogenesis factor 1	0.235035	0.669402	1.17504
GO:0005654	nucleoplasm	FOS	FOS	V-fos FBJ murine osteosarcoma viral oncogene-like protein	0.235035	0.669402	1.17504
GO:0005654	nucleoplasm	SURF6	SURF6	surfeit 6	0.235035	0.669402	1.17504
GO:0005654	nucleoplasm	NR4A2	NR4A2	nuclear receptor subfamily 4, group A, member 2	0.235035	0.669402	1.17504
GO:0005654	nucleoplasm	FOXO4	FOXO4	forkhead box O4	0.235035	0.669402	1.17504
GO:0005654	nucleoplasm	NR4A1	NR4A1	nuclear receptor subfamily 4, group A, member 1	0.235035	0.669402	1.17504
GO:0005654	nucleoplasm	ACIN1	ACIN1	apoptotic chromatin condensation inducer 1	0.235035	0.669402	1.17504
GO:0005654	nucleoplasm	TSPYL2	TSPYL2	TSPY-like 2	0.235035	0.669402	1.17504
GO:0005654	nucleoplasm	WHSC2	WHSC2	Wolf-Hirschhorn syndrome candidate 2	0.235035	0.669402	1.17504
GO:0016234	inclusion body	SNCA	SNCA	Alpha-synuclein	0.245956	0.686659	3.80488
GO:0000786	nucleosome	LOC101115661	LOC101115661	histone H2B type 1-A-like	0.247197	0.686659	1.7789
GO:0000786	nucleosome	TNP1	TNP1	Spermatid nuclear transition protein 1	0.247197	0.686659	1.7789
GO:0000786	nucleosome	LOC101122984	LOC101122984	histone H1oo-like	0.247197	0.686659	1.7789
GO:0030425	dendrite	FAM5C	FAM5C	family with sequence similarity 5, member C	0.254211	0.69392	1.38359
GO:0030425	dendrite	CABP1	CABP1	calcium binding protein 1	0.254211	0.69392	1.38359
GO:0030425	dendrite	CAMK2N1	CAMK2N1	calcium/calmodulin-dependent protein kinase II inhibitor 1	0.254211	0.69392	1.38359
GO:0030425	dendrite	P2RY1	P2RY1	purinergic receptor P2Y, G-protein coupled, 1	0.254211	0.69392	1.38359
GO:0030425	dendrite	SKOR1	SKOR1	SKI family transcriptional corepressor 1	0.254211	0.69392	1.38359
GO:0030425	dendrite	CHL1	CHL1	cell adhesion molecule with homology to L1CAM (close homolog of L1)	0.254211	0.69392	1.38359
GO:0030425	dendrite	UBXN1	UBXN1	UBX domain protein 1	0.254211	0.69392	1.38359
GO:0016529	sarcoplasmic reticulum	CA4	CA4	carbonic anhydrase IV	0.259966	0.69392	2.07539
GO:0016529	sarcoplasmic reticulum	AKAP7	AKAP7	A kinase (PRKA) anchor protein 7	0.259966	0.69392	2.07539
GO:0016324	apical plasma membrane	CA4	CA4	carbonic anhydrase IV	0.260685	0.69392	1.37172
GO:0016324	apical plasma membrane	SLC26A3	SLC26A3	Solute carrier family 26 member 3	0.260685	0.69392	1.37172
GO:0016324	apical plasma membrane	AKAP7	AKAP7	A kinase (PRKA) anchor protein 7	0.260685	0.69392	1.37172
GO:0016324	apical plasma membrane	P2RY1	P2RY1	purinergic receptor P2Y, G-protein coupled, 1	0.260685	0.69392	1.37172
GO:0016324	apical plasma membrane	Bst-2B	BST-2B	Bone marrow stromal cell antigen 2B	0.260685	0.69392	1.37172
GO:0016324	apical plasma membrane	Bst-2A	BST-2A	Bone marrow stromal cell antigen 2A	0.260685	0.69392	1.37172
GO:0016324	apical plasma membrane	LAT1	LAT1	L-type amino acid transporter subunit LAT1	0.260685	0.69392	1.37172
GO:0042101	T cell receptor complex	CARD11	CARD11	caspase recruitment domain family, member 11	0.262148	0.69392	3.5122
GO:0043204	perikaryon	CRH	CRH	Corticoliberin	0.267947	0.694976	2.02927
GO:0043204	perikaryon	RESP18	RESP18	regulated endocrine-specific protein 18 homolog (rat)	0.267947	0.694976	2.02927
GO:0030136	clathrin-coated vesicle	STON2	STON2	stonin 2	0.275927	0.694976	1.98515
GO:0030136	clathrin-coated vesicle	RAB35	RAB35	RAB35, member RAS oncogene family	0.275927	0.694976	1.98515
GO:0031362	anchored component of external side of plasma membrane	CA4	CA4	carbonic anhydrase IV	0.277991	0.694976	3.26132
GO:0005719	nuclear euchromatin	NR1H4	NR1H4	nuclear receptor subfamily 1, group H, member 4	0.277991	0.694976	3.26132
GO:0001673	male germ cell nucleus	TNP1	TNP1	Spermatid nuclear transition protein 1	0.277991	0.694976	3.26132
GO:0005578	proteinaceous extracellular matrix	MATN3	MATN3	matrilin 3	0.294404	0.727922	1.28616
GO:0005578	proteinaceous extracellular matrix	ELN	ELN	Elastin	0.294404	0.727922	1.28616
GO:0005578	proteinaceous extracellular matrix	ADAMTS4	ADAMTS4	ADAM metallopeptidase with thrombospondin type 1 motif, 4	0.294404	0.727922	1.28616
GO:0005578	proteinaceous extracellular matrix	CHL1	CHL1	cell adhesion molecule with homology to L1CAM (close homolog of L1)	0.294404	0.727922	1.28616
GO:0005578	proteinaceous extracellular matrix	COL27A1	COL27A1	collagen, type XXVII, alpha 1	0.294404	0.727922	1.28616
GO:0005578	proteinaceous extracellular matrix	LOC101106651	LOC101106651	pulmonary surfactant-associated protein D-like	0.294404	0.727922	1.28616
GO:0005578	proteinaceous extracellular matrix	CTHRC1	CTHRC1	collagen triple helix repeat containing 1	0.294404	0.727922	1.28616
GO:0005578	proteinaceous extracellular matrix	ZP3	ZP3	zona pellucida glycoprotein 3 (sperm receptor)	0.294404	0.727922	1.28616
GO:0008021	synaptic vesicle	STON2	STON2	stonin 2	0.305328	0.738815	1.57443
GO:0008021	synaptic vesicle	LGI3	LGI3	leucine-rich repeat LGI family, member 3	0.305328	0.738815	1.57443
GO:0008021	synaptic vesicle	SNCA	SNCA	Alpha-synuclein	0.305328	0.738815	1.57443
GO:0031088	platelet dense granule membrane	LOC101107534	LOC101107534	multidrug resistance-associated protein 4-like	0.308661	0.738815	2.85366
GO:0030667	secretory granule membrane	CA4	CA4	carbonic anhydrase IV	0.308661	0.738815	2.85366
GO:0031093	platelet alpha granule lumen	LOC101119481	LOC101119481	thymosin beta-4-like	0.315669	0.747637	1.79053
GO:0031093	platelet alpha granule lumen	PPBP	PPBP	pro-platelet basic protein (chemokine (C-X-C motif) ligand 7)	0.315669	0.747637	1.79053
GO:0005666	DNA-directed RNA polymerase III complex	POLR3G	POLR3G	polymerase (RNA) III (DNA directed) polypeptide G (32kD)	0.323502	0.750536	2.6858
GO:0005871	kinesin complex	KIF7	KIF7	kinesin family member 7	0.323564	0.750536	1.7561
GO:0005871	kinesin complex	KIF1A	KIF1A	kinesin family member 1A	0.323564	0.750536	1.7561
GO:0005694	chromosome	CCNB1IP1	CCNB1IP1	cyclin B1 interacting protein 1, E3 ubiquitin protein ligase	0.329107	0.753263	1.21937
GO:0005694	chromosome	SKA2	SKA2	spindle and kinetochore associated complex subunit 2	0.329107	0.753263	1.21937
GO:0005694	chromosome	LOC101115661	LOC101115661	histone H2B type 1-A-like	0.329107	0.753263	1.21937
GO:0005694	chromosome	TNP1	TNP1	Spermatid nuclear transition protein 1	0.329107	0.753263	1.21937
GO:0005694	chromosome	SUV420H2	SUV420H2	suppressor of variegation 4-20 homolog 2 (Drosophila)	0.329107	0.753263	1.21937
GO:0005694	chromosome	PES1	PES1	pescadillo ribosomal biogenesis factor 1	0.329107	0.753263	1.21937
GO:0005694	chromosome	TEX14	TEX14	testis expressed 14	0.329107	0.753263	1.21937
GO:0005694	chromosome	TEP1	TEP1	telomerase-associated protein 1	0.329107	0.753263	1.21937
GO:0005694	chromosome	LOC101122984	LOC101122984	histone H1oo-like	0.329107	0.753263	1.21937
GO:0017053	transcriptional repressor complex	HDGF	HDGF	hepatoma-derived growth factor	0.331436	0.753263	1.72296
GO:0017053	transcriptional repressor complex	CCND1	CCND1	Cyclin D1	0.331436	0.753263	1.72296
GO:0031430	M band	SMPX	SMPX	small muscle protein, X-linked	0.338024	0.760555	2.53659
GO:0005912	adherens junction	RND1	RND1	Rho family GTPase 1	0.347095	0.769443	1.66031
GO:0005912	adherens junction	SYNM	SYNM	synemin, intermediate filament protein	0.347095	0.769443	1.66031
GO:0046658	anchored component of plasma membrane	CA4	CA4	carbonic anhydrase IV	0.352234	0.769443	2.40308
GO:0031674	I band	TCAP	TCAP	titin-cap	0.352234	0.769443	2.40308
GO:0045121	membrane raft	Bst-2B	BST-2B	Bone marrow stromal cell antigen 2B	0.369227	0.769748	1.31391
GO:0045121	membrane raft	CARD11	CARD11	caspase recruitment domain family, member 11	0.369227	0.769748	1.31391
GO:0045121	membrane raft	ARID3C	ARID3C	AT rich interactive domain 3C (BRIGHT-like)	0.369227	0.769748	1.31391
GO:0045121	membrane raft	Bst-2A	BST-2A	Bone marrow stromal cell antigen 2A	0.369227	0.769748	1.31391
GO:0005811	lipid particle	LOC101123290	LOC101123290	GTPase IMAP family member 7-like	0.378016	0.769748	1.54775
GO:0005811	lipid particle	RSAD2	RSAD2	radical S-adenosyl methionine domain containing 2	0.378016	0.769748	1.54775
GO:0005771	multivesicular body	ZP3	ZP3	zona pellucida glycoprotein 3 (sperm receptor)	0.379742	0.769748	2.17422
GO:0035145	exon-exon junction complex	ACIN1	ACIN1	apoptotic chromatin condensation inducer 1	0.379742	0.769748	2.17422
GO:0005720	nuclear heterochromatin	SUV420H2	SUV420H2	suppressor of variegation 4-20 homolog 2 (Drosophila)	0.379742	0.769748	2.17422
GO:0035097	histone methyltransferase complex	LOC101115006	LOC101115006	retinoblastoma-binding protein 5-like	0.379742	0.769748	2.17422
GO:0019897	extrinsic component of plasma membrane	LOC101115661	LOC101115661	histone H2B type 1-A-like	0.379742	0.769748	2.17422
GO:0030669	clathrin-coated endocytic vesicle membrane	FCGR1A	FCGR1A	Fc fragment of IgG, high affinity Ia, receptor (CD64)	0.379742	0.769748	2.17422
GO:0022627	cytosolic small ribosomal subunit	LOC101104797	LOC101104797	ubiquitin-like protein FUBI-like	0.393245	0.79	1.497
GO:0022627	cytosolic small ribosomal subunit	LOC101116132	LOC101116132	40S ribosomal protein S3a-like	0.393245	0.79	1.497
GO:0016235	aggresome	LOC101113705	LOC101113705	ubiquitin D-like	0.406079	0.801473	1.98515
GO:0030532	small nuclear ribonucleoprotein complex	SNRPD1	SNRPD1	small nuclear ribonucleoprotein D1 polypeptide 16kDa	0.406079	0.801473	1.98515
GO:0030131	clathrin adaptor complex	STON2	STON2	stonin 2	0.418825	0.819439	1.90244
GO:0032580	Golgi cisterna membrane	UXS1	UXS1	UDP-glucuronate decarboxylase 1	0.423165	0.820794	1.40488
GO:0032580	Golgi cisterna membrane	CSGALNACT1	CSGALNACT1	chondroitin sulfate N-acetylgalactosaminyltransferase 1	0.423165	0.820794	1.40488
GO:0005640	nuclear outer membrane	SNCA	SNCA	Alpha-synuclein	0.431295	0.829414	1.82634
GO:0030529	ribonucleoprotein complex	LOC101102605	LOC101102605	nucleophosmin-like	0.44016	0.831559	1.08476
GO:0030529	ribonucleoprotein complex	SNRPD1	SNRPD1	small nuclear ribonucleoprotein D1 polypeptide 16kDa	0.44016	0.831559	1.08476
GO:0030529	ribonucleoprotein complex	LOC101104797	LOC101104797	ubiquitin-like protein FUBI-like	0.44016	0.831559	1.08476
GO:0030529	ribonucleoprotein complex	GAR1	GAR1	GAR1 ribonucleoprotein homolog (yeast)	0.44016	0.831559	1.08476
GO:0030529	ribonucleoprotein complex	HNRNPR	HNRNPR	heterogeneous nuclear ribonucleoprotein R	0.44016	0.831559	1.08476
GO:0030529	ribonucleoprotein complex	LOC101114593	LOC101114593	60S ribosomal protein L31-like	0.44016	0.831559	1.08476
GO:0030529	ribonucleoprotein complex	MRPL19	MRPL19	mitochondrial ribosomal protein L19	0.44016	0.831559	1.08476
GO:0030529	ribonucleoprotein complex	LARP7	LARP7	La ribonucleoprotein domain family, member 7	0.44016	0.831559	1.08476
GO:0030529	ribonucleoprotein complex	TEP1	TEP1	telomerase-associated protein 1	0.44016	0.831559	1.08476
GO:0030529	ribonucleoprotein complex	HNRNPH3	HNRNPH3	heterogeneous nuclear ribonucleoprotein H3 (2H9)	0.44016	0.831559	1.08476
GO:0030529	ribonucleoprotein complex	LOC101116132	LOC101116132	40S ribosomal protein S3a-like	0.44016	0.831559	1.08476
GO:0072372	primary cilium	GLI1	GLI1	GLI family zinc finger 1	0.443498	0.831559	1.7561
GO:0032281	alpha-amino-3-hydroxy-5-methyl-4-isoxazolepropionic acid selective glutamate receptor complex	SHISA6	SHISA6	shisa homolog 6 (Xenopus laevis)	0.443498	0.831559	1.7561
GO:0005776	autophagic vacuole	OSBPL7	OSBPL7	oxysterol binding protein-like 7	0.455438	0.839947	1.69106
GO:0005680	anaphase-promoting complex	CDC26	CDC26	cell division cycle 26 homolog (S. cerevisiae)	0.455438	0.839947	1.69106
GO:0030315	T-tubule	AKAP7	AKAP7	A kinase (PRKA) anchor protein 7	0.467121	0.85449	1.63066
GO:0043005	neuron projection	LGI3	LGI3	leucine-rich repeat LGI family, member 3	0.48301	0.865141	1.09756
GO:0043005	neuron projection	CAMK2N1	CAMK2N1	calcium/calmodulin-dependent protein kinase II inhibitor 1	0.48301	0.865141	1.09756
GO:0043005	neuron projection	KIF1A	KIF1A	kinesin family member 1A	0.48301	0.865141	1.09756
GO:0043005	neuron projection	FOS	FOS	V-fos FBJ murine osteosarcoma viral oncogene-like protein	0.48301	0.865141	1.09756
GO:0043005	neuron projection	GNB3	GNB3	guanine nucleotide binding protein (G protein), beta polypeptide 3	0.48301	0.865141	1.09756
GO:0042383	sarcolemma	CA4	CA4	carbonic anhydrase IV	0.494341	0.865141	1.21756
GO:0042383	sarcolemma	SGCZ	SGCZ	sarcoglycan, zeta	0.494341	0.865141	1.21756
GO:0001772	immunological synapse	MCP-3	MCP-3	Mast cell protease 3	0.500684	0.865141	1.47286
GO:0005938	cell cortex	KHDC3L	KHDC3L	KH domain containing 3-like, subcortical maternal complex member	0.504209	0.865141	1.12275
GO:0005938	cell cortex	CABP1	CABP1	calcium binding protein 1	0.504209	0.865141	1.12275
GO:0005938	cell cortex	SNCA	SNCA	Alpha-synuclein	0.504209	0.865141	1.12275
GO:0070469	respiratory chain	LOC101118958	LOC101118958	HIG1 domain family member 1A-like	0.507891	0.865141	1.18594
GO:0070469	respiratory chain	ND6	ND6	NADH-ubiquinone oxidoreductase chain 6	0.507891	0.865141	1.18594
GO:0030659	cytoplasmic vesicle membrane	CALY	CALY	calcyon neuron-specific vesicular protein	0.509504	0.865141	1.11362
GO:0030659	cytoplasmic vesicle membrane	SNCA	SNCA	Alpha-synuclein	0.509504	0.865141	1.11362
GO:0030659	cytoplasmic vesicle membrane	N4BP3	N4BP3	NEDD4 binding protein 3	0.509504	0.865141	1.11362
GO:0005681	spliceosomal complex	SNRPD1	SNRPD1	small nuclear ribonucleoprotein D1 polypeptide 16kDa	0.510408	0.865141	1.08068
GO:0005681	spliceosomal complex	HNRNPR	HNRNPR	heterogeneous nuclear ribonucleoprotein R	0.510408	0.865141	1.08068
GO:0005681	spliceosomal complex	SNRNP35	SNRNP35	small nuclear ribonucleoprotein 35kDa (U11/U12)	0.510408	0.865141	1.08068
GO:0005681	spliceosomal complex	PRPF38B	PRPF38B	PRP38 pre-mRNA processing factor 38 (yeast) domain containing B	0.510408	0.865141	1.08068
GO:0019005	SCF ubiquitin ligase complex	FBXL19	FBXL19	F-box and leucine-rich repeat protein 19	0.511394	0.865141	1.42683
GO:0043679	axon terminus	SNCA	SNCA	Alpha-synuclein	0.511394	0.865141	1.42683
GO:0030658	transport vesicle membrane	CA4	CA4	carbonic anhydrase IV	0.511394	0.865141	1.42683
GO:0043198	dendritic shaft	JPH4	JPH4	junctophilin 4	0.521874	0.86979	1.38359
GO:0043195	terminal bouton	SNCA	SNCA	Alpha-synuclein	0.521874	0.86979	1.38359
GO:0031252	cell leading edge	CDC42BPG	CDC42BPG	CDC42 binding protein kinase gamma (DMPK-like)	0.532128	0.873933	1.3429
GO:0000793	condensed chromosome	PES1	PES1	pescadillo ribosomal biogenesis factor 1	0.532128	0.873933	1.3429
GO:0005875	microtubule associated complex	DYNLL2	DYNLL2	dynein, light chain, LC8-type 2	0.542162	0.883616	1.30453
GO:0030141	secretory granule	RESP18	RESP18	regulated endocrine-specific protein 18 homolog (rat)	0.547074	0.883616	1.10021
GO:0030141	secretory granule	ZP3	ZP3	zona pellucida glycoprotein 3 (sperm receptor)	0.547074	0.883616	1.10021
GO:0009897	external side of plasma membrane	CD19	CD19	CD19 molecule	0.558552	0.883616	1.01463
GO:0009897	external side of plasma membrane	SELL	SELL	selectin L	0.558552	0.883616	1.01463
GO:0009897	external side of plasma membrane	CXCL9	CXCL9	chemokine (C-X-C motif) ligand 9	0.558552	0.883616	1.01463
GO:0009897	external side of plasma membrane	CD28	CD28	T-cell specific surface glycoprotein CD28	0.558552	0.883616	1.01463
GO:0016363	nuclear matrix	PHACTR3	PHACTR3	phosphatase and actin regulator 3	0.559637	0.883616	1.07432
GO:0016363	nuclear matrix	TEP1	TEP1	telomerase-associated protein 1	0.559637	0.883616	1.07432
GO:0000777	condensed chromosome kinetochore	SKA2	SKA2	spindle and kinetochore associated complex subunit 2	0.559637	0.883616	1.07432
GO:0000777	condensed chromosome kinetochore	TEX14	TEX14	testis expressed 14	0.559637	0.883616	1.07432
GO:0030286	dynein complex	DYNLL2	DYNLL2	dynein, light chain, LC8-type 2	0.561587	0.883616	1.23401
GO:0045211	postsynaptic membrane	CABP1	CABP1	calcium binding protein 1	0.575403	0.88736	0.992577
GO:0045211	postsynaptic membrane	CAMK2N1	CAMK2N1	calcium/calmodulin-dependent protein kinase II inhibitor 1	0.575403	0.88736	0.992577
GO:0045211	postsynaptic membrane	P2RY1	P2RY1	purinergic receptor P2Y, G-protein coupled, 1	0.575403	0.88736	0.992577
GO:0045211	postsynaptic membrane	LOC101122805	LOC101122805	proSAP-interacting protein 1-like	0.575403	0.88736	0.992577
GO:0055038	recycling endosome membrane	ACAP1	ACAP1	ArfGAP with coiled-coil, ankyrin repeat and PH domains 1	0.580186	0.88736	1.17073
GO:0005813	centrosome	DYNLL2	DYNLL2	dynein, light chain, LC8-type 2	0.581596	0.88736	0.971458
GO:0005813	centrosome	CCDC28B	CCDC28B	coiled-coil domain containing 28B	0.581596	0.88736	0.971458
GO:0005813	centrosome	LOC101102605	LOC101102605	nucleophosmin-like	0.581596	0.88736	0.971458
GO:0005813	centrosome	CDC42BPG	CDC42BPG	CDC42 binding protein kinase gamma (DMPK-like)	0.581596	0.88736	0.971458
GO:0005813	centrosome	CLEC11A	CLEC11A	C-type lectin domain family 11, member A	0.581596	0.88736	0.971458
GO:0005813	centrosome	TCHP	TCHP	trichoplein, keratin filament binding	0.581596	0.88736	0.971458
GO:0005813	centrosome	TSPYL2	TSPYL2	TSPY-like 2	0.581596	0.88736	0.971458
GO:0005813	centrosome	AK5	AK5	adenylate kinase 5	0.581596	0.88736	0.971458
GO:0045202	synapse	PRRT1	PRRT1	N6	0.584482	0.88736	0.968881
GO:0045202	synapse	CABP1	CABP1	calcium binding protein 1	0.584482	0.88736	0.968881
GO:0045202	synapse	PPFIA4	PPFIA4	protein tyrosine phosphatase, receptor type, f polypeptide (PTPRF), interacting protein (liprin), alpha 4	0.584482	0.88736	0.968881
GO:0045202	synapse	LGI3	LGI3	leucine-rich repeat LGI family, member 3	0.584482	0.88736	0.968881
GO:0045202	synapse	CAMK2N1	CAMK2N1	calcium/calmodulin-dependent protein kinase II inhibitor 1	0.584482	0.88736	0.968881
GO:0045202	synapse	SNCA	SNCA	Alpha-synuclein	0.584482	0.88736	0.968881
GO:0045202	synapse	CBLN3	CBLN3	cerebellin 3 precursor	0.584482	0.88736	0.968881
GO:0045202	synapse	LOC101122805	LOC101122805	proSAP-interacting protein 1-like	0.584482	0.88736	0.968881
GO:0012505	endomembrane system	LECT1	LECT1	leukocyte cell derived chemotaxin 1	0.589934	0.88736	1.01463
GO:0012505	endomembrane system	CDC42EP2	CDC42EP2	CDC42 effector protein (Rho GTPase binding) 2	0.589934	0.88736	1.01463
GO:0016328	lateral plasma membrane	AKAP7	AKAP7	A kinase (PRKA) anchor protein 7	0.597993	0.88736	1.11362
GO:0005770	late endosome	Bst-2B	BST-2B	Bone marrow stromal cell antigen 2B	0.601607	0.88736	0.992577
GO:0005770	late endosome	Bst-2A	BST-2A	Bone marrow stromal cell antigen 2A	0.601607	0.88736	0.992577
GO:0048471	perinuclear region of cytoplasm	CAPN6	CAPN6	calpain 6	0.605806	0.88736	0.95122
GO:0048471	perinuclear region of cytoplasm	LOC101119456	LOC101119456	protein SET-like	0.605806	0.88736	0.95122
GO:0048471	perinuclear region of cytoplasm	CA4	CA4	carbonic anhydrase IV	0.605806	0.88736	0.95122
GO:0048471	perinuclear region of cytoplasm	CABP1	CABP1	calcium binding protein 1	0.605806	0.88736	0.95122
GO:0048471	perinuclear region of cytoplasm	CABP2	CABP2	calcium binding protein 2	0.605806	0.88736	0.95122
GO:0048471	perinuclear region of cytoplasm	SNCA	SNCA	Alpha-synuclein	0.605806	0.88736	0.95122
GO:0048471	perinuclear region of cytoplasm	NELL1	NELL1	NEL-like 1 (chicken)	0.605806	0.88736	0.95122
GO:0048471	perinuclear region of cytoplasm	MX1	MX1	Mx1 protein	0.605806	0.88736	0.95122
GO:0048471	perinuclear region of cytoplasm	ZP3	ZP3	zona pellucida glycoprotein 3 (sperm receptor)	0.605806	0.88736	0.95122
GO:0048471	perinuclear region of cytoplasm	LOC101120029	LOC101120029	group XVI phospholipase A1/A2-like	0.605806	0.88736	0.95122
GO:0015935	small ribosomal subunit	LOC101104797	LOC101104797	ubiquitin-like protein FUBI-like	0.606611	0.88736	1.08711
GO:0015030	Cajal body	GAR1	GAR1	GAR1 ribonucleoprotein homolog (yeast)	0.606611	0.88736	1.08711
GO:0000790	nuclear chromatin	NPM2	NPM2	nucleophosmin/nucleoplasmin 2	0.607348	0.88736	0.981904
GO:0000790	nuclear chromatin	LOC101114265	LOC101114265	putative ATP-dependent RNA helicase DDX11-like protein 8-like	0.607348	0.88736	0.981904
GO:0000781	chromosome, telomeric region	TEP1	TEP1	telomerase-associated protein 1	0.623295	0.893389	1.03769
GO:0042470	melanosome	LOC101107200	LOC101107200	nucleosome assembly protein 1-like 1-like	0.629678	0.893389	0.941413
GO:0042470	melanosome	RAB35	RAB35	RAB35, member RAS oncogene family	0.629678	0.893389	0.941413
GO:0019898	extrinsic component of membrane	FRMD3	FRMD3	FERM domain containing 3	0.631369	0.893389	1.01463
GO:0030139	endocytic vesicle	LOC101106651	LOC101106651	pulmonary surfactant-associated protein D-like	0.631369	0.893389	1.01463
GO:0071013	catalytic step 2 spliceosome	SNRPD1	SNRPD1	small nuclear ribonucleoprotein D1 polypeptide 16kDa	0.635103	0.893389	0.931807
GO:0071013	catalytic step 2 spliceosome	HNRNPR	HNRNPR	heterogeneous nuclear ribonucleoprotein R	0.635103	0.893389	0.931807
GO:0030173	integral component of Golgi membrane	CSGALNACT1	CSGALNACT1	chondroitin sulfate N-acetylgalactosaminyltransferase 1	0.639269	0.893389	0.992577
GO:0030017	sarcomere	TCAP	TCAP	titin-cap	0.639269	0.893389	0.992577
GO:0005840	ribosome	LOC101104797	LOC101104797	ubiquitin-like protein FUBI-like	0.657468	0.902514	0.898201
GO:0005840	ribosome	WDR46	WDR46	WD repeat domain 46	0.657468	0.902514	0.898201
GO:0005840	ribosome	SNCA	SNCA	Alpha-synuclein	0.657468	0.902514	0.898201
GO:0005840	ribosome	LOC101114593	LOC101114593	60S ribosomal protein L31-like	0.657468	0.902514	0.898201
GO:0005840	ribosome	MRPL19	MRPL19	mitochondrial ribosomal protein L19	0.657468	0.902514	0.898201
GO:0005840	ribosome	LOC101116132	LOC101116132	40S ribosomal protein S3a-like	0.657468	0.902514	0.898201
GO:0009986	cell surface	LOC101113250	LOC101113250	aminoacyl tRNA synthase complex-interacting multifunctional protein 1-like	0.661055	0.902514	0.901897
GO:0009986	cell surface	CA4	CA4	carbonic anhydrase IV	0.661055	0.902514	0.901897
GO:0009986	cell surface	PPFIA4	PPFIA4	protein tyrosine phosphatase, receptor type, f polypeptide (PTPRF), interacting protein (liprin), alpha 4	0.661055	0.902514	0.901897
GO:0009986	cell surface	Bst-2B	BST-2B	Bone marrow stromal cell antigen 2B	0.661055	0.902514	0.901897
GO:0009986	cell surface	RSPO2	RSPO2	R-spondin 2	0.661055	0.902514	0.901897
GO:0009986	cell surface	HBEGF	HBEGF	heparin-binding EGF-like growth factor	0.661055	0.902514	0.901897
GO:0009986	cell surface	SFRP4	SFRP4	secreted frizzled-related protein 4	0.661055	0.902514	0.901897
GO:0009986	cell surface	Bst-2A	BST-2A	Bone marrow stromal cell antigen 2A	0.661055	0.902514	0.901897
GO:0005634	nucleus	RNASEH2C	RNASEH2C	ribonuclease H2, subunit C	0.667867	0.902514	0.959143
GO:0005634	nucleus	TBX22	TBX22	T-box 22	0.667867	0.902514	0.959143
GO:0005634	nucleus	IER3	IER3	immediate early response 3	0.667867	0.902514	0.959143
GO:0005634	nucleus	LOC101119456	LOC101119456	protein SET-like	0.667867	0.902514	0.959143
GO:0005634	nucleus	LOC101113250	LOC101113250	aminoacyl tRNA synthase complex-interacting multifunctional protein 1-like	0.667867	0.902514	0.959143
GO:0005634	nucleus	BHLHE22	BHLHE22	basic helix-loop-helix family, member e22	0.667867	0.902514	0.959143
GO:0005634	nucleus	CCNB1IP1	CCNB1IP1	cyclin B1 interacting protein 1, E3 ubiquitin protein ligase	0.667867	0.902514	0.959143
GO:0005634	nucleus	LOC101114191	LOC101114191	zinc finger protein 26-like	0.667867	0.902514	0.959143
GO:0005634	nucleus	LOC101102605	LOC101102605	nucleophosmin-like	0.667867	0.902514	0.959143
GO:0005634	nucleus	ZNF500	ZNF500	zinc finger protein 500	0.667867	0.902514	0.959143
GO:0005634	nucleus	SNRPD1	SNRPD1	small nuclear ribonucleoprotein D1 polypeptide 16kDa	0.667867	0.902514	0.959143
GO:0005634	nucleus	HOXC9	HOXC9	Homeobox protein Hox-C9	0.667867	0.902514	0.959143
GO:0005634	nucleus	LOC101107200	LOC101107200	nucleosome assembly protein 1-like 1-like	0.667867	0.902514	0.959143
GO:0005634	nucleus	FAM50A	FAM50A	family with sequence similarity 50, member A	0.667867	0.902514	0.959143
GO:0005634	nucleus	ZBP1	ZBP1	Z-DNA binding protein 1	0.667867	0.902514	0.959143
GO:0005634	nucleus	CABP1	CABP1	calcium binding protein 1	0.667867	0.902514	0.959143
GO:0005634	nucleus	SMPX	SMPX	small muscle protein, X-linked	0.667867	0.902514	0.959143
GO:0005634	nucleus	RNF112	RNF112	ring finger protein 112	0.667867	0.902514	0.959143
GO:0005634	nucleus	PSMC3IP	PSMC3IP	PSMC3 interacting protein	0.667867	0.902514	0.959143
GO:0005634	nucleus	STX1B	STX1B	Syntaxin-1B	0.667867	0.902514	0.959143
GO:0005634	nucleus	RFX5	RFX5	regulatory factor X, 5 (influences HLA class II expression)	0.667867	0.902514	0.959143
GO:0005634	nucleus	EOMES	EOMES	eomesodermin	0.667867	0.902514	0.959143
GO:0005634	nucleus	LGALS7B	LGALS7B	lectin, galactoside-binding, soluble, 7B	0.667867	0.902514	0.959143
GO:0005634	nucleus	EME2	EME2	essential meiotic endonuclease 1 homolog 2 (S. pombe)	0.667867	0.902514	0.959143
GO:0005634	nucleus	LOC101115661	LOC101115661	histone H2B type 1-A-like	0.667867	0.902514	0.959143
GO:0005634	nucleus	GAR1	GAR1	GAR1 ribonucleoprotein homolog (yeast)	0.667867	0.902514	0.959143
GO:0005634	nucleus	CCNJL	CCNJL	cyclin J-like	0.667867	0.902514	0.959143
GO:0005634	nucleus	GLI1	GLI1	GLI family zinc finger 1	0.667867	0.902514	0.959143
GO:0005634	nucleus	PAX5	PAX5	paired box 5	0.667867	0.902514	0.959143
GO:0005634	nucleus	NECAB3	NECAB3	N-terminal EF-hand calcium binding protein 3	0.667867	0.902514	0.959143
GO:0005634	nucleus	AKAP7	AKAP7	A kinase (PRKA) anchor protein 7	0.667867	0.902514	0.959143
GO:0005634	nucleus	TNP1	TNP1	Spermatid nuclear transition protein 1	0.667867	0.902514	0.959143
GO:0005634	nucleus	PELP1	PELP1	proline, glutamate and leucine rich protein 1	0.667867	0.902514	0.959143
GO:0005634	nucleus	TEAD3	TEAD3	TEA domain family member 3	0.667867	0.902514	0.959143
GO:0005634	nucleus	ERF	ERF	Ets2 repressor factor	0.667867	0.902514	0.959143
GO:0005634	nucleus	LOC101112936	LOC101112936	interferon-activable protein 203-like	0.667867	0.902514	0.959143
GO:0005634	nucleus	NAT10	NAT10	N-acetyltransferase 10 (GCN5-related)	0.667867	0.902514	0.959143
GO:0005634	nucleus	HNRNPR	HNRNPR	heterogeneous nuclear ribonucleoprotein R	0.667867	0.902514	0.959143
GO:0005634	nucleus	NPM2	NPM2	nucleophosmin/nucleoplasmin 2	0.667867	0.902514	0.959143
GO:0005634	nucleus	LOC101111233	LOC101111233	ribosome production factor 2 homolog	0.667867	0.902514	0.959143
GO:0005634	nucleus	NASP	NASP	nuclear autoantigenic sperm protein (histone-binding)	0.667867	0.902514	0.959143
GO:0005634	nucleus	LOC101118963	LOC101118963	zinc finger protein 134-like	0.667867	0.902514	0.959143
GO:0005634	nucleus	SNRNP35	SNRNP35	small nuclear ribonucleoprotein 35kDa (U11/U12)	0.667867	0.902514	0.959143
GO:0005634	nucleus	CDC26	CDC26	cell division cycle 26 homolog (S. cerevisiae)	0.667867	0.902514	0.959143
GO:0005634	nucleus	LOC101106847	LOC101106847	putative MAGE domain-containing protein MAGEA13P-like	0.667867	0.902514	0.959143
GO:0005634	nucleus	NR1H4	NR1H4	nuclear receptor subfamily 1, group H, member 4	0.667867	0.902514	0.959143
GO:0005634	nucleus	EGR1	EGR1	Early growth response factor 1	0.667867	0.902514	0.959143
GO:0005634	nucleus	TLE2	TLE2	transducin-like enhancer of split 2 (E(sp1) homolog, Drosophila)	0.667867	0.902514	0.959143
GO:0005634	nucleus	LOC101115006	LOC101115006	retinoblastoma-binding protein 5-like	0.667867	0.902514	0.959143
GO:0005634	nucleus	XPC	XPC	xeroderma pigmentosum, complementation group C	0.667867	0.902514	0.959143
GO:0005634	nucleus	MKX	MKX	mohawk homeobox	0.667867	0.902514	0.959143
GO:0005634	nucleus	SNCA	SNCA	Alpha-synuclein	0.667867	0.902514	0.959143
GO:0005634	nucleus	LOC101113705	LOC101113705	ubiquitin D-like	0.667867	0.902514	0.959143
GO:0005634	nucleus	CASP14	CASP14	caspase 14, apoptosis-related cysteine peptidase	0.667867	0.902514	0.959143
GO:0005634	nucleus	ARID3C	ARID3C	AT rich interactive domain 3C (BRIGHT-like)	0.667867	0.902514	0.959143
GO:0005634	nucleus	HDGF	HDGF	hepatoma-derived growth factor	0.667867	0.902514	0.959143
GO:0005634	nucleus	KIF1A	KIF1A	kinesin family member 1A	0.667867	0.902514	0.959143
GO:0005634	nucleus	RIPPLY1	RIPPLY1	ripply1 homolog (zebrafish)	0.667867	0.902514	0.959143
GO:0005634	nucleus	ZBTB4	ZBTB4	zinc finger and BTB domain containing 4	0.667867	0.902514	0.959143
GO:0005634	nucleus	SUV420H2	SUV420H2	suppressor of variegation 4-20 homolog 2 (Drosophila)	0.667867	0.902514	0.959143
GO:0005634	nucleus	MCP-3	MCP-3	Mast cell protease 3	0.667867	0.902514	0.959143
GO:0005634	nucleus	ZNF19	ZNF19	zinc finger protein 19	0.667867	0.902514	0.959143
GO:0005634	nucleus	CITED4	CITED4	Cbp/p300-interacting transactivator, with Glu/Asp-rich carboxy-terminal domain, 4	0.667867	0.902514	0.959143
GO:0005634	nucleus	SKOR1	SKOR1	SKI family transcriptional corepressor 1	0.667867	0.902514	0.959143
GO:0005634	nucleus	APBB3	APBB3	amyloid beta (A4) precursor protein-binding, family B, member 3	0.667867	0.902514	0.959143
GO:0005634	nucleus	NEUROG2	NEUROG2	neurogenin 2	0.667867	0.902514	0.959143
GO:0005634	nucleus	PRPF38B	PRPF38B	PRP38 pre-mRNA processing factor 38 (yeast) domain containing B	0.667867	0.902514	0.959143
GO:0005634	nucleus	FOXR1	FOXR1	forkhead box R1	0.667867	0.902514	0.959143
GO:0005634	nucleus	MRPL19	MRPL19	mitochondrial ribosomal protein L19	0.667867	0.902514	0.959143
GO:0005634	nucleus	SHOX2	SHOX2	short stature homeobox 2	0.667867	0.902514	0.959143
GO:0005634	nucleus	SFRP4	SFRP4	secreted frizzled-related protein 4	0.667867	0.902514	0.959143
GO:0005634	nucleus	HERC6	HERC6	HECT and RLD domain containing E3 ubiquitin protein ligase family member 6	0.667867	0.902514	0.959143
GO:0005634	nucleus	DUSP9	DUSP9	dual specificity phosphatase 9	0.667867	0.902514	0.959143
GO:0005634	nucleus	NELL1	NELL1	NEL-like 1 (chicken)	0.667867	0.902514	0.959143
GO:0005634	nucleus	CCND1	CCND1	Cyclin D1	0.667867	0.902514	0.959143
GO:0005634	nucleus	LOC101114265	LOC101114265	putative ATP-dependent RNA helicase DDX11-like protein 8-like	0.667867	0.902514	0.959143
GO:0005634	nucleus	NR4A3	NR4A3	nuclear receptor subfamily 4, group A, member 3	0.667867	0.902514	0.959143
GO:0005634	nucleus	PROP1	PROP1	Prophet of POU1F1	0.667867	0.902514	0.959143
GO:0005634	nucleus	POLR3G	POLR3G	polymerase (RNA) III (DNA directed) polypeptide G (32kD)	0.667867	0.902514	0.959143
GO:0005634	nucleus	FABP7	FABP7	fatty acid binding protein 7, brain	0.667867	0.902514	0.959143
GO:0005634	nucleus	LARP7	LARP7	La ribonucleoprotein domain family, member 7	0.667867	0.902514	0.959143
GO:0005634	nucleus	PES1	PES1	pescadillo ribosomal biogenesis factor 1	0.667867	0.902514	0.959143
GO:0005634	nucleus	LOC101119773	LOC101119773	guanylate-binding protein 7-like	0.667867	0.902514	0.959143
GO:0005634	nucleus	OAS2	OAS2	2'-5'-oligoadenylate synthetase 2, 69/71kDa	0.667867	0.902514	0.959143
GO:0005634	nucleus	FOS	FOS	V-fos FBJ murine osteosarcoma viral oncogene-like protein	0.667867	0.902514	0.959143
GO:0005634	nucleus	LOC101118186	LOC101118186	uncharacterized LOC101118186	0.667867	0.902514	0.959143
GO:0005634	nucleus	RCOR2	RCOR2	REST corepressor 2	0.667867	0.902514	0.959143
GO:0005634	nucleus	PLAG1	PLAG1	pleiomorphic adenoma gene 1	0.667867	0.902514	0.959143
GO:0005634	nucleus	MX1	MX1	Mx1 protein	0.667867	0.902514	0.959143
GO:0005634	nucleus	LOC101108870	LOC101108870	nuclear autoantigenic sperm protein-like	0.667867	0.902514	0.959143
GO:0005634	nucleus	PHACTR3	PHACTR3	phosphatase and actin regulator 3	0.667867	0.902514	0.959143
GO:0005634	nucleus	SURF6	SURF6	surfeit 6	0.667867	0.902514	0.959143
GO:0005634	nucleus	NR4A2	NR4A2	nuclear receptor subfamily 4, group A, member 2	0.667867	0.902514	0.959143
GO:0005634	nucleus	MESP2	MESP2	mesoderm posterior 2 homolog (mouse)	0.667867	0.902514	0.959143
GO:0005634	nucleus	CRYM	CRYM	crystallin, mu	0.667867	0.902514	0.959143
GO:0005634	nucleus	SOX10	SOX10	SRY (sex determining region Y)-box 10	0.667867	0.902514	0.959143
GO:0005634	nucleus	FOXO4	FOXO4	forkhead box O4	0.667867	0.902514	0.959143
GO:0005634	nucleus	TEP1	TEP1	telomerase-associated protein 1	0.667867	0.902514	0.959143
GO:0005634	nucleus	UBXN1	UBXN1	UBX domain protein 1	0.667867	0.902514	0.959143
GO:0005634	nucleus	CRYAA	CRYAA	Alpha-crystallin A chain	0.667867	0.902514	0.959143
GO:0005634	nucleus	NR4A1	NR4A1	nuclear receptor subfamily 4, group A, member 1	0.667867	0.902514	0.959143
GO:0005634	nucleus	ACIN1	ACIN1	apoptotic chromatin condensation inducer 1	0.667867	0.902514	0.959143
GO:0005634	nucleus	HNRNPH3	HNRNPH3	heterogeneous nuclear ribonucleoprotein H3 (2H9)	0.667867	0.902514	0.959143
GO:0005634	nucleus	RAX	RAX	retina and anterior neural fold homeobox	0.667867	0.902514	0.959143
GO:0005634	nucleus	MNS1	MNS1	meiosis-specific nuclear structural 1	0.667867	0.902514	0.959143
GO:0005634	nucleus	LOC101116132	LOC101116132	40S ribosomal protein S3a-like	0.667867	0.902514	0.959143
GO:0005634	nucleus	SLAN	SLAN	Acidic leucine-rich nuclear phosphoprotein 32 family member B	0.667867	0.902514	0.959143
GO:0005634	nucleus	TSPYL2	TSPYL2	TSPY-like 2	0.667867	0.902514	0.959143
GO:0005634	nucleus	GTPBP3	GTPBP3	GTP binding protein 3 (mitochondrial)	0.667867	0.902514	0.959143
GO:0005634	nucleus	WHSC2	WHSC2	Wolf-Hirschhorn syndrome candidate 2	0.667867	0.902514	0.959143
GO:0005634	nucleus	SOX11	SOX11	SRY (sex determining region Y)-box 11	0.667867	0.902514	0.959143
GO:0005634	nucleus	ADRA1B	ADRA1B	adrenoceptor alpha 1B	0.667867	0.902514	0.959143
GO:0005634	nucleus	LOC101122984	LOC101122984	histone H1oo-like	0.667867	0.902514	0.959143
GO:0005634	nucleus	DUSP22	DUSP22	dual specificity phosphatase 22	0.667867	0.902514	0.959143
GO:0005634	nucleus	MSRB1	MSRB1	methionine sulfoxide reductase B1	0.667867	0.902514	0.959143
GO:0005634	nucleus	LOC101103408	LOC101103408	uncharacterized LOC101103408	0.667867	0.902514	0.959143
GO:0030496	midbody	LOC101114265	LOC101114265	putative ATP-dependent RNA helicase DDX11-like protein 8-like	0.671325	0.902514	0.869686
GO:0030496	midbody	TEX14	TEX14	testis expressed 14	0.671325	0.902514	0.869686
GO:0005923	tight junction	CCND1	CCND1	Cyclin D1	0.671325	0.902514	0.869686
GO:0005923	tight junction	DDX58	DDX58	DEAD (Asp-Glu-Ala-Asp) box polypeptide 58	0.671325	0.902514	0.869686
GO:0005819	spindle	CAPN6	CAPN6	calpain 6	0.673357	0.902514	0.866934
GO:0005819	spindle	SKA2	SKA2	spindle and kinetochore associated complex subunit 2	0.673357	0.902514	0.866934
GO:0005819	spindle	STX1B	STX1B	Syntaxin-1B	0.673357	0.902514	0.866934
GO:0005874	microtubule	CAPN6	CAPN6	calpain 6	0.677961	0.902514	0.878049
GO:0005874	microtubule	DYNLL2	DYNLL2	dynein, light chain, LC8-type 2	0.677961	0.902514	0.878049
GO:0005874	microtubule	SKA2	SKA2	spindle and kinetochore associated complex subunit 2	0.677961	0.902514	0.878049
GO:0005874	microtubule	KIF7	KIF7	kinesin family member 7	0.677961	0.902514	0.878049
GO:0005874	microtubule	KIF1A	KIF1A	kinesin family member 1A	0.677961	0.902514	0.878049
GO:0005874	microtubule	MAP7D2	MAP7D2	MAP7 domain containing 2	0.677961	0.902514	0.878049
GO:0005747	mitochondrial respiratory chain complex I	ND6	ND6	NADH-ubiquinone oxidoreductase chain 6	0.683232	0.902514	0.878049
GO:0030133	transport vesicle	LOC101113250	LOC101113250	aminoacyl tRNA synthase complex-interacting multifunctional protein 1-like	0.683232	0.902514	0.878049
GO:0005737	cytoplasm	LOC101106071	LOC101106071	apolipoprotein L3-like	0.68591	0.902514	0.954671
GO:0005737	cytoplasm	LOC101113971	LOC101113971	RUN and FYVE domain-containing protein 1-like	0.68591	0.902514	0.954671
GO:0005737	cytoplasm	IFIT1	IFIT1	interferon-induced protein with tetratricopeptide repeats 1	0.68591	0.902514	0.954671
GO:0005737	cytoplasm	CAPN6	CAPN6	calpain 6	0.68591	0.902514	0.954671
GO:0005737	cytoplasm	DYNLL2	DYNLL2	dynein, light chain, LC8-type 2	0.68591	0.902514	0.954671
GO:0005737	cytoplasm	LOC101119456	LOC101119456	protein SET-like	0.68591	0.902514	0.954671
GO:0005737	cytoplasm	GTSF1	GTSF1	gametocyte specific factor 1	0.68591	0.902514	0.954671
GO:0005737	cytoplasm	LOC101113250	LOC101113250	aminoacyl tRNA synthase complex-interacting multifunctional protein 1-like	0.68591	0.902514	0.954671
GO:0005737	cytoplasm	CCDC28B	CCDC28B	coiled-coil domain containing 28B	0.68591	0.902514	0.954671
GO:0005737	cytoplasm	LOC101102605	LOC101102605	nucleophosmin-like	0.68591	0.902514	0.954671
GO:0005737	cytoplasm	LOC101123290	LOC101123290	GTPase IMAP family member 7-like	0.68591	0.902514	0.954671
GO:0005737	cytoplasm	DPYS	DPYS	dihydropyrimidinase	0.68591	0.902514	0.954671
GO:0005737	cytoplasm	SNRPD1	SNRPD1	small nuclear ribonucleoprotein D1 polypeptide 16kDa	0.68591	0.902514	0.954671
GO:0005737	cytoplasm	CDC42BPG	CDC42BPG	CDC42 binding protein kinase gamma (DMPK-like)	0.68591	0.902514	0.954671
GO:0005737	cytoplasm	ZBP1	ZBP1	Z-DNA binding protein 1	0.68591	0.902514	0.954671
GO:0005737	cytoplasm	ADM	ADM	adrenomedullin	0.68591	0.902514	0.954671
GO:0005737	cytoplasm	STON2	STON2	stonin 2	0.68591	0.902514	0.954671
GO:0005737	cytoplasm	SKA2	SKA2	spindle and kinetochore associated complex subunit 2	0.68591	0.902514	0.954671
GO:0005737	cytoplasm	CABP1	CABP1	calcium binding protein 1	0.68591	0.902514	0.954671
GO:0005737	cytoplasm	NAT8L	NAT8L	N-acetyltransferase 8-like (GCN5-related, putative)	0.68591	0.902514	0.954671
GO:0005737	cytoplasm	SMPX	SMPX	small muscle protein, X-linked	0.68591	0.902514	0.954671
GO:0005737	cytoplasm	PPFIA4	PPFIA4	protein tyrosine phosphatase, receptor type, f polypeptide (PTPRF), interacting protein (liprin), alpha 4	0.68591	0.902514	0.954671
GO:0005737	cytoplasm	RNF112	RNF112	ring finger protein 112	0.68591	0.902514	0.954671
GO:0005737	cytoplasm	STX1B	STX1B	Syntaxin-1B	0.68591	0.902514	0.954671
GO:0005737	cytoplasm	IDO1	IDO1	Indoleamine-pyrrole 2,3 dioxygenase	0.68591	0.902514	0.954671
GO:0005737	cytoplasm	CABP2	CABP2	calcium binding protein 2	0.68591	0.902514	0.954671
GO:0005737	cytoplasm	LGALS7B	LGALS7B	lectin, galactoside-binding, soluble, 7B	0.68591	0.902514	0.954671
GO:0005737	cytoplasm	LOC101102845	LOC101102845	5-formyltetrahydrofolate cyclo-ligase-like	0.68591	0.902514	0.954671
GO:0005737	cytoplasm	SGCZ	SGCZ	sarcoglycan, zeta	0.68591	0.902514	0.954671
GO:0005737	cytoplasm	LMOD1	LMOD1	leiomodin 1 (smooth muscle)	0.68591	0.902514	0.954671
GO:0005737	cytoplasm	TCAP	TCAP	titin-cap	0.68591	0.902514	0.954671
GO:0005737	cytoplasm	GLI1	GLI1	GLI family zinc finger 1	0.68591	0.902514	0.954671
GO:0005737	cytoplasm	ASIC3	ASIC3	acid-sensing (proton-gated) ion channel 3	0.68591	0.902514	0.954671
GO:0005737	cytoplasm	NRBP2	NRBP2	nuclear receptor binding protein 2	0.68591	0.902514	0.954671
GO:0005737	cytoplasm	NECAB3	NECAB3	N-terminal EF-hand calcium binding protein 3	0.68591	0.902514	0.954671
GO:0005737	cytoplasm	CRNN	CRNN	cornulin	0.68591	0.902514	0.954671
GO:0005737	cytoplasm	AKAP7	AKAP7	A kinase (PRKA) anchor protein 7	0.68591	0.902514	0.954671
GO:0005737	cytoplasm	GCG	GCG	Glucagon	0.68591	0.902514	0.954671
GO:0005737	cytoplasm	PELP1	PELP1	proline, glutamate and leucine rich protein 1	0.68591	0.902514	0.954671
GO:0005737	cytoplasm	PLA2G4B	PLA2G4B	phospholipase A2, group IVB (cytosolic)	0.68591	0.902514	0.954671
GO:0005737	cytoplasm	GSTA1	GSTA1	Glutathione S-transferase	0.68591	0.902514	0.954671
GO:0005737	cytoplasm	LOC101112936	LOC101112936	interferon-activable protein 203-like	0.68591	0.902514	0.954671
GO:0005737	cytoplasm	HNRNPR	HNRNPR	heterogeneous nuclear ribonucleoprotein R	0.68591	0.902514	0.954671
GO:0005737	cytoplasm	NASP	NASP	nuclear autoantigenic sperm protein (histone-binding)	0.68591	0.902514	0.954671
GO:0005737	cytoplasm	Bst-2B	BST-2B	Bone marrow stromal cell antigen 2B	0.68591	0.902514	0.954671
GO:0005737	cytoplasm	LOC101119481	LOC101119481	thymosin beta-4-like	0.68591	0.902514	0.954671
GO:0005737	cytoplasm	EGR1	EGR1	Early growth response factor 1	0.68591	0.902514	0.954671
GO:0005737	cytoplasm	RND1	RND1	Rho family GTPase 1	0.68591	0.902514	0.954671
GO:0005737	cytoplasm	CRH	CRH	Corticoliberin	0.68591	0.902514	0.954671
GO:0005737	cytoplasm	XPC	XPC	xeroderma pigmentosum, complementation group C	0.68591	0.902514	0.954671
GO:0005737	cytoplasm	CARD11	CARD11	caspase recruitment domain family, member 11	0.68591	0.902514	0.954671
GO:0005737	cytoplasm	SNCA	SNCA	Alpha-synuclein	0.68591	0.902514	0.954671
GO:0005737	cytoplasm	LOC101113705	LOC101113705	ubiquitin D-like	0.68591	0.902514	0.954671
GO:0005737	cytoplasm	CASP14	CASP14	caspase 14, apoptosis-related cysteine peptidase	0.68591	0.902514	0.954671
GO:0005737	cytoplasm	ARID3C	ARID3C	AT rich interactive domain 3C (BRIGHT-like)	0.68591	0.902514	0.954671
GO:0005737	cytoplasm	HDGF	HDGF	hepatoma-derived growth factor	0.68591	0.902514	0.954671
GO:0005737	cytoplasm	KIF1A	KIF1A	kinesin family member 1A	0.68591	0.902514	0.954671
GO:0005737	cytoplasm	GBP5	GBP5	guanylate binding protein 5	0.68591	0.902514	0.954671
GO:0005737	cytoplasm	MCP-3	MCP-3	Mast cell protease 3	0.68591	0.902514	0.954671
GO:0005737	cytoplasm	LOC101108705	LOC101108705	glutathione S-transferase Mu 1-like	0.68591	0.902514	0.954671
GO:0005737	cytoplasm	CITED4	CITED4	Cbp/p300-interacting transactivator, with Glu/Asp-rich carboxy-terminal domain, 4	0.68591	0.902514	0.954671
GO:0005737	cytoplasm	SKOR1	SKOR1	SKI family transcriptional corepressor 1	0.68591	0.902514	0.954671
GO:0005737	cytoplasm	APBB3	APBB3	amyloid beta (A4) precursor protein-binding, family B, member 3	0.68591	0.902514	0.954671
GO:0005737	cytoplasm	LOC443080	LOC443080	Type I keratin intermediate filament IRSa2	0.68591	0.902514	0.954671
GO:0005737	cytoplasm	IFIT3	IFIT3	interferon-induced protein with tetratricopeptide repeats 3	0.68591	0.902514	0.954671
GO:0005737	cytoplasm	LOC101103902	LOC101103902	gasdermin-C-like	0.68591	0.902514	0.954671
GO:0005737	cytoplasm	LOC101102731	LOC101102731	alpha-fetoprotein-like	0.68591	0.902514	0.954671
GO:0005737	cytoplasm	SFRP4	SFRP4	secreted frizzled-related protein 4	0.68591	0.902514	0.954671
GO:0005737	cytoplasm	HERC6	HERC6	HECT and RLD domain containing E3 ubiquitin protein ligase family member 6	0.68591	0.902514	0.954671
GO:0005737	cytoplasm	DUSP9	DUSP9	dual specificity phosphatase 9	0.68591	0.902514	0.954671
GO:0005737	cytoplasm	NELL1	NELL1	NEL-like 1 (chicken)	0.68591	0.902514	0.954671
GO:0005737	cytoplasm	CCND1	CCND1	Cyclin D1	0.68591	0.902514	0.954671
GO:0005737	cytoplasm	LOC101122805	LOC101122805	proSAP-interacting protein 1-like	0.68591	0.902514	0.954671
GO:0005737	cytoplasm	DDX58	DDX58	DEAD (Asp-Glu-Ala-Asp) box polypeptide 58	0.68591	0.902514	0.954671
GO:0005737	cytoplasm	LOC101106651	LOC101106651	pulmonary surfactant-associated protein D-like	0.68591	0.902514	0.954671
GO:0005737	cytoplasm	CLEC11A	CLEC11A	C-type lectin domain family 11, member A	0.68591	0.902514	0.954671
GO:0005737	cytoplasm	FABP7	FABP7	fatty acid binding protein 7, brain	0.68591	0.902514	0.954671
GO:0005737	cytoplasm	LARP7	LARP7	La ribonucleoprotein domain family, member 7	0.68591	0.902514	0.954671
GO:0005737	cytoplasm	LOC101119773	LOC101119773	guanylate-binding protein 7-like	0.68591	0.902514	0.954671
GO:0005737	cytoplasm	APOL5	APOL5	apolipoprotein L, 5	0.68591	0.902514	0.954671
GO:0005737	cytoplasm	OAS2	OAS2	2'-5'-oligoadenylate synthetase 2, 69/71kDa	0.68591	0.902514	0.954671
GO:0005737	cytoplasm	FOS	FOS	V-fos FBJ murine osteosarcoma viral oncogene-like protein	0.68591	0.902514	0.954671
GO:0005737	cytoplasm	AKR1E2	AKR1E2	aldo-keto reductase family 1, member E2	0.68591	0.902514	0.954671
GO:0005737	cytoplasm	SYNM	SYNM	synemin, intermediate filament protein	0.68591	0.902514	0.954671
GO:0005737	cytoplasm	CDC42EP2	CDC42EP2	CDC42 effector protein (Rho GTPase binding) 2	0.68591	0.902514	0.954671
GO:0005737	cytoplasm	BAMBI	BAMBI	BMP and activin membrane-bound inhibitor homolog	0.68591	0.902514	0.954671
GO:0005737	cytoplasm	MX1	MX1	Mx1 protein	0.68591	0.902514	0.954671
GO:0005737	cytoplasm	LOC101108870	LOC101108870	nuclear autoantigenic sperm protein-like	0.68591	0.902514	0.954671
GO:0005737	cytoplasm	LOC101105321	LOC101105321	apolipoprotein L3-like	0.68591	0.902514	0.954671
GO:0005737	cytoplasm	NR4A2	NR4A2	nuclear receptor subfamily 4, group A, member 2	0.68591	0.902514	0.954671
GO:0005737	cytoplasm	LOC101102394	LOC101102394	uncharacterized LOC101102394	0.68591	0.902514	0.954671
GO:0005737	cytoplasm	Bst-2A	BST-2A	Bone marrow stromal cell antigen 2A	0.68591	0.902514	0.954671
GO:0005737	cytoplasm	TEX14	TEX14	testis expressed 14	0.68591	0.902514	0.954671
GO:0005737	cytoplasm	CTHRC1	CTHRC1	collagen triple helix repeat containing 1	0.68591	0.902514	0.954671
GO:0005737	cytoplasm	CRYM	CRYM	crystallin, mu	0.68591	0.902514	0.954671
GO:0005737	cytoplasm	FRMD3	FRMD3	FERM domain containing 3	0.68591	0.902514	0.954671
GO:0005737	cytoplasm	TSKS	TSKS	testis-specific serine kinase substrate	0.68591	0.902514	0.954671
GO:0005737	cytoplasm	SOX10	SOX10	SRY (sex determining region Y)-box 10	0.68591	0.902514	0.954671
GO:0005737	cytoplasm	SPRR1B	SPRR1B	small proline-rich protein 1B	0.68591	0.902514	0.954671
GO:0005737	cytoplasm	FOXO4	FOXO4	forkhead box O4	0.68591	0.902514	0.954671
GO:0005737	cytoplasm	TEP1	TEP1	telomerase-associated protein 1	0.68591	0.902514	0.954671
GO:0005737	cytoplasm	UBXN1	UBXN1	UBX domain protein 1	0.68591	0.902514	0.954671
GO:0005737	cytoplasm	ZP3	ZP3	zona pellucida glycoprotein 3 (sperm receptor)	0.68591	0.902514	0.954671
GO:0005737	cytoplasm	LOC101120029	LOC101120029	group XVI phospholipase A1/A2-like	0.68591	0.902514	0.954671
GO:0005737	cytoplasm	CRYAA	CRYAA	Alpha-crystallin A chain	0.68591	0.902514	0.954671
GO:0005737	cytoplasm	NR4A1	NR4A1	nuclear receptor subfamily 4, group A, member 1	0.68591	0.902514	0.954671
GO:0005737	cytoplasm	LAT1	LAT1	L-type amino acid transporter subunit LAT1	0.68591	0.902514	0.954671
GO:0005737	cytoplasm	LOC101121414	LOC101121414	apolipoprotein L3-like	0.68591	0.902514	0.954671
GO:0005737	cytoplasm	ACIN1	ACIN1	apoptotic chromatin condensation inducer 1	0.68591	0.902514	0.954671
GO:0005737	cytoplasm	LOC101116132	LOC101116132	40S ribosomal protein S3a-like	0.68591	0.902514	0.954671
GO:0005737	cytoplasm	SLAN	SLAN	Acidic leucine-rich nuclear phosphoprotein 32 family member B	0.68591	0.902514	0.954671
GO:0005737	cytoplasm	TCHP	TCHP	trichoplein, keratin filament binding	0.68591	0.902514	0.954671
GO:0005737	cytoplasm	TSPYL2	TSPYL2	TSPY-like 2	0.68591	0.902514	0.954671
GO:0005737	cytoplasm	ISG17	ISG17	interferon stimulated gene 17	0.68591	0.902514	0.954671
GO:0005737	cytoplasm	SOX11	SOX11	SRY (sex determining region Y)-box 11	0.68591	0.902514	0.954671
GO:0005737	cytoplasm	METTL21B	METTL21B	methyltransferase like 21B	0.68591	0.902514	0.954671
GO:0005737	cytoplasm	AK5	AK5	adenylate kinase 5	0.68591	0.902514	0.954671
GO:0005737	cytoplasm	LOC101122984	LOC101122984	histone H1oo-like	0.68591	0.902514	0.954671
GO:0005737	cytoplasm	DUSP22	DUSP22	dual specificity phosphatase 22	0.68591	0.902514	0.954671
GO:0005737	cytoplasm	MSRB1	MSRB1	methionine sulfoxide reductase B1	0.68591	0.902514	0.954671
GO:0005737	cytoplasm	LOC101113210	LOC101113210	glutathione S-transferase A4-like	0.68591	0.902514	0.954671
GO:0005856	cytoskeleton	CAPN6	CAPN6	calpain 6	0.693868	0.904371	0.910687
GO:0005856	cytoskeleton	DYNLL2	DYNLL2	dynein, light chain, LC8-type 2	0.693868	0.904371	0.910687
GO:0005856	cytoskeleton	CCDC28B	CCDC28B	coiled-coil domain containing 28B	0.693868	0.904371	0.910687
GO:0005856	cytoskeleton	LOC101102605	LOC101102605	nucleophosmin-like	0.693868	0.904371	0.910687
GO:0005856	cytoskeleton	SKA2	SKA2	spindle and kinetochore associated complex subunit 2	0.693868	0.904371	0.910687
GO:0005856	cytoskeleton	CABP1	CABP1	calcium binding protein 1	0.693868	0.904371	0.910687
GO:0005856	cytoskeleton	STX1B	STX1B	Syntaxin-1B	0.693868	0.904371	0.910687
GO:0005856	cytoskeleton	SGCZ	SGCZ	sarcoglycan, zeta	0.693868	0.904371	0.910687
GO:0005856	cytoskeleton	LMOD1	LMOD1	leiomodin 1 (smooth muscle)	0.693868	0.904371	0.910687
GO:0005856	cytoskeleton	SLC7A11	SLC7A11	Solute carrier family 7 member 11	0.693868	0.904371	0.910687
GO:0005856	cytoskeleton	LOC101119481	LOC101119481	thymosin beta-4-like	0.693868	0.904371	0.910687
GO:0005856	cytoskeleton	RND1	RND1	Rho family GTPase 1	0.693868	0.904371	0.910687
GO:0005856	cytoskeleton	SNCA	SNCA	Alpha-synuclein	0.693868	0.904371	0.910687
GO:0005856	cytoskeleton	KIF1A	KIF1A	kinesin family member 1A	0.693868	0.904371	0.910687
GO:0005856	cytoskeleton	LOC101122805	LOC101122805	proSAP-interacting protein 1-like	0.693868	0.904371	0.910687
GO:0005856	cytoskeleton	DDX58	DDX58	DEAD (Asp-Glu-Ala-Asp) box polypeptide 58	0.693868	0.904371	0.910687
GO:0005856	cytoskeleton	SYNM	SYNM	synemin, intermediate filament protein	0.693868	0.904371	0.910687
GO:0005856	cytoskeleton	CDC42EP2	CDC42EP2	CDC42 effector protein (Rho GTPase binding) 2	0.693868	0.904371	0.910687
GO:0005856	cytoskeleton	FRMD3	FRMD3	FERM domain containing 3	0.693868	0.904371	0.910687
GO:0005856	cytoskeleton	TSKS	TSKS	testis-specific serine kinase substrate	0.693868	0.904371	0.910687
GO:0005856	cytoskeleton	TCHP	TCHP	trichoplein, keratin filament binding	0.693868	0.904371	0.910687
GO:0005856	cytoskeleton	MSRB1	MSRB1	methionine sulfoxide reductase B1	0.693868	0.904371	0.910687
GO:0000776	kinetochore	SKA2	SKA2	spindle and kinetochore associated complex subunit 2	0.69536	0.904371	0.830155
GO:0000776	kinetochore	TEX14	TEX14	testis expressed 14	0.69536	0.904371	0.830155
GO:0005788	endoplasmic reticulum lumen	GCG	GCG	Glucagon	0.711953	0.915004	0.815331
GO:0005788	endoplasmic reticulum lumen	COL27A1	COL27A1	collagen, type XXVII, alpha 1	0.711953	0.915004	0.815331
GO:0005788	endoplasmic reticulum lumen	COL13A1	COL13A1	collagen, type XIII, alpha 1	0.711953	0.915004	0.815331
GO:0005793	endoplasmic reticulum-Golgi intermediate compartment	CA4	CA4	carbonic anhydrase IV	0.715736	0.915004	0.801027
GO:0016459	myosin complex	DYNLL2	DYNLL2	dynein, light chain, LC8-type 2	0.715736	0.915004	0.801027
GO:0015629	actin cytoskeleton	SNCA	SNCA	Alpha-synuclein	0.72178	0.917517	0.815331
GO:0015629	actin cytoskeleton	APBB3	APBB3	amyloid beta (A4) precursor protein-binding, family B, member 3	0.72178	0.917517	0.815331
GO:0015629	actin cytoskeleton	DDX58	DDX58	DEAD (Asp-Glu-Ala-Asp) box polypeptide 58	0.72178	0.917517	0.815331
GO:0015629	actin cytoskeleton	MSRB1	MSRB1	methionine sulfoxide reductase B1	0.72178	0.917517	0.815331
GO:0005905	coated pit	RAB35	RAB35	RAB35, member RAS oncogene family	0.727782	0.919949	0.773874
GO:0001669	acrosomal vesicle	ZP3	ZP3	zona pellucida glycoprotein 3 (sperm receptor)	0.733611	0.922137	0.760976
GO:0000151	ubiquitin ligase complex	TSPAN17	TSPAN17	tetraspanin 17	0.744897	0.931122	0.736428
GO:0005635	nuclear envelope	NELL1	NELL1	NEL-like 1 (chicken)	0.751049	0.933625	0.742415
GO:0005635	nuclear envelope	MNS1	MNS1	meiosis-specific nuclear structural 1	0.751049	0.933625	0.742415
GO:0000502	proteasome complex	UBXN1	UBXN1	UBX domain protein 1	0.760934	0.940715	0.702439
GO:0005741	mitochondrial outer membrane	RSAD2	RSAD2	radical S-adenosyl methionine domain containing 2	0.773638	0.944462	0.707884
GO:0005741	mitochondrial outer membrane	LOC101114402	LOC101114402	CDGSH iron-sulfur domain-containing protein 1-like	0.773638	0.944462	0.707884
GO:0000775	chromosome, centromeric region	SKA2	SKA2	spindle and kinetochore associated complex subunit 2	0.777223	0.944462	0.702439
GO:0000775	chromosome, centromeric region	TEX14	TEX14	testis expressed 14	0.777223	0.944462	0.702439
GO:0005783	endoplasmic reticulum	LOC101119456	LOC101119456	protein SET-like	0.77826	0.944462	0.861482
GO:0005783	endoplasmic reticulum	LOC101113250	LOC101113250	aminoacyl tRNA synthase complex-interacting multifunctional protein 1-like	0.77826	0.944462	0.861482
GO:0005783	endoplasmic reticulum	FAM5C	FAM5C	family with sequence similarity 5, member C	0.77826	0.944462	0.861482
GO:0005783	endoplasmic reticulum	NAT8L	NAT8L	N-acetyltransferase 8-like (GCN5-related, putative)	0.77826	0.944462	0.861482
GO:0005783	endoplasmic reticulum	LOC101113864	LOC101113864	diazepam-binding inhibitor-like 5-like	0.77826	0.944462	0.861482
GO:0005783	endoplasmic reticulum	JPH4	JPH4	junctophilin 4	0.77826	0.944462	0.861482
GO:0005783	endoplasmic reticulum	NECAB3	NECAB3	N-terminal EF-hand calcium binding protein 3	0.77826	0.944462	0.861482
GO:0005783	endoplasmic reticulum	P2RY13	P2RY13	purinergic receptor P2Y, G-protein coupled, 13	0.77826	0.944462	0.861482
GO:0005783	endoplasmic reticulum	RSAD2	RSAD2	radical S-adenosyl methionine domain containing 2	0.77826	0.944462	0.861482
GO:0005783	endoplasmic reticulum	DUSP9	DUSP9	dual specificity phosphatase 9	0.77826	0.944462	0.861482
GO:0005783	endoplasmic reticulum	FAM69C	FAM69C	family with sequence similarity 69, member C	0.77826	0.944462	0.861482
GO:0005783	endoplasmic reticulum	CBLN3	CBLN3	cerebellin 3 precursor	0.77826	0.944462	0.861482
GO:0005783	endoplasmic reticulum	RESP18	RESP18	regulated endocrine-specific protein 18 homolog (rat)	0.77826	0.944462	0.861482
GO:0005783	endoplasmic reticulum	TMEM247	TMEM247	transmembrane protein 247	0.77826	0.944462	0.861482
GO:0005783	endoplasmic reticulum	FOS	FOS	V-fos FBJ murine osteosarcoma viral oncogene-like protein	0.77826	0.944462	0.861482
GO:0005783	endoplasmic reticulum	MX1	MX1	Mx1 protein	0.77826	0.944462	0.861482
GO:0005783	endoplasmic reticulum	SHISA2	SHISA2	shisa homolog 2 (Xenopus laevis)	0.77826	0.944462	0.861482
GO:0005783	endoplasmic reticulum	DDRGK1	DDRGK1	DDRGK domain containing 1	0.77826	0.944462	0.861482
GO:0005783	endoplasmic reticulum	FATE1	FATE1	fetal and adult testis expressed 1	0.77826	0.944462	0.861482
GO:0005783	endoplasmic reticulum	ZP3	ZP3	zona pellucida glycoprotein 3 (sperm receptor)	0.77826	0.944462	0.861482
GO:0005783	endoplasmic reticulum	LOC101120029	LOC101120029	group XVI phospholipase A1/A2-like	0.77826	0.944462	0.861482
GO:0005783	endoplasmic reticulum	FIBIN	FIBIN	fin bud initiation factor homolog (zebrafish)	0.77826	0.944462	0.861482
GO:0032587	ruffle membrane	DDX58	DDX58	DEAD (Asp-Glu-Ala-Asp) box polypeptide 58	0.780755	0.944462	0.661718
GO:0005814	centriole	TSKS	TSKS	testis-specific serine kinase substrate	0.807441	0.97152	0.60878
GO:0005794	Golgi apparatus	LOC101113250	LOC101113250	aminoacyl tRNA synthase complex-interacting multifunctional protein 1-like	0.823179	0.985187	0.823067
GO:0005794	Golgi apparatus	CA4	CA4	carbonic anhydrase IV	0.823179	0.985187	0.823067
GO:0005794	Golgi apparatus	CABP1	CABP1	calcium binding protein 1	0.823179	0.985187	0.823067
GO:0005794	Golgi apparatus	HS3ST2	HS3ST2	heparan sulfate (glucosamine) 3-O-sulfotransferase 2	0.823179	0.985187	0.823067
GO:0005794	Golgi apparatus	CABP2	CABP2	calcium binding protein 2	0.823179	0.985187	0.823067
GO:0005794	Golgi apparatus	LOC101102845	LOC101102845	5-formyltetrahydrofolate cyclo-ligase-like	0.823179	0.985187	0.823067
GO:0005794	Golgi apparatus	CXCL14	CXCL14	chemokine (C-X-C motif) ligand 14	0.823179	0.985187	0.823067
GO:0005794	Golgi apparatus	LOC101113864	LOC101113864	diazepam-binding inhibitor-like 5-like	0.823179	0.985187	0.823067
GO:0005794	Golgi apparatus	NECAB3	NECAB3	N-terminal EF-hand calcium binding protein 3	0.823179	0.985187	0.823067
GO:0005794	Golgi apparatus	Bst-2B	BST-2B	Bone marrow stromal cell antigen 2B	0.823179	0.985187	0.823067
GO:0005794	Golgi apparatus	RSAD2	RSAD2	radical S-adenosyl methionine domain containing 2	0.823179	0.985187	0.823067
GO:0005794	Golgi apparatus	SNCA	SNCA	Alpha-synuclein	0.823179	0.985187	0.823067
GO:0005794	Golgi apparatus	UXS1	UXS1	UDP-glucuronate decarboxylase 1	0.823179	0.985187	0.823067
GO:0005794	Golgi apparatus	CBLN3	CBLN3	cerebellin 3 precursor	0.823179	0.985187	0.823067
GO:0005794	Golgi apparatus	RESP18	RESP18	regulated endocrine-specific protein 18 homolog (rat)	0.823179	0.985187	0.823067
GO:0005794	Golgi apparatus	CSGALNACT1	CSGALNACT1	chondroitin sulfate N-acetylgalactosaminyltransferase 1	0.823179	0.985187	0.823067
GO:0005794	Golgi apparatus	Bst-2A	BST-2A	Bone marrow stromal cell antigen 2A	0.823179	0.985187	0.823067
GO:0005794	Golgi apparatus	ZP3	ZP3	zona pellucida glycoprotein 3 (sperm receptor)	0.823179	0.985187	0.823067
GO:0005794	Golgi apparatus	FIBIN	FIBIN	fin bud initiation factor homolog (zebrafish)	0.823179	0.985187	0.823067
GO:0016323	basolateral plasma membrane	CA4	CA4	carbonic anhydrase IV	0.830917	0.989187	0.621205
GO:0016323	basolateral plasma membrane	P2RY1	P2RY1	purinergic receptor P2Y, G-protein coupled, 1	0.830917	0.989187	0.621205
GO:0000785	chromatin	RCOR2	RCOR2	REST corepressor 2	0.844881	0.996041	0.537159
GO:0031012	extracellular matrix	ADAMTS4	ADAMTS4	ADAM metallopeptidase with thrombospondin type 1 motif, 4	0.855834	0.996041	0.625459
GO:0031012	extracellular matrix	CTHRC1	CTHRC1	collagen triple helix repeat containing 1	0.855834	0.996041	0.625459
GO:0031012	extracellular matrix	ZP3	ZP3	zona pellucida glycoprotein 3 (sperm receptor)	0.855834	0.996041	0.625459
GO:0030426	growth cone	SNCA	SNCA	Alpha-synuclein	0.857728	0.996041	0.513017
GO:0045177	apical part of cell	CHL1	CHL1	cell adhesion molecule with homology to L1CAM (close homolog of L1)	0.863746	0.996041	0.501742
GO:0031965	nuclear membrane	MRPL19	MRPL19	mitochondrial ribosomal protein L19	0.868246	0.996041	0.563686
GO:0031965	nuclear membrane	ADRA1B	ADRA1B	adrenoceptor alpha 1B	0.868246	0.996041	0.563686
GO:0016607	nuclear speck	LOC101112936	LOC101112936	interferon-activable protein 203-like	0.884893	0.996041	0.537159
GO:0016607	nuclear speck	ACIN1	ACIN1	apoptotic chromatin condensation inducer 1	0.884893	0.996041	0.537159
GO:0000922	spindle pole	LOC101114265	LOC101114265	putative ATP-dependent RNA helicase DDX11-like protein 8-like	0.885371	0.996041	0.461197
GO:0030018	Z disc	TCAP	TCAP	titin-cap	0.88782	0.996041	0.456585
GO:0005768	endosome	LOC101113971	LOC101113971	RUN and FYVE domain-containing protein 1-like	0.891307	0.996041	0.671449
GO:0005768	endosome	PLA2G4B	PLA2G4B	phospholipase A2, group IVB (cytosolic)	0.891307	0.996041	0.671449
GO:0005768	endosome	Bst-2B	BST-2B	Bone marrow stromal cell antigen 2B	0.891307	0.996041	0.671449
GO:0005768	endosome	ACAP1	ACAP1	ArfGAP with coiled-coil, ankyrin repeat and PH domains 1	0.891307	0.996041	0.671449
GO:0005768	endosome	RAB35	RAB35	RAB35, member RAS oncogene family	0.891307	0.996041	0.671449
GO:0005768	endosome	LOC101102394	LOC101102394	uncharacterized LOC101102394	0.891307	0.996041	0.671449
GO:0005768	endosome	Bst-2A	BST-2A	Bone marrow stromal cell antigen 2A	0.891307	0.996041	0.671449
GO:0005802	trans-Golgi network	CA4	CA4	carbonic anhydrase IV	0.91527	0.996041	0.404058
GO:0030424	axon	SNCA	SNCA	Alpha-synuclein	0.916893	0.996041	0.483159
GO:0030424	axon	CNTN4	CNTN4	contactin 4	0.916893	0.996041	0.483159
GO:0031090	organelle membrane	NAT8L	NAT8L	N-acetyltransferase 8-like (GCN5-related, putative)	0.920581	0.996041	0.393608
GO:0005622	intracellular	CAPN6	CAPN6	calpain 6	0.922265	0.996041	0.733143
GO:0005622	intracellular	LOC101114191	LOC101114191	zinc finger protein 26-like	0.922265	0.996041	0.733143
GO:0005622	intracellular	ZNF500	ZNF500	zinc finger protein 500	0.922265	0.996041	0.733143
GO:0005622	intracellular	LOC101104797	LOC101104797	ubiquitin-like protein FUBI-like	0.922265	0.996041	0.733143
GO:0005622	intracellular	EOMES	EOMES	eomesodermin	0.922265	0.996041	0.733143
GO:0005622	intracellular	Bst-2B	BST-2B	Bone marrow stromal cell antigen 2B	0.922265	0.996041	0.733143
GO:0005622	intracellular	RND1	RND1	Rho family GTPase 1	0.922265	0.996041	0.733143
GO:0005622	intracellular	CARD11	CARD11	caspase recruitment domain family, member 11	0.922265	0.996041	0.733143
GO:0005622	intracellular	ARID3C	ARID3C	AT rich interactive domain 3C (BRIGHT-like)	0.922265	0.996041	0.733143
GO:0005622	intracellular	LOC101114593	LOC101114593	60S ribosomal protein L31-like	0.922265	0.996041	0.733143
GO:0005622	intracellular	ZNF19	ZNF19	zinc finger protein 19	0.922265	0.996041	0.733143
GO:0005622	intracellular	MRPL19	MRPL19	mitochondrial ribosomal protein L19	0.922265	0.996041	0.733143
GO:0005622	intracellular	CCND1	CCND1	Cyclin D1	0.922265	0.996041	0.733143
GO:0005622	intracellular	CSGALNACT1	CSGALNACT1	chondroitin sulfate N-acetylgalactosaminyltransferase 1	0.922265	0.996041	0.733143
GO:0005622	intracellular	Bst-2A	BST-2A	Bone marrow stromal cell antigen 2A	0.922265	0.996041	0.733143
GO:0005622	intracellular	LOC101116132	LOC101116132	40S ribosomal protein S3a-like	0.922265	0.996041	0.733143
GO:0005622	intracellular	GTPBP3	GTPBP3	GTP binding protein 3 (mitochondrial)	0.922265	0.996041	0.733143
GO:0005622	intracellular	METTL21B	METTL21B	methyltransferase like 21B	0.922265	0.996041	0.733143
GO:0005743	mitochondrial inner membrane	PLA2G4B	PLA2G4B	phospholipase A2, group IVB (cytosolic)	0.923083	0.996041	0.588383
GO:0005743	mitochondrial inner membrane	LOC101118958	LOC101118958	HIG1 domain family member 1A-like	0.923083	0.996041	0.588383
GO:0005743	mitochondrial inner membrane	RSAD2	RSAD2	radical S-adenosyl methionine domain containing 2	0.923083	0.996041	0.588383
GO:0005743	mitochondrial inner membrane	ND6	ND6	NADH-ubiquinone oxidoreductase chain 6	0.923083	0.996041	0.588383
GO:0005743	mitochondrial inner membrane	SLC25A28	SLC25A28	solute carrier family 25 (mitochondrial iron transporter), member 28	0.923083	0.996041	0.588383
GO:0030054	cell junction	PRRT1	PRRT1	N6	0.9256	0.996041	0.655386
GO:0030054	cell junction	CABP1	CABP1	calcium binding protein 1	0.9256	0.996041	0.655386
GO:0030054	cell junction	LGI3	LGI3	leucine-rich repeat LGI family, member 3	0.9256	0.996041	0.655386
GO:0030054	cell junction	CAMK2N1	CAMK2N1	calcium/calmodulin-dependent protein kinase II inhibitor 1	0.9256	0.996041	0.655386
GO:0030054	cell junction	SNCA	SNCA	Alpha-synuclein	0.9256	0.996041	0.655386
GO:0030054	cell junction	CBLN3	CBLN3	cerebellin 3 precursor	0.9256	0.996041	0.655386
GO:0030054	cell junction	LOC101122805	LOC101122805	proSAP-interacting protein 1-like	0.9256	0.996041	0.655386
GO:0030054	cell junction	DDX58	DDX58	DEAD (Asp-Glu-Ala-Asp) box polypeptide 58	0.9256	0.996041	0.655386
GO:0030054	cell junction	SYNM	SYNM	synemin, intermediate filament protein	0.9256	0.996041	0.655386
GO:0005829	cytosol	IFIT1	IFIT1	interferon-induced protein with tetratricopeptide repeats 1	0.930481	0.996041	0.808554
GO:0005829	cytosol	DYNLL2	DYNLL2	dynein, light chain, LC8-type 2	0.930481	0.996041	0.808554
GO:0005829	cytosol	LOC101119456	LOC101119456	protein SET-like	0.930481	0.996041	0.808554
GO:0005829	cytosol	LOC101113250	LOC101113250	aminoacyl tRNA synthase complex-interacting multifunctional protein 1-like	0.930481	0.996041	0.808554
GO:0005829	cytosol	LOC101102605	LOC101102605	nucleophosmin-like	0.930481	0.996041	0.808554
GO:0005829	cytosol	DPYS	DPYS	dihydropyrimidinase	0.930481	0.996041	0.808554
GO:0005829	cytosol	SNRPD1	SNRPD1	small nuclear ribonucleoprotein D1 polypeptide 16kDa	0.930481	0.996041	0.808554
GO:0005829	cytosol	LOC101104797	LOC101104797	ubiquitin-like protein FUBI-like	0.930481	0.996041	0.808554
GO:0005829	cytosol	ZBP1	ZBP1	Z-DNA binding protein 1	0.930481	0.996041	0.808554
GO:0005829	cytosol	LGALS4	LGALS4	lectin, galactoside-binding, soluble, 4	0.930481	0.996041	0.808554
GO:0005829	cytosol	SKA2	SKA2	spindle and kinetochore associated complex subunit 2	0.930481	0.996041	0.808554
GO:0005829	cytosol	IDO1	IDO1	Indoleamine-pyrrole 2,3 dioxygenase	0.930481	0.996041	0.808554
GO:0005829	cytosol	LOC101102845	LOC101102845	5-formyltetrahydrofolate cyclo-ligase-like	0.930481	0.996041	0.808554
GO:0005829	cytosol	LMOD1	LMOD1	leiomodin 1 (smooth muscle)	0.930481	0.996041	0.808554
GO:0005829	cytosol	TCAP	TCAP	titin-cap	0.930481	0.996041	0.808554
GO:0005829	cytosol	PRPS1	PRPS1	phosphoribosyl pyrophosphate synthetase 1	0.930481	0.996041	0.808554
GO:0005829	cytosol	GLI1	GLI1	GLI family zinc finger 1	0.930481	0.996041	0.808554
GO:0005829	cytosol	AKAP7	AKAP7	A kinase (PRKA) anchor protein 7	0.930481	0.996041	0.808554
GO:0005829	cytosol	PLA2G4B	PLA2G4B	phospholipase A2, group IVB (cytosolic)	0.930481	0.996041	0.808554
GO:0005829	cytosol	GSTA1	GSTA1	Glutathione S-transferase	0.930481	0.996041	0.808554
GO:0005829	cytosol	LOC101112936	LOC101112936	interferon-activable protein 203-like	0.930481	0.996041	0.808554
GO:0005829	cytosol	CDC26	CDC26	cell division cycle 26 homolog (S. cerevisiae)	0.930481	0.996041	0.808554
GO:0005829	cytosol	RND1	RND1	Rho family GTPase 1	0.930481	0.996041	0.808554
GO:0005829	cytosol	CARD11	CARD11	caspase recruitment domain family, member 11	0.930481	0.996041	0.808554
GO:0005829	cytosol	SNCA	SNCA	Alpha-synuclein	0.930481	0.996041	0.808554
GO:0005829	cytosol	LOC101114593	LOC101114593	60S ribosomal protein L31-like	0.930481	0.996041	0.808554
GO:0005829	cytosol	MCP-3	MCP-3	Mast cell protease 3	0.930481	0.996041	0.808554
GO:0005829	cytosol	LOC101108705	LOC101108705	glutathione S-transferase Mu 1-like	0.930481	0.996041	0.808554
GO:0005829	cytosol	IFIT3	IFIT3	interferon-induced protein with tetratricopeptide repeats 3	0.930481	0.996041	0.808554
GO:0005829	cytosol	HERC6	HERC6	HECT and RLD domain containing E3 ubiquitin protein ligase family member 6	0.930481	0.996041	0.808554
GO:0005829	cytosol	DUSP9	DUSP9	dual specificity phosphatase 9	0.930481	0.996041	0.808554
GO:0005829	cytosol	CCND1	CCND1	Cyclin D1	0.930481	0.996041	0.808554
GO:0005829	cytosol	OSBPL7	OSBPL7	oxysterol binding protein-like 7	0.930481	0.996041	0.808554
GO:0005829	cytosol	POLR3G	POLR3G	polymerase (RNA) III (DNA directed) polypeptide G (32kD)	0.930481	0.996041	0.808554
GO:0005829	cytosol	DDX58	DDX58	DEAD (Asp-Glu-Ala-Asp) box polypeptide 58	0.930481	0.996041	0.808554
GO:0005829	cytosol	OAS2	OAS2	2'-5'-oligoadenylate synthetase 2, 69/71kDa	0.930481	0.996041	0.808554
GO:0005829	cytosol	CD28	CD28	T-cell specific surface glycoprotein CD28	0.930481	0.996041	0.808554
GO:0005829	cytosol	FOS	FOS	V-fos FBJ murine osteosarcoma viral oncogene-like protein	0.930481	0.996041	0.808554
GO:0005829	cytosol	MX1	MX1	Mx1 protein	0.930481	0.996041	0.808554
GO:0005829	cytosol	LOC101105185	LOC101105185	hemoglobin subunit epsilon-2-like	0.930481	0.996041	0.808554
GO:0005829	cytosol	LOC101102394	LOC101102394	uncharacterized LOC101102394	0.930481	0.996041	0.808554
GO:0005829	cytosol	FOXO4	FOXO4	forkhead box O4	0.930481	0.996041	0.808554
GO:0005829	cytosol	LOC101120029	LOC101120029	group XVI phospholipase A1/A2-like	0.930481	0.996041	0.808554
GO:0005829	cytosol	LAT1	LAT1	L-type amino acid transporter subunit LAT1	0.930481	0.996041	0.808554
GO:0005829	cytosol	ACIN1	ACIN1	apoptotic chromatin condensation inducer 1	0.930481	0.996041	0.808554
GO:0005829	cytosol	LOC101116132	LOC101116132	40S ribosomal protein S3a-like	0.930481	0.996041	0.808554
GO:0005829	cytosol	ISG17	ISG17	interferon stimulated gene 17	0.930481	0.996041	0.808554
GO:0005829	cytosol	AK5	AK5	adenylate kinase 5	0.930481	0.996041	0.808554
GO:0005829	cytosol	LOC101113210	LOC101113210	glutathione S-transferase A4-like	0.930481	0.996041	0.808554
GO:0031410	cytoplasmic vesicle	LOC101113250	LOC101113250	aminoacyl tRNA synthase complex-interacting multifunctional protein 1-like	0.930506	0.996041	0.599456
GO:0031410	cytoplasmic vesicle	CALY	CALY	calcyon neuron-specific vesicular protein	0.930506	0.996041	0.599456
GO:0031410	cytoplasmic vesicle	LGI3	LGI3	leucine-rich repeat LGI family, member 3	0.930506	0.996041	0.599456
GO:0031410	cytoplasmic vesicle	RAB35	RAB35	RAB35, member RAS oncogene family	0.930506	0.996041	0.599456
GO:0031410	cytoplasmic vesicle	GBP5	GBP5	guanylate binding protein 5	0.930506	0.996041	0.599456
GO:0031410	cytoplasmic vesicle	N4BP3	N4BP3	NEDD4 binding protein 3	0.930506	0.996041	0.599456
GO:0005911	cell-cell junction	COL13A1	COL13A1	collagen, type XIII, alpha 1	0.931712	0.996041	0.371208
GO:0005929	cilium	KIF7	KIF7	kinesin family member 7	0.933731	0.996041	0.452065
GO:0005929	cilium	GLI1	GLI1	GLI family zinc finger 1	0.933731	0.996041	0.452065
GO:0015630	microtubule cytoskeleton	CDC42EP2	CDC42EP2	CDC42 effector protein (Rho GTPase binding) 2	0.934595	0.996041	0.365268
GO:0022625	cytosolic large ribosomal subunit	LOC101114593	LOC101114593	60S ribosomal protein L31-like	0.934595	0.996041	0.365268
GO:0043234	protein complex	KHDC3L	KHDC3L	KH domain containing 3-like, subcortical maternal complex member	0.936696	0.996041	0.537159
GO:0043234	protein complex	LOC101119456	LOC101119456	protein SET-like	0.936696	0.996041	0.537159
GO:0043234	protein complex	AKAP7	AKAP7	A kinase (PRKA) anchor protein 7	0.936696	0.996041	0.537159
GO:0043234	protein complex	LOC101118958	LOC101118958	HIG1 domain family member 1A-like	0.936696	0.996041	0.537159
GO:0016021	integral component of membrane	SLC9A5	SLC9A5	solute carrier family 9, subfamily A (NHE5, cation proton antiporter 5), member 5	0.939445	0.996041	0.844903
GO:0016021	integral component of membrane	PR	PR	Prolactin receptor	0.939445	0.996041	0.844903
GO:0016021	integral component of membrane	IER3	IER3	immediate early response 3	0.939445	0.996041	0.844903
GO:0016021	integral component of membrane	PRRT1	PRRT1	N6	0.939445	0.996041	0.844903
GO:0016021	integral component of membrane	CCDC136	CCDC136	coiled-coil domain containing 136	0.939445	0.996041	0.844903
GO:0016021	integral component of membrane	LOC101118303	LOC101118303	olfactory receptor 51F2-like	0.939445	0.996041	0.844903
GO:0016021	integral component of membrane	LOC101116831	LOC101116831	olfactory receptor 14A16-like	0.939445	0.996041	0.844903
GO:0016021	integral component of membrane	LOC101113442	LOC101113442	protein C19orf12 homolog	0.939445	0.996041	0.844903
GO:0016021	integral component of membrane	IL22RA1	IL22RA1	interleukin 22 receptor, alpha 1	0.939445	0.996041	0.844903
GO:0016021	integral component of membrane	NIPAL1	NIPAL1	NIPA-like domain containing 1	0.939445	0.996041	0.844903
GO:0016021	integral component of membrane	LOC101121762	LOC101121762	killer cell lectin-like receptor subfamily B member 1B allele A-like	0.939445	0.996041	0.844903
GO:0016021	integral component of membrane	LOC101111964	LOC101111964	olfactory receptor 2V2-like	0.939445	0.996041	0.844903
GO:0016021	integral component of membrane	LOC101116764	LOC101116764	putative olfactory receptor 51H1-like	0.939445	0.996041	0.844903
GO:0016021	integral component of membrane	C1H1orf162	C1H1orf162	chromosome 1 open reading frame, human C1orf162	0.939445	0.996041	0.844903
GO:0016021	integral component of membrane	LOC101106764	LOC101106764	olfactory receptor 10AD1-like	0.939445	0.996041	0.844903
GO:0016021	integral component of membrane	HS3ST2	HS3ST2	heparan sulfate (glucosamine) 3-O-sulfotransferase 2	0.939445	0.996041	0.844903
GO:0016021	integral component of membrane	NAT8L	NAT8L	N-acetyltransferase 8-like (GCN5-related, putative)	0.939445	0.996041	0.844903
GO:0016021	integral component of membrane	LOC101118102	LOC101118102	olfactory receptor 2T12-like	0.939445	0.996041	0.844903
GO:0016021	integral component of membrane	LOC101111827	LOC101111827	cationic amino acid transporter 3-like	0.939445	0.996041	0.844903
GO:0016021	integral component of membrane	LOC101106775	LOC101106775	olfactory receptor 4E1-like	0.939445	0.996041	0.844903
GO:0016021	integral component of membrane	CALY	CALY	calcyon neuron-specific vesicular protein	0.939445	0.996041	0.844903
GO:0016021	integral component of membrane	RNF112	RNF112	ring finger protein 112	0.939445	0.996041	0.844903
GO:0016021	integral component of membrane	STX1B	STX1B	Syntaxin-1B	0.939445	0.996041	0.844903
GO:0016021	integral component of membrane	LOC101107534	LOC101107534	multidrug resistance-associated protein 4-like	0.939445	0.996041	0.844903
GO:0016021	integral component of membrane	SGCZ	SGCZ	sarcoglycan, zeta	0.939445	0.996041	0.844903
GO:0016021	integral component of membrane	CDH19	CDH19	cadherin 19, type 2	0.939445	0.996041	0.844903
GO:0016021	integral component of membrane	ABCA10	ABCA10	ATP-binding cassette, sub-family A (ABC1), member 10	0.939445	0.996041	0.844903
GO:0016021	integral component of membrane	SHISA4	SHISA4	shisa homolog 4 (Xenopus laevis)	0.939445	0.996041	0.844903
GO:0016021	integral component of membrane	SLC7A11	SLC7A11	Solute carrier family 7 member 11	0.939445	0.996041	0.844903
GO:0016021	integral component of membrane	TMEM190	TMEM190	transmembrane protein 190	0.939445	0.996041	0.844903
GO:0016021	integral component of membrane	TMPRSS4	TMPRSS4	transmembrane protease, serine 4	0.939445	0.996041	0.844903
GO:0016021	integral component of membrane	SLC26A3	SLC26A3	Solute carrier family 26 member 3	0.939445	0.996041	0.844903
GO:0016021	integral component of membrane	MFAP3L	MFAP3L	microfibrillar-associated protein 3-like	0.939445	0.996041	0.844903
GO:0016021	integral component of membrane	CDH9	CDH9	cadherin 9, type 2 (T1-cadherin)	0.939445	0.996041	0.844903
GO:0016021	integral component of membrane	ASIC3	ASIC3	acid-sensing (proton-gated) ion channel 3	0.939445	0.996041	0.844903
GO:0016021	integral component of membrane	SLC35G1	SLC35G1	solute carrier family 35, member G1	0.939445	0.996041	0.844903
GO:0016021	integral component of membrane	JPH4	JPH4	junctophilin 4	0.939445	0.996041	0.844903
GO:0016021	integral component of membrane	C12H1orf95	C12H1orf95	chromosome 12 open reading frame, human C1orf95	0.939445	0.996041	0.844903
GO:0016021	integral component of membrane	NKAIN1	NKAIN1	Na+/K+ transporting ATPase interacting 1	0.939445	0.996041	0.844903
GO:0016021	integral component of membrane	CD19	CD19	CD19 molecule	0.939445	0.996041	0.844903
GO:0016021	integral component of membrane	CLEC14A	CLEC14A	C-type lectin domain family 14, member A	0.939445	0.996041	0.844903
GO:0016021	integral component of membrane	P2RY1	P2RY1	purinergic receptor P2Y, G-protein coupled, 1	0.939445	0.996041	0.844903
GO:0016021	integral component of membrane	TREM1	TREM1	triggering receptor expressed on myeloid cells 1	0.939445	0.996041	0.844903
GO:0016021	integral component of membrane	P2RY13	P2RY13	purinergic receptor P2Y, G-protein coupled, 13	0.939445	0.996041	0.844903
GO:0016021	integral component of membrane	LOC101118958	LOC101118958	HIG1 domain family member 1A-like	0.939445	0.996041	0.844903
GO:0016021	integral component of membrane	CDH7	CDH7	cadherin 7, type 2	0.939445	0.996041	0.844903
GO:0016021	integral component of membrane	Bst-2B	BST-2B	Bone marrow stromal cell antigen 2B	0.939445	0.996041	0.844903
GO:0016021	integral component of membrane	TMEM252	TMEM252	transmembrane protein 252	0.939445	0.996041	0.844903
GO:0016021	integral component of membrane	SELL	SELL	selectin L	0.939445	0.996041	0.844903
GO:0016021	integral component of membrane	TMEM44	TMEM44	transmembrane protein 44	0.939445	0.996041	0.844903
GO:0016021	integral component of membrane	SHISA6	SHISA6	shisa homolog 6 (Xenopus laevis)	0.939445	0.996041	0.844903
GO:0016021	integral component of membrane	TMEM233	TMEM233	transmembrane protein 233	0.939445	0.996041	0.844903
GO:0016021	integral component of membrane	ADAM33	ADAM33	ADAM metallopeptidase domain 33	0.939445	0.996041	0.844903
GO:0016021	integral component of membrane	GDPD3	GDPD3	glycerophosphodiester phosphodiesterase domain containing 3	0.939445	0.996041	0.844903
GO:0016021	integral component of membrane	ND6	ND6	NADH-ubiquinone oxidoreductase chain 6	0.939445	0.996041	0.844903
GO:0016021	integral component of membrane	CALHM3	CALHM3	calcium homeostasis modulator 3	0.939445	0.996041	0.844903
GO:0016021	integral component of membrane	LECT1	LECT1	leukocyte cell derived chemotaxin 1	0.939445	0.996041	0.844903
GO:0016021	integral component of membrane	IFI6	IFI6	interferon, alpha-inducible protein 6	0.939445	0.996041	0.844903
GO:0016021	integral component of membrane	LOC101120798	LOC101120798	olfactory receptor 6N2-like	0.939445	0.996041	0.844903
GO:0016021	integral component of membrane	UXS1	UXS1	UDP-glucuronate decarboxylase 1	0.939445	0.996041	0.844903
GO:0016021	integral component of membrane	HBEGF	HBEGF	heparin-binding EGF-like growth factor	0.939445	0.996041	0.844903
GO:0016021	integral component of membrane	TMEM200C	TMEM200C	transmembrane protein 200C	0.939445	0.996041	0.844903
GO:0016021	integral component of membrane	PODXL2	PODXL2	podocalyxin-like 2	0.939445	0.996041	0.844903
GO:0016021	integral component of membrane	LHFPL1	LHFPL1	lipoma HMGIC fusion partner-like 1	0.939445	0.996041	0.844903
GO:0016021	integral component of membrane	FAM69C	FAM69C	family with sequence similarity 69, member C	0.939445	0.996041	0.844903
GO:0016021	integral component of membrane	S1PR5	S1PR5	sphingosine-1-phosphate receptor 5	0.939445	0.996041	0.844903
GO:0016021	integral component of membrane	RTL1	RTL1	retrotransposon-like 1	0.939445	0.996041	0.844903
GO:0016021	integral component of membrane	TSPAN17	TSPAN17	tetraspanin 17	0.939445	0.996041	0.844903
GO:0016021	integral component of membrane	CHL1	CHL1	cell adhesion molecule with homology to L1CAM (close homolog of L1)	0.939445	0.996041	0.844903
GO:0016021	integral component of membrane	TMEM247	TMEM247	transmembrane protein 247	0.939445	0.996041	0.844903
GO:0016021	integral component of membrane	FCGR1A	FCGR1A	Fc fragment of IgG, high affinity Ia, receptor (CD64)	0.939445	0.996041	0.844903
GO:0016021	integral component of membrane	PLP1	PLP1	proteolipid protein 1	0.939445	0.996041	0.844903
GO:0016021	integral component of membrane	CD28	CD28	T-cell specific surface glycoprotein CD28	0.939445	0.996041	0.844903
GO:0016021	integral component of membrane	TNFSF10	TNFSF10	tumor necrosis factor (ligand) superfamily, member 10	0.939445	0.996041	0.844903
GO:0016021	integral component of membrane	CSGALNACT1	CSGALNACT1	chondroitin sulfate N-acetylgalactosaminyltransferase 1	0.939445	0.996041	0.844903
GO:0016021	integral component of membrane	BAMBI	BAMBI	BMP and activin membrane-bound inhibitor homolog	0.939445	0.996041	0.844903
GO:0016021	integral component of membrane	Bst-2A	BST-2A	Bone marrow stromal cell antigen 2A	0.939445	0.996041	0.844903
GO:0016021	integral component of membrane	TMEM154	TMEM154	Transmembrane protein 154	0.939445	0.996041	0.844903
GO:0016021	integral component of membrane	SHISA2	SHISA2	shisa homolog 2 (Xenopus laevis)	0.939445	0.996041	0.844903
GO:0016021	integral component of membrane	LOC101108252	LOC101108252	olfactory receptor 51G2-like	0.939445	0.996041	0.844903
GO:0016021	integral component of membrane	BAI3	BAI3	brain-specific angiogenesis inhibitor 3	0.939445	0.996041	0.844903
GO:0016021	integral component of membrane	CLEC1B	CLEC1B	C-type lectin domain family 1, member B	0.939445	0.996041	0.844903
GO:0016021	integral component of membrane	FRMD3	FRMD3	FERM domain containing 3	0.939445	0.996041	0.844903
GO:0016021	integral component of membrane	LOC101116222	LOC101116222	olfactory receptor 12-like	0.939445	0.996041	0.844903
GO:0016021	integral component of membrane	SLC25A28	SLC25A28	solute carrier family 25 (mitochondrial iron transporter), member 28	0.939445	0.996041	0.844903
GO:0016021	integral component of membrane	FATE1	FATE1	fetal and adult testis expressed 1	0.939445	0.996041	0.844903
GO:0016021	integral component of membrane	MPZ	MPZ	myelin protein zero	0.939445	0.996041	0.844903
GO:0016021	integral component of membrane	COL13A1	COL13A1	collagen, type XIII, alpha 1	0.939445	0.996041	0.844903
GO:0016021	integral component of membrane	LOC101123234	LOC101123234	olfactory receptor 51M1-like	0.939445	0.996041	0.844903
GO:0016021	integral component of membrane	ZP3	ZP3	zona pellucida glycoprotein 3 (sperm receptor)	0.939445	0.996041	0.844903
GO:0016021	integral component of membrane	TMEM240	TMEM240	transmembrane protein 240	0.939445	0.996041	0.844903
GO:0016021	integral component of membrane	LOC101120029	LOC101120029	group XVI phospholipase A1/A2-like	0.939445	0.996041	0.844903
GO:0016021	integral component of membrane	LOC101117492	LOC101117492	olfactory receptor 1J4-like	0.939445	0.996041	0.844903
GO:0016021	integral component of membrane	LAT1	LAT1	L-type amino acid transporter subunit LAT1	0.939445	0.996041	0.844903
GO:0016021	integral component of membrane	LOC101121470	LOC101121470	olfactory receptor 8D4-like	0.939445	0.996041	0.844903
GO:0016021	integral component of membrane	LOC101113096	LOC101113096	olfactory receptor 51D1-like	0.939445	0.996041	0.844903
GO:0016021	integral component of membrane	C2H9orf57	C2H9orf57	chromosome 2 open reading frame, human C9orf57	0.939445	0.996041	0.844903
GO:0016021	integral component of membrane	ADRA1B	ADRA1B	adrenoceptor alpha 1B	0.939445	0.996041	0.844903
GO:0016021	integral component of membrane	LOC101114402	LOC101114402	CDGSH iron-sulfur domain-containing protein 1-like	0.939445	0.996041	0.844903
GO:0016021	integral component of membrane	DPP10	DPP10	dipeptidyl-peptidase 10 (non-functional)	0.939445	0.996041	0.844903
GO:0005815	microtubule organizing center	CCDC28B	CCDC28B	coiled-coil domain containing 28B	0.942919	0.996041	0.487458
GO:0005815	microtubule organizing center	LOC101102605	LOC101102605	nucleophosmin-like	0.942919	0.996041	0.487458
GO:0005815	microtubule organizing center	STX1B	STX1B	Syntaxin-1B	0.942919	0.996041	0.487458
GO:0016020	membrane	LOC101113971	LOC101113971	RUN and FYVE domain-containing protein 1-like	0.958154	0.999366	0.844012
GO:0016020	membrane	SLC9A5	SLC9A5	solute carrier family 9, subfamily A (NHE5, cation proton antiporter 5), member 5	0.958154	0.999366	0.844012
GO:0016020	membrane	PR	PR	Prolactin receptor	0.958154	0.999366	0.844012
GO:0016020	membrane	EFNA2	EFNA2	ephrin-A2	0.958154	0.999366	0.844012
GO:0016020	membrane	IER3	IER3	immediate early response 3	0.958154	0.999366	0.844012
GO:0016020	membrane	PRRT1	PRRT1	N6	0.958154	0.999366	0.844012
GO:0016020	membrane	CCDC136	CCDC136	coiled-coil domain containing 136	0.958154	0.999366	0.844012
GO:0016020	membrane	LOC101118303	LOC101118303	olfactory receptor 51F2-like	0.958154	0.999366	0.844012
GO:0016020	membrane	LOC101116831	LOC101116831	olfactory receptor 14A16-like	0.958154	0.999366	0.844012
GO:0016020	membrane	LOC101113442	LOC101113442	protein C19orf12 homolog	0.958154	0.999366	0.844012
GO:0016020	membrane	CA4	CA4	carbonic anhydrase IV	0.958154	0.999366	0.844012
GO:0016020	membrane	IL22RA1	IL22RA1	interleukin 22 receptor, alpha 1	0.958154	0.999366	0.844012
GO:0016020	membrane	NIPAL1	NIPAL1	NIPA-like domain containing 1	0.958154	0.999366	0.844012
GO:0016020	membrane	LOC101121762	LOC101121762	killer cell lectin-like receptor subfamily B member 1B allele A-like	0.958154	0.999366	0.844012
GO:0016020	membrane	LOC101111964	LOC101111964	olfactory receptor 2V2-like	0.958154	0.999366	0.844012
GO:0016020	membrane	LOC101116764	LOC101116764	putative olfactory receptor 51H1-like	0.958154	0.999366	0.844012
GO:0016020	membrane	RAB15	RAB15	RAB15, member RAS oncogene family	0.958154	0.999366	0.844012
GO:0016020	membrane	C1H1orf162	C1H1orf162	chromosome 1 open reading frame, human C1orf162	0.958154	0.999366	0.844012
GO:0016020	membrane	STON2	STON2	stonin 2	0.958154	0.999366	0.844012
GO:0016020	membrane	LOC101106764	LOC101106764	olfactory receptor 10AD1-like	0.958154	0.999366	0.844012
GO:0016020	membrane	CABP1	CABP1	calcium binding protein 1	0.958154	0.999366	0.844012
GO:0016020	membrane	HS3ST2	HS3ST2	heparan sulfate (glucosamine) 3-O-sulfotransferase 2	0.958154	0.999366	0.844012
GO:0016020	membrane	NAT8L	NAT8L	N-acetyltransferase 8-like (GCN5-related, putative)	0.958154	0.999366	0.844012
GO:0016020	membrane	LOC101118102	LOC101118102	olfactory receptor 2T12-like	0.958154	0.999366	0.844012
GO:0016020	membrane	LOC101111827	LOC101111827	cationic amino acid transporter 3-like	0.958154	0.999366	0.844012
GO:0016020	membrane	LOC101106775	LOC101106775	olfactory receptor 4E1-like	0.958154	0.999366	0.844012
GO:0016020	membrane	CALY	CALY	calcyon neuron-specific vesicular protein	0.958154	0.999366	0.844012
GO:0016020	membrane	RNF112	RNF112	ring finger protein 112	0.958154	0.999366	0.844012
GO:0016020	membrane	STX1B	STX1B	Syntaxin-1B	0.958154	0.999366	0.844012
GO:0016020	membrane	CABP2	CABP2	calcium binding protein 2	0.958154	0.999366	0.844012
GO:0016020	membrane	LOC101107534	LOC101107534	multidrug resistance-associated protein 4-like	0.958154	0.999366	0.844012
GO:0016020	membrane	SGCZ	SGCZ	sarcoglycan, zeta	0.958154	0.999366	0.844012
GO:0016020	membrane	CDH19	CDH19	cadherin 19, type 2	0.958154	0.999366	0.844012
GO:0016020	membrane	ABCA10	ABCA10	ATP-binding cassette, sub-family A (ABC1), member 10	0.958154	0.999366	0.844012
GO:0016020	membrane	LMOD1	LMOD1	leiomodin 1 (smooth muscle)	0.958154	0.999366	0.844012
GO:0016020	membrane	SHISA4	SHISA4	shisa homolog 4 (Xenopus laevis)	0.958154	0.999366	0.844012
GO:0016020	membrane	SLC7A11	SLC7A11	Solute carrier family 7 member 11	0.958154	0.999366	0.844012
GO:0016020	membrane	SYTL5	SYTL5	synaptotagmin-like 5	0.958154	0.999366	0.844012
GO:0016020	membrane	TMEM190	TMEM190	transmembrane protein 190	0.958154	0.999366	0.844012
GO:0016020	membrane	TMPRSS4	TMPRSS4	transmembrane protease, serine 4	0.958154	0.999366	0.844012
GO:0016020	membrane	SLC26A3	SLC26A3	Solute carrier family 26 member 3	0.958154	0.999366	0.844012
GO:0016020	membrane	MFAP3L	MFAP3L	microfibrillar-associated protein 3-like	0.958154	0.999366	0.844012
GO:0016020	membrane	CDH9	CDH9	cadherin 9, type 2 (T1-cadherin)	0.958154	0.999366	0.844012
GO:0016020	membrane	ASIC3	ASIC3	acid-sensing (proton-gated) ion channel 3	0.958154	0.999366	0.844012
GO:0016020	membrane	SLC35G1	SLC35G1	solute carrier family 35, member G1	0.958154	0.999366	0.844012
GO:0016020	membrane	JPH4	JPH4	junctophilin 4	0.958154	0.999366	0.844012
GO:0016020	membrane	CRNN	CRNN	cornulin	0.958154	0.999366	0.844012
GO:0016020	membrane	AKAP7	AKAP7	A kinase (PRKA) anchor protein 7	0.958154	0.999366	0.844012
GO:0016020	membrane	C12H1orf95	C12H1orf95	chromosome 12 open reading frame, human C1orf95	0.958154	0.999366	0.844012
GO:0016020	membrane	NKAIN1	NKAIN1	Na+/K+ transporting ATPase interacting 1	0.958154	0.999366	0.844012
GO:0016020	membrane	PLA2G4B	PLA2G4B	phospholipase A2, group IVB (cytosolic)	0.958154	0.999366	0.844012
GO:0016020	membrane	CD19	CD19	CD19 molecule	0.958154	0.999366	0.844012
GO:0016020	membrane	CAMK2N1	CAMK2N1	calcium/calmodulin-dependent protein kinase II inhibitor 1	0.958154	0.999366	0.844012
GO:0016020	membrane	PLGF	PLGF	Placental growth factor	0.958154	0.999366	0.844012
GO:0016020	membrane	CLEC14A	CLEC14A	C-type lectin domain family 14, member A	0.958154	0.999366	0.844012
GO:0016020	membrane	P2RY1	P2RY1	purinergic receptor P2Y, G-protein coupled, 1	0.958154	0.999366	0.844012
GO:0016020	membrane	TREM1	TREM1	triggering receptor expressed on myeloid cells 1	0.958154	0.999366	0.844012
GO:0016020	membrane	P2RY13	P2RY13	purinergic receptor P2Y, G-protein coupled, 13	0.958154	0.999366	0.844012
GO:0016020	membrane	DIRAS2	DIRAS2	DIRAS family, GTP-binding RAS-like 2	0.958154	0.999366	0.844012
GO:0016020	membrane	LOC101118958	LOC101118958	HIG1 domain family member 1A-like	0.958154	0.999366	0.844012
GO:0016020	membrane	CDH7	CDH7	cadherin 7, type 2	0.958154	0.999366	0.844012
GO:0016020	membrane	Bst-2B	BST-2B	Bone marrow stromal cell antigen 2B	0.958154	0.999366	0.844012
GO:0016020	membrane	RSAD2	RSAD2	radical S-adenosyl methionine domain containing 2	0.958154	0.999366	0.844012
GO:0016020	membrane	ACAP1	ACAP1	ArfGAP with coiled-coil, ankyrin repeat and PH domains 1	0.958154	0.999366	0.844012
GO:0016020	membrane	TMEM252	TMEM252	transmembrane protein 252	0.958154	0.999366	0.844012
GO:0016020	membrane	SELL	SELL	selectin L	0.958154	0.999366	0.844012
GO:0016020	membrane	TMEM44	TMEM44	transmembrane protein 44	0.958154	0.999366	0.844012
GO:0016020	membrane	SHISA6	SHISA6	shisa homolog 6 (Xenopus laevis)	0.958154	0.999366	0.844012
GO:0016020	membrane	RAB35	RAB35	RAB35, member RAS oncogene family	0.958154	0.999366	0.844012
GO:0016020	membrane	RND1	RND1	Rho family GTPase 1	0.958154	0.999366	0.844012
GO:0016020	membrane	TMEM233	TMEM233	transmembrane protein 233	0.958154	0.999366	0.844012
GO:0016020	membrane	ADAM33	ADAM33	ADAM metallopeptidase domain 33	0.958154	0.999366	0.844012
GO:0016020	membrane	CARD11	CARD11	caspase recruitment domain family, member 11	0.958154	0.999366	0.844012
GO:0016020	membrane	SNCA	SNCA	Alpha-synuclein	0.958154	0.999366	0.844012
GO:0016020	membrane	GDPD3	GDPD3	glycerophosphodiester phosphodiesterase domain containing 3	0.958154	0.999366	0.844012
GO:0016020	membrane	LOC101104671	LOC101104671	cryptic protein-like	0.958154	0.999366	0.844012
GO:0016020	membrane	ND6	ND6	NADH-ubiquinone oxidoreductase chain 6	0.958154	0.999366	0.844012
GO:0016020	membrane	CNTN4	CNTN4	contactin 4	0.958154	0.999366	0.844012
GO:0016020	membrane	GBP5	GBP5	guanylate binding protein 5	0.958154	0.999366	0.844012
GO:0016020	membrane	CALHM3	CALHM3	calcium homeostasis modulator 3	0.958154	0.999366	0.844012
GO:0016020	membrane	LECT1	LECT1	leukocyte cell derived chemotaxin 1	0.958154	0.999366	0.844012
GO:0016020	membrane	IFI6	IFI6	interferon, alpha-inducible protein 6	0.958154	0.999366	0.844012
GO:0016020	membrane	LOC101120798	LOC101120798	olfactory receptor 6N2-like	0.958154	0.999366	0.844012
GO:0016020	membrane	UXS1	UXS1	UDP-glucuronate decarboxylase 1	0.958154	0.999366	0.844012
GO:0016020	membrane	HBEGF	HBEGF	heparin-binding EGF-like growth factor	0.958154	0.999366	0.844012
GO:0016020	membrane	TMEM200C	TMEM200C	transmembrane protein 200C	0.958154	0.999366	0.844012
GO:0016020	membrane	PODXL2	PODXL2	podocalyxin-like 2	0.958154	0.999366	0.844012
GO:0016020	membrane	LHFPL1	LHFPL1	lipoma HMGIC fusion partner-like 1	0.958154	0.999366	0.844012
GO:0016020	membrane	FAM69C	FAM69C	family with sequence similarity 69, member C	0.958154	0.999366	0.844012
GO:0016020	membrane	CCND1	CCND1	Cyclin D1	0.958154	0.999366	0.844012
GO:0016020	membrane	S1PR5	S1PR5	sphingosine-1-phosphate receptor 5	0.958154	0.999366	0.844012
GO:0016020	membrane	RTL1	RTL1	retrotransposon-like 1	0.958154	0.999366	0.844012
GO:0016020	membrane	TSPAN17	TSPAN17	tetraspanin 17	0.958154	0.999366	0.844012
GO:0016020	membrane	CHL1	CHL1	cell adhesion molecule with homology to L1CAM (close homolog of L1)	0.958154	0.999366	0.844012
GO:0016020	membrane	LOC101122805	LOC101122805	proSAP-interacting protein 1-like	0.958154	0.999366	0.844012
GO:0016020	membrane	DDX58	DDX58	DEAD (Asp-Glu-Ala-Asp) box polypeptide 58	0.958154	0.999366	0.844012
GO:0016020	membrane	TMEM247	TMEM247	transmembrane protein 247	0.958154	0.999366	0.844012
GO:0016020	membrane	FCGR1A	FCGR1A	Fc fragment of IgG, high affinity Ia, receptor (CD64)	0.958154	0.999366	0.844012
GO:0016020	membrane	PLP1	PLP1	proteolipid protein 1	0.958154	0.999366	0.844012
GO:0016020	membrane	CD28	CD28	T-cell specific surface glycoprotein CD28	0.958154	0.999366	0.844012
GO:0016020	membrane	FOS	FOS	V-fos FBJ murine osteosarcoma viral oncogene-like protein	0.958154	0.999366	0.844012
GO:0016020	membrane	TNFSF10	TNFSF10	tumor necrosis factor (ligand) superfamily, member 10	0.958154	0.999366	0.844012
GO:0016020	membrane	CSGALNACT1	CSGALNACT1	chondroitin sulfate N-acetylgalactosaminyltransferase 1	0.958154	0.999366	0.844012
GO:0016020	membrane	SYNM	SYNM	synemin, intermediate filament protein	0.958154	0.999366	0.844012
GO:0016020	membrane	CDC42EP2	CDC42EP2	CDC42 effector protein (Rho GTPase binding) 2	0.958154	0.999366	0.844012
GO:0016020	membrane	BAMBI	BAMBI	BMP and activin membrane-bound inhibitor homolog	0.958154	0.999366	0.844012
GO:0016020	membrane	MX1	MX1	Mx1 protein	0.958154	0.999366	0.844012
GO:0016020	membrane	LOC101102394	LOC101102394	uncharacterized LOC101102394	0.958154	0.999366	0.844012
GO:0016020	membrane	Bst-2A	BST-2A	Bone marrow stromal cell antigen 2A	0.958154	0.999366	0.844012
GO:0016020	membrane	TMEM154	TMEM154	Transmembrane protein 154	0.958154	0.999366	0.844012
GO:0016020	membrane	SHISA2	SHISA2	shisa homolog 2 (Xenopus laevis)	0.958154	0.999366	0.844012
GO:0016020	membrane	LOC101108252	LOC101108252	olfactory receptor 51G2-like	0.958154	0.999366	0.844012
GO:0016020	membrane	BAI3	BAI3	brain-specific angiogenesis inhibitor 3	0.958154	0.999366	0.844012
GO:0016020	membrane	CLEC1B	CLEC1B	C-type lectin domain family 1, member B	0.958154	0.999366	0.844012
GO:0016020	membrane	FRMD3	FRMD3	FERM domain containing 3	0.958154	0.999366	0.844012
GO:0016020	membrane	LOC101116222	LOC101116222	olfactory receptor 12-like	0.958154	0.999366	0.844012
GO:0016020	membrane	SLC25A28	SLC25A28	solute carrier family 25 (mitochondrial iron transporter), member 28	0.958154	0.999366	0.844012
GO:0016020	membrane	FATE1	FATE1	fetal and adult testis expressed 1	0.958154	0.999366	0.844012
GO:0016020	membrane	MPZ	MPZ	myelin protein zero	0.958154	0.999366	0.844012
GO:0016020	membrane	COL13A1	COL13A1	collagen, type XIII, alpha 1	0.958154	0.999366	0.844012
GO:0016020	membrane	LOC101123234	LOC101123234	olfactory receptor 51M1-like	0.958154	0.999366	0.844012
GO:0016020	membrane	N4BP3	N4BP3	NEDD4 binding protein 3	0.958154	0.999366	0.844012
GO:0016020	membrane	ZP3	ZP3	zona pellucida glycoprotein 3 (sperm receptor)	0.958154	0.999366	0.844012
GO:0016020	membrane	TMEM240	TMEM240	transmembrane protein 240	0.958154	0.999366	0.844012
GO:0016020	membrane	LOC101120029	LOC101120029	group XVI phospholipase A1/A2-like	0.958154	0.999366	0.844012
GO:0016020	membrane	LOC101117492	LOC101117492	olfactory receptor 1J4-like	0.958154	0.999366	0.844012
GO:0016020	membrane	LAT1	LAT1	L-type amino acid transporter subunit LAT1	0.958154	0.999366	0.844012
GO:0016020	membrane	LOC101121470	LOC101121470	olfactory receptor 8D4-like	0.958154	0.999366	0.844012
GO:0016020	membrane	TCHP	TCHP	trichoplein, keratin filament binding	0.958154	0.999366	0.844012
GO:0016020	membrane	LOC101113096	LOC101113096	olfactory receptor 51D1-like	0.958154	0.999366	0.844012
GO:0016020	membrane	C2H9orf57	C2H9orf57	chromosome 2 open reading frame, human C9orf57	0.958154	0.999366	0.844012
GO:0016020	membrane	ADRA1B	ADRA1B	adrenoceptor alpha 1B	0.958154	0.999366	0.844012
GO:0016020	membrane	LOC101114402	LOC101114402	CDGSH iron-sulfur domain-containing protein 1-like	0.958154	0.999366	0.844012
GO:0016020	membrane	DPP10	DPP10	dipeptidyl-peptidase 10 (non-functional)	0.958154	0.999366	0.844012
GO:0005739	mitochondrion	CCDC136	CCDC136	coiled-coil domain containing 136	0.958618	0.999366	0.718806
GO:0005739	mitochondrion	LOC101113442	LOC101113442	protein C19orf12 homolog	0.958618	0.999366	0.718806
GO:0005739	mitochondrion	FAM5C	FAM5C	family with sequence similarity 5, member C	0.958618	0.999366	0.718806
GO:0005739	mitochondrion	NAT8L	NAT8L	N-acetyltransferase 8-like (GCN5-related, putative)	0.958618	0.999366	0.718806
GO:0005739	mitochondrion	LOC101113864	LOC101113864	diazepam-binding inhibitor-like 5-like	0.958618	0.999366	0.718806
GO:0005739	mitochondrion	PLA2G4B	PLA2G4B	phospholipase A2, group IVB (cytosolic)	0.958618	0.999366	0.718806
GO:0005739	mitochondrion	LOC101118958	LOC101118958	HIG1 domain family member 1A-like	0.958618	0.999366	0.718806
GO:0005739	mitochondrion	RSAD2	RSAD2	radical S-adenosyl methionine domain containing 2	0.958618	0.999366	0.718806
GO:0005739	mitochondrion	RAB35	RAB35	RAB35, member RAS oncogene family	0.958618	0.999366	0.718806
GO:0005739	mitochondrion	SNCA	SNCA	Alpha-synuclein	0.958618	0.999366	0.718806
GO:0005739	mitochondrion	ND6	ND6	NADH-ubiquinone oxidoreductase chain 6	0.958618	0.999366	0.718806
GO:0005739	mitochondrion	IFI6	IFI6	interferon, alpha-inducible protein 6	0.958618	0.999366	0.718806
GO:0005739	mitochondrion	UXS1	UXS1	UDP-glucuronate decarboxylase 1	0.958618	0.999366	0.718806
GO:0005739	mitochondrion	IFIT3	IFIT3	interferon-induced protein with tetratricopeptide repeats 3	0.958618	0.999366	0.718806
GO:0005739	mitochondrion	LOC101103902	LOC101103902	gasdermin-C-like	0.958618	0.999366	0.718806
GO:0005739	mitochondrion	C8H6orf203	C8H6orf203	chromosome 8 open reading frame, human C6orf203	0.958618	0.999366	0.718806
GO:0005739	mitochondrion	MRPL19	MRPL19	mitochondrial ribosomal protein L19	0.958618	0.999366	0.718806
GO:0005739	mitochondrion	CA5A	CA5A	carbonic anhydrase VA, mitochondrial	0.958618	0.999366	0.718806
GO:0005739	mitochondrion	LOC101121661	LOC101121661	kynurenine/alpha-aminoadipate aminotransferase, mitochondrial-like	0.958618	0.999366	0.718806
GO:0005739	mitochondrion	TRMT61B	TRMT61B	tRNA methyltransferase 61 homolog B (S. cerevisiae)	0.958618	0.999366	0.718806
GO:0005739	mitochondrion	CRYM	CRYM	crystallin, mu	0.958618	0.999366	0.718806
GO:0005739	mitochondrion	SLC25A28	SLC25A28	solute carrier family 25 (mitochondrial iron transporter), member 28	0.958618	0.999366	0.718806
GO:0005739	mitochondrion	TCHP	TCHP	trichoplein, keratin filament binding	0.958618	0.999366	0.718806
GO:0005739	mitochondrion	GTPBP3	GTPBP3	GTP binding protein 3 (mitochondrial)	0.958618	0.999366	0.718806
GO:0005739	mitochondrion	LOC101114402	LOC101114402	CDGSH iron-sulfur domain-containing protein 1-like	0.958618	0.999366	0.718806
GO:0005759	mitochondrial matrix	CA5A	CA5A	carbonic anhydrase VA, mitochondrial	0.965655	0.999366	0.38208
GO:0005759	mitochondrial matrix	LOC101121661	LOC101121661	kynurenine/alpha-aminoadipate aminotransferase, mitochondrial-like	0.965655	0.999366	0.38208
GO:0043231	intracellular membrane-bounded organelle	NAT8L	NAT8L	N-acetyltransferase 8-like (GCN5-related, putative)	0.966126	0.999366	0.531944
GO:0043231	intracellular membrane-bounded organelle	SLC7A11	SLC7A11	Solute carrier family 7 member 11	0.966126	0.999366	0.531944
GO:0043231	intracellular membrane-bounded organelle	SNCA	SNCA	Alpha-synuclein	0.966126	0.999366	0.531944
GO:0043231	intracellular membrane-bounded organelle	MCP-3	MCP-3	Mast cell protease 3	0.966126	0.999366	0.531944
GO:0043231	intracellular membrane-bounded organelle	OAS2	OAS2	2'-5'-oligoadenylate synthetase 2, 69/71kDa	0.966126	0.999366	0.531944
GO:0043231	intracellular membrane-bounded organelle	LOC101114402	LOC101114402	CDGSH iron-sulfur domain-containing protein 1-like	0.966126	0.999366	0.531944
GO:0005887	integral component of plasma membrane	CALY	CALY	calcyon neuron-specific vesicular protein	0.969871	0.999366	0.641873
GO:0005887	integral component of plasma membrane	STX1B	STX1B	Syntaxin-1B	0.969871	0.999366	0.641873
GO:0005887	integral component of plasma membrane	ASIC3	ASIC3	acid-sensing (proton-gated) ion channel 3	0.969871	0.999366	0.641873
GO:0005887	integral component of plasma membrane	CD19	CD19	CD19 molecule	0.969871	0.999366	0.641873
GO:0005887	integral component of plasma membrane	P2RY1	P2RY1	purinergic receptor P2Y, G-protein coupled, 1	0.969871	0.999366	0.641873
GO:0005887	integral component of plasma membrane	Bst-2B	BST-2B	Bone marrow stromal cell antigen 2B	0.969871	0.999366	0.641873
GO:0005887	integral component of plasma membrane	SELL	SELL	selectin L	0.969871	0.999366	0.641873
GO:0005887	integral component of plasma membrane	HBEGF	HBEGF	heparin-binding EGF-like growth factor	0.969871	0.999366	0.641873
GO:0005887	integral component of plasma membrane	PODXL2	PODXL2	podocalyxin-like 2	0.969871	0.999366	0.641873
GO:0005887	integral component of plasma membrane	CD28	CD28	T-cell specific surface glycoprotein CD28	0.969871	0.999366	0.641873
GO:0005887	integral component of plasma membrane	TNFSF10	TNFSF10	tumor necrosis factor (ligand) superfamily, member 10	0.969871	0.999366	0.641873
GO:0005887	integral component of plasma membrane	Bst-2A	BST-2A	Bone marrow stromal cell antigen 2A	0.969871	0.999366	0.641873
GO:0005887	integral component of plasma membrane	CLEC1B	CLEC1B	C-type lectin domain family 1, member B	0.969871	0.999366	0.641873
GO:0005887	integral component of plasma membrane	MPZ	MPZ	myelin protein zero	0.969871	0.999366	0.641873
GO:0005887	integral component of plasma membrane	ADRA1B	ADRA1B	adrenoceptor alpha 1B	0.969871	0.999366	0.641873
GO:0005886	plasma membrane	SLC9A5	SLC9A5	solute carrier family 9, subfamily A (NHE5, cation proton antiporter 5), member 5	0.97339	0.999366	0.791706
GO:0005886	plasma membrane	EFNA2	EFNA2	ephrin-A2	0.97339	0.999366	0.791706
GO:0005886	plasma membrane	DYNLL2	DYNLL2	dynein, light chain, LC8-type 2	0.97339	0.999366	0.791706
GO:0005886	plasma membrane	PRRT1	PRRT1	N6	0.97339	0.999366	0.791706
GO:0005886	plasma membrane	LOC101118303	LOC101118303	olfactory receptor 51F2-like	0.97339	0.999366	0.791706
GO:0005886	plasma membrane	LOC101116831	LOC101116831	olfactory receptor 14A16-like	0.97339	0.999366	0.791706
GO:0005886	plasma membrane	CA4	CA4	carbonic anhydrase IV	0.97339	0.999366	0.791706
GO:0005886	plasma membrane	LOC101121762	LOC101121762	killer cell lectin-like receptor subfamily B member 1B allele A-like	0.97339	0.999366	0.791706
GO:0005886	plasma membrane	LOC101111964	LOC101111964	olfactory receptor 2V2-like	0.97339	0.999366	0.791706
GO:0005886	plasma membrane	LGALS4	LGALS4	lectin, galactoside-binding, soluble, 4	0.97339	0.999366	0.791706
GO:0005886	plasma membrane	LOC101116764	LOC101116764	putative olfactory receptor 51H1-like	0.97339	0.999366	0.791706
GO:0005886	plasma membrane	RAB15	RAB15	RAB15, member RAS oncogene family	0.97339	0.999366	0.791706
GO:0005886	plasma membrane	LOC101106764	LOC101106764	olfactory receptor 10AD1-like	0.97339	0.999366	0.791706
GO:0005886	plasma membrane	CABP1	CABP1	calcium binding protein 1	0.97339	0.999366	0.791706
GO:0005886	plasma membrane	LOC101118102	LOC101118102	olfactory receptor 2T12-like	0.97339	0.999366	0.791706
GO:0005886	plasma membrane	LOC101111827	LOC101111827	cationic amino acid transporter 3-like	0.97339	0.999366	0.791706
GO:0005886	plasma membrane	LOC101106775	LOC101106775	olfactory receptor 4E1-like	0.97339	0.999366	0.791706
GO:0005886	plasma membrane	CALY	CALY	calcyon neuron-specific vesicular protein	0.97339	0.999366	0.791706
GO:0005886	plasma membrane	CABP2	CABP2	calcium binding protein 2	0.97339	0.999366	0.791706
GO:0005886	plasma membrane	LOC101107534	LOC101107534	multidrug resistance-associated protein 4-like	0.97339	0.999366	0.791706
GO:0005886	plasma membrane	LOC101102845	LOC101102845	5-formyltetrahydrofolate cyclo-ligase-like	0.97339	0.999366	0.791706
GO:0005886	plasma membrane	SGCZ	SGCZ	sarcoglycan, zeta	0.97339	0.999366	0.791706
GO:0005886	plasma membrane	CDH19	CDH19	cadherin 19, type 2	0.97339	0.999366	0.791706
GO:0005886	plasma membrane	SLC7A11	SLC7A11	Solute carrier family 7 member 11	0.97339	0.999366	0.791706
GO:0005886	plasma membrane	SLC26A3	SLC26A3	Solute carrier family 26 member 3	0.97339	0.999366	0.791706
GO:0005886	plasma membrane	MFAP3L	MFAP3L	microfibrillar-associated protein 3-like	0.97339	0.999366	0.791706
GO:0005886	plasma membrane	CDH9	CDH9	cadherin 9, type 2 (T1-cadherin)	0.97339	0.999366	0.791706
GO:0005886	plasma membrane	ASIC3	ASIC3	acid-sensing (proton-gated) ion channel 3	0.97339	0.999366	0.791706
GO:0005886	plasma membrane	JPH4	JPH4	junctophilin 4	0.97339	0.999366	0.791706
GO:0005886	plasma membrane	AKAP7	AKAP7	A kinase (PRKA) anchor protein 7	0.97339	0.999366	0.791706
GO:0005886	plasma membrane	GCG	GCG	Glucagon	0.97339	0.999366	0.791706
GO:0005886	plasma membrane	NKAIN1	NKAIN1	Na+/K+ transporting ATPase interacting 1	0.97339	0.999366	0.791706
GO:0005886	plasma membrane	CD19	CD19	CD19 molecule	0.97339	0.999366	0.791706
GO:0005886	plasma membrane	CAMK2N1	CAMK2N1	calcium/calmodulin-dependent protein kinase II inhibitor 1	0.97339	0.999366	0.791706
GO:0005886	plasma membrane	P2RY1	P2RY1	purinergic receptor P2Y, G-protein coupled, 1	0.97339	0.999366	0.791706
GO:0005886	plasma membrane	TREM1	TREM1	triggering receptor expressed on myeloid cells 1	0.97339	0.999366	0.791706
GO:0005886	plasma membrane	P2RY13	P2RY13	purinergic receptor P2Y, G-protein coupled, 13	0.97339	0.999366	0.791706
GO:0005886	plasma membrane	DIRAS2	DIRAS2	DIRAS family, GTP-binding RAS-like 2	0.97339	0.999366	0.791706
GO:0005886	plasma membrane	CDH7	CDH7	cadherin 7, type 2	0.97339	0.999366	0.791706
GO:0005886	plasma membrane	Bst-2B	BST-2B	Bone marrow stromal cell antigen 2B	0.97339	0.999366	0.791706
GO:0005886	plasma membrane	SELL	SELL	selectin L	0.97339	0.999366	0.791706
GO:0005886	plasma membrane	RAB35	RAB35	RAB35, member RAS oncogene family	0.97339	0.999366	0.791706
GO:0005886	plasma membrane	RND1	RND1	Rho family GTPase 1	0.97339	0.999366	0.791706
GO:0005886	plasma membrane	CARD11	CARD11	caspase recruitment domain family, member 11	0.97339	0.999366	0.791706
GO:0005886	plasma membrane	SNCA	SNCA	Alpha-synuclein	0.97339	0.999366	0.791706
GO:0005886	plasma membrane	LOC101104671	LOC101104671	cryptic protein-like	0.97339	0.999366	0.791706
GO:0005886	plasma membrane	CNTN4	CNTN4	contactin 4	0.97339	0.999366	0.791706
GO:0005886	plasma membrane	IFI6	IFI6	interferon, alpha-inducible protein 6	0.97339	0.999366	0.791706
GO:0005886	plasma membrane	LOC101120798	LOC101120798	olfactory receptor 6N2-like	0.97339	0.999366	0.791706
GO:0005886	plasma membrane	HBEGF	HBEGF	heparin-binding EGF-like growth factor	0.97339	0.999366	0.791706
GO:0005886	plasma membrane	S1PR5	S1PR5	sphingosine-1-phosphate receptor 5	0.97339	0.999366	0.791706
GO:0005886	plasma membrane	OSBPL7	OSBPL7	oxysterol binding protein-like 7	0.97339	0.999366	0.791706
GO:0005886	plasma membrane	CHL1	CHL1	cell adhesion molecule with homology to L1CAM (close homolog of L1)	0.97339	0.999366	0.791706
GO:0005886	plasma membrane	LOC101122805	LOC101122805	proSAP-interacting protein 1-like	0.97339	0.999366	0.791706
GO:0005886	plasma membrane	DDX58	DDX58	DEAD (Asp-Glu-Ala-Asp) box polypeptide 58	0.97339	0.999366	0.791706
GO:0005886	plasma membrane	FCGR1A	FCGR1A	Fc fragment of IgG, high affinity Ia, receptor (CD64)	0.97339	0.999366	0.791706
GO:0005886	plasma membrane	CD28	CD28	T-cell specific surface glycoprotein CD28	0.97339	0.999366	0.791706
GO:0005886	plasma membrane	CDC42EP2	CDC42EP2	CDC42 effector protein (Rho GTPase binding) 2	0.97339	0.999366	0.791706
GO:0005886	plasma membrane	BAMBI	BAMBI	BMP and activin membrane-bound inhibitor homolog	0.97339	0.999366	0.791706
GO:0005886	plasma membrane	GNB3	GNB3	guanine nucleotide binding protein (G protein), beta polypeptide 3	0.97339	0.999366	0.791706
GO:0005886	plasma membrane	Bst-2A	BST-2A	Bone marrow stromal cell antigen 2A	0.97339	0.999366	0.791706
GO:0005886	plasma membrane	LOC101108252	LOC101108252	olfactory receptor 51G2-like	0.97339	0.999366	0.791706
GO:0005886	plasma membrane	BAI3	BAI3	brain-specific angiogenesis inhibitor 3	0.97339	0.999366	0.791706
GO:0005886	plasma membrane	CRYM	CRYM	crystallin, mu	0.97339	0.999366	0.791706
GO:0005886	plasma membrane	LOC101116222	LOC101116222	olfactory receptor 12-like	0.97339	0.999366	0.791706
GO:0005886	plasma membrane	MPZ	MPZ	myelin protein zero	0.97339	0.999366	0.791706
GO:0005886	plasma membrane	COL13A1	COL13A1	collagen, type XIII, alpha 1	0.97339	0.999366	0.791706
GO:0005886	plasma membrane	LOC101123234	LOC101123234	olfactory receptor 51M1-like	0.97339	0.999366	0.791706
GO:0005886	plasma membrane	ZP3	ZP3	zona pellucida glycoprotein 3 (sperm receptor)	0.97339	0.999366	0.791706
GO:0005886	plasma membrane	LOC101117492	LOC101117492	olfactory receptor 1J4-like	0.97339	0.999366	0.791706
GO:0005886	plasma membrane	LAT1	LAT1	L-type amino acid transporter subunit LAT1	0.97339	0.999366	0.791706
GO:0005886	plasma membrane	LOC101121470	LOC101121470	olfactory receptor 8D4-like	0.97339	0.999366	0.791706
GO:0005886	plasma membrane	TCHP	TCHP	trichoplein, keratin filament binding	0.97339	0.999366	0.791706
GO:0005886	plasma membrane	TSPYL2	TSPYL2	TSPY-like 2	0.97339	0.999366	0.791706
GO:0005886	plasma membrane	LOC101113096	LOC101113096	olfactory receptor 51D1-like	0.97339	0.999366	0.791706
GO:0005886	plasma membrane	ADRA1B	ADRA1B	adrenoceptor alpha 1B	0.97339	0.999366	0.791706
GO:0010008	endosome membrane	RAB35	RAB35	RAB35, member RAS oncogene family	0.984863	0.999366	0.236573
GO:0005764	lysosome	LOC101106651	LOC101106651	pulmonary surfactant-associated protein D-like	0.986196	0.999366	0.315976
GO:0005764	lysosome	EPDR1	EPDR1	ependymin related protein 1 (zebrafish)	0.986196	0.999366	0.315976
GO:0005789	endoplasmic reticulum membrane	NAT8L	NAT8L	N-acetyltransferase 8-like (GCN5-related, putative)	0.996764	0.999366	0.421649
GO:0005789	endoplasmic reticulum membrane	JPH4	JPH4	junctophilin 4	0.996764	0.999366	0.421649
GO:0005789	endoplasmic reticulum membrane	NECAB3	NECAB3	N-terminal EF-hand calcium binding protein 3	0.996764	0.999366	0.421649
GO:0005789	endoplasmic reticulum membrane	RSAD2	RSAD2	radical S-adenosyl methionine domain containing 2	0.996764	0.999366	0.421649
GO:0005789	endoplasmic reticulum membrane	FAM69C	FAM69C	family with sequence similarity 69, member C	0.996764	0.999366	0.421649
GO:0005789	endoplasmic reticulum membrane	MX1	MX1	Mx1 protein	0.996764	0.999366	0.421649
GO:0005789	endoplasmic reticulum membrane	SHISA2	SHISA2	shisa homolog 2 (Xenopus laevis)	0.996764	0.999366	0.421649
GO:0005730	nucleolus	LOC101102605	LOC101102605	nucleophosmin-like	0.997622	0.999366	0.552204
GO:0005730	nucleolus	STON2	STON2	stonin 2	0.997622	0.999366	0.552204
GO:0005730	nucleolus	GAR1	GAR1	GAR1 ribonucleoprotein homolog (yeast)	0.997622	0.999366	0.552204
GO:0005730	nucleolus	LOC101112936	LOC101112936	interferon-activable protein 203-like	0.997622	0.999366	0.552204
GO:0005730	nucleolus	NAT10	NAT10	N-acetyltransferase 10 (GCN5-related)	0.997622	0.999366	0.552204
GO:0005730	nucleolus	HNRNPR	HNRNPR	heterogeneous nuclear ribonucleoprotein R	0.997622	0.999366	0.552204
GO:0005730	nucleolus	NPM2	NPM2	nucleophosmin/nucleoplasmin 2	0.997622	0.999366	0.552204
GO:0005730	nucleolus	LOC101111233	LOC101111233	ribosome production factor 2 homolog	0.997622	0.999366	0.552204
GO:0005730	nucleolus	LOC101118963	LOC101118963	zinc finger protein 134-like	0.997622	0.999366	0.552204
GO:0005730	nucleolus	LOC101114265	LOC101114265	putative ATP-dependent RNA helicase DDX11-like protein 8-like	0.997622	0.999366	0.552204
GO:0005730	nucleolus	PES1	PES1	pescadillo ribosomal biogenesis factor 1	0.997622	0.999366	0.552204
GO:0005730	nucleolus	FOS	FOS	V-fos FBJ murine osteosarcoma viral oncogene-like protein	0.997622	0.999366	0.552204
GO:0005730	nucleolus	SURF6	SURF6	surfeit 6	0.997622	0.999366	0.552204
GO:0005730	nucleolus	CRYM	CRYM	crystallin, mu	0.997622	0.999366	0.552204
GO:0005730	nucleolus	ACIN1	ACIN1	apoptotic chromatin condensation inducer 1	0.997622	0.999366	0.552204
GO:0005730	nucleolus	HNRNPH3	HNRNPH3	heterogeneous nuclear ribonucleoprotein H3 (2H9)	0.997622	0.999366	0.552204
GO:0005730	nucleolus	LOC101116132	LOC101116132	40S ribosomal protein S3a-like	0.997622	0.999366	0.552204
GO:0005730	nucleolus	TSPYL2	TSPYL2	TSPY-like 2	0.997622	0.999366	0.552204
GO:0005730	nucleolus	LOC101103408	LOC101103408	uncharacterized LOC101103408	0.997622	0.999366	0.552204
GO:0000139	Golgi membrane	CABP1	CABP1	calcium binding protein 1	0.998755	0.999366	0.269107
GO:0000139	Golgi membrane	HS3ST2	HS3ST2	heparan sulfate (glucosamine) 3-O-sulfotransferase 2	0.998755	0.999366	0.269107
GO:0000139	Golgi membrane	CSGALNACT1	CSGALNACT1	chondroitin sulfate N-acetylgalactosaminyltransferase 1	0.998755	0.999366	0.269107
GO:0042995	cell projection	KIF7	KIF7	kinesin family member 7	0.999366	0.999366	0.250412
GO:0042995	cell projection	DDX58	DDX58	DEAD (Asp-Glu-Ala-Asp) box polypeptide 58	0.999366	0.999366	0.250412
GO:0042995	cell projection	FABP7	FABP7	fatty acid binding protein 7, brain	0.999366	0.999366	0.250412

## Sheet: UpGO_Result
GOID	GOTerm	DifGene	AllDifGene	GeneInGOID	AllGene	P-Value	FDR	Enrichment	(-log2P)
GO:0005576	extracellular region	80	382	1897	16848	2.18497e-06	0.000539687	1.85998	18.804
GO:0005930	axoneme	9	382	61	16848	2.70127e-05	0.00333607	6.50725	15.176
GO:0005887	integral component of plasma membrane	46	382	1067	16848	0.000119516	0.00984011	1.90142	13.0305
GO:0005929	cilium	14	382	202	16848	0.000434668	0.0268407	3.05676	11.1678
GO:0031514	motile cilium	5	382	42	16848	0.00389328	0.192328	5.25056	8.0048
GO:0002177	manchette	2	382	3	16848	0.00473556	0.194947	29.4031	7.72225
GO:0031093	platelet alpha granule lumen	5	382	51	16848	0.00821737	0.289956	4.32399	6.92711
GO:0005587	collagen type IV	2	382	5	16848	0.00965262	0.298025	17.6419	6.69486
GO:0009897	external side of plasma membrane	10	382	180	16848	0.0110458	0.303147	2.45026	6.50035
GO:0031012	extracellular matrix	11	382	219	16848	0.0153875	0.335934	2.21531	6.0221
GO:0005577	fibrinogen complex	2	382	7	16848	0.0160633	0.335934	12.6013	5.96009
GO:0005615	extracellular space	30	382	842	16848	0.0163207	0.335934	1.57143	5.93716
GO:0042995	cell projection	21	382	547	16848	0.0195508	0.371465	1.69323	5.67663
GO:0031988	membrane-bounded vesicle	2	382	9	16848	0.0238261	0.41129	9.80105	5.39131
GO:0005796	Golgi lumen	5	382	69	16848	0.0249771	0.41129	3.19599	5.32325
GO:0016460	myosin II complex	2	382	10	16848	0.028173	0.411427	8.82094	5.14954
GO:0008305	integrin complex	3	382	28	16848	0.0311981	0.411427	4.7255	5.0024
GO:0030658	transport vesicle membrane	3	382	32	16848	0.0425566	0.411427	4.13482	4.55447
GO:0005858	axonemal dynein complex	2	382	13	16848	0.0428896	0.411427	6.78534	4.54323
GO:0032579	apical lamina of hyaline layer	1	382	1	16848	0.0439594	0.411427	44.1047	4.50768
GO:0005775	vacuolar lumen	1	382	1	16848	0.0439594	0.411427	44.1047	4.50768
GO:0005591	collagen type VIII	1	382	1	16848	0.0439594	0.411427	44.1047	4.50768
GO:0031260	pseudopodium membrane	1	382	1	16848	0.0439594	0.411427	44.1047	4.50768
GO:0001534	radial spoke	1	382	1	16848	0.0439594	0.411427	44.1047	4.50768
GO:0030526	granulocyte macrophage colony-stimulating factor receptor complex	1	382	1	16848	0.0439594	0.411427	44.1047	4.50768
GO:0070821	tertiary granule membrane	1	382	1	16848	0.0439594	0.411427	44.1047	4.50768
GO:0044297	cell body	3	382	33	16848	0.0456766	0.411427	4.00952	4.4524
GO:0030141	secretory granule	5	382	83	16848	0.0472342	0.411427	2.65691	4.40403
GO:0031143	pseudopodium	2	382	14	16848	0.0483052	0.411427	6.30067	4.37168
GO:0032588	trans-Golgi network membrane	3	382	35	16848	0.0522443	0.430145	3.7804	4.25858
GO:0030286	dynein complex	3	382	37	16848	0.0592386	0.471998	3.57606	4.07732
GO:0005874	microtubule	12	382	312	16848	0.0626125	0.473712	1.69634	3.99741
GO:0035355	Toll-like receptor 2-Toll-like receptor 6 protein complex	1	382	2	16848	0.0652073	0.473712	22.0524	3.93882
GO:0009279	cell outer membrane	1	382	2	16848	0.0652073	0.473712	22.0524	3.93882
GO:0005578	proteinaceous extracellular matrix	11	382	284	16848	0.0695191	0.490606	1.70828	3.84645
GO:0042613	MHC class II protein complex	2	382	18	16848	0.0721606	0.493894	4.90052	3.79264
GO:0016328	lateral plasma membrane	3	382	41	16848	0.0744521	0.493894	3.22717	3.74754
GO:0030666	endocytic vesicle membrane	4	382	69	16848	0.0801816	0.493894	2.55679	3.64059
GO:0005741	mitochondrial outer membrane	6	382	129	16848	0.0825021	0.493894	2.05138	3.59943
GO:0019815	B cell receptor complex	1	382	3	16848	0.0859816	0.493894	14.7016	3.53983
GO:0031981	nuclear lumen	1	382	3	16848	0.0859816	0.493894	14.7016	3.53983
GO:0035354	Toll-like receptor 1-Toll-like receptor 2 protein complex	1	382	3	16848	0.0859816	0.493894	14.7016	3.53983
GO:0019867	outer membrane	1	382	3	16848	0.0859816	0.493894	14.7016	3.53983
GO:0016021	integral component of membrane	141	382	5404	16848	0.0884258	0.494078	1.15077	3.49939
GO:0009986	cell surface	14	382	405	16848	0.0908956	0.494078	1.52461	3.45965
GO:0030669	clathrin-coated endocytic vesicle membrane	2	382	21	16848	0.0920145	0.494078	4.20045	3.44199
GO:0016324	apical plasma membrane	9	382	233	16848	0.0947584	0.494597	1.70362	3.3996
GO:0071556	integral component of lumenal side of endoplasmic reticulum membrane	2	382	23	16848	0.106019	0.494597	3.83519	3.23761
GO:0060091	kinocilium	1	382	4	16848	0.106293	0.494597	11.0262	3.23388
GO:0070083	clathrin-sculpted monoamine transport vesicle membrane	1	382	4	16848	0.106293	0.494597	11.0262	3.23388
GO:0032009	early phagosome	1	382	4	16848	0.106293	0.494597	11.0262	3.23388
GO:0031205	endoplasmic reticulum Sec complex	1	382	4	16848	0.106293	0.494597	11.0262	3.23388
GO:0005581	collagen	5	382	108	16848	0.108786	0.494597	2.04188	3.20044
GO:0043025	neuronal cell body	9	382	244	16848	0.115576	0.494597	1.62681	3.11309
GO:0042734	presynaptic membrane	3	382	51	16848	0.118879	0.494597	2.59439	3.07244
GO:0005641	nuclear envelope lumen	1	382	5	16848	0.126152	0.494597	8.82094	2.98676
GO:0044291	cell-cell contact zone	1	382	5	16848	0.126152	0.494597	8.82094	2.98676
GO:0045334	clathrin-coated endocytic vesicle	1	382	5	16848	0.126152	0.494597	8.82094	2.98676
GO:0097225	sperm midpiece	1	382	5	16848	0.126152	0.494597	8.82094	2.98676
GO:0016602	CCAAT-binding factor complex	1	382	5	16848	0.126152	0.494597	8.82094	2.98676
GO:0098536	deuterosome	1	382	5	16848	0.126152	0.494597	8.82094	2.98676
GO:0036126	sperm flagellum	1	382	5	16848	0.126152	0.494597	8.82094	2.98676
GO:0000444	MIS12/MIND type complex	1	382	5	16848	0.126152	0.494597	8.82094	2.98676
GO:0016323	basolateral plasma membrane	6	382	147	16848	0.128174	0.494672	1.80019	2.96382
GO:0005604	basement membrane	4	382	86	16848	0.141393	0.510628	2.05138	2.82222
GO:0032437	cuticular plate	1	382	6	16848	0.145569	0.510628	7.35079	2.78023
GO:0031428	box C/D snoRNP complex	1	382	6	16848	0.145569	0.510628	7.35079	2.78023
GO:0005826	actomyosin contractile ring	1	382	6	16848	0.145569	0.510628	7.35079	2.78023
GO:0032809	neuronal cell body membrane	1	382	6	16848	0.145569	0.510628	7.35079	2.78023
GO:0000015	phosphopyruvate hydratase complex	1	382	6	16848	0.145569	0.510628	7.35079	2.78023
GO:0048471	perinuclear region of cytoplasm	15	382	480	16848	0.14678	0.510628	1.37827	2.76827
GO:0045177	apical part of cell	4	382	91	16848	0.162115	0.534797	1.93867	2.62491
GO:0042788	polysomal ribosome	1	382	7	16848	0.164553	0.534797	6.30067	2.60338
GO:0031045	dense core granule	1	382	7	16848	0.164553	0.534797	6.30067	2.60338
GO:0032589	neuron projection membrane	1	382	7	16848	0.164553	0.534797	6.30067	2.60338
GO:0000813	ESCRT I complex	1	382	7	16848	0.164553	0.534797	6.30067	2.60338
GO:0022627	cytosolic small ribosomal subunit	3	382	61	16848	0.170644	0.538721	2.16908	2.55094
GO:0005913	cell-cell adherens junction	2	382	32	16848	0.174485	0.538721	2.75654	2.51883
GO:0012507	ER to Golgi transport vesicle membrane	2	382	32	16848	0.174485	0.538721	2.75654	2.51883
GO:0043679	axon terminus	2	382	32	16848	0.174485	0.538721	2.75654	2.51883
GO:0030176	integral component of endoplasmic reticulum membrane	3	382	63	16848	0.181673	0.54493	2.10022	2.46058
GO:0043195	terminal bouton	2	382	33	16848	0.18248	0.54493	2.67301	2.45419
GO:0033162	melanosome membrane	1	382	8	16848	0.183114	0.54493	5.51309	2.44919
GO:0005575	cellular_component	17	382	587	16848	0.197759	0.558558	1.27731	2.33818
GO:0005932	microtubule basal body	3	382	66	16848	0.198554	0.558558	2.00476	2.3324
GO:0031092	platelet alpha granule membrane	1	382	9	16848	0.201262	0.558558	4.90052	2.31286
GO:0005833	hemoglobin complex	1	382	9	16848	0.201262	0.558558	4.90052	2.31286
GO:0046930	pore complex	1	382	9	16848	0.201262	0.558558	4.90052	2.31286
GO:0001931	uropod	1	382	9	16848	0.201262	0.558558	4.90052	2.31286
GO:0016442	RISC complex	1	382	10	16848	0.219005	0.563482	4.41047	2.19096
GO:0005890	sodium:potassium-exchanging ATPase complex	1	382	10	16848	0.219005	0.563482	4.41047	2.19096
GO:0000940	condensed chromosome outer kinetochore	1	382	10	16848	0.219005	0.563482	4.41047	2.19096
GO:0032590	dendrite membrane	1	382	10	16848	0.219005	0.563482	4.41047	2.19096
GO:0034774	secretory granule lumen	1	382	10	16848	0.219005	0.563482	4.41047	2.19096
GO:0005832	chaperonin-containing T-complex	1	382	10	16848	0.219005	0.563482	4.41047	2.19096
GO:0030137	COPI-coated vesicle	1	382	10	16848	0.219005	0.563482	4.41047	2.19096
GO:0031234	extrinsic component of cytoplasmic side of plasma membrane	2	382	39	16848	0.231328	0.580723	2.26178	2.11199
GO:0042612	MHC class I protein complex	1	382	11	16848	0.236354	0.580723	4.00952	2.08098
GO:0031091	platelet alpha granule	1	382	11	16848	0.236354	0.580723	4.00952	2.08098
GO:0005886	plasma membrane	108	382	4383	16848	0.240842	0.580723	1.08677	2.05384
GO:0034451	centriolar satellite	1	382	12	16848	0.253316	0.580723	3.67539	1.98099
GO:0048786	presynaptic active zone	1	382	12	16848	0.253316	0.580723	3.67539	1.98099
GO:0005916	fascia adherens	1	382	12	16848	0.253316	0.580723	3.67539	1.98099
GO:0005774	vacuolar membrane	1	382	12	16848	0.253316	0.580723	3.67539	1.98099
GO:0016234	inclusion body	1	382	12	16848	0.253316	0.580723	3.67539	1.98099
GO:0002199	zona pellucida receptor complex	1	382	12	16848	0.253316	0.580723	3.67539	1.98099
GO:0031594	neuromuscular junction	2	382	42	16848	0.256064	0.580723	2.10022	1.96543
GO:0015935	small ribosomal subunit	2	382	42	16848	0.256064	0.580723	2.10022	1.96543
GO:0043234	protein complex	10	382	340	16848	0.25627	0.580723	1.2972	1.96426
GO:0005902	microvillus	2	382	43	16848	0.264322	0.584783	2.05138	1.91963
GO:0005840	ribosome	9	382	305	16848	0.267947	0.584783	1.30145	1.89998
GO:0042101	T cell receptor complex	1	382	13	16848	0.2699	0.584783	3.39267	1.8895
GO:0030673	axolemma	1	382	13	16848	0.2699	0.584783	3.39267	1.8895
GO:0001533	cornified envelope	1	382	13	16848	0.2699	0.584783	3.39267	1.8895
GO:0016529	sarcoplasmic reticulum	2	382	44	16848	0.272581	0.585456	2.00476	1.87524
GO:0010008	endosome membrane	6	382	193	16848	0.28349	0.598902	1.37113	1.81863
GO:0034362	low-density lipoprotein particle	1	382	14	16848	0.286115	0.598902	3.15034	1.80533
GO:0080008	Cul4-RING ubiquitin ligase complex	1	382	14	16848	0.286115	0.598902	3.15034	1.80533
GO:0043231	intracellular membrane-bounded organelle	14	382	515	16848	0.293739	0.609693	1.19896	1.76739
GO:0005859	muscle myosin complex	1	382	15	16848	0.301969	0.611364	2.94031	1.72753
GO:0060076	excitatory synapse	1	382	15	16848	0.301969	0.611364	2.94031	1.72753
GO:0030665	clathrin-coated vesicle membrane	1	382	15	16848	0.301969	0.611364	2.94031	1.72753
GO:0001725	stress fiber	2	382	48	16848	0.30553	0.613544	1.8377	1.71061
GO:0022625	cytosolic large ribosomal subunit	4	382	125	16848	0.322859	0.639145	1.41135	1.63102
GO:0008021	synaptic vesicle	3	382	87	16848	0.323454	0.639145	1.52085	1.62837
GO:0034704	calcium channel complex	1	382	17	16848	0.332626	0.641864	2.59439	1.58803
GO:0005762	mitochondrial large ribosomal subunit	1	382	17	16848	0.332626	0.641864	2.59439	1.58803
GO:0005666	DNA-directed RNA polymerase III complex	1	382	17	16848	0.332626	0.641864	2.59439	1.58803
GO:0030133	transport vesicle	2	382	52	16848	0.338176	0.647516	1.69634	1.56415
GO:0005788	endoplasmic reticulum lumen	5	382	168	16848	0.340801	0.647521	1.31264	1.553
GO:0031410	cytoplasmic vesicle	12	382	457	16848	0.35257	0.66477	1.15811	1.50402
GO:0005922	connexon complex	1	382	20	16848	0.376099	0.702502	2.20524	1.41081
GO:0016459	myosin complex	2	382	57	16848	0.37827	0.702502	1.54753	1.40251
GO:0019897	extrinsic component of plasma membrane	1	382	21	16848	0.38995	0.718788	2.10022	1.35864
GO:0030057	desmosome	1	382	22	16848	0.403493	0.732814	2.00476	1.30939
GO:0001917	photoreceptor inner segment	1	382	22	16848	0.403493	0.732814	2.00476	1.30939
GO:0045095	keratin filament	2	382	61	16848	0.409588	0.738454	1.44606	1.28776
GO:0016235	aggresome	1	382	23	16848	0.416734	0.744967	1.9176	1.2628
GO:0016020	membrane	168	382	7249	16848	0.423584	0.744967	1.02215	1.23928
GO:0072686	mitotic spindle	1	382	24	16848	0.42968	0.744967	1.8377	1.21867
GO:0030131	clathrin adaptor complex	1	382	24	16848	0.42968	0.744967	1.8377	1.21867
GO:0030496	midbody	3	382	105	16848	0.431297	0.744967	1.26013	1.21325
GO:0005923	tight junction	3	382	105	16848	0.431297	0.744967	1.26013	1.21325
GO:0072372	primary cilium	1	382	26	16848	0.454715	0.779584	1.69634	1.13697
GO:0005680	anaphase-promoting complex	1	382	27	16848	0.466816	0.779584	1.63351	1.09907
GO:0043202	lysosomal lumen	2	382	70	16848	0.476974	0.779584	1.26013	1.06802
GO:0000159	protein phosphatase type 2A complex	1	382	28	16848	0.478648	0.779584	1.57517	1.06296
GO:0030315	T-tubule	1	382	28	16848	0.478648	0.779584	1.57517	1.06296
GO:0005764	lysosome	7	382	289	16848	0.486192	0.779584	1.06828	1.0404
GO:0043235	receptor complex	1	382	29	16848	0.490217	0.779584	1.52085	1.02851
GO:0005921	gap junction	1	382	30	16848	0.501529	0.779584	1.47016	0.995596
GO:0033116	endoplasmic reticulum-Golgi intermediate compartment membrane	1	382	30	16848	0.501529	0.779584	1.47016	0.995596
GO:0042383	sarcolemma	2	382	75	16848	0.512311	0.779584	1.17613	0.964908
GO:0043005	neuron projection	5	382	208	16848	0.512447	0.779584	1.06021	0.964525
GO:0030863	cortical cytoskeleton	1	382	31	16848	0.512589	0.779584	1.42273	0.964127
GO:0001772	immunological synapse	1	382	31	16848	0.512589	0.779584	1.42273	0.964127
GO:0009925	basal plasma membrane	1	382	31	16848	0.512589	0.779584	1.42273	0.964127
GO:0005891	voltage-gated calcium channel complex	1	382	32	16848	0.523402	0.779584	1.37827	0.934008
GO:0000794	condensed nuclear chromosome	1	382	32	16848	0.523402	0.779584	1.37827	0.934008
GO:0045335	phagocytic vesicle	1	382	32	16848	0.523402	0.779584	1.37827	0.934008
GO:0019005	SCF ubiquitin ligase complex	1	382	32	16848	0.523402	0.779584	1.37827	0.934008
GO:0000228	nuclear chromosome	1	382	32	16848	0.523402	0.779584	1.37827	0.934008
GO:0000786	nucleosome	2	382	77	16848	0.525995	0.779584	1.14558	0.926879
GO:0005882	intermediate filament	3	382	122	16848	0.526823	0.779584	1.08454	0.92461
GO:0005856	cytoskeleton	25	382	1103	16848	0.53066	0.779584	0.999653	0.914141
GO:0005635	nuclear envelope	3	382	123	16848	0.532163	0.779584	1.07572	0.91006
GO:0005911	cell-cell junction	3	382	123	16848	0.532163	0.779584	1.07572	0.91006
GO:0030659	cytoplasmic vesicle membrane	3	382	123	16848	0.532163	0.779584	1.07572	0.91006
GO:0043198	dendritic shaft	1	382	33	16848	0.533976	0.779584	1.33651	0.905154
GO:0043197	dendritic spine	2	382	79	16848	0.539415	0.779584	1.11657	0.890534
GO:0015630	microtubule cytoskeleton	3	382	125	16848	0.542739	0.779584	1.05851	0.881669
GO:0031252	cell leading edge	1	382	34	16848	0.544314	0.779584	1.2972	0.87749
GO:0031901	early endosome membrane	2	382	80	16848	0.546024	0.779584	1.10262	0.872963
GO:0001750	photoreceptor outer segment	1	382	35	16848	0.554422	0.780257	1.26013	0.850944
GO:0071944	cell periphery	1	382	35	16848	0.554422	0.780257	1.26013	0.850944
GO:0016605	PML body	2	382	82	16848	0.559042	0.780257	1.07572	0.838972
GO:0030054	cell junction	14	382	627	16848	0.56068	0.780257	0.984794	0.83475
GO:0014704	intercalated disc	1	382	36	16848	0.564305	0.780257	1.22513	0.825452
GO:0031902	late endosome membrane	2	382	83	16848	0.565449	0.780257	1.06276	0.822531
GO:0016363	nuclear matrix	2	382	85	16848	0.57806	0.788844	1.03776	0.790709
GO:0000777	condensed chromosome kinetochore	2	382	85	16848	0.57806	0.788844	1.03776	0.790709
GO:0042645	mitochondrial nucleoid	1	382	39	16848	0.592656	0.797892	1.13089	0.754733
GO:0008180	COP9 signalosome	1	382	39	16848	0.592656	0.797892	1.13089	0.754733
GO:0005876	spindle microtubule	1	382	40	16848	0.601689	0.797892	1.10262	0.732909
GO:0016604	nuclear body	1	382	40	16848	0.601689	0.797892	1.10262	0.732909
GO:0030425	dendrite	5	382	231	16848	0.602439	0.797892	0.954647	0.731113
GO:0030529	ribonucleoprotein complex	10	382	463	16848	0.604072	0.797892	0.952586	0.727207
GO:0032154	cleavage furrow	1	382	42	16848	0.619158	0.810332	1.05011	0.691621
GO:0005770	late endosome	2	382	92	16848	0.620052	0.810332	0.958798	0.68954
GO:0000790	nuclear chromatin	2	382	93	16848	0.625778	0.813512	0.948488	0.676277
GO:0001726	ruffle	2	382	94	16848	0.631437	0.816571	0.938398	0.663289
GO:0005768	endosome	10	382	476	16848	0.637156	0.817289	0.92657	0.650282
GO:0016023	cytoplasmic membrane-bounded vesicle	3	382	145	16848	0.640311	0.817289	0.912511	0.643155
GO:0005765	lysosomal membrane	5	382	242	16848	0.641919	0.817289	0.911254	0.639536
GO:0030672	synaptic vesicle membrane	1	382	48	16848	0.667089	0.842128	0.918848	0.584049
GO:0005737	cytoplasm	126	382	5787	16848	0.668247	0.842128	0.960289	0.581546
GO:0030670	phagocytic vesicle membrane	1	382	50	16848	0.681682	0.854698	0.882094	0.552828
GO:0005819	spindle	3	382	158	16848	0.695313	0.861996	0.837431	0.524266
GO:0005881	cytoplasmic microtubule	1	382	52	16848	0.695635	0.861996	0.848168	0.523598
GO:0014069	postsynaptic density	2	382	108	16848	0.703702	0.861996	0.816754	0.506964
GO:0005622	intracellular	23	382	1121	16848	0.707017	0.861996	0.904914	0.500184
GO:0000932	cytoplasmic mRNA processing body	1	382	54	16848	0.708974	0.861996	0.816754	0.496196
GO:0031965	nuclear membrane	3	382	162	16848	0.710888	0.861996	0.816754	0.492306
GO:0000776	kinetochore	2	382	110	16848	0.712996	0.861996	0.801904	0.488034
GO:0005912	adherens junction	1	382	55	16848	0.715422	0.861996	0.801904	0.483134
GO:0005802	trans-Golgi network	2	382	113	16848	0.726475	0.868547	0.780614	0.461015
GO:0005793	endoplasmic reticulum-Golgi intermediate compartment	1	382	57	16848	0.727892	0.868547	0.773767	0.458204
GO:0005811	lipid particle	1	382	59	16848	0.739814	0.874326	0.747537	0.434766
GO:0030175	filopodium	1	382	59	16848	0.739814	0.874326	0.747537	0.434766
GO:0015629	actin cytoskeleton	4	382	224	16848	0.745691	0.877074	0.787584	0.423351
GO:0005815	microtubule organizing center	5	382	281	16848	0.76074	0.889793	0.784781	0.394525
GO:0031966	mitochondrial membrane	2	382	122	16848	0.763709	0.889793	0.723028	0.388905
GO:0055037	recycling endosome	1	382	66	16848	0.777566	0.898505	0.668253	0.362963
GO:0045211	postsynaptic membrane	3	382	184	16848	0.785649	0.898505	0.719099	0.348043
GO:0031225	anchored component of membrane	2	382	128	16848	0.786005	0.898505	0.689136	0.34739
GO:0008076	voltage-gated potassium channel complex	1	382	68	16848	0.787307	0.898505	0.648599	0.345002
GO:0032587	ruffle membrane	1	382	69	16848	0.792016	0.898505	0.639199	0.336399
GO:0000775	chromosome, centromeric region	2	382	130	16848	0.793012	0.898505	0.678534	0.334585
GO:0005925	focal adhesion	2	382	132	16848	0.799816	0.902075	0.668253	0.322261
GO:0005814	centriole	1	382	75	16848	0.818153	0.918563	0.588063	0.289558
GO:0045121	membrane raft	2	382	139	16848	0.82208	0.918795	0.6346	0.28265
GO:0070469	respiratory chain	1	382	77	16848	0.826112	0.919143	0.572788	0.275591
GO:0005667	transcription factor complex	3	382	202	16848	0.83417	0.923946	0.65502	0.261587
GO:0070062	extracellular vesicular exosome	1	382	84	16848	0.851318	0.934699	0.525056	0.23223
GO:0045202	synapse	6	382	377	16848	0.851447	0.934699	0.701932	0.232012
GO:0012505	endomembrane system	1	382	90	16848	0.869988	0.950827	0.490052	0.200933
GO:0005769	early endosome	2	382	159	16848	0.873878	0.950871	0.554776	0.194497
GO:0042470	melanosome	1	382	97	16848	0.888821	0.962889	0.454688	0.170036
GO:0030018	Z disc	1	382	100	16848	0.89603	0.966461	0.441047	0.158381
GO:0005759	mitochondrial matrix	3	382	239	16848	0.904805	0.971682	0.553616	0.144321
GO:0005813	centrosome	5	382	376	16848	0.924289	0.981802	0.586499	0.113584
GO:0030424	axon	2	382	189	16848	0.925955	0.981802	0.466717	0.110986
GO:0031090	organelle membrane	1	382	116	16848	0.927272	0.981802	0.380213	0.108935
GO:0005794	Golgi apparatus	17	382	1054	16848	0.935834	0.981802	0.711366	0.0956752
GO:0005938	cell cortex	1	382	122	16848	0.936388	0.981802	0.361514	0.0948211
GO:0000139	Golgi membrane	7	382	509	16848	0.938078	0.981802	0.606548	0.0922202
GO:0005694	chromosome	4	382	337	16848	0.944111	0.983947	0.523498	0.0829715
GO:0030027	lamellipodium	1	382	132	16848	0.949109	0.985	0.334127	0.0753542
GO:0005730	nucleolus	25	382	1571	16848	0.968761	0.989705	0.701857	0.0457869
GO:0005789	endoplasmic reticulum membrane	10	382	758	16848	0.97367	0.989705	0.581856	0.0384946
GO:0005743	mitochondrial inner membrane	4	382	388	16848	0.974028	0.989705	0.454688	0.0379654
GO:0005783	endoplasmic reticulum	17	382	1166	16848	0.975913	0.989705	0.643036	0.0351755
GO:0005829	cytosol	47	382	2767	16848	0.976062	0.989705	0.749158	0.0349559
GO:0005681	spliceosomal complex	1	382	169	16848	0.977684	0.989705	0.260975	0.0325597
GO:0005739	mitochondrion	24	382	1588	16848	0.982237	0.990256	0.66657	0.0258564
GO:0005634	nucleus	84	382	5522	16848	0.999737	0.999997	0.670916	0.000379861
GO:0005654	nucleoplasm	6	382	1088	16848	0.999997	0.999997	0.243225	4.74769e-06

## Sheet: UpGene2GO
QueryID	QuerySymbol	Description	E-Value	SubjectSymbol	Description	GOID	GOTerm	P-Value	Enrichment
SERPINA1	SERPINA1	Alpha-1-antitrypsin transcript variant 1	6e-174	SERPINA1	Alpha-1-antitrypsin null variant	GO:0005783	endoplasmic reticulum	0.975913	0.643036
SERPINA1	SERPINA1	Alpha-1-antitrypsin transcript variant 1	6e-174	SERPINA1	Alpha-1-antitrypsin null variant	GO:0005615	extracellular space	0.0163207	1.57143
SERPINA1	SERPINA1	Alpha-1-antitrypsin transcript variant 1	6e-174	SERPINA1	Alpha-1-antitrypsin null variant	GO:0031093	platelet alpha granule lumen	0.00821737	4.32399
SERPINA1	SERPINA1	Alpha-1-antitrypsin transcript variant 1	6e-174	SERPINA1	Alpha-1-antitrypsin null variant	GO:0005578	proteinaceous extracellular matrix	0.0695191	1.70828
SERPINA1	SERPINA1	Alpha-1-antitrypsin transcript variant 1	6e-174	SERPINA1	Alpha-1-antitrypsin null variant	GO:0005576	extracellular region	2.18497e-06	1.85998
VSTM1	VSTM1	V-set and transmembrane domain containing 1	2e-25	VSTM1	V-set and transmembrane domain containing 1 isoform a	GO:0016020	membrane	0.423584	1.02215
VSTM1	VSTM1	V-set and transmembrane domain containing 1	2e-25	VSTM1	V-set and transmembrane domain containing 1 isoform a	GO:0005576	extracellular region	2.18497e-06	1.85998
VSTM1	VSTM1	V-set and transmembrane domain containing 1	2e-25	VSTM1	V-set and transmembrane domain containing 1 isoform a	GO:0016021	integral component of membrane	0.0884258	1.15077
VSTM1	VSTM1	V-set and transmembrane domain containing 1	2e-25	VSTM1	V-set and transmembrane domain containing 1 isoform a	GO:0005615	extracellular space	0.0163207	1.57143
GK	GK	glycerol kinase	0	GK	cDNA FLJ55429, highly similar to Glycerol kinase (EC 2.7.1.30)	GO:0005741	mitochondrial outer membrane	0.0825021	2.05138
GK	GK	glycerol kinase	0	GK	cDNA FLJ55429, highly similar to Glycerol kinase (EC 2.7.1.30)	GO:0005829	cytosol	0.976062	0.749158
GK	GK	glycerol kinase	0	GK	cDNA FLJ55429, highly similar to Glycerol kinase (EC 2.7.1.30)	GO:0005739	mitochondrion	0.982237	0.66657
GK	GK	glycerol kinase	0	GK	cDNA FLJ55429, highly similar to Glycerol kinase (EC 2.7.1.30)	GO:0005737	cytoplasm	0.668247	0.960289
GK	GK	glycerol kinase	0	GK	cDNA FLJ55429, highly similar to Glycerol kinase (EC 2.7.1.30)	GO:0016020	membrane	0.423584	1.02215
SST	SST	Somatostatin	2e-61	SST	Somatostatin	GO:0005576	extracellular region	2.18497e-06	1.85998
SST	SST	Somatostatin	2e-61	SST	Somatostatin	GO:0005615	extracellular space	0.0163207	1.57143
SST	SST	Somatostatin	2e-61	SST	Somatostatin	GO:0043025	neuronal cell body	0.115576	1.62681
TMEM27	TMEM27	transmembrane protein 27	2e-72	TMEM27	Collectrin	GO:0016020	membrane	0.423584	1.02215
TMEM27	TMEM27	transmembrane protein 27	2e-72	TMEM27	Collectrin	GO:0016021	integral component of membrane	0.0884258	1.15077
CSTB	CSTB	Cystatin-B	5e-37	CSTB	Cystatin-B	GO:0005622	intracellular	0.707017	0.904914
CSTB	CSTB	Cystatin-B	5e-37	CSTB	Cystatin-B	GO:0005737	cytoplasm	0.668247	0.960289
CSTB	CSTB	Cystatin-B	5e-37	CSTB	Cystatin-B	GO:0005730	nucleolus	0.968761	0.701857
CSTB	CSTB	Cystatin-B	5e-37	CSTB	Cystatin-B	GO:0005634	nucleus	0.999737	0.670916
SYBU	SYBU	syntabulin (syntaxin-interacting)	0	SYBU	Syntabulin	GO:0005737	cytoplasm	0.668247	0.960289
SYBU	SYBU	syntabulin (syntaxin-interacting)	0	SYBU	Syntabulin	GO:0005794	Golgi apparatus	0.935834	0.711366
SYBU	SYBU	syntabulin (syntaxin-interacting)	0	SYBU	Syntabulin	GO:0000139	Golgi membrane	0.938078	0.606548
SYBU	SYBU	syntabulin (syntaxin-interacting)	0	SYBU	Syntabulin	GO:0016020	membrane	0.423584	1.02215
SYBU	SYBU	syntabulin (syntaxin-interacting)	0	SYBU	Syntabulin	GO:0016023	cytoplasmic membrane-bounded vesicle	0.640311	0.912511
SYBU	SYBU	syntabulin (syntaxin-interacting)	0	SYBU	Syntabulin	GO:0016021	integral component of membrane	0.0884258	1.15077
SYBU	SYBU	syntabulin (syntaxin-interacting)	0	SYBU	Syntabulin	GO:0031410	cytoplasmic vesicle	0.35257	1.15811
SYBU	SYBU	syntabulin (syntaxin-interacting)	0	SYBU	Syntabulin	GO:0005856	cytoskeleton	0.53066	0.999653
LOC101111166	LOC101111166	carbonyl reductase family member 4-like	2e-96	CBR4	Carbonyl reductase family member 4	GO:0005739	mitochondrion	0.982237	0.66657
LOC101111166	LOC101111166	carbonyl reductase family member 4-like	2e-96	CBR4	Carbonyl reductase family member 4	GO:0005759	mitochondrial matrix	0.904805	0.553616
LOC101104199	LOC101104199	60S ribosomal protein L22-like 1-like	3e-56	RPL22L1	60S ribosomal protein L22-like 1	GO:0005622	intracellular	0.707017	0.904914
LOC101104199	LOC101104199	60S ribosomal protein L22-like 1-like	3e-56	RPL22L1	60S ribosomal protein L22-like 1	GO:0030529	ribonucleoprotein complex	0.604072	0.952586
LOC101104199	LOC101104199	60S ribosomal protein L22-like 1-like	3e-56	RPL22L1	60S ribosomal protein L22-like 1	GO:0005840	ribosome	0.267947	1.30145
SELPLG	SELPLG	selectin P ligand	5e-49	SELPLG	cDNA FLJ50962, highly similar to P-selectin glycoprotein ligand 1	GO:0005886	plasma membrane	0.240842	1.08677
SELPLG	SELPLG	selectin P ligand	5e-49	SELPLG	cDNA FLJ50962, highly similar to P-selectin glycoprotein ligand 1	GO:0016020	membrane	0.423584	1.02215
SELPLG	SELPLG	selectin P ligand	5e-49	SELPLG	cDNA FLJ50962, highly similar to P-selectin glycoprotein ligand 1	GO:0005887	integral component of plasma membrane	0.000119516	1.90142
SELPLG	SELPLG	selectin P ligand	5e-49	SELPLG	cDNA FLJ50962, highly similar to P-selectin glycoprotein ligand 1	GO:0016021	integral component of membrane	0.0884258	1.15077
S100A2	S100A2	S100 calcium binding protein A2	5e-46	S100A2	Protein S100-A2	GO:0005575	cellular_component	0.197759	1.27731
LILRA6	LILRA6	leukocyte immunoglobulin-like receptor, subfamily A (with TM domain), member 6	2e-27	LILRB3	Leukocyte immunoglobulin-like receptor subfamily B member 3	GO:0005886	plasma membrane	0.240842	1.08677
LILRA6	LILRA6	leukocyte immunoglobulin-like receptor, subfamily A (with TM domain), member 6	2e-27	LILRB3	Leukocyte immunoglobulin-like receptor subfamily B member 3	GO:0016020	membrane	0.423584	1.02215
LILRA6	LILRA6	leukocyte immunoglobulin-like receptor, subfamily A (with TM domain), member 6	2e-27	LILRB3	Leukocyte immunoglobulin-like receptor subfamily B member 3	GO:0005887	integral component of plasma membrane	0.000119516	1.90142
LILRA6	LILRA6	leukocyte immunoglobulin-like receptor, subfamily A (with TM domain), member 6	2e-27	LILRB3	Leukocyte immunoglobulin-like receptor subfamily B member 3	GO:0016021	integral component of membrane	0.0884258	1.15077
RSPH4A	RSPH4A	radial spoke head 4 homolog A (Chlamydomonas)	0	RSPH4A	Radial spoke head protein 4 homolog A	GO:0005929	cilium	0.000434668	3.05676
RSPH4A	RSPH4A	radial spoke head 4 homolog A (Chlamydomonas)	0	RSPH4A	Radial spoke head protein 4 homolog A	GO:0005737	cytoplasm	0.668247	0.960289
RSPH4A	RSPH4A	radial spoke head 4 homolog A (Chlamydomonas)	0	RSPH4A	Radial spoke head protein 4 homolog A	GO:0031514	motile cilium	0.00389328	5.25056
RSPH4A	RSPH4A	radial spoke head 4 homolog A (Chlamydomonas)	0	RSPH4A	Radial spoke head protein 4 homolog A	GO:0005930	axoneme	2.70127e-05	6.50725
RSPH4A	RSPH4A	radial spoke head 4 homolog A (Chlamydomonas)	0	RSPH4A	Radial spoke head protein 4 homolog A	GO:0005730	nucleolus	0.968761	0.701857
RSPH4A	RSPH4A	radial spoke head 4 homolog A (Chlamydomonas)	0	RSPH4A	Radial spoke head protein 4 homolog A	GO:0005634	nucleus	0.999737	0.670916
RSPH4A	RSPH4A	radial spoke head 4 homolog A (Chlamydomonas)	0	RSPH4A	Radial spoke head protein 4 homolog A	GO:0042995	cell projection	0.0195508	1.69323
RSPH4A	RSPH4A	radial spoke head 4 homolog A (Chlamydomonas)	0	RSPH4A	Radial spoke head protein 4 homolog A	GO:0005856	cytoskeleton	0.53066	0.999653
RSPH4A	RSPH4A	radial spoke head 4 homolog A (Chlamydomonas)	0	RSPH4A	Radial spoke head protein 4 homolog A	GO:0001534	radial spoke	0.0439594	44.1047
GRN	GRN	granulin	0	GRN	Paragranulin	GO:0005739	mitochondrion	0.982237	0.66657
GRN	GRN	granulin	0	GRN	Paragranulin	GO:0005576	extracellular region	2.18497e-06	1.85998
GRN	GRN	granulin	0	GRN	Paragranulin	GO:0005615	extracellular space	0.0163207	1.57143
[truncated: 1,552 more rows]

## Sheet: UpGO2Gene
GOID	GOTerm	QueryID	Symbol	Description	P-Value	FDR	Enrichment
[truncated: 1,609 more rows]
