# Supplementary material for: Co-expression analysis and identification of fecundity-related long non-coding RNAs in sheep ovaries
Source: Sci Rep. 2016 Dec 16;6:39398. doi: 10.1038/srep39398 (PMC5159859; doi:10.1038/srep39398)
Supplement: Supplementary Table S8 [file srep39398-s8.xls]

## Sheet: DownGO_Result
GOID	GOTerm	DifGene	AllDifGene	GeneInGOID	AllGene	P-Value	FDR	Enrichment	(-log2P)
GO:0005184	neuropeptide hormone activity	5	491	17	15488	0.000476959	0.108936	9.27758	11.0338
GO:0005179	hormone activity	11	491	96	15488	0.00050978	0.108936	3.61439	10.9378
GO:0004364	glutathione transferase activity	6	491	29	15488	0.000654266	0.108936	6.5263	10.5778
GO:0005102	receptor binding	23	491	326	15488	0.00071905	0.108936	2.22548	10.4416
GO:0043565	sequence-specific DNA binding	31	491	522	15488	0.00150104	0.181926	1.87329	9.37982
GO:0015301	anion:anion antiporter activity	4	491	14	15488	0.00196198	0.185522	9.01251	8.99348
GO:0047023	androsterone dehydrogenase activity	3	491	6	15488	0.00214299	0.185522	15.7719	8.86616
GO:0001077	RNA polymerase II core promoter proximal region sequence-specific DNA binding transcription factor activity involved in positive regulation of transcription	8	491	69	15488	0.00264427	0.200304	3.65725	8.56291
GO:0003705	RNA polymerase II distal enhancer sequence-specific DNA binding transcription factor activity	8	491	75	15488	0.00420964	0.272272	3.36467	7.89209
GO:0008271	secondary active sulfate transmembrane transporter activity	3	491	9	15488	0.00523485	0.272272	10.5146	7.57764
GO:0003700	sequence-specific DNA binding transcription factor activity	44	491	896	15488	0.0060301	0.272272	1.54903	7.3736
GO:0005125	cytokine activity	14	491	197	15488	0.0065475	0.272272	2.24169	7.25484
GO:0001758	retinal dehydrogenase activity	3	491	10	15488	0.0066496	0.272272	9.46314	7.23252
GO:0008239	dipeptidyl-peptidase activity	3	491	10	15488	0.0066496	0.272272	9.46314	7.23252
GO:0004860	protein kinase inhibitor activity	5	491	34	15488	0.00673941	0.272272	4.63879	7.21316
GO:0017017	MAP kinase tyrosine/serine/threonine phosphatase activity	3	491	12	15488	0.0101016	0.294312	7.88595	6.62927
GO:0008514	organic anion transmembrane transporter activity	3	491	12	15488	0.0101016	0.294312	7.88595	6.62927
GO:0015116	sulfate transmembrane transporter activity	3	491	12	15488	0.0101016	0.294312	7.88595	6.62927
GO:0019825	oxygen binding	5	491	38	15488	0.0101782	0.294312	4.1505	6.61838
GO:0005126	cytokine receptor binding	4	491	25	15488	0.0116212	0.294312	5.04701	6.4271
GO:0035410	dihydrotestosterone 17-beta-dehydrogenase activity	2	491	4	15488	0.0131129	0.294312	15.7719	6.25287
GO:0036131	prostaglandin D2 11-ketoreductase activity	2	491	4	15488	0.0131129	0.294312	15.7719	6.25287
GO:0070576	vitamin D 24-hydroxylase activity	2	491	4	15488	0.0131129	0.294312	15.7719	6.25287
GO:0045703	ketoreductase activity	2	491	4	15488	0.0131129	0.294312	15.7719	6.25287
GO:0051431	corticotropin-releasing hormone receptor 2 binding	2	491	4	15488	0.0131129	0.294312	15.7719	6.25287
GO:0047017	prostaglandin-F synthase activity	2	491	4	15488	0.0131129	0.294312	15.7719	6.25287
GO:0047020	15-hydroxyprostaglandin-D dehydrogenase (NADP+) activity	2	491	4	15488	0.0131129	0.294312	15.7719	6.25287
GO:0008083	growth factor activity	11	491	154	15488	0.0142014	0.301288	2.25313	6.13782
GO:0010181	FMN binding	3	491	14	15488	0.0144181	0.301288	6.75938	6.11598
GO:0030246	carbohydrate binding	11	491	157	15488	0.0160326	0.305768	2.21007	5.96285
GO:0005452	inorganic anion exchanger activity	3	491	15	15488	0.0169093	0.305768	6.30876	5.88604
GO:0045550	geranylgeranyl reductase activity	2	491	5	15488	0.0179838	0.305768	12.6175	5.79716
GO:0036094	small molecule binding	2	491	5	15488	0.0179838	0.305768	12.6175	5.79716
GO:0047787	delta4-3-oxosteroid 5beta-reductase activity	2	491	5	15488	0.0179838	0.305768	12.6175	5.79716
GO:0015106	bicarbonate transmembrane transporter activity	2	491	5	15488	0.0179838	0.305768	12.6175	5.79716
GO:0015171	amino acid transmembrane transporter activity	4	491	29	15488	0.0181644	0.305768	4.35087	5.78274
GO:0016655	oxidoreductase activity, acting on NAD(P)H, quinone or similar compound as acceptor	3	491	17	15488	0.0225667	0.352487	5.56655	5.46966
GO:0004033	aldo-keto reductase (NADP) activity	3	491	17	15488	0.0225667	0.352487	5.56655	5.46966
GO:0042806	fucose binding	2	491	6	15488	0.023491	0.352487	10.5146	5.41175
GO:0004958	prostaglandin F receptor activity	2	491	6	15488	0.023491	0.352487	10.5146	5.41175
GO:0020037	heme binding	10	491	146	15488	0.0238481	0.352487	2.16053	5.38998
GO:0008035	high-density lipoprotein particle binding	2	491	7	15488	0.0295904	0.357003	9.01251	5.07873
GO:0008020	G-protein coupled photoreceptor activity	2	491	7	15488	0.0295904	0.357003	9.01251	5.07873
GO:0047045	testosterone 17-beta-dehydrogenase (NADP+) activity	2	491	7	15488	0.0295904	0.357003	9.01251	5.07873
GO:0008179	adenylate cyclase binding	2	491	7	15488	0.0295904	0.357003	9.01251	5.07873
GO:0008201	heparin binding	9	491	132	15488	0.0316755	0.357003	2.15071	4.98049
GO:0005319	lipid transporter activity	3	491	20	15488	0.0327424	0.357003	4.73157	4.93269
GO:0004864	protein phosphatase inhibitor activity	4	491	36	15488	0.0342556	0.357003	3.50487	4.86752
GO:0005198	structural molecule activity	13	491	225	15488	0.0354136	0.357003	1.82253	4.81955
GO:0045155	electron transporter, transferring electrons from CoQH2-cytochrome c reductase complex and cytochrome c oxidase complex activity	2	491	8	15488	0.0362403	0.357003	7.88595	4.78626
GO:0004887	thyroid hormone receptor activity	2	491	8	15488	0.0362403	0.357003	7.88595	4.78626
GO:0047035	testosterone dehydrogenase (NAD+) activity	2	491	8	15488	0.0362403	0.357003	7.88595	4.78626
GO:0018636	phenanthrene 9,10-monooxygenase activity	2	491	9	15488	0.0434007	0.357003	7.00973	4.52614
GO:0047086	ketosteroid monooxygenase activity	2	491	9	15488	0.0434007	0.357003	7.00973	4.52614
GO:0008420	CTD phosphatase activity	2	491	10	15488	0.0510339	0.357003	6.30876	4.2924
GO:0005344	oxygen transporter activity	2	491	10	15488	0.0510339	0.357003	6.30876	4.2924
GO:0047115	trans-1,2-dihydrobenzene-1,2-diol dehydrogenase activity	2	491	10	15488	0.0510339	0.357003	6.30876	4.2924
GO:0047718	indanol dehydrogenase activity	2	491	10	15488	0.0510339	0.357003	6.30876	4.2924
GO:0008289	lipid binding	14	491	264	15488	0.05251	0.357003	1.67278	4.25126
GO:0003690	double-stranded DNA binding	7	491	102	15488	0.0525107	0.357003	2.16477	4.25125
GO:0015297	antiporter activity	4	491	42	15488	0.0529806	0.357003	3.00417	4.23839
GO:0008138	protein tyrosine/serine/threonine phosphatase activity	4	491	43	15488	0.0565456	0.357003	2.93431	4.14444
GO:0015175	neutral amino acid transmembrane transporter activity	2	491	11	15488	0.0591038	0.357003	5.73523	4.08061
GO:0005506	iron ion binding	10	491	173	15488	0.0591527	0.357003	1.82334	4.07941
GO:0005244	voltage-gated ion channel activity	9	491	150	15488	0.0594433	0.357003	1.89263	4.07234
GO:0034190	apolipoprotein receptor binding	1	491	1	15488	0.0606272	0.357003	31.5438	4.04389
GO:0050512	lactosylceramide 4-alpha-galactosyltransferase activity	1	491	1	15488	0.0606272	0.357003	31.5438	4.04389
GO:0070260	5'-tyrosyl-DNA phosphodiesterase activity	1	491	1	15488	0.0606272	0.357003	31.5438	4.04389
GO:0017188	aspartate N-acetyltransferase activity	1	491	1	15488	0.0606272	0.357003	31.5438	4.04389
GO:0017045	corticotropin-releasing hormone activity	1	491	1	15488	0.0606272	0.357003	31.5438	4.04389
GO:0036317	tyrosyl-RNA phosphodiesterase activity	1	491	1	15488	0.0606272	0.357003	31.5438	4.04389
GO:0046789	host cell surface receptor binding	1	491	1	15488	0.0606272	0.357003	31.5438	4.04389
GO:0047536	2-aminoadipate transaminase activity	1	491	1	15488	0.0606272	0.357003	31.5438	4.04389
GO:0072320	volume-sensitive chloride channel activity	1	491	1	15488	0.0606272	0.357003	31.5438	4.04389
GO:0033871	[heparan sulfate]-glucosamine 3-sulfotransferase 2 activity	1	491	1	15488	0.0606272	0.357003	31.5438	4.04389
GO:0047394	glycerophosphoinositol inositolphosphodiesterase activity	1	491	1	15488	0.0606272	0.357003	31.5438	4.04389
GO:0005124	scavenger receptor binding	1	491	1	15488	0.0606272	0.357003	31.5438	4.04389
GO:0016165	linoleate 13S-lipoxygenase activity	1	491	1	15488	0.0606272	0.357003	31.5438	4.04389
GO:0016711	flavonoid 3'-monooxygenase activity	1	491	1	15488	0.0606272	0.357003	31.5438	4.04389
GO:0001760	aminocarboxymuconate-semialdehyde decarboxylase activity	1	491	1	15488	0.0606272	0.357003	31.5438	4.04389
GO:0005169	neurotrophin TRKB receptor binding	1	491	1	15488	0.0606272	0.357003	31.5438	4.04389
GO:0035758	chemokine (C-C motif) ligand 21 binding	1	491	1	15488	0.0606272	0.357003	31.5438	4.04389
GO:0035757	chemokine (C-C motif) ligand 19 binding	1	491	1	15488	0.0606272	0.357003	31.5438	4.04389
GO:0042931	enterobactin transporter activity	1	491	1	15488	0.0606272	0.357003	31.5438	4.04389
GO:0005147	oncostatin-M receptor binding	1	491	1	15488	0.0606272	0.357003	31.5438	4.04389
GO:0031723	CXCR4 chemokine receptor binding	1	491	1	15488	0.0606272	0.357003	31.5438	4.04389
GO:0001587	Gq/11-coupled serotonin receptor activity	1	491	1	15488	0.0606272	0.357003	31.5438	4.04389
GO:0005325	peroxisomal fatty-acyl-CoA transporter activity	1	491	1	15488	0.0606272	0.357003	31.5438	4.04389
GO:0004055	argininosuccinate synthase activity	1	491	1	15488	0.0606272	0.357003	31.5438	4.04389
GO:0004603	phenylethanolamine N-methyltransferase activity	1	491	1	15488	0.0606272	0.357003	31.5438	4.04389
GO:0038121	C-C motif chemokine 21 receptor activity	1	491	1	15488	0.0606272	0.357003	31.5438	4.04389
GO:0047977	hepoxilin-epoxide hydrolase activity	1	491	1	15488	0.0606272	0.357003	31.5438	4.04389
GO:0044729	hemi-methylated DNA-binding	1	491	1	15488	0.0606272	0.357003	31.5438	4.04389
GO:0038117	C-C motif chemokine 19 receptor activity	1	491	1	15488	0.0606272	0.357003	31.5438	4.04389
GO:0047277	globoside alpha-N-acetylgalactosaminyltransferase activity	1	491	1	15488	0.0606272	0.357003	31.5438	4.04389
GO:0004617	phosphoglycerate dehydrogenase activity	1	491	1	15488	0.0606272	0.357003	31.5438	4.04389
GO:0008301	DNA binding, bending	4	491	45	15488	0.0640501	0.357003	2.80389	3.96466
GO:0044212	transcription regulatory region DNA binding	10	491	176	15488	0.0644683	0.357003	1.79226	3.95527
GO:0008236	serine-type peptidase activity	9	491	153	15488	0.0652235	0.357003	1.85552	3.93847
GO:0008509	anion transmembrane transporter activity	2	491	12	15488	0.0675761	0.357003	5.2573	3.88734
GO:0005230	extracellular ligand-gated ion channel activity	4	491	46	15488	0.0679875	0.357003	2.74294	3.87859
GO:0008395	steroid hydroxylase activity	2	491	13	15488	0.0764183	0.357003	4.85289	3.70994
GO:0004032	alditol:NADP+ 1-oxidoreductase activity	2	491	13	15488	0.0764183	0.357003	4.85289	3.70994
GO:0004622	lysophospholipase activity	2	491	13	15488	0.0764183	0.357003	4.85289	3.70994
GO:0004620	phospholipase activity	2	491	13	15488	0.0764183	0.357003	4.85289	3.70994
GO:0005215	transporter activity	14	491	281	15488	0.0767527	0.357003	1.57158	3.70364
GO:0003714	transcription corepressor activity	10	491	183	15488	0.0780255	0.357003	1.7237	3.67991
GO:0008134	transcription factor binding	13	491	258	15488	0.0802743	0.357003	1.58942	3.63892
GO:0019841	retinol binding	2	491	14	15488	0.0855995	0.357003	4.50626	3.54625
GO:0015464	acetylcholine receptor activity	2	491	14	15488	0.0855995	0.357003	4.50626	3.54625
GO:0047498	calcium-dependent phospholipase A2 activity	2	491	14	15488	0.0855995	0.357003	4.50626	3.54625
GO:0016404	15-hydroxyprostaglandin dehydrogenase (NAD+) activity	2	491	14	15488	0.0855995	0.357003	4.50626	3.54625
GO:0031493	nucleosomal histone binding	1	491	2	15488	0.0895454	0.357003	15.7719	3.48124
GO:0031386	protein tag	1	491	2	15488	0.0895454	0.357003	15.7719	3.48124
GO:0004508	steroid 17-alpha-monooxygenase activity	1	491	2	15488	0.0895454	0.357003	15.7719	3.48124
GO:0047442	17-alpha-hydroxyprogesterone aldolase activity	1	491	2	15488	0.0895454	0.357003	15.7719	3.48124
GO:0051990	(R)-2-hydroxyglutarate dehydrogenase activity	1	491	2	15488	0.0895454	0.357003	15.7719	3.48124
GO:0005052	peroxisome matrix targeting signal-1 binding	1	491	2	15488	0.0895454	0.357003	15.7719	3.48124
GO:0033754	indoleamine 2,3-dioxygenase activity	1	491	2	15488	0.0895454	0.357003	15.7719	3.48124
GO:0005035	death receptor activity	1	491	2	15488	0.0895454	0.357003	15.7719	3.48124
GO:0003964	RNA-directed DNA polymerase activity	1	491	2	15488	0.0895454	0.357003	15.7719	3.48124
GO:0003973	(S)-2-hydroxy-acid oxidase activity	1	491	2	15488	0.0895454	0.357003	15.7719	3.48124
GO:0003884	D-amino-acid oxidase activity	1	491	2	15488	0.0895454	0.357003	15.7719	3.48124
GO:0004904	interferon receptor activity	1	491	2	15488	0.0895454	0.357003	15.7719	3.48124
GO:0005502	11-cis retinal binding	1	491	2	15488	0.0895454	0.357003	15.7719	3.48124
GO:0046922	peptide-O-fucosyltransferase activity	1	491	2	15488	0.0895454	0.357003	15.7719	3.48124
GO:0047196	long-chain-alcohol O-fatty-acyltransferase activity	1	491	2	15488	0.0895454	0.357003	15.7719	3.48124
GO:0052852	very-long-chain-(S)-2-hydroxy-acid oxidase activity	1	491	2	15488	0.0895454	0.357003	15.7719	3.48124
GO:0052853	long-chain-(S)-2-hydroxy-long-chain-acid oxidase activity	1	491	2	15488	0.0895454	0.357003	15.7719	3.48124
GO:0001640	adenylate cyclase inhibiting G-protein coupled glutamate receptor activity	1	491	2	15488	0.0895454	0.357003	15.7719	3.48124
GO:0052854	medium-chain-(S)-2-hydroxy-acid oxidase activity	1	491	2	15488	0.0895454	0.357003	15.7719	3.48124
GO:0070653	high-density lipoprotein particle receptor binding	1	491	2	15488	0.0895454	0.357003	15.7719	3.48124
GO:0001632	leukotriene B4 receptor activity	1	491	2	15488	0.0895454	0.357003	15.7719	3.48124
GO:0016410	N-acyltransferase activity	1	491	2	15488	0.0895454	0.357003	15.7719	3.48124
GO:0052817	very long chain acyl-CoA hydrolase activity	1	491	2	15488	0.0895454	0.357003	15.7719	3.48124
GO:0052816	long-chain acyl-CoA hydrolase activity	1	491	2	15488	0.0895454	0.357003	15.7719	3.48124
GO:0001730	2'-5'-oligoadenylate synthetase activity	1	491	2	15488	0.0895454	0.357003	15.7719	3.48124
GO:0047743	chlordecone reductase activity	1	491	2	15488	0.0895454	0.357003	15.7719	3.48124
GO:0031716	calcitonin receptor binding	1	491	2	15488	0.0895454	0.357003	15.7719	3.48124
GO:0032038	myosin II heavy chain binding	1	491	2	15488	0.0895454	0.357003	15.7719	3.48124
GO:0004560	alpha-L-fucosidase activity	1	491	2	15488	0.0895454	0.357003	15.7719	3.48124
GO:0015143	urate transmembrane transporter activity	1	491	2	15488	0.0895454	0.357003	15.7719	3.48124
GO:0030171	voltage-gated proton channel activity	1	491	2	15488	0.0895454	0.357003	15.7719	3.48124
GO:0047710	bis(5'-adenosyl)-triphosphatase activity	1	491	2	15488	0.0895454	0.357003	15.7719	3.48124
GO:0051120	hepoxilin A3 synthase activity	1	491	2	15488	0.0895454	0.357003	15.7719	3.48124
GO:0047963	glycine N-choloyltransferase activity	1	491	2	15488	0.0895454	0.357003	15.7719	3.48124
GO:0004421	hydroxymethylglutaryl-CoA synthase activity	1	491	2	15488	0.0895454	0.357003	15.7719	3.48124
GO:0004140	dephospho-CoA kinase activity	1	491	2	15488	0.0895454	0.357003	15.7719	3.48124
GO:0071886	1-(4-iodo-2,5-dimethoxyphenyl)propan-2-amine binding	1	491	2	15488	0.0895454	0.357003	15.7719	3.48124
GO:0004727	prenylated protein tyrosine phosphatase activity	1	491	2	15488	0.0895454	0.357003	15.7719	3.48124
GO:0004152	dihydroorotate dehydrogenase activity	1	491	2	15488	0.0895454	0.357003	15.7719	3.48124
GO:0004158	dihydroorotate oxidase activity	1	491	2	15488	0.0895454	0.357003	15.7719	3.48124
GO:0005251	delayed rectifier potassium channel activity	3	491	32	15488	0.0924259	0.364714	2.95723	3.43556
GO:0003785	actin monomer binding	2	491	15	15488	0.0950904	0.364714	4.20584	3.39456
GO:0005523	tropomyosin binding	2	491	15	15488	0.0950904	0.364714	4.20584	3.39456
GO:0071837	HMG box domain binding	2	491	15	15488	0.0950904	0.364714	4.20584	3.39456
GO:0005537	mannose binding	2	491	15	15488	0.0950904	0.364714	4.20584	3.39456
GO:0004993	serotonin receptor activity	2	491	15	15488	0.0950904	0.364714	4.20584	3.39456
GO:0005267	potassium channel activity	5	491	75	15488	0.101288	0.367138	2.10292	3.30347
GO:0030674	protein binding, bridging	4	491	54	15488	0.10373	0.367138	2.33658	3.2691
GO:0004190	aspartic-type endopeptidase activity	4	491	54	15488	0.10373	0.367138	2.33658	3.2691
GO:0008191	metalloendopeptidase inhibitor activity	2	491	16	15488	0.104863	0.367138	3.94297	3.25342
GO:0052689	carboxylic ester hydrolase activity	3	491	34	15488	0.104971	0.367138	2.78328	3.25193
GO:0004889	acetylcholine-activated cation-selective channel activity	2	491	17	15488	0.114891	0.367138	3.71103	3.12166
GO:0050649	testosterone 6-beta-hydroxylase activity	1	491	3	15488	0.117572	0.367138	10.5146	3.08839
GO:0042799	histone methyltransferase activity (H4-K20 specific)	1	491	3	15488	0.117572	0.367138	10.5146	3.08839
GO:0035326	enhancer binding	1	491	3	15488	0.117572	0.367138	10.5146	3.08839
GO:0004999	vasoactive intestinal polypeptide receptor activity	1	491	3	15488	0.117572	0.367138	10.5146	3.08839
GO:0015562	efflux transmembrane transporter activity	1	491	3	15488	0.117572	0.367138	10.5146	3.08839
GO:0003720	telomerase activity	1	491	3	15488	0.117572	0.367138	10.5146	3.08839
GO:0047638	albendazole monooxygenase activity	1	491	3	15488	0.117572	0.367138	10.5146	3.08839
GO:0036122	BMP binding	1	491	3	15488	0.117572	0.367138	10.5146	3.08839
GO:0050591	quinine 3-monooxygenase activity	1	491	3	15488	0.117572	0.367138	10.5146	3.08839
GO:0055106	ubiquitin-protein ligase regulator activity	1	491	3	15488	0.117572	0.367138	10.5146	3.08839
GO:0000268	peroxisome targeting sequence binding	1	491	3	15488	0.117572	0.367138	10.5146	3.08839
GO:0016679	oxidoreductase activity, acting on diphenols and related substances as donors	1	491	3	15488	0.117572	0.367138	10.5146	3.08839
GO:0033780	taurochenodeoxycholate 6alpha-hydroxylase activity	1	491	3	15488	0.117572	0.367138	10.5146	3.08839
GO:0042015	interleukin-20 binding	1	491	3	15488	0.117572	0.367138	10.5146	3.08839
GO:0008238	exopeptidase activity	1	491	3	15488	0.117572	0.367138	10.5146	3.08839
GO:0052815	medium-chain acyl-CoA hydrolase activity	1	491	3	15488	0.117572	0.367138	10.5146	3.08839
GO:0032051	clathrin light chain binding	1	491	3	15488	0.117572	0.367138	10.5146	3.08839
GO:0070699	type II activin receptor binding	1	491	3	15488	0.117572	0.367138	10.5146	3.08839
GO:0004833	tryptophan 2,3-dioxygenase activity	1	491	3	15488	0.117572	0.367138	10.5146	3.08839
GO:0030272	5-formyltetrahydrofolate cyclo-ligase activity	1	491	3	15488	0.117572	0.367138	10.5146	3.08839
GO:0004465	lipoprotein lipase activity	1	491	3	15488	0.117572	0.367138	10.5146	3.08839
GO:0004873	asialoglycoprotein receptor activity	1	491	3	15488	0.117572	0.367138	10.5146	3.08839
GO:0051430	corticotropin-releasing hormone receptor 1 binding	1	491	3	15488	0.117572	0.367138	10.5146	3.08839
GO:0004052	arachidonate 12-lipoxygenase activity	1	491	3	15488	0.117572	0.367138	10.5146	3.08839
GO:0031750	D3 dopamine receptor binding	1	491	3	15488	0.117572	0.367138	10.5146	3.08839
GO:0004332	fructose-bisphosphate aldolase activity	1	491	3	15488	0.117572	0.367138	10.5146	3.08839
GO:0008170	N-methyltransferase activity	1	491	3	15488	0.117572	0.367138	10.5146	3.08839
GO:0004517	nitric-oxide synthase activity	1	491	3	15488	0.117572	0.367138	10.5146	3.08839
GO:0060228	phosphatidylcholine-sterol O-acyltransferase activator activity	1	491	3	15488	0.117572	0.367138	10.5146	3.08839
GO:0015018	galactosylgalactosylxylosylprotein 3-beta-glucuronosyltransferase activity	1	491	3	15488	0.117572	0.367138	10.5146	3.08839
GO:0050661	NADP binding	3	491	36	15488	0.118139	0.367138	2.62865	3.08145
GO:0070412	R-SMAD binding	2	491	18	15488	0.125149	0.386941	3.50487	2.99828
GO:0005234	extracellular-glutamate-gated ion channel activity	2	491	19	15488	0.135614	0.406058	3.3204	2.88242
GO:0004879	ligand-activated sequence-specific DNA binding RNA polymerase II transcription factor activity	3	491	39	15488	0.138946	0.406058	2.42645	2.8474
GO:0030229	very-low-density lipoprotein particle receptor activity	1	491	4	15488	0.144734	0.406058	7.88595	2.78853
GO:0055102	lipase inhibitor activity	1	491	4	15488	0.144734	0.406058	7.88595	2.78853
GO:0016857	racemase and epimerase activity, acting on carbohydrates and derivatives	1	491	4	15488	0.144734	0.406058	7.88595	2.78853
GO:0032795	heterotrimeric G-protein binding	1	491	4	15488	0.144734	0.406058	7.88595	2.78853
GO:0034618	arginine binding	1	491	4	15488	0.144734	0.406058	7.88595	2.78853
GO:0034617	tetrahydrobiopterin binding	1	491	4	15488	0.144734	0.406058	7.88595	2.78853
GO:0001222	transcription corepressor binding	1	491	4	15488	0.144734	0.406058	7.88595	2.78853
GO:0001517	N-acetylglucosamine 6-O-sulfotransferase activity	1	491	4	15488	0.144734	0.406058	7.88595	2.78853
GO:0008332	low voltage-gated calcium channel activity	1	491	4	15488	0.144734	0.406058	7.88595	2.78853
GO:0016015	morphogen activity	1	491	4	15488	0.144734	0.406058	7.88595	2.78853
GO:0016212	kynurenine-oxoglutarate transaminase activity	1	491	4	15488	0.144734	0.406058	7.88595	2.78853
GO:0005134	interleukin-2 receptor binding	1	491	4	15488	0.144734	0.406058	7.88595	2.78853
GO:0015125	bile acid transmembrane transporter activity	1	491	4	15488	0.144734	0.406058	7.88595	2.78853
GO:0070061	fructose binding	1	491	4	15488	0.144734	0.406058	7.88595	2.78853
GO:0004974	leukotriene receptor activity	1	491	4	15488	0.144734	0.406058	7.88595	2.78853
GO:0030172	troponin C binding	1	491	4	15488	0.144734	0.406058	7.88595	2.78853
GO:0086008	voltage-gated potassium channel activity involved in cardiac muscle cell action potential repolarization	1	491	4	15488	0.144734	0.406058	7.88595	2.78853
GO:0031014	troponin T binding	1	491	4	15488	0.144734	0.406058	7.88595	2.78853
GO:0005328	neurotransmitter:sodium symporter activity	2	491	20	15488	0.146263	0.406602	3.15438	2.77337
GO:0005249	voltage-gated potassium channel activity	4	491	62	15488	0.146269	0.406602	2.03508	2.7733
GO:0004745	retinol dehydrogenase activity	2	491	21	15488	0.157074	0.430128	3.00417	2.67048
GO:0008009	chemokine activity	3	491	43	15488	0.168399	0.430128	2.20073	2.57005
GO:0008061	chitin binding	1	491	5	15488	0.171058	0.430128	6.30876	2.54745
GO:0008970	phosphatidylcholine 1-acylhydrolase activity	1	491	5	15488	0.171058	0.430128	6.30876	2.54745
GO:0030343	vitamin D3 25-hydroxylase activity	1	491	5	15488	0.171058	0.430128	6.30876	2.54745
GO:0019864	IgG binding	1	491	5	15488	0.171058	0.430128	6.30876	2.54745
GO:0008308	voltage-gated anion channel activity	1	491	5	15488	0.171058	0.430128	6.30876	2.54745
GO:0015347	sodium-independent organic anion transmembrane transporter activity	1	491	5	15488	0.171058	0.430128	6.30876	2.54745
GO:0019215	intermediate filament binding	1	491	5	15488	0.171058	0.430128	6.30876	2.54745
GO:0003953	NAD+ nucleosidase activity	1	491	5	15488	0.171058	0.430128	6.30876	2.54745
GO:0048248	CXCR3 chemokine receptor binding	1	491	5	15488	0.171058	0.430128	6.30876	2.54745
GO:0008330	protein tyrosine/threonine phosphatase activity	1	491	5	15488	0.171058	0.430128	6.30876	2.54745
GO:0042923	neuropeptide binding	1	491	5	15488	0.171058	0.430128	6.30876	2.54745
GO:0008454	alpha-1,3-mannosylglycoprotein 4-beta-N-acetylglucosaminyltransferase activity	1	491	5	15488	0.171058	0.430128	6.30876	2.54745
GO:0005132	type I interferon receptor binding	1	491	5	15488	0.171058	0.430128	6.30876	2.54745
GO:0015108	chloride transmembrane transporter activity	1	491	5	15488	0.171058	0.430128	6.30876	2.54745
GO:0032451	demethylase activity	1	491	5	15488	0.171058	0.430128	6.30876	2.54745
GO:0043184	vascular endothelial growth factor receptor 2 binding	1	491	5	15488	0.171058	0.430128	6.30876	2.54745
GO:0035497	cAMP response element binding	1	491	5	15488	0.171058	0.430128	6.30876	2.54745
GO:0004865	protein serine/threonine phosphatase inhibitor activity	1	491	5	15488	0.171058	0.430128	6.30876	2.54745
GO:0004126	cytidine deaminase activity	1	491	5	15488	0.171058	0.430128	6.30876	2.54745
GO:0015179	L-amino acid transmembrane transporter activity	1	491	5	15488	0.171058	0.430128	6.30876	2.54745
GO:0008599	protein phosphatase type 1 regulator activity	1	491	5	15488	0.171058	0.430128	6.30876	2.54745
GO:0003746	translation elongation factor activity	3	491	44	15488	0.176025	0.438976	2.15071	2.50615
GO:0000976	transcription regulatory region sequence-specific DNA binding	3	491	44	15488	0.176025	0.438976	2.15071	2.50615
GO:0048037	cofactor binding	2	491	23	15488	0.179106	0.444828	2.74294	2.48112
GO:0035064	methylated histone residue binding	3	491	45	15488	0.183744	0.446147	2.10292	2.44423
GO:0016712	oxidoreductase activity, acting on paired donors, with incorporation or reduction of molecular oxygen, reduced flavin or flavoprotein as one donor, and incorporation of one atom of oxygen	2	491	24	15488	0.190288	0.446147	2.62865	2.39374
GO:0008307	structural constituent of muscle	3	491	46	15488	0.191551	0.446147	2.0572	2.3842
GO:0008146	sulfotransferase activity	3	491	46	15488	0.191551	0.446147	2.0572	2.3842
GO:0030306	ADP-ribosylation factor binding	1	491	6	15488	0.19657	0.446147	5.2573	2.34689
GO:0018685	alkane 1-monooxygenase activity	1	491	6	15488	0.19657	0.446147	5.2573	2.34689
GO:0019911	structural constituent of myelin sheath	1	491	6	15488	0.19657	0.446147	5.2573	2.34689
GO:0050051	leukotriene-B4 20-monooxygenase activity	1	491	6	15488	0.19657	0.446147	5.2573	2.34689
GO:0005078	MAP-kinase scaffold activity	1	491	6	15488	0.19657	0.446147	5.2573	2.34689
GO:0046870	cadmium ion binding	1	491	6	15488	0.19657	0.446147	5.2573	2.34689
GO:0050291	sphingosine N-acyltransferase activity	1	491	6	15488	0.19657	0.446147	5.2573	2.34689
GO:0003958	NADPH-hemoprotein reductase activity	1	491	6	15488	0.19657	0.446147	5.2573	2.34689
GO:0048039	ubiquinone binding	1	491	6	15488	0.19657	0.446147	5.2573	2.34689
GO:0016814	hydrolase activity, acting on carbon-nitrogen (but not peptide) bonds, in cyclic amidines	1	491	6	15488	0.19657	0.446147	5.2573	2.34689
GO:0052869	arachidonic acid omega-hydroxylase activity	1	491	6	15488	0.19657	0.446147	5.2573	2.34689
GO:0005381	iron ion transmembrane transporter activity	1	491	6	15488	0.19657	0.446147	5.2573	2.34689
GO:0019534	toxin transporter activity	1	491	6	15488	0.19657	0.446147	5.2573	2.34689
GO:0005138	interleukin-6 receptor binding	1	491	6	15488	0.19657	0.446147	5.2573	2.34689
GO:0030020	extracellular matrix structural constituent conferring tensile strength	1	491	6	15488	0.19657	0.446147	5.2573	2.34689
GO:0043023	ribosomal large subunit binding	1	491	6	15488	0.19657	0.446147	5.2573	2.34689
GO:0015187	glycine transmembrane transporter activity	1	491	6	15488	0.19657	0.446147	5.2573	2.34689
GO:0044183	protein binding involved in protein folding	1	491	6	15488	0.19657	0.446147	5.2573	2.34689
GO:0008190	eukaryotic initiation factor 4E binding	1	491	6	15488	0.19657	0.446147	5.2573	2.34689
GO:0004114	3',5'-cyclic-nucleotide phosphodiesterase activity	2	491	25	15488	0.20156	0.455765	2.5235	2.31072
GO:0016791	phosphatase activity	6	491	123	15488	0.208601	0.464031	1.53872	2.26118
GO:0004497	monooxygenase activity	5	491	98	15488	0.212445	0.464031	1.60938	2.23484
GO:0000977	RNA polymerase II regulatory region sequence-specific DNA binding	2	491	26	15488	0.212903	0.464031	2.42645	2.23173
GO:0005216	ion channel activity	8	491	177	15488	0.213642	0.464031	1.42571	2.22673
GO:0004721	phosphoprotein phosphatase activity	7	491	151	15488	0.216562	0.464031	1.46229	2.20715
GO:0042393	histone binding	4	491	74	15488	0.219921	0.464031	1.70507	2.18494
GO:0034875	caffeine oxidase activity	1	491	7	15488	0.221295	0.464031	4.50626	2.17595
GO:0030695	GTPase regulator activity	1	491	7	15488	0.221295	0.464031	4.50626	2.17595
GO:0016641	oxidoreductase activity, acting on the CH-NH2 group of donors, oxygen as acceptor	1	491	7	15488	0.221295	0.464031	4.50626	2.17595
GO:0048406	nerve growth factor binding	1	491	7	15488	0.221295	0.464031	4.50626	2.17595
GO:0008432	JUN kinase binding	1	491	7	15488	0.221295	0.464031	4.50626	2.17595
GO:0008327	methyl-CpG binding	1	491	7	15488	0.221295	0.464031	4.50626	2.17595
GO:0005522	profilin binding	1	491	7	15488	0.221295	0.464031	4.50626	2.17595
GO:0005127	ciliary neurotrophic factor receptor binding	1	491	7	15488	0.221295	0.464031	4.50626	2.17595
GO:0008140	cAMP response element binding protein binding	1	491	7	15488	0.221295	0.464031	4.50626	2.17595
GO:0008376	acetylgalactosaminyltransferase activity	1	491	7	15488	0.221295	0.464031	4.50626	2.17595
GO:0070087	chromo shadow domain binding	1	491	7	15488	0.221295	0.464031	4.50626	2.17595
GO:0004499	N,N-dimethylaniline monooxygenase activity	1	491	7	15488	0.221295	0.464031	4.50626	2.17595
GO:0004969	histamine receptor activity	1	491	7	15488	0.221295	0.464031	4.50626	2.17595
GO:0031957	very long-chain fatty acid-CoA ligase activity	1	491	7	15488	0.221295	0.464031	4.50626	2.17595
GO:0005436	sodium:phosphate symporter activity	1	491	7	15488	0.221295	0.464031	4.50626	2.17595
GO:0003707	steroid hormone receptor activity	3	491	50	15488	0.223525	0.46709	1.89263	2.16149
GO:0004252	serine-type endopeptidase activity	7	491	154	15488	0.229939	0.471117	1.43381	2.12068
GO:0003730	mRNA 3'-UTR binding	2	491	28	15488	0.235747	0.471117	2.25313	2.08469
GO:0042626	ATPase activity, coupled to transmembrane movement of substances	3	491	52	15488	0.239881	0.471117	1.81983	2.05961
GO:0016758	transferase activity, transferring hexosyl groups	3	491	52	15488	0.239881	0.471117	1.81983	2.05961
GO:0009055	electron carrier activity	5	491	103	15488	0.24048	0.471117	1.53125	2.05601
GO:0008046	axon guidance receptor activity	1	491	8	15488	0.245259	0.471117	3.94297	2.02762
GO:0003810	protein-glutamine gamma-glutamyltransferase activity	1	491	8	15488	0.245259	0.471117	3.94297	2.02762
GO:0016888	endodeoxyribonuclease activity, producing 5'-phosphomonoesters	1	491	8	15488	0.245259	0.471117	3.94297	2.02762
GO:0005092	GDP-dissociation inhibitor activity	1	491	8	15488	0.245259	0.471117	3.94297	2.02762
GO:0008331	high voltage-gated calcium channel activity	1	491	8	15488	0.245259	0.471117	3.94297	2.02762
GO:0016175	superoxide-generating NADPH oxidase activity	1	491	8	15488	0.245259	0.471117	3.94297	2.02762
GO:0005501	retinoid binding	1	491	8	15488	0.245259	0.471117	3.94297	2.02762
GO:0015238	drug transmembrane transporter activity	1	491	8	15488	0.245259	0.471117	3.94297	2.02762
GO:0071949	FAD binding	1	491	8	15488	0.245259	0.471117	3.94297	2.02762
GO:0047372	acylglycerol lipase activity	1	491	8	15488	0.245259	0.471117	3.94297	2.02762
GO:0008499	UDP-galactose:beta-N-acetylglucosamine beta-1,3-galactosyltransferase activity	1	491	8	15488	0.245259	0.471117	3.94297	2.02762
GO:0015277	kainate selective glutamate receptor activity	1	491	8	15488	0.245259	0.471117	3.94297	2.02762
GO:0015278	calcium-release channel activity	1	491	8	15488	0.245259	0.471117	3.94297	2.02762
GO:0004568	chitinase activity	1	491	8	15488	0.245259	0.471117	3.94297	2.02762
GO:0004322	ferroxidase activity	1	491	8	15488	0.245259	0.471117	3.94297	2.02762
GO:0051378	serotonin binding	1	491	8	15488	0.245259	0.471117	3.94297	2.02762
GO:0045182	translation regulator activity	1	491	8	15488	0.245259	0.471117	3.94297	2.02762
GO:0004536	deoxyribonuclease activity	1	491	8	15488	0.245259	0.471117	3.94297	2.02762
GO:0004716	receptor signaling protein tyrosine kinase activity	1	491	8	15488	0.245259	0.471117	3.94297	2.02762
GO:0004725	protein tyrosine phosphatase activity	5	491	104	15488	0.246202	0.471117	1.51653	2.02208
GO:0015459	potassium channel regulator activity	2	491	29	15488	0.24722	0.471117	2.17543	2.01613
GO:0051117	ATPase binding	2	491	29	15488	0.24722	0.471117	2.17543	2.01613
GO:0004623	phospholipase A2 activity	2	491	29	15488	0.24722	0.471117	2.17543	2.01613
GO:0008144	drug binding	3	491	53	15488	0.248133	0.471374	1.7855	2.01082
GO:0031625	ubiquitin protein ligase binding	7	491	159	15488	0.252814	0.478766	1.38872	1.98385
GO:0097110	scaffold protein binding	2	491	30	15488	0.258709	0.485674	2.10292	1.9506
GO:0001664	G-protein coupled receptor binding	2	491	30	15488	0.258709	0.485674	2.10292	1.9506
GO:0030109	HLA-B specific inhibitory MHC class I receptor activity	1	491	9	15488	0.268483	0.485674	3.50487	1.8971
GO:0048029	monosaccharide binding	1	491	9	15488	0.268483	0.485674	3.50487	1.8971
GO:0008762	UDP-N-acetylmuramate dehydrogenase activity	1	491	9	15488	0.268483	0.485674	3.50487	1.8971
GO:0019855	calcium channel inhibitor activity	1	491	9	15488	0.268483	0.485674	3.50487	1.8971
GO:0000982	RNA polymerase II core promoter proximal region sequence-specific DNA binding transcription factor activity	1	491	9	15488	0.268483	0.485674	3.50487	1.8971
GO:0047555	3',5'-cyclic-GMP phosphodiesterase activity	1	491	9	15488	0.268483	0.485674	3.50487	1.8971
GO:0008417	fucosyltransferase activity	1	491	9	15488	0.268483	0.485674	3.50487	1.8971
GO:0005113	patched binding	1	491	9	15488	0.268483	0.485674	3.50487	1.8971
GO:0016538	cyclin-dependent protein serine/threonine kinase regulator activity	1	491	9	15488	0.268483	0.485674	3.50487	1.8971
GO:0004115	3',5'-cyclic-AMP phosphodiesterase activity	1	491	9	15488	0.268483	0.485674	3.50487	1.8971
GO:0008392	arachidonic acid epoxygenase activity	1	491	9	15488	0.268483	0.485674	3.50487	1.8971
GO:0015280	ligand-gated sodium channel activity	1	491	9	15488	0.268483	0.485674	3.50487	1.8971
GO:0004303	estradiol 17-beta-dehydrogenase activity	1	491	9	15488	0.268483	0.485674	3.50487	1.8971
GO:0005083	small GTPase regulator activity	2	491	31	15488	0.270203	0.487331	2.03508	1.88788
GO:0001102	RNA polymerase II activating transcription factor binding	2	491	32	15488	0.281691	0.495339	1.97149	1.82782
GO:0009881	photoreceptor activity	1	491	10	15488	0.290991	0.495339	3.15438	1.78095
GO:0015385	sodium:hydrogen antiporter activity	1	491	10	15488	0.290991	0.495339	3.15438	1.78095
GO:0015326	cationic amino acid transmembrane transporter activity	1	491	10	15488	0.290991	0.495339	3.15438	1.78095
GO:0005031	tumor necrosis factor-activated receptor activity	1	491	10	15488	0.290991	0.495339	3.15438	1.78095
GO:0016790	thiolester hydrolase activity	1	491	10	15488	0.290991	0.495339	3.15438	1.78095
GO:0016918	retinal binding	1	491	10	15488	0.290991	0.495339	3.15438	1.78095
GO:0042166	acetylcholine binding	1	491	10	15488	0.290991	0.495339	3.15438	1.78095
GO:0031267	small GTPase binding	1	491	10	15488	0.290991	0.495339	3.15438	1.78095
GO:0030957	Tat protein binding	1	491	10	15488	0.290991	0.495339	3.15438	1.78095
GO:0004467	long-chain fatty acid-CoA ligase activity	1	491	10	15488	0.290991	0.495339	3.15438	1.78095
GO:0070742	C2H2 zinc finger domain binding	1	491	10	15488	0.290991	0.495339	3.15438	1.78095
GO:0034236	protein kinase A catalytic subunit binding	1	491	10	15488	0.290991	0.495339	3.15438	1.78095
GO:0051428	peptide hormone receptor binding	1	491	10	15488	0.290991	0.495339	3.15438	1.78095
GO:0043295	glutathione binding	1	491	10	15488	0.290991	0.495339	3.15438	1.78095
GO:0030296	protein tyrosine kinase activator activity	1	491	10	15488	0.290991	0.495339	3.15438	1.78095
GO:0004520	endodeoxyribonuclease activity	1	491	10	15488	0.290991	0.495339	3.15438	1.78095
GO:0015189	L-lysine transmembrane transporter activity	1	491	10	15488	0.290991	0.495339	3.15438	1.78095
GO:0031210	phosphatidylcholine binding	1	491	10	15488	0.290991	0.495339	3.15438	1.78095
GO:0070628	proteasome binding	1	491	10	15488	0.290991	0.495339	3.15438	1.78095
GO:0004930	G-protein coupled receptor activity	42	491	1198	15488	0.292259	0.496103	1.10588	1.77468
GO:0005544	calcium-dependent phospholipid binding	2	491	33	15488	0.293161	0.496245	1.91174	1.77023
GO:0008092	cytoskeletal protein binding	3	491	59	15488	0.298333	0.503592	1.60392	1.74501
GO:0005272	sodium channel activity	2	491	34	15488	0.304605	0.512054	1.85552	1.71499
GO:0051082	unfolded protein binding	5	491	114	15488	0.305036	0.512054	1.3835	1.71295
GO:0008066	glutamate receptor activity	1	491	11	15488	0.312805	0.512325	2.86762	1.67666
GO:0050321	tau-protein kinase activity	1	491	11	15488	0.312805	0.512325	2.86762	1.67666
GO:0008889	glycerophosphodiester phosphodiesterase activity	1	491	11	15488	0.312805	0.512325	2.86762	1.67666
GO:0016614	oxidoreductase activity, acting on CH-OH group of donors	1	491	11	15488	0.312805	0.512325	2.86762	1.67666
GO:0048185	activin binding	1	491	11	15488	0.312805	0.512325	2.86762	1.67666
GO:0016702	oxidoreductase activity, acting on single donors with incorporation of molecular oxygen, incorporation of two atoms of oxygen	1	491	11	15488	0.312805	0.512325	2.86762	1.67666
GO:0031434	mitogen-activated protein kinase kinase binding	1	491	11	15488	0.312805	0.512325	2.86762	1.67666
GO:0015181	arginine transmembrane transporter activity	1	491	11	15488	0.312805	0.512325	2.86762	1.67666
GO:0016493	C-C chemokine receptor activity	1	491	11	15488	0.312805	0.512325	2.86762	1.67666
GO:0016705	oxidoreductase activity, acting on paired donors, with incorporation or reduction of molecular oxygen	4	491	88	15488	0.314831	0.513493	1.43381	1.66735
GO:0008013	beta-catenin binding	3	491	61	15488	0.315214	0.513493	1.55133	1.6656
GO:0008233	peptidase activity	20	491	553	15488	0.317935	0.516538	1.14082	1.6532
GO:0031492	nucleosomal DNA binding	1	491	12	15488	0.333947	0.525642	2.62865	1.58231
GO:0017166	vinculin binding	1	491	12	15488	0.333947	0.525642	2.62865	1.58231
GO:0001046	core promoter sequence-specific DNA binding	1	491	12	15488	0.333947	0.525642	2.62865	1.58231
GO:0000988	protein binding transcription factor activity	1	491	12	15488	0.333947	0.525642	2.62865	1.58231
GO:0042162	telomeric DNA binding	1	491	12	15488	0.333947	0.525642	2.62865	1.58231
GO:0005160	transforming growth factor beta receptor binding	1	491	12	15488	0.333947	0.525642	2.62865	1.58231
GO:0008235	metalloexopeptidase activity	1	491	12	15488	0.333947	0.525642	2.62865	1.58231
GO:0016409	palmitoyltransferase activity	1	491	12	15488	0.333947	0.525642	2.62865	1.58231
GO:0005542	folic acid binding	1	491	12	15488	0.333947	0.525642	2.62865	1.58231
GO:0016805	dipeptidase activity	1	491	12	15488	0.333947	0.525642	2.62865	1.58231
GO:0016290	palmitoyl-CoA hydrolase activity	1	491	12	15488	0.333947	0.525642	2.62865	1.58231
GO:0017127	cholesterol transporter activity	1	491	12	15488	0.333947	0.525642	2.62865	1.58231
GO:0002020	protease binding	3	491	64	15488	0.340552	0.534648	1.47862	1.55406
GO:0050660	flavin adenine dinucleotide binding	3	491	65	15488	0.348985	0.542442	1.45587	1.51876
GO:0005245	voltage-gated calcium channel activity	2	491	38	15488	0.349936	0.542442	1.6602	1.51484
GO:0019899	enzyme binding	10	491	267	15488	0.350305	0.542442	1.18142	1.51332
GO:0015095	magnesium ion transmembrane transporter activity	1	491	13	15488	0.354437	0.542442	2.42645	1.4964
GO:0031369	translation initiation factor binding	1	491	13	15488	0.354437	0.542442	2.42645	1.4964
GO:0001158	enhancer sequence-specific DNA binding	1	491	13	15488	0.354437	0.542442	2.42645	1.4964
GO:0015276	ligand-gated ion channel activity	1	491	13	15488	0.354437	0.542442	2.42645	1.4964
GO:0001784	phosphotyrosine binding	1	491	13	15488	0.354437	0.542442	2.42645	1.4964
GO:0043024	ribosomal small subunit binding	1	491	13	15488	0.354437	0.542442	2.42645	1.4964
GO:0004984	olfactory receptor activity	28	491	808	15488	0.354467	0.542442	1.0931	1.49628
GO:0048306	calcium-dependent protein binding	2	491	39	15488	0.361118	0.551228	1.61763	1.46946
GO:0005201	extracellular matrix structural constituent	3	491	67	15488	0.365812	0.55458	1.41241	1.45083
GO:0050681	androgen receptor binding	2	491	40	15488	0.372227	0.55458	1.57719	1.42575
GO:0019902	phosphatase binding	2	491	40	15488	0.372227	0.55458	1.57719	1.42575
GO:0004089	carbonate dehydratase activity	1	491	14	15488	0.374296	0.55458	2.25313	1.41775
GO:0001190	RNA polymerase II transcription factor binding transcription factor activity involved in positive regulation of transcription	1	491	14	15488	0.374296	0.55458	2.25313	1.41775
GO:0030884	exogenous lipid antigen binding	1	491	14	15488	0.374296	0.55458	2.25313	1.41775
GO:0030883	endogenous lipid antigen binding	1	491	14	15488	0.374296	0.55458	2.25313	1.41775
GO:0000987	core promoter proximal region sequence-specific DNA binding	1	491	14	15488	0.374296	0.55458	2.25313	1.41775
GO:0005112	Notch binding	1	491	14	15488	0.374296	0.55458	2.25313	1.41775
GO:0035035	histone acetyltransferase binding	1	491	14	15488	0.374296	0.55458	2.25313	1.41775
GO:0008276	protein methyltransferase activity	1	491	14	15488	0.374296	0.55458	2.25313	1.41775
GO:0035198	miRNA binding	1	491	14	15488	0.374296	0.55458	2.25313	1.41775
GO:0003677	DNA binding	67	491	2014	15488	0.377729	0.558301	1.04937	1.40458
GO:0051287	NAD binding	2	491	41	15488	0.383255	0.56372	1.53872	1.38362
GO:0004857	enzyme inhibitor activity	2	491	41	15488	0.383255	0.56372	1.53872	1.38362
GO:0005200	structural constituent of cytoskeleton	4	491	98	15488	0.384593	0.564318	1.2875	1.3786
GO:0009982	pseudouridine synthase activity	1	491	15	15488	0.393542	0.564738	2.10292	1.34541
GO:0030881	beta-2-microglobulin binding	1	491	15	15488	0.393542	0.564738	2.10292	1.34541
GO:0030553	cGMP binding	1	491	15	15488	0.393542	0.564738	2.10292	1.34541
GO:0071723	lipopeptide binding	1	491	15	15488	0.393542	0.564738	2.10292	1.34541
GO:0005149	interleukin-1 receptor binding	1	491	15	15488	0.393542	0.564738	2.10292	1.34541
GO:0015075	ion transmembrane transporter activity	1	491	15	15488	0.393542	0.564738	2.10292	1.34541
GO:0051019	mitogen-activated protein kinase binding	1	491	15	15488	0.393542	0.564738	2.10292	1.34541
GO:0004198	calcium-dependent cysteine-type endopeptidase activity	1	491	15	15488	0.393542	0.564738	2.10292	1.34541
GO:0015299	solute:hydrogen antiporter activity	1	491	15	15488	0.393542	0.564738	2.10292	1.34541
GO:0016616	oxidoreductase activity, acting on the CH-OH group of donors, NAD or NADP as acceptor	2	491	42	15488	0.394198	0.564738	1.50209	1.34301
GO:0044325	ion channel binding	3	491	71	15488	0.399203	0.570559	1.33284	1.3248
GO:0005057	receptor signaling protein activity	2	491	43	15488	0.405051	0.571603	1.46715	1.30382
GO:0004871	signal transducer activity	48	491	1447	15488	0.406721	0.571603	1.04637	1.29789
GO:0048018	receptor agonist activity	1	491	16	15488	0.412195	0.571603	1.97149	1.2786
GO:0030507	spectrin binding	1	491	16	15488	0.412195	0.571603	1.97149	1.2786
GO:0005041	low-density lipoprotein receptor activity	1	491	16	15488	0.412195	0.571603	1.97149	1.2786
GO:0000980	RNA polymerase II distal enhancer sequence-specific DNA binding	1	491	16	15488	0.412195	0.571603	1.97149	1.2786
GO:0005504	fatty acid binding	1	491	16	15488	0.412195	0.571603	1.97149	1.2786
GO:0001106	RNA polymerase II transcription corepressor activity	1	491	16	15488	0.412195	0.571603	1.97149	1.2786
GO:0005248	voltage-gated sodium channel activity	1	491	16	15488	0.412195	0.571603	1.97149	1.2786
GO:0070577	histone acetyl-lysine binding	1	491	16	15488	0.412195	0.571603	1.97149	1.2786
GO:0008375	acetylglucosaminyltransferase activity	1	491	16	15488	0.412195	0.571603	1.97149	1.2786
GO:0030169	low-density lipoprotein particle binding	1	491	16	15488	0.412195	0.571603	1.97149	1.2786
GO:0071889	14-3-3 protein binding	1	491	16	15488	0.412195	0.571603	1.97149	1.2786
GO:0046983	protein dimerization activity	6	491	163	15488	0.42004	0.581151	1.16112	1.2514
GO:0004866	endopeptidase inhibitor activity	2	491	45	15488	0.426465	0.587266	1.40195	1.2295
GO:0005509	calcium ion binding	22	491	655	15488	0.428878	0.587266	1.05949	1.22136
GO:0043395	heparan sulfate proteoglycan binding	1	491	17	15488	0.430274	0.587266	1.85552	1.21667
GO:0042562	hormone binding	1	491	17	15488	0.430274	0.587266	1.85552	1.21667
GO:0003796	lysozyme activity	1	491	17	15488	0.430274	0.587266	1.85552	1.21667
GO:0030159	receptor signaling complex scaffold activity	1	491	17	15488	0.430274	0.587266	1.85552	1.21667
GO:0003682	chromatin binding	12	491	350	15488	0.438193	0.596731	1.0815	1.19036
GO:0004715	non-membrane spanning protein tyrosine kinase activity	2	491	47	15488	0.447463	0.600362	1.34229	1.16016
GO:0008093	cytoskeletal adaptor activity	1	491	18	15488	0.447795	0.600362	1.75243	1.15909
GO:0043425	bHLH transcription factor binding	1	491	18	15488	0.447795	0.600362	1.75243	1.15909
GO:0051018	protein kinase A binding	1	491	18	15488	0.447795	0.600362	1.75243	1.15909
GO:0031435	mitogen-activated protein kinase kinase kinase binding	1	491	18	15488	0.447795	0.600362	1.75243	1.15909
GO:0004970	ionotropic glutamate receptor activity	1	491	18	15488	0.447795	0.600362	1.75243	1.15909
GO:0004806	triglyceride lipase activity	1	491	18	15488	0.447795	0.600362	1.75243	1.15909
GO:0043021	ribonucleoprotein complex binding	1	491	19	15488	0.464776	0.621754	1.6602	1.10539
GO:0004222	metalloendopeptidase activity	4	491	110	15488	0.466841	0.62314	1.14705	1.099
GO:0019900	kinase binding	2	491	50	15488	0.478122	0.634008	1.26175	1.06455
GO:0005070	SH3/SH2 adaptor activity	2	491	50	15488	0.478122	0.634008	1.26175	1.06455
GO:0004197	cysteine-type endopeptidase activity	2	491	50	15488	0.478122	0.634008	1.26175	1.06455
GO:0042605	peptide antigen binding	1	491	20	15488	0.481235	0.635355	1.57719	1.05519
GO:0000146	microfilament motor activity	1	491	20	15488	0.481235	0.635355	1.57719	1.05519
GO:0004888	transmembrane signaling receptor activity	6	491	175	15488	0.484496	0.638271	1.0815	1.04544
GO:0004872	receptor activity	9	491	269	15488	0.485582	0.638314	1.05537	1.04221
GO:0003924	GTPase activity	8	491	239	15488	0.491373	0.644528	1.05586	1.02511
GO:0030552	cAMP binding	1	491	21	15488	0.497186	0.64517	1.50209	1.00814
GO:0005212	structural constituent of eye lens	1	491	21	15488	0.497186	0.64517	1.50209	1.00814
GO:0001105	RNA polymerase II transcription coactivator activity	1	491	21	15488	0.497186	0.64517	1.50209	1.00814
GO:0005104	fibroblast growth factor receptor binding	1	491	21	15488	0.497186	0.64517	1.50209	1.00814
GO:0004298	threonine-type endopeptidase activity	1	491	21	15488	0.497186	0.64517	1.50209	1.00814
GO:0051015	actin filament binding	3	491	84	15488	0.503292	0.651698	1.12656	0.990533
GO:0017046	peptide hormone binding	1	491	22	15488	0.512645	0.656793	1.43381	0.963967
GO:0000979	RNA polymerase II core promoter sequence-specific DNA binding	1	491	22	15488	0.512645	0.656793	1.43381	0.963967
GO:0016922	ligand-dependent nuclear receptor binding	1	491	22	15488	0.512645	0.656793	1.43381	0.963967
GO:0008483	transaminase activity	1	491	22	15488	0.512645	0.656793	1.43381	0.963967
GO:0005539	glycosaminoglycan binding	1	491	22	15488	0.512645	0.656793	1.43381	0.963967
GO:0008081	phosphoric diester hydrolase activity	2	491	54	15488	0.517321	0.658607	1.16829	0.950867
GO:0003725	double-stranded RNA binding	2	491	54	15488	0.517321	0.658607	1.16829	0.950867
GO:0004722	protein serine/threonine phosphatase activity	2	491	54	15488	0.517321	0.658607	1.16829	0.950867
GO:0048365	Rac GTPase binding	1	491	23	15488	0.527629	0.668918	1.37147	0.922405
GO:0005484	SNAP receptor activity	1	491	23	15488	0.527629	0.668918	1.37147	0.922405
GO:0008017	microtubule binding	5	491	153	15488	0.537119	0.677409	1.03084	0.896686
GO:0030414	peptidase inhibitor activity	4	491	121	15488	0.538432	0.677409	1.04277	0.893163
GO:0047485	protein N-terminus binding	3	491	89	15488	0.540791	0.677409	1.06327	0.886857
GO:0031683	G-protein beta/gamma-subunit complex binding	1	491	24	15488	0.54215	0.677409	1.31432	0.883235
GO:0008060	ARF GTPase activator activity	1	491	24	15488	0.54215	0.677409	1.31432	0.883235
GO:0008080	N-acetyltransferase activity	1	491	24	15488	0.54215	0.677409	1.31432	0.883235
GO:0005100	Rho GTPase activator activity	1	491	24	15488	0.54215	0.677409	1.31432	0.883235
GO:0022857	transmembrane transporter activity	2	491	58	15488	0.554497	0.685106	1.08772	0.850747
GO:0030331	estrogen receptor binding	1	491	25	15488	0.556225	0.685106	1.26175	0.84626
GO:0019706	protein-cysteine S-palmitoyltransferase activity	1	491	25	15488	0.556225	0.685106	1.26175	0.84626
GO:0017080	sodium channel regulator activity	1	491	25	15488	0.556225	0.685106	1.26175	0.84626
GO:0016831	carboxy-lyase activity	1	491	25	15488	0.556225	0.685106	1.26175	0.84626
GO:0004869	cysteine-type endopeptidase inhibitor activity	1	491	25	15488	0.556225	0.685106	1.26175	0.84626
GO:0015026	coreceptor activity	1	491	25	15488	0.556225	0.685106	1.26175	0.84626
GO:0016491	oxidoreductase activity	19	491	609	15488	0.560362	0.688802	0.984125	0.835568
GO:0017137	Rab GTPase binding	2	491	59	15488	0.563467	0.691216	1.06928	0.827598
GO:0005178	integrin binding	3	491	93	15488	0.569571	0.692062	1.01754	0.812052
GO:0008601	protein phosphatase type 2A regulator activity	1	491	26	15488	0.569866	0.692062	1.21322	0.811306
GO:0019894	kinesin binding	1	491	26	15488	0.569866	0.692062	1.21322	0.811306
GO:0008378	galactosyltransferase activity	1	491	26	15488	0.569866	0.692062	1.21322	0.811306
GO:0004950	chemokine receptor activity	1	491	26	15488	0.569866	0.692062	1.21322	0.811306
GO:0000981	sequence-specific DNA binding RNA polymerase II transcription factor activity	2	491	60	15488	0.572304	0.693633	1.05146	0.805145
GO:0042826	histone deacetylase binding	2	491	61	15488	0.58101	0.702779	1.03422	0.783364
GO:0031490	chromatin DNA binding	1	491	28	15488	0.5959	0.71508	1.12656	0.746857
GO:0051059	NF-kappaB binding	1	491	28	15488	0.5959	0.71508	1.12656	0.746857
GO:0031072	heat shock protein binding	1	491	28	15488	0.5959	0.71508	1.12656	0.746857
GO:0005496	steroid binding	1	491	28	15488	0.5959	0.71508	1.12656	0.746857
GO:0016757	transferase activity, transferring glycosyl groups	7	491	231	15488	0.599452	0.717921	0.955872	0.738284
GO:0046875	ephrin receptor binding	1	491	29	15488	0.608319	0.724247	1.08772	0.717099
GO:0001618	virus receptor activity	1	491	29	15488	0.608319	0.724247	1.08772	0.717099
GO:0030971	receptor tyrosine kinase binding	1	491	29	15488	0.608319	0.724247	1.08772	0.717099
GO:0003824	catalytic activity	23	491	759	15488	0.612951	0.728331	0.955872	0.706155
GO:0016746	transferase activity, transferring acyl groups	5	491	168	15488	0.617035	0.730319	0.938803	0.696575
GO:0008237	metallopeptidase activity	5	491	168	15488	0.617035	0.730319	0.938803	0.696575
GO:0070330	aromatase activity	1	491	30	15488	0.620356	0.731393	1.05146	0.688832
GO:0004177	aminopeptidase activity	1	491	30	15488	0.620356	0.731393	1.05146	0.688832
GO:0046982	protein heterodimerization activity	12	491	403	15488	0.624396	0.734726	0.939269	0.679467
GO:0005516	calmodulin binding	5	491	170	15488	0.62705	0.73642	0.927758	0.673347
GO:0043621	protein self-association	1	491	32	15488	0.643329	0.749726	0.985743	0.636371
GO:0005261	cation channel activity	1	491	32	15488	0.643329	0.749726	0.985743	0.636371
GO:0005546	phosphatidylinositol-4,5-bisphosphate binding	1	491	32	15488	0.643329	0.749726	0.985743	0.636371
GO:0001948	glycoprotein binding	1	491	32	15488	0.643329	0.749726	0.985743	0.636371
GO:0015485	cholesterol binding	1	491	33	15488	0.654288	0.759575	0.955872	0.612003
GO:0004702	receptor signaling protein serine/threonine kinase activity	1	491	33	15488	0.654288	0.759575	0.955872	0.612003
GO:0004672	protein kinase activity	15	491	515	15488	0.661319	0.763134	0.918751	0.596582
GO:0016829	lyase activity	4	491	143	15488	0.66489	0.763134	0.882344	0.588812
GO:0004693	cyclin-dependent protein serine/threonine kinase activity	1	491	34	15488	0.664909	0.763134	0.927758	0.588771
GO:0016747	transferase activity, transferring acyl groups other than amino-acyl groups	1	491	34	15488	0.664909	0.763134	0.927758	0.588771
GO:0015631	tubulin binding	1	491	34	15488	0.664909	0.763134	0.927758	0.588771
GO:0050839	cell adhesion molecule binding	1	491	34	15488	0.664909	0.763134	0.927758	0.588771
GO:0003727	single-stranded RNA binding	1	491	35	15488	0.675203	0.773484	0.901251	0.566606
GO:0003674	molecular_function	20	491	689	15488	0.679991	0.777499	0.91564	0.556413
GO:0046332	SMAD binding	1	491	36	15488	0.685181	0.780488	0.876216	0.545443
GO:0005109	frizzled binding	1	491	36	15488	0.685181	0.780488	0.876216	0.545443
GO:0030165	PDZ domain binding	2	491	75	15488	0.689145	0.782415	0.841168	0.53712
GO:0016772	transferase activity, transferring phosphorus-containing groups	15	491	527	15488	0.69327	0.782415	0.897831	0.528511
GO:0004896	cytokine receptor activity	1	491	37	15488	0.694851	0.782415	0.852535	0.525224
GO:0018024	histone-lysine N-methyltransferase activity	1	491	37	15488	0.694851	0.782415	0.852535	0.525224
GO:0016788	hydrolase activity, acting on ester bonds	1	491	37	15488	0.694851	0.782415	0.852535	0.525224
GO:0003779	actin binding	10	491	358	15488	0.695245	0.782415	0.881111	0.524407
GO:0003729	mRNA binding	2	491	76	15488	0.69591	0.782415	0.8301	0.523027
GO:0051213	dioxygenase activity	2	491	78	15488	0.709072	0.795737	0.808815	0.495995
GO:0051539	4 iron, 4 sulfur cluster binding	1	491	39	15488	0.713308	0.797537	0.808815	0.487402
GO:0004129	cytochrome-c oxidase activity	1	491	39	15488	0.713308	0.797537	0.808815	0.487402
GO:0000287	magnesium ion binding	5	491	191	15488	0.722117	0.804585	0.825754	0.469696
GO:0015293	symporter activity	3	491	118	15488	0.722268	0.804585	0.801961	0.469394
GO:0004519	endonuclease activity	2	491	84	15488	0.745707	0.829171	0.751043	0.423319
GO:0004518	nuclease activity	3	491	124	15488	0.751847	0.834467	0.763156	0.411489
GO:0008047	enzyme activator activity	1	491	44	15488	0.754705	0.835096	0.716904	0.406015
GO:0004842	ubiquitin-protein ligase activity	7	491	272	15488	0.755169	0.835096	0.811789	0.405129
GO:0003774	motor activity	2	491	86	15488	0.757004	0.8356	0.733576	0.401628
GO:0019003	GDP binding	1	491	45	15488	0.762236	0.839846	0.700973	0.39169
GO:0005262	calcium channel activity	2	491	88	15488	0.767862	0.844509	0.716904	0.381081
GO:0005097	Rab GTPase activator activity	1	491	46	15488	0.769536	0.844816	0.685735	0.37794
GO:0004553	hydrolase activity, hydrolyzing O-glycosyl compounds	1	491	47	15488	0.77661	0.850395	0.671144	0.364737
GO:0016798	hydrolase activity, acting on glycosyl bonds	2	491	90	15488	0.778293	0.850395	0.700973	0.361614
GO:0008234	cysteine-type peptidase activity	3	491	130	15488	0.778827	0.850395	0.727934	0.360626
GO:0004713	protein tyrosine kinase activity	3	491	131	15488	0.783079	0.8535	0.722377	0.35277
GO:0005525	GTP binding	9	491	356	15488	0.789619	0.858081	0.797455	0.340771
GO:0003712	transcription cofactor activity	1	491	49	15488	0.790114	0.858081	0.643751	0.339867
GO:0030145	manganese ion binding	1	491	50	15488	0.796556	0.863529	0.630876	0.328153
GO:0019904	protein domain specific binding	4	491	176	15488	0.805837	0.872031	0.716904	0.31144
GO:0016881	acid-amino acid ligase activity	1	491	52	15488	0.808851	0.872178	0.606611	0.306053
GO:0002039	p53 binding	1	491	52	15488	0.808851	0.872178	0.606611	0.306053
GO:0051087	chaperone binding	1	491	53	15488	0.814717	0.875388	0.595166	0.295629
GO:0004714	transmembrane receptor protein tyrosine kinase activity	1	491	53	15488	0.814717	0.875388	0.595166	0.295629
GO:0030170	pyridoxal phosphate binding	1	491	54	15488	0.820403	0.879936	0.584144	0.285596
GO:0005044	scavenger receptor activity	1	491	55	15488	0.825913	0.882722	0.573523	0.275938
GO:0004843	ubiquitin-specific protease activity	1	491	55	15488	0.825913	0.882722	0.573523	0.275938
GO:0016740	transferase activity	41	491	1493	15488	0.82853	0.883959	0.866239	0.271375
GO:0004867	serine-type endopeptidase inhibitor activity	2	491	102	15488	0.832594	0.886735	0.618506	0.264315
GO:0005254	chloride channel activity	1	491	57	15488	0.836431	0.88859	0.5534	0.257681
GO:0042802	identical protein binding	12	491	487	15488	0.838253	0.88859	0.77726	0.254543
GO:0016787	hydrolase activity	46	491	1674	15488	0.838735	0.88859	0.866795	0.253712
GO:0019903	protein phosphatase binding	1	491	58	15488	0.841449	0.889909	0.543858	0.249052
GO:0004175	endopeptidase activity	1	491	59	15488	0.846313	0.893494	0.53464	0.240737
GO:0042803	protein homodimerization activity	15	491	603	15488	0.850787	0.895351	0.784671	0.23313
GO:0005507	copper ion binding	1	491	60	15488	0.851027	0.895351	0.52573	0.232724
GO:0019901	protein kinase binding	7	491	311	15488	0.857596	0.900699	0.709989	0.22163
GO:0003713	transcription coactivator activity	5	491	235	15488	0.861768	0.903514	0.671144	0.214629
GO:0008565	protein transporter activity	1	491	64	15488	0.868478	0.908977	0.492872	0.203438
GO:0004674	protein serine/threonine kinase activity	9	491	395	15488	0.872442	0.911551	0.718719	0.196869
GO:0017111	nucleoside-triphosphatase activity	3	491	161	15488	0.882045	0.919999	0.587772	0.181075
GO:0008022	protein C-terminus binding	3	491	163	15488	0.886926	0.922452	0.580561	0.173114
GO:0051536	iron-sulfur cluster binding	1	491	69	15488	0.887441	0.922452	0.457156	0.172276
GO:0017124	SH3 domain binding	2	491	120	15488	0.891672	0.925262	0.52573	0.165415
GO:0005089	Rho guanyl-nucleotide exchange factor activity	1	491	73	15488	0.90062	0.93295	0.432107	0.151009
GO:0016779	nucleotidyltransferase activity	1	491	74	15488	0.903666	0.934508	0.426267	0.146139
GO:0016887	ATPase activity	3	491	172	15488	0.906716	0.936065	0.550182	0.141277
GO:0003697	single-stranded DNA binding	1	491	77	15488	0.912253	0.940179	0.40966	0.132494
GO:0003777	microtubule motor activity	1	491	78	15488	0.914941	0.941349	0.404408	0.128249
GO:0016874	ligase activity	8	491	392	15488	0.924049	0.949108	0.643751	0.113959
GO:0008168	methyltransferase activity	3	491	185	15488	0.929767	0.953365	0.511521	0.105059
GO:0032403	protein complex binding	2	491	142	15488	0.937478	0.959648	0.444279	0.0931432
GO:0008026	ATP-dependent helicase activity	1	491	90	15488	0.941439	0.962077	0.350487	0.087061
GO:0005096	GTPase activator activity	3	491	207	15488	0.957159	0.976495	0.457156	0.0631696
GO:0005085	guanyl-nucleotide exchange factor activity	2	491	166	15488	0.966248	0.984112	0.380046	0.0495339
GO:0005515	protein binding	161	491	6013	15488	0.971117	0.987411	0.844595	0.0422833
GO:0016301	kinase activity	15	491	749	15488	0.974527	0.989219	0.631718	0.0372252
GO:0016853	isomerase activity	1	491	122	15488	0.978327	0.991415	0.258556	0.031612
GO:0046872	metal ion binding	82	491	3283	15488	0.980923	0.992386	0.787874	0.0277887
GO:0005524	ATP binding	31	491	1478	15488	0.991946	0.997761	0.661609	0.0116665
GO:0005543	phospholipid binding	4	491	332	15488	0.992202	0.997761	0.380046	0.0112943
GO:0003723	RNA binding	15	491	839	15488	0.99298	0.997761	0.563953	0.0101641
GO:0003676	nucleic acid binding	21	491	1093	15488	0.993365	0.997761	0.606056	0.00960476
GO:0000166	nucleotide binding	44	491	2021	15488	0.994468	0.997761	0.686752	0.00800355
GO:0008270	zinc ion binding	21	491	1145	15488	0.996725	0.998373	0.578532	0.00473221
GO:0003735	structural constituent of ribosome	1	491	258	15488	0.999676	0.999676	0.122263	0.000467936

## Sheet: DownGene2GO
QueryID	QuerySymbol	Description	E-Value	SubjectSymbol	Description	GOID	GOTerm	P-Value	Enrichment
LOC101106071	LOC101106071	apolipoprotein L3-like	2e-50	APOL3	Apolipoprotein L3	GO:0004871	signal transducer activity	0.406721	1.04637
LOC101106071	LOC101106071	apolipoprotein L3-like	2e-50	APOL3	Apolipoprotein L3	GO:0005319	lipid transporter activity	0.0327424	4.73157
LOC101106071	LOC101106071	apolipoprotein L3-like	2e-50	APOL3	Apolipoprotein L3	GO:0008289	lipid binding	0.05251	1.67278
LOC101106395	LOC101106395	L-gulonolactone oxidase-like	1e-11	D2HGDH	cDNA, FLJ96169	GO:0008762	UDP-N-acetylmuramate dehydrogenase activity	0.268483	3.50487
LOC101106395	LOC101106395	L-gulonolactone oxidase-like	1e-11	D2HGDH	cDNA, FLJ96169	GO:0050660	flavin adenine dinucleotide binding	0.348985	1.45587
LOC101106395	LOC101106395	L-gulonolactone oxidase-like	1e-11	D2HGDH	cDNA, FLJ96169	GO:0016614	oxidoreductase activity, acting on CH-OH group of donors	0.312805	2.86762
LOC101106395	LOC101106395	L-gulonolactone oxidase-like	1e-11	D2HGDH	cDNA, FLJ96169	GO:0003824	catalytic activity	0.612951	0.955872
LOC101106395	LOC101106395	L-gulonolactone oxidase-like	1e-11	D2HGDH	cDNA, FLJ96169	GO:0051990	(R)-2-hydroxyglutarate dehydrogenase activity	0.0895454	15.7719
LOC101106395	LOC101106395	L-gulonolactone oxidase-like	1e-11	D2HGDH	cDNA, FLJ96169	GO:0016491	oxidoreductase activity	0.560362	0.984125
ZIC5	ZIC5	Zic family member 5	4e-143	ZIC5	Zinc finger protein ZIC 5	GO:0003700	sequence-specific DNA binding transcription factor activity	0.0060301	1.54903
ZIC5	ZIC5	Zic family member 5	4e-143	ZIC5	Zinc finger protein ZIC 5	GO:0003676	nucleic acid binding	0.993365	0.606056
ZIC5	ZIC5	Zic family member 5	4e-143	ZIC5	Zinc finger protein ZIC 5	GO:0003677	DNA binding	0.377729	1.04937
ZIC5	ZIC5	Zic family member 5	4e-143	ZIC5	Zinc finger protein ZIC 5	GO:0046872	metal ion binding	0.980923	0.787874
ARHGEF19	ARHGEF19	Rho guanine nucleotide exchange factor (GEF) 19	0	ARHGEF19	cDNA FLJ60716, highly similar to Homo sapiens Rho guanine nucleotide exchange factor (GEF) 19 (ARHGEF19), mRNA	GO:0005085	guanyl-nucleotide exchange factor activity	0.966248	0.380046
ARHGEF19	ARHGEF19	Rho guanine nucleotide exchange factor (GEF) 19	0	ARHGEF19	cDNA FLJ60716, highly similar to Homo sapiens Rho guanine nucleotide exchange factor (GEF) 19 (ARHGEF19), mRNA	GO:0005515	protein binding	0.971117	0.844595
ARHGEF19	ARHGEF19	Rho guanine nucleotide exchange factor (GEF) 19	0	ARHGEF19	cDNA FLJ60716, highly similar to Homo sapiens Rho guanine nucleotide exchange factor (GEF) 19 (ARHGEF19), mRNA	GO:0005543	phospholipid binding	0.992202	0.380046
ARHGEF19	ARHGEF19	Rho guanine nucleotide exchange factor (GEF) 19	0	ARHGEF19	cDNA FLJ60716, highly similar to Homo sapiens Rho guanine nucleotide exchange factor (GEF) 19 (ARHGEF19), mRNA	GO:0005089	Rho guanyl-nucleotide exchange factor activity	0.90062	0.432107
ARHGEF19	ARHGEF19	Rho guanine nucleotide exchange factor (GEF) 19	0	ARHGEF19	cDNA FLJ60716, highly similar to Homo sapiens Rho guanine nucleotide exchange factor (GEF) 19 (ARHGEF19), mRNA	GO:0005096	GTPase activator activity	0.957159	0.457156
IHH	IHH	Indian hedgehog	3e-169	IHH	Indian hedgehog protein	GO:0005113	patched binding	0.268483	3.50487
IHH	IHH	Indian hedgehog	3e-169	IHH	Indian hedgehog protein	GO:0005509	calcium ion binding	0.428878	1.05949
IHH	IHH	Indian hedgehog	3e-169	IHH	Indian hedgehog protein	GO:0008233	peptidase activity	0.317935	1.14082
IHH	IHH	Indian hedgehog	3e-169	IHH	Indian hedgehog protein	GO:0046872	metal ion binding	0.980923	0.787874
IHH	IHH	Indian hedgehog	3e-169	IHH	Indian hedgehog protein	GO:0016787	hydrolase activity	0.838735	0.866795
LOC101113971	LOC101113971	RUN and FYVE domain-containing protein 1-like	0	RUFY1	cDNA FLJ78384, highly similar to Homo sapiens RUN and FYVE domain containing 1 (RUFY1), mRNA	GO:0005515	protein binding	0.971117	0.844595
LOC101113971	LOC101113971	RUN and FYVE domain-containing protein 1-like	0	RUFY1	cDNA FLJ78384, highly similar to Homo sapiens RUN and FYVE domain containing 1 (RUFY1), mRNA	GO:0046872	metal ion binding	0.980923	0.787874
LOC101113971	LOC101113971	RUN and FYVE domain-containing protein 1-like	0	RUFY1	cDNA FLJ78384, highly similar to Homo sapiens RUN and FYVE domain containing 1 (RUFY1), mRNA	GO:0008289	lipid binding	0.05251	1.67278
LOC101113971	LOC101113971	RUN and FYVE domain-containing protein 1-like	0	RUFY1	cDNA FLJ78384, highly similar to Homo sapiens RUN and FYVE domain containing 1 (RUFY1), mRNA	GO:0008565	protein transporter activity	0.868478	0.492872
LOC101113971	LOC101113971	RUN and FYVE domain-containing protein 1-like	0	RUFY1	cDNA FLJ78384, highly similar to Homo sapiens RUN and FYVE domain containing 1 (RUFY1), mRNA	GO:0008270	zinc ion binding	0.996725	0.578532
HMGCS2	HMGCS2	3-hydroxy-3-methylglutaryl-CoA synthase 2 (mitochondrial)	0	HMGCS2	cDNA FLJ51350, highly similar to Hydroxymethylglutaryl-CoA synthase, mitochondrial (EC 2.3.3.10)	GO:0004421	hydroxymethylglutaryl-CoA synthase activity	0.0895454	15.7719
HMGCS2	HMGCS2	3-hydroxy-3-methylglutaryl-CoA synthase 2 (mitochondrial)	0	HMGCS2	cDNA FLJ51350, highly similar to Hydroxymethylglutaryl-CoA synthase, mitochondrial (EC 2.3.3.10)	GO:0003824	catalytic activity	0.612951	0.955872
HMGCS2	HMGCS2	3-hydroxy-3-methylglutaryl-CoA synthase 2 (mitochondrial)	0	HMGCS2	cDNA FLJ51350, highly similar to Hydroxymethylglutaryl-CoA synthase, mitochondrial (EC 2.3.3.10)	GO:0016740	transferase activity	0.82853	0.866239
CD84	CD84	CD84 molecule	1e-133	CD84	SLAM family member 5	GO:0005515	protein binding	0.971117	0.844595
CD84	CD84	CD84 molecule	1e-133	CD84	SLAM family member 5	GO:0004872	receptor activity	0.485582	1.05537
SLC9A5	SLC9A5	solute carrier family 9, subfamily A (NHE5, cation proton antiporter 5), member 5	0	SLC9A5	Sodium/hydrogen exchanger 5	GO:0015297	antiporter activity	0.0529806	3.00417
SLC9A5	SLC9A5	solute carrier family 9, subfamily A (NHE5, cation proton antiporter 5), member 5	0	SLC9A5	Sodium/hydrogen exchanger 5	GO:0015385	sodium:hydrogen antiporter activity	0.290991	3.15438
SLC9A5	SLC9A5	solute carrier family 9, subfamily A (NHE5, cation proton antiporter 5), member 5	0	SLC9A5	Sodium/hydrogen exchanger 5	GO:0015299	solute:hydrogen antiporter activity	0.393542	2.10292
CTNND2	CTNND2	catenin (cadherin-associated protein), delta 2	0	CTNND2	T-cell delta-catenin	GO:0005515	protein binding	0.971117	0.844595
LOC101117534	LOC101117534	olfactory receptor 52R1-like	4e-147	OR52R1	Olfactory receptor 52R1	GO:0004984	olfactory receptor activity	0.354467	1.0931
LOC101117534	LOC101117534	olfactory receptor 52R1-like	4e-147	OR52R1	Olfactory receptor 52R1	GO:0004930	G-protein coupled receptor activity	0.292259	1.10588
LOC101117534	LOC101117534	olfactory receptor 52R1-like	4e-147	OR52R1	Olfactory receptor 52R1	GO:0004871	signal transducer activity	0.406721	1.04637
LOC101108616	LOC101108616	pregnancy-associated glycoprotein 2-like	7e-81	PGA5	Pepsinogen 5, group I (Pepsinogen A)	GO:0016787	hydrolase activity	0.838735	0.866795
LOC101108616	LOC101108616	pregnancy-associated glycoprotein 2-like	7e-81	PGA5	Pepsinogen 5, group I (Pepsinogen A)	GO:0008233	peptidase activity	0.317935	1.14082
LOC101108616	LOC101108616	pregnancy-associated glycoprotein 2-like	7e-81	PGA5	Pepsinogen 5, group I (Pepsinogen A)	GO:0004190	aspartic-type endopeptidase activity	0.10373	2.33658
SLCO1A2	SLCO1A2	solute carrier organic anion transporter family, member 1A2	0	SLCO1A2	cDNA, FLJ79148, highly similar to Solute carrier organic anion transporter family member 1A2	GO:0005215	transporter activity	0.0767527	1.57158
SLCO1A2	SLCO1A2	solute carrier organic anion transporter family, member 1A2	0	SLCO1A2	cDNA, FLJ79148, highly similar to Solute carrier organic anion transporter family member 1A2	GO:0008514	organic anion transmembrane transporter activity	0.0101016	7.88595
EFNA2	EFNA2	ephrin-A2	5e-86	EFNA2	Ephrin-A2 [amino acids 176-213]	GO:0046875	ephrin receptor binding	0.608319	1.08772
BDNF	BDNF	brain-derived neurotrophic factor	8e-136	BDNF	Brain-derived neurotrophic factor BDNF7	GO:0005169	neurotrophin TRKB receptor binding	0.0606272	31.5438
BDNF	BDNF	brain-derived neurotrophic factor	8e-136	BDNF	Brain-derived neurotrophic factor BDNF7	GO:0005102	receptor binding	0.00071905	2.22548
BDNF	BDNF	brain-derived neurotrophic factor	8e-136	BDNF	Brain-derived neurotrophic factor BDNF7	GO:0008083	growth factor activity	0.0142014	2.25313
LOC101120378	LOC101120378	uncharacterized LOC101120378	1e-59	HRNR	Hornerin	GO:0005509	calcium ion binding	0.428878	1.05949
LOC101120378	LOC101120378	uncharacterized LOC101120378	1e-59	HRNR	Hornerin	GO:0046872	metal ion binding	0.980923	0.787874
NOC4L	NOC4L	nucleolar complex associated 4 homolog (S. cerevisiae)	0	NOC4L	Nucleolar complex protein 4 homolog	GO:0005515	protein binding	0.971117	0.844595
LOC101105379	LOC101105379	RNA pseudouridylate synthase domain-containing protein 1-like	1e-42	RPUSD1	RNA pseudouridylate synthase domain-containing protein 1	GO:0009982	pseudouridine synthase activity	0.393542	2.10292
LOC101105379	LOC101105379	RNA pseudouridylate synthase domain-containing protein 1-like	1e-42	RPUSD1	RNA pseudouridylate synthase domain-containing protein 1	GO:0003674	molecular_function	0.679991	0.91564
LOC101105379	LOC101105379	RNA pseudouridylate synthase domain-containing protein 1-like	1e-42	RPUSD1	RNA pseudouridylate synthase domain-containing protein 1	GO:0003723	RNA binding	0.99298	0.563953
LOC101111452	LOC101111452	olfactory receptor 7A10-like	1e-49	OR7A10	Olfactory receptor 7A10	GO:0004984	olfactory receptor activity	0.354467	1.0931
LOC101111452	LOC101111452	olfactory receptor 7A10-like	1e-49	OR7A10	Olfactory receptor 7A10	GO:0004930	G-protein coupled receptor activity	0.292259	1.10588
LOC101111452	LOC101111452	olfactory receptor 7A10-like	1e-49	OR7A10	Olfactory receptor 7A10	GO:0004871	signal transducer activity	0.406721	1.04637
NPPC	NPPC	C-type natriuretic peptide	9e-53	NPPC	Natriuretic peptide type C	GO:0005102	receptor binding	0.00071905	2.22548
NPPC	NPPC	C-type natriuretic peptide	9e-53	NPPC	Natriuretic peptide type C	GO:0051428	peptide hormone receptor binding	0.290991	3.15438
NPPC	NPPC	C-type natriuretic peptide	9e-53	NPPC	Natriuretic peptide type C	GO:0042803	protein homodimerization activity	0.850787	0.784671
NPPC	NPPC	C-type natriuretic peptide	9e-53	NPPC	Natriuretic peptide type C	GO:0005179	hormone activity	0.00050978	3.61439
TLL2	TLL2	tolloid-like 2	0	TLL2	Tolloid-like protein 2	GO:0016787	hydrolase activity	0.838735	0.866795
TLL2	TLL2	tolloid-like 2	0	TLL2	Tolloid-like protein 2	GO:0005509	calcium ion binding	0.428878	1.05949
TLL2	TLL2	tolloid-like 2	0	TLL2	Tolloid-like protein 2	GO:0008233	peptidase activity	0.317935	1.14082
TLL2	TLL2	tolloid-like 2	0	TLL2	Tolloid-like protein 2	GO:0008270	zinc ion binding	0.996725	0.578532
TLL2	TLL2	tolloid-like 2	0	TLL2	Tolloid-like protein 2	GO:0004222	metalloendopeptidase activity	0.466841	1.14705
TLL2	TLL2	tolloid-like 2	0	TLL2	Tolloid-like protein 2	GO:0008237	metallopeptidase activity	0.617035	0.938803
TLL2	TLL2	tolloid-like 2	0	TLL2	Tolloid-like protein 2	GO:0046872	metal ion binding	0.980923	0.787874
LOC101109050	LOC101109050	putative upstream-binding factor 1-like protein 1-like	5e-123	UBTFL1	Putative upstream-binding factor 1-like protein 1	GO:0003677	DNA binding	0.377729	1.04937
LOC101107200	LOC101107200	nucleosome assembly protein 1-like 1-like	0	NAP1L1	cDNA FLJ60539, highly similar to Nucleosome assembly protein 1-like 1	GO:0005515	protein binding	0.971117	0.844595
LOC100101238	LOC100101238	Regakine 1-like protein	2e-18	CCL3L3	chemokine (C-C motif) ligand 3-like 3	GO:0008009	chemokine activity	0.168399	2.20073
LOC100101238	LOC100101238	Regakine 1-like protein	2e-18	CCL3L3	chemokine (C-C motif) ligand 3-like 3	GO:0005125	cytokine activity	0.0065475	2.24169
MOBP	MOBP	myelin-associated oligodendrocyte basic protein	1e-38	MOBP	Myelin-associated oligodendrocyte basic protein, isoform CRA_c	GO:0017137	Rab GTPase binding	0.563467	1.06928
MOBP	MOBP	myelin-associated oligodendrocyte basic protein	1e-38	MOBP	Myelin-associated oligodendrocyte basic protein, isoform CRA_c	GO:0019911	structural constituent of myelin sheath	0.19657	5.2573
IL6	IL6	Interleukin-6	1e-54	IL6	cDNA FLJ55231, highly similar to Interleukin-6	GO:0005125	cytokine activity	0.0065475	2.24169
IL6	IL6	Interleukin-6	1e-54	IL6	cDNA FLJ55231, highly similar to Interleukin-6	GO:0005102	receptor binding	0.00071905	2.22548
IL6	IL6	Interleukin-6	1e-54	IL6	cDNA FLJ55231, highly similar to Interleukin-6	GO:0008083	growth factor activity	0.0142014	2.25313
IL6	IL6	Interleukin-6	1e-54	IL6	cDNA FLJ55231, highly similar to Interleukin-6	GO:0005138	interleukin-6 receptor binding	0.19657	5.2573
MYH15	MYH15	myosin, heavy chain 15	0	MYH15	cDNA FLJ30874 fis, clone FEBRA2004329, moderately similar to MYOSIN HEAVY CHAIN, CARDIAC MUSCLE ISOFORM	GO:0005516	calmodulin binding	0.62705	0.927758
MYH15	MYH15	myosin, heavy chain 15	0	MYH15	cDNA FLJ30874 fis, clone FEBRA2004329, moderately similar to MYOSIN HEAVY CHAIN, CARDIAC MUSCLE ISOFORM	GO:0003774	motor activity	0.757004	0.733576
MYH15	MYH15	myosin, heavy chain 15	0	MYH15	cDNA FLJ30874 fis, clone FEBRA2004329, moderately similar to MYOSIN HEAVY CHAIN, CARDIAC MUSCLE ISOFORM	GO:0000166	nucleotide binding	0.994468	0.686752
MYH15	MYH15	myosin, heavy chain 15	0	MYH15	cDNA FLJ30874 fis, clone FEBRA2004329, moderately similar to MYOSIN HEAVY CHAIN, CARDIAC MUSCLE ISOFORM	GO:0003779	actin binding	0.695245	0.881111
MYH15	MYH15	myosin, heavy chain 15	0	MYH15	cDNA FLJ30874 fis, clone FEBRA2004329, moderately similar to MYOSIN HEAVY CHAIN, CARDIAC MUSCLE ISOFORM	GO:0005524	ATP binding	0.991946	0.661609
GPR26	GPR26	G protein-coupled receptor 26	1e-115	GPR26	G-protein coupled receptor 26	GO:0004930	G-protein coupled receptor activity	0.292259	1.10588
GPR26	GPR26	G protein-coupled receptor 26	1e-115	GPR26	G-protein coupled receptor 26	GO:0004871	signal transducer activity	0.406721	1.04637
IL22RA1	IL22RA1	interleukin 22 receptor, alpha 1	0	IL22RA1	Interleukin-22 receptor subunit alpha-1	GO:0042015	interleukin-20 binding	0.117572	10.5146
IL22RA1	IL22RA1	interleukin 22 receptor, alpha 1	0	IL22RA1	Interleukin-22 receptor subunit alpha-1	GO:0004904	interferon receptor activity	0.0895454	15.7719
PTP4A3	PTP4A3	protein tyrosine phosphatase type IVA, member 3	2e-92	PTP4A3	Protein tyrosine phosphatase type IVA 3	GO:0016791	phosphatase activity	0.208601	1.53872
PTP4A3	PTP4A3	protein tyrosine phosphatase type IVA, member 3	2e-92	PTP4A3	Protein tyrosine phosphatase type IVA 3	GO:0016787	hydrolase activity	0.838735	0.866795
PTP4A3	PTP4A3	protein tyrosine phosphatase type IVA, member 3	2e-92	PTP4A3	Protein tyrosine phosphatase type IVA 3	GO:0004721	phosphoprotein phosphatase activity	0.216562	1.46229
PTP4A3	PTP4A3	protein tyrosine phosphatase type IVA, member 3	2e-92	PTP4A3	Protein tyrosine phosphatase type IVA 3	GO:0004727	prenylated protein tyrosine phosphatase activity	0.0895454	15.7719
PTP4A3	PTP4A3	protein tyrosine phosphatase type IVA, member 3	2e-92	PTP4A3	Protein tyrosine phosphatase type IVA 3	GO:0004725	protein tyrosine phosphatase activity	0.246202	1.51653
LOC101111964	LOC101111964	olfactory receptor 2V2-like	6e-153	OR2V2	Olfactory receptor 2V2	GO:0004984	olfactory receptor activity	0.354467	1.0931
LOC101111964	LOC101111964	olfactory receptor 2V2-like	6e-153	OR2V2	Olfactory receptor 2V2	GO:0004930	G-protein coupled receptor activity	0.292259	1.10588
LOC101111964	LOC101111964	olfactory receptor 2V2-like	6e-153	OR2V2	Olfactory receptor 2V2	GO:0004871	signal transducer activity	0.406721	1.04637
RSPO4	RSPO4	R-spondin 4	2e-108	RSPO4	R-spondin-4	GO:0008201	heparin binding	0.0316755	2.15071
LGALS4	LGALS4	lectin, galactoside-binding, soluble, 4	5e-150	LGALS4	Galectin-4	GO:0030246	carbohydrate binding	0.0160326	2.21007
EDDM3B	EDDM3B	epididymal protein 3B	5e-45	EDDM3B	Epididymal secretory protein E3-beta	GO:0003674	molecular_function	0.679991	0.91564
LOC101116764	LOC101116764	putative olfactory receptor 51H1-like	7e-107	OR51G2	Olfactory receptor 51G2	GO:0004984	olfactory receptor activity	0.354467	1.0931
LOC101116764	LOC101116764	putative olfactory receptor 51H1-like	7e-107	OR51G2	Olfactory receptor 51G2	GO:0004930	G-protein coupled receptor activity	0.292259	1.10588
LOC101116764	LOC101116764	putative olfactory receptor 51H1-like	7e-107	OR51G2	Olfactory receptor 51G2	GO:0004871	signal transducer activity	0.406721	1.04637
STON2	STON2	stonin 2	0	STON2	Stonin-2	GO:0005515	protein binding	0.971117	0.844595
LOC101109271	LOC101109271	olfactory receptor 7E24-like	2e-128	OR7E24	Olfactory receptor 7E24	GO:0004984	olfactory receptor activity	0.354467	1.0931
LOC101109271	LOC101109271	olfactory receptor 7E24-like	2e-128	OR7E24	Olfactory receptor 7E24	GO:0004930	G-protein coupled receptor activity	0.292259	1.10588
LOC101109271	LOC101109271	olfactory receptor 7E24-like	2e-128	OR7E24	Olfactory receptor 7E24	GO:0004871	signal transducer activity	0.406721	1.04637
SCN10A	SCN10A	sodium channel, voltage-gated, type X, alpha subunit	0	SCN10A	Sodium channel protein type 10 subunit alpha	GO:0005244	voltage-gated ion channel activity	0.0594433	1.89263
SCN10A	SCN10A	sodium channel, voltage-gated, type X, alpha subunit	0	SCN10A	Sodium channel protein type 10 subunit alpha	GO:0005272	sodium channel activity	0.304605	1.85552
SCN10A	SCN10A	sodium channel, voltage-gated, type X, alpha subunit	0	SCN10A	Sodium channel protein type 10 subunit alpha	GO:0005248	voltage-gated sodium channel activity	0.412195	1.97149
SCN10A	SCN10A	sodium channel, voltage-gated, type X, alpha subunit	0	SCN10A	Sodium channel protein type 10 subunit alpha	GO:0005216	ion channel activity	0.213642	1.42571
MX2	MX2	Interferon-induced GTP-binding protein Mx2	0	MX2	Interferon-induced GTP-binding protein Mx2	GO:0003924	GTPase activity	0.491373	1.05586
MX2	MX2	Interferon-induced GTP-binding protein Mx2	0	MX2	Interferon-induced GTP-binding protein Mx2	GO:0005525	GTP binding	0.789619	0.797455
MX2	MX2	Interferon-induced GTP-binding protein Mx2	0	MX2	Interferon-induced GTP-binding protein Mx2	GO:0000166	nucleotide binding	0.994468	0.686752
HS3ST2	HS3ST2	heparan sulfate (glucosamine) 3-O-sulfotransferase 2	2e-158	HS3ST2	cDNA, FLJ94008, highly similar to Homo sapiens heparan sulfate (glucosamine) 3-O-sulfotransferase 2 (HS3ST2), mRNA	GO:0008146	sulfotransferase activity	0.191551	2.0572
HS3ST2	HS3ST2	heparan sulfate (glucosamine) 3-O-sulfotransferase 2	2e-158	HS3ST2	cDNA, FLJ94008, highly similar to Homo sapiens heparan sulfate (glucosamine) 3-O-sulfotransferase 2 (HS3ST2), mRNA	GO:0033871	[heparan sulfate]-glucosamine 3-sulfotransferase 2 activity	0.0606272	31.5438
HS3ST2	HS3ST2	heparan sulfate (glucosamine) 3-O-sulfotransferase 2	2e-158	HS3ST2	cDNA, FLJ94008, highly similar to Homo sapiens heparan sulfate (glucosamine) 3-O-sulfotransferase 2 (HS3ST2), mRNA	GO:0016740	transferase activity	0.82853	0.866239
KLK13	KLK13	kallikrein-related peptidase 13	8e-121	KLK13	Kallikrein 13, isoform CRA_b	GO:0005515	protein binding	0.971117	0.844595
KLK13	KLK13	kallikrein-related peptidase 13	8e-121	KLK13	Kallikrein 13, isoform CRA_b	GO:0004252	serine-type endopeptidase activity	0.229939	1.43381
KLK13	KLK13	kallikrein-related peptidase 13	8e-121	KLK13	Kallikrein 13, isoform CRA_b	GO:0004175	endopeptidase activity	0.846313	0.53464
KLK13	KLK13	kallikrein-related peptidase 13	8e-121	KLK13	Kallikrein 13, isoform CRA_b	GO:0016787	hydrolase activity	0.838735	0.866795
KLK13	KLK13	kallikrein-related peptidase 13	8e-121	KLK13	Kallikrein 13, isoform CRA_b	GO:0008236	serine-type peptidase activity	0.0652235	1.85552
KLK13	KLK13	kallikrein-related peptidase 13	8e-121	KLK13	Kallikrein 13, isoform CRA_b	GO:0008233	peptidase activity	0.317935	1.14082
KLK13	KLK13	kallikrein-related peptidase 13	8e-121	KLK13	Kallikrein 13, isoform CRA_b	GO:0003824	catalytic activity	0.612951	0.955872
GRIP1	GRIP1	glutamate receptor interacting protein 1	0	GRIP1	Glutamate receptor-interacting protein 1	GO:0005515	protein binding	0.971117	0.844595
GRIP1	GRIP1	glutamate receptor interacting protein 1	0	GRIP1	Glutamate receptor-interacting protein 1	GO:0008013	beta-catenin binding	0.315214	1.55133
GRIP1	GRIP1	glutamate receptor interacting protein 1	0	GRIP1	Glutamate receptor-interacting protein 1	GO:0003713	transcription coactivator activity	0.861768	0.671144
GRIP1	GRIP1	glutamate receptor interacting protein 1	0	GRIP1	Glutamate receptor-interacting protein 1	GO:0030159	receptor signaling complex scaffold activity	0.430274	1.85552
GRIP1	GRIP1	glutamate receptor interacting protein 1	0	GRIP1	Glutamate receptor-interacting protein 1	GO:0050681	androgen receptor binding	0.372227	1.57719
GRIP1	GRIP1	glutamate receptor interacting protein 1	0	GRIP1	Glutamate receptor-interacting protein 1	GO:0008022	protein C-terminus binding	0.886926	0.580561
LOC101118102	LOC101118102	olfactory receptor 2T12-like	7e-136	OR2T12	Olfactory receptor 2T12	GO:0004984	olfactory receptor activity	0.354467	1.0931
LOC101118102	LOC101118102	olfactory receptor 2T12-like	7e-136	OR2T12	Olfactory receptor 2T12	GO:0004930	G-protein coupled receptor activity	0.292259	1.10588
LOC101118102	LOC101118102	olfactory receptor 2T12-like	7e-136	OR2T12	Olfactory receptor 2T12	GO:0004871	signal transducer activity	0.406721	1.04637
LOC101106683	LOC101106683	zinc finger protein 135-like	6e-144	ZNF30	Zinc finger protein 30	GO:0003676	nucleic acid binding	0.993365	0.606056
LOC101106683	LOC101106683	zinc finger protein 135-like	6e-144	ZNF30	Zinc finger protein 30	GO:0003677	DNA binding	0.377729	1.04937
LOC101106683	LOC101106683	zinc finger protein 135-like	6e-144	ZNF30	Zinc finger protein 30	GO:0046872	metal ion binding	0.980923	0.787874
ING1	ING1	inhibitor of growth family, member 1	2e-136	ING1	Inhibitor of growth protein 1	GO:0005515	protein binding	0.971117	0.844595
ING1	ING1	inhibitor of growth family, member 1	2e-136	ING1	Inhibitor of growth protein 1	GO:0008270	zinc ion binding	0.996725	0.578532
ING1	ING1	inhibitor of growth family, member 1	2e-136	ING1	Inhibitor of growth protein 1	GO:0035064	methylated histone residue binding	0.183744	2.10292
ING1	ING1	inhibitor of growth family, member 1	2e-136	ING1	Inhibitor of growth protein 1	GO:0046872	metal ion binding	0.980923	0.787874
FAM154A	FAM154A	family with sequence similarity 154, member A	0	FAM154A	Protein FAM154A	GO:0005515	protein binding	0.971117	0.844595
LOC101106775	LOC101106775	olfactory receptor 4E1-like	9e-109	OR4E2	Olfactory receptor 4E2	GO:0004984	olfactory receptor activity	0.354467	1.0931
LOC101106775	LOC101106775	olfactory receptor 4E1-like	9e-109	OR4E2	Olfactory receptor 4E2	GO:0004930	G-protein coupled receptor activity	0.292259	1.10588
LOC101106775	LOC101106775	olfactory receptor 4E1-like	9e-109	OR4E2	Olfactory receptor 4E2	GO:0004871	signal transducer activity	0.406721	1.04637
LOC101106513	LOC101106513	lipocalin-15-like	2e-67	LCN15	LCN15 protein	GO:0005215	transporter activity	0.0767527	1.57158
LOC101106513	LOC101106513	lipocalin-15-like	2e-67	LCN15	LCN15 protein	GO:0036094	small molecule binding	0.0179838	12.6175
CALY	CALY	calcyon neuron-specific vesicular protein	6e-68	CALY	Neuron-specific vesicular protein calcyon	GO:0032051	clathrin light chain binding	0.117572	10.5146
LOC101115603	LOC101115603	casein kinase I isoform beta-like	6e-163	CSNK1A1	cDNA FLJ55317, highly similar to Homo sapiens casein kinase 1, alpha 1 (CSNK1A1), transcript variant 1, mRNA	GO:0005515	protein binding	0.971117	0.844595
LOC101115603	LOC101115603	casein kinase I isoform beta-like	6e-163	CSNK1A1	cDNA FLJ55317, highly similar to Homo sapiens casein kinase 1, alpha 1 (CSNK1A1), transcript variant 1, mRNA	GO:0000166	nucleotide binding	0.994468	0.686752
LOC101115603	LOC101115603	casein kinase I isoform beta-like	6e-163	CSNK1A1	cDNA FLJ55317, highly similar to Homo sapiens casein kinase 1, alpha 1 (CSNK1A1), transcript variant 1, mRNA	GO:0016301	kinase activity	0.974527	0.631718
LOC101115603	LOC101115603	casein kinase I isoform beta-like	6e-163	CSNK1A1	cDNA FLJ55317, highly similar to Homo sapiens casein kinase 1, alpha 1 (CSNK1A1), transcript variant 1, mRNA	GO:0016772	transferase activity, transferring phosphorus-containing groups	0.69327	0.897831
LOC101115603	LOC101115603	casein kinase I isoform beta-like	6e-163	CSNK1A1	cDNA FLJ55317, highly similar to Homo sapiens casein kinase 1, alpha 1 (CSNK1A1), transcript variant 1, mRNA	GO:0005524	ATP binding	0.991946	0.661609
LOC101115603	LOC101115603	casein kinase I isoform beta-like	6e-163	CSNK1A1	cDNA FLJ55317, highly similar to Homo sapiens casein kinase 1, alpha 1 (CSNK1A1), transcript variant 1, mRNA	GO:0004672	protein kinase activity	0.661319	0.918751
LOC101115603	LOC101115603	casein kinase I isoform beta-like	6e-163	CSNK1A1	cDNA FLJ55317, highly similar to Homo sapiens casein kinase 1, alpha 1 (CSNK1A1), transcript variant 1, mRNA	GO:0004674	protein serine/threonine kinase activity	0.872442	0.718719
LOC101115603	LOC101115603	casein kinase I isoform beta-like	6e-163	CSNK1A1	cDNA FLJ55317, highly similar to Homo sapiens casein kinase 1, alpha 1 (CSNK1A1), transcript variant 1, mRNA	GO:0016740	transferase activity	0.82853	0.866239
RNF112	RNF112	ring finger protein 112	0	RNF112	cDNA FLJ52256, highly similar to Zinc finger protein 179	GO:0003924	GTPase activity	0.491373	1.05586
RNF112	RNF112	ring finger protein 112	0	RNF112	cDNA FLJ52256, highly similar to Zinc finger protein 179	GO:0008270	zinc ion binding	0.996725	0.578532
RNF112	RNF112	ring finger protein 112	0	RNF112	cDNA FLJ52256, highly similar to Zinc finger protein 179	GO:0005525	GTP binding	0.789619	0.797455
RNF112	RNF112	ring finger protein 112	0	RNF112	cDNA FLJ52256, highly similar to Zinc finger protein 179	GO:0046872	metal ion binding	0.980923	0.787874
LOC101115650	LOC101115650	putative RNA polymerase II subunit A C-terminal domain phosphatase SSU72-like protein 1-like	5e-68	SSU72	cDNA FLJ60055, highly similar to Rattus norvegicus Ssu72 RNA polymerase II CTD phosphatase homolog, mRNA	GO:0005515	protein binding	0.971117	0.844595
LOC101115650	LOC101115650	putative RNA polymerase II subunit A C-terminal domain phosphatase SSU72-like protein 1-like	5e-68	SSU72	cDNA FLJ60055, highly similar to Rattus norvegicus Ssu72 RNA polymerase II CTD phosphatase homolog, mRNA	GO:0016787	hydrolase activity	0.838735	0.866795
LOC101115650	LOC101115650	putative RNA polymerase II subunit A C-terminal domain phosphatase SSU72-like protein 1-like	5e-68	SSU72	cDNA FLJ60055, highly similar to Rattus norvegicus Ssu72 RNA polymerase II CTD phosphatase homolog, mRNA	GO:0004721	phosphoprotein phosphatase activity	0.216562	1.46229
LOC101115650	LOC101115650	putative RNA polymerase II subunit A C-terminal domain phosphatase SSU72-like protein 1-like	5e-68	SSU72	cDNA FLJ60055, highly similar to Rattus norvegicus Ssu72 RNA polymerase II CTD phosphatase homolog, mRNA	GO:0008420	CTD phosphatase activity	0.0510339	6.30876
FUCA2	FUCA2	fucosidase, alpha-L- 2, plasma	0	FUCA2	Plasma alpha-L-fucosidase	GO:0016787	hydrolase activity	0.838735	0.866795
FUCA2	FUCA2	fucosidase, alpha-L- 2, plasma	0	FUCA2	Plasma alpha-L-fucosidase	GO:0004560	alpha-L-fucosidase activity	0.0895454	15.7719
FUCA2	FUCA2	fucosidase, alpha-L- 2, plasma	0	FUCA2	Plasma alpha-L-fucosidase	GO:0016798	hydrolase activity, acting on glycosyl bonds	0.778293	0.700973
FUCA2	FUCA2	fucosidase, alpha-L- 2, plasma	0	FUCA2	Plasma alpha-L-fucosidase	GO:0042806	fucose binding	0.023491	10.5146
KCNC2	KCNC2	potassium voltage-gated channel, Shaw-related subfamily, member 2	0	KCNC2	Potassium voltage-gated channel subfamily C member 2	GO:0005251	delayed rectifier potassium channel activity	0.0924259	2.95723
KCNC2	KCNC2	potassium voltage-gated channel, Shaw-related subfamily, member 2	0	KCNC2	Potassium voltage-gated channel subfamily C member 2	GO:0005244	voltage-gated ion channel activity	0.0594433	1.89263
KCNC2	KCNC2	potassium voltage-gated channel, Shaw-related subfamily, member 2	0	KCNC2	Potassium voltage-gated channel subfamily C member 2	GO:0005267	potassium channel activity	0.101288	2.10292
KCNC2	KCNC2	potassium voltage-gated channel, Shaw-related subfamily, member 2	0	KCNC2	Potassium voltage-gated channel subfamily C member 2	GO:0005249	voltage-gated potassium channel activity	0.146269	2.03508
KCNC2	KCNC2	potassium voltage-gated channel, Shaw-related subfamily, member 2	0	KCNC2	Potassium voltage-gated channel subfamily C member 2	GO:0005216	ion channel activity	0.213642	1.42571
ABCD1	ABCD1	ATP-binding cassette, sub-family D (ALD), member 1	0	ABCD1	Mutant ATP-binding cassette sub-family D member 1	GO:0005515	protein binding	0.971117	0.844595
ABCD1	ABCD1	ATP-binding cassette, sub-family D (ALD), member 1	0	ABCD1	Mutant ATP-binding cassette sub-family D member 1	GO:0005215	transporter activity	0.0767527	1.57158
ABCD1	ABCD1	ATP-binding cassette, sub-family D (ALD), member 1	0	ABCD1	Mutant ATP-binding cassette sub-family D member 1	GO:0042626	ATPase activity, coupled to transmembrane movement of substances	0.239881	1.81983
ABCD1	ABCD1	ATP-binding cassette, sub-family D (ALD), member 1	0	ABCD1	Mutant ATP-binding cassette sub-family D member 1	GO:0042803	protein homodimerization activity	0.850787	0.784671
ABCD1	ABCD1	ATP-binding cassette, sub-family D (ALD), member 1	0	ABCD1	Mutant ATP-binding cassette sub-family D member 1	GO:0042802	identical protein binding	0.838253	0.77726
ABCD1	ABCD1	ATP-binding cassette, sub-family D (ALD), member 1	0	ABCD1	Mutant ATP-binding cassette sub-family D member 1	GO:0000166	nucleotide binding	0.994468	0.686752
ABCD1	ABCD1	ATP-binding cassette, sub-family D (ALD), member 1	0	ABCD1	Mutant ATP-binding cassette sub-family D member 1	GO:0016887	ATPase activity	0.906716	0.550182
ABCD1	ABCD1	ATP-binding cassette, sub-family D (ALD), member 1	0	ABCD1	Mutant ATP-binding cassette sub-family D member 1	GO:0017111	nucleoside-triphosphatase activity	0.882045	0.587772
ABCD1	ABCD1	ATP-binding cassette, sub-family D (ALD), member 1	0	ABCD1	Mutant ATP-binding cassette sub-family D member 1	GO:0005325	peroxisomal fatty-acyl-CoA transporter activity	0.0606272	31.5438
ABCD1	ABCD1	ATP-binding cassette, sub-family D (ALD), member 1	0	ABCD1	Mutant ATP-binding cassette sub-family D member 1	GO:0005524	ATP binding	0.991946	0.661609
ABCD1	ABCD1	ATP-binding cassette, sub-family D (ALD), member 1	0	ABCD1	Mutant ATP-binding cassette sub-family D member 1	GO:0019899	enzyme binding	0.350305	1.18142
KCNQ4	KCNQ4	potassium voltage-gated channel, KQT-like subfamily, member 4	0	KCNQ4	cDNA FLJ90476 fis, clone NT2RP3002737, highly similar to Potassium voltage-gated channel subfamily KQT member 4	GO:0005251	delayed rectifier potassium channel activity	0.0924259	2.95723
KCNQ4	KCNQ4	potassium voltage-gated channel, KQT-like subfamily, member 4	0	KCNQ4	cDNA FLJ90476 fis, clone NT2RP3002737, highly similar to Potassium voltage-gated channel subfamily KQT member 4	GO:0005244	voltage-gated ion channel activity	0.0594433	1.89263
KCNQ4	KCNQ4	potassium voltage-gated channel, KQT-like subfamily, member 4	0	KCNQ4	cDNA FLJ90476 fis, clone NT2RP3002737, highly similar to Potassium voltage-gated channel subfamily KQT member 4	GO:0005267	potassium channel activity	0.101288	2.10292
KCNQ4	KCNQ4	potassium voltage-gated channel, KQT-like subfamily, member 4	0	KCNQ4	cDNA FLJ90476 fis, clone NT2RP3002737, highly similar to Potassium voltage-gated channel subfamily KQT member 4	GO:0005249	voltage-gated potassium channel activity	0.146269	2.03508
KCNQ4	KCNQ4	potassium voltage-gated channel, KQT-like subfamily, member 4	0	KCNQ4	cDNA FLJ90476 fis, clone NT2RP3002737, highly similar to Potassium voltage-gated channel subfamily KQT member 4	GO:0005216	ion channel activity	0.213642	1.42571
LOC101122351	LOC101122351	prolactin-inducible protein homolog	2e-38	PIP	Prolactin-inducible protein	GO:0003779	actin binding	0.695245	0.881111
PLA2G5	PLA2G5	phospholipase A2, group V	2e-26	PLA2G5	cDNA FLJ40374 fis, clone TESTI2035078, highly similar to Calcium-dependent phospholipase A2 (EC 3.1.1.4)	GO:0046872	metal ion binding	0.980923	0.787874
PLA2G5	PLA2G5	phospholipase A2, group V	2e-26	PLA2G5	cDNA FLJ40374 fis, clone TESTI2035078, highly similar to Calcium-dependent phospholipase A2 (EC 3.1.1.4)	GO:0047498	calcium-dependent phospholipase A2 activity	0.0855995	4.50626
PLA2G5	PLA2G5	phospholipase A2, group V	2e-26	PLA2G5	cDNA FLJ40374 fis, clone TESTI2035078, highly similar to Calcium-dependent phospholipase A2 (EC 3.1.1.4)	GO:0004623	phospholipase A2 activity	0.24722	2.17543
PLA2G5	PLA2G5	phospholipase A2, group V	2e-26	PLA2G5	cDNA FLJ40374 fis, clone TESTI2035078, highly similar to Calcium-dependent phospholipase A2 (EC 3.1.1.4)	GO:0008201	heparin binding	0.0316755	2.15071
PLA2G5	PLA2G5	phospholipase A2, group V	2e-26	PLA2G5	cDNA FLJ40374 fis, clone TESTI2035078, highly similar to Calcium-dependent phospholipase A2 (EC 3.1.1.4)	GO:0005509	calcium ion binding	0.428878	1.05949
PLA2G5	PLA2G5	phospholipase A2, group V	2e-26	PLA2G5	cDNA FLJ40374 fis, clone TESTI2035078, highly similar to Calcium-dependent phospholipase A2 (EC 3.1.1.4)	GO:0016787	hydrolase activity	0.838735	0.866795
KCNK16	KCNK16	potassium channel, subfamily K, member 16	2e-141	KCNK16	Potassium channel subfamily K member 16	GO:0005244	voltage-gated ion channel activity	0.0594433	1.89263
KCNK16	KCNK16	potassium channel, subfamily K, member 16	2e-141	KCNK16	Potassium channel subfamily K member 16	GO:0005267	potassium channel activity	0.101288	2.10292
CBX8	CBX8	chromobox homolog 8	7e-167	CBX8	Chromobox protein homolog 8	GO:0005515	protein binding	0.971117	0.844595
CBX8	CBX8	chromobox homolog 8	7e-167	CBX8	Chromobox protein homolog 8	GO:0003727	single-stranded RNA binding	0.675203	0.901251
CBX8	CBX8	chromobox homolog 8	7e-167	CBX8	Chromobox protein homolog 8	GO:0004842	ubiquitin-protein ligase activity	0.755169	0.811789
CBX8	CBX8	chromobox homolog 8	7e-167	CBX8	Chromobox protein homolog 8	GO:0035064	methylated histone residue binding	0.183744	2.10292
MRGPRF	MRGPRF	MAS-related GPR, member F	1e-165	MRGPRF	cDNA FLJ53714, highly similar to Mas-related G-protein coupled receptor memberF	GO:0004930	G-protein coupled receptor activity	0.292259	1.10588
MRGPRF	MRGPRF	MAS-related GPR, member F	1e-165	MRGPRF	cDNA FLJ53714, highly similar to Mas-related G-protein coupled receptor memberF	GO:0004871	signal transducer activity	0.406721	1.04637
LOC101110162	LOC101110162	prostaglandin F synthase 1-like	5e-141	AKR1C3	cDNA FLJ58390, highly similar to Aldo-keto reductase family 1 member C3homolog (EC 1.-.-.-)	GO:0001758	retinal dehydrogenase activity	0.0066496	9.46314
LOC101110162	LOC101110162	prostaglandin F synthase 1-like	5e-141	AKR1C3	cDNA FLJ58390, highly similar to Aldo-keto reductase family 1 member C3homolog (EC 1.-.-.-)	GO:0047017	prostaglandin-F synthase activity	0.0131129	15.7719
LOC101110162	LOC101110162	prostaglandin F synthase 1-like	5e-141	AKR1C3	cDNA FLJ58390, highly similar to Aldo-keto reductase family 1 member C3homolog (EC 1.-.-.-)	GO:0047020	15-hydroxyprostaglandin-D dehydrogenase (NADP+) activity	0.0131129	15.7719
LOC101110162	LOC101110162	prostaglandin F synthase 1-like	5e-141	AKR1C3	cDNA FLJ58390, highly similar to Aldo-keto reductase family 1 member C3homolog (EC 1.-.-.-)	GO:0047023	androsterone dehydrogenase activity	0.00214299	15.7719
LOC101110162	LOC101110162	prostaglandin F synthase 1-like	5e-141	AKR1C3	cDNA FLJ58390, highly similar to Aldo-keto reductase family 1 member C3homolog (EC 1.-.-.-)	GO:0047115	trans-1,2-dihydrobenzene-1,2-diol dehydrogenase activity	0.0510339	6.30876
LOC101110162	LOC101110162	prostaglandin F synthase 1-like	5e-141	AKR1C3	cDNA FLJ58390, highly similar to Aldo-keto reductase family 1 member C3homolog (EC 1.-.-.-)	GO:0004745	retinol dehydrogenase activity	0.157074	3.00417
LOC101110162	LOC101110162	prostaglandin F synthase 1-like	5e-141	AKR1C3	cDNA FLJ58390, highly similar to Aldo-keto reductase family 1 member C3homolog (EC 1.-.-.-)	GO:0045550	geranylgeranyl reductase activity	0.0179838	12.6175
LOC101110162	LOC101110162	prostaglandin F synthase 1-like	5e-141	AKR1C3	cDNA FLJ58390, highly similar to Aldo-keto reductase family 1 member C3homolog (EC 1.-.-.-)	GO:0004032	alditol:NADP+ 1-oxidoreductase activity	0.0764183	4.85289
LOC101110162	LOC101110162	prostaglandin F synthase 1-like	5e-141	AKR1C3	cDNA FLJ58390, highly similar to Aldo-keto reductase family 1 member C3homolog (EC 1.-.-.-)	GO:0004033	aldo-keto reductase (NADP) activity	0.0225667	5.56655
LOC101110162	LOC101110162	prostaglandin F synthase 1-like	5e-141	AKR1C3	cDNA FLJ58390, highly similar to Aldo-keto reductase family 1 member C3homolog (EC 1.-.-.-)	GO:0016491	oxidoreductase activity	0.560362	0.984125
LOC101110162	LOC101110162	prostaglandin F synthase 1-like	5e-141	AKR1C3	cDNA FLJ58390, highly similar to Aldo-keto reductase family 1 member C3homolog (EC 1.-.-.-)	GO:0047086	ketosteroid monooxygenase activity	0.0434007	7.00973
LOC101110162	LOC101110162	prostaglandin F synthase 1-like	5e-141	AKR1C3	cDNA FLJ58390, highly similar to Aldo-keto reductase family 1 member C3homolog (EC 1.-.-.-)	GO:0045703	ketoreductase activity	0.0131129	15.7719
LOC101110162	LOC101110162	prostaglandin F synthase 1-like	5e-141	AKR1C3	cDNA FLJ58390, highly similar to Aldo-keto reductase family 1 member C3homolog (EC 1.-.-.-)	GO:0016655	oxidoreductase activity, acting on NAD(P)H, quinone or similar compound as acceptor	0.0225667	5.56655
LOC101110162	LOC101110162	prostaglandin F synthase 1-like	5e-141	AKR1C3	cDNA FLJ58390, highly similar to Aldo-keto reductase family 1 member C3homolog (EC 1.-.-.-)	GO:0047787	delta4-3-oxosteroid 5beta-reductase activity	0.0179838	12.6175
LOC101110162	LOC101110162	prostaglandin F synthase 1-like	5e-141	AKR1C3	cDNA FLJ58390, highly similar to Aldo-keto reductase family 1 member C3homolog (EC 1.-.-.-)	GO:0047045	testosterone 17-beta-dehydrogenase (NADP+) activity	0.0295904	9.01251
LOC101110162	LOC101110162	prostaglandin F synthase 1-like	5e-141	AKR1C3	cDNA FLJ58390, highly similar to Aldo-keto reductase family 1 member C3homolog (EC 1.-.-.-)	GO:0047718	indanol dehydrogenase activity	0.0510339	6.30876
LOC101110162	LOC101110162	prostaglandin F synthase 1-like	5e-141	AKR1C3	cDNA FLJ58390, highly similar to Aldo-keto reductase family 1 member C3homolog (EC 1.-.-.-)	GO:0004958	prostaglandin F receptor activity	0.023491	10.5146
LOC101110162	LOC101110162	prostaglandin F synthase 1-like	5e-141	AKR1C3	cDNA FLJ58390, highly similar to Aldo-keto reductase family 1 member C3homolog (EC 1.-.-.-)	GO:0036131	prostaglandin D2 11-ketoreductase activity	0.0131129	15.7719
LOC101110162	LOC101110162	prostaglandin F synthase 1-like	5e-141	AKR1C3	cDNA FLJ58390, highly similar to Aldo-keto reductase family 1 member C3homolog (EC 1.-.-.-)	GO:0035410	dihydrotestosterone 17-beta-dehydrogenase activity	0.0131129	15.7719
LOC101110162	LOC101110162	prostaglandin F synthase 1-like	5e-141	AKR1C3	cDNA FLJ58390, highly similar to Aldo-keto reductase family 1 member C3homolog (EC 1.-.-.-)	GO:0047035	testosterone dehydrogenase (NAD+) activity	0.0362403	7.88595
LOC101110162	LOC101110162	prostaglandin F synthase 1-like	5e-141	AKR1C3	cDNA FLJ58390, highly similar to Aldo-keto reductase family 1 member C3homolog (EC 1.-.-.-)	GO:0018636	phenanthrene 9,10-monooxygenase activity	0.0434007	7.00973
LOC101102845	LOC101102845	5-formyltetrahydrofolate cyclo-ligase-like	2e-39	MTHFS	5-formyltetrahydrofolate cyclo-ligase	GO:0005542	folic acid binding	0.333947	2.62865
LOC101102845	LOC101102845	5-formyltetrahydrofolate cyclo-ligase-like	2e-39	MTHFS	5-formyltetrahydrofolate cyclo-ligase	GO:0000166	nucleotide binding	0.994468	0.686752
LOC101102845	LOC101102845	5-formyltetrahydrofolate cyclo-ligase-like	2e-39	MTHFS	5-formyltetrahydrofolate cyclo-ligase	GO:0016874	ligase activity	0.924049	0.643751
LOC101102845	LOC101102845	5-formyltetrahydrofolate cyclo-ligase-like	2e-39	MTHFS	5-formyltetrahydrofolate cyclo-ligase	GO:0030272	5-formyltetrahydrofolate cyclo-ligase activity	0.117572	10.5146
LOC101102845	LOC101102845	5-formyltetrahydrofolate cyclo-ligase-like	2e-39	MTHFS	5-formyltetrahydrofolate cyclo-ligase	GO:0005524	ATP binding	0.991946	0.661609
LOC101113381	LOC101113381	taurochenodeoxycholic 6 alpha-hydroxylase-like	5e-82	CYP4A11	cDNA FLJ60759, highly similar to Cytochrome P450 4A11 (EC 1.14.15.3)	GO:0046872	metal ion binding	0.980923	0.787874
LOC101113381	LOC101113381	taurochenodeoxycholic 6 alpha-hydroxylase-like	5e-82	CYP4A11	cDNA FLJ60759, highly similar to Cytochrome P450 4A11 (EC 1.14.15.3)	GO:0004497	monooxygenase activity	0.212445	1.60938
LOC101113381	LOC101113381	taurochenodeoxycholic 6 alpha-hydroxylase-like	5e-82	CYP4A11	cDNA FLJ60759, highly similar to Cytochrome P450 4A11 (EC 1.14.15.3)	GO:0008392	arachidonic acid epoxygenase activity	0.268483	3.50487
LOC101113381	LOC101113381	taurochenodeoxycholic 6 alpha-hydroxylase-like	5e-82	CYP4A11	cDNA FLJ60759, highly similar to Cytochrome P450 4A11 (EC 1.14.15.3)	GO:0005506	iron ion binding	0.0591527	1.82334
LOC101113381	LOC101113381	taurochenodeoxycholic 6 alpha-hydroxylase-like	5e-82	CYP4A11	cDNA FLJ60759, highly similar to Cytochrome P450 4A11 (EC 1.14.15.3)	GO:0050051	leukotriene-B4 20-monooxygenase activity	0.19657	5.2573
LOC101113381	LOC101113381	taurochenodeoxycholic 6 alpha-hydroxylase-like	5e-82	CYP4A11	cDNA FLJ60759, highly similar to Cytochrome P450 4A11 (EC 1.14.15.3)	GO:0018685	alkane 1-monooxygenase activity	0.19657	5.2573
LOC101113381	LOC101113381	taurochenodeoxycholic 6 alpha-hydroxylase-like	5e-82	CYP4A11	cDNA FLJ60759, highly similar to Cytochrome P450 4A11 (EC 1.14.15.3)	GO:0052869	arachidonic acid omega-hydroxylase activity	0.19657	5.2573
LOC101113381	LOC101113381	taurochenodeoxycholic 6 alpha-hydroxylase-like	5e-82	CYP4A11	cDNA FLJ60759, highly similar to Cytochrome P450 4A11 (EC 1.14.15.3)	GO:0016491	oxidoreductase activity	0.560362	0.984125
LOC101113381	LOC101113381	taurochenodeoxycholic 6 alpha-hydroxylase-like	5e-82	CYP4A11	cDNA FLJ60759, highly similar to Cytochrome P450 4A11 (EC 1.14.15.3)	GO:0016705	oxidoreductase activity, acting on paired donors, with incorporation or reduction of molecular oxygen	0.314831	1.43381
LOC101113381	LOC101113381	taurochenodeoxycholic 6 alpha-hydroxylase-like	5e-82	CYP4A11	cDNA FLJ60759, highly similar to Cytochrome P450 4A11 (EC 1.14.15.3)	GO:0020037	heme binding	0.0238481	2.16053
SPP2	SPP2	Secreted phosphoprotein 24	3e-65	SPP2	Secreted phosphoprotein 24	GO:0004866	endopeptidase inhibitor activity	0.426465	1.40195
LOC101110417	LOC101110417	probable ergosterol biosynthetic protein 28-like	9e-62	C14orf1	cDNA, FLJ92025	GO:0003674	molecular_function	0.679991	0.91564
GREM1	GREM1	gremlin 1	2e-87	GREM1	Gremlin 1, cysteine knot superfamily, homolog (Xenopus laevis), isoform CRA_b	GO:0005515	protein binding	0.971117	0.844595
GREM1	GREM1	gremlin 1	2e-87	GREM1	Gremlin 1, cysteine knot superfamily, homolog (Xenopus laevis), isoform CRA_b	GO:0016015	morphogen activity	0.144734	7.88595
GREM1	GREM1	gremlin 1	2e-87	GREM1	Gremlin 1, cysteine knot superfamily, homolog (Xenopus laevis), isoform CRA_b	GO:0030296	protein tyrosine kinase activator activity	0.290991	3.15438
GREM1	GREM1	gremlin 1	2e-87	GREM1	Gremlin 1, cysteine knot superfamily, homolog (Xenopus laevis), isoform CRA_b	GO:0048018	receptor agonist activity	0.412195	1.97149
GREM1	GREM1	gremlin 1	2e-87	GREM1	Gremlin 1, cysteine knot superfamily, homolog (Xenopus laevis), isoform CRA_b	GO:0005125	cytokine activity	0.0065475	2.24169
GREM1	GREM1	gremlin 1	2e-87	GREM1	Gremlin 1, cysteine knot superfamily, homolog (Xenopus laevis), isoform CRA_b	GO:0043184	vascular endothelial growth factor receptor 2 binding	0.171058	6.30876
GREM1	GREM1	gremlin 1	2e-87	GREM1	Gremlin 1, cysteine knot superfamily, homolog (Xenopus laevis), isoform CRA_b	GO:0036122	BMP binding	0.117572	10.5146
DAXX	DAXX	death-domain associated protein	0	DAXX	Death domain-associated protein 6	GO:0005515	protein binding	0.971117	0.844595
DAXX	DAXX	death-domain associated protein	0	DAXX	Death domain-associated protein 6	GO:0050681	androgen receptor binding	0.372227	1.57719
DAXX	DAXX	death-domain associated protein	0	DAXX	Death domain-associated protein 6	GO:0042803	protein homodimerization activity	0.850787	0.784671
DAXX	DAXX	death-domain associated protein	0	DAXX	Death domain-associated protein 6	GO:0002039	p53 binding	0.808851	0.606611
DAXX	DAXX	death-domain associated protein	0	DAXX	Death domain-associated protein 6	GO:0031072	heat shock protein binding	0.5959	1.12656
DAXX	DAXX	death-domain associated protein	0	DAXX	Death domain-associated protein 6	GO:0031625	ubiquitin protein ligase binding	0.252814	1.38872
DAXX	DAXX	death-domain associated protein	0	DAXX	Death domain-associated protein 6	GO:0047485	protein N-terminus binding	0.540791	1.06327
DAXX	DAXX	death-domain associated protein	0	DAXX	Death domain-associated protein 6	GO:0005057	receptor signaling protein activity	0.405051	1.46715
DAXX	DAXX	death-domain associated protein	0	DAXX	Death domain-associated protein 6	GO:0019899	enzyme binding	0.350305	1.18142
DAXX	DAXX	death-domain associated protein	0	DAXX	Death domain-associated protein 6	GO:0008134	transcription factor binding	0.0802743	1.58942
CHST2	CHST2	carbohydrate (N-acetylglucosamine-6-O) sulfotransferase 2	0	CHST2	cDNA FLJ13206 fis, clone NT2RP3004670, highly similar to Carbohydrate sulfotransferase 2	GO:0008146	sulfotransferase activity	0.191551	2.0572
CHST2	CHST2	carbohydrate (N-acetylglucosamine-6-O) sulfotransferase 2	0	CHST2	cDNA FLJ13206 fis, clone NT2RP3004670, highly similar to Carbohydrate sulfotransferase 2	GO:0001517	N-acetylglucosamine 6-O-sulfotransferase activity	0.144734	7.88595
CHST2	CHST2	carbohydrate (N-acetylglucosamine-6-O) sulfotransferase 2	0	CHST2	cDNA FLJ13206 fis, clone NT2RP3004670, highly similar to Carbohydrate sulfotransferase 2	GO:0016740	transferase activity	0.82853	0.866239
LOC101107030	LOC101107030	multidrug resistance-associated protein 4-like	0	ABCC4	cDNA FLJ77042, highly similar to Homo sapiens ATP-binding cassette, sub-family C (CFTR/MRP), member 4, mRNA	GO:0017111	nucleoside-triphosphatase activity	0.882045	0.587772
LOC101107030	LOC101107030	multidrug resistance-associated protein 4-like	0	ABCC4	cDNA FLJ77042, highly similar to Homo sapiens ATP-binding cassette, sub-family C (CFTR/MRP), member 4, mRNA	GO:0042626	ATPase activity, coupled to transmembrane movement of substances	0.239881	1.81983
LOC101107030	LOC101107030	multidrug resistance-associated protein 4-like	0	ABCC4	cDNA FLJ77042, highly similar to Homo sapiens ATP-binding cassette, sub-family C (CFTR/MRP), member 4, mRNA	GO:0005524	ATP binding	0.991946	0.661609
LOC101107030	LOC101107030	multidrug resistance-associated protein 4-like	0	ABCC4	cDNA FLJ77042, highly similar to Homo sapiens ATP-binding cassette, sub-family C (CFTR/MRP), member 4, mRNA	GO:0000166	nucleotide binding	0.994468	0.686752
LOC101107030	LOC101107030	multidrug resistance-associated protein 4-like	0	ABCC4	cDNA FLJ77042, highly similar to Homo sapiens ATP-binding cassette, sub-family C (CFTR/MRP), member 4, mRNA	GO:0016887	ATPase activity	0.906716	0.550182
LOC101107030	LOC101107030	multidrug resistance-associated protein 4-like	0	ABCC4	cDNA FLJ77042, highly similar to Homo sapiens ATP-binding cassette, sub-family C (CFTR/MRP), member 4, mRNA	GO:0016404	15-hydroxyprostaglandin dehydrogenase (NAD+) activity	0.0855995	4.50626
TMPRSS4	TMPRSS4	transmembrane protease, serine 4	0	TMPRSS4	cDNA FLJ75629, highly similar to Homo sapiens transmembrane protease, serine 4 (TMPRSS4), transcript variant 2, mRNA	GO:0004252	serine-type endopeptidase activity	0.229939	1.43381
TMPRSS4	TMPRSS4	transmembrane protease, serine 4	0	TMPRSS4	cDNA FLJ75629, highly similar to Homo sapiens transmembrane protease, serine 4 (TMPRSS4), transcript variant 2, mRNA	GO:0016787	hydrolase activity	0.838735	0.866795
TMPRSS4	TMPRSS4	transmembrane protease, serine 4	0	TMPRSS4	cDNA FLJ75629, highly similar to Homo sapiens transmembrane protease, serine 4 (TMPRSS4), transcript variant 2, mRNA	GO:0008236	serine-type peptidase activity	0.0652235	1.85552
TMPRSS4	TMPRSS4	transmembrane protease, serine 4	0	TMPRSS4	cDNA FLJ75629, highly similar to Homo sapiens transmembrane protease, serine 4 (TMPRSS4), transcript variant 2, mRNA	GO:0008233	peptidase activity	0.317935	1.14082
TMPRSS4	TMPRSS4	transmembrane protease, serine 4	0	TMPRSS4	cDNA FLJ75629, highly similar to Homo sapiens transmembrane protease, serine 4 (TMPRSS4), transcript variant 2, mRNA	GO:0003824	catalytic activity	0.612951	0.955872
TMPRSS4	TMPRSS4	transmembrane protease, serine 4	0	TMPRSS4	cDNA FLJ75629, highly similar to Homo sapiens transmembrane protease, serine 4 (TMPRSS4), transcript variant 2, mRNA	GO:0005044	scavenger receptor activity	0.825913	0.573523
LOC101105206	LOC101105206	olfactory receptor 12-like	1e-88	OR5AR1	OR5AR1 protein	GO:0004984	olfactory receptor activity	0.354467	1.0931
LOC101105206	LOC101105206	olfactory receptor 12-like	1e-88	OR5AR1	OR5AR1 protein	GO:0004930	G-protein coupled receptor activity	0.292259	1.10588
LOC101105206	LOC101105206	olfactory receptor 12-like	1e-88	OR5AR1	OR5AR1 protein	GO:0004871	signal transducer activity	0.406721	1.04637
LOC101110889	LOC101110889	putative upstream-binding factor 1-like protein 3/5-like	1e-122	UBTFL1	Putative upstream-binding factor 1-like protein 1	GO:0003677	DNA binding	0.377729	1.04937
SLC26A3	SLC26A3	Solute carrier family 26 member 3	0	SLC26A3	cDNA FLJ60162, highly similar to Chloride anion exchanger	GO:0005515	protein binding	0.971117	0.844595
SLC26A3	SLC26A3	Solute carrier family 26 member 3	0	SLC26A3	cDNA FLJ60162, highly similar to Chloride anion exchanger	GO:0005215	transporter activity	0.0767527	1.57158
SLC26A3	SLC26A3	Solute carrier family 26 member 3	0	SLC26A3	cDNA FLJ60162, highly similar to Chloride anion exchanger	GO:0003700	sequence-specific DNA binding transcription factor activity	0.0060301	1.54903
SLC26A3	SLC26A3	Solute carrier family 26 member 3	0	SLC26A3	cDNA FLJ60162, highly similar to Chloride anion exchanger	GO:0015297	antiporter activity	0.0529806	3.00417
SLC26A3	SLC26A3	Solute carrier family 26 member 3	0	SLC26A3	cDNA FLJ60162, highly similar to Chloride anion exchanger	GO:0015108	chloride transmembrane transporter activity	0.171058	6.30876
SLC26A3	SLC26A3	Solute carrier family 26 member 3	0	SLC26A3	cDNA FLJ60162, highly similar to Chloride anion exchanger	GO:0015301	anion:anion antiporter activity	0.00196198	9.01251
SLC26A3	SLC26A3	Solute carrier family 26 member 3	0	SLC26A3	cDNA FLJ60162, highly similar to Chloride anion exchanger	GO:0015106	bicarbonate transmembrane transporter activity	0.0179838	12.6175
SLC26A3	SLC26A3	Solute carrier family 26 member 3	0	SLC26A3	cDNA FLJ60162, highly similar to Chloride anion exchanger	GO:0003712	transcription cofactor activity	0.790114	0.643751
SLC26A3	SLC26A3	Solute carrier family 26 member 3	0	SLC26A3	cDNA FLJ60162, highly similar to Chloride anion exchanger	GO:0015116	sulfate transmembrane transporter activity	0.0101016	7.88595
SLC26A3	SLC26A3	Solute carrier family 26 member 3	0	SLC26A3	cDNA FLJ60162, highly similar to Chloride anion exchanger	GO:0008271	secondary active sulfate transmembrane transporter activity	0.00523485	10.5146
KIF7	KIF7	kinesin family member 7	0	KIF7	KIF7 protein	GO:0008017	microtubule binding	0.537119	1.03084
KIF7	KIF7	kinesin family member 7	0	KIF7	KIF7 protein	GO:0005515	protein binding	0.971117	0.844595
KIF7	KIF7	kinesin family member 7	0	KIF7	KIF7 protein	GO:0000166	nucleotide binding	0.994468	0.686752
KIF7	KIF7	kinesin family member 7	0	KIF7	KIF7 protein	GO:0003777	microtubule motor activity	0.914941	0.404408
KIF7	KIF7	kinesin family member 7	0	KIF7	KIF7 protein	GO:0005524	ATP binding	0.991946	0.661609
I-MF	I-MF	inhibitor of MyoD family-form a	3e-98	MDFI	MyoD family inhibitor	GO:0005515	protein binding	0.971117	0.844595
I-MF	I-MF	inhibitor of MyoD family-form a	3e-98	MDFI	MyoD family inhibitor	GO:0008134	transcription factor binding	0.0802743	1.58942
POU2F3	POU2F3	POU class 2 homeobox 3 transcript variant 2	0	POU2F3	POU domain, class 2, transcription factor 3	GO:0005515	protein binding	0.971117	0.844595
POU2F3	POU2F3	POU class 2 homeobox 3 transcript variant 2	0	POU2F3	POU domain, class 2, transcription factor 3	GO:0003700	sequence-specific DNA binding transcription factor activity	0.0060301	1.54903
POU2F3	POU2F3	POU class 2 homeobox 3 transcript variant 2	0	POU2F3	POU domain, class 2, transcription factor 3	GO:0003677	DNA binding	0.377729	1.04937
POU2F3	POU2F3	POU class 2 homeobox 3 transcript variant 2	0	POU2F3	POU domain, class 2, transcription factor 3	GO:0043565	sequence-specific DNA binding	0.00150104	1.87329
POU2F3	POU2F3	POU class 2 homeobox 3 transcript variant 2	0	POU2F3	POU domain, class 2, transcription factor 3	GO:0046983	protein dimerization activity	0.42004	1.16112
DUSP2	DUSP2	dual specificity phosphatase 2	2e-94	DUSP2	Dual specificity protein phosphatase 2	GO:0005515	protein binding	0.971117	0.844595
DUSP2	DUSP2	dual specificity phosphatase 2	2e-94	DUSP2	Dual specificity protein phosphatase 2	GO:0008330	protein tyrosine/threonine phosphatase activity	0.171058	6.30876
DUSP2	DUSP2	dual specificity phosphatase 2	2e-94	DUSP2	Dual specificity protein phosphatase 2	GO:0016791	phosphatase activity	0.208601	1.53872
DUSP2	DUSP2	dual specificity phosphatase 2	2e-94	DUSP2	Dual specificity protein phosphatase 2	GO:0016787	hydrolase activity	0.838735	0.866795
DUSP2	DUSP2	dual specificity phosphatase 2	2e-94	DUSP2	Dual specificity protein phosphatase 2	GO:0004721	phosphoprotein phosphatase activity	0.216562	1.46229
DUSP2	DUSP2	dual specificity phosphatase 2	2e-94	DUSP2	Dual specificity protein phosphatase 2	GO:0008138	protein tyrosine/serine/threonine phosphatase activity	0.0565456	2.93431
DUSP2	DUSP2	dual specificity phosphatase 2	2e-94	DUSP2	Dual specificity protein phosphatase 2	GO:0004725	protein tyrosine phosphatase activity	0.246202	1.51653
DUSP2	DUSP2	dual specificity phosphatase 2	2e-94	DUSP2	Dual specificity protein phosphatase 2	GO:0017017	MAP kinase tyrosine/serine/threonine phosphatase activity	0.0101016	7.88595
DUSP2	DUSP2	dual specificity phosphatase 2	2e-94	DUSP2	Dual specificity protein phosphatase 2	GO:0051019	mitogen-activated protein kinase binding	0.393542	2.10292
SYK	SYK	spleen tyrosine kinase	0	SYK	cDNA FLJ90539 fis, clone OVARC1000255, highly similar to Tyrosine-protein kinase SYK (EC 2.7.10.2)	GO:0005515	protein binding	0.971117	0.844595
SYK	SYK	spleen tyrosine kinase	0	SYK	cDNA FLJ90539 fis, clone OVARC1000255, highly similar to Tyrosine-protein kinase SYK (EC 2.7.10.2)	GO:0000166	nucleotide binding	0.994468	0.686752
SYK	SYK	spleen tyrosine kinase	0	SYK	cDNA FLJ90539 fis, clone OVARC1000255, highly similar to Tyrosine-protein kinase SYK (EC 2.7.10.2)	GO:0016301	kinase activity	0.974527	0.631718
SYK	SYK	spleen tyrosine kinase	0	SYK	cDNA FLJ90539 fis, clone OVARC1000255, highly similar to Tyrosine-protein kinase SYK (EC 2.7.10.2)	GO:0016772	transferase activity, transferring phosphorus-containing groups	0.69327	0.897831
SYK	SYK	spleen tyrosine kinase	0	SYK	cDNA FLJ90539 fis, clone OVARC1000255, highly similar to Tyrosine-protein kinase SYK (EC 2.7.10.2)	GO:0019901	protein kinase binding	0.857596	0.709989
SYK	SYK	spleen tyrosine kinase	0	SYK	cDNA FLJ90539 fis, clone OVARC1000255, highly similar to Tyrosine-protein kinase SYK (EC 2.7.10.2)	GO:0005178	integrin binding	0.569571	1.01754
SYK	SYK	spleen tyrosine kinase	0	SYK	cDNA FLJ90539 fis, clone OVARC1000255, highly similar to Tyrosine-protein kinase SYK (EC 2.7.10.2)	GO:0005524	ATP binding	0.991946	0.661609
SYK	SYK	spleen tyrosine kinase	0	SYK	cDNA FLJ90539 fis, clone OVARC1000255, highly similar to Tyrosine-protein kinase SYK (EC 2.7.10.2)	GO:0004672	protein kinase activity	0.661319	0.918751
SYK	SYK	spleen tyrosine kinase	0	SYK	cDNA FLJ90539 fis, clone OVARC1000255, highly similar to Tyrosine-protein kinase SYK (EC 2.7.10.2)	GO:0004713	protein tyrosine kinase activity	0.783079	0.722377
SYK	SYK	spleen tyrosine kinase	0	SYK	cDNA FLJ90539 fis, clone OVARC1000255, highly similar to Tyrosine-protein kinase SYK (EC 2.7.10.2)	GO:0004715	non-membrane spanning protein tyrosine kinase activity	0.447463	1.34229
SYK	SYK	spleen tyrosine kinase	0	SYK	cDNA FLJ90539 fis, clone OVARC1000255, highly similar to Tyrosine-protein kinase SYK (EC 2.7.10.2)	GO:0016740	transferase activity	0.82853	0.866239
SYK	SYK	spleen tyrosine kinase	0	SYK	cDNA FLJ90539 fis, clone OVARC1000255, highly similar to Tyrosine-protein kinase SYK (EC 2.7.10.2)	GO:0004716	receptor signaling protein tyrosine kinase activity	0.245259	3.94297
LOC101106720	LOC101106720	glutathione S-transferase A1-like	1e-106	GSTA1	Glutathione S-transferase A1	GO:0004364	glutathione transferase activity	0.000654266	6.5263
LOC101106720	LOC101106720	glutathione S-transferase A1-like	1e-106	GSTA1	Glutathione S-transferase A1	GO:0016740	transferase activity	0.82853	0.866239
NEUROD4	NEUROD4	neuronal differentiation 4	4e-161	NEUROD4	NEUROD4 protein	GO:0003677	DNA binding	0.377729	1.04937
NEUROD4	NEUROD4	neuronal differentiation 4	4e-161	NEUROD4	NEUROD4 protein	GO:0046983	protein dimerization activity	0.42004	1.16112
IL17RB	IL17RB	interleukin 17 receptor B	0	IL17RB	Interleukin-17 receptor B	GO:0004896	cytokine receptor activity	0.694851	0.852535
TECTB	TECTB	tectorin beta	0	TECTB	Beta-tectorin	GO:0005201	extracellular matrix structural constituent	0.365812	1.41241
CRNN	CRNN	cornulin	9e-166	CRNN	cDNA FLJ78643, highly similar to Homo sapiens cornulin (CRNN), mRNA	GO:0005509	calcium ion binding	0.428878	1.05949
CRNN	CRNN	cornulin	9e-166	CRNN	cDNA FLJ78643, highly similar to Homo sapiens cornulin (CRNN), mRNA	GO:0046872	metal ion binding	0.980923	0.787874
DPP6	DPP6	dipeptidyl-peptidase 6	0	DPP6	Dipeptidyl-peptidase 6	GO:0004177	aminopeptidase activity	0.620356	1.05146
DPP6	DPP6	dipeptidyl-peptidase 6	0	DPP6	Dipeptidyl-peptidase 6	GO:0008236	serine-type peptidase activity	0.0652235	1.85552
DPP6	DPP6	dipeptidyl-peptidase 6	0	DPP6	Dipeptidyl-peptidase 6	GO:0008239	dipeptidyl-peptidase activity	0.0066496	9.46314
LOC101115351	LOC101115351	anion exchange protein 3-like	0	SLC4A3	cDNA FLJ51052, highly similar to Anion exchange protein 3	GO:0005215	transporter activity	0.0767527	1.57158
LOC101115351	LOC101115351	anion exchange protein 3-like	0	SLC4A3	cDNA FLJ51052, highly similar to Anion exchange protein 3	GO:0008509	anion transmembrane transporter activity	0.0675761	5.2573
LOC101115351	LOC101115351	anion exchange protein 3-like	0	SLC4A3	cDNA FLJ51052, highly similar to Anion exchange protein 3	GO:0015297	antiporter activity	0.0529806	3.00417
LOC101115351	LOC101115351	anion exchange protein 3-like	0	SLC4A3	cDNA FLJ51052, highly similar to Anion exchange protein 3	GO:0005452	inorganic anion exchanger activity	0.0169093	6.30876
LOC101115351	LOC101115351	anion exchange protein 3-like	0	SLC4A3	cDNA FLJ51052, highly similar to Anion exchange protein 3	GO:0015301	anion:anion antiporter activity	0.00196198	9.01251
LOC101105883	LOC101105883	interferon omega-1-like	3e-67	IFNW1	Interferon omega-1	GO:0005125	cytokine activity	0.0065475	2.24169
LOC101105883	LOC101105883	interferon omega-1-like	3e-67	IFNW1	Interferon omega-1	GO:0005126	cytokine receptor binding	0.0116212	5.04701
PPP1R26	PPP1R26	protein phosphatase 1, regulatory subunit 26	5e-159	PPP1R26	Protein phosphatase 1 regulatory subunit 26	GO:0005515	protein binding	0.971117	0.844595
PPP1R26	PPP1R26	protein phosphatase 1, regulatory subunit 26	5e-159	PPP1R26	Protein phosphatase 1 regulatory subunit 26	GO:0019902	phosphatase binding	0.372227	1.57719
PPP1R26	PPP1R26	protein phosphatase 1, regulatory subunit 26	5e-159	PPP1R26	Protein phosphatase 1 regulatory subunit 26	GO:0004864	protein phosphatase inhibitor activity	0.0342556	3.50487
TNP1	TNP1	Spermatid nuclear transition protein 1	5e-18	TNP1	Spermatid nuclear transition protein 1	GO:0003677	DNA binding	0.377729	1.04937
LOC101107498	LOC101107498	mannose-binding protein A-like	3e-65	MBL2	Mannose binding lectin	GO:0005515	protein binding	0.971117	0.844595
LOC101107498	LOC101107498	mannose-binding protein A-like	3e-65	MBL2	Mannose binding lectin	GO:0005102	receptor binding	0.00071905	2.22548
LOC101107498	LOC101107498	mannose-binding protein A-like	3e-65	MBL2	Mannose binding lectin	GO:0005537	mannose binding	0.0950904	4.20584
LOC101107498	LOC101107498	mannose-binding protein A-like	3e-65	MBL2	Mannose binding lectin	GO:0030246	carbohydrate binding	0.0160326	2.21007
LOC101107498	LOC101107498	mannose-binding protein A-like	3e-65	MBL2	Mannose binding lectin	GO:0048306	calcium-dependent protein binding	0.361118	1.61763
JUND	JUND	Proto-oncogene protein JUN-D	3e-43	JUND	Transcription factor jun-D	GO:0005515	protein binding	0.971117	0.844595
JUND	JUND	Proto-oncogene protein JUN-D	3e-43	JUND	Transcription factor jun-D	GO:0016922	ligand-dependent nuclear receptor binding	0.512645	1.43381
JUND	JUND	Proto-oncogene protein JUN-D	3e-43	JUND	Transcription factor jun-D	GO:0003700	sequence-specific DNA binding transcription factor activity	0.0060301	1.54903
JUND	JUND	Proto-oncogene protein JUN-D	3e-43	JUND	Transcription factor jun-D	GO:0044212	transcription regulatory region DNA binding	0.0644683	1.79226
JUND	JUND	Proto-oncogene protein JUN-D	3e-43	JUND	Transcription factor jun-D	GO:0003677	DNA binding	0.377729	1.04937
JUND	JUND	Proto-oncogene protein JUN-D	3e-43	JUND	Transcription factor jun-D	GO:0043565	sequence-specific DNA binding	0.00150104	1.87329
JUND	JUND	Proto-oncogene protein JUN-D	3e-43	JUND	Transcription factor jun-D	GO:0003690	double-stranded DNA binding	0.0525107	2.16477
PELP1	PELP1	proline, glutamate and leucine rich protein 1	0	PELP1	Proline-, glutamic acid- and leucine-rich protein 1	GO:0005515	protein binding	0.971117	0.844595
GSTA1	GSTA1	Glutathione S-transferase	9e-106	GSTA1	Glutathione S-transferase A1	GO:0004364	glutathione transferase activity	0.000654266	6.5263
GSTA1	GSTA1	Glutathione S-transferase	9e-106	GSTA1	Glutathione S-transferase A1	GO:0016740	transferase activity	0.82853	0.866239
PLGF	PLGF	Placental growth factor	9e-48	PGF	Placenta growth factor	GO:0042803	protein homodimerization activity	0.850787	0.784671
PLGF	PLGF	Placental growth factor	9e-48	PGF	Placenta growth factor	GO:0008201	heparin binding	0.0316755	2.15071
PLGF	PLGF	Placental growth factor	9e-48	PGF	Placenta growth factor	GO:0046982	protein heterodimerization activity	0.624396	0.939269
PLGF	PLGF	Placental growth factor	9e-48	PGF	Placenta growth factor	GO:0008083	growth factor activity	0.0142014	2.25313
B3GAT1	B3GAT1	beta-1,3-glucuronyltransferase 1 (glucuronosyltransferase P)	0	B3GAT1	cDNA FLJ55820, highly similar to Galactosylgalactosylxylosylprotein 3-beta-glucuronosyltransferase 1 (EC 2.4.1.135)	GO:0008499	UDP-galactose:beta-N-acetylglucosamine beta-1,3-galactosyltransferase activity	0.245259	3.94297
B3GAT1	B3GAT1	beta-1,3-glucuronyltransferase 1 (glucuronosyltransferase P)	0	B3GAT1	cDNA FLJ55820, highly similar to Galactosylgalactosylxylosylprotein 3-beta-glucuronosyltransferase 1 (EC 2.4.1.135)	GO:0046872	metal ion binding	0.980923	0.787874
B3GAT1	B3GAT1	beta-1,3-glucuronyltransferase 1 (glucuronosyltransferase P)	0	B3GAT1	cDNA FLJ55820, highly similar to Galactosylgalactosylxylosylprotein 3-beta-glucuronosyltransferase 1 (EC 2.4.1.135)	GO:0015018	galactosylgalactosylxylosylprotein 3-beta-glucuronosyltransferase activity	0.117572	10.5146
B3GAT1	B3GAT1	beta-1,3-glucuronyltransferase 1 (glucuronosyltransferase P)	0	B3GAT1	cDNA FLJ55820, highly similar to Galactosylgalactosylxylosylprotein 3-beta-glucuronosyltransferase 1 (EC 2.4.1.135)	GO:0016740	transferase activity	0.82853	0.866239
LOC101103566	LOC101103566	uncharacterized LOC101103566	1e-40	RNPS1	RNA binding protein S1	GO:0005515	protein binding	0.971117	0.844595
LOC101103566	LOC101103566	uncharacterized LOC101103566	1e-40	RNPS1	RNA binding protein S1	GO:0003723	RNA binding	0.99298	0.563953
LOC101103566	LOC101103566	uncharacterized LOC101103566	1e-40	RNPS1	RNA binding protein S1	GO:0000166	nucleotide binding	0.994468	0.686752
LOC101103566	LOC101103566	uncharacterized LOC101103566	1e-40	RNPS1	RNA binding protein S1	GO:0003730	mRNA 3'-UTR binding	0.235747	2.25313
LOC101103566	LOC101103566	uncharacterized LOC101103566	1e-40	RNPS1	RNA binding protein S1	GO:0003676	nucleic acid binding	0.993365	0.606056
CYP17A1	CYP17A1	Steroid 17-alpha-hydroxylase/17,20 lyase	0	CYP17A1	cDNA, FLJ92527, highly similar to Homo sapiens cytochrome P450, family 17, subfamily A, polypeptide 1 (CYP17A1), mRNA	GO:0005506	iron ion binding	0.0591527	1.82334
CYP17A1	CYP17A1	Steroid 17-alpha-hydroxylase/17,20 lyase	0	CYP17A1	cDNA, FLJ92527, highly similar to Homo sapiens cytochrome P450, family 17, subfamily A, polypeptide 1 (CYP17A1), mRNA	GO:0016829	lyase activity	0.66489	0.882344
CYP17A1	CYP17A1	Steroid 17-alpha-hydroxylase/17,20 lyase	0	CYP17A1	cDNA, FLJ92527, highly similar to Homo sapiens cytochrome P450, family 17, subfamily A, polypeptide 1 (CYP17A1), mRNA	GO:0016491	oxidoreductase activity	0.560362	0.984125
CYP17A1	CYP17A1	Steroid 17-alpha-hydroxylase/17,20 lyase	0	CYP17A1	cDNA, FLJ92527, highly similar to Homo sapiens cytochrome P450, family 17, subfamily A, polypeptide 1 (CYP17A1), mRNA	GO:0020037	heme binding	0.0238481	2.16053
CYP17A1	CYP17A1	Steroid 17-alpha-hydroxylase/17,20 lyase	0	CYP17A1	cDNA, FLJ92527, highly similar to Homo sapiens cytochrome P450, family 17, subfamily A, polypeptide 1 (CYP17A1), mRNA	GO:0047442	17-alpha-hydroxyprogesterone aldolase activity	0.0895454	15.7719
CYP17A1	CYP17A1	Steroid 17-alpha-hydroxylase/17,20 lyase	0	CYP17A1	cDNA, FLJ92527, highly similar to Homo sapiens cytochrome P450, family 17, subfamily A, polypeptide 1 (CYP17A1), mRNA	GO:0046872	metal ion binding	0.980923	0.787874
CYP17A1	CYP17A1	Steroid 17-alpha-hydroxylase/17,20 lyase	0	CYP17A1	cDNA, FLJ92527, highly similar to Homo sapiens cytochrome P450, family 17, subfamily A, polypeptide 1 (CYP17A1), mRNA	GO:0004497	monooxygenase activity	0.212445	1.60938
CYP17A1	CYP17A1	Steroid 17-alpha-hydroxylase/17,20 lyase	0	CYP17A1	cDNA, FLJ92527, highly similar to Homo sapiens cytochrome P450, family 17, subfamily A, polypeptide 1 (CYP17A1), mRNA	GO:0004508	steroid 17-alpha-monooxygenase activity	0.0895454	15.7719
CYP17A1	CYP17A1	Steroid 17-alpha-hydroxylase/17,20 lyase	0	CYP17A1	cDNA, FLJ92527, highly similar to Homo sapiens cytochrome P450, family 17, subfamily A, polypeptide 1 (CYP17A1), mRNA	GO:0019825	oxygen binding	0.0101782	4.1505
CYP17A1	CYP17A1	Steroid 17-alpha-hydroxylase/17,20 lyase	0	CYP17A1	cDNA, FLJ92527, highly similar to Homo sapiens cytochrome P450, family 17, subfamily A, polypeptide 1 (CYP17A1), mRNA	GO:0016705	oxidoreductase activity, acting on paired donors, with incorporation or reduction of molecular oxygen	0.314831	1.43381
NEGR1	NEGR1	neuronal growth regulator 1	0	NEGR1	Neuronal growth regulator 1	GO:0005515	protein binding	0.971117	0.844595
NOX1	NOX1	NADPH oxidase 1 variant	0	NOX1	NADPH oxidase 1 variant NOH-1L	GO:0005515	protein binding	0.971117	0.844595
NOX1	NOX1	NADPH oxidase 1 variant	0	NOX1	NADPH oxidase 1 variant NOH-1L	GO:0050661	NADP binding	0.118139	2.62865
NOX1	NOX1	NADPH oxidase 1 variant	0	NOX1	NADPH oxidase 1 variant NOH-1L	GO:0046872	metal ion binding	0.980923	0.787874
NOX1	NOX1	NADPH oxidase 1 variant	0	NOX1	NADPH oxidase 1 variant NOH-1L	GO:0016175	superoxide-generating NADPH oxidase activity	0.245259	3.94297
NOX1	NOX1	NADPH oxidase 1 variant	0	NOX1	NADPH oxidase 1 variant NOH-1L	GO:0005244	voltage-gated ion channel activity	0.0594433	1.89263
NOX1	NOX1	NADPH oxidase 1 variant	0	NOX1	NADPH oxidase 1 variant NOH-1L	GO:0030171	voltage-gated proton channel activity	0.0895454	15.7719
NOX1	NOX1	NADPH oxidase 1 variant	0	NOX1	NADPH oxidase 1 variant NOH-1L	GO:0048365	Rac GTPase binding	0.527629	1.37147
NOX1	NOX1	NADPH oxidase 1 variant	0	NOX1	NADPH oxidase 1 variant NOH-1L	GO:0016491	oxidoreductase activity	0.560362	0.984125
POFUT1	POFUT1	protein O-fucosyltransferase 1	0	POFUT1	cDNA FLJ50232, highly similar to GDP-fucose protein O-fucosyltransferase 1 (EC 2.4.1.221)	GO:0016757	transferase activity, transferring glycosyl groups	0.599452	0.955872
POFUT1	POFUT1	protein O-fucosyltransferase 1	0	POFUT1	cDNA FLJ50232, highly similar to GDP-fucose protein O-fucosyltransferase 1 (EC 2.4.1.221)	GO:0008417	fucosyltransferase activity	0.268483	3.50487
POFUT1	POFUT1	protein O-fucosyltransferase 1	0	POFUT1	cDNA FLJ50232, highly similar to GDP-fucose protein O-fucosyltransferase 1 (EC 2.4.1.221)	GO:0046922	peptide-O-fucosyltransferase activity	0.0895454	15.7719
POFUT1	POFUT1	protein O-fucosyltransferase 1	0	POFUT1	cDNA FLJ50232, highly similar to GDP-fucose protein O-fucosyltransferase 1 (EC 2.4.1.221)	GO:0016740	transferase activity	0.82853	0.866239
LOC101121036	LOC101121036	cytochrome c oxidase subunit 6B2-like	2e-29	COX6B2	Cytochrome c oxidase subunit 6B2	GO:0004129	cytochrome-c oxidase activity	0.713308	0.808815
JPH2	JPH2	junctophilin 2	6e-127	JPH2	cDNA FLJ51473, highly similar to Junctophilin-2	GO:0005515	protein binding	0.971117	0.844595
JPH2	JPH2	junctophilin 2	6e-127	JPH2	cDNA FLJ51473, highly similar to Junctophilin-2	GO:0015278	calcium-release channel activity	0.245259	3.94297
Bst-2B	BST-2B	Bone marrow stromal cell antigen 2B	4e-16	BST2	cDNA FLJ59809, highly similar to Bone marrow stromal antigen 2	GO:0005515	protein binding	0.971117	0.844595
Bst-2B	BST-2B	Bone marrow stromal cell antigen 2B	4e-16	BST2	cDNA FLJ59809, highly similar to Bone marrow stromal antigen 2	GO:0042803	protein homodimerization activity	0.850787	0.784671
Bst-2B	BST-2B	Bone marrow stromal cell antigen 2B	4e-16	BST2	cDNA FLJ59809, highly similar to Bone marrow stromal antigen 2	GO:0004871	signal transducer activity	0.406721	1.04637
Bst-2B	BST-2B	Bone marrow stromal cell antigen 2B	4e-16	BST2	cDNA FLJ59809, highly similar to Bone marrow stromal antigen 2	GO:0008191	metalloendopeptidase inhibitor activity	0.104863	3.94297
PEX5L	PEX5L	peroxisomal biogenesis factor 5-like	0	PEX5L	PEX5-related protein	GO:0031267	small GTPase binding	0.290991	3.15438
PEX5L	PEX5L	peroxisomal biogenesis factor 5-like	0	PEX5L	PEX5-related protein	GO:0000268	peroxisome targeting sequence binding	0.117572	10.5146
PEX5L	PEX5L	peroxisomal biogenesis factor 5-like	0	PEX5L	PEX5-related protein	GO:0005052	peroxisome matrix targeting signal-1 binding	0.0895454	15.7719
RSAD2	RSAD2	radical S-adenosyl methionine domain containing 2	2e-177	RSAD2	cDNA, FLJ93063, highly similar to Homo sapiens viperin (cig5), mRNA	GO:0005515	protein binding	0.971117	0.844595
RSAD2	RSAD2	radical S-adenosyl methionine domain containing 2	2e-177	RSAD2	cDNA, FLJ93063, highly similar to Homo sapiens viperin (cig5), mRNA	GO:0043621	protein self-association	0.643329	0.985743
RSAD2	RSAD2	radical S-adenosyl methionine domain containing 2	2e-177	RSAD2	cDNA, FLJ93063, highly similar to Homo sapiens viperin (cig5), mRNA	GO:0003824	catalytic activity	0.612951	0.955872
RSAD2	RSAD2	radical S-adenosyl methionine domain containing 2	2e-177	RSAD2	cDNA, FLJ93063, highly similar to Homo sapiens viperin (cig5), mRNA	GO:0046872	metal ion binding	0.980923	0.787874
RSAD2	RSAD2	radical S-adenosyl methionine domain containing 2	2e-177	RSAD2	cDNA, FLJ93063, highly similar to Homo sapiens viperin (cig5), mRNA	GO:0051539	4 iron, 4 sulfur cluster binding	0.713308	0.808815
RSAD2	RSAD2	radical S-adenosyl methionine domain containing 2	2e-177	RSAD2	cDNA, FLJ93063, highly similar to Homo sapiens viperin (cig5), mRNA	GO:0051536	iron-sulfur cluster binding	0.887441	0.457156
ABHD1	ABHD1	abhydrolase domain containing 1	0	ABHD1	cDNA FLJ36128 fis, clone TESTI2024473, highly similar to Homo sapiens abhydrolase domain containing 1 (ABHD1), transcript variant 1, mRNA	GO:0052689	carboxylic ester hydrolase activity	0.104971	2.78328
ABHD1	ABHD1	abhydrolase domain containing 1	0	ABHD1	cDNA FLJ36128 fis, clone TESTI2024473, highly similar to Homo sapiens abhydrolase domain containing 1 (ABHD1), transcript variant 1, mRNA	GO:0003674	molecular_function	0.679991	0.91564
ABHD1	ABHD1	abhydrolase domain containing 1	0	ABHD1	cDNA FLJ36128 fis, clone TESTI2024473, highly similar to Homo sapiens abhydrolase domain containing 1 (ABHD1), transcript variant 1, mRNA	GO:0016787	hydrolase activity	0.838735	0.866795
LOC101116470	LOC101116470	olfactory receptor 1B1-like	2e-141	OR1B1	Olfactory receptor 1B1	GO:0004984	olfactory receptor activity	0.354467	1.0931
LOC101116470	LOC101116470	olfactory receptor 1B1-like	2e-141	OR1B1	Olfactory receptor 1B1	GO:0004930	G-protein coupled receptor activity	0.292259	1.10588
LOC101116470	LOC101116470	olfactory receptor 1B1-like	2e-141	OR1B1	Olfactory receptor 1B1	GO:0004871	signal transducer activity	0.406721	1.04637
TTYH1	TTYH1	tweety homolog 1 (Drosophila)	3e-144	TTYH1	Protein tweety homolog 1	GO:0005509	calcium ion binding	0.428878	1.05949
TTYH1	TTYH1	tweety homolog 1 (Drosophila)	3e-144	TTYH1	Protein tweety homolog 1	GO:0005254	chloride channel activity	0.836431	0.5534
TTYH1	TTYH1	tweety homolog 1 (Drosophila)	3e-144	TTYH1	Protein tweety homolog 1	GO:0005381	iron ion transmembrane transporter activity	0.19657	5.2573
TTYH1	TTYH1	tweety homolog 1 (Drosophila)	3e-144	TTYH1	Protein tweety homolog 1	GO:0072320	volume-sensitive chloride channel activity	0.0606272	31.5438
PPP1R1A	PPP1R1A	protein phosphatase 1, regulatory (inhibitor) subunit 1A	9e-53	PPP1R1A	Protein phosphatase 1 regulatory subunit 1A	GO:0005515	protein binding	0.971117	0.844595
PPP1R1A	PPP1R1A	protein phosphatase 1, regulatory (inhibitor) subunit 1A	9e-53	PPP1R1A	Protein phosphatase 1 regulatory subunit 1A	GO:0004864	protein phosphatase inhibitor activity	0.0342556	3.50487
PPP1R1A	PPP1R1A	protein phosphatase 1, regulatory (inhibitor) subunit 1A	9e-53	PPP1R1A	Protein phosphatase 1 regulatory subunit 1A	GO:0004865	protein serine/threonine phosphatase inhibitor activity	0.171058	6.30876
TPPP	TPPP	tubulin polymerization promoting protein	1e-58	TPPP	Tubulin polymerization-promoting protein	GO:0008017	microtubule binding	0.537119	1.03084
TPPP	TPPP	tubulin polymerization promoting protein	1e-58	TPPP	Tubulin polymerization-promoting protein	GO:0005515	protein binding	0.971117	0.844595
TPPP	TPPP	tubulin polymerization promoting protein	1e-58	TPPP	Tubulin polymerization-promoting protein	GO:0015631	tubulin binding	0.664909	0.927758
FABP12	FABP12	fatty acid binding protein 12	5e-57	FABP12	Fatty acid-binding protein 12	GO:0005215	transporter activity	0.0767527	1.57158
FABP12	FABP12	fatty acid binding protein 12	5e-57	FABP12	Fatty acid-binding protein 12	GO:0008289	lipid binding	0.05251	1.67278
PYY	PYY	peptide YY	1e-24	PYY	Peptide YY	GO:0005515	protein binding	0.971117	0.844595
PYY	PYY	peptide YY	1e-24	PYY	Peptide YY	GO:0005179	hormone activity	0.00050978	3.61439
PYY	PYY	peptide YY	1e-24	PYY	Peptide YY	GO:0005184	neuropeptide hormone activity	0.000476959	9.27758
LOC101106738	LOC101106738	acidic mammalian chitinase-like	6e-153	CHIA	CHIA protein	GO:0003796	lysozyme activity	0.430274	1.85552
LOC101106738	LOC101106738	acidic mammalian chitinase-like	6e-153	CHIA	CHIA protein	GO:0004553	hydrolase activity, hydrolyzing O-glycosyl compounds	0.77661	0.671144
LOC101106738	LOC101106738	acidic mammalian chitinase-like	6e-153	CHIA	CHIA protein	GO:0008061	chitin binding	0.171058	6.30876
LOC101106738	LOC101106738	acidic mammalian chitinase-like	6e-153	CHIA	CHIA protein	GO:0016787	hydrolase activity	0.838735	0.866795
LOC101106738	LOC101106738	acidic mammalian chitinase-like	6e-153	CHIA	CHIA protein	GO:0016798	hydrolase activity, acting on glycosyl bonds	0.778293	0.700973
LOC101106738	LOC101106738	acidic mammalian chitinase-like	6e-153	CHIA	CHIA protein	GO:0030246	carbohydrate binding	0.0160326	2.21007
LOC101106738	LOC101106738	acidic mammalian chitinase-like	6e-153	CHIA	CHIA protein	GO:0019900	kinase binding	0.478122	1.26175
LOC101106738	LOC101106738	acidic mammalian chitinase-like	6e-153	CHIA	CHIA protein	GO:0004568	chitinase activity	0.245259	3.94297
FOXB1	FOXB1	forkhead box B1	6e-157	FOXB1	Forkhead box protein B1	GO:0003700	sequence-specific DNA binding transcription factor activity	0.0060301	1.54903
FOXB1	FOXB1	forkhead box B1	6e-157	FOXB1	Forkhead box protein B1	GO:0003705	RNA polymerase II distal enhancer sequence-specific DNA binding transcription factor activity	0.00420964	3.36467
FOXB1	FOXB1	forkhead box B1	6e-157	FOXB1	Forkhead box protein B1	GO:0003690	double-stranded DNA binding	0.0525107	2.16477
FOXB1	FOXB1	forkhead box B1	6e-157	FOXB1	Forkhead box protein B1	GO:0008301	DNA binding, bending	0.0640501	2.80389
FOXB1	FOXB1	forkhead box B1	6e-157	FOXB1	Forkhead box protein B1	GO:0003677	DNA binding	0.377729	1.04937
FOXB1	FOXB1	forkhead box B1	6e-157	FOXB1	Forkhead box protein B1	GO:0043565	sequence-specific DNA binding	0.00150104	1.87329
FOXB1	FOXB1	forkhead box B1	6e-157	FOXB1	Forkhead box protein B1	GO:0008134	transcription factor binding	0.0802743	1.58942
LOC101117413	LOC101117413	olfactory receptor 2A5-like	5e-154	OR2A5	Olfactory receptor, family 2, subfamily A, member 5	GO:0004984	olfactory receptor activity	0.354467	1.0931
LOC101117413	LOC101117413	olfactory receptor 2A5-like	5e-154	OR2A5	Olfactory receptor, family 2, subfamily A, member 5	GO:0004930	G-protein coupled receptor activity	0.292259	1.10588
LOC101117413	LOC101117413	olfactory receptor 2A5-like	5e-154	OR2A5	Olfactory receptor, family 2, subfamily A, member 5	GO:0004871	signal transducer activity	0.406721	1.04637
LOC101116617	LOC101116617	fatty acid-binding protein, epidermal-like	4e-46	FABP5	Fatty acid binding protein 5 (Psoriasis-associated)	GO:0005515	protein binding	0.971117	0.844595
LOC101116617	LOC101116617	fatty acid-binding protein, epidermal-like	4e-46	FABP5	Fatty acid binding protein 5 (Psoriasis-associated)	GO:0005215	transporter activity	0.0767527	1.57158
LOC101116617	LOC101116617	fatty acid-binding protein, epidermal-like	4e-46	FABP5	Fatty acid binding protein 5 (Psoriasis-associated)	GO:0005504	fatty acid binding	0.412195	1.97149
LOC101116617	LOC101116617	fatty acid-binding protein, epidermal-like	4e-46	FABP5	Fatty acid binding protein 5 (Psoriasis-associated)	GO:0008289	lipid binding	0.05251	1.67278
GYLTL1B	GYLTL1B	glycosyltransferase-like 1B	0	GYLTL1B	cDNA FLJ31267 fis, clone KIDNE2006053, highly similar to Glycosyltransferase-like protein LARGE2 (EC 2.4.-.-)	GO:0016757	transferase activity, transferring glycosyl groups	0.599452	0.955872
GYLTL1B	GYLTL1B	glycosyltransferase-like 1B	0	GYLTL1B	cDNA FLJ31267 fis, clone KIDNE2006053, highly similar to Glycosyltransferase-like protein LARGE2 (EC 2.4.-.-)	GO:0016740	transferase activity	0.82853	0.866239
RAB35	RAB35	RAB35, member RAS oncogene family	3e-72	RAB35	cDNA FLJ57794, moderately similar to Ras-related protein Rab-35	GO:0005515	protein binding	0.971117	0.844595
RAB35	RAB35	RAB35, member RAS oncogene family	3e-72	RAB35	cDNA FLJ57794, moderately similar to Ras-related protein Rab-35	GO:0003924	GTPase activity	0.491373	1.05586
RAB35	RAB35	RAB35, member RAS oncogene family	3e-72	RAB35	cDNA FLJ57794, moderately similar to Ras-related protein Rab-35	GO:0005546	phosphatidylinositol-4,5-bisphosphate binding	0.643329	0.985743
RAB35	RAB35	RAB35, member RAS oncogene family	3e-72	RAB35	cDNA FLJ57794, moderately similar to Ras-related protein Rab-35	GO:0005525	GTP binding	0.789619	0.797455
RAB35	RAB35	RAB35, member RAS oncogene family	3e-72	RAB35	cDNA FLJ57794, moderately similar to Ras-related protein Rab-35	GO:0000166	nucleotide binding	0.994468	0.686752
RAB35	RAB35	RAB35, member RAS oncogene family	3e-72	RAB35	cDNA FLJ57794, moderately similar to Ras-related protein Rab-35	GO:0019003	GDP binding	0.762236	0.700973
LIPN	LIPN	lipase, family member N	0	LIPN	Lipase member N	GO:0016787	hydrolase activity	0.838735	0.866795
LIPN	LIPN	lipase, family member N	0	LIPN	Lipase member N	GO:0016788	hydrolase activity, acting on ester bonds	0.694851	0.852535
TLE2	TLE2	transducin-like enhancer of split 2 (E(sp1) homolog, Drosophila)	0	TLE2	Transducin-like enhancer protein 2	GO:0005515	protein binding	0.971117	0.844595
TLE2	TLE2	transducin-like enhancer of split 2 (E(sp1) homolog, Drosophila)	0	TLE2	Transducin-like enhancer protein 2	GO:0003714	transcription corepressor activity	0.0780255	1.7237
CALCA	CALCA	Calcitonin gene-related peptide	5e-42	CALCA	Calcitonin gene-related peptide 1	GO:0005515	protein binding	0.971117	0.844595
CALCA	CALCA	Calcitonin gene-related peptide	5e-42	CALCA	Calcitonin gene-related peptide 1	GO:0032403	protein complex binding	0.937478	0.444279
CALCA	CALCA	Calcitonin gene-related peptide	5e-42	CALCA	Calcitonin gene-related peptide 1	GO:0042802	identical protein binding	0.838253	0.77726
CALCA	CALCA	Calcitonin gene-related peptide	5e-42	CALCA	Calcitonin gene-related peptide 1	GO:0005179	hormone activity	0.00050978	3.61439
CALCA	CALCA	Calcitonin gene-related peptide	5e-42	CALCA	Calcitonin gene-related peptide 1	GO:0005102	receptor binding	0.00071905	2.22548
CALCA	CALCA	Calcitonin gene-related peptide	5e-42	CALCA	Calcitonin gene-related peptide 1	GO:0031716	calcitonin receptor binding	0.0895454	15.7719
PKNOX2	PKNOX2	PBX/knotted 1 homeobox 2	0	PKNOX2	cDNA FLJ57996, highly similar to Homeobox protein PKNOX2	GO:0043565	sequence-specific DNA binding	0.00150104	1.87329
PKNOX2	PKNOX2	PBX/knotted 1 homeobox 2	0	PKNOX2	cDNA FLJ57996, highly similar to Homeobox protein PKNOX2	GO:0003785	actin monomer binding	0.0950904	4.20584
PKNOX2	PKNOX2	PBX/knotted 1 homeobox 2	0	PKNOX2	cDNA FLJ57996, highly similar to Homeobox protein PKNOX2	GO:0003700	sequence-specific DNA binding transcription factor activity	0.0060301	1.54903
PKNOX2	PKNOX2	PBX/knotted 1 homeobox 2	0	PKNOX2	cDNA FLJ57996, highly similar to Homeobox protein PKNOX2	GO:0051015	actin filament binding	0.503292	1.12656
PKNOX2	PKNOX2	PBX/knotted 1 homeobox 2	0	PKNOX2	cDNA FLJ57996, highly similar to Homeobox protein PKNOX2	GO:0003677	DNA binding	0.377729	1.04937
CRH	CRH	Corticoliberin	1e-65	CRH	Corticoliberin	GO:0005515	protein binding	0.971117	0.844595
CRH	CRH	Corticoliberin	1e-65	CRH	Corticoliberin	GO:0005184	neuropeptide hormone activity	0.000476959	9.27758
CRH	CRH	Corticoliberin	1e-65	CRH	Corticoliberin	GO:0005179	hormone activity	0.00050978	3.61439
CRH	CRH	Corticoliberin	1e-65	CRH	Corticoliberin	GO:0051430	corticotropin-releasing hormone receptor 1 binding	0.117572	10.5146
CRH	CRH	Corticoliberin	1e-65	CRH	Corticoliberin	GO:0051431	corticotropin-releasing hormone receptor 2 binding	0.0131129	15.7719
CRH	CRH	Corticoliberin	1e-65	CRH	Corticoliberin	GO:0005102	receptor binding	0.00071905	2.22548
CRH	CRH	Corticoliberin	1e-65	CRH	Corticoliberin	GO:0017045	corticotropin-releasing hormone activity	0.0606272	31.5438
MAPK8IP1	MAPK8IP1	mitogen-activated protein kinase 8 interacting protein 1	0	MAPK8IP1	cDNA FLJ61291, highly similar to C-jun-amino-terminal kinase-interactingprotein 1	GO:0005515	protein binding	0.971117	0.844595
MAPK8IP1	MAPK8IP1	mitogen-activated protein kinase 8 interacting protein 1	0	MAPK8IP1	cDNA FLJ61291, highly similar to C-jun-amino-terminal kinase-interactingprotein 1	GO:0016301	kinase activity	0.974527	0.631718
MAPK8IP1	MAPK8IP1	mitogen-activated protein kinase 8 interacting protein 1	0	MAPK8IP1	cDNA FLJ61291, highly similar to C-jun-amino-terminal kinase-interactingprotein 1	GO:0008432	JUN kinase binding	0.221295	4.50626
MAPK8IP1	MAPK8IP1	mitogen-activated protein kinase 8 interacting protein 1	0	MAPK8IP1	cDNA FLJ61291, highly similar to C-jun-amino-terminal kinase-interactingprotein 1	GO:0019901	protein kinase binding	0.857596	0.709989
MAPK8IP1	MAPK8IP1	mitogen-activated protein kinase 8 interacting protein 1	0	MAPK8IP1	cDNA FLJ61291, highly similar to C-jun-amino-terminal kinase-interactingprotein 1	GO:0031434	mitogen-activated protein kinase kinase binding	0.312805	2.86762
MAPK8IP1	MAPK8IP1	mitogen-activated protein kinase 8 interacting protein 1	0	MAPK8IP1	cDNA FLJ61291, highly similar to C-jun-amino-terminal kinase-interactingprotein 1	GO:0031435	mitogen-activated protein kinase kinase kinase binding	0.447795	1.75243
MAPK8IP1	MAPK8IP1	mitogen-activated protein kinase 8 interacting protein 1	0	MAPK8IP1	cDNA FLJ61291, highly similar to C-jun-amino-terminal kinase-interactingprotein 1	GO:0004860	protein kinase inhibitor activity	0.00673941	4.63879
MAPK8IP1	MAPK8IP1	mitogen-activated protein kinase 8 interacting protein 1	0	MAPK8IP1	cDNA FLJ61291, highly similar to C-jun-amino-terminal kinase-interactingprotein 1	GO:0019894	kinesin binding	0.569866	1.21322
MAPK8IP1	MAPK8IP1	mitogen-activated protein kinase 8 interacting protein 1	0	MAPK8IP1	cDNA FLJ61291, highly similar to C-jun-amino-terminal kinase-interactingprotein 1	GO:0005078	MAP-kinase scaffold activity	0.19657	5.2573
TGM6	TGM6	transglutaminase 6	0	TGM6	Protein-glutamine gamma-glutamyltransferase 6	GO:0016746	transferase activity, transferring acyl groups	0.617035	0.938803
TGM6	TGM6	transglutaminase 6	0	TGM6	Protein-glutamine gamma-glutamyltransferase 6	GO:0003810	protein-glutamine gamma-glutamyltransferase activity	0.245259	3.94297
TGM6	TGM6	transglutaminase 6	0	TGM6	Protein-glutamine gamma-glutamyltransferase 6	GO:0016740	transferase activity	0.82853	0.866239
TGM6	TGM6	transglutaminase 6	0	TGM6	Protein-glutamine gamma-glutamyltransferase 6	GO:0046872	metal ion binding	0.980923	0.787874
ADAMTSL2	ADAMTSL2	ADAMTS-like 2	0	ADAMTSL2	ADAMTS-like protein 2	GO:0005515	protein binding	0.971117	0.844595
ADAMTSL2	ADAMTSL2	ADAMTS-like 2	0	ADAMTSL2	ADAMTS-like protein 2	GO:0008233	peptidase activity	0.317935	1.14082
ADAMTSL2	ADAMTSL2	ADAMTS-like 2	0	ADAMTSL2	ADAMTS-like protein 2	GO:0008270	zinc ion binding	0.996725	0.578532
ADAMTSL2	ADAMTSL2	ADAMTS-like 2	0	ADAMTSL2	ADAMTS-like protein 2	GO:0004222	metalloendopeptidase activity	0.466841	1.14705
ADAMTSL2	ADAMTSL2	ADAMTS-like 2	0	ADAMTSL2	ADAMTS-like protein 2	GO:0008237	metallopeptidase activity	0.617035	0.938803
ACAP3	ACAP3	ArfGAP with coiled-coil, ankyrin repeat and PH domains 3	0	ACAP3	Arf-GAP with coiled-coil, ANK repeat and PH domain-containing protein 3	GO:0008060	ARF GTPase activator activity	0.54215	1.31432
ACAP3	ACAP3	ArfGAP with coiled-coil, ankyrin repeat and PH domains 3	0	ACAP3	Arf-GAP with coiled-coil, ANK repeat and PH domain-containing protein 3	GO:0005543	phospholipid binding	0.992202	0.380046
ACAP3	ACAP3	ArfGAP with coiled-coil, ankyrin repeat and PH domains 3	0	ACAP3	Arf-GAP with coiled-coil, ANK repeat and PH domain-containing protein 3	GO:0008270	zinc ion binding	0.996725	0.578532
ACAP3	ACAP3	ArfGAP with coiled-coil, ankyrin repeat and PH domains 3	0	ACAP3	Arf-GAP with coiled-coil, ANK repeat and PH domain-containing protein 3	GO:0046872	metal ion binding	0.980923	0.787874
ACAP3	ACAP3	ArfGAP with coiled-coil, ankyrin repeat and PH domains 3	0	ACAP3	Arf-GAP with coiled-coil, ANK repeat and PH domain-containing protein 3	GO:0005096	GTPase activator activity	0.957159	0.457156
CHRNA2	CHRNA2	cholinergic receptor, nicotinic, alpha 2 (neuronal)	0	CHRNA2	cDNA FLJ51876, highly similar to Neuronal acetylcholine receptor protein subunit alpha-2	GO:0005230	extracellular ligand-gated ion channel activity	0.0679875	2.74294
CHRNA2	CHRNA2	cholinergic receptor, nicotinic, alpha 2 (neuronal)	0	CHRNA2	cDNA FLJ51876, highly similar to Neuronal acetylcholine receptor protein subunit alpha-2	GO:0015464	acetylcholine receptor activity	0.0855995	4.50626
CHRNA2	CHRNA2	cholinergic receptor, nicotinic, alpha 2 (neuronal)	0	CHRNA2	cDNA FLJ51876, highly similar to Neuronal acetylcholine receptor protein subunit alpha-2	GO:0005216	ion channel activity	0.213642	1.42571
CHRNA2	CHRNA2	cholinergic receptor, nicotinic, alpha 2 (neuronal)	0	CHRNA2	cDNA FLJ51876, highly similar to Neuronal acetylcholine receptor protein subunit alpha-2	GO:0004889	acetylcholine-activated cation-selective channel activity	0.114891	3.71103
CXCL9	CXCL9	chemokine (C-X-C motif) ligand 9	1e-28	CXCL9	cDNA, FLJ92117, highly similar to Homo sapiens chemokine (C-X-C motif) ligand 9 (CXCL9), mRNA	GO:0005515	protein binding	0.971117	0.844595
CXCL9	CXCL9	chemokine (C-X-C motif) ligand 9	1e-28	CXCL9	cDNA, FLJ92117, highly similar to Homo sapiens chemokine (C-X-C motif) ligand 9 (CXCL9), mRNA	GO:0008009	chemokine activity	0.168399	2.20073
CXCL9	CXCL9	chemokine (C-X-C motif) ligand 9	1e-28	CXCL9	cDNA, FLJ92117, highly similar to Homo sapiens chemokine (C-X-C motif) ligand 9 (CXCL9), mRNA	GO:0048248	CXCR3 chemokine receptor binding	0.171058	6.30876
CXCL9	CXCL9	chemokine (C-X-C motif) ligand 9	1e-28	CXCL9	cDNA, FLJ92117, highly similar to Homo sapiens chemokine (C-X-C motif) ligand 9 (CXCL9), mRNA	GO:0005125	cytokine activity	0.0065475	2.24169
LOC101112776	LOC101112776	solute carrier family 22 member 6-like	0	SLC22A6	cDNA FLJ31202 fis, clone KIDNE2003188, highly similar to Homo sapiens solute carrier family 22 (organic anion transporter), member 6 (SLC22A6), transcript variant 5, mRNA	GO:0005515	protein binding	0.971117	0.844595
LOC101112776	LOC101112776	solute carrier family 22 member 6-like	0	SLC22A6	cDNA FLJ31202 fis, clone KIDNE2003188, highly similar to Homo sapiens solute carrier family 22 (organic anion transporter), member 6 (SLC22A6), transcript variant 5, mRNA	GO:0015347	sodium-independent organic anion transmembrane transporter activity	0.171058	6.30876
LOC101112776	LOC101112776	solute carrier family 22 member 6-like	0	SLC22A6	cDNA FLJ31202 fis, clone KIDNE2003188, highly similar to Homo sapiens solute carrier family 22 (organic anion transporter), member 6 (SLC22A6), transcript variant 5, mRNA	GO:0015075	ion transmembrane transporter activity	0.393542	2.10292
LOC101112776	LOC101112776	solute carrier family 22 member 6-like	0	SLC22A6	cDNA FLJ31202 fis, clone KIDNE2003188, highly similar to Homo sapiens solute carrier family 22 (organic anion transporter), member 6 (SLC22A6), transcript variant 5, mRNA	GO:0022857	transmembrane transporter activity	0.554497	1.08772
LOC101112776	LOC101112776	solute carrier family 22 member 6-like	0	SLC22A6	cDNA FLJ31202 fis, clone KIDNE2003188, highly similar to Homo sapiens solute carrier family 22 (organic anion transporter), member 6 (SLC22A6), transcript variant 5, mRNA	GO:0005452	inorganic anion exchanger activity	0.0169093	6.30876
LOC101112776	LOC101112776	solute carrier family 22 member 6-like	0	SLC22A6	cDNA FLJ31202 fis, clone KIDNE2003188, highly similar to Homo sapiens solute carrier family 22 (organic anion transporter), member 6 (SLC22A6), transcript variant 5, mRNA	GO:0008514	organic anion transmembrane transporter activity	0.0101016	7.88595
CASP14	CASP14	caspase 14, apoptosis-related cysteine peptidase	2e-113	CASP14	cDNA, FLJ94644, Homo sapiens caspase 14, apoptosis-related cysteine protease(CASP14), mRNA	GO:0004197	cysteine-type endopeptidase activity	0.478122	1.26175
CASP14	CASP14	caspase 14, apoptosis-related cysteine peptidase	2e-113	CASP14	cDNA, FLJ94644, Homo sapiens caspase 14, apoptosis-related cysteine protease(CASP14), mRNA	GO:0016787	hydrolase activity	0.838735	0.866795
CASP14	CASP14	caspase 14, apoptosis-related cysteine peptidase	2e-113	CASP14	cDNA, FLJ94644, Homo sapiens caspase 14, apoptosis-related cysteine protease(CASP14), mRNA	GO:0008233	peptidase activity	0.317935	1.14082
CASP14	CASP14	caspase 14, apoptosis-related cysteine peptidase	2e-113	CASP14	cDNA, FLJ94644, Homo sapiens caspase 14, apoptosis-related cysteine protease(CASP14), mRNA	GO:0008234	cysteine-type peptidase activity	0.778827	0.727934
PDE6H	PDE6H	phosphodiesterase 6H, cGMP-specific, cone, gamma	2e-41	PDE6H	Retinal cone rhodopsin-sensitive cGMP 3',5'-cyclic phosphodiesterase subunit gamma	GO:0004857	enzyme inhibitor activity	0.383255	1.53872
PDE6H	PDE6H	phosphodiesterase 6H, cGMP-specific, cone, gamma	2e-41	PDE6H	Retinal cone rhodopsin-sensitive cGMP 3',5'-cyclic phosphodiesterase subunit gamma	GO:0016787	hydrolase activity	0.838735	0.866795
PDE6H	PDE6H	phosphodiesterase 6H, cGMP-specific, cone, gamma	2e-41	PDE6H	Retinal cone rhodopsin-sensitive cGMP 3',5'-cyclic phosphodiesterase subunit gamma	GO:0030553	cGMP binding	0.393542	2.10292
PDE6H	PDE6H	phosphodiesterase 6H, cGMP-specific, cone, gamma	2e-41	PDE6H	Retinal cone rhodopsin-sensitive cGMP 3',5'-cyclic phosphodiesterase subunit gamma	GO:0004114	3',5'-cyclic-nucleotide phosphodiesterase activity	0.20156	2.5235
PDE6H	PDE6H	phosphodiesterase 6H, cGMP-specific, cone, gamma	2e-41	PDE6H	Retinal cone rhodopsin-sensitive cGMP 3',5'-cyclic phosphodiesterase subunit gamma	GO:0047555	3',5'-cyclic-GMP phosphodiesterase activity	0.268483	3.50487
ARID3C	ARID3C	AT rich interactive domain 3C (BRIGHT-like)	1e-142	ARID3C	AT-rich interactive domain-containing protein 3C	GO:0003682	chromatin binding	0.438193	1.0815
ARID3C	ARID3C	AT rich interactive domain 3C (BRIGHT-like)	1e-142	ARID3C	AT-rich interactive domain-containing protein 3C	GO:0003677	DNA binding	0.377729	1.04937
LOC101104727	LOC101104727	elongation factor 1-beta-like	2e-102	EEF1B2	Elongation factor 1-beta	GO:0005515	protein binding	0.971117	0.844595
LOC101104727	LOC101104727	elongation factor 1-beta-like	2e-102	EEF1B2	Elongation factor 1-beta	GO:0003746	translation elongation factor activity	0.176025	2.15071
INHBA	INHBA	Inhibin beta A chain	0	INHBA	Inhibin, beta A (Activin A, activin AB alpha polypeptide), isoform CRA_a	GO:0005515	protein binding	0.971117	0.844595
INHBA	INHBA	Inhibin beta A chain	0	INHBA	Inhibin, beta A (Activin A, activin AB alpha polypeptide), isoform CRA_a	GO:0042802	identical protein binding	0.838253	0.77726
INHBA	INHBA	Inhibin beta A chain	0	INHBA	Inhibin, beta A (Activin A, activin AB alpha polypeptide), isoform CRA_a	GO:0046982	protein heterodimerization activity	0.624396	0.939269
INHBA	INHBA	Inhibin beta A chain	0	INHBA	Inhibin, beta A (Activin A, activin AB alpha polypeptide), isoform CRA_a	GO:0005125	cytokine activity	0.0065475	2.24169
INHBA	INHBA	Inhibin beta A chain	0	INHBA	Inhibin, beta A (Activin A, activin AB alpha polypeptide), isoform CRA_a	GO:0005179	hormone activity	0.00050978	3.61439
INHBA	INHBA	Inhibin beta A chain	0	INHBA	Inhibin, beta A (Activin A, activin AB alpha polypeptide), isoform CRA_a	GO:0008083	growth factor activity	0.0142014	2.25313
INHBA	INHBA	Inhibin beta A chain	0	INHBA	Inhibin, beta A (Activin A, activin AB alpha polypeptide), isoform CRA_a	GO:0070699	type II activin receptor binding	0.117572	10.5146
INHBA	INHBA	Inhibin beta A chain	0	INHBA	Inhibin, beta A (Activin A, activin AB alpha polypeptide), isoform CRA_a	GO:0005102	receptor binding	0.00071905	2.22548
INHBA	INHBA	Inhibin beta A chain	0	INHBA	Inhibin, beta A (Activin A, activin AB alpha polypeptide), isoform CRA_a	GO:0017046	peptide hormone binding	0.512645	1.43381
HDGF	HDGF	hepatoma-derived growth factor	6e-92	HDGF	Hepatoma-derived growth factor	GO:0001106	RNA polymerase II transcription corepressor activity	0.412195	1.97149
HDGF	HDGF	hepatoma-derived growth factor	6e-92	HDGF	Hepatoma-derived growth factor	GO:0003677	DNA binding	0.377729	1.04937
HDGF	HDGF	hepatoma-derived growth factor	6e-92	HDGF	Hepatoma-derived growth factor	GO:0001222	transcription corepressor binding	0.144734	7.88595
HDGF	HDGF	hepatoma-derived growth factor	6e-92	HDGF	Hepatoma-derived growth factor	GO:0000166	nucleotide binding	0.994468	0.686752
HDGF	HDGF	hepatoma-derived growth factor	6e-92	HDGF	Hepatoma-derived growth factor	GO:0008083	growth factor activity	0.0142014	2.25313
HDGF	HDGF	hepatoma-derived growth factor	6e-92	HDGF	Hepatoma-derived growth factor	GO:0008201	heparin binding	0.0316755	2.15071
LOC101118066	LOC101118066	actin, alpha cardiac-like	3e-99	ACTA2	cDNA FLJ52761, highly similar to Actin, aortic smooth muscle	GO:0005524	ATP binding	0.991946	0.661609
LOC101118066	LOC101118066	actin, alpha cardiac-like	3e-99	ACTA2	cDNA FLJ52761, highly similar to Actin, aortic smooth muscle	GO:0000166	nucleotide binding	0.994468	0.686752
LOC101114593	LOC101114593	60S ribosomal protein L31-like	3e-48	RPL31	cDNA, FLJ92036, highly similar to Homo sapiens ribosomal protein L31 (RPL31), mRNA	GO:0003735	structural constituent of ribosome	0.999676	0.122263
LOC101114593	LOC101114593	60S ribosomal protein L31-like	3e-48	RPL31	cDNA, FLJ92036, highly similar to Homo sapiens ribosomal protein L31 (RPL31), mRNA	GO:0003723	RNA binding	0.99298	0.563953
SUV420H2	SUV420H2	suppressor of variegation 4-20 homolog 2 (Drosophila)	2e-146	SUV420H2	Histone-lysine N-methyltransferase SUV420H2	GO:0005515	protein binding	0.971117	0.844595
SUV420H2	SUV420H2	suppressor of variegation 4-20 homolog 2 (Drosophila)	2e-146	SUV420H2	Histone-lysine N-methyltransferase SUV420H2	GO:0070087	chromo shadow domain binding	0.221295	4.50626
SUV420H2	SUV420H2	suppressor of variegation 4-20 homolog 2 (Drosophila)	2e-146	SUV420H2	Histone-lysine N-methyltransferase SUV420H2	GO:0008168	methyltransferase activity	0.929767	0.511521
SUV420H2	SUV420H2	suppressor of variegation 4-20 homolog 2 (Drosophila)	2e-146	SUV420H2	Histone-lysine N-methyltransferase SUV420H2	GO:0018024	histone-lysine N-methyltransferase activity	0.694851	0.852535
SUV420H2	SUV420H2	suppressor of variegation 4-20 homolog 2 (Drosophila)	2e-146	SUV420H2	Histone-lysine N-methyltransferase SUV420H2	GO:0042799	histone methyltransferase activity (H4-K20 specific)	0.117572	10.5146
SUV420H2	SUV420H2	suppressor of variegation 4-20 homolog 2 (Drosophila)	2e-146	SUV420H2	Histone-lysine N-methyltransferase SUV420H2	GO:0016740	transferase activity	0.82853	0.866239
MYL4	MYL4	myosin, light chain 4, alkali; atrial, embryonic	2e-89	MYL4	Myosin light chain 4	GO:0005509	calcium ion binding	0.428878	1.05949
MYL4	MYL4	myosin, light chain 4, alkali; atrial, embryonic	2e-89	MYL4	Myosin light chain 4	GO:0003785	actin monomer binding	0.0950904	4.20584
MYL4	MYL4	myosin, light chain 4, alkali; atrial, embryonic	2e-89	MYL4	Myosin light chain 4	GO:0051015	actin filament binding	0.503292	1.12656
MYL4	MYL4	myosin, light chain 4, alkali; atrial, embryonic	2e-89	MYL4	Myosin light chain 4	GO:0032038	myosin II heavy chain binding	0.0895454	15.7719
MYL4	MYL4	myosin, light chain 4, alkali; atrial, embryonic	2e-89	MYL4	Myosin light chain 4	GO:0008307	structural constituent of muscle	0.191551	2.0572
PNMT	PNMT	phenylethanolamine N-methyltransferase	3e-140	PNMT	Phenylethanolamine N-methyltransferase	GO:0004603	phenylethanolamine N-methyltransferase activity	0.0606272	31.5438
PNMT	PNMT	phenylethanolamine N-methyltransferase	3e-140	PNMT	Phenylethanolamine N-methyltransferase	GO:0008168	methyltransferase activity	0.929767	0.511521
PNMT	PNMT	phenylethanolamine N-methyltransferase	3e-140	PNMT	Phenylethanolamine N-methyltransferase	GO:0016740	transferase activity	0.82853	0.866239
LOC101108705	LOC101108705	glutathione S-transferase Mu 1-like	1e-107	GSTM1	Glutathione S-transferase Mu 1	GO:0004364	glutathione transferase activity	0.000654266	6.5263
LOC101108705	LOC101108705	glutathione S-transferase Mu 1-like	1e-107	GSTM1	Glutathione S-transferase Mu 1	GO:0042803	protein homodimerization activity	0.850787	0.784671
LOC101108705	LOC101108705	glutathione S-transferase Mu 1-like	1e-107	GSTM1	Glutathione S-transferase Mu 1	GO:0043295	glutathione binding	0.290991	3.15438
LOC101108705	LOC101108705	glutathione S-transferase Mu 1-like	1e-107	GSTM1	Glutathione S-transferase Mu 1	GO:0019899	enzyme binding	0.350305	1.18142
LOC101108705	LOC101108705	glutathione S-transferase Mu 1-like	1e-107	GSTM1	Glutathione S-transferase Mu 1	GO:0016740	transferase activity	0.82853	0.866239
ALOX12	ALOX12	arachidonate 12-lipoxygenase	0	ALOX12	Arachidonate 12-lipoxygenase, 12S-type	GO:0005515	protein binding	0.971117	0.844595
ALOX12	ALOX12	arachidonate 12-lipoxygenase	0	ALOX12	Arachidonate 12-lipoxygenase, 12S-type	GO:0051213	dioxygenase activity	0.709072	0.808815
ALOX12	ALOX12	arachidonate 12-lipoxygenase	0	ALOX12	Arachidonate 12-lipoxygenase, 12S-type	GO:0005506	iron ion binding	0.0591527	1.82334
ALOX12	ALOX12	arachidonate 12-lipoxygenase	0	ALOX12	Arachidonate 12-lipoxygenase, 12S-type	GO:0047977	hepoxilin-epoxide hydrolase activity	0.0606272	31.5438
ALOX12	ALOX12	arachidonate 12-lipoxygenase	0	ALOX12	Arachidonate 12-lipoxygenase, 12S-type	GO:0016491	oxidoreductase activity	0.560362	0.984125
ALOX12	ALOX12	arachidonate 12-lipoxygenase	0	ALOX12	Arachidonate 12-lipoxygenase, 12S-type	GO:0046872	metal ion binding	0.980923	0.787874
ALOX12	ALOX12	arachidonate 12-lipoxygenase	0	ALOX12	Arachidonate 12-lipoxygenase, 12S-type	GO:0004052	arachidonate 12-lipoxygenase activity	0.117572	10.5146
ALOX12	ALOX12	arachidonate 12-lipoxygenase	0	ALOX12	Arachidonate 12-lipoxygenase, 12S-type	GO:0016787	hydrolase activity	0.838735	0.866795
ALOX12	ALOX12	arachidonate 12-lipoxygenase	0	ALOX12	Arachidonate 12-lipoxygenase, 12S-type	GO:0016165	linoleate 13S-lipoxygenase activity	0.0606272	31.5438
ALOX12	ALOX12	arachidonate 12-lipoxygenase	0	ALOX12	Arachidonate 12-lipoxygenase, 12S-type	GO:0016702	oxidoreductase activity, acting on single donors with incorporation of molecular oxygen, incorporation of two atoms of oxygen	0.312805	2.86762
ALOX12	ALOX12	arachidonate 12-lipoxygenase	0	ALOX12	Arachidonate 12-lipoxygenase, 12S-type	GO:0051120	hepoxilin A3 synthase activity	0.0895454	15.7719
LOC101120798	LOC101120798	olfactory receptor 6N2-like	2e-151	OR6N2	Olfactory receptor 6N2	GO:0004984	olfactory receptor activity	0.354467	1.0931
LOC101120798	LOC101120798	olfactory receptor 6N2-like	2e-151	OR6N2	Olfactory receptor 6N2	GO:0004930	G-protein coupled receptor activity	0.292259	1.10588
LOC101120798	LOC101120798	olfactory receptor 6N2-like	2e-151	OR6N2	Olfactory receptor 6N2	GO:0004871	signal transducer activity	0.406721	1.04637
CD1	CD1	T-cell surface glycoprotein CD1b-1	8e-143	CD1B	cDNA FLJ56727, highly similar to T-cell surface glycoprotein CD1b	GO:0005515	protein binding	0.971117	0.844595
CD1	CD1	T-cell surface glycoprotein CD1b-1	8e-143	CD1B	cDNA FLJ56727, highly similar to T-cell surface glycoprotein CD1b	GO:0071723	lipopeptide binding	0.393542	2.10292
CD1	CD1	T-cell surface glycoprotein CD1b-1	8e-143	CD1B	cDNA FLJ56727, highly similar to T-cell surface glycoprotein CD1b	GO:0030881	beta-2-microglobulin binding	0.393542	2.10292
CD1	CD1	T-cell surface glycoprotein CD1b-1	8e-143	CD1B	cDNA FLJ56727, highly similar to T-cell surface glycoprotein CD1b	GO:0030884	exogenous lipid antigen binding	0.374296	2.25313
CD1	CD1	T-cell surface glycoprotein CD1b-1	8e-143	CD1B	cDNA FLJ56727, highly similar to T-cell surface glycoprotein CD1b	GO:0030883	endogenous lipid antigen binding	0.374296	2.25313
CITED4	CITED4	Cbp/p300-interacting transactivator, with Glu/Asp-rich carboxy-terminal domain, 4	9e-30	CITED4	Cbp/p300-interacting transactivator 4	GO:0003713	transcription coactivator activity	0.861768	0.671144
LOC101119585	LOC101119585	olfactory receptor 51F2-like	4e-114	OR51F2	Olfactory receptor 51F2	GO:0004984	olfactory receptor activity	0.354467	1.0931
LOC101119585	LOC101119585	olfactory receptor 51F2-like	4e-114	OR51F2	Olfactory receptor 51F2	GO:0004930	G-protein coupled receptor activity	0.292259	1.10588
LOC101119585	LOC101119585	olfactory receptor 51F2-like	4e-114	OR51F2	Olfactory receptor 51F2	GO:0004871	signal transducer activity	0.406721	1.04637
CDK18	CDK18	cyclin-dependent kinase 18	1e-122	CDK18	cDNA FLJ44931 fis, clone BRAMY3015799, highly similar to Serine/threonine-protein kinase PCTAIRE-3 (EC 2.7.11.22)	GO:0005515	protein binding	0.971117	0.844595
CDK18	CDK18	cyclin-dependent kinase 18	1e-122	CDK18	cDNA FLJ44931 fis, clone BRAMY3015799, highly similar to Serine/threonine-protein kinase PCTAIRE-3 (EC 2.7.11.22)	GO:0005524	ATP binding	0.991946	0.661609
CDK18	CDK18	cyclin-dependent kinase 18	1e-122	CDK18	cDNA FLJ44931 fis, clone BRAMY3015799, highly similar to Serine/threonine-protein kinase PCTAIRE-3 (EC 2.7.11.22)	GO:0004672	protein kinase activity	0.661319	0.918751
CDK18	CDK18	cyclin-dependent kinase 18	1e-122	CDK18	cDNA FLJ44931 fis, clone BRAMY3015799, highly similar to Serine/threonine-protein kinase PCTAIRE-3 (EC 2.7.11.22)	GO:0000166	nucleotide binding	0.994468	0.686752
CDK18	CDK18	cyclin-dependent kinase 18	1e-122	CDK18	cDNA FLJ44931 fis, clone BRAMY3015799, highly similar to Serine/threonine-protein kinase PCTAIRE-3 (EC 2.7.11.22)	GO:0004674	protein serine/threonine kinase activity	0.872442	0.718719
CDK18	CDK18	cyclin-dependent kinase 18	1e-122	CDK18	cDNA FLJ44931 fis, clone BRAMY3015799, highly similar to Serine/threonine-protein kinase PCTAIRE-3 (EC 2.7.11.22)	GO:0016301	kinase activity	0.974527	0.631718
CDK18	CDK18	cyclin-dependent kinase 18	1e-122	CDK18	cDNA FLJ44931 fis, clone BRAMY3015799, highly similar to Serine/threonine-protein kinase PCTAIRE-3 (EC 2.7.11.22)	GO:0004871	signal transducer activity	0.406721	1.04637
CDK18	CDK18	cyclin-dependent kinase 18	1e-122	CDK18	cDNA FLJ44931 fis, clone BRAMY3015799, highly similar to Serine/threonine-protein kinase PCTAIRE-3 (EC 2.7.11.22)	GO:0016740	transferase activity	0.82853	0.866239
CDK18	CDK18	cyclin-dependent kinase 18	1e-122	CDK18	cDNA FLJ44931 fis, clone BRAMY3015799, highly similar to Serine/threonine-protein kinase PCTAIRE-3 (EC 2.7.11.22)	GO:0004693	cyclin-dependent protein serine/threonine kinase activity	0.664909	0.927758
CDK18	CDK18	cyclin-dependent kinase 18	1e-122	CDK18	cDNA FLJ44931 fis, clone BRAMY3015799, highly similar to Serine/threonine-protein kinase PCTAIRE-3 (EC 2.7.11.22)	GO:0016772	transferase activity, transferring phosphorus-containing groups	0.69327	0.897831
PPP1R1B	PPP1R1B	protein phosphatase 1, regulatory (inhibitor) subunit 1B	3e-90	PPP1R1B	cDNA FLJ45635 fis, clone COLON2001829, highly similar to Dopamine- and cAMP-regulated neuronal phosphoprotein	GO:0004864	protein phosphatase inhibitor activity	0.0342556	3.50487
PPP1R1B	PPP1R1B	protein phosphatase 1, regulatory (inhibitor) subunit 1B	3e-90	PPP1R1B	cDNA FLJ45635 fis, clone COLON2001829, highly similar to Dopamine- and cAMP-regulated neuronal phosphoprotein	GO:0005102	receptor binding	0.00071905	2.22548
PPP1R1B	PPP1R1B	protein phosphatase 1, regulatory (inhibitor) subunit 1B	3e-90	PPP1R1B	cDNA FLJ45635 fis, clone COLON2001829, highly similar to Dopamine- and cAMP-regulated neuronal phosphoprotein	GO:0008599	protein phosphatase type 1 regulator activity	0.171058	6.30876
PPP1R1B	PPP1R1B	protein phosphatase 1, regulatory (inhibitor) subunit 1B	3e-90	PPP1R1B	cDNA FLJ45635 fis, clone COLON2001829, highly similar to Dopamine- and cAMP-regulated neuronal phosphoprotein	GO:0004860	protein kinase inhibitor activity	0.00673941	4.63879
YBX2	YBX2	Y box binding protein 2	2e-113	YBX2	cDNA, FLJ95978, highly similar to Homo sapiens Y box binding protein 2 (YBX2), mRNA	GO:0003723	RNA binding	0.99298	0.563953
YBX2	YBX2	Y box binding protein 2	2e-113	YBX2	cDNA, FLJ95978, highly similar to Homo sapiens Y box binding protein 2 (YBX2), mRNA	GO:0003676	nucleic acid binding	0.993365	0.606056
YBX2	YBX2	Y box binding protein 2	2e-113	YBX2	cDNA, FLJ95978, highly similar to Homo sapiens Y box binding protein 2 (YBX2), mRNA	GO:0003729	mRNA binding	0.69591	0.8301
YBX2	YBX2	Y box binding protein 2	2e-113	YBX2	cDNA, FLJ95978, highly similar to Homo sapiens Y box binding protein 2 (YBX2), mRNA	GO:0003677	DNA binding	0.377729	1.04937
YBX2	YBX2	Y box binding protein 2	2e-113	YBX2	cDNA, FLJ95978, highly similar to Homo sapiens Y box binding protein 2 (YBX2), mRNA	GO:0045182	translation regulator activity	0.245259	3.94297
YBX2	YBX2	Y box binding protein 2	2e-113	YBX2	cDNA, FLJ95978, highly similar to Homo sapiens Y box binding protein 2 (YBX2), mRNA	GO:0008289	lipid binding	0.05251	1.67278
YBX2	YBX2	Y box binding protein 2	2e-113	YBX2	cDNA, FLJ95978, highly similar to Homo sapiens Y box binding protein 2 (YBX2), mRNA	GO:0003682	chromatin binding	0.438193	1.0815
YBX2	YBX2	Y box binding protein 2	2e-113	YBX2	cDNA, FLJ95978, highly similar to Homo sapiens Y box binding protein 2 (YBX2), mRNA	GO:0043021	ribonucleoprotein complex binding	0.464776	1.6602
YBX2	YBX2	Y box binding protein 2	2e-113	YBX2	cDNA, FLJ95978, highly similar to Homo sapiens Y box binding protein 2 (YBX2), mRNA	GO:0003730	mRNA 3'-UTR binding	0.235747	2.25313
KRT71	KRT71	Keratin 71	0	KRT71	Keratin, type II cytoskeletal 71	GO:0005198	structural molecule activity	0.0354136	1.82253
LOC443080	LOC443080	Type I keratin intermediate filament IRSa2	0	KRT28	Keratin, type I cytoskeletal 28	GO:0005198	structural molecule activity	0.0354136	1.82253
ACSBG1	ACSBG1	acyl-CoA synthetase bubblegum family member 1	0	ACSBG1	cDNA FLJ30320 fis, clone BRACE2006167, highly similar to Homo sapiens acyl-CoA synthetase bubblegum family member 1 (ACSBG1), mRNA	GO:0016874	ligase activity	0.924049	0.643751
ACSBG1	ACSBG1	acyl-CoA synthetase bubblegum family member 1	0	ACSBG1	cDNA FLJ30320 fis, clone BRACE2006167, highly similar to Homo sapiens acyl-CoA synthetase bubblegum family member 1 (ACSBG1), mRNA	GO:0003824	catalytic activity	0.612951	0.955872
ACSBG1	ACSBG1	acyl-CoA synthetase bubblegum family member 1	0	ACSBG1	cDNA FLJ30320 fis, clone BRACE2006167, highly similar to Homo sapiens acyl-CoA synthetase bubblegum family member 1 (ACSBG1), mRNA	GO:0005524	ATP binding	0.991946	0.661609
ACSBG1	ACSBG1	acyl-CoA synthetase bubblegum family member 1	0	ACSBG1	cDNA FLJ30320 fis, clone BRACE2006167, highly similar to Homo sapiens acyl-CoA synthetase bubblegum family member 1 (ACSBG1), mRNA	GO:0004467	long-chain fatty acid-CoA ligase activity	0.290991	3.15438
ACSBG1	ACSBG1	acyl-CoA synthetase bubblegum family member 1	0	ACSBG1	cDNA FLJ30320 fis, clone BRACE2006167, highly similar to Homo sapiens acyl-CoA synthetase bubblegum family member 1 (ACSBG1), mRNA	GO:0000166	nucleotide binding	0.994468	0.686752
ACSBG1	ACSBG1	acyl-CoA synthetase bubblegum family member 1	0	ACSBG1	cDNA FLJ30320 fis, clone BRACE2006167, highly similar to Homo sapiens acyl-CoA synthetase bubblegum family member 1 (ACSBG1), mRNA	GO:0031957	very long-chain fatty acid-CoA ligase activity	0.221295	4.50626
ADAMTS4	ADAMTS4	ADAM metallopeptidase with thrombospondin type 1 motif, 4	0	ADAMTS4	cDNA FLJ76304, highly similar to Homo sapiens ADAM metallopeptidase with thrombospondin type 1 motif, 4 (ADAMTS4), mRNA	GO:0005515	protein binding	0.971117	0.844595
ADAMTS4	ADAMTS4	ADAM metallopeptidase with thrombospondin type 1 motif, 4	0	ADAMTS4	cDNA FLJ76304, highly similar to Homo sapiens ADAM metallopeptidase with thrombospondin type 1 motif, 4 (ADAMTS4), mRNA	GO:0002020	protease binding	0.340552	1.47862
ADAMTS4	ADAMTS4	ADAM metallopeptidase with thrombospondin type 1 motif, 4	0	ADAMTS4	cDNA FLJ76304, highly similar to Homo sapiens ADAM metallopeptidase with thrombospondin type 1 motif, 4 (ADAMTS4), mRNA	GO:0046872	metal ion binding	0.980923	0.787874
ADAMTS4	ADAMTS4	ADAM metallopeptidase with thrombospondin type 1 motif, 4	0	ADAMTS4	cDNA FLJ76304, highly similar to Homo sapiens ADAM metallopeptidase with thrombospondin type 1 motif, 4 (ADAMTS4), mRNA	GO:0016787	hydrolase activity	0.838735	0.866795
ADAMTS4	ADAMTS4	ADAM metallopeptidase with thrombospondin type 1 motif, 4	0	ADAMTS4	cDNA FLJ76304, highly similar to Homo sapiens ADAM metallopeptidase with thrombospondin type 1 motif, 4 (ADAMTS4), mRNA	GO:0008233	peptidase activity	0.317935	1.14082
ADAMTS4	ADAMTS4	ADAM metallopeptidase with thrombospondin type 1 motif, 4	0	ADAMTS4	cDNA FLJ76304, highly similar to Homo sapiens ADAM metallopeptidase with thrombospondin type 1 motif, 4 (ADAMTS4), mRNA	GO:0008270	zinc ion binding	0.996725	0.578532
ADAMTS4	ADAMTS4	ADAM metallopeptidase with thrombospondin type 1 motif, 4	0	ADAMTS4	cDNA FLJ76304, highly similar to Homo sapiens ADAM metallopeptidase with thrombospondin type 1 motif, 4 (ADAMTS4), mRNA	GO:0004222	metalloendopeptidase activity	0.466841	1.14705
ADAMTS4	ADAMTS4	ADAM metallopeptidase with thrombospondin type 1 motif, 4	0	ADAMTS4	cDNA FLJ76304, highly similar to Homo sapiens ADAM metallopeptidase with thrombospondin type 1 motif, 4 (ADAMTS4), mRNA	GO:0008237	metallopeptidase activity	0.617035	0.938803
HAO2	HAO2	hydroxyacid oxidase 2 (long chain)	2e-176	HAO2	Hydroxyacid oxidase 2	GO:0052852	very-long-chain-(S)-2-hydroxy-acid oxidase activity	0.0895454	15.7719
HAO2	HAO2	hydroxyacid oxidase 2 (long chain)	2e-176	HAO2	Hydroxyacid oxidase 2	GO:0052853	long-chain-(S)-2-hydroxy-long-chain-acid oxidase activity	0.0895454	15.7719
HAO2	HAO2	hydroxyacid oxidase 2 (long chain)	2e-176	HAO2	Hydroxyacid oxidase 2	GO:0010181	FMN binding	0.0144181	6.75938
HAO2	HAO2	hydroxyacid oxidase 2 (long chain)	2e-176	HAO2	Hydroxyacid oxidase 2	GO:0005102	receptor binding	0.00071905	2.22548
HAO2	HAO2	hydroxyacid oxidase 2 (long chain)	2e-176	HAO2	Hydroxyacid oxidase 2	GO:0052854	medium-chain-(S)-2-hydroxy-acid oxidase activity	0.0895454	15.7719
HAO2	HAO2	hydroxyacid oxidase 2 (long chain)	2e-176	HAO2	Hydroxyacid oxidase 2	GO:0003824	catalytic activity	0.612951	0.955872
HAO2	HAO2	hydroxyacid oxidase 2 (long chain)	2e-176	HAO2	Hydroxyacid oxidase 2	GO:0003973	(S)-2-hydroxy-acid oxidase activity	0.0895454	15.7719
HAO2	HAO2	hydroxyacid oxidase 2 (long chain)	2e-176	HAO2	Hydroxyacid oxidase 2	GO:0016491	oxidoreductase activity	0.560362	0.984125
CCR7	CCR7	chemokine (C-C motif) receptor 7	0	CCR7	cDNA, FLJ93138, highly similar to Homo sapiens chemokine (C-C motif) receptor 7 (CCR7), mRNA	GO:0004950	chemokine receptor activity	0.569866	1.21322
CCR7	CCR7	chemokine (C-C motif) receptor 7	0	CCR7	cDNA, FLJ93138, highly similar to Homo sapiens chemokine (C-C motif) receptor 7 (CCR7), mRNA	GO:0004930	G-protein coupled receptor activity	0.292259	1.10588
CCR7	CCR7	chemokine (C-C motif) receptor 7	0	CCR7	cDNA, FLJ93138, highly similar to Homo sapiens chemokine (C-C motif) receptor 7 (CCR7), mRNA	GO:0038121	C-C motif chemokine 21 receptor activity	0.0606272	31.5438
CCR7	CCR7	chemokine (C-C motif) receptor 7	0	CCR7	cDNA, FLJ93138, highly similar to Homo sapiens chemokine (C-C motif) receptor 7 (CCR7), mRNA	GO:0016493	C-C chemokine receptor activity	0.312805	2.86762
CCR7	CCR7	chemokine (C-C motif) receptor 7	0	CCR7	cDNA, FLJ93138, highly similar to Homo sapiens chemokine (C-C motif) receptor 7 (CCR7), mRNA	GO:0035758	chemokine (C-C motif) ligand 21 binding	0.0606272	31.5438
CCR7	CCR7	chemokine (C-C motif) receptor 7	0	CCR7	cDNA, FLJ93138, highly similar to Homo sapiens chemokine (C-C motif) receptor 7 (CCR7), mRNA	GO:0038117	C-C motif chemokine 19 receptor activity	0.0606272	31.5438
CCR7	CCR7	chemokine (C-C motif) receptor 7	0	CCR7	cDNA, FLJ93138, highly similar to Homo sapiens chemokine (C-C motif) receptor 7 (CCR7), mRNA	GO:0035757	chemokine (C-C motif) ligand 19 binding	0.0606272	31.5438
CCR7	CCR7	chemokine (C-C motif) receptor 7	0	CCR7	cDNA, FLJ93138, highly similar to Homo sapiens chemokine (C-C motif) receptor 7 (CCR7), mRNA	GO:0004871	signal transducer activity	0.406721	1.04637
HSD17B1	HSD17B1	hydroxysteroid (17-beta) dehydrogenase 1	3e-80	HSD17B1	Hydroxysteroid (17-beta) dehydrogenase 1 isoform	GO:0004303	estradiol 17-beta-dehydrogenase activity	0.268483	3.50487
HSD17B1	HSD17B1	hydroxysteroid (17-beta) dehydrogenase 1	3e-80	HSD17B1	Hydroxysteroid (17-beta) dehydrogenase 1 isoform	GO:0003824	catalytic activity	0.612951	0.955872
HSD17B1	HSD17B1	hydroxysteroid (17-beta) dehydrogenase 1	3e-80	HSD17B1	Hydroxysteroid (17-beta) dehydrogenase 1 isoform	GO:0016491	oxidoreductase activity	0.560362	0.984125
C-JUN	C-JUN	C-Jun protein	1e-146	JUN	Transcription factor AP-1	GO:0005515	protein binding	0.971117	0.844595
C-JUN	C-JUN	C-Jun protein	1e-146	JUN	Transcription factor AP-1	GO:0003700	sequence-specific DNA binding transcription factor activity	0.0060301	1.54903
C-JUN	C-JUN	C-Jun protein	1e-146	JUN	Transcription factor AP-1	GO:0001190	RNA polymerase II transcription factor binding transcription factor activity involved in positive regulation of transcription	0.374296	2.25313
C-JUN	C-JUN	C-Jun protein	1e-146	JUN	Transcription factor AP-1	GO:0044212	transcription regulatory region DNA binding	0.0644683	1.79226
C-JUN	C-JUN	C-Jun protein	1e-146	JUN	Transcription factor AP-1	GO:0003705	RNA polymerase II distal enhancer sequence-specific DNA binding transcription factor activity	0.00420964	3.36467
C-JUN	C-JUN	C-Jun protein	1e-146	JUN	Transcription factor AP-1	GO:0003690	double-stranded DNA binding	0.0525107	2.16477
C-JUN	C-JUN	C-Jun protein	1e-146	JUN	Transcription factor AP-1	GO:0001102	RNA polymerase II activating transcription factor binding	0.281691	1.97149
C-JUN	C-JUN	C-Jun protein	1e-146	JUN	Transcription factor AP-1	GO:0003713	transcription coactivator activity	0.861768	0.671144
C-JUN	C-JUN	C-Jun protein	1e-146	JUN	Transcription factor AP-1	GO:0071837	HMG box domain binding	0.0950904	4.20584
C-JUN	C-JUN	C-Jun protein	1e-146	JUN	Transcription factor AP-1	GO:0000980	RNA polymerase II distal enhancer sequence-specific DNA binding	0.412195	1.97149
C-JUN	C-JUN	C-Jun protein	1e-146	JUN	Transcription factor AP-1	GO:0008134	transcription factor binding	0.0802743	1.58942
C-JUN	C-JUN	C-Jun protein	1e-146	JUN	Transcription factor AP-1	GO:0035497	cAMP response element binding	0.171058	6.30876
C-JUN	C-JUN	C-Jun protein	1e-146	JUN	Transcription factor AP-1	GO:0070412	R-SMAD binding	0.125149	3.50487
C-JUN	C-JUN	C-Jun protein	1e-146	JUN	Transcription factor AP-1	GO:0003677	DNA binding	0.377729	1.04937
C-JUN	C-JUN	C-Jun protein	1e-146	JUN	Transcription factor AP-1	GO:0005100	Rho GTPase activator activity	0.54215	1.31432
C-JUN	C-JUN	C-Jun protein	1e-146	JUN	Transcription factor AP-1	GO:0043565	sequence-specific DNA binding	0.00150104	1.87329
C-JUN	C-JUN	C-Jun protein	1e-146	JUN	Transcription factor AP-1	GO:0001077	RNA polymerase II core promoter proximal region sequence-specific DNA binding transcription factor activity involved in positive regulation of transcription	0.00264427	3.65725
LOC101123171	LOC101123171	5-hydroxytryptamine receptor 3C-like	0	HTR3C	5-hydroxytryptamine receptor 3C	GO:0005230	extracellular ligand-gated ion channel activity	0.0679875	2.74294
PRSS50	PRSS50	protease, serine, 50	2e-123	PRSS50	Probable threonine protease PRSS50	GO:0004252	serine-type endopeptidase activity	0.229939	1.43381
PRSS50	PRSS50	protease, serine, 50	2e-123	PRSS50	Probable threonine protease PRSS50	GO:0016787	hydrolase activity	0.838735	0.866795
PRSS50	PRSS50	protease, serine, 50	2e-123	PRSS50	Probable threonine protease PRSS50	GO:0008233	peptidase activity	0.317935	1.14082
PRSS50	PRSS50	protease, serine, 50	2e-123	PRSS50	Probable threonine protease PRSS50	GO:0003824	catalytic activity	0.612951	0.955872
PRSS50	PRSS50	protease, serine, 50	2e-123	PRSS50	Probable threonine protease PRSS50	GO:0004298	threonine-type endopeptidase activity	0.497186	1.50209
DLK1	DLK1	Delta-like 1 homolog (Drosophila) isoform A				GO:0005509	calcium ion binding	0.428878	1.05949
HERC6	HERC6	HECT and RLD domain containing E3 ubiquitin protein ligase family member 6	0	HERC6	cDNA FLJ39849 fis, clone SPLEN2014711, highly similar to Homo sapiens hect domain and RLD 6 (HERC6), transcript variant 1, mRNA	GO:0004842	ubiquitin-protein ligase activity	0.755169	0.811789
HERC6	HERC6	HECT and RLD domain containing E3 ubiquitin protein ligase family member 6	0	HERC6	cDNA FLJ39849 fis, clone SPLEN2014711, highly similar to Homo sapiens hect domain and RLD 6 (HERC6), transcript variant 1, mRNA	GO:0016874	ligase activity	0.924049	0.643751
DUSP9	DUSP9	dual specificity phosphatase 9	3e-132	DUSP9	Dual specificity protein phosphatase homolog hMKP-R	GO:0005515	protein binding	0.971117	0.844595
DUSP9	DUSP9	dual specificity phosphatase 9	3e-132	DUSP9	Dual specificity protein phosphatase homolog hMKP-R	GO:0016791	phosphatase activity	0.208601	1.53872
DUSP9	DUSP9	dual specificity phosphatase 9	3e-132	DUSP9	Dual specificity protein phosphatase homolog hMKP-R	GO:0016787	hydrolase activity	0.838735	0.866795
DUSP9	DUSP9	dual specificity phosphatase 9	3e-132	DUSP9	Dual specificity protein phosphatase homolog hMKP-R	GO:0004721	phosphoprotein phosphatase activity	0.216562	1.46229
DUSP9	DUSP9	dual specificity phosphatase 9	3e-132	DUSP9	Dual specificity protein phosphatase homolog hMKP-R	GO:0008138	protein tyrosine/serine/threonine phosphatase activity	0.0565456	2.93431
DUSP9	DUSP9	dual specificity phosphatase 9	3e-132	DUSP9	Dual specificity protein phosphatase homolog hMKP-R	GO:0017017	MAP kinase tyrosine/serine/threonine phosphatase activity	0.0101016	7.88595
DUSP9	DUSP9	dual specificity phosphatase 9	3e-132	DUSP9	Dual specificity protein phosphatase homolog hMKP-R	GO:0004725	protein tyrosine phosphatase activity	0.246202	1.51653
MTSS1L	MTSS1L	metastasis suppressor 1-like	2e-158	MTSS1L	MTSS1-like protein	GO:0017124	SH3 domain binding	0.891672	0.52573
MTSS1L	MTSS1L	metastasis suppressor 1-like	2e-158	MTSS1L	MTSS1-like protein	GO:0003779	actin binding	0.695245	0.881111
MTSS1L	MTSS1L	metastasis suppressor 1-like	2e-158	MTSS1L	MTSS1-like protein	GO:0008093	cytoskeletal adaptor activity	0.447795	1.75243
LY6G5B	LY6G5B	lymphocyte antigen 6 complex, locus G5B	7e-81	LY6G5B	Lymphocyte antigen 6 complex locus protein G5b	GO:0003674	molecular_function	0.679991	0.91564
FAM69C	FAM69C	family with sequence similarity 69, member C	2e-70	FAM69C	Protein FAM69C	GO:0016772	transferase activity, transferring phosphorus-containing groups	0.69327	0.897831
SHB	SHB	Src homology 2 domain containing adaptor protein B	0	SHB	SH2 domain-containing adapter protein B	GO:0005515	protein binding	0.971117	0.844595
SHB	SHB	Src homology 2 domain containing adaptor protein B	0	SHB	SH2 domain-containing adapter protein B	GO:0005070	SH3/SH2 adaptor activity	0.478122	1.26175
SIX3	SIX3	SIX homeobox 3	3e-156	SIX3	SIX3 protein	GO:0003700	sequence-specific DNA binding transcription factor activity	0.0060301	1.54903
SIX3	SIX3	SIX homeobox 3	3e-156	SIX3	SIX3 protein	GO:0003705	RNA polymerase II distal enhancer sequence-specific DNA binding transcription factor activity	0.00420964	3.36467
SIX3	SIX3	SIX homeobox 3	3e-156	SIX3	SIX3 protein	GO:0003677	DNA binding	0.377729	1.04937
SIX3	SIX3	SIX homeobox 3	3e-156	SIX3	SIX3 protein	GO:0043565	sequence-specific DNA binding	0.00150104	1.87329
SLC4A3	SLC4A3	solute carrier family 4, anion exchanger, member 3	2e-17	SLC4A3	cDNA FLJ51052, highly similar to Anion exchange protein 3	GO:0005215	transporter activity	0.0767527	1.57158
SLC4A3	SLC4A3	solute carrier family 4, anion exchanger, member 3	2e-17	SLC4A3	cDNA FLJ51052, highly similar to Anion exchange protein 3	GO:0008509	anion transmembrane transporter activity	0.0675761	5.2573
SLC4A3	SLC4A3	solute carrier family 4, anion exchanger, member 3	2e-17	SLC4A3	cDNA FLJ51052, highly similar to Anion exchange protein 3	GO:0015297	antiporter activity	0.0529806	3.00417
SLC4A3	SLC4A3	solute carrier family 4, anion exchanger, member 3	2e-17	SLC4A3	cDNA FLJ51052, highly similar to Anion exchange protein 3	GO:0005452	inorganic anion exchanger activity	0.0169093	6.30876
SLC4A3	SLC4A3	solute carrier family 4, anion exchanger, member 3	2e-17	SLC4A3	cDNA FLJ51052, highly similar to Anion exchange protein 3	GO:0015301	anion:anion antiporter activity	0.00196198	9.01251
SULT1C2	SULT1C2	sulfotransferase family, cytosolic, 1C, member 2	8e-139	SULT1C2	Sulfotransferase 1C2	GO:0008146	sulfotransferase activity	0.191551	2.0572
SULT1C2	SULT1C2	sulfotransferase family, cytosolic, 1C, member 2	8e-139	SULT1C2	Sulfotransferase 1C2	GO:0016740	transferase activity	0.82853	0.866239
TSPAN17	TSPAN17	tetraspanin 17	3e-154	TSPAN17	Tetraspanin-17	GO:0004842	ubiquitin-protein ligase activity	0.755169	0.811789
ZBED2	ZBED2	zinc finger, BED-type containing 2	8e-96	ZBED2	Zinc finger BED domain-containing protein 2	GO:0003677	DNA binding	0.377729	1.04937
ZBED2	ZBED2	zinc finger, BED-type containing 2	8e-96	ZBED2	Zinc finger BED domain-containing protein 2	GO:0046872	metal ion binding	0.980923	0.787874
LOC780516	LOC780516	Putative G-protein coupled receptor 41	3e-140	FFAR3	cDNA FLJ75666, highly similar to Homo sapiens G protein-coupled receptor 41 (GPR41), mRNA	GO:0004930	G-protein coupled receptor activity	0.292259	1.10588
LOC780516	LOC780516	Putative G-protein coupled receptor 41	3e-140	FFAR3	cDNA FLJ75666, highly similar to Homo sapiens G protein-coupled receptor 41 (GPR41), mRNA	GO:0004871	signal transducer activity	0.406721	1.04637
LOC780516	LOC780516	Putative G-protein coupled receptor 41	3e-140	FFAR3	cDNA FLJ75666, highly similar to Homo sapiens G protein-coupled receptor 41 (GPR41), mRNA	GO:0008289	lipid binding	0.05251	1.67278
B4GALNT2	B4GALNT2	Beta-1,4-N-acetyl-galactosaminyl transferase 2	0	B4GALNT2	Beta 1,4 N-acetylgalactosaminyltransferase/betal,4 GalNAcT/Sda-GalNAcT	GO:0016758	transferase activity, transferring hexosyl groups	0.239881	1.81983
B4GALNT2	B4GALNT2	Beta-1,4-N-acetyl-galactosaminyl transferase 2	0	B4GALNT2	Beta 1,4 N-acetylgalactosaminyltransferase/betal,4 GalNAcT/Sda-GalNAcT	GO:0016757	transferase activity, transferring glycosyl groups	0.599452	0.955872
B4GALNT2	B4GALNT2	Beta-1,4-N-acetyl-galactosaminyl transferase 2	0	B4GALNT2	Beta 1,4 N-acetylgalactosaminyltransferase/betal,4 GalNAcT/Sda-GalNAcT	GO:0016740	transferase activity	0.82853	0.866239
B4GALNT2	B4GALNT2	Beta-1,4-N-acetyl-galactosaminyl transferase 2	0	B4GALNT2	Beta 1,4 N-acetylgalactosaminyltransferase/betal,4 GalNAcT/Sda-GalNAcT	GO:0008376	acetylgalactosaminyltransferase activity	0.221295	4.50626
ASB4	ASB4	ankyrin repeat and SOCS box containing 4	0	ASB4	Ankyrin repeat and SOCS box protein 4	GO:0004842	ubiquitin-protein ligase activity	0.755169	0.811789
ASB4	ASB4	ankyrin repeat and SOCS box containing 4	0	ASB4	Ankyrin repeat and SOCS box protein 4	GO:0019899	enzyme binding	0.350305	1.18142
ASB4	ASB4	ankyrin repeat and SOCS box containing 4	0	ASB4	Ankyrin repeat and SOCS box protein 4	GO:0031625	ubiquitin protein ligase binding	0.252814	1.38872
OTUD6A	OTUD6A	OTU domain containing 6A	1e-72	OTUD6A	OTU domain-containing protein 6A	GO:0004843	ubiquitin-specific protease activity	0.825913	0.573523
OTUD6A	OTUD6A	OTU domain containing 6A	1e-72	OTUD6A	OTU domain-containing protein 6A	GO:0016787	hydrolase activity	0.838735	0.866795
OTUD6A	OTUD6A	OTU domain containing 6A	1e-72	OTUD6A	OTU domain-containing protein 6A	GO:0008233	peptidase activity	0.317935	1.14082
OTUD6A	OTUD6A	OTU domain containing 6A	1e-72	OTUD6A	OTU domain-containing protein 6A	GO:0008234	cysteine-type peptidase activity	0.778827	0.727934
LOC101106651	LOC101106651	pulmonary surfactant-associated protein D-like	3e-129	SFTPD	Pulmonary surfactant-associated protein D	GO:0005515	protein binding	0.971117	0.844595
LOC101106651	LOC101106651	pulmonary surfactant-associated protein D-like	3e-129	SFTPD	Pulmonary surfactant-associated protein D	GO:0030246	carbohydrate binding	0.0160326	2.21007
DNAJB5	DNAJB5	DnaJ (Hsp40) homolog, subfamily B, member 5	0	DNAJB5	DnaJ homolog subfamily B member 5	GO:0005515	protein binding	0.971117	0.844595
DNAJB5	DNAJB5	DnaJ (Hsp40) homolog, subfamily B, member 5	0	DNAJB5	DnaJ homolog subfamily B member 5	GO:0051082	unfolded protein binding	0.305036	1.3835
FGF16	FGF16	fibroblast growth factor 16	2e-75	FGF16	Fibroblast growth factor 16	GO:0005102	receptor binding	0.00071905	2.22548
FGF16	FGF16	fibroblast growth factor 16	2e-75	FGF16	Fibroblast growth factor 16	GO:0005104	fibroblast growth factor receptor binding	0.497186	1.50209
FGF16	FGF16	fibroblast growth factor 16	2e-75	FGF16	Fibroblast growth factor 16	GO:0008083	growth factor activity	0.0142014	2.25313
SLC26A5	SLC26A5	solute carrier family 26, member 5 (prestin)	0	SLC26A5	Prestin	GO:0030507	spectrin binding	0.412195	1.97149
SLC26A5	SLC26A5	solute carrier family 26, member 5 (prestin)	0	SLC26A5	Prestin	GO:0015116	sulfate transmembrane transporter activity	0.0101016	7.88595
SLC26A5	SLC26A5	solute carrier family 26, member 5 (prestin)	0	SLC26A5	Prestin	GO:0008271	secondary active sulfate transmembrane transporter activity	0.00523485	10.5146
DHODH	DHODH	dihydroorotate dehydrogenase (quinone)	0	DHODH	Dihydroorotate dehydrogenase (quinone), mitochondrial	GO:0048039	ubiquinone binding	0.19657	5.2573
DHODH	DHODH	dihydroorotate dehydrogenase (quinone)	0	DHODH	Dihydroorotate dehydrogenase (quinone), mitochondrial	GO:0010181	FMN binding	0.0144181	6.75938
DHODH	DHODH	dihydroorotate dehydrogenase (quinone)	0	DHODH	Dihydroorotate dehydrogenase (quinone), mitochondrial	GO:0003824	catalytic activity	0.612951	0.955872
DHODH	DHODH	dihydroorotate dehydrogenase (quinone)	0	DHODH	Dihydroorotate dehydrogenase (quinone), mitochondrial	GO:0008144	drug binding	0.248133	1.7855
DHODH	DHODH	dihydroorotate dehydrogenase (quinone)	0	DHODH	Dihydroorotate dehydrogenase (quinone), mitochondrial	GO:0004152	dihydroorotate dehydrogenase activity	0.0895454	15.7719
DHODH	DHODH	dihydroorotate dehydrogenase (quinone)	0	DHODH	Dihydroorotate dehydrogenase (quinone), mitochondrial	GO:0016491	oxidoreductase activity	0.560362	0.984125
DHODH	DHODH	dihydroorotate dehydrogenase (quinone)	0	DHODH	Dihydroorotate dehydrogenase (quinone), mitochondrial	GO:0004158	dihydroorotate oxidase activity	0.0895454	15.7719
APOA2	APOA2	apolipoprotein A-II	2e-31	APOA2	Apolipoprotein A-II	GO:0005515	protein binding	0.971117	0.844595
APOA2	APOA2	apolipoprotein A-II	2e-31	APOA2	Apolipoprotein A-II	GO:0042803	protein homodimerization activity	0.850787	0.784671
APOA2	APOA2	apolipoprotein A-II	2e-31	APOA2	Apolipoprotein A-II	GO:0055102	lipase inhibitor activity	0.144734	7.88595
APOA2	APOA2	apolipoprotein A-II	2e-31	APOA2	Apolipoprotein A-II	GO:0046982	protein heterodimerization activity	0.624396	0.939269
APOA2	APOA2	apolipoprotein A-II	2e-31	APOA2	Apolipoprotein A-II	GO:0005319	lipid transporter activity	0.0327424	4.73157
APOA2	APOA2	apolipoprotein A-II	2e-31	APOA2	Apolipoprotein A-II	GO:0008035	high-density lipoprotein particle binding	0.0295904	9.01251
APOA2	APOA2	apolipoprotein A-II	2e-31	APOA2	Apolipoprotein A-II	GO:0017127	cholesterol transporter activity	0.333947	2.62865
APOA2	APOA2	apolipoprotein A-II	2e-31	APOA2	Apolipoprotein A-II	GO:0060228	phosphatidylcholine-sterol O-acyltransferase activator activity	0.117572	10.5146
APOA2	APOA2	apolipoprotein A-II	2e-31	APOA2	Apolipoprotein A-II	GO:0008289	lipid binding	0.05251	1.67278
APOA2	APOA2	apolipoprotein A-II	2e-31	APOA2	Apolipoprotein A-II	GO:0005543	phospholipid binding	0.992202	0.380046
APOA2	APOA2	apolipoprotein A-II	2e-31	APOA2	Apolipoprotein A-II	GO:0015485	cholesterol binding	0.654288	0.955872
APOA2	APOA2	apolipoprotein A-II	2e-31	APOA2	Apolipoprotein A-II	GO:0034190	apolipoprotein receptor binding	0.0606272	31.5438
APOA2	APOA2	apolipoprotein A-II	2e-31	APOA2	Apolipoprotein A-II	GO:0070653	high-density lipoprotein particle receptor binding	0.0895454	15.7719
APOA2	APOA2	apolipoprotein A-II	2e-31	APOA2	Apolipoprotein A-II	GO:0031210	phosphatidylcholine binding	0.290991	3.15438
OPN4	OPN4	opsin 4	0	OPN4	Melanopsin	GO:0005502	11-cis retinal binding	0.0895454	15.7719
OPN4	OPN4	opsin 4	0	OPN4	Melanopsin	GO:0004930	G-protein coupled receptor activity	0.292259	1.10588
OPN4	OPN4	opsin 4	0	OPN4	Melanopsin	GO:0008020	G-protein coupled photoreceptor activity	0.0295904	9.01251
OPN4	OPN4	opsin 4	0	OPN4	Melanopsin	GO:0009881	photoreceptor activity	0.290991	3.15438
OPN4	OPN4	opsin 4	0	OPN4	Melanopsin	GO:0004871	signal transducer activity	0.406721	1.04637
FABP7	FABP7	fatty acid binding protein 7, brain	2e-71	FABP7	Fatty acid-binding protein, brain	GO:0005215	transporter activity	0.0767527	1.57158
FABP7	FABP7	fatty acid binding protein 7, brain	2e-71	FABP7	Fatty acid-binding protein, brain	GO:0008289	lipid binding	0.05251	1.67278
ALDOB	ALDOB	Fructose-bisphosphate aldolase B	0	ALDOB	Fructose-bisphosphate aldolase B	GO:0008092	cytoskeletal protein binding	0.298333	1.60392
ALDOB	ALDOB	Fructose-bisphosphate aldolase B	0	ALDOB	Fructose-bisphosphate aldolase B	GO:0005515	protein binding	0.971117	0.844595
ALDOB	ALDOB	Fructose-bisphosphate aldolase B	0	ALDOB	Fructose-bisphosphate aldolase B	GO:0003824	catalytic activity	0.612951	0.955872
ALDOB	ALDOB	Fructose-bisphosphate aldolase B	0	ALDOB	Fructose-bisphosphate aldolase B	GO:0016829	lyase activity	0.66489	0.882344
ALDOB	ALDOB	Fructose-bisphosphate aldolase B	0	ALDOB	Fructose-bisphosphate aldolase B	GO:0042802	identical protein binding	0.838253	0.77726
ALDOB	ALDOB	Fructose-bisphosphate aldolase B	0	ALDOB	Fructose-bisphosphate aldolase B	GO:0004332	fructose-bisphosphate aldolase activity	0.117572	10.5146
ALDOB	ALDOB	Fructose-bisphosphate aldolase B	0	ALDOB	Fructose-bisphosphate aldolase B	GO:0051117	ATPase binding	0.24722	2.17543
ALDOB	ALDOB	Fructose-bisphosphate aldolase B	0	ALDOB	Fructose-bisphosphate aldolase B	GO:0070061	fructose binding	0.144734	7.88595
LOC101119773	LOC101119773	guanylate-binding protein 7-like	0	GBP4	cDNA FLJ51459, highly similar to Guanylate-binding protein 4	GO:0000166	nucleotide binding	0.994468	0.686752
LOC101119773	LOC101119773	guanylate-binding protein 7-like	0	GBP4	cDNA FLJ51459, highly similar to Guanylate-binding protein 4	GO:0003924	GTPase activity	0.491373	1.05586
LOC101119773	LOC101119773	guanylate-binding protein 7-like	0	GBP4	cDNA FLJ51459, highly similar to Guanylate-binding protein 4	GO:0005525	GTP binding	0.789619	0.797455
APOL5	APOL5	apolipoprotein L, 5	3e-29	APOL5	Apolipoprotein L5	GO:0008035	high-density lipoprotein particle binding	0.0295904	9.01251
APOL5	APOL5	apolipoprotein L, 5	3e-29	APOL5	Apolipoprotein L5	GO:0008289	lipid binding	0.05251	1.67278
PPP1R15A	PPP1R15A	protein phosphatase 1, regulatory subunit 15A	5e-102	PPP1R15A	Protein phosphatase 1 regulatory subunit 15A	GO:0005515	protein binding	0.971117	0.844595
PPP1R15A	PPP1R15A	protein phosphatase 1, regulatory subunit 15A	5e-102	PPP1R15A	Protein phosphatase 1 regulatory subunit 15A	GO:0019901	protein kinase binding	0.857596	0.709989
TENM2	TENM2	teneurin transmembrane protein 2	0	TENM2	Teneurin-2	GO:0005515	protein binding	0.971117	0.844595
TENM2	TENM2	teneurin transmembrane protein 2	0	TENM2	Teneurin-2	GO:0042803	protein homodimerization activity	0.850787	0.784671
TENM2	TENM2	teneurin transmembrane protein 2	0	TENM2	Teneurin-2	GO:0050839	cell adhesion molecule binding	0.664909	0.927758
TENM2	TENM2	teneurin transmembrane protein 2	0	TENM2	Teneurin-2	GO:0046982	protein heterodimerization activity	0.624396	0.939269
TENM2	TENM2	teneurin transmembrane protein 2	0	TENM2	Teneurin-2	GO:0005102	receptor binding	0.00071905	2.22548
LOC101106033	LOC101106033	olfactory receptor 8H2-like	3e-115	OR8H2	Olfactory receptor 8H2	GO:0004984	olfactory receptor activity	0.354467	1.0931
LOC101106033	LOC101106033	olfactory receptor 8H2-like	3e-115	OR8H2	Olfactory receptor 8H2	GO:0004930	G-protein coupled receptor activity	0.292259	1.10588
LOC101106033	LOC101106033	olfactory receptor 8H2-like	3e-115	OR8H2	Olfactory receptor 8H2	GO:0004871	signal transducer activity	0.406721	1.04637
TNP2	TNP2	transition protein 2 (during histone to protamine replacement)	9e-16	TNP2	Nuclear transition protein 2	GO:0003677	DNA binding	0.377729	1.04937
TNP2	TNP2	transition protein 2 (during histone to protamine replacement)	9e-16	TNP2	Nuclear transition protein 2	GO:0046872	metal ion binding	0.980923	0.787874
RBP2	RBP2	retinol binding protein 2, cellular	9e-66	RBP2	Retinol-binding protein 2	GO:0005215	transporter activity	0.0767527	1.57158
RBP2	RBP2	retinol binding protein 2, cellular	9e-66	RBP2	Retinol-binding protein 2	GO:0016918	retinal binding	0.290991	3.15438
RBP2	RBP2	retinol binding protein 2, cellular	9e-66	RBP2	Retinol-binding protein 2	GO:0019841	retinol binding	0.0855995	4.50626
RBP2	RBP2	retinol binding protein 2, cellular	9e-66	RBP2	Retinol-binding protein 2	GO:0008289	lipid binding	0.05251	1.67278
RBP2	RBP2	retinol binding protein 2, cellular	9e-66	RBP2	Retinol-binding protein 2	GO:0005501	retinoid binding	0.245259	3.94297
LOC101119560	LOC101119560	uncharacterized LOC101119560	4e-105	PITX1	Pituitary homeobox 1	GO:0000988	protein binding transcription factor activity	0.333947	2.62865
LOC101119560	LOC101119560	uncharacterized LOC101119560	4e-105	PITX1	Pituitary homeobox 1	GO:0003700	sequence-specific DNA binding transcription factor activity	0.0060301	1.54903
LOC101119560	LOC101119560	uncharacterized LOC101119560	4e-105	PITX1	Pituitary homeobox 1	GO:0003677	DNA binding	0.377729	1.04937
LOC101119560	LOC101119560	uncharacterized LOC101119560	4e-105	PITX1	Pituitary homeobox 1	GO:0043565	sequence-specific DNA binding	0.00150104	1.87329
FOS	FOS	V-fos FBJ murine osteosarcoma viral oncogene-like protein	0	FOS	Proto-oncogene c-Fos	GO:0005515	protein binding	0.971117	0.844595
FOS	FOS	V-fos FBJ murine osteosarcoma viral oncogene-like protein	0	FOS	Proto-oncogene c-Fos	GO:0003700	sequence-specific DNA binding transcription factor activity	0.0060301	1.54903
FOS	FOS	V-fos FBJ murine osteosarcoma viral oncogene-like protein	0	FOS	Proto-oncogene c-Fos	GO:0044212	transcription regulatory region DNA binding	0.0644683	1.79226
FOS	FOS	V-fos FBJ murine osteosarcoma viral oncogene-like protein	0	FOS	Proto-oncogene c-Fos	GO:0003690	double-stranded DNA binding	0.0525107	2.16477
FOS	FOS	V-fos FBJ murine osteosarcoma viral oncogene-like protein	0	FOS	Proto-oncogene c-Fos	GO:0008134	transcription factor binding	0.0802743	1.58942
FOS	FOS	V-fos FBJ murine osteosarcoma viral oncogene-like protein	0	FOS	Proto-oncogene c-Fos	GO:0070412	R-SMAD binding	0.125149	3.50487
FOS	FOS	V-fos FBJ murine osteosarcoma viral oncogene-like protein	0	FOS	Proto-oncogene c-Fos	GO:0003677	DNA binding	0.377729	1.04937
FOS	FOS	V-fos FBJ murine osteosarcoma viral oncogene-like protein	0	FOS	Proto-oncogene c-Fos	GO:0043565	sequence-specific DNA binding	0.00150104	1.87329
LOC101104871	LOC101104871	olfactory receptor 10G9-like	4e-139	OR10G9	Olfactory receptor 10G9	GO:0004984	olfactory receptor activity	0.354467	1.0931
LOC101104871	LOC101104871	olfactory receptor 10G9-like	4e-139	OR10G9	Olfactory receptor 10G9	GO:0004930	G-protein coupled receptor activity	0.292259	1.10588
LOC101104871	LOC101104871	olfactory receptor 10G9-like	4e-139	OR10G9	Olfactory receptor 10G9	GO:0004871	signal transducer activity	0.406721	1.04637
MX1	MX1	Mx1 protein	0	MX1	Interferon-induced GTP-binding protein Mx1, N-terminally processed	GO:0005515	protein binding	0.971117	0.844595
MX1	MX1	Mx1 protein	0	MX1	Interferon-induced GTP-binding protein Mx1, N-terminally processed	GO:0003924	GTPase activity	0.491373	1.05586
MX1	MX1	Mx1 protein	0	MX1	Interferon-induced GTP-binding protein Mx1, N-terminally processed	GO:0005525	GTP binding	0.789619	0.797455
MX1	MX1	Mx1 protein	0	MX1	Interferon-induced GTP-binding protein Mx1, N-terminally processed	GO:0000166	nucleotide binding	0.994468	0.686752
PHACTR3	PHACTR3	phosphatase and actin regulator 3	0	PHACTR3	Phosphatase and actin regulator 3	GO:0004864	protein phosphatase inhibitor activity	0.0342556	3.50487
PHACTR3	PHACTR3	phosphatase and actin regulator 3	0	PHACTR3	Phosphatase and actin regulator 3	GO:0003779	actin binding	0.695245	0.881111
SURF6	SURF6	surfeit 6	4e-64	SURF6	Surfeit locus protein 6	GO:0003723	RNA binding	0.99298	0.563953
SURF6	SURF6	surfeit 6	4e-64	SURF6	Surfeit locus protein 6	GO:0003677	DNA binding	0.377729	1.04937
CHAC1	CHAC1	ChaC, cation transport regulator homolog 1 (E. coli)	5e-111	CHAC1	Cation transport regulator-like protein 1	GO:0005515	protein binding	0.971117	0.844595
CHAC1	CHAC1	ChaC, cation transport regulator homolog 1 (E. coli)	5e-111	CHAC1	Cation transport regulator-like protein 1	GO:0005112	Notch binding	0.374296	2.25313
PTGIR	PTGIR	prostaglandin I2 (prostacyclin) receptor (IP)	4e-63	PTGIR	cDNA, FLJ96290, highly similar to Homo sapiens prostaglandin I2 (prostacyclin) receptor (IP) (PTGIR), mRNA	GO:0004930	G-protein coupled receptor activity	0.292259	1.10588
PTGIR	PTGIR	prostaglandin I2 (prostacyclin) receptor (IP)	4e-63	PTGIR	cDNA, FLJ96290, highly similar to Homo sapiens prostaglandin I2 (prostacyclin) receptor (IP) (PTGIR), mRNA	GO:0005085	guanyl-nucleotide exchange factor activity	0.966248	0.380046
PTGIR	PTGIR	prostaglandin I2 (prostacyclin) receptor (IP)	4e-63	PTGIR	cDNA, FLJ96290, highly similar to Homo sapiens prostaglandin I2 (prostacyclin) receptor (IP) (PTGIR), mRNA	GO:0004871	signal transducer activity	0.406721	1.04637
LOC101105185	LOC101105185	hemoglobin subunit epsilon-2-like	1e-66	HBE1	Hemoglobin subunit epsilon	GO:0005506	iron ion binding	0.0591527	1.82334
LOC101105185	LOC101105185	hemoglobin subunit epsilon-2-like	1e-66	HBE1	Hemoglobin subunit epsilon	GO:0019825	oxygen binding	0.0101782	4.1505
LOC101105185	LOC101105185	hemoglobin subunit epsilon-2-like	1e-66	HBE1	Hemoglobin subunit epsilon	GO:0005344	oxygen transporter activity	0.0510339	6.30876
LOC101105185	LOC101105185	hemoglobin subunit epsilon-2-like	1e-66	HBE1	Hemoglobin subunit epsilon	GO:0046872	metal ion binding	0.980923	0.787874
LOC101105185	LOC101105185	hemoglobin subunit epsilon-2-like	1e-66	HBE1	Hemoglobin subunit epsilon	GO:0020037	heme binding	0.0238481	2.16053
ZDHHC7	ZDHHC7	Palmitoyltransferase	1e-170	ZDHHC7	Palmitoyltransferase ZDHHC7	GO:0016746	transferase activity, transferring acyl groups	0.617035	0.938803
ZDHHC7	ZDHHC7	Palmitoyltransferase	1e-170	ZDHHC7	Palmitoyltransferase ZDHHC7	GO:0016409	palmitoyltransferase activity	0.333947	2.62865
ZDHHC7	ZDHHC7	Palmitoyltransferase	1e-170	ZDHHC7	Palmitoyltransferase ZDHHC7	GO:0008270	zinc ion binding	0.996725	0.578532
ZDHHC7	ZDHHC7	Palmitoyltransferase	1e-170	ZDHHC7	Palmitoyltransferase ZDHHC7	GO:0016740	transferase activity	0.82853	0.866239
ZDHHC7	ZDHHC7	Palmitoyltransferase	1e-170	ZDHHC7	Palmitoyltransferase ZDHHC7	GO:0046872	metal ion binding	0.980923	0.787874
ZDHHC7	ZDHHC7	Palmitoyltransferase	1e-170	ZDHHC7	Palmitoyltransferase ZDHHC7	GO:0019706	protein-cysteine S-palmitoyltransferase activity	0.556225	1.26175
SYT2	SYT2	synaptotagmin II	2e-93	SYT2	SYT2 protein	GO:0005515	protein binding	0.971117	0.844595
SYT2	SYT2	synaptotagmin II	2e-93	SYT2	SYT2 protein	GO:0005215	transporter activity	0.0767527	1.57158
SYT2	SYT2	synaptotagmin II	2e-93	SYT2	SYT2 protein	GO:0005509	calcium ion binding	0.428878	1.05949
SYT2	SYT2	synaptotagmin II	2e-93	SYT2	SYT2 protein	GO:0046872	metal ion binding	0.980923	0.787874
SYT2	SYT2	synaptotagmin II	2e-93	SYT2	SYT2 protein	GO:0005544	calcium-dependent phospholipid binding	0.293161	1.91174
LOC101121661	LOC101121661	kynurenine/alpha-aminoadipate aminotransferase, mitochondrial-like	0	AADAT	Kynurenine/alpha-aminoadipate aminotransferase, mitochondrial	GO:0047536	2-aminoadipate transaminase activity	0.0606272	31.5438
LOC101121661	LOC101121661	kynurenine/alpha-aminoadipate aminotransferase, mitochondrial-like	0	AADAT	Kynurenine/alpha-aminoadipate aminotransferase, mitochondrial	GO:0008483	transaminase activity	0.512645	1.43381
LOC101121661	LOC101121661	kynurenine/alpha-aminoadipate aminotransferase, mitochondrial-like	0	AADAT	Kynurenine/alpha-aminoadipate aminotransferase, mitochondrial	GO:0003824	catalytic activity	0.612951	0.955872
LOC101121661	LOC101121661	kynurenine/alpha-aminoadipate aminotransferase, mitochondrial-like	0	AADAT	Kynurenine/alpha-aminoadipate aminotransferase, mitochondrial	GO:0042803	protein homodimerization activity	0.850787	0.784671
LOC101121661	LOC101121661	kynurenine/alpha-aminoadipate aminotransferase, mitochondrial-like	0	AADAT	Kynurenine/alpha-aminoadipate aminotransferase, mitochondrial	GO:0030170	pyridoxal phosphate binding	0.820403	0.584144
LOC101121661	LOC101121661	kynurenine/alpha-aminoadipate aminotransferase, mitochondrial-like	0	AADAT	Kynurenine/alpha-aminoadipate aminotransferase, mitochondrial	GO:0016212	kynurenine-oxoglutarate transaminase activity	0.144734	7.88595
LOC101121661	LOC101121661	kynurenine/alpha-aminoadipate aminotransferase, mitochondrial-like	0	AADAT	Kynurenine/alpha-aminoadipate aminotransferase, mitochondrial	GO:0016740	transferase activity	0.82853	0.866239
PTPN3	PTPN3	protein tyrosine phosphatase, non-receptor type 3	0	PTPN3	cDNA FLJ50545, highly similar to Tyrosine-protein phosphatase non-receptor type3 (EC 3.1.3.48)	GO:0008092	cytoskeletal protein binding	0.298333	1.60392
PTPN3	PTPN3	protein tyrosine phosphatase, non-receptor type 3	0	PTPN3	cDNA FLJ50545, highly similar to Tyrosine-protein phosphatase non-receptor type3 (EC 3.1.3.48)	GO:0005515	protein binding	0.971117	0.844595
PTPN3	PTPN3	protein tyrosine phosphatase, non-receptor type 3	0	PTPN3	cDNA FLJ50545, highly similar to Tyrosine-protein phosphatase non-receptor type3 (EC 3.1.3.48)	GO:0016791	phosphatase activity	0.208601	1.53872
PTPN3	PTPN3	protein tyrosine phosphatase, non-receptor type 3	0	PTPN3	cDNA FLJ50545, highly similar to Tyrosine-protein phosphatase non-receptor type3 (EC 3.1.3.48)	GO:0016787	hydrolase activity	0.838735	0.866795
PTPN3	PTPN3	protein tyrosine phosphatase, non-receptor type 3	0	PTPN3	cDNA FLJ50545, highly similar to Tyrosine-protein phosphatase non-receptor type3 (EC 3.1.3.48)	GO:0051117	ATPase binding	0.24722	2.17543
PTPN3	PTPN3	protein tyrosine phosphatase, non-receptor type 3	0	PTPN3	cDNA FLJ50545, highly similar to Tyrosine-protein phosphatase non-receptor type3 (EC 3.1.3.48)	GO:0001784	phosphotyrosine binding	0.354437	2.42645
PTPN3	PTPN3	protein tyrosine phosphatase, non-receptor type 3	0	PTPN3	cDNA FLJ50545, highly similar to Tyrosine-protein phosphatase non-receptor type3 (EC 3.1.3.48)	GO:0004721	phosphoprotein phosphatase activity	0.216562	1.46229
PTPN3	PTPN3	protein tyrosine phosphatase, non-receptor type 3	0	PTPN3	cDNA FLJ50545, highly similar to Tyrosine-protein phosphatase non-receptor type3 (EC 3.1.3.48)	GO:0004725	protein tyrosine phosphatase activity	0.246202	1.51653
LOC101105491	LOC101105491	negative elongation factor C/D-like	0	NELFCD	cDNA FLJ59161, highly similar to Negative elongation factor C/D	GO:0005515	protein binding	0.971117	0.844595
LOC101105491	LOC101105491	negative elongation factor C/D-like	0	NELFCD	cDNA FLJ59161, highly similar to Negative elongation factor C/D	GO:0003746	translation elongation factor activity	0.176025	2.15071
LOC101102224	LOC101102224	uncharacterized LOC101102224	1e-56	ZMYND19	Zinc finger MYND domain-containing protein 19	GO:0046872	metal ion binding	0.980923	0.787874
PDE4B	PDE4B	phosphodiesterase 4B, cAMP-specific	0	PDE4B	cDNA FLJ56619, highly similar to cAMP-specific 3',5'-cyclic phosphodiesterase4B (EC 3.1.4.17)	GO:0003824	catalytic activity	0.612951	0.955872
PDE4B	PDE4B	phosphodiesterase 4B, cAMP-specific	0	PDE4B	cDNA FLJ56619, highly similar to cAMP-specific 3',5'-cyclic phosphodiesterase4B (EC 3.1.4.17)	GO:0046872	metal ion binding	0.980923	0.787874
PDE4B	PDE4B	phosphodiesterase 4B, cAMP-specific	0	PDE4B	cDNA FLJ56619, highly similar to cAMP-specific 3',5'-cyclic phosphodiesterase4B (EC 3.1.4.17)	GO:0030552	cAMP binding	0.497186	1.50209
PDE4B	PDE4B	phosphodiesterase 4B, cAMP-specific	0	PDE4B	cDNA FLJ56619, highly similar to cAMP-specific 3',5'-cyclic phosphodiesterase4B (EC 3.1.4.17)	GO:0008081	phosphoric diester hydrolase activity	0.517321	1.16829
PDE4B	PDE4B	phosphodiesterase 4B, cAMP-specific	0	PDE4B	cDNA FLJ56619, highly similar to cAMP-specific 3',5'-cyclic phosphodiesterase4B (EC 3.1.4.17)	GO:0004115	3',5'-cyclic-AMP phosphodiesterase activity	0.268483	3.50487
PDE4B	PDE4B	phosphodiesterase 4B, cAMP-specific	0	PDE4B	cDNA FLJ56619, highly similar to cAMP-specific 3',5'-cyclic phosphodiesterase4B (EC 3.1.4.17)	GO:0004114	3',5'-cyclic-nucleotide phosphodiesterase activity	0.20156	2.5235
PDE4B	PDE4B	phosphodiesterase 4B, cAMP-specific	0	PDE4B	cDNA FLJ56619, highly similar to cAMP-specific 3',5'-cyclic phosphodiesterase4B (EC 3.1.4.17)	GO:0044325	ion channel binding	0.399203	1.33284
PDE4B	PDE4B	phosphodiesterase 4B, cAMP-specific	0	PDE4B	cDNA FLJ56619, highly similar to cAMP-specific 3',5'-cyclic phosphodiesterase4B (EC 3.1.4.17)	GO:0016787	hydrolase activity	0.838735	0.866795
CLEC1B	CLEC1B	C-type lectin domain family 1, member B	2e-96	CLEC1B	C-type lectin domain family 1 member B	GO:0005515	protein binding	0.971117	0.844595
CLEC1B	CLEC1B	C-type lectin domain family 1, member B	2e-96	CLEC1B	C-type lectin domain family 1 member B	GO:0030246	carbohydrate binding	0.0160326	2.21007
CLEC1B	CLEC1B	C-type lectin domain family 1, member B	2e-96	CLEC1B	C-type lectin domain family 1 member B	GO:0004888	transmembrane signaling receptor activity	0.484496	1.0815
EGR2	EGR2	early growth response 2	0	EGR2	E3 SUMO-protein ligase EGR2	GO:0005515	protein binding	0.971117	0.844595
EGR2	EGR2	early growth response 2	0	EGR2	E3 SUMO-protein ligase EGR2	GO:0003700	sequence-specific DNA binding transcription factor activity	0.0060301	1.54903
EGR2	EGR2	early growth response 2	0	EGR2	E3 SUMO-protein ligase EGR2	GO:0044212	transcription regulatory region DNA binding	0.0644683	1.79226
EGR2	EGR2	early growth response 2	0	EGR2	E3 SUMO-protein ligase EGR2	GO:0016874	ligase activity	0.924049	0.643751
EGR2	EGR2	early growth response 2	0	EGR2	E3 SUMO-protein ligase EGR2	GO:0046872	metal ion binding	0.980923	0.787874
EGR2	EGR2	early growth response 2	0	EGR2	E3 SUMO-protein ligase EGR2	GO:0031625	ubiquitin protein ligase binding	0.252814	1.38872
EGR2	EGR2	early growth response 2	0	EGR2	E3 SUMO-protein ligase EGR2	GO:0001102	RNA polymerase II activating transcription factor binding	0.281691	1.97149
EGR2	EGR2	early growth response 2	0	EGR2	E3 SUMO-protein ligase EGR2	GO:0003676	nucleic acid binding	0.993365	0.606056
EGR2	EGR2	early growth response 2	0	EGR2	E3 SUMO-protein ligase EGR2	GO:0003677	DNA binding	0.377729	1.04937
EGR2	EGR2	early growth response 2	0	EGR2	E3 SUMO-protein ligase EGR2	GO:0003682	chromatin binding	0.438193	1.0815
EGR2	EGR2	early growth response 2	0	EGR2	E3 SUMO-protein ligase EGR2	GO:0071837	HMG box domain binding	0.0950904	4.20584
FMO1	FMO1	flavin containing monooxygenase 1	0	FMO1	Dimethylaniline monooxygenase [N-oxide-forming]	GO:0050661	NADP binding	0.118139	2.62865
FMO1	FMO1	flavin containing monooxygenase 1	0	FMO1	Dimethylaniline monooxygenase [N-oxide-forming]	GO:0050660	flavin adenine dinucleotide binding	0.348985	1.45587
FMO1	FMO1	flavin containing monooxygenase 1	0	FMO1	Dimethylaniline monooxygenase [N-oxide-forming]	GO:0004497	monooxygenase activity	0.212445	1.60938
FMO1	FMO1	flavin containing monooxygenase 1	0	FMO1	Dimethylaniline monooxygenase [N-oxide-forming]	GO:0004499	N,N-dimethylaniline monooxygenase activity	0.221295	4.50626
FMO1	FMO1	flavin containing monooxygenase 1	0	FMO1	Dimethylaniline monooxygenase [N-oxide-forming]	GO:0016491	oxidoreductase activity	0.560362	0.984125
NGFR	NGFR	nerve growth factor receptor	0	NGFR	Tumor necrosis factor receptor superfamily member 16	GO:0005515	protein binding	0.971117	0.844595
NGFR	NGFR	nerve growth factor receptor	0	NGFR	Tumor necrosis factor receptor superfamily member 16	GO:0031625	ubiquitin protein ligase binding	0.252814	1.38872
NGFR	NGFR	nerve growth factor receptor	0	NGFR	Tumor necrosis factor receptor superfamily member 16	GO:0017137	Rab GTPase binding	0.563467	1.06928
NGFR	NGFR	nerve growth factor receptor	0	NGFR	Tumor necrosis factor receptor superfamily member 16	GO:0048406	nerve growth factor binding	0.221295	4.50626
NGFR	NGFR	nerve growth factor receptor	0	NGFR	Tumor necrosis factor receptor superfamily member 16	GO:0005035	death receptor activity	0.0895454	15.7719
NGFR	NGFR	nerve growth factor receptor	0	NGFR	Tumor necrosis factor receptor superfamily member 16	GO:0004888	transmembrane signaling receptor activity	0.484496	1.0815
NGFR	NGFR	nerve growth factor receptor	0	NGFR	Tumor necrosis factor receptor superfamily member 16	GO:0004872	receptor activity	0.485582	1.05537
NGFR	NGFR	nerve growth factor receptor	0	NGFR	Tumor necrosis factor receptor superfamily member 16	GO:0004871	signal transducer activity	0.406721	1.04637
SLC6A20	SLC6A20	solute carrier family 6 (proline IMINO transporter), member 20	0	SLC6A20	Sodium- and chloride-dependent transporter XTRP3	GO:0005328	neurotransmitter:sodium symporter activity	0.146263	3.15438
SLC6A20	SLC6A20	solute carrier family 6 (proline IMINO transporter), member 20	0	SLC6A20	Sodium- and chloride-dependent transporter XTRP3	GO:0015171	amino acid transmembrane transporter activity	0.0181644	4.35087
SLC6A20	SLC6A20	solute carrier family 6 (proline IMINO transporter), member 20	0	SLC6A20	Sodium- and chloride-dependent transporter XTRP3	GO:0015293	symporter activity	0.722268	0.801961
LOC101101899	LOC101101899	serine/threonine-protein kinase MARK2-like	4e-89	MARK2	cDNA FLJ76779, highly similar to Homo sapiens MAP/microtubule affinity-regulating kinase 2 (MARK2), transcript variant 1, mRNA	GO:0005515	protein binding	0.971117	0.844595
LOC101101899	LOC101101899	serine/threonine-protein kinase MARK2-like	4e-89	MARK2	cDNA FLJ76779, highly similar to Homo sapiens MAP/microtubule affinity-regulating kinase 2 (MARK2), transcript variant 1, mRNA	GO:0050321	tau-protein kinase activity	0.312805	2.86762
LOC101101899	LOC101101899	serine/threonine-protein kinase MARK2-like	4e-89	MARK2	cDNA FLJ76779, highly similar to Homo sapiens MAP/microtubule affinity-regulating kinase 2 (MARK2), transcript variant 1, mRNA	GO:0046872	metal ion binding	0.980923	0.787874
LOC101101899	LOC101101899	serine/threonine-protein kinase MARK2-like	4e-89	MARK2	cDNA FLJ76779, highly similar to Homo sapiens MAP/microtubule affinity-regulating kinase 2 (MARK2), transcript variant 1, mRNA	GO:0008289	lipid binding	0.05251	1.67278
LOC101101899	LOC101101899	serine/threonine-protein kinase MARK2-like	4e-89	MARK2	cDNA FLJ76779, highly similar to Homo sapiens MAP/microtubule affinity-regulating kinase 2 (MARK2), transcript variant 1, mRNA	GO:0000166	nucleotide binding	0.994468	0.686752
LOC101101899	LOC101101899	serine/threonine-protein kinase MARK2-like	4e-89	MARK2	cDNA FLJ76779, highly similar to Homo sapiens MAP/microtubule affinity-regulating kinase 2 (MARK2), transcript variant 1, mRNA	GO:0016301	kinase activity	0.974527	0.631718
LOC101101899	LOC101101899	serine/threonine-protein kinase MARK2-like	4e-89	MARK2	cDNA FLJ76779, highly similar to Homo sapiens MAP/microtubule affinity-regulating kinase 2 (MARK2), transcript variant 1, mRNA	GO:0016772	transferase activity, transferring phosphorus-containing groups	0.69327	0.897831
LOC101101899	LOC101101899	serine/threonine-protein kinase MARK2-like	4e-89	MARK2	cDNA FLJ76779, highly similar to Homo sapiens MAP/microtubule affinity-regulating kinase 2 (MARK2), transcript variant 1, mRNA	GO:0000287	magnesium ion binding	0.722117	0.825754
LOC101101899	LOC101101899	serine/threonine-protein kinase MARK2-like	4e-89	MARK2	cDNA FLJ76779, highly similar to Homo sapiens MAP/microtubule affinity-regulating kinase 2 (MARK2), transcript variant 1, mRNA	GO:0005524	ATP binding	0.991946	0.661609
LOC101101899	LOC101101899	serine/threonine-protein kinase MARK2-like	4e-89	MARK2	cDNA FLJ76779, highly similar to Homo sapiens MAP/microtubule affinity-regulating kinase 2 (MARK2), transcript variant 1, mRNA	GO:0004672	protein kinase activity	0.661319	0.918751
LOC101101899	LOC101101899	serine/threonine-protein kinase MARK2-like	4e-89	MARK2	cDNA FLJ76779, highly similar to Homo sapiens MAP/microtubule affinity-regulating kinase 2 (MARK2), transcript variant 1, mRNA	GO:0004674	protein serine/threonine kinase activity	0.872442	0.718719
LOC101101899	LOC101101899	serine/threonine-protein kinase MARK2-like	4e-89	MARK2	cDNA FLJ76779, highly similar to Homo sapiens MAP/microtubule affinity-regulating kinase 2 (MARK2), transcript variant 1, mRNA	GO:0016740	transferase activity	0.82853	0.866239
HRH2	HRH2	Histamine H2 receptor				GO:0004930	G-protein coupled receptor activity	0.292259	1.10588
HRH2	HRH2	Histamine H2 receptor				GO:0004871	signal transducer activity	0.406721	1.04637
HRH2	HRH2	Histamine H2 receptor				GO:0004969	histamine receptor activity	0.221295	4.50626
SYT15	SYT15	synaptotagmin XV	0	SYT15	Synaptotagmin-15	GO:0005215	transporter activity	0.0767527	1.57158
SPRR1B	SPRR1B	small proline-rich protein 1B	4e-17	SPRR1B	Cornifin-B	GO:0005198	structural molecule activity	0.0354136	1.82253
SPRR1B	SPRR1B	small proline-rich protein 1B	4e-17	SPRR1B	Cornifin-B	GO:0030674	protein binding, bridging	0.10373	2.33658
GBGT1	GBGT1	globoside alpha-1,3-N-acetylgalactosaminyltransferase 1	5e-167	GBGT1	Globoside alpha-1,3-N-acetylgalactosaminyltransferase 1	GO:0016758	transferase activity, transferring hexosyl groups	0.239881	1.81983
GBGT1	GBGT1	globoside alpha-1,3-N-acetylgalactosaminyltransferase 1	5e-167	GBGT1	Globoside alpha-1,3-N-acetylgalactosaminyltransferase 1	GO:0016757	transferase activity, transferring glycosyl groups	0.599452	0.955872
GBGT1	GBGT1	globoside alpha-1,3-N-acetylgalactosaminyltransferase 1	5e-167	GBGT1	Globoside alpha-1,3-N-acetylgalactosaminyltransferase 1	GO:0047277	globoside alpha-N-acetylgalactosaminyltransferase activity	0.0606272	31.5438
GBGT1	GBGT1	globoside alpha-1,3-N-acetylgalactosaminyltransferase 1	5e-167	GBGT1	Globoside alpha-1,3-N-acetylgalactosaminyltransferase 1	GO:0016740	transferase activity	0.82853	0.866239
GBGT1	GBGT1	globoside alpha-1,3-N-acetylgalactosaminyltransferase 1	5e-167	GBGT1	Globoside alpha-1,3-N-acetylgalactosaminyltransferase 1	GO:0046872	metal ion binding	0.980923	0.787874
COL13A1	COL13A1	collagen, type XIII, alpha 1	8e-176	COL13A1	Collagen alpha-1(XIII) chain	GO:0005515	protein binding	0.971117	0.844595
COL13A1	COL13A1	collagen, type XIII, alpha 1	8e-176	COL13A1	Collagen alpha-1(XIII) chain	GO:0008201	heparin binding	0.0316755	2.15071
COL13A1	COL13A1	collagen, type XIII, alpha 1	8e-176	COL13A1	Collagen alpha-1(XIII) chain	GO:0005201	extracellular matrix structural constituent	0.365812	1.41241
KCTD17	KCTD17	potassium channel tetramerisation domain containing 17	2e-118	KCTD17	BTB/POZ domain-containing protein KCTD17	GO:0005515	protein binding	0.971117	0.844595
KCTD17	KCTD17	potassium channel tetramerisation domain containing 17	2e-118	KCTD17	BTB/POZ domain-containing protein KCTD17	GO:0042802	identical protein binding	0.838253	0.77726
CRYAA	CRYAA	Alpha-crystallin A chain	1e-93	CRYAA	Alpha-crystallin A chain, short form	GO:0005515	protein binding	0.971117	0.844595
CRYAA	CRYAA	Alpha-crystallin A chain	1e-93	CRYAA	Alpha-crystallin A chain, short form	GO:0005212	structural constituent of eye lens	0.497186	1.50209
CRYAA	CRYAA	Alpha-crystallin A chain	1e-93	CRYAA	Alpha-crystallin A chain, short form	GO:0046872	metal ion binding	0.980923	0.787874
CRYAA	CRYAA	Alpha-crystallin A chain	1e-93	CRYAA	Alpha-crystallin A chain, short form	GO:0042802	identical protein binding	0.838253	0.77726
CRYAA	CRYAA	Alpha-crystallin A chain	1e-93	CRYAA	Alpha-crystallin A chain, short form	GO:0051082	unfolded protein binding	0.305036	1.3835
LOC101117492	LOC101117492	olfactory receptor 1J4-like	3e-118	OR1J4	OR1J4 protein	GO:0004984	olfactory receptor activity	0.354467	1.0931
LOC101117492	LOC101117492	olfactory receptor 1J4-like	3e-118	OR1J4	OR1J4 protein	GO:0004930	G-protein coupled receptor activity	0.292259	1.10588
LOC101117492	LOC101117492	olfactory receptor 1J4-like	3e-118	OR1J4	OR1J4 protein	GO:0004871	signal transducer activity	0.406721	1.04637
LIPG	LIPG	Endothelial lipase	0	LIPG	cDNA FLJ77993, highly similar to Homo sapiens endothelial lipase mRNA	GO:0004806	triglyceride lipase activity	0.447795	1.75243
LIPG	LIPG	Endothelial lipase	0	LIPG	cDNA FLJ77993, highly similar to Homo sapiens endothelial lipase mRNA	GO:0004620	phospholipase activity	0.0764183	4.85289
LIPG	LIPG	Endothelial lipase	0	LIPG	cDNA FLJ77993, highly similar to Homo sapiens endothelial lipase mRNA	GO:0003824	catalytic activity	0.612951	0.955872
LIPG	LIPG	Endothelial lipase	0	LIPG	cDNA FLJ77993, highly similar to Homo sapiens endothelial lipase mRNA	GO:0004465	lipoprotein lipase activity	0.117572	10.5146
LIPG	LIPG	Endothelial lipase	0	LIPG	cDNA FLJ77993, highly similar to Homo sapiens endothelial lipase mRNA	GO:0016787	hydrolase activity	0.838735	0.866795
LIPG	LIPG	Endothelial lipase	0	LIPG	cDNA FLJ77993, highly similar to Homo sapiens endothelial lipase mRNA	GO:0008970	phosphatidylcholine 1-acylhydrolase activity	0.171058	6.30876
LIPG	LIPG	Endothelial lipase	0	LIPG	cDNA FLJ77993, highly similar to Homo sapiens endothelial lipase mRNA	GO:0008201	heparin binding	0.0316755	2.15071
LAT1	LAT1	L-type amino acid transporter subunit LAT1	0	SLC7A5	Large neutral amino acids transporter small subunit 1	GO:0015171	amino acid transmembrane transporter activity	0.0181644	4.35087
LAT1	LAT1	L-type amino acid transporter subunit LAT1	0	SLC7A5	Large neutral amino acids transporter small subunit 1	GO:0042605	peptide antigen binding	0.481235	1.57719
LAT1	LAT1	L-type amino acid transporter subunit LAT1	0	SLC7A5	Large neutral amino acids transporter small subunit 1	GO:0015175	neutral amino acid transmembrane transporter activity	0.0591038	5.73523
LAT1	LAT1	L-type amino acid transporter subunit LAT1	0	SLC7A5	Large neutral amino acids transporter small subunit 1	GO:0015179	L-amino acid transmembrane transporter activity	0.171058	6.30876
DCAKD	DCAKD	dephospho-CoA kinase domain containing	9e-116	DCAKD	Dephospho-CoA kinase domain-containing protein	GO:0000166	nucleotide binding	0.994468	0.686752
DCAKD	DCAKD	dephospho-CoA kinase domain containing	9e-116	DCAKD	Dephospho-CoA kinase domain-containing protein	GO:0004140	dephospho-CoA kinase activity	0.0895454	15.7719
DCAKD	DCAKD	dephospho-CoA kinase domain containing	9e-116	DCAKD	Dephospho-CoA kinase domain-containing protein	GO:0005524	ATP binding	0.991946	0.661609
MGAT4C	MGAT4C	mannosyl (alpha-1,3-)-glycoprotein beta-1,4-N-acetylglucosaminyltransferase, isozyme C (putative)	0	MGAT4C	cDNA FLJ45827 fis, clone NT2RP8004306, highly similar to Homo sapiens UDP-N-acetylglucosamine:a-1,3-D-mannoside beta-1,4-N-acetylglucosaminyltransferase IV, mRNA	GO:0016758	transferase activity, transferring hexosyl groups	0.239881	1.81983
MGAT4C	MGAT4C	mannosyl (alpha-1,3-)-glycoprotein beta-1,4-N-acetylglucosaminyltransferase, isozyme C (putative)	0	MGAT4C	cDNA FLJ45827 fis, clone NT2RP8004306, highly similar to Homo sapiens UDP-N-acetylglucosamine:a-1,3-D-mannoside beta-1,4-N-acetylglucosaminyltransferase IV, mRNA	GO:0016757	transferase activity, transferring glycosyl groups	0.599452	0.955872
MGAT4C	MGAT4C	mannosyl (alpha-1,3-)-glycoprotein beta-1,4-N-acetylglucosaminyltransferase, isozyme C (putative)	0	MGAT4C	cDNA FLJ45827 fis, clone NT2RP8004306, highly similar to Homo sapiens UDP-N-acetylglucosamine:a-1,3-D-mannoside beta-1,4-N-acetylglucosaminyltransferase IV, mRNA	GO:0046872	metal ion binding	0.980923	0.787874
MGAT4C	MGAT4C	mannosyl (alpha-1,3-)-glycoprotein beta-1,4-N-acetylglucosaminyltransferase, isozyme C (putative)	0	MGAT4C	cDNA FLJ45827 fis, clone NT2RP8004306, highly similar to Homo sapiens UDP-N-acetylglucosamine:a-1,3-D-mannoside beta-1,4-N-acetylglucosaminyltransferase IV, mRNA	GO:0008454	alpha-1,3-mannosylglycoprotein 4-beta-N-acetylglucosaminyltransferase activity	0.171058	6.30876
MGAT4C	MGAT4C	mannosyl (alpha-1,3-)-glycoprotein beta-1,4-N-acetylglucosaminyltransferase, isozyme C (putative)	0	MGAT4C	cDNA FLJ45827 fis, clone NT2RP8004306, highly similar to Homo sapiens UDP-N-acetylglucosamine:a-1,3-D-mannoside beta-1,4-N-acetylglucosaminyltransferase IV, mRNA	GO:0016740	transferase activity	0.82853	0.866239
KCNC4	KCNC4	potassium voltage-gated channel, Shaw-related subfamily, member 4	0	KCNC4	Potassium voltage-gated channel subfamily C member 4	GO:0005251	delayed rectifier potassium channel activity	0.0924259	2.95723
KCNC4	KCNC4	potassium voltage-gated channel, Shaw-related subfamily, member 4	0	KCNC4	Potassium voltage-gated channel subfamily C member 4	GO:0005244	voltage-gated ion channel activity	0.0594433	1.89263
KCNC4	KCNC4	potassium voltage-gated channel, Shaw-related subfamily, member 4	0	KCNC4	Potassium voltage-gated channel subfamily C member 4	GO:0005267	potassium channel activity	0.101288	2.10292
KCNC4	KCNC4	potassium voltage-gated channel, Shaw-related subfamily, member 4	0	KCNC4	Potassium voltage-gated channel subfamily C member 4	GO:0005249	voltage-gated potassium channel activity	0.146269	2.03508
KCNC4	KCNC4	potassium voltage-gated channel, Shaw-related subfamily, member 4	0	KCNC4	Potassium voltage-gated channel subfamily C member 4	GO:0005216	ion channel activity	0.213642	1.42571
CWF19L1	CWF19L1	CWF19-like 1, cell cycle control (S. pombe)	0	CWF19L1	CWF19-like 1, cell cycle control (S. pombe), isoform CRA_d	GO:0003674	molecular_function	0.679991	0.91564
CWF19L1	CWF19L1	CWF19-like 1, cell cycle control (S. pombe)	0	CWF19L1	CWF19-like 1, cell cycle control (S. pombe), isoform CRA_d	GO:0003824	catalytic activity	0.612951	0.955872
SEMA3B	SEMA3B	sema domain, immunoglobulin domain (Ig), short basic domain, secreted, (semaphorin) 3B	0	SEMA3B	cDNA FLJ55830, highly similar to Semaphorin-3B	GO:0004872	receptor activity	0.485582	1.05537
FCRL6	FCRL6	Fc receptor-like 6	1e-128	FCRL6	Fc receptor-like protein 6	GO:0019903	protein phosphatase binding	0.841449	0.543858
RAX	RAX	retina and anterior neural fold homeobox	2e-38	RAX	Retinal homeobox protein Rx	GO:0043565	sequence-specific DNA binding	0.00150104	1.87329
RAX	RAX	retina and anterior neural fold homeobox	2e-38	RAX	Retinal homeobox protein Rx	GO:0003700	sequence-specific DNA binding transcription factor activity	0.0060301	1.54903
RAX	RAX	retina and anterior neural fold homeobox	2e-38	RAX	Retinal homeobox protein Rx	GO:0003677	DNA binding	0.377729	1.04937
ADAM22	ADAM22	ADAM metallopeptidase domain 22	0	ADAM22	cDNA FLJ43443 fis, clone OCBBF2031167, highly similar to ADAM 22 (A disintegrin and metalloproteinase domain 22)	GO:0005515	protein binding	0.971117	0.844595
ADAM22	ADAM22	ADAM metallopeptidase domain 22	0	ADAM22	cDNA FLJ43443 fis, clone OCBBF2031167, highly similar to ADAM 22 (A disintegrin and metalloproteinase domain 22)	GO:0046872	metal ion binding	0.980923	0.787874
ADAM22	ADAM22	ADAM metallopeptidase domain 22	0	ADAM22	cDNA FLJ43443 fis, clone OCBBF2031167, highly similar to ADAM 22 (A disintegrin and metalloproteinase domain 22)	GO:0005178	integrin binding	0.569571	1.01754
ADAM22	ADAM22	ADAM metallopeptidase domain 22	0	ADAM22	cDNA FLJ43443 fis, clone OCBBF2031167, highly similar to ADAM 22 (A disintegrin and metalloproteinase domain 22)	GO:0016787	hydrolase activity	0.838735	0.866795
ADAM22	ADAM22	ADAM metallopeptidase domain 22	0	ADAM22	cDNA FLJ43443 fis, clone OCBBF2031167, highly similar to ADAM 22 (A disintegrin and metalloproteinase domain 22)	GO:0008233	peptidase activity	0.317935	1.14082
ADAM22	ADAM22	ADAM metallopeptidase domain 22	0	ADAM22	cDNA FLJ43443 fis, clone OCBBF2031167, highly similar to ADAM 22 (A disintegrin and metalloproteinase domain 22)	GO:0008270	zinc ion binding	0.996725	0.578532
ADAM22	ADAM22	ADAM metallopeptidase domain 22	0	ADAM22	cDNA FLJ43443 fis, clone OCBBF2031167, highly similar to ADAM 22 (A disintegrin and metalloproteinase domain 22)	GO:0004222	metalloendopeptidase activity	0.466841	1.14705
ADAM22	ADAM22	ADAM metallopeptidase domain 22	0	ADAM22	cDNA FLJ43443 fis, clone OCBBF2031167, highly similar to ADAM 22 (A disintegrin and metalloproteinase domain 22)	GO:0008237	metallopeptidase activity	0.617035	0.938803
ASS1	ASS1	argininosuccinate synthase 1	0	ASS1	cDNA FLJ78448, highly similar to Homo sapiens argininosuccinate synthetase (ASS), transcript variant 1, mRNA	GO:0005515	protein binding	0.971117	0.844595
ASS1	ASS1	argininosuccinate synthase 1	0	ASS1	cDNA FLJ78448, highly similar to Homo sapiens argininosuccinate synthetase (ASS), transcript variant 1, mRNA	GO:0000166	nucleotide binding	0.994468	0.686752
ASS1	ASS1	argininosuccinate synthase 1	0	ASS1	cDNA FLJ78448, highly similar to Homo sapiens argininosuccinate synthetase (ASS), transcript variant 1, mRNA	GO:0016874	ligase activity	0.924049	0.643751
ASS1	ASS1	argininosuccinate synthase 1	0	ASS1	cDNA FLJ78448, highly similar to Homo sapiens argininosuccinate synthetase (ASS), transcript variant 1, mRNA	GO:0005524	ATP binding	0.991946	0.661609
ASS1	ASS1	argininosuccinate synthase 1	0	ASS1	cDNA FLJ78448, highly similar to Homo sapiens argininosuccinate synthetase (ASS), transcript variant 1, mRNA	GO:0004055	argininosuccinate synthase activity	0.0606272	31.5438
BARHL1	BARHL1	BarH-like homeobox 1	7e-164	BARHL1	BarH-like homeobox 1	GO:0043565	sequence-specific DNA binding	0.00150104	1.87329
BARHL1	BARHL1	BarH-like homeobox 1	7e-164	BARHL1	BarH-like homeobox 1	GO:0001077	RNA polymerase II core promoter proximal region sequence-specific DNA binding transcription factor activity involved in positive regulation of transcription	0.00264427	3.65725
BARHL1	BARHL1	BarH-like homeobox 1	7e-164	BARHL1	BarH-like homeobox 1	GO:0003700	sequence-specific DNA binding transcription factor activity	0.0060301	1.54903
BARHL1	BARHL1	BarH-like homeobox 1	7e-164	BARHL1	BarH-like homeobox 1	GO:0003677	DNA binding	0.377729	1.04937
GIMAP6	GIMAP6	GTPase, IMAP family member 6	1e-80	GIMAP6	cDNA, FLJ95514, highly similar to Homo sapiens human immune associated nucleotide 2 (hIAN2), mRNA	GO:0000166	nucleotide binding	0.994468	0.686752
GIMAP6	GIMAP6	GTPase, IMAP family member 6	1e-80	GIMAP6	cDNA, FLJ95514, highly similar to Homo sapiens human immune associated nucleotide 2 (hIAN2), mRNA	GO:0005525	GTP binding	0.789619	0.797455
TNNI3	TNNI3	troponin I type 3 (cardiac)	3e-92	TNNI3	Troponin I type 3 cardiac	GO:0005515	protein binding	0.971117	0.844595
TNNI3	TNNI3	troponin I type 3 (cardiac)	3e-92	TNNI3	Troponin I type 3 cardiac	GO:0019901	protein kinase binding	0.857596	0.709989
TNNI3	TNNI3	troponin I type 3 (cardiac)	3e-92	TNNI3	Troponin I type 3 cardiac	GO:0019904	protein domain specific binding	0.805837	0.716904
TNNI3	TNNI3	troponin I type 3 (cardiac)	3e-92	TNNI3	Troponin I type 3 cardiac	GO:0003779	actin binding	0.695245	0.881111
TNNI3	TNNI3	troponin I type 3 (cardiac)	3e-92	TNNI3	Troponin I type 3 cardiac	GO:0046872	metal ion binding	0.980923	0.787874
TNNI3	TNNI3	troponin I type 3 (cardiac)	3e-92	TNNI3	Troponin I type 3 cardiac	GO:0030172	troponin C binding	0.144734	7.88595
TNNI3	TNNI3	troponin I type 3 (cardiac)	3e-92	TNNI3	Troponin I type 3 cardiac	GO:0031014	troponin T binding	0.144734	7.88595
TNNI3	TNNI3	troponin I type 3 (cardiac)	3e-92	TNNI3	Troponin I type 3 cardiac	GO:0019855	calcium channel inhibitor activity	0.268483	3.50487
TNNI3	TNNI3	troponin I type 3 (cardiac)	3e-92	TNNI3	Troponin I type 3 cardiac	GO:0048306	calcium-dependent protein binding	0.361118	1.61763
LOC101103947	LOC101103947	alpha-1-acid glycoprotein-like	8e-58	ORM1	cDNA, FLJ79106, weakly similar to Alpha-1-acid glycoprotein 1	GO:0005515	protein binding	0.971117	0.844595
LOC101117912	LOC101117912	histone H2B type W-T-like	8e-28	H2BFWT	Histone H2B type W-T	GO:0046982	protein heterodimerization activity	0.624396	0.939269
LOC101117912	LOC101117912	histone H2B type W-T-like	8e-28	H2BFWT	Histone H2B type W-T	GO:0003677	DNA binding	0.377729	1.04937
LOC101120811	LOC101120811	histone H2A-Bbd type 1-like	5e-17	H2AFJ	Histone H2A.J	GO:0046982	protein heterodimerization activity	0.624396	0.939269
LOC101120811	LOC101120811	histone H2A-Bbd type 1-like	5e-17	H2AFJ	Histone H2A.J	GO:0003677	DNA binding	0.377729	1.04937
CACNA1G	CACNA1G	calcium channel, voltage-dependent, T type, alpha 1G subunit	0	CACNA1G	cDNA FLJ51880, highly similar to Homo sapiens calcium channel, voltage-dependent, alpha 1G subunit, transcript variant 11, mRNA	GO:0005262	calcium channel activity	0.767862	0.716904
CACNA1G	CACNA1G	calcium channel, voltage-dependent, T type, alpha 1G subunit	0	CACNA1G	cDNA FLJ51880, highly similar to Homo sapiens calcium channel, voltage-dependent, alpha 1G subunit, transcript variant 11, mRNA	GO:0005244	voltage-gated ion channel activity	0.0594433	1.89263
CACNA1G	CACNA1G	calcium channel, voltage-dependent, T type, alpha 1G subunit	0	CACNA1G	cDNA FLJ51880, highly similar to Homo sapiens calcium channel, voltage-dependent, alpha 1G subunit, transcript variant 11, mRNA	GO:0005245	voltage-gated calcium channel activity	0.349936	1.6602
CACNA1G	CACNA1G	calcium channel, voltage-dependent, T type, alpha 1G subunit	0	CACNA1G	cDNA FLJ51880, highly similar to Homo sapiens calcium channel, voltage-dependent, alpha 1G subunit, transcript variant 11, mRNA	GO:0008332	low voltage-gated calcium channel activity	0.144734	7.88595
CACNA1G	CACNA1G	calcium channel, voltage-dependent, T type, alpha 1G subunit	0	CACNA1G	cDNA FLJ51880, highly similar to Homo sapiens calcium channel, voltage-dependent, alpha 1G subunit, transcript variant 11, mRNA	GO:0097110	scaffold protein binding	0.258709	2.10292
CACNA1G	CACNA1G	calcium channel, voltage-dependent, T type, alpha 1G subunit	0	CACNA1G	cDNA FLJ51880, highly similar to Homo sapiens calcium channel, voltage-dependent, alpha 1G subunit, transcript variant 11, mRNA	GO:0005216	ion channel activity	0.213642	1.42571
CACNB2	CACNB2	calcium channel, voltage-dependent, beta 2 subunit	0	CACNB2	cDNA FLJ57842, highly similar to Voltage-dependent L-type calcium channel subunit beta-2	GO:0005515	protein binding	0.971117	0.844595
CACNB2	CACNB2	calcium channel, voltage-dependent, beta 2 subunit	0	CACNB2	cDNA FLJ57842, highly similar to Voltage-dependent L-type calcium channel subunit beta-2	GO:0005262	calcium channel activity	0.767862	0.716904
CACNB2	CACNB2	calcium channel, voltage-dependent, beta 2 subunit	0	CACNB2	cDNA FLJ57842, highly similar to Voltage-dependent L-type calcium channel subunit beta-2	GO:0005244	voltage-gated ion channel activity	0.0594433	1.89263
CACNB2	CACNB2	calcium channel, voltage-dependent, beta 2 subunit	0	CACNB2	cDNA FLJ57842, highly similar to Voltage-dependent L-type calcium channel subunit beta-2	GO:0005245	voltage-gated calcium channel activity	0.349936	1.6602
CACNB2	CACNB2	calcium channel, voltage-dependent, beta 2 subunit	0	CACNB2	cDNA FLJ57842, highly similar to Voltage-dependent L-type calcium channel subunit beta-2	GO:0008331	high voltage-gated calcium channel activity	0.245259	3.94297
CLEC19A	CLEC19A	C-type lectin domain family 19, member A	5e-99	CLEC19A	C-type lectin domain family 19 member A	GO:0030246	carbohydrate binding	0.0160326	2.21007
LOC101121298	LOC101121298	cathepsin G-like	1e-81	CTSG	Cathepsin G	GO:0004252	serine-type endopeptidase activity	0.229939	1.43381
LOC101121298	LOC101121298	cathepsin G-like	1e-81	CTSG	Cathepsin G	GO:0003824	catalytic activity	0.612951	0.955872
LOC101121298	LOC101121298	cathepsin G-like	1e-81	CTSG	Cathepsin G	GO:0016787	hydrolase activity	0.838735	0.866795
LOC101121298	LOC101121298	cathepsin G-like	1e-81	CTSG	Cathepsin G	GO:0008236	serine-type peptidase activity	0.0652235	1.85552
LOC101121298	LOC101121298	cathepsin G-like	1e-81	CTSG	Cathepsin G	GO:0008233	peptidase activity	0.317935	1.14082
LOC101121298	LOC101121298	cathepsin G-like	1e-81	CTSG	Cathepsin G	GO:0008201	heparin binding	0.0316755	2.15071
GFAP	GFAP	Glial fibrillary acidic protein	0	GFAP	Uncharacterized protein	GO:0005178	integrin binding	0.569571	1.01754
GFAP	GFAP	Glial fibrillary acidic protein	0	GFAP	Uncharacterized protein	GO:0005198	structural molecule activity	0.0354136	1.82253
GFAP	GFAP	Glial fibrillary acidic protein	0	GFAP	Uncharacterized protein	GO:0005200	structural constituent of cytoskeleton	0.384593	1.2875
GFAP	GFAP	Glial fibrillary acidic protein	0	GFAP	Uncharacterized protein	GO:0019900	kinase binding	0.478122	1.26175
LOC101106291	LOC101106291	glutathione S-transferase A1-like	4e-104	GSTA1	Glutathione S-transferase A1	GO:0004364	glutathione transferase activity	0.000654266	6.5263
LOC101106291	LOC101106291	glutathione S-transferase A1-like	4e-104	GSTA1	Glutathione S-transferase A1	GO:0016740	transferase activity	0.82853	0.866239
TUB	TUB	tubby homolog (mouse)	0	TUB	Tubby protein homolog	GO:0008020	G-protein coupled photoreceptor activity	0.0295904	9.01251
DPP10	DPP10	dipeptidyl-peptidase 10 (non-functional)	0	DPP10	cDNA, FLJ96118, highly similar to Homo sapiens dipeptidylpeptidase 10 (DPP10), mRNA	GO:0008236	serine-type peptidase activity	0.0652235	1.85552
DPP10	DPP10	dipeptidyl-peptidase 10 (non-functional)	0	DPP10	cDNA, FLJ96118, highly similar to Homo sapiens dipeptidylpeptidase 10 (DPP10), mRNA	GO:0008239	dipeptidyl-peptidase activity	0.0066496	9.46314
RHOF	RHOF	RhoF	4e-115	RHOF	cDNA FLJ75043, highly similar to Homo sapiens ras homolog gene family, member F (in filopodia), mRNA	GO:0000166	nucleotide binding	0.994468	0.686752
RHOF	RHOF	RhoF	4e-115	RHOF	cDNA FLJ75043, highly similar to Homo sapiens ras homolog gene family, member F (in filopodia), mRNA	GO:0003924	GTPase activity	0.491373	1.05586
RHOF	RHOF	RhoF	4e-115	RHOF	cDNA FLJ75043, highly similar to Homo sapiens ras homolog gene family, member F (in filopodia), mRNA	GO:0005525	GTP binding	0.789619	0.797455
LOC101113210	LOC101113210	glutathione S-transferase A4-like	3e-57	GSTA1	Glutathione S-transferase A1	GO:0004364	glutathione transferase activity	0.000654266	6.5263
LOC101113210	LOC101113210	glutathione S-transferase A4-like	3e-57	GSTA1	Glutathione S-transferase A1	GO:0016740	transferase activity	0.82853	0.866239
COLQ	COLQ	collagen-like tail subunit (single strand of homotrimer) of asymmetric acetylcholinesterase	2e-170	COLQ	cDNA FLJ77006, highly similar to Homo sapiens collagen-like tail subunit (single strand of homotrimer) of asymmetric acetylcholinesterase (COLQ), transcript variant I, mRNA	GO:0005515	protein binding	0.971117	0.844595
LOC101123427	LOC101123427	uncharacterized LOC101123427	9e-19	IVL	Involucrin	GO:0005198	structural molecule activity	0.0354136	1.82253
LOC101123427	LOC101123427	uncharacterized LOC101123427	9e-19	IVL	Involucrin	GO:0030674	protein binding, bridging	0.10373	2.33658
SOST	SOST	sclerostin	1e-25	SOST	Sclerostin	GO:0005515	protein binding	0.971117	0.844595
SOST	SOST	sclerostin	1e-25	SOST	Sclerostin	GO:0008201	heparin binding	0.0316755	2.15071
SOST	SOST	sclerostin	1e-25	SOST	Sclerostin	GO:0008134	transcription factor binding	0.0802743	1.58942
LOC101103007	LOC101103007	killer cell immunoglobulin-like receptor 2DL4-like	1e-46	KIR2DL4	Killer cell immunoglobulin-like receptor 2DL4	GO:0005515	protein binding	0.971117	0.844595
LOC101103007	LOC101103007	killer cell immunoglobulin-like receptor 2DL4-like	1e-46	KIR2DL4	Killer cell immunoglobulin-like receptor 2DL4	GO:0004888	transmembrane signaling receptor activity	0.484496	1.0815
HEMK1	HEMK1	HemK methyltransferase family member 1	3e-141	HEMK1	cDNA, FLJ94681, highly similar to Homo sapiens HemK methyltransferase family member 1 (HEMK1), mRNA	GO:0008168	methyltransferase activity	0.929767	0.511521
HEMK1	HEMK1	HemK methyltransferase family member 1	3e-141	HEMK1	cDNA, FLJ94681, highly similar to Homo sapiens HemK methyltransferase family member 1 (HEMK1), mRNA	GO:0003676	nucleic acid binding	0.993365	0.606056
HEMK1	HEMK1	HemK methyltransferase family member 1	3e-141	HEMK1	cDNA, FLJ94681, highly similar to Homo sapiens HemK methyltransferase family member 1 (HEMK1), mRNA	GO:0008170	N-methyltransferase activity	0.117572	10.5146
HEMK1	HEMK1	HemK methyltransferase family member 1	3e-141	HEMK1	cDNA, FLJ94681, highly similar to Homo sapiens HemK methyltransferase family member 1 (HEMK1), mRNA	GO:0008276	protein methyltransferase activity	0.374296	2.25313
HEMK1	HEMK1	HemK methyltransferase family member 1	3e-141	HEMK1	cDNA, FLJ94681, highly similar to Homo sapiens HemK methyltransferase family member 1 (HEMK1), mRNA	GO:0003677	DNA binding	0.377729	1.04937
HEMK1	HEMK1	HemK methyltransferase family member 1	3e-141	HEMK1	cDNA, FLJ94681, highly similar to Homo sapiens HemK methyltransferase family member 1 (HEMK1), mRNA	GO:0016740	transferase activity	0.82853	0.866239
GCNT7	GCNT7	glucosaminyl (N-acetyl) transferase family member 7	0	GCNT7	Beta 1,6-N-acetylglucosaminyltransferase	GO:0008375	acetylglucosaminyltransferase activity	0.412195	1.97149
GCNT7	GCNT7	glucosaminyl (N-acetyl) transferase family member 7	0	GCNT7	Beta 1,6-N-acetylglucosaminyltransferase	GO:0016757	transferase activity, transferring glycosyl groups	0.599452	0.955872
GCNT7	GCNT7	glucosaminyl (N-acetyl) transferase family member 7	0	GCNT7	Beta 1,6-N-acetylglucosaminyltransferase	GO:0016740	transferase activity	0.82853	0.866239
IFIT1	IFIT1	interferon-induced protein with tetratricopeptide repeats 1	0	IFIT1	cDNA FLJ35494 fis, clone SMINT2008720, highly similar to Interferon-induced protein with tetratricopeptide repeats 1	GO:0005515	protein binding	0.971117	0.844595
IFIT1	IFIT1	interferon-induced protein with tetratricopeptide repeats 1	0	IFIT1	cDNA FLJ35494 fis, clone SMINT2008720, highly similar to Interferon-induced protein with tetratricopeptide repeats 1	GO:0003723	RNA binding	0.99298	0.563953
SH2D4A	SH2D4A	SH2 domain containing 4A	3e-166	SH2D4A	SH2 domain-containing protein 4A	GO:0005515	protein binding	0.971117	0.844595
SH2D4A	SH2D4A	SH2 domain containing 4A	3e-166	SH2D4A	SH2 domain-containing protein 4A	GO:0019902	phosphatase binding	0.372227	1.57719
CAPN6	CAPN6	calpain 6	0	CAPN6	cDNA, FLJ93100, highly similar to Homo sapiens calpain 6 (CAPN6), mRNA	GO:0008017	microtubule binding	0.537119	1.03084
CAPN6	CAPN6	calpain 6	0	CAPN6	cDNA, FLJ93100, highly similar to Homo sapiens calpain 6 (CAPN6), mRNA	GO:0004198	calcium-dependent cysteine-type endopeptidase activity	0.393542	2.10292
OMyHC2a	OMYHC2A	Myosin heavy chain 2a	0	MYH2	cDNA FLJ51537, highly similar to Myosin heavy chain, skeletal muscle, adult 2	GO:0005515	protein binding	0.971117	0.844595
OMyHC2a	OMYHC2A	Myosin heavy chain 2a	0	MYH2	cDNA FLJ51537, highly similar to Myosin heavy chain, skeletal muscle, adult 2	GO:0005516	calmodulin binding	0.62705	0.927758
OMyHC2a	OMYHC2A	Myosin heavy chain 2a	0	MYH2	cDNA FLJ51537, highly similar to Myosin heavy chain, skeletal muscle, adult 2	GO:0003774	motor activity	0.757004	0.733576
OMyHC2a	OMYHC2A	Myosin heavy chain 2a	0	MYH2	cDNA FLJ51537, highly similar to Myosin heavy chain, skeletal muscle, adult 2	GO:0000146	microfilament motor activity	0.481235	1.57719
OMyHC2a	OMYHC2A	Myosin heavy chain 2a	0	MYH2	cDNA FLJ51537, highly similar to Myosin heavy chain, skeletal muscle, adult 2	GO:0051015	actin filament binding	0.503292	1.12656
OMyHC2a	OMYHC2A	Myosin heavy chain 2a	0	MYH2	cDNA FLJ51537, highly similar to Myosin heavy chain, skeletal muscle, adult 2	GO:0000166	nucleotide binding	0.994468	0.686752
OMyHC2a	OMYHC2A	Myosin heavy chain 2a	0	MYH2	cDNA FLJ51537, highly similar to Myosin heavy chain, skeletal muscle, adult 2	GO:0008307	structural constituent of muscle	0.191551	2.0572
OMyHC2a	OMYHC2A	Myosin heavy chain 2a	0	MYH2	cDNA FLJ51537, highly similar to Myosin heavy chain, skeletal muscle, adult 2	GO:0003779	actin binding	0.695245	0.881111
OMyHC2a	OMYHC2A	Myosin heavy chain 2a	0	MYH2	cDNA FLJ51537, highly similar to Myosin heavy chain, skeletal muscle, adult 2	GO:0005524	ATP binding	0.991946	0.661609
BHLHE22	BHLHE22	basic helix-loop-helix family, member e22	1e-50	BHLHE22	cDNA FLJ60464, highly similar to Homo sapiens basic helix-loop-helix domain containing, class B, 5 (BHLHB5), mRNA	GO:0000981	sequence-specific DNA binding RNA polymerase II transcription factor activity	0.572304	1.05146
BHLHE22	BHLHE22	basic helix-loop-helix family, member e22	1e-50	BHLHE22	cDNA FLJ60464, highly similar to Homo sapiens basic helix-loop-helix domain containing, class B, 5 (BHLHB5), mRNA	GO:0042803	protein homodimerization activity	0.850787	0.784671
BHLHE22	BHLHE22	basic helix-loop-helix family, member e22	1e-50	BHLHE22	cDNA FLJ60464, highly similar to Homo sapiens basic helix-loop-helix domain containing, class B, 5 (BHLHB5), mRNA	GO:0003682	chromatin binding	0.438193	1.0815
BHLHE22	BHLHE22	basic helix-loop-helix family, member e22	1e-50	BHLHE22	cDNA FLJ60464, highly similar to Homo sapiens basic helix-loop-helix domain containing, class B, 5 (BHLHB5), mRNA	GO:0046983	protein dimerization activity	0.42004	1.16112
BLG	BLG	Beta-lactoglobulin-1/B	1e-44	PAEP	Glycodelin	GO:0036094	small molecule binding	0.0179838	12.6175
BLG	BLG	Beta-lactoglobulin-1/B	1e-44	PAEP	Glycodelin	GO:0019841	retinol binding	0.0855995	4.50626
LOC101102605	LOC101102605	nucleophosmin-like	2e-140	NPM1	Truncated nucleolar phosphoprotein B23	GO:0005515	protein binding	0.971117	0.844595
LOC101102605	LOC101102605	nucleophosmin-like	2e-140	NPM1	Truncated nucleolar phosphoprotein B23	GO:0003723	RNA binding	0.99298	0.563953
LOC101102605	LOC101102605	nucleophosmin-like	2e-140	NPM1	Truncated nucleolar phosphoprotein B23	GO:0042803	protein homodimerization activity	0.850787	0.784671
LOC101102605	LOC101102605	nucleophosmin-like	2e-140	NPM1	Truncated nucleolar phosphoprotein B23	GO:0042393	histone binding	0.219921	1.70507
LOC101102605	LOC101102605	nucleophosmin-like	2e-140	NPM1	Truncated nucleolar phosphoprotein B23	GO:0043023	ribosomal large subunit binding	0.19657	5.2573
LOC101102605	LOC101102605	nucleophosmin-like	2e-140	NPM1	Truncated nucleolar phosphoprotein B23	GO:0043024	ribosomal small subunit binding	0.354437	2.42645
LOC101102605	LOC101102605	nucleophosmin-like	2e-140	NPM1	Truncated nucleolar phosphoprotein B23	GO:0019901	protein kinase binding	0.857596	0.709989
LOC101102605	LOC101102605	nucleophosmin-like	2e-140	NPM1	Truncated nucleolar phosphoprotein B23	GO:0046982	protein heterodimerization activity	0.624396	0.939269
LOC101102605	LOC101102605	nucleophosmin-like	2e-140	NPM1	Truncated nucleolar phosphoprotein B23	GO:0051059	NF-kappaB binding	0.5959	1.12656
LOC101102605	LOC101102605	nucleophosmin-like	2e-140	NPM1	Truncated nucleolar phosphoprotein B23	GO:0003713	transcription coactivator activity	0.861768	0.671144
LOC101102605	LOC101102605	nucleophosmin-like	2e-140	NPM1	Truncated nucleolar phosphoprotein B23	GO:0003676	nucleic acid binding	0.993365	0.606056
LOC101102605	LOC101102605	nucleophosmin-like	2e-140	NPM1	Truncated nucleolar phosphoprotein B23	GO:0030957	Tat protein binding	0.290991	3.15438
LOC101102605	LOC101102605	nucleophosmin-like	2e-140	NPM1	Truncated nucleolar phosphoprotein B23	GO:0004860	protein kinase inhibitor activity	0.00673941	4.63879
LOC101102605	LOC101102605	nucleophosmin-like	2e-140	NPM1	Truncated nucleolar phosphoprotein B23	GO:0051082	unfolded protein binding	0.305036	1.3835
GDPD2	GDPD2	glycerophosphodiester phosphodiesterase domain containing 2	0	GDPD2	cDNA FLJ39974 fis, clone SPLEN2028424, highly similar to Homo sapiens glycerophosphodiester phosphodiesterase domain containing 2 (GDPD2), mRNA	GO:0008081	phosphoric diester hydrolase activity	0.517321	1.16829
GDPD2	GDPD2	glycerophosphodiester phosphodiesterase domain containing 2	0	GDPD2	cDNA FLJ39974 fis, clone SPLEN2028424, highly similar to Homo sapiens glycerophosphodiester phosphodiesterase domain containing 2 (GDPD2), mRNA	GO:0016787	hydrolase activity	0.838735	0.866795
GDPD2	GDPD2	glycerophosphodiester phosphodiesterase domain containing 2	0	GDPD2	cDNA FLJ39974 fis, clone SPLEN2028424, highly similar to Homo sapiens glycerophosphodiester phosphodiesterase domain containing 2 (GDPD2), mRNA	GO:0047394	glycerophosphoinositol inositolphosphodiesterase activity	0.0606272	31.5438
GDPD2	GDPD2	glycerophosphodiester phosphodiesterase domain containing 2	0	GDPD2	cDNA FLJ39974 fis, clone SPLEN2028424, highly similar to Homo sapiens glycerophosphodiester phosphodiesterase domain containing 2 (GDPD2), mRNA	GO:0008889	glycerophosphodiester phosphodiesterase activity	0.312805	2.86762
GDPD2	GDPD2	glycerophosphodiester phosphodiesterase domain containing 2	0	GDPD2	cDNA FLJ39974 fis, clone SPLEN2028424, highly similar to Homo sapiens glycerophosphodiester phosphodiesterase domain containing 2 (GDPD2), mRNA	GO:0046872	metal ion binding	0.980923	0.787874
SOX9	SOX9	SRY (sex determining region Y)-box 9	2e-103	SOX9	Transcription factor SOX-9	GO:0005515	protein binding	0.971117	0.844595
SOX9	SOX9	SRY (sex determining region Y)-box 9	2e-103	SOX9	Transcription factor SOX-9	GO:0003700	sequence-specific DNA binding transcription factor activity	0.0060301	1.54903
SOX9	SOX9	SRY (sex determining region Y)-box 9	2e-103	SOX9	Transcription factor SOX-9	GO:0044212	transcription regulatory region DNA binding	0.0644683	1.79226
SOX9	SOX9	SRY (sex determining region Y)-box 9	2e-103	SOX9	Transcription factor SOX-9	GO:0003705	RNA polymerase II distal enhancer sequence-specific DNA binding transcription factor activity	0.00420964	3.36467
SOX9	SOX9	SRY (sex determining region Y)-box 9	2e-103	SOX9	Transcription factor SOX-9	GO:0034236	protein kinase A catalytic subunit binding	0.290991	3.15438
SOX9	SOX9	SRY (sex determining region Y)-box 9	2e-103	SOX9	Transcription factor SOX-9	GO:0001046	core promoter sequence-specific DNA binding	0.333947	2.62865
SOX9	SOX9	SRY (sex determining region Y)-box 9	2e-103	SOX9	Transcription factor SOX-9	GO:0043425	bHLH transcription factor binding	0.447795	1.75243
SOX9	SOX9	SRY (sex determining region Y)-box 9	2e-103	SOX9	Transcription factor SOX-9	GO:0004672	protein kinase activity	0.661319	0.918751
SOX9	SOX9	SRY (sex determining region Y)-box 9	2e-103	SOX9	Transcription factor SOX-9	GO:0008013	beta-catenin binding	0.315214	1.55133
SOX9	SOX9	SRY (sex determining region Y)-box 9	2e-103	SOX9	Transcription factor SOX-9	GO:0000976	transcription regulatory region sequence-specific DNA binding	0.176025	2.15071
SOX9	SOX9	SRY (sex determining region Y)-box 9	2e-103	SOX9	Transcription factor SOX-9	GO:0035326	enhancer binding	0.117572	10.5146
SOX9	SOX9	SRY (sex determining region Y)-box 9	2e-103	SOX9	Transcription factor SOX-9	GO:0001158	enhancer sequence-specific DNA binding	0.354437	2.42645
SOX9	SOX9	SRY (sex determining region Y)-box 9	2e-103	SOX9	Transcription factor SOX-9	GO:0003677	DNA binding	0.377729	1.04937
SOX9	SOX9	SRY (sex determining region Y)-box 9	2e-103	SOX9	Transcription factor SOX-9	GO:0043565	sequence-specific DNA binding	0.00150104	1.87329
SOX9	SOX9	SRY (sex determining region Y)-box 9	2e-103	SOX9	Transcription factor SOX-9	GO:0001077	RNA polymerase II core promoter proximal region sequence-specific DNA binding transcription factor activity involved in positive regulation of transcription	0.00264427	3.65725
SOX9	SOX9	SRY (sex determining region Y)-box 9	2e-103	SOX9	Transcription factor SOX-9	GO:0003682	chromatin binding	0.438193	1.0815
LOC101116124	LOC101116124	casein kinase I isoform beta-like	2e-165	CSNK1A1	cDNA FLJ55317, highly similar to Homo sapiens casein kinase 1, alpha 1 (CSNK1A1), transcript variant 1, mRNA	GO:0005515	protein binding	0.971117	0.844595
LOC101116124	LOC101116124	casein kinase I isoform beta-like	2e-165	CSNK1A1	cDNA FLJ55317, highly similar to Homo sapiens casein kinase 1, alpha 1 (CSNK1A1), transcript variant 1, mRNA	GO:0000166	nucleotide binding	0.994468	0.686752
LOC101116124	LOC101116124	casein kinase I isoform beta-like	2e-165	CSNK1A1	cDNA FLJ55317, highly similar to Homo sapiens casein kinase 1, alpha 1 (CSNK1A1), transcript variant 1, mRNA	GO:0016301	kinase activity	0.974527	0.631718
LOC101116124	LOC101116124	casein kinase I isoform beta-like	2e-165	CSNK1A1	cDNA FLJ55317, highly similar to Homo sapiens casein kinase 1, alpha 1 (CSNK1A1), transcript variant 1, mRNA	GO:0016772	transferase activity, transferring phosphorus-containing groups	0.69327	0.897831
LOC101116124	LOC101116124	casein kinase I isoform beta-like	2e-165	CSNK1A1	cDNA FLJ55317, highly similar to Homo sapiens casein kinase 1, alpha 1 (CSNK1A1), transcript variant 1, mRNA	GO:0005524	ATP binding	0.991946	0.661609
LOC101116124	LOC101116124	casein kinase I isoform beta-like	2e-165	CSNK1A1	cDNA FLJ55317, highly similar to Homo sapiens casein kinase 1, alpha 1 (CSNK1A1), transcript variant 1, mRNA	GO:0004672	protein kinase activity	0.661319	0.918751
LOC101116124	LOC101116124	casein kinase I isoform beta-like	2e-165	CSNK1A1	cDNA FLJ55317, highly similar to Homo sapiens casein kinase 1, alpha 1 (CSNK1A1), transcript variant 1, mRNA	GO:0004674	protein serine/threonine kinase activity	0.872442	0.718719
LOC101116124	LOC101116124	casein kinase I isoform beta-like	2e-165	CSNK1A1	cDNA FLJ55317, highly similar to Homo sapiens casein kinase 1, alpha 1 (CSNK1A1), transcript variant 1, mRNA	GO:0016740	transferase activity	0.82853	0.866239
BST1	BST1	bone marrow stromal cell antigen 1	2e-95	BST1	ADP-ribosyl cyclase 2	GO:0003953	NAD+ nucleosidase activity	0.171058	6.30876
BST1	BST1	bone marrow stromal cell antigen 1	2e-95	BST1	ADP-ribosyl cyclase 2	GO:0016787	hydrolase activity	0.838735	0.866795
CDC42BPG	CDC42BPG	CDC42 binding protein kinase gamma (DMPK-like)	0	CDC42BPG	Serine/threonine-protein kinase MRCK gamma	GO:0005515	protein binding	0.971117	0.844595
CDC42BPG	CDC42BPG	CDC42 binding protein kinase gamma (DMPK-like)	0	CDC42BPG	Serine/threonine-protein kinase MRCK gamma	GO:0000287	magnesium ion binding	0.722117	0.825754
CDC42BPG	CDC42BPG	CDC42 binding protein kinase gamma (DMPK-like)	0	CDC42BPG	Serine/threonine-protein kinase MRCK gamma	GO:0005524	ATP binding	0.991946	0.661609
CDC42BPG	CDC42BPG	CDC42 binding protein kinase gamma (DMPK-like)	0	CDC42BPG	Serine/threonine-protein kinase MRCK gamma	GO:0046872	metal ion binding	0.980923	0.787874
CDC42BPG	CDC42BPG	CDC42 binding protein kinase gamma (DMPK-like)	0	CDC42BPG	Serine/threonine-protein kinase MRCK gamma	GO:0005083	small GTPase regulator activity	0.270203	2.03508
CDC42BPG	CDC42BPG	CDC42 binding protein kinase gamma (DMPK-like)	0	CDC42BPG	Serine/threonine-protein kinase MRCK gamma	GO:0005543	phospholipid binding	0.992202	0.380046
CDC42BPG	CDC42BPG	CDC42 binding protein kinase gamma (DMPK-like)	0	CDC42BPG	Serine/threonine-protein kinase MRCK gamma	GO:0004672	protein kinase activity	0.661319	0.918751
CDC42BPG	CDC42BPG	CDC42 binding protein kinase gamma (DMPK-like)	0	CDC42BPG	Serine/threonine-protein kinase MRCK gamma	GO:0000166	nucleotide binding	0.994468	0.686752
CDC42BPG	CDC42BPG	CDC42 binding protein kinase gamma (DMPK-like)	0	CDC42BPG	Serine/threonine-protein kinase MRCK gamma	GO:0016301	kinase activity	0.974527	0.631718
CDC42BPG	CDC42BPG	CDC42 binding protein kinase gamma (DMPK-like)	0	CDC42BPG	Serine/threonine-protein kinase MRCK gamma	GO:0004674	protein serine/threonine kinase activity	0.872442	0.718719
CDC42BPG	CDC42BPG	CDC42 binding protein kinase gamma (DMPK-like)	0	CDC42BPG	Serine/threonine-protein kinase MRCK gamma	GO:0016740	transferase activity	0.82853	0.866239
CDC42BPG	CDC42BPG	CDC42 binding protein kinase gamma (DMPK-like)	0	CDC42BPG	Serine/threonine-protein kinase MRCK gamma	GO:0016772	transferase activity, transferring phosphorus-containing groups	0.69327	0.897831
KLK6	KLK6	kallikrein-related peptidase 6	3e-120	KLK6	Kallikrein-6	GO:0005515	protein binding	0.971117	0.844595
KLK6	KLK6	kallikrein-related peptidase 6	3e-120	KLK6	Kallikrein-6	GO:0004252	serine-type endopeptidase activity	0.229939	1.43381
KLK6	KLK6	kallikrein-related peptidase 6	3e-120	KLK6	Kallikrein-6	GO:0003824	catalytic activity	0.612951	0.955872
KLK6	KLK6	kallikrein-related peptidase 6	3e-120	KLK6	Kallikrein-6	GO:0016787	hydrolase activity	0.838735	0.866795
KLK6	KLK6	kallikrein-related peptidase 6	3e-120	KLK6	Kallikrein-6	GO:0008236	serine-type peptidase activity	0.0652235	1.85552
KLK6	KLK6	kallikrein-related peptidase 6	3e-120	KLK6	Kallikrein-6	GO:0008233	peptidase activity	0.317935	1.14082
LOC101117947	LOC101117947	galectin-9B-like	9e-36	LGALS9B	Galectin-9B	GO:0030246	carbohydrate binding	0.0160326	2.21007
LOC101116831	LOC101116831	olfactory receptor 14A16-like	2e-92	OR14A16	Olfactory receptor 14A16	GO:0004984	olfactory receptor activity	0.354467	1.0931
LOC101116831	LOC101116831	olfactory receptor 14A16-like	2e-92	OR14A16	Olfactory receptor 14A16	GO:0004930	G-protein coupled receptor activity	0.292259	1.10588
LOC101116831	LOC101116831	olfactory receptor 14A16-like	2e-92	OR14A16	Olfactory receptor 14A16	GO:0004871	signal transducer activity	0.406721	1.04637
LOC101118305	LOC101118305	non-histone chromosomal protein HMG-14-like	2e-30	HMGN1	Non-histone chromosomal protein HMG-14	GO:0031492	nucleosomal DNA binding	0.333947	2.62865
LOC101118305	LOC101118305	non-histone chromosomal protein HMG-14-like	2e-30	HMGN1	Non-histone chromosomal protein HMG-14	GO:0003677	DNA binding	0.377729	1.04937
LOC101118305	LOC101118305	non-histone chromosomal protein HMG-14-like	2e-30	HMGN1	Non-histone chromosomal protein HMG-14	GO:0003682	chromatin binding	0.438193	1.0815
LOC101115436	LOC101115436	E3 ubiquitin-protein ligase RNF12-B-like	9e-31	RLIM	cDNA, FLJ95628, Homo sapiens ring finger protein 12 (RNF12), mRNA	GO:0004842	ubiquitin-protein ligase activity	0.755169	0.811789
LOC101115436	LOC101115436	E3 ubiquitin-protein ligase RNF12-B-like	9e-31	RLIM	cDNA, FLJ95628, Homo sapiens ring finger protein 12 (RNF12), mRNA	GO:0016874	ligase activity	0.924049	0.643751
LOC101115436	LOC101115436	E3 ubiquitin-protein ligase RNF12-B-like	9e-31	RLIM	cDNA, FLJ95628, Homo sapiens ring finger protein 12 (RNF12), mRNA	GO:0003723	RNA binding	0.99298	0.563953
LOC101115436	LOC101115436	E3 ubiquitin-protein ligase RNF12-B-like	9e-31	RLIM	cDNA, FLJ95628, Homo sapiens ring finger protein 12 (RNF12), mRNA	GO:0003714	transcription corepressor activity	0.0780255	1.7237
LOC101115436	LOC101115436	E3 ubiquitin-protein ligase RNF12-B-like	9e-31	RLIM	cDNA, FLJ95628, Homo sapiens ring finger protein 12 (RNF12), mRNA	GO:0046872	metal ion binding	0.980923	0.787874
LOC101115436	LOC101115436	E3 ubiquitin-protein ligase RNF12-B-like	9e-31	RLIM	cDNA, FLJ95628, Homo sapiens ring finger protein 12 (RNF12), mRNA	GO:0008270	zinc ion binding	0.996725	0.578532
CST6	CST6	cystatin E/M	2e-57	CST6	Cystatin-M	GO:0004869	cysteine-type endopeptidase inhibitor activity	0.556225	1.26175
CST6	CST6	cystatin E/M	2e-57	CST6	Cystatin-M	GO:0030414	peptidase inhibitor activity	0.538432	1.04277
EVI5L	EVI5L	ecotropic viral integration site 5-like	0	EVI5L	EVI5-like protein	GO:0005515	protein binding	0.971117	0.844595
EVI5L	EVI5L	ecotropic viral integration site 5-like	0	EVI5L	EVI5-like protein	GO:0005097	Rab GTPase activator activity	0.769536	0.685735
EVI5L	EVI5L	ecotropic viral integration site 5-like	0	EVI5L	EVI5-like protein	GO:0005096	GTPase activator activity	0.957159	0.457156
LOC101120875	LOC101120875	guanylate-binding protein 6-like	0	GBP6	cDNA FLJ77935, highly similar to Homo sapiens guanylate binding protein family, member 6 (GBP6), mRNA	GO:0000166	nucleotide binding	0.994468	0.686752
LOC101120875	LOC101120875	guanylate-binding protein 6-like	0	GBP6	cDNA FLJ77935, highly similar to Homo sapiens guanylate binding protein family, member 6 (GBP6), mRNA	GO:0003924	GTPase activity	0.491373	1.05586
LOC101120875	LOC101120875	guanylate-binding protein 6-like	0	GBP6	cDNA FLJ77935, highly similar to Homo sapiens guanylate binding protein family, member 6 (GBP6), mRNA	GO:0005525	GTP binding	0.789619	0.797455
NIPAL1	NIPAL1	NIPA-like domain containing 1	0	NIPAL1	Magnesium transporter NIPA3	GO:0015095	magnesium ion transmembrane transporter activity	0.354437	2.42645
PAC1R	PAC1R	Pituitary adenylate cyclase-activating polypeptide type 1 receptor hop 1 splice variant	0	ADCYAP1R1	Pituitary adenylate cyclase-activating polypeptide type I receptor	GO:0005515	protein binding	0.971117	0.844595
PAC1R	PAC1R	Pituitary adenylate cyclase-activating polypeptide type 1 receptor hop 1 splice variant	0	ADCYAP1R1	Pituitary adenylate cyclase-activating polypeptide type I receptor	GO:0030306	ADP-ribosylation factor binding	0.19657	5.2573
PAC1R	PAC1R	Pituitary adenylate cyclase-activating polypeptide type 1 receptor hop 1 splice variant	0	ADCYAP1R1	Pituitary adenylate cyclase-activating polypeptide type I receptor	GO:0004999	vasoactive intestinal polypeptide receptor activity	0.117572	10.5146
PAC1R	PAC1R	Pituitary adenylate cyclase-activating polypeptide type 1 receptor hop 1 splice variant	0	ADCYAP1R1	Pituitary adenylate cyclase-activating polypeptide type I receptor	GO:0004872	receptor activity	0.485582	1.05537
PAC1R	PAC1R	Pituitary adenylate cyclase-activating polypeptide type 1 receptor hop 1 splice variant	0	ADCYAP1R1	Pituitary adenylate cyclase-activating polypeptide type I receptor	GO:0004871	signal transducer activity	0.406721	1.04637
PAC1R	PAC1R	Pituitary adenylate cyclase-activating polypeptide type 1 receptor hop 1 splice variant	0	ADCYAP1R1	Pituitary adenylate cyclase-activating polypeptide type I receptor	GO:0008179	adenylate cyclase binding	0.0295904	9.01251
PAC1R	PAC1R	Pituitary adenylate cyclase-activating polypeptide type 1 receptor hop 1 splice variant	0	ADCYAP1R1	Pituitary adenylate cyclase-activating polypeptide type I receptor	GO:0004930	G-protein coupled receptor activity	0.292259	1.10588
PAC1R	PAC1R	Pituitary adenylate cyclase-activating polypeptide type 1 receptor hop 1 splice variant	0	ADCYAP1R1	Pituitary adenylate cyclase-activating polypeptide type I receptor	GO:0042923	neuropeptide binding	0.171058	6.30876
PAC1R	PAC1R	Pituitary adenylate cyclase-activating polypeptide type 1 receptor hop 1 splice variant	0	ADCYAP1R1	Pituitary adenylate cyclase-activating polypeptide type I receptor	GO:0004888	transmembrane signaling receptor activity	0.484496	1.0815
OTOP3	OTOP3	otopetrin 3	0	OTOP3	Otopetrin-3	GO:0046872	metal ion binding	0.980923	0.787874
DIRAS1	DIRAS1	DIRAS family, GTP-binding RAS-like 1	2e-114	DIRAS1	GTP-binding protein Di-Ras1	GO:0000166	nucleotide binding	0.994468	0.686752
DIRAS1	DIRAS1	DIRAS family, GTP-binding RAS-like 1	2e-114	DIRAS1	GTP-binding protein Di-Ras1	GO:0003924	GTPase activity	0.491373	1.05586
DIRAS1	DIRAS1	DIRAS family, GTP-binding RAS-like 1	2e-114	DIRAS1	GTP-binding protein Di-Ras1	GO:0005525	GTP binding	0.789619	0.797455
NAT8L	NAT8L	N-acetyltransferase 8-like (GCN5-related, putative)	7e-69	NAT8L	N-acetylaspartate synthetase	GO:0017188	aspartate N-acetyltransferase activity	0.0606272	31.5438
NAT8L	NAT8L	N-acetyltransferase 8-like (GCN5-related, putative)	7e-69	NAT8L	N-acetylaspartate synthetase	GO:0016746	transferase activity, transferring acyl groups	0.617035	0.938803
NAT8L	NAT8L	N-acetyltransferase 8-like (GCN5-related, putative)	7e-69	NAT8L	N-acetylaspartate synthetase	GO:0008080	N-acetyltransferase activity	0.54215	1.31432
NAT8L	NAT8L	N-acetyltransferase 8-like (GCN5-related, putative)	7e-69	NAT8L	N-acetylaspartate synthetase	GO:0016740	transferase activity	0.82853	0.866239
ZNF467	ZNF467	zinc finger protein 467	0	ZNF467	Zinc finger protein 467	GO:0003676	nucleic acid binding	0.993365	0.606056
ZNF467	ZNF467	zinc finger protein 467	0	ZNF467	Zinc finger protein 467	GO:0003677	DNA binding	0.377729	1.04937
ZNF467	ZNF467	zinc finger protein 467	0	ZNF467	Zinc finger protein 467	GO:0046872	metal ion binding	0.980923	0.787874
LOC101111827	LOC101111827	cationic amino acid transporter 3-like	7e-178	SLC7A3	Cationic amino acid transporter 3	GO:0015326	cationic amino acid transmembrane transporter activity	0.290991	3.15438
LOC101111827	LOC101111827	cationic amino acid transporter 3-like	7e-178	SLC7A3	Cationic amino acid transporter 3	GO:0015171	amino acid transmembrane transporter activity	0.0181644	4.35087
LOC101111827	LOC101111827	cationic amino acid transporter 3-like	7e-178	SLC7A3	Cationic amino acid transporter 3	GO:0015181	arginine transmembrane transporter activity	0.312805	2.86762
LOC101111827	LOC101111827	cationic amino acid transporter 3-like	7e-178	SLC7A3	Cationic amino acid transporter 3	GO:0015189	L-lysine transmembrane transporter activity	0.290991	3.15438
GADD45g	GADD45G	Growth arrest and DNA-damage-inducible gamma	3e-87	GADD45G	Growth arrest and DNA damage-inducible protein GADD45 gamma	GO:0005515	protein binding	0.971117	0.844595
GRP	GRP	Gastrin-releasing peptide	9e-36	GRP	Gastrin-releasing peptide nirs variant 1	GO:0005102	receptor binding	0.00071905	2.22548
GRP	GRP	Gastrin-releasing peptide	9e-36	GRP	Gastrin-releasing peptide nirs variant 1	GO:0005184	neuropeptide hormone activity	0.000476959	9.27758
NPTX2	NPTX2	neuronal pentraxin II	0	NPTX2	Neuronal pentraxin-2	GO:0003674	molecular_function	0.679991	0.91564
NPTX2	NPTX2	neuronal pentraxin II	0	NPTX2	Neuronal pentraxin-2	GO:0046872	metal ion binding	0.980923	0.787874
LOC101108550	LOC101108550	5-hydroxytryptamine receptor 2C-like	0	HTR2C	5-hydroxytryptamine (Serotonin) receptor 2C	GO:0051378	serotonin binding	0.245259	3.94297
LOC101108550	LOC101108550	5-hydroxytryptamine receptor 2C-like	0	HTR2C	5-hydroxytryptamine (Serotonin) receptor 2C	GO:0004993	serotonin receptor activity	0.0950904	4.20584
LOC101108550	LOC101108550	5-hydroxytryptamine receptor 2C-like	0	HTR2C	5-hydroxytryptamine (Serotonin) receptor 2C	GO:0008144	drug binding	0.248133	1.7855
LOC101108550	LOC101108550	5-hydroxytryptamine receptor 2C-like	0	HTR2C	5-hydroxytryptamine (Serotonin) receptor 2C	GO:0071886	1-(4-iodo-2,5-dimethoxyphenyl)propan-2-amine binding	0.0895454	15.7719
LOC101108550	LOC101108550	5-hydroxytryptamine receptor 2C-like	0	HTR2C	5-hydroxytryptamine (Serotonin) receptor 2C	GO:0004871	signal transducer activity	0.406721	1.04637
LOC101108550	LOC101108550	5-hydroxytryptamine receptor 2C-like	0	HTR2C	5-hydroxytryptamine (Serotonin) receptor 2C	GO:0001587	Gq/11-coupled serotonin receptor activity	0.0606272	31.5438
LOC101108550	LOC101108550	5-hydroxytryptamine receptor 2C-like	0	HTR2C	5-hydroxytryptamine (Serotonin) receptor 2C	GO:0004930	G-protein coupled receptor activity	0.292259	1.10588
TDP2	TDP2	tyrosyl-DNA phosphodiesterase 2	7e-133	TDP2	Tyrosyl-DNA phosphodiesterase 2	GO:0005515	protein binding	0.971117	0.844595
TDP2	TDP2	tyrosyl-DNA phosphodiesterase 2	7e-133	TDP2	Tyrosyl-DNA phosphodiesterase 2	GO:0030145	manganese ion binding	0.796556	0.630876
TDP2	TDP2	tyrosyl-DNA phosphodiesterase 2	7e-133	TDP2	Tyrosyl-DNA phosphodiesterase 2	GO:0000287	magnesium ion binding	0.722117	0.825754
TDP2	TDP2	tyrosyl-DNA phosphodiesterase 2	7e-133	TDP2	Tyrosyl-DNA phosphodiesterase 2	GO:0070260	5'-tyrosyl-DNA phosphodiesterase activity	0.0606272	31.5438
TDP2	TDP2	tyrosyl-DNA phosphodiesterase 2	7e-133	TDP2	Tyrosyl-DNA phosphodiesterase 2	GO:0003714	transcription corepressor activity	0.0780255	1.7237
TDP2	TDP2	tyrosyl-DNA phosphodiesterase 2	7e-133	TDP2	Tyrosyl-DNA phosphodiesterase 2	GO:0036317	tyrosyl-RNA phosphodiesterase activity	0.0606272	31.5438
TDP2	TDP2	tyrosyl-DNA phosphodiesterase 2	7e-133	TDP2	Tyrosyl-DNA phosphodiesterase 2	GO:0046872	metal ion binding	0.980923	0.787874
TDP2	TDP2	tyrosyl-DNA phosphodiesterase 2	7e-133	TDP2	Tyrosyl-DNA phosphodiesterase 2	GO:0004518	nuclease activity	0.751847	0.763156
TDP2	TDP2	tyrosyl-DNA phosphodiesterase 2	7e-133	TDP2	Tyrosyl-DNA phosphodiesterase 2	GO:0003697	single-stranded DNA binding	0.912253	0.40966
TDP2	TDP2	tyrosyl-DNA phosphodiesterase 2	7e-133	TDP2	Tyrosyl-DNA phosphodiesterase 2	GO:0016787	hydrolase activity	0.838735	0.866795
LOC101114063	LOC101114063	nucleolin-like	1e-37	NCL	Nucleolin, isoform CRA_c	GO:0005515	protein binding	0.971117	0.844595
LOC101114063	LOC101114063	nucleolin-like	1e-37	NCL	Nucleolin, isoform CRA_c	GO:0003723	RNA binding	0.99298	0.563953
LOC101114063	LOC101114063	nucleolin-like	1e-37	NCL	Nucleolin, isoform CRA_c	GO:0042162	telomeric DNA binding	0.333947	2.62865
LOC101114063	LOC101114063	nucleolin-like	1e-37	NCL	Nucleolin, isoform CRA_c	GO:0003676	nucleic acid binding	0.993365	0.606056
LOC101114063	LOC101114063	nucleolin-like	1e-37	NCL	Nucleolin, isoform CRA_c	GO:0008022	protein C-terminus binding	0.886926	0.580561
LOC101114063	LOC101114063	nucleolin-like	1e-37	NCL	Nucleolin, isoform CRA_c	GO:0003677	DNA binding	0.377729	1.04937
LOC101114063	LOC101114063	nucleolin-like	1e-37	NCL	Nucleolin, isoform CRA_c	GO:0042802	identical protein binding	0.838253	0.77726
LOC101114063	LOC101114063	nucleolin-like	1e-37	NCL	Nucleolin, isoform CRA_c	GO:0000166	nucleotide binding	0.994468	0.686752
FBXL19	FBXL19	F-box and leucine-rich repeat protein 19	0	FBXL19	cDNA FLJ56421, highly similar to F-box/LRR-repeat protein 19	GO:0008270	zinc ion binding	0.996725	0.578532
FBXL19	FBXL19	F-box and leucine-rich repeat protein 19	0	FBXL19	cDNA FLJ56421, highly similar to F-box/LRR-repeat protein 19	GO:0003677	DNA binding	0.377729	1.04937
FBXL19	FBXL19	F-box and leucine-rich repeat protein 19	0	FBXL19	cDNA FLJ56421, highly similar to F-box/LRR-repeat protein 19	GO:0046872	metal ion binding	0.980923	0.787874
STX1B	STX1B	Syntaxin-1B	1e-166	STX1B	Syntaxin-1B	GO:0005230	extracellular ligand-gated ion channel activity	0.0679875	2.74294
STX1B	STX1B	Syntaxin-1B	1e-166	STX1B	Syntaxin-1B	GO:0005234	extracellular-glutamate-gated ion channel activity	0.135614	3.3204
STX1B	STX1B	Syntaxin-1B	1e-166	STX1B	Syntaxin-1B	GO:0019904	protein domain specific binding	0.805837	0.716904
STX1B	STX1B	Syntaxin-1B	1e-166	STX1B	Syntaxin-1B	GO:0005484	SNAP receptor activity	0.527629	1.37147
IDO1	IDO1	Indoleamine-pyrrole 2,3 dioxygenase	2e-165	IDO1	Indoleamine 2,3-dioxygenase 1	GO:0051213	dioxygenase activity	0.709072	0.808815
IDO1	IDO1	Indoleamine-pyrrole 2,3 dioxygenase	2e-165	IDO1	Indoleamine 2,3-dioxygenase 1	GO:0046872	metal ion binding	0.980923	0.787874
IDO1	IDO1	Indoleamine-pyrrole 2,3 dioxygenase	2e-165	IDO1	Indoleamine 2,3-dioxygenase 1	GO:0004833	tryptophan 2,3-dioxygenase activity	0.117572	10.5146
IDO1	IDO1	Indoleamine-pyrrole 2,3 dioxygenase	2e-165	IDO1	Indoleamine 2,3-dioxygenase 1	GO:0009055	electron carrier activity	0.24048	1.53125
IDO1	IDO1	Indoleamine-pyrrole 2,3 dioxygenase	2e-165	IDO1	Indoleamine 2,3-dioxygenase 1	GO:0033754	indoleamine 2,3-dioxygenase activity	0.0895454	15.7719
IDO1	IDO1	Indoleamine-pyrrole 2,3 dioxygenase	2e-165	IDO1	Indoleamine 2,3-dioxygenase 1	GO:0016491	oxidoreductase activity	0.560362	0.984125
IDO1	IDO1	Indoleamine-pyrrole 2,3 dioxygenase	2e-165	IDO1	Indoleamine 2,3-dioxygenase 1	GO:0020037	heme binding	0.0238481	2.16053
SNAPC4	SNAPC4	small nuclear RNA activating complex, polypeptide 4, 190kDa	0	SNAPC4	snRNA-activating protein complex subunit 4	GO:0003700	sequence-specific DNA binding transcription factor activity	0.0060301	1.54903
SNAPC4	SNAPC4	small nuclear RNA activating complex, polypeptide 4, 190kDa	0	SNAPC4	snRNA-activating protein complex subunit 4	GO:0003682	chromatin binding	0.438193	1.0815
SNAPC4	SNAPC4	small nuclear RNA activating complex, polypeptide 4, 190kDa	0	SNAPC4	snRNA-activating protein complex subunit 4	GO:0003677	DNA binding	0.377729	1.04937
SH2D1B	SH2D1B	SH2 domain containing 1B	7e-56	SH2D1B	SH2 domain-containing protein 1B	GO:0005515	protein binding	0.971117	0.844595
SH2D1B	SH2D1B	SH2 domain containing 1B	7e-56	SH2D1B	SH2 domain-containing protein 1B	GO:0030674	protein binding, bridging	0.10373	2.33658
CABP2	CABP2	calcium binding protein 2	1e-93	CABP2	Calcium-binding protein 2	GO:0005509	calcium ion binding	0.428878	1.05949
CABP2	CABP2	calcium binding protein 2	1e-93	CABP2	Calcium-binding protein 2	GO:0046872	metal ion binding	0.980923	0.787874
DES	DES	desmin	0	DES	Mutant desmin	GO:0008092	cytoskeletal protein binding	0.298333	1.60392
DES	DES	desmin	0	DES	Mutant desmin	GO:0005515	protein binding	0.971117	0.844595
DES	DES	desmin	0	DES	Mutant desmin	GO:0042802	identical protein binding	0.838253	0.77726
DES	DES	desmin	0	DES	Mutant desmin	GO:0005198	structural molecule activity	0.0354136	1.82253
DES	DES	desmin	0	DES	Mutant desmin	GO:0005200	structural constituent of cytoskeleton	0.384593	1.2875
ZNF217	ZNF217	zinc finger protein 217	1e-122	ZNF217	cDNA FLJ77047, highly similar to Homo sapiens zinc finger protein 217 (ZNF217), mRNA	GO:0005515	protein binding	0.971117	0.844595
ZNF217	ZNF217	zinc finger protein 217	1e-122	ZNF217	cDNA FLJ77047, highly similar to Homo sapiens zinc finger protein 217 (ZNF217), mRNA	GO:0003700	sequence-specific DNA binding transcription factor activity	0.0060301	1.54903
ZNF217	ZNF217	zinc finger protein 217	1e-122	ZNF217	cDNA FLJ77047, highly similar to Homo sapiens zinc finger protein 217 (ZNF217), mRNA	GO:0044212	transcription regulatory region DNA binding	0.0644683	1.79226
ZNF217	ZNF217	zinc finger protein 217	1e-122	ZNF217	cDNA FLJ77047, highly similar to Homo sapiens zinc finger protein 217 (ZNF217), mRNA	GO:0003676	nucleic acid binding	0.993365	0.606056
ZNF217	ZNF217	zinc finger protein 217	1e-122	ZNF217	cDNA FLJ77047, highly similar to Homo sapiens zinc finger protein 217 (ZNF217), mRNA	GO:0003677	DNA binding	0.377729	1.04937
ZNF217	ZNF217	zinc finger protein 217	1e-122	ZNF217	cDNA FLJ77047, highly similar to Homo sapiens zinc finger protein 217 (ZNF217), mRNA	GO:0046872	metal ion binding	0.980923	0.787874
CSRNP1	CSRNP1	cysteine-serine-rich nuclear protein 1	0	CSRNP1	Cysteine/serine-rich nuclear protein 1	GO:0003674	molecular_function	0.679991	0.91564
CSRNP1	CSRNP1	cysteine-serine-rich nuclear protein 1	0	CSRNP1	Cysteine/serine-rich nuclear protein 1	GO:0003700	sequence-specific DNA binding transcription factor activity	0.0060301	1.54903
CSRNP1	CSRNP1	cysteine-serine-rich nuclear protein 1	0	CSRNP1	Cysteine/serine-rich nuclear protein 1	GO:0003677	DNA binding	0.377729	1.04937
TKDP1	TKDP1	Trophoblast Kunitz domain protein 1	2e-12	WFIKKN2	cDNA, FLJ93258, highly similar to Homo sapiens WFIKKN-related protein (WFIKKNRP), mRNA	GO:0004857	enzyme inhibitor activity	0.383255	1.53872
TKDP1	TKDP1	Trophoblast Kunitz domain protein 1	2e-12	WFIKKN2	cDNA, FLJ93258, highly similar to Homo sapiens WFIKKN-related protein (WFIKKNRP), mRNA	GO:0004867	serine-type endopeptidase inhibitor activity	0.832594	0.618506
TKDP1	TKDP1	Trophoblast Kunitz domain protein 1	2e-12	WFIKKN2	cDNA, FLJ93258, highly similar to Homo sapiens WFIKKN-related protein (WFIKKNRP), mRNA	GO:0008191	metalloendopeptidase inhibitor activity	0.104863	3.94297
TKDP1	TKDP1	Trophoblast Kunitz domain protein 1	2e-12	WFIKKN2	cDNA, FLJ93258, highly similar to Homo sapiens WFIKKN-related protein (WFIKKNRP), mRNA	GO:0030414	peptidase inhibitor activity	0.538432	1.04277
TNFRSF17	TNFRSF17	tumor necrosis factor receptor superfamily, member 17	1e-64	TNFRSF17	Tumor necrosis factor receptor superfamily member 17	GO:0005031	tumor necrosis factor-activated receptor activity	0.290991	3.15438
TNFRSF17	TNFRSF17	tumor necrosis factor receptor superfamily, member 17	1e-64	TNFRSF17	Tumor necrosis factor receptor superfamily member 17	GO:0004872	receptor activity	0.485582	1.05537
LOC101121654	LOC101121654	corepressor interacting with RBPJ 1-like	1e-102	CIR1	Corepressor interacting with RBPJ 1	GO:0005515	protein binding	0.971117	0.844595
LOC101121654	LOC101121654	corepressor interacting with RBPJ 1-like	1e-102	CIR1	Corepressor interacting with RBPJ 1	GO:0003700	sequence-specific DNA binding transcription factor activity	0.0060301	1.54903
LOC101121654	LOC101121654	corepressor interacting with RBPJ 1-like	1e-102	CIR1	Corepressor interacting with RBPJ 1	GO:0003705	RNA polymerase II distal enhancer sequence-specific DNA binding transcription factor activity	0.00420964	3.36467
LOC101121654	LOC101121654	corepressor interacting with RBPJ 1-like	1e-102	CIR1	Corepressor interacting with RBPJ 1	GO:0003714	transcription corepressor activity	0.0780255	1.7237
LGALS7B	LGALS7B	lectin, galactoside-binding, soluble, 7B	2e-55	LGALS7B	Galectin-7	GO:0030246	carbohydrate binding	0.0160326	2.21007
LOC101110202	LOC101110202	cytochrome P450 3A24-like	0	CYP3A4	cDNA FLJ51521, highly similar to Cytochrome P450 3A4 (EC 1.14.13.67)	GO:0034875	caffeine oxidase activity	0.221295	4.50626
LOC101110202	LOC101110202	cytochrome P450 3A24-like	0	CYP3A4	cDNA FLJ51521, highly similar to Cytochrome P450 3A4 (EC 1.14.13.67)	GO:0030343	vitamin D3 25-hydroxylase activity	0.171058	6.30876
LOC101110202	LOC101110202	cytochrome P450 3A24-like	0	CYP3A4	cDNA FLJ51521, highly similar to Cytochrome P450 3A4 (EC 1.14.13.67)	GO:0047638	albendazole monooxygenase activity	0.117572	10.5146
LOC101110202	LOC101110202	cytochrome P450 3A24-like	0	CYP3A4	cDNA FLJ51521, highly similar to Cytochrome P450 3A4 (EC 1.14.13.67)	GO:0050649	testosterone 6-beta-hydroxylase activity	0.117572	10.5146
LOC101110202	LOC101110202	cytochrome P450 3A24-like	0	CYP3A4	cDNA FLJ51521, highly similar to Cytochrome P450 3A4 (EC 1.14.13.67)	GO:0046872	metal ion binding	0.980923	0.787874
LOC101110202	LOC101110202	cytochrome P450 3A24-like	0	CYP3A4	cDNA FLJ51521, highly similar to Cytochrome P450 3A4 (EC 1.14.13.67)	GO:0004497	monooxygenase activity	0.212445	1.60938
LOC101110202	LOC101110202	cytochrome P450 3A24-like	0	CYP3A4	cDNA FLJ51521, highly similar to Cytochrome P450 3A4 (EC 1.14.13.67)	GO:0070576	vitamin D 24-hydroxylase activity	0.0131129	15.7719
LOC101110202	LOC101110202	cytochrome P450 3A24-like	0	CYP3A4	cDNA FLJ51521, highly similar to Cytochrome P450 3A4 (EC 1.14.13.67)	GO:0016712	oxidoreductase activity, acting on paired donors, with incorporation or reduction of molecular oxygen, reduced flavin or flavoprotein as one donor, and incorporation of one atom of oxygen	0.190288	2.62865
LOC101110202	LOC101110202	cytochrome P450 3A24-like	0	CYP3A4	cDNA FLJ51521, highly similar to Cytochrome P450 3A4 (EC 1.14.13.67)	GO:0005496	steroid binding	0.5959	1.12656
LOC101110202	LOC101110202	cytochrome P450 3A24-like	0	CYP3A4	cDNA FLJ51521, highly similar to Cytochrome P450 3A4 (EC 1.14.13.67)	GO:0005506	iron ion binding	0.0591527	1.82334
LOC101110202	LOC101110202	cytochrome P450 3A24-like	0	CYP3A4	cDNA FLJ51521, highly similar to Cytochrome P450 3A4 (EC 1.14.13.67)	GO:0008395	steroid hydroxylase activity	0.0764183	4.85289
LOC101110202	LOC101110202	cytochrome P450 3A24-like	0	CYP3A4	cDNA FLJ51521, highly similar to Cytochrome P450 3A4 (EC 1.14.13.67)	GO:0033780	taurochenodeoxycholate 6alpha-hydroxylase activity	0.117572	10.5146
LOC101110202	LOC101110202	cytochrome P450 3A24-like	0	CYP3A4	cDNA FLJ51521, highly similar to Cytochrome P450 3A4 (EC 1.14.13.67)	GO:0019825	oxygen binding	0.0101782	4.1505
LOC101110202	LOC101110202	cytochrome P450 3A24-like	0	CYP3A4	cDNA FLJ51521, highly similar to Cytochrome P450 3A4 (EC 1.14.13.67)	GO:0016491	oxidoreductase activity	0.560362	0.984125
LOC101110202	LOC101110202	cytochrome P450 3A24-like	0	CYP3A4	cDNA FLJ51521, highly similar to Cytochrome P450 3A4 (EC 1.14.13.67)	GO:0050591	quinine 3-monooxygenase activity	0.117572	10.5146
LOC101110202	LOC101110202	cytochrome P450 3A24-like	0	CYP3A4	cDNA FLJ51521, highly similar to Cytochrome P450 3A4 (EC 1.14.13.67)	GO:0016705	oxidoreductase activity, acting on paired donors, with incorporation or reduction of molecular oxygen	0.314831	1.43381
LOC101110202	LOC101110202	cytochrome P450 3A24-like	0	CYP3A4	cDNA FLJ51521, highly similar to Cytochrome P450 3A4 (EC 1.14.13.67)	GO:0019899	enzyme binding	0.350305	1.18142
LOC101110202	LOC101110202	cytochrome P450 3A24-like	0	CYP3A4	cDNA FLJ51521, highly similar to Cytochrome P450 3A4 (EC 1.14.13.67)	GO:0020037	heme binding	0.0238481	2.16053
TSHB	TSHB	thyroid stimulating hormone, beta	3e-73	TSHB	Thyrotropin subunit beta	GO:0005179	hormone activity	0.00050978	3.61439
LOC101107534	LOC101107534	multidrug resistance-associated protein 4-like	1e-45	ABCC4	cDNA FLJ77042, highly similar to Homo sapiens ATP-binding cassette, sub-family C (CFTR/MRP), member 4, mRNA	GO:0017111	nucleoside-triphosphatase activity	0.882045	0.587772
LOC101107534	LOC101107534	multidrug resistance-associated protein 4-like	1e-45	ABCC4	cDNA FLJ77042, highly similar to Homo sapiens ATP-binding cassette, sub-family C (CFTR/MRP), member 4, mRNA	GO:0042626	ATPase activity, coupled to transmembrane movement of substances	0.239881	1.81983
LOC101107534	LOC101107534	multidrug resistance-associated protein 4-like	1e-45	ABCC4	cDNA FLJ77042, highly similar to Homo sapiens ATP-binding cassette, sub-family C (CFTR/MRP), member 4, mRNA	GO:0005524	ATP binding	0.991946	0.661609
LOC101107534	LOC101107534	multidrug resistance-associated protein 4-like	1e-45	ABCC4	cDNA FLJ77042, highly similar to Homo sapiens ATP-binding cassette, sub-family C (CFTR/MRP), member 4, mRNA	GO:0000166	nucleotide binding	0.994468	0.686752
LOC101107534	LOC101107534	multidrug resistance-associated protein 4-like	1e-45	ABCC4	cDNA FLJ77042, highly similar to Homo sapiens ATP-binding cassette, sub-family C (CFTR/MRP), member 4, mRNA	GO:0016887	ATPase activity	0.906716	0.550182
LOC101107534	LOC101107534	multidrug resistance-associated protein 4-like	1e-45	ABCC4	cDNA FLJ77042, highly similar to Homo sapiens ATP-binding cassette, sub-family C (CFTR/MRP), member 4, mRNA	GO:0016404	15-hydroxyprostaglandin dehydrogenase (NAD+) activity	0.0855995	4.50626
EME2	EME2	essential meiotic endonuclease 1 homolog 2 (S. pombe)	8e-90	EME2	Probable crossover junction endonuclease EME2	GO:0004518	nuclease activity	0.751847	0.763156
EME2	EME2	essential meiotic endonuclease 1 homolog 2 (S. pombe)	8e-90	EME2	Probable crossover junction endonuclease EME2	GO:0004519	endonuclease activity	0.745707	0.751043
EME2	EME2	essential meiotic endonuclease 1 homolog 2 (S. pombe)	8e-90	EME2	Probable crossover junction endonuclease EME2	GO:0016787	hydrolase activity	0.838735	0.866795
EME2	EME2	essential meiotic endonuclease 1 homolog 2 (S. pombe)	8e-90	EME2	Probable crossover junction endonuclease EME2	GO:0003677	DNA binding	0.377729	1.04937
ANGPT2	ANGPT2	angiopoietin 2	0	ANGPT2	Angiopoietin-2	GO:0005515	protein binding	0.971117	0.844595
ANGPT2	ANGPT2	angiopoietin 2	0	ANGPT2	Angiopoietin-2	GO:0046872	metal ion binding	0.980923	0.787874
ANGPT2	ANGPT2	angiopoietin 2	0	ANGPT2	Angiopoietin-2	GO:0030971	receptor tyrosine kinase binding	0.608319	1.08772
ANGPT2	ANGPT2	angiopoietin 2	0	ANGPT2	Angiopoietin-2	GO:0005102	receptor binding	0.00071905	2.22548
TLX1	TLX1	T-cell leukemia homeobox 1	2e-73	TLX1	T-cell leukemia homeobox protein 1	GO:0005515	protein binding	0.971117	0.844595
TLX1	TLX1	T-cell leukemia homeobox 1	2e-73	TLX1	T-cell leukemia homeobox protein 1	GO:0003700	sequence-specific DNA binding transcription factor activity	0.0060301	1.54903
TLX1	TLX1	T-cell leukemia homeobox 1	2e-73	TLX1	T-cell leukemia homeobox protein 1	GO:0046982	protein heterodimerization activity	0.624396	0.939269
TLX1	TLX1	T-cell leukemia homeobox 1	2e-73	TLX1	T-cell leukemia homeobox protein 1	GO:0003677	DNA binding	0.377729	1.04937
TLX1	TLX1	T-cell leukemia homeobox 1	2e-73	TLX1	T-cell leukemia homeobox protein 1	GO:0043565	sequence-specific DNA binding	0.00150104	1.87329
FOSB	FOSB	FBJ murine osteosarcoma viral oncogene homolog B	3e-99	FOSB	FOSB protein	GO:0043565	sequence-specific DNA binding	0.00150104	1.87329
FOSB	FOSB	FBJ murine osteosarcoma viral oncogene homolog B	3e-99	FOSB	FOSB protein	GO:0003700	sequence-specific DNA binding transcription factor activity	0.0060301	1.54903
FOSB	FOSB	FBJ murine osteosarcoma viral oncogene homolog B	3e-99	FOSB	FOSB protein	GO:0003677	DNA binding	0.377729	1.04937
FOSB	FOSB	FBJ murine osteosarcoma viral oncogene homolog B	3e-99	FOSB	FOSB protein	GO:0008134	transcription factor binding	0.0802743	1.58942
LOC101123664	LOC101123664	fibrinogen gamma-B chain-like	0	FGG	Fibrinogen gamma chain, isoform CRA_a	GO:0005102	receptor binding	0.00071905	2.22548
LOC101123664	LOC101123664	fibrinogen gamma-B chain-like	0	FGG	Fibrinogen gamma chain, isoform CRA_a	GO:0046872	metal ion binding	0.980923	0.787874
LOC101123664	LOC101123664	fibrinogen gamma-B chain-like	0	FGG	Fibrinogen gamma chain, isoform CRA_a	GO:0030674	protein binding, bridging	0.10373	2.33658
RET	RET	ret proto-oncogene	0	RET	cDNA FLJ58503, highly similar to Proto-oncogene tyrosine-protein kinase receptorret (EC 2.7.10.1)	GO:0005515	protein binding	0.971117	0.844595
RET	RET	ret proto-oncogene	0	RET	cDNA FLJ58503, highly similar to Proto-oncogene tyrosine-protein kinase receptorret (EC 2.7.10.1)	GO:0000166	nucleotide binding	0.994468	0.686752
RET	RET	ret proto-oncogene	0	RET	cDNA FLJ58503, highly similar to Proto-oncogene tyrosine-protein kinase receptorret (EC 2.7.10.1)	GO:0016301	kinase activity	0.974527	0.631718
RET	RET	ret proto-oncogene	0	RET	cDNA FLJ58503, highly similar to Proto-oncogene tyrosine-protein kinase receptorret (EC 2.7.10.1)	GO:0004872	receptor activity	0.485582	1.05537
RET	RET	ret proto-oncogene	0	RET	cDNA FLJ58503, highly similar to Proto-oncogene tyrosine-protein kinase receptorret (EC 2.7.10.1)	GO:0016772	transferase activity, transferring phosphorus-containing groups	0.69327	0.897831
RET	RET	ret proto-oncogene	0	RET	cDNA FLJ58503, highly similar to Proto-oncogene tyrosine-protein kinase receptorret (EC 2.7.10.1)	GO:0005509	calcium ion binding	0.428878	1.05949
RET	RET	ret proto-oncogene	0	RET	cDNA FLJ58503, highly similar to Proto-oncogene tyrosine-protein kinase receptorret (EC 2.7.10.1)	GO:0005524	ATP binding	0.991946	0.661609
RET	RET	ret proto-oncogene	0	RET	cDNA FLJ58503, highly similar to Proto-oncogene tyrosine-protein kinase receptorret (EC 2.7.10.1)	GO:0004672	protein kinase activity	0.661319	0.918751
RET	RET	ret proto-oncogene	0	RET	cDNA FLJ58503, highly similar to Proto-oncogene tyrosine-protein kinase receptorret (EC 2.7.10.1)	GO:0004713	protein tyrosine kinase activity	0.783079	0.722377
RET	RET	ret proto-oncogene	0	RET	cDNA FLJ58503, highly similar to Proto-oncogene tyrosine-protein kinase receptorret (EC 2.7.10.1)	GO:0004714	transmembrane receptor protein tyrosine kinase activity	0.814717	0.595166
RET	RET	ret proto-oncogene	0	RET	cDNA FLJ58503, highly similar to Proto-oncogene tyrosine-protein kinase receptorret (EC 2.7.10.1)	GO:0016740	transferase activity	0.82853	0.866239
LMOD1	LMOD1	leiomodin 1 (smooth muscle)	3e-135	LMOD1	cDNA FLJ44510 fis, clone UTERU3001652, highly similar to Leiomodin-1	GO:0003779	actin binding	0.695245	0.881111
LMOD1	LMOD1	leiomodin 1 (smooth muscle)	3e-135	LMOD1	cDNA FLJ44510 fis, clone UTERU3001652, highly similar to Leiomodin-1	GO:0005523	tropomyosin binding	0.0950904	4.20584
ASGR1	ASGR1	asialoglycoprotein receptor 1	2e-126	ASGR1	Asialoglycoprotein receptor 1	GO:0005515	protein binding	0.971117	0.844595
ASGR1	ASGR1	asialoglycoprotein receptor 1	2e-126	ASGR1	Asialoglycoprotein receptor 1	GO:0004873	asialoglycoprotein receptor activity	0.117572	10.5146
ASGR1	ASGR1	asialoglycoprotein receptor 1	2e-126	ASGR1	Asialoglycoprotein receptor 1	GO:0030246	carbohydrate binding	0.0160326	2.21007
ASGR1	ASGR1	asialoglycoprotein receptor 1	2e-126	ASGR1	Asialoglycoprotein receptor 1	GO:0042803	protein homodimerization activity	0.850787	0.784671
ASGR1	ASGR1	asialoglycoprotein receptor 1	2e-126	ASGR1	Asialoglycoprotein receptor 1	GO:0046872	metal ion binding	0.980923	0.787874
POPDC2	POPDC2	popeye domain containing 2	1e-179	POPDC2	Popeye domain-containing protein 2	GO:0003674	molecular_function	0.679991	0.91564
PRSS16	PRSS16	protease, serine, 16 (thymus)	0	PRSS16	cDNA FLJ40599 fis, clone THYMU2011183, highly similar to Thymus-specific serine protease (EC3.4.-.-)	GO:0016787	hydrolase activity	0.838735	0.866795
PRSS16	PRSS16	protease, serine, 16 (thymus)	0	PRSS16	cDNA FLJ40599 fis, clone THYMU2011183, highly similar to Thymus-specific serine protease (EC3.4.-.-)	GO:0008236	serine-type peptidase activity	0.0652235	1.85552
PRSS16	PRSS16	protease, serine, 16 (thymus)	0	PRSS16	cDNA FLJ40599 fis, clone THYMU2011183, highly similar to Thymus-specific serine protease (EC3.4.-.-)	GO:0008233	peptidase activity	0.317935	1.14082
AKAP5	AKAP5	A kinase (PRKA) anchor protein 5	6e-160	AKAP5	A-kinase anchor protein 5	GO:0005515	protein binding	0.971117	0.844595
AKAP5	AKAP5	A kinase (PRKA) anchor protein 5	6e-160	AKAP5	A-kinase anchor protein 5	GO:0005516	calmodulin binding	0.62705	0.927758
AKAP5	AKAP5	A kinase (PRKA) anchor protein 5	6e-160	AKAP5	A-kinase anchor protein 5	GO:0008179	adenylate cyclase binding	0.0295904	9.01251
AKAP5	AKAP5	A kinase (PRKA) anchor protein 5	6e-160	AKAP5	A-kinase anchor protein 5	GO:0051018	protein kinase A binding	0.447795	1.75243
A4GALT	A4GALT	alpha 1,4-galactosyltransferase	1e-159	A4GALT	Alpha-1,4-galactosyltransferase	GO:0050512	lactosylceramide 4-alpha-galactosyltransferase activity	0.0606272	31.5438
A4GALT	A4GALT	alpha 1,4-galactosyltransferase	1e-159	A4GALT	Alpha-1,4-galactosyltransferase	GO:0016757	transferase activity, transferring glycosyl groups	0.599452	0.955872
A4GALT	A4GALT	alpha 1,4-galactosyltransferase	1e-159	A4GALT	Alpha-1,4-galactosyltransferase	GO:0008378	galactosyltransferase activity	0.569866	1.21322
A4GALT	A4GALT	alpha 1,4-galactosyltransferase	1e-159	A4GALT	Alpha-1,4-galactosyltransferase	GO:0016740	transferase activity	0.82853	0.866239
LTB4R	LTB4R	leukotriene B4 receptor	1e-130	LTB4R	Leukotriene B4 receptor 1	GO:0004930	G-protein coupled receptor activity	0.292259	1.10588
LTB4R	LTB4R	leukotriene B4 receptor	1e-130	LTB4R	Leukotriene B4 receptor 1	GO:0004974	leukotriene receptor activity	0.144734	7.88595
LTB4R	LTB4R	leukotriene B4 receptor	1e-130	LTB4R	Leukotriene B4 receptor 1	GO:0000166	nucleotide binding	0.994468	0.686752
LTB4R	LTB4R	leukotriene B4 receptor	1e-130	LTB4R	Leukotriene B4 receptor 1	GO:0001632	leukotriene B4 receptor activity	0.0895454	15.7719
LTB4R	LTB4R	leukotriene B4 receptor	1e-130	LTB4R	Leukotriene B4 receptor 1	GO:0004871	signal transducer activity	0.406721	1.04637
TKDP5	TKDP5	Trophoblast Kunitz domain protein 5	4e-12	TFPI	cDNA, FLJ94125, highly similar to Homo sapiens tissue factor pathway inhibitor(lipoprotein-associated coagulation inhibitor) (TFPI), mRNA	GO:0004866	endopeptidase inhibitor activity	0.426465	1.40195
TKDP5	TKDP5	Trophoblast Kunitz domain protein 5	4e-12	TFPI	cDNA, FLJ94125, highly similar to Homo sapiens tissue factor pathway inhibitor(lipoprotein-associated coagulation inhibitor) (TFPI), mRNA	GO:0004867	serine-type endopeptidase inhibitor activity	0.832594	0.618506
TKDP5	TKDP5	Trophoblast Kunitz domain protein 5	4e-12	TFPI	cDNA, FLJ94125, highly similar to Homo sapiens tissue factor pathway inhibitor(lipoprotein-associated coagulation inhibitor) (TFPI), mRNA	GO:0030414	peptidase inhibitor activity	0.538432	1.04277
HSP70	HSP70.1	Putative heat shock protein 70.1	0	HSPA1A	Heat shock 70kDa protein 1A	GO:0003725	double-stranded RNA binding	0.517321	1.16829
HSP70	HSP70.1	Putative heat shock protein 70.1	0	HSPA1A	Heat shock 70kDa protein 1A	GO:0005515	protein binding	0.971117	0.844595
HSP70	HSP70.1	Putative heat shock protein 70.1	0	HSPA1A	Heat shock 70kDa protein 1A	GO:0000166	nucleotide binding	0.994468	0.686752
HSP70	HSP70.1	Putative heat shock protein 70.1	0	HSPA1A	Heat shock 70kDa protein 1A	GO:0001618	virus receptor activity	0.608319	1.08772
HSP70	HSP70.1	Putative heat shock protein 70.1	0	HSPA1A	Heat shock 70kDa protein 1A	GO:0031625	ubiquitin protein ligase binding	0.252814	1.38872
HSP70	HSP70.1	Putative heat shock protein 70.1	0	HSPA1A	Heat shock 70kDa protein 1A	GO:0005524	ATP binding	0.991946	0.661609
HSP70	HSP70.1	Putative heat shock protein 70.1	0	HSPA1A	Heat shock 70kDa protein 1A	GO:0047485	protein N-terminus binding	0.540791	1.06327
HSP70	HSP70.1	Putative heat shock protein 70.1	0	HSPA1A	Heat shock 70kDa protein 1A	GO:0044183	protein binding involved in protein folding	0.19657	5.2573
HSP70	HSP70.1	Putative heat shock protein 70.1	0	HSPA1A	Heat shock 70kDa protein 1A	GO:0051082	unfolded protein binding	0.305036	1.3835
GLI1	GLI1	GLI family zinc finger 1	0	GLI1	Glioma-associated oncogene 1	GO:0005515	protein binding	0.971117	0.844595
GLI1	GLI1	GLI family zinc finger 1	0	GLI1	Glioma-associated oncogene 1	GO:0008017	microtubule binding	0.537119	1.03084
GLI1	GLI1	GLI family zinc finger 1	0	GLI1	Glioma-associated oncogene 1	GO:0044212	transcription regulatory region DNA binding	0.0644683	1.79226
GLI1	GLI1	GLI family zinc finger 1	0	GLI1	Glioma-associated oncogene 1	GO:0003705	RNA polymerase II distal enhancer sequence-specific DNA binding transcription factor activity	0.00420964	3.36467
GLI1	GLI1	GLI family zinc finger 1	0	GLI1	Glioma-associated oncogene 1	GO:0046872	metal ion binding	0.980923	0.787874
GLI1	GLI1	GLI family zinc finger 1	0	GLI1	Glioma-associated oncogene 1	GO:0003676	nucleic acid binding	0.993365	0.606056
GLI1	GLI1	GLI family zinc finger 1	0	GLI1	Glioma-associated oncogene 1	GO:0003677	DNA binding	0.377729	1.04937
GLI1	GLI1	GLI family zinc finger 1	0	GLI1	Glioma-associated oncogene 1	GO:0003682	chromatin binding	0.438193	1.0815
CDH9	CDH9	cadherin 9, type 2 (T1-cadherin)	0	CDH9	cDNA FLJ57804, highly similar to Cadherin-9	GO:0003674	molecular_function	0.679991	0.91564
CDH9	CDH9	cadherin 9, type 2 (T1-cadherin)	0	CDH9	cDNA FLJ57804, highly similar to Cadherin-9	GO:0005509	calcium ion binding	0.428878	1.05949
CDH9	CDH9	cadherin 9, type 2 (T1-cadherin)	0	CDH9	cDNA FLJ57804, highly similar to Cadherin-9	GO:0046872	metal ion binding	0.980923	0.787874
ASIC3	ASIC3	acid-sensing (proton-gated) ion channel 3	5e-110	ASIC3	Acid-sensing ion channel 3	GO:0005272	sodium channel activity	0.304605	1.85552
ASIC3	ASIC3	acid-sensing (proton-gated) ion channel 3	5e-110	ASIC3	Acid-sensing ion channel 3	GO:0042931	enterobactin transporter activity	0.0606272	31.5438
ASIC3	ASIC3	acid-sensing (proton-gated) ion channel 3	5e-110	ASIC3	Acid-sensing ion channel 3	GO:0005261	cation channel activity	0.643329	0.985743
ASIC3	ASIC3	acid-sensing (proton-gated) ion channel 3	5e-110	ASIC3	Acid-sensing ion channel 3	GO:0030165	PDZ domain binding	0.689145	0.841168
ASIC3	ASIC3	acid-sensing (proton-gated) ion channel 3	5e-110	ASIC3	Acid-sensing ion channel 3	GO:0015280	ligand-gated sodium channel activity	0.268483	3.50487
WNT5B	WNT5B	wingless-type MMTV integration site family, member 5B	6e-165	WNT5B	Protein Wnt-5b	GO:0005102	receptor binding	0.00071905	2.22548
WNT5B	WNT5B	wingless-type MMTV integration site family, member 5B	6e-165	WNT5B	Protein Wnt-5b	GO:0005109	frizzled binding	0.685181	0.876216
TRIB2	TRIB2	tribbles homolog 2 (Drosophila)	0	TRIB2	Tribbles homolog 2	GO:0005524	ATP binding	0.991946	0.661609
TRIB2	TRIB2	tribbles homolog 2 (Drosophila)	0	TRIB2	Tribbles homolog 2	GO:0004672	protein kinase activity	0.661319	0.918751
TRIB2	TRIB2	tribbles homolog 2 (Drosophila)	0	TRIB2	Tribbles homolog 2	GO:0000166	nucleotide binding	0.994468	0.686752
TRIB2	TRIB2	tribbles homolog 2 (Drosophila)	0	TRIB2	Tribbles homolog 2	GO:0004860	protein kinase inhibitor activity	0.00673941	4.63879
TRIB2	TRIB2	tribbles homolog 2 (Drosophila)	0	TRIB2	Tribbles homolog 2	GO:0055106	ubiquitin-protein ligase regulator activity	0.117572	10.5146
TRIB2	TRIB2	tribbles homolog 2 (Drosophila)	0	TRIB2	Tribbles homolog 2	GO:0031625	ubiquitin protein ligase binding	0.252814	1.38872
TRIB2	TRIB2	tribbles homolog 2 (Drosophila)	0	TRIB2	Tribbles homolog 2	GO:0008134	transcription factor binding	0.0802743	1.58942
TRIB2	TRIB2	tribbles homolog 2 (Drosophila)	0	TRIB2	Tribbles homolog 2	GO:0016772	transferase activity, transferring phosphorus-containing groups	0.69327	0.897831
BAAT	BAAT	bile acid CoA: amino acid N-acyltransferase (glycine N-choloyltransferase)	4e-95	BAAT	Bile acid-CoA:amino acid N-acyltransferase	GO:0052689	carboxylic ester hydrolase activity	0.104971	2.78328
BAAT	BAAT	bile acid CoA: amino acid N-acyltransferase (glycine N-choloyltransferase)	4e-95	BAAT	Bile acid-CoA:amino acid N-acyltransferase	GO:0052815	medium-chain acyl-CoA hydrolase activity	0.117572	10.5146
BAAT	BAAT	bile acid CoA: amino acid N-acyltransferase (glycine N-choloyltransferase)	4e-95	BAAT	Bile acid-CoA:amino acid N-acyltransferase	GO:0052817	very long chain acyl-CoA hydrolase activity	0.0895454	15.7719
BAAT	BAAT	bile acid CoA: amino acid N-acyltransferase (glycine N-choloyltransferase)	4e-95	BAAT	Bile acid-CoA:amino acid N-acyltransferase	GO:0016746	transferase activity, transferring acyl groups	0.617035	0.938803
BAAT	BAAT	bile acid CoA: amino acid N-acyltransferase (glycine N-choloyltransferase)	4e-95	BAAT	Bile acid-CoA:amino acid N-acyltransferase	GO:0052816	long-chain acyl-CoA hydrolase activity	0.0895454	15.7719
BAAT	BAAT	bile acid CoA: amino acid N-acyltransferase (glycine N-choloyltransferase)	4e-95	BAAT	Bile acid-CoA:amino acid N-acyltransferase	GO:0016790	thiolester hydrolase activity	0.290991	3.15438
BAAT	BAAT	bile acid CoA: amino acid N-acyltransferase (glycine N-choloyltransferase)	4e-95	BAAT	Bile acid-CoA:amino acid N-acyltransferase	GO:0047963	glycine N-choloyltransferase activity	0.0895454	15.7719
BAAT	BAAT	bile acid CoA: amino acid N-acyltransferase (glycine N-choloyltransferase)	4e-95	BAAT	Bile acid-CoA:amino acid N-acyltransferase	GO:0016410	N-acyltransferase activity	0.0895454	15.7719
BAAT	BAAT	bile acid CoA: amino acid N-acyltransferase (glycine N-choloyltransferase)	4e-95	BAAT	Bile acid-CoA:amino acid N-acyltransferase	GO:0016290	palmitoyl-CoA hydrolase activity	0.333947	2.62865
BAAT	BAAT	bile acid CoA: amino acid N-acyltransferase (glycine N-choloyltransferase)	4e-95	BAAT	Bile acid-CoA:amino acid N-acyltransferase	GO:0005102	receptor binding	0.00071905	2.22548
BAAT	BAAT	bile acid CoA: amino acid N-acyltransferase (glycine N-choloyltransferase)	4e-95	BAAT	Bile acid-CoA:amino acid N-acyltransferase	GO:0016787	hydrolase activity	0.838735	0.866795
BAAT	BAAT	bile acid CoA: amino acid N-acyltransferase (glycine N-choloyltransferase)	4e-95	BAAT	Bile acid-CoA:amino acid N-acyltransferase	GO:0016740	transferase activity	0.82853	0.866239
PAX5	PAX5	paired box 5	0	PAX5	B cell specific activator protein variant B delta 3/4	GO:0003700	sequence-specific DNA binding transcription factor activity	0.0060301	1.54903
PAX5	PAX5	paired box 5	0	PAX5	B cell specific activator protein variant B delta 3/4	GO:0003677	DNA binding	0.377729	1.04937
NRBP2	NRBP2	nuclear receptor binding protein 2	0	NRBP2	Nuclear receptor-binding protein 2	GO:0004672	protein kinase activity	0.661319	0.918751
NRBP2	NRBP2	nuclear receptor binding protein 2	0	NRBP2	Nuclear receptor-binding protein 2	GO:0000166	nucleotide binding	0.994468	0.686752
NRBP2	NRBP2	nuclear receptor binding protein 2	0	NRBP2	Nuclear receptor-binding protein 2	GO:0005524	ATP binding	0.991946	0.661609
NRBP2	NRBP2	nuclear receptor binding protein 2	0	NRBP2	Nuclear receptor-binding protein 2	GO:0016772	transferase activity, transferring phosphorus-containing groups	0.69327	0.897831
PPP2R5B	PPP2R5B	protein phosphatase 2, regulatory subunit B', beta	0	PPP2R5B	Serine/threonine-protein phosphatase 2A 56 kDa regulatory subunit beta isoform	GO:0005515	protein binding	0.971117	0.844595
PPP2R5B	PPP2R5B	protein phosphatase 2, regulatory subunit B', beta	0	PPP2R5B	Serine/threonine-protein phosphatase 2A 56 kDa regulatory subunit beta isoform	GO:0008601	protein phosphatase type 2A regulator activity	0.569866	1.21322
NECAB3	NECAB3	N-terminal EF-hand calcium binding protein 3	2e-167	NECAB3	Amyloid beta (A4) protein-binding, family A, member 2 binding protein, isoform CRA_d	GO:0005515	protein binding	0.971117	0.844595
NECAB3	NECAB3	N-terminal EF-hand calcium binding protein 3	2e-167	NECAB3	Amyloid beta (A4) protein-binding, family A, member 2 binding protein, isoform CRA_d	GO:0005509	calcium ion binding	0.428878	1.05949
NECAB3	NECAB3	N-terminal EF-hand calcium binding protein 3	2e-167	NECAB3	Amyloid beta (A4) protein-binding, family A, member 2 binding protein, isoform CRA_d	GO:0046872	metal ion binding	0.980923	0.787874
KRT77	KRT77	keratin 77	0	KRT77	Keratin, type II cytoskeletal 1b	GO:0003674	molecular_function	0.679991	0.91564
KRT77	KRT77	keratin 77	0	KRT77	Keratin, type II cytoskeletal 1b	GO:0005198	structural molecule activity	0.0354136	1.82253
BPIFB6	BPIFB6	BPI fold containing family B, member 6	0	BPIFB6	BPI fold-containing family B member 6	GO:0008289	lipid binding	0.05251	1.67278
LOC443535	LOC443535	low density protein receptor	0	LDLR	Low density lipoprotein	GO:0005515	protein binding	0.971117	0.844595
LOC443535	LOC443535	low density protein receptor	0	LDLR	Low density lipoprotein	GO:0005041	low-density lipoprotein receptor activity	0.412195	1.97149
LOC443535	LOC443535	low density protein receptor	0	LDLR	Low density lipoprotein	GO:0001948	glycoprotein binding	0.643329	0.985743
LOC443535	LOC443535	low density protein receptor	0	LDLR	Low density lipoprotein	GO:0030229	very-low-density lipoprotein particle receptor activity	0.144734	7.88595
LOC443535	LOC443535	low density protein receptor	0	LDLR	Low density lipoprotein	GO:0005509	calcium ion binding	0.428878	1.05949
LOC443535	LOC443535	low density protein receptor	0	LDLR	Low density lipoprotein	GO:0030169	low-density lipoprotein particle binding	0.412195	1.97149
FST	FST	Follistatin	0	FST	Follistatin	GO:0005515	protein binding	0.971117	0.844595
FST	FST	Follistatin	0	FST	Follistatin	GO:0043395	heparan sulfate proteoglycan binding	0.430274	1.85552
FST	FST	Follistatin	0	FST	Follistatin	GO:0048185	activin binding	0.312805	2.86762
FST	FST	Follistatin	0	FST	Follistatin	GO:0004871	signal transducer activity	0.406721	1.04637
LOC101115371	LOC101115371	uncharacterized LOC101115371	1e-80	GSX2	GS homeobox 2	GO:0003700	sequence-specific DNA binding transcription factor activity	0.0060301	1.54903
LOC101115371	LOC101115371	uncharacterized LOC101115371	1e-80	GSX2	GS homeobox 2	GO:0003677	DNA binding	0.377729	1.04937
LOC101115371	LOC101115371	uncharacterized LOC101115371	1e-80	GSX2	GS homeobox 2	GO:0043565	sequence-specific DNA binding	0.00150104	1.87329
KRT222	KRT222	keratin 222	6e-96	KRT222	Keratin-like protein KRT222	GO:0005198	structural molecule activity	0.0354136	1.82253
VGF	VGF	VGF nerve growth factor inducible	1e-94	VGF	Neurosecretory protein VGF	GO:0003674	molecular_function	0.679991	0.91564
VGF	VGF	VGF nerve growth factor inducible	1e-94	VGF	Neurosecretory protein VGF	GO:0005184	neuropeptide hormone activity	0.000476959	9.27758
VGF	VGF	VGF nerve growth factor inducible	1e-94	VGF	Neurosecretory protein VGF	GO:0008083	growth factor activity	0.0142014	2.25313
PLA2G4B	PLA2G4B	phospholipase A2, group IVB (cytosolic)	0	PLA2G4B	Cytosolic phospholipase A2 beta	GO:0046872	metal ion binding	0.980923	0.787874
PLA2G4B	PLA2G4B	phospholipase A2, group IVB (cytosolic)	0	PLA2G4B	Cytosolic phospholipase A2 beta	GO:0005544	calcium-dependent phospholipid binding	0.293161	1.91174
PLA2G4B	PLA2G4B	phospholipase A2, group IVB (cytosolic)	0	PLA2G4B	Cytosolic phospholipase A2 beta	GO:0004622	lysophospholipase activity	0.0764183	4.85289
PLA2G4B	PLA2G4B	phospholipase A2, group IVB (cytosolic)	0	PLA2G4B	Cytosolic phospholipase A2 beta	GO:0047498	calcium-dependent phospholipase A2 activity	0.0855995	4.50626
PLA2G4B	PLA2G4B	phospholipase A2, group IVB (cytosolic)	0	PLA2G4B	Cytosolic phospholipase A2 beta	GO:0004623	phospholipase A2 activity	0.24722	2.17543
PLA2G4B	PLA2G4B	phospholipase A2, group IVB (cytosolic)	0	PLA2G4B	Cytosolic phospholipase A2 beta	GO:0005509	calcium ion binding	0.428878	1.05949
PLA2G4B	PLA2G4B	phospholipase A2, group IVB (cytosolic)	0	PLA2G4B	Cytosolic phospholipase A2 beta	GO:0004620	phospholipase activity	0.0764183	4.85289
PLA2G4B	PLA2G4B	phospholipase A2, group IVB (cytosolic)	0	PLA2G4B	Cytosolic phospholipase A2 beta	GO:0016787	hydrolase activity	0.838735	0.866795
LOC101104907	LOC101104907	olfactory receptor 2T5-like	3e-84	OR2T29	Olfactory receptor 2T29	GO:0004984	olfactory receptor activity	0.354467	1.0931
LOC101104907	LOC101104907	olfactory receptor 2T5-like	3e-84	OR2T29	Olfactory receptor 2T29	GO:0004930	G-protein coupled receptor activity	0.292259	1.10588
LOC101104907	LOC101104907	olfactory receptor 2T5-like	3e-84	OR2T29	Olfactory receptor 2T29	GO:0004871	signal transducer activity	0.406721	1.04637
LOC101122025	LOC101122025	olfactory receptor 10H4-like	1e-137	OR10H4	Olfactory receptor 10H4	GO:0003674	molecular_function	0.679991	0.91564
LOC101122025	LOC101122025	olfactory receptor 10H4-like	1e-137	OR10H4	Olfactory receptor 10H4	GO:0004984	olfactory receptor activity	0.354467	1.0931
LOC101122025	LOC101122025	olfactory receptor 10H4-like	1e-137	OR10H4	Olfactory receptor 10H4	GO:0004930	G-protein coupled receptor activity	0.292259	1.10588
LOC101122025	LOC101122025	olfactory receptor 10H4-like	1e-137	OR10H4	Olfactory receptor 10H4	GO:0004871	signal transducer activity	0.406721	1.04637
FOXA3	FOXA3	forkhead box A3	2e-37	FOXA3	Hepatocyte nuclear factor 3-gamma	GO:0003700	sequence-specific DNA binding transcription factor activity	0.0060301	1.54903
FOXA3	FOXA3	forkhead box A3	2e-37	FOXA3	Hepatocyte nuclear factor 3-gamma	GO:0044212	transcription regulatory region DNA binding	0.0644683	1.79226
FOXA3	FOXA3	forkhead box A3	2e-37	FOXA3	Hepatocyte nuclear factor 3-gamma	GO:0003705	RNA polymerase II distal enhancer sequence-specific DNA binding transcription factor activity	0.00420964	3.36467
FOXA3	FOXA3	forkhead box A3	2e-37	FOXA3	Hepatocyte nuclear factor 3-gamma	GO:0003690	double-stranded DNA binding	0.0525107	2.16477
FOXA3	FOXA3	forkhead box A3	2e-37	FOXA3	Hepatocyte nuclear factor 3-gamma	GO:0008301	DNA binding, bending	0.0640501	2.80389
FOXA3	FOXA3	forkhead box A3	2e-37	FOXA3	Hepatocyte nuclear factor 3-gamma	GO:0019904	protein domain specific binding	0.805837	0.716904
FOXA3	FOXA3	forkhead box A3	2e-37	FOXA3	Hepatocyte nuclear factor 3-gamma	GO:0003677	DNA binding	0.377729	1.04937
FOXA3	FOXA3	forkhead box A3	2e-37	FOXA3	Hepatocyte nuclear factor 3-gamma	GO:0043565	sequence-specific DNA binding	0.00150104	1.87329
FOXA3	FOXA3	forkhead box A3	2e-37	FOXA3	Hepatocyte nuclear factor 3-gamma	GO:0008134	transcription factor binding	0.0802743	1.58942
APOBEC2	APOBEC2	apolipoprotein B mRNA editing enzyme, catalytic polypeptide-like 2	2e-110	APOBEC2	Probable C->U-editing enzyme APOBEC-2	GO:0016814	hydrolase activity, acting on carbon-nitrogen (but not peptide) bonds, in cyclic amidines	0.19657	5.2573
APOBEC2	APOBEC2	apolipoprotein B mRNA editing enzyme, catalytic polypeptide-like 2	2e-110	APOBEC2	Probable C->U-editing enzyme APOBEC-2	GO:0016787	hydrolase activity	0.838735	0.866795
APOBEC2	APOBEC2	apolipoprotein B mRNA editing enzyme, catalytic polypeptide-like 2	2e-110	APOBEC2	Probable C->U-editing enzyme APOBEC-2	GO:0003723	RNA binding	0.99298	0.563953
APOBEC2	APOBEC2	apolipoprotein B mRNA editing enzyme, catalytic polypeptide-like 2	2e-110	APOBEC2	Probable C->U-editing enzyme APOBEC-2	GO:0004126	cytidine deaminase activity	0.171058	6.30876
APOBEC2	APOBEC2	apolipoprotein B mRNA editing enzyme, catalytic polypeptide-like 2	2e-110	APOBEC2	Probable C->U-editing enzyme APOBEC-2	GO:0008270	zinc ion binding	0.996725	0.578532
APOBEC2	APOBEC2	apolipoprotein B mRNA editing enzyme, catalytic polypeptide-like 2	2e-110	APOBEC2	Probable C->U-editing enzyme APOBEC-2	GO:0003824	catalytic activity	0.612951	0.955872
APOBEC2	APOBEC2	apolipoprotein B mRNA editing enzyme, catalytic polypeptide-like 2	2e-110	APOBEC2	Probable C->U-editing enzyme APOBEC-2	GO:0046872	metal ion binding	0.980923	0.787874
ERF	ERF	Ets2 repressor factor	0	ERF	Ets2 repressor factor, isoform CRA_b	GO:0003700	sequence-specific DNA binding transcription factor activity	0.0060301	1.54903
ERF	ERF	Ets2 repressor factor	0	ERF	Ets2 repressor factor, isoform CRA_b	GO:0003714	transcription corepressor activity	0.0780255	1.7237
ERF	ERF	Ets2 repressor factor	0	ERF	Ets2 repressor factor, isoform CRA_b	GO:0003677	DNA binding	0.377729	1.04937
ERF	ERF	Ets2 repressor factor	0	ERF	Ets2 repressor factor, isoform CRA_b	GO:0043565	sequence-specific DNA binding	0.00150104	1.87329
COLEC11	COLEC11	collectin sub-family member 11	1e-126	COLEC11	Collectin-11	GO:0030246	carbohydrate binding	0.0160326	2.21007
COLEC11	COLEC11	collectin sub-family member 11	1e-126	COLEC11	Collectin-11	GO:0005537	mannose binding	0.0950904	4.20584
CDH20	CDH20	cadherin 20, type 2	0	CDH20	cDNA FLJ78159, highly similar to Homo sapiens cadherin 20, type 2 (CDH20), mRNA	GO:0005509	calcium ion binding	0.428878	1.05949
CDH20	CDH20	cadherin 20, type 2	0	CDH20	cDNA FLJ78159, highly similar to Homo sapiens cadherin 20, type 2 (CDH20), mRNA	GO:0046872	metal ion binding	0.980923	0.787874
LOC101121993	LOC101121993	ceruloplasmin-like	0	CP	CP protein	GO:0005507	copper ion binding	0.851027	0.52573
LOC101121993	LOC101121993	ceruloplasmin-like	0	CP	CP protein	GO:0051087	chaperone binding	0.814717	0.595166
LOC101121993	LOC101121993	ceruloplasmin-like	0	CP	CP protein	GO:0046872	metal ion binding	0.980923	0.787874
LOC101121993	LOC101121993	ceruloplasmin-like	0	CP	CP protein	GO:0004322	ferroxidase activity	0.245259	3.94297
LOC101121993	LOC101121993	ceruloplasmin-like	0	CP	CP protein	GO:0016491	oxidoreductase activity	0.560362	0.984125
HOXD3	HOXD3	Homeobox protein Hox-D3	0	HOXD3	Homeobox protein Hox-D3	GO:0005515	protein binding	0.971117	0.844595
HOXD3	HOXD3	Homeobox protein Hox-D3	0	HOXD3	Homeobox protein Hox-D3	GO:0003700	sequence-specific DNA binding transcription factor activity	0.0060301	1.54903
HOXD3	HOXD3	Homeobox protein Hox-D3	0	HOXD3	Homeobox protein Hox-D3	GO:0003677	DNA binding	0.377729	1.04937
HOXD3	HOXD3	Homeobox protein Hox-D3	0	HOXD3	Homeobox protein Hox-D3	GO:0043565	sequence-specific DNA binding	0.00150104	1.87329
CFLAR	CFLAR	CASP8 and FADD-like apoptosis regulator	0	CFLAR	cDNA FLJ56698, highly similar to CASP8 and FADD-like apoptosis regulator	GO:0005515	protein binding	0.971117	0.844595
CFLAR	CFLAR	CASP8 and FADD-like apoptosis regulator	0	CFLAR	cDNA FLJ56698, highly similar to CASP8 and FADD-like apoptosis regulator	GO:0002020	protease binding	0.340552	1.47862
CFLAR	CFLAR	CASP8 and FADD-like apoptosis regulator	0	CFLAR	cDNA FLJ56698, highly similar to CASP8 and FADD-like apoptosis regulator	GO:0004197	cysteine-type endopeptidase activity	0.478122	1.26175
CFLAR	CFLAR	CASP8 and FADD-like apoptosis regulator	0	CFLAR	cDNA FLJ56698, highly similar to CASP8 and FADD-like apoptosis regulator	GO:0008234	cysteine-type peptidase activity	0.778827	0.727934
CFLAR	CFLAR	CASP8 and FADD-like apoptosis regulator	0	CFLAR	cDNA FLJ56698, highly similar to CASP8 and FADD-like apoptosis regulator	GO:0008047	enzyme activator activity	0.754705	0.716904
DNASE1L3	DNASE1L3	deoxyribonuclease I-like 3	3e-152	DNASE1L3	Deoxyribonuclease gamma	GO:0004518	nuclease activity	0.751847	0.763156
DNASE1L3	DNASE1L3	deoxyribonuclease I-like 3	3e-152	DNASE1L3	Deoxyribonuclease gamma	GO:0004536	deoxyribonuclease activity	0.245259	3.94297
DNASE1L3	DNASE1L3	deoxyribonuclease I-like 3	3e-152	DNASE1L3	Deoxyribonuclease gamma	GO:0004519	endonuclease activity	0.745707	0.751043
DNASE1L3	DNASE1L3	deoxyribonuclease I-like 3	3e-152	DNASE1L3	Deoxyribonuclease gamma	GO:0016787	hydrolase activity	0.838735	0.866795
DNASE1L3	DNASE1L3	deoxyribonuclease I-like 3	3e-152	DNASE1L3	Deoxyribonuclease gamma	GO:0005509	calcium ion binding	0.428878	1.05949
DNASE1L3	DNASE1L3	deoxyribonuclease I-like 3	3e-152	DNASE1L3	Deoxyribonuclease gamma	GO:0004520	endodeoxyribonuclease activity	0.290991	3.15438
DNASE1L3	DNASE1L3	deoxyribonuclease I-like 3	3e-152	DNASE1L3	Deoxyribonuclease gamma	GO:0016888	endodeoxyribonuclease activity, producing 5'-phosphomonoesters	0.245259	3.94297
DNASE1L3	DNASE1L3	deoxyribonuclease I-like 3	3e-152	DNASE1L3	Deoxyribonuclease gamma	GO:0003677	DNA binding	0.377729	1.04937
LOC101119338	LOC101119338	zinc finger protein 652-A-like	0	ZBTB47	Zinc finger and BTB domain-containing protein 47	GO:0003676	nucleic acid binding	0.993365	0.606056
LOC101119338	LOC101119338	zinc finger protein 652-A-like	0	ZBTB47	Zinc finger and BTB domain-containing protein 47	GO:0003677	DNA binding	0.377729	1.04937
LOC101119338	LOC101119338	zinc finger protein 652-A-like	0	ZBTB47	Zinc finger and BTB domain-containing protein 47	GO:0046872	metal ion binding	0.980923	0.787874
POU3F2	POU3F2	POU class 3 homeobox 2	2e-106	POU3F2	cDNA FLJ38269 fis, clone FCBBF3002556, highly similar to POU domain, class 3, transcription factor 2	GO:0005515	protein binding	0.971117	0.844595
POU3F2	POU3F2	POU class 3 homeobox 2	2e-106	POU3F2	cDNA FLJ38269 fis, clone FCBBF3002556, highly similar to POU domain, class 3, transcription factor 2	GO:0001105	RNA polymerase II transcription coactivator activity	0.497186	1.50209
POU3F2	POU3F2	POU class 3 homeobox 2	2e-106	POU3F2	cDNA FLJ38269 fis, clone FCBBF3002556, highly similar to POU domain, class 3, transcription factor 2	GO:0003700	sequence-specific DNA binding transcription factor activity	0.0060301	1.54903
POU3F2	POU3F2	POU class 3 homeobox 2	2e-106	POU3F2	cDNA FLJ38269 fis, clone FCBBF3002556, highly similar to POU domain, class 3, transcription factor 2	GO:0003677	DNA binding	0.377729	1.04937
POU3F2	POU3F2	POU class 3 homeobox 2	2e-106	POU3F2	cDNA FLJ38269 fis, clone FCBBF3002556, highly similar to POU domain, class 3, transcription factor 2	GO:0042802	identical protein binding	0.838253	0.77726
POU3F2	POU3F2	POU class 3 homeobox 2	2e-106	POU3F2	cDNA FLJ38269 fis, clone FCBBF3002556, highly similar to POU domain, class 3, transcription factor 2	GO:0043565	sequence-specific DNA binding	0.00150104	1.87329
NPM2	NPM2	nucleophosmin/nucleoplasmin 2	6e-49	NPM2	Nucleoplasmin-2	GO:0003676	nucleic acid binding	0.993365	0.606056
NPM2	NPM2	nucleophosmin/nucleoplasmin 2	6e-49	NPM2	Nucleoplasmin-2	GO:0042393	histone binding	0.219921	1.70507
NPM2	NPM2	nucleophosmin/nucleoplasmin 2	6e-49	NPM2	Nucleoplasmin-2	GO:0019899	enzyme binding	0.350305	1.18142
LOC101104190	LOC101104190	pregnancy-associated glycoprotein 1-like	5e-100	PGA3	cDNA FLJ60006, highly similar to Pepsin A (EC 3.4.23.1)	GO:0016787	hydrolase activity	0.838735	0.866795
LOC101104190	LOC101104190	pregnancy-associated glycoprotein 1-like	5e-100	PGA3	cDNA FLJ60006, highly similar to Pepsin A (EC 3.4.23.1)	GO:0008233	peptidase activity	0.317935	1.14082
LOC101104190	LOC101104190	pregnancy-associated glycoprotein 1-like	5e-100	PGA3	cDNA FLJ60006, highly similar to Pepsin A (EC 3.4.23.1)	GO:0004190	aspartic-type endopeptidase activity	0.10373	2.33658
DUSP16	DUSP16	dual specificity phosphatase 16	0	DUSP16	Dual-specificity protein phosphatase 16	GO:0016791	phosphatase activity	0.208601	1.53872
DUSP16	DUSP16	dual specificity phosphatase 16	0	DUSP16	Dual-specificity protein phosphatase 16	GO:0016787	hydrolase activity	0.838735	0.866795
DUSP16	DUSP16	dual specificity phosphatase 16	0	DUSP16	Dual-specificity protein phosphatase 16	GO:0004721	phosphoprotein phosphatase activity	0.216562	1.46229
DUSP16	DUSP16	dual specificity phosphatase 16	0	DUSP16	Dual-specificity protein phosphatase 16	GO:0008138	protein tyrosine/serine/threonine phosphatase activity	0.0565456	2.93431
DUSP16	DUSP16	dual specificity phosphatase 16	0	DUSP16	Dual-specificity protein phosphatase 16	GO:0017017	MAP kinase tyrosine/serine/threonine phosphatase activity	0.0101016	7.88595
DUSP16	DUSP16	dual specificity phosphatase 16	0	DUSP16	Dual-specificity protein phosphatase 16	GO:0004725	protein tyrosine phosphatase activity	0.246202	1.51653
AMH	AMH	Anti-Mullerian hormone	1e-57	AMH	Muellerian-inhibiting factor	GO:0005102	receptor binding	0.00071905	2.22548
AMH	AMH	Anti-Mullerian hormone	1e-57	AMH	Muellerian-inhibiting factor	GO:0005160	transforming growth factor beta receptor binding	0.333947	2.62865
AMH	AMH	Anti-Mullerian hormone	1e-57	AMH	Muellerian-inhibiting factor	GO:0005179	hormone activity	0.00050978	3.61439
AMH	AMH	Anti-Mullerian hormone	1e-57	AMH	Muellerian-inhibiting factor	GO:0008083	growth factor activity	0.0142014	2.25313
LOC101115276	LOC101115276	olfactory receptor 7A17-like	7e-139	OR7A17	Olfactory receptor 7A17	GO:0004984	olfactory receptor activity	0.354467	1.0931
LOC101115276	LOC101115276	olfactory receptor 7A17-like	7e-139	OR7A17	Olfactory receptor 7A17	GO:0004930	G-protein coupled receptor activity	0.292259	1.10588
LOC101115276	LOC101115276	olfactory receptor 7A17-like	7e-139	OR7A17	Olfactory receptor 7A17	GO:0004871	signal transducer activity	0.406721	1.04637
LOC101103623	LOC101103623	interferon beta-2-like	3e-59	IFNB1	Interferon beta	GO:0005132	type I interferon receptor binding	0.171058	6.30876
LOC101103623	LOC101103623	interferon beta-2-like	3e-59	IFNB1	Interferon beta	GO:0003714	transcription corepressor activity	0.0780255	1.7237
LOC101103623	LOC101103623	interferon beta-2-like	3e-59	IFNB1	Interferon beta	GO:0005125	cytokine activity	0.0065475	2.24169
LOC101103623	LOC101103623	interferon beta-2-like	3e-59	IFNB1	Interferon beta	GO:0005126	cytokine receptor binding	0.0116212	5.04701
SOCS3	SOCS3	Suppressor of cytokine signaling 3	5e-120	SOCS3	Suppressor of cytokine signaling 3	GO:0005515	protein binding	0.971117	0.844595
SOCS3	SOCS3	Suppressor of cytokine signaling 3	5e-120	SOCS3	Suppressor of cytokine signaling 3	GO:0004860	protein kinase inhibitor activity	0.00673941	4.63879
MPPED1	MPPED1	metallophosphoesterase domain containing 1	0	MPPED1	cDNA FLJ50086, highly similar to Metallophosphoesterase domain-containing protein 1	GO:0003674	molecular_function	0.679991	0.91564
MPPED1	MPPED1	metallophosphoesterase domain containing 1	0	MPPED1	cDNA FLJ50086, highly similar to Metallophosphoesterase domain-containing protein 1	GO:0016787	hydrolase activity	0.838735	0.866795
COL9A3	COL9A3	collagen, type IX, alpha 3	8e-135	COL9A3	Collagen alpha-3(IX) chain	GO:0030020	extracellular matrix structural constituent conferring tensile strength	0.19657	5.2573
HTR4	HTR4	5-hydroxytryptamine (serotonin) receptor 4, G protein-coupled	0	HTR4	5-hydroxytryptamine receptor 4	GO:0004930	G-protein coupled receptor activity	0.292259	1.10588
HTR4	HTR4	5-hydroxytryptamine (serotonin) receptor 4, G protein-coupled	0	HTR4	5-hydroxytryptamine receptor 4	GO:0004993	serotonin receptor activity	0.0950904	4.20584
HTR4	HTR4	5-hydroxytryptamine (serotonin) receptor 4, G protein-coupled	0	HTR4	5-hydroxytryptamine receptor 4	GO:0004871	signal transducer activity	0.406721	1.04637
TMEM106A	TMEM106A	transmembrane protein 106A	1e-119	TMEM106A	cDNA FLJ50420, highly similar to Transmembrane protein 106A	GO:0003674	molecular_function	0.679991	0.91564
IL21	IL21	Interleukin	2e-71	IL21	Interleukin-21	GO:0005134	interleukin-2 receptor binding	0.144734	7.88595
IL21	IL21	Interleukin	2e-71	IL21	Interleukin-21	GO:0005125	cytokine activity	0.0065475	2.24169
IL21	IL21	Interleukin	2e-71	IL21	Interleukin-21	GO:0005126	cytokine receptor binding	0.0116212	5.04701
INHBB	INHBB	Inhibin beta B subunit	9e-135	INHBB	Inhibin beta B chain	GO:0005515	protein binding	0.971117	0.844595
INHBB	INHBB	Inhibin beta B subunit	9e-135	INHBB	Inhibin beta B chain	GO:0042803	protein homodimerization activity	0.850787	0.784671
INHBB	INHBB	Inhibin beta B subunit	9e-135	INHBB	Inhibin beta B chain	GO:0005125	cytokine activity	0.0065475	2.24169
INHBB	INHBB	Inhibin beta B subunit	9e-135	INHBB	Inhibin beta B chain	GO:0005179	hormone activity	0.00050978	3.61439
INHBB	INHBB	Inhibin beta B subunit	9e-135	INHBB	Inhibin beta B chain	GO:0046789	host cell surface receptor binding	0.0606272	31.5438
INHBB	INHBB	Inhibin beta B subunit	9e-135	INHBB	Inhibin beta B chain	GO:0008083	growth factor activity	0.0142014	2.25313
LIN28A	LIN28A	RNA-binding protein LIN-28	3e-106	LIN28A	Protein lin-28 homolog A	GO:0005515	protein binding	0.971117	0.844595
LIN28A	LIN28A	RNA-binding protein LIN-28	3e-106	LIN28A	Protein lin-28 homolog A	GO:0003723	RNA binding	0.99298	0.563953
LIN28A	LIN28A	RNA-binding protein LIN-28	3e-106	LIN28A	Protein lin-28 homolog A	GO:0003729	mRNA binding	0.69591	0.8301
LIN28A	LIN28A	RNA-binding protein LIN-28	3e-106	LIN28A	Protein lin-28 homolog A	GO:0046872	metal ion binding	0.980923	0.787874
LIN28A	LIN28A	RNA-binding protein LIN-28	3e-106	LIN28A	Protein lin-28 homolog A	GO:0003676	nucleic acid binding	0.993365	0.606056
LIN28A	LIN28A	RNA-binding protein LIN-28	3e-106	LIN28A	Protein lin-28 homolog A	GO:0003677	DNA binding	0.377729	1.04937
LIN28A	LIN28A	RNA-binding protein LIN-28	3e-106	LIN28A	Protein lin-28 homolog A	GO:0035198	miRNA binding	0.374296	2.25313
LIN28A	LIN28A	RNA-binding protein LIN-28	3e-106	LIN28A	Protein lin-28 homolog A	GO:0031369	translation initiation factor binding	0.354437	2.42645
LIN28A	LIN28A	RNA-binding protein LIN-28	3e-106	LIN28A	Protein lin-28 homolog A	GO:0008270	zinc ion binding	0.996725	0.578532
MYCN	MYCN	v-myc myelocytomatosis viral related oncogene, neuroblastoma derived (avian)	3e-98	MYCN	cDNA FLJ51262, highly similar to N-myc proto-oncogene protein	GO:0005515	protein binding	0.971117	0.844595
MYCN	MYCN	v-myc myelocytomatosis viral related oncogene, neuroblastoma derived (avian)	3e-98	MYCN	cDNA FLJ51262, highly similar to N-myc proto-oncogene protein	GO:0003700	sequence-specific DNA binding transcription factor activity	0.0060301	1.54903
MYCN	MYCN	v-myc myelocytomatosis viral related oncogene, neuroblastoma derived (avian)	3e-98	MYCN	cDNA FLJ51262, highly similar to N-myc proto-oncogene protein	GO:0046983	protein dimerization activity	0.42004	1.16112
MYCN	MYCN	v-myc myelocytomatosis viral related oncogene, neuroblastoma derived (avian)	3e-98	MYCN	cDNA FLJ51262, highly similar to N-myc proto-oncogene protein	GO:0003677	DNA binding	0.377729	1.04937
LMOD3	LMOD3	leiomodin 3 (fetal)	0	LMOD3	Leiomodin-3	GO:0005523	tropomyosin binding	0.0950904	4.20584
DAO	DAO	D-amino-acid oxidase	3e-169	DAO	D-amino-acid oxidase	GO:0005515	protein binding	0.971117	0.844595
DAO	DAO	D-amino-acid oxidase	3e-169	DAO	D-amino-acid oxidase	GO:0048037	cofactor binding	0.179106	2.74294
DAO	DAO	D-amino-acid oxidase	3e-169	DAO	D-amino-acid oxidase	GO:0005102	receptor binding	0.00071905	2.22548
DAO	DAO	D-amino-acid oxidase	3e-169	DAO	D-amino-acid oxidase	GO:0071949	FAD binding	0.245259	3.94297
DAO	DAO	D-amino-acid oxidase	3e-169	DAO	D-amino-acid oxidase	GO:0016641	oxidoreductase activity, acting on the CH-NH2 group of donors, oxygen as acceptor	0.221295	4.50626
DAO	DAO	D-amino-acid oxidase	3e-169	DAO	D-amino-acid oxidase	GO:0016491	oxidoreductase activity	0.560362	0.984125
DAO	DAO	D-amino-acid oxidase	3e-169	DAO	D-amino-acid oxidase	GO:0046983	protein dimerization activity	0.42004	1.16112
DAO	DAO	D-amino-acid oxidase	3e-169	DAO	D-amino-acid oxidase	GO:0003884	D-amino-acid oxidase activity	0.0895454	15.7719
LOC101121553	LOC101121553	cathepsin G-like	3e-76	CTSG	Cathepsin G	GO:0004252	serine-type endopeptidase activity	0.229939	1.43381
LOC101121553	LOC101121553	cathepsin G-like	3e-76	CTSG	Cathepsin G	GO:0003824	catalytic activity	0.612951	0.955872
LOC101121553	LOC101121553	cathepsin G-like	3e-76	CTSG	Cathepsin G	GO:0016787	hydrolase activity	0.838735	0.866795
LOC101121553	LOC101121553	cathepsin G-like	3e-76	CTSG	Cathepsin G	GO:0008236	serine-type peptidase activity	0.0652235	1.85552
LOC101121553	LOC101121553	cathepsin G-like	3e-76	CTSG	Cathepsin G	GO:0008233	peptidase activity	0.317935	1.14082
LOC101121553	LOC101121553	cathepsin G-like	3e-76	CTSG	Cathepsin G	GO:0008201	heparin binding	0.0316755	2.15071
TCEAL7	TCEAL7	transcription elongation factor A (SII)-like 7	3e-41	TCEAL7	Transcription elongation factor A protein-like 7	GO:0003674	molecular_function	0.679991	0.91564
LOC101119481	LOC101119481	thymosin beta-4-like	3e-14	TMSB4X	Thymosin, beta 4, X-linked, isoform CRA_a	GO:0005515	protein binding	0.971117	0.844595
LOC101119481	LOC101119481	thymosin beta-4-like	3e-14	TMSB4X	Thymosin, beta 4, X-linked, isoform CRA_a	GO:0003779	actin binding	0.695245	0.881111
FOXS1	FOXS1	forkhead box S1	3e-146	FOXS1	Forkhead box protein S1	GO:0003700	sequence-specific DNA binding transcription factor activity	0.0060301	1.54903
FOXS1	FOXS1	forkhead box S1	3e-146	FOXS1	Forkhead box protein S1	GO:0003705	RNA polymerase II distal enhancer sequence-specific DNA binding transcription factor activity	0.00420964	3.36467
FOXS1	FOXS1	forkhead box S1	3e-146	FOXS1	Forkhead box protein S1	GO:0003690	double-stranded DNA binding	0.0525107	2.16477
FOXS1	FOXS1	forkhead box S1	3e-146	FOXS1	Forkhead box protein S1	GO:0008301	DNA binding, bending	0.0640501	2.80389
FOXS1	FOXS1	forkhead box S1	3e-146	FOXS1	Forkhead box protein S1	GO:0003677	DNA binding	0.377729	1.04937
FOXS1	FOXS1	forkhead box S1	3e-146	FOXS1	Forkhead box protein S1	GO:0031490	chromatin DNA binding	0.5959	1.12656
FOXS1	FOXS1	forkhead box S1	3e-146	FOXS1	Forkhead box protein S1	GO:0043565	sequence-specific DNA binding	0.00150104	1.87329
FOXS1	FOXS1	forkhead box S1	3e-146	FOXS1	Forkhead box protein S1	GO:0008134	transcription factor binding	0.0802743	1.58942
EGR1	EGR1	Early growth response factor 1	0	EGR1	Early growth response protein 1	GO:0005515	protein binding	0.971117	0.844595
EGR1	EGR1	Early growth response factor 1	0	EGR1	Early growth response protein 1	GO:0003700	sequence-specific DNA binding transcription factor activity	0.0060301	1.54903
EGR1	EGR1	Early growth response factor 1	0	EGR1	Early growth response protein 1	GO:0044212	transcription regulatory region DNA binding	0.0644683	1.79226
EGR1	EGR1	Early growth response factor 1	0	EGR1	Early growth response protein 1	GO:0000982	RNA polymerase II core promoter proximal region sequence-specific DNA binding transcription factor activity	0.268483	3.50487
EGR1	EGR1	Early growth response factor 1	0	EGR1	Early growth response protein 1	GO:0003690	double-stranded DNA binding	0.0525107	2.16477
EGR1	EGR1	Early growth response factor 1	0	EGR1	Early growth response protein 1	GO:0035035	histone acetyltransferase binding	0.374296	2.25313
EGR1	EGR1	Early growth response factor 1	0	EGR1	Early growth response protein 1	GO:0000976	transcription regulatory region sequence-specific DNA binding	0.176025	2.15071
EGR1	EGR1	Early growth response factor 1	0	EGR1	Early growth response protein 1	GO:0000977	RNA polymerase II regulatory region sequence-specific DNA binding	0.212903	2.42645
EGR1	EGR1	Early growth response factor 1	0	EGR1	Early growth response protein 1	GO:0000979	RNA polymerase II core promoter sequence-specific DNA binding	0.512645	1.43381
EGR1	EGR1	Early growth response factor 1	0	EGR1	Early growth response protein 1	GO:0008134	transcription factor binding	0.0802743	1.58942
EGR1	EGR1	Early growth response factor 1	0	EGR1	Early growth response protein 1	GO:0046872	metal ion binding	0.980923	0.787874
EGR1	EGR1	Early growth response factor 1	0	EGR1	Early growth response protein 1	GO:0003676	nucleic acid binding	0.993365	0.606056
EGR1	EGR1	Early growth response factor 1	0	EGR1	Early growth response protein 1	GO:0003677	DNA binding	0.377729	1.04937
EGR1	EGR1	Early growth response factor 1	0	EGR1	Early growth response protein 1	GO:0043565	sequence-specific DNA binding	0.00150104	1.87329
EGR1	EGR1	Early growth response factor 1	0	EGR1	Early growth response protein 1	GO:0001077	RNA polymerase II core promoter proximal region sequence-specific DNA binding transcription factor activity involved in positive regulation of transcription	0.00264427	3.65725
SH3RF3	SH3RF3	SH3 domain containing ring finger 3	1e-178	SH3RF3	SH3 domain-containing RING finger protein 3	GO:0005515	protein binding	0.971117	0.844595
SH3RF3	SH3RF3	SH3 domain containing ring finger 3	1e-178	SH3RF3	SH3 domain-containing RING finger protein 3	GO:0008270	zinc ion binding	0.996725	0.578532
SH3RF3	SH3RF3	SH3 domain containing ring finger 3	1e-178	SH3RF3	SH3 domain-containing RING finger protein 3	GO:0046872	metal ion binding	0.980923	0.787874
LOC101112292	LOC101112292	killer cell immunoglobulin-like receptor 3DL1-like	5e-88	KIR3DL1	Killer cell immunoglobulin-like receptor 3DL1	GO:0030109	HLA-B specific inhibitory MHC class I receptor activity	0.268483	3.50487
LOC101118450	LOC101118450	cytochrome c, somatic-like	9e-42	CYCS	Cytochrome c	GO:0005515	protein binding	0.971117	0.844595
LOC101118450	LOC101118450	cytochrome c, somatic-like	9e-42	CYCS	Cytochrome c	GO:0005506	iron ion binding	0.0591527	1.82334
LOC101118450	LOC101118450	cytochrome c, somatic-like	9e-42	CYCS	Cytochrome c	GO:0009055	electron carrier activity	0.24048	1.53125
LOC101118450	LOC101118450	cytochrome c, somatic-like	9e-42	CYCS	Cytochrome c	GO:0046872	metal ion binding	0.980923	0.787874
LOC101118450	LOC101118450	cytochrome c, somatic-like	9e-42	CYCS	Cytochrome c	GO:0045155	electron transporter, transferring electrons from CoQH2-cytochrome c reductase complex and cytochrome c oxidase complex activity	0.0362403	7.88595
LOC101118450	LOC101118450	cytochrome c, somatic-like	9e-42	CYCS	Cytochrome c	GO:0004722	protein serine/threonine phosphatase activity	0.517321	1.16829
LOC101118450	LOC101118450	cytochrome c, somatic-like	9e-42	CYCS	Cytochrome c	GO:0020037	heme binding	0.0238481	2.16053
LOC100125617	LOC100125617	musclin	3e-58	OSTN	Osteocrin	GO:0005179	hormone activity	0.00050978	3.61439
LOC100125617	LOC100125617	musclin	3e-58	OSTN	Osteocrin	GO:0005102	receptor binding	0.00071905	2.22548
SPATA3	SPATA3	spermatogenesis associated 3	2e-48	SPATA3	Spermatogenesis-associated protein 3	GO:0003674	molecular_function	0.679991	0.91564
LOC101107119	LOC101107119	dihydrodiol dehydrogenase 3-like	9e-149	AKR1C3	cDNA FLJ58390, highly similar to Aldo-keto reductase family 1 member C3homolog (EC 1.-.-.-)	GO:0001758	retinal dehydrogenase activity	0.0066496	9.46314
LOC101107119	LOC101107119	dihydrodiol dehydrogenase 3-like	9e-149	AKR1C3	cDNA FLJ58390, highly similar to Aldo-keto reductase family 1 member C3homolog (EC 1.-.-.-)	GO:0047017	prostaglandin-F synthase activity	0.0131129	15.7719
LOC101107119	LOC101107119	dihydrodiol dehydrogenase 3-like	9e-149	AKR1C3	cDNA FLJ58390, highly similar to Aldo-keto reductase family 1 member C3homolog (EC 1.-.-.-)	GO:0047020	15-hydroxyprostaglandin-D dehydrogenase (NADP+) activity	0.0131129	15.7719
LOC101107119	LOC101107119	dihydrodiol dehydrogenase 3-like	9e-149	AKR1C3	cDNA FLJ58390, highly similar to Aldo-keto reductase family 1 member C3homolog (EC 1.-.-.-)	GO:0047023	androsterone dehydrogenase activity	0.00214299	15.7719
LOC101107119	LOC101107119	dihydrodiol dehydrogenase 3-like	9e-149	AKR1C3	cDNA FLJ58390, highly similar to Aldo-keto reductase family 1 member C3homolog (EC 1.-.-.-)	GO:0047115	trans-1,2-dihydrobenzene-1,2-diol dehydrogenase activity	0.0510339	6.30876
LOC101107119	LOC101107119	dihydrodiol dehydrogenase 3-like	9e-149	AKR1C3	cDNA FLJ58390, highly similar to Aldo-keto reductase family 1 member C3homolog (EC 1.-.-.-)	GO:0004745	retinol dehydrogenase activity	0.157074	3.00417
LOC101107119	LOC101107119	dihydrodiol dehydrogenase 3-like	9e-149	AKR1C3	cDNA FLJ58390, highly similar to Aldo-keto reductase family 1 member C3homolog (EC 1.-.-.-)	GO:0045550	geranylgeranyl reductase activity	0.0179838	12.6175
LOC101107119	LOC101107119	dihydrodiol dehydrogenase 3-like	9e-149	AKR1C3	cDNA FLJ58390, highly similar to Aldo-keto reductase family 1 member C3homolog (EC 1.-.-.-)	GO:0004032	alditol:NADP+ 1-oxidoreductase activity	0.0764183	4.85289
LOC101107119	LOC101107119	dihydrodiol dehydrogenase 3-like	9e-149	AKR1C3	cDNA FLJ58390, highly similar to Aldo-keto reductase family 1 member C3homolog (EC 1.-.-.-)	GO:0004033	aldo-keto reductase (NADP) activity	0.0225667	5.56655
LOC101107119	LOC101107119	dihydrodiol dehydrogenase 3-like	9e-149	AKR1C3	cDNA FLJ58390, highly similar to Aldo-keto reductase family 1 member C3homolog (EC 1.-.-.-)	GO:0016491	oxidoreductase activity	0.560362	0.984125
LOC101107119	LOC101107119	dihydrodiol dehydrogenase 3-like	9e-149	AKR1C3	cDNA FLJ58390, highly similar to Aldo-keto reductase family 1 member C3homolog (EC 1.-.-.-)	GO:0047086	ketosteroid monooxygenase activity	0.0434007	7.00973
LOC101107119	LOC101107119	dihydrodiol dehydrogenase 3-like	9e-149	AKR1C3	cDNA FLJ58390, highly similar to Aldo-keto reductase family 1 member C3homolog (EC 1.-.-.-)	GO:0045703	ketoreductase activity	0.0131129	15.7719
LOC101107119	LOC101107119	dihydrodiol dehydrogenase 3-like	9e-149	AKR1C3	cDNA FLJ58390, highly similar to Aldo-keto reductase family 1 member C3homolog (EC 1.-.-.-)	GO:0016655	oxidoreductase activity, acting on NAD(P)H, quinone or similar compound as acceptor	0.0225667	5.56655
LOC101107119	LOC101107119	dihydrodiol dehydrogenase 3-like	9e-149	AKR1C3	cDNA FLJ58390, highly similar to Aldo-keto reductase family 1 member C3homolog (EC 1.-.-.-)	GO:0047787	delta4-3-oxosteroid 5beta-reductase activity	0.0179838	12.6175
LOC101107119	LOC101107119	dihydrodiol dehydrogenase 3-like	9e-149	AKR1C3	cDNA FLJ58390, highly similar to Aldo-keto reductase family 1 member C3homolog (EC 1.-.-.-)	GO:0047045	testosterone 17-beta-dehydrogenase (NADP+) activity	0.0295904	9.01251
LOC101107119	LOC101107119	dihydrodiol dehydrogenase 3-like	9e-149	AKR1C3	cDNA FLJ58390, highly similar to Aldo-keto reductase family 1 member C3homolog (EC 1.-.-.-)	GO:0047718	indanol dehydrogenase activity	0.0510339	6.30876
LOC101107119	LOC101107119	dihydrodiol dehydrogenase 3-like	9e-149	AKR1C3	cDNA FLJ58390, highly similar to Aldo-keto reductase family 1 member C3homolog (EC 1.-.-.-)	GO:0004958	prostaglandin F receptor activity	0.023491	10.5146
LOC101107119	LOC101107119	dihydrodiol dehydrogenase 3-like	9e-149	AKR1C3	cDNA FLJ58390, highly similar to Aldo-keto reductase family 1 member C3homolog (EC 1.-.-.-)	GO:0036131	prostaglandin D2 11-ketoreductase activity	0.0131129	15.7719
LOC101107119	LOC101107119	dihydrodiol dehydrogenase 3-like	9e-149	AKR1C3	cDNA FLJ58390, highly similar to Aldo-keto reductase family 1 member C3homolog (EC 1.-.-.-)	GO:0035410	dihydrotestosterone 17-beta-dehydrogenase activity	0.0131129	15.7719
LOC101107119	LOC101107119	dihydrodiol dehydrogenase 3-like	9e-149	AKR1C3	cDNA FLJ58390, highly similar to Aldo-keto reductase family 1 member C3homolog (EC 1.-.-.-)	GO:0047035	testosterone dehydrogenase (NAD+) activity	0.0362403	7.88595
LOC101107119	LOC101107119	dihydrodiol dehydrogenase 3-like	9e-149	AKR1C3	cDNA FLJ58390, highly similar to Aldo-keto reductase family 1 member C3homolog (EC 1.-.-.-)	GO:0018636	phenanthrene 9,10-monooxygenase activity	0.0434007	7.00973
KLK11	KLK11	kallikrein-related peptidase 11	3e-121	KLK11	Kallikrein-11	GO:0004252	serine-type endopeptidase activity	0.229939	1.43381
KLK11	KLK11	kallikrein-related peptidase 11	3e-121	KLK11	Kallikrein-11	GO:0016787	hydrolase activity	0.838735	0.866795
KLK11	KLK11	kallikrein-related peptidase 11	3e-121	KLK11	Kallikrein-11	GO:0008236	serine-type peptidase activity	0.0652235	1.85552
KLK11	KLK11	kallikrein-related peptidase 11	3e-121	KLK11	Kallikrein-11	GO:0008233	peptidase activity	0.317935	1.14082
KLK11	KLK11	kallikrein-related peptidase 11	3e-121	KLK11	Kallikrein-11	GO:0003824	catalytic activity	0.612951	0.955872
ZNF366	ZNF366	zinc finger protein 366	0	ZNF366	Zinc finger protein 366	GO:0005515	protein binding	0.971117	0.844595
ZNF366	ZNF366	zinc finger protein 366	0	ZNF366	Zinc finger protein 366	GO:0003714	transcription corepressor activity	0.0780255	1.7237
ZNF366	ZNF366	zinc finger protein 366	0	ZNF366	Zinc finger protein 366	GO:0030331	estrogen receptor binding	0.556225	1.26175
ZNF366	ZNF366	zinc finger protein 366	0	ZNF366	Zinc finger protein 366	GO:0003676	nucleic acid binding	0.993365	0.606056
ZNF366	ZNF366	zinc finger protein 366	0	ZNF366	Zinc finger protein 366	GO:0003677	DNA binding	0.377729	1.04937
ZNF366	ZNF366	zinc finger protein 366	0	ZNF366	Zinc finger protein 366	GO:0046872	metal ion binding	0.980923	0.787874
RLN3	RLN3	relaxin 3	8e-47	RLN3	Relaxin 3	GO:0001664	G-protein coupled receptor binding	0.258709	2.10292
RLN3	RLN3	relaxin 3	8e-47	RLN3	Relaxin 3	GO:0005179	hormone activity	0.00050978	3.61439
LOC101113705	LOC101113705	ubiquitin D-like	3e-63	UBD	Ubiquitin D	GO:0005515	protein binding	0.971117	0.844595
LOC101113705	LOC101113705	ubiquitin D-like	3e-63	UBD	Ubiquitin D	GO:0070628	proteasome binding	0.290991	3.15438
NRK	NRK	Nik related kinase	0	NRK	cDNA FLJ50079, highly similar to Homo sapiens Nik related kinase (NRK), mRNA	GO:0005524	ATP binding	0.991946	0.661609
NRK	NRK	Nik related kinase	0	NRK	cDNA FLJ50079, highly similar to Homo sapiens Nik related kinase (NRK), mRNA	GO:0005083	small GTPase regulator activity	0.270203	2.03508
NRK	NRK	Nik related kinase	0	NRK	cDNA FLJ50079, highly similar to Homo sapiens Nik related kinase (NRK), mRNA	GO:0004672	protein kinase activity	0.661319	0.918751
NRK	NRK	Nik related kinase	0	NRK	cDNA FLJ50079, highly similar to Homo sapiens Nik related kinase (NRK), mRNA	GO:0004702	receptor signaling protein serine/threonine kinase activity	0.654288	0.955872
NRK	NRK	Nik related kinase	0	NRK	cDNA FLJ50079, highly similar to Homo sapiens Nik related kinase (NRK), mRNA	GO:0000166	nucleotide binding	0.994468	0.686752
NRK	NRK	Nik related kinase	0	NRK	cDNA FLJ50079, highly similar to Homo sapiens Nik related kinase (NRK), mRNA	GO:0004674	protein serine/threonine kinase activity	0.872442	0.718719
NRK	NRK	Nik related kinase	0	NRK	cDNA FLJ50079, highly similar to Homo sapiens Nik related kinase (NRK), mRNA	GO:0016301	kinase activity	0.974527	0.631718
NRK	NRK	Nik related kinase	0	NRK	cDNA FLJ50079, highly similar to Homo sapiens Nik related kinase (NRK), mRNA	GO:0016740	transferase activity	0.82853	0.866239
NRK	NRK	Nik related kinase	0	NRK	cDNA FLJ50079, highly similar to Homo sapiens Nik related kinase (NRK), mRNA	GO:0016772	transferase activity, transferring phosphorus-containing groups	0.69327	0.897831
LOC101106159	LOC101106159	olfactory receptor 6C76-like	6e-100	OR6C76	Olfactory receptor 6C76	GO:0004984	olfactory receptor activity	0.354467	1.0931
LOC101106159	LOC101106159	olfactory receptor 6C76-like	6e-100	OR6C76	Olfactory receptor 6C76	GO:0004930	G-protein coupled receptor activity	0.292259	1.10588
LOC101106159	LOC101106159	olfactory receptor 6C76-like	6e-100	OR6C76	Olfactory receptor 6C76	GO:0004871	signal transducer activity	0.406721	1.04637
LOC101109872	LOC101109872	uncharacterized LOC101109872	2e-89	BRD3	Bromodomain-containing protein 3	GO:0005515	protein binding	0.971117	0.844595
LOC101109872	LOC101109872	uncharacterized LOC101109872	2e-89	BRD3	Bromodomain-containing protein 3	GO:0003682	chromatin binding	0.438193	1.0815
LOC101109872	LOC101109872	uncharacterized LOC101109872	2e-89	BRD3	Bromodomain-containing protein 3	GO:0070577	histone acetyl-lysine binding	0.412195	1.97149
U2AF2	U2AF2	U2 small nuclear RNA auxiliary factor 2	0	U2AF2	U2 small nuclear RNA auxiliary factor 2 isoform b	GO:0005515	protein binding	0.971117	0.844595
U2AF2	U2AF2	U2 small nuclear RNA auxiliary factor 2	0	U2AF2	U2 small nuclear RNA auxiliary factor 2 isoform b	GO:0003723	RNA binding	0.99298	0.563953
U2AF2	U2AF2	U2 small nuclear RNA auxiliary factor 2	0	U2AF2	U2 small nuclear RNA auxiliary factor 2 isoform b	GO:0003676	nucleic acid binding	0.993365	0.606056
U2AF2	U2AF2	U2 small nuclear RNA auxiliary factor 2	0	U2AF2	U2 small nuclear RNA auxiliary factor 2 isoform b	GO:0000166	nucleotide binding	0.994468	0.686752
U2AF2	U2AF2	U2 small nuclear RNA auxiliary factor 2	0	U2AF2	U2 small nuclear RNA auxiliary factor 2 isoform b	GO:0070742	C2H2 zinc finger domain binding	0.290991	3.15438
U2AF2	U2AF2	U2 small nuclear RNA auxiliary factor 2	0	U2AF2	U2 small nuclear RNA auxiliary factor 2 isoform b	GO:0019899	enzyme binding	0.350305	1.18142
LOC101103784	LOC101103784	cytochrome c 2-like	5e-48	CYCS	Cytochrome c	GO:0005515	protein binding	0.971117	0.844595
LOC101103784	LOC101103784	cytochrome c 2-like	5e-48	CYCS	Cytochrome c	GO:0005506	iron ion binding	0.0591527	1.82334
LOC101103784	LOC101103784	cytochrome c 2-like	5e-48	CYCS	Cytochrome c	GO:0009055	electron carrier activity	0.24048	1.53125
LOC101103784	LOC101103784	cytochrome c 2-like	5e-48	CYCS	Cytochrome c	GO:0046872	metal ion binding	0.980923	0.787874
LOC101103784	LOC101103784	cytochrome c 2-like	5e-48	CYCS	Cytochrome c	GO:0045155	electron transporter, transferring electrons from CoQH2-cytochrome c reductase complex and cytochrome c oxidase complex activity	0.0362403	7.88595
LOC101103784	LOC101103784	cytochrome c 2-like	5e-48	CYCS	Cytochrome c	GO:0004722	protein serine/threonine phosphatase activity	0.517321	1.16829
LOC101103784	LOC101103784	cytochrome c 2-like	5e-48	CYCS	Cytochrome c	GO:0020037	heme binding	0.0238481	2.16053
IFI6	IFI6	interferon, alpha-inducible protein 6	7e-43	IFI6	Interferon alpha-inducible protein 6	GO:0005515	protein binding	0.971117	0.844595
ALPK2	ALPK2	alpha-kinase 2	0	ALPK2	Alpha-protein kinase 2	GO:0004674	protein serine/threonine kinase activity	0.872442	0.718719
ALPK2	ALPK2	alpha-kinase 2	0	ALPK2	Alpha-protein kinase 2	GO:0016301	kinase activity	0.974527	0.631718
ALPK2	ALPK2	alpha-kinase 2	0	ALPK2	Alpha-protein kinase 2	GO:0005524	ATP binding	0.991946	0.661609
ALPK2	ALPK2	alpha-kinase 2	0	ALPK2	Alpha-protein kinase 2	GO:0016740	transferase activity	0.82853	0.866239
ALPK2	ALPK2	alpha-kinase 2	0	ALPK2	Alpha-protein kinase 2	GO:0016772	transferase activity, transferring phosphorus-containing groups	0.69327	0.897831
DUSP27	DUSP27	dual specificity phosphatase 27 (putative)	2e-164	DUSP27	Inactive dual specificity phosphatase 27	GO:0016791	phosphatase activity	0.208601	1.53872
DUSP27	DUSP27	dual specificity phosphatase 27 (putative)	2e-164	DUSP27	Inactive dual specificity phosphatase 27	GO:0008138	protein tyrosine/serine/threonine phosphatase activity	0.0565456	2.93431
TFAP2D	TFAP2D	transcription factor AP-2 delta (activating enhancer binding protein 2 delta)	0	TFAP2D	Transcription factor AP-2-delta	GO:0000977	RNA polymerase II regulatory region sequence-specific DNA binding	0.212903	2.42645
TFAP2D	TFAP2D	transcription factor AP-2 delta (activating enhancer binding protein 2 delta)	0	TFAP2D	Transcription factor AP-2-delta	GO:0003700	sequence-specific DNA binding transcription factor activity	0.0060301	1.54903
TFAP2D	TFAP2D	transcription factor AP-2 delta (activating enhancer binding protein 2 delta)	0	TFAP2D	Transcription factor AP-2-delta	GO:0000981	sequence-specific DNA binding RNA polymerase II transcription factor activity	0.572304	1.05146
TFAP2D	TFAP2D	transcription factor AP-2 delta (activating enhancer binding protein 2 delta)	0	TFAP2D	Transcription factor AP-2-delta	GO:0003677	DNA binding	0.377729	1.04937
SKOR1	SKOR1	SKI family transcriptional corepressor 1	9e-137	SKOR1	SKI family transcriptional corepressor 1	GO:0003714	transcription corepressor activity	0.0780255	1.7237
SKOR1	SKOR1	SKI family transcriptional corepressor 1	9e-137	SKOR1	SKI family transcriptional corepressor 1	GO:0046332	SMAD binding	0.685181	0.876216
SKOR1	SKOR1	SKI family transcriptional corepressor 1	9e-137	SKOR1	SKI family transcriptional corepressor 1	GO:0000166	nucleotide binding	0.994468	0.686752
AWAT1	AWAT1	acyl-CoA wax alcohol acyltransferase 1	2e-163	AWAT1	Acyl-CoA wax alcohol acyltransferase 1	GO:0016747	transferase activity, transferring acyl groups other than amino-acyl groups	0.664909	0.927758
AWAT1	AWAT1	acyl-CoA wax alcohol acyltransferase 1	2e-163	AWAT1	Acyl-CoA wax alcohol acyltransferase 1	GO:0016746	transferase activity, transferring acyl groups	0.617035	0.938803
AWAT1	AWAT1	acyl-CoA wax alcohol acyltransferase 1	2e-163	AWAT1	Acyl-CoA wax alcohol acyltransferase 1	GO:0016740	transferase activity	0.82853	0.866239
AWAT1	AWAT1	acyl-CoA wax alcohol acyltransferase 1	2e-163	AWAT1	Acyl-CoA wax alcohol acyltransferase 1	GO:0047196	long-chain-alcohol O-fatty-acyltransferase activity	0.0895454	15.7719
PALM	PALM	paralemmin	0	PALM	cDNA, FLJ96143, highly similar to Homo sapiens paralemmin (PALM), mRNA	GO:0005515	protein binding	0.971117	0.844595
PALM	PALM	paralemmin	0	PALM	cDNA, FLJ96143, highly similar to Homo sapiens paralemmin (PALM), mRNA	GO:0031750	D3 dopamine receptor binding	0.117572	10.5146
GRIK3	GRIK3	glutamate receptor, ionotropic, kainate 3	0	GRIK3	Glutamate receptor, ionotropic, kainate 3, isoform CRA_a	GO:0001640	adenylate cyclase inhibiting G-protein coupled glutamate receptor activity	0.0895454	15.7719
GRIK3	GRIK3	glutamate receptor, ionotropic, kainate 3	0	GRIK3	Glutamate receptor, ionotropic, kainate 3, isoform CRA_a	GO:0005234	extracellular-glutamate-gated ion channel activity	0.135614	3.3204
GRIK3	GRIK3	glutamate receptor, ionotropic, kainate 3	0	GRIK3	Glutamate receptor, ionotropic, kainate 3, isoform CRA_a	GO:0004970	ionotropic glutamate receptor activity	0.447795	1.75243
GRIK3	GRIK3	glutamate receptor, ionotropic, kainate 3	0	GRIK3	Glutamate receptor, ionotropic, kainate 3, isoform CRA_a	GO:0015277	kainate selective glutamate receptor activity	0.245259	3.94297
GRIK3	GRIK3	glutamate receptor, ionotropic, kainate 3	0	GRIK3	Glutamate receptor, ionotropic, kainate 3, isoform CRA_a	GO:0004872	receptor activity	0.485582	1.05537
GRIK3	GRIK3	glutamate receptor, ionotropic, kainate 3	0	GRIK3	Glutamate receptor, ionotropic, kainate 3, isoform CRA_a	GO:0008066	glutamate receptor activity	0.312805	2.86762
GRIK3	GRIK3	glutamate receptor, ionotropic, kainate 3	0	GRIK3	Glutamate receptor, ionotropic, kainate 3, isoform CRA_a	GO:0005216	ion channel activity	0.213642	1.42571
LOC101103278	LOC101103278	pregnancy-associated glycoprotein 1-like	3e-76	PGA5	Pepsinogen 5, group I (Pepsinogen A)	GO:0016787	hydrolase activity	0.838735	0.866795
LOC101103278	LOC101103278	pregnancy-associated glycoprotein 1-like	3e-76	PGA5	Pepsinogen 5, group I (Pepsinogen A)	GO:0008233	peptidase activity	0.317935	1.14082
LOC101103278	LOC101103278	pregnancy-associated glycoprotein 1-like	3e-76	PGA5	Pepsinogen 5, group I (Pepsinogen A)	GO:0004190	aspartic-type endopeptidase activity	0.10373	2.33658
PODXL2	PODXL2	podocalyxin-like 2	2e-60	PODXL2	Podocalyxin-like protein 2	GO:0005515	protein binding	0.971117	0.844595
PODXL2	PODXL2	podocalyxin-like 2	2e-60	PODXL2	Podocalyxin-like protein 2	GO:0005539	glycosaminoglycan binding	0.512645	1.43381
CYP1A1	CYP1A1	Cytochrome P450 1A1	2e-155	CYP1A1	cDNA, FLJ94514, Homo sapiens cytochrome P450, family 1, subfamily A, polypeptide 1(CYP1A1), mRNA	GO:0016711	flavonoid 3'-monooxygenase activity	0.0606272	31.5438
CYP1A1	CYP1A1	Cytochrome P450 1A1	2e-155	CYP1A1	cDNA, FLJ94514, Homo sapiens cytochrome P450, family 1, subfamily A, polypeptide 1(CYP1A1), mRNA	GO:0016712	oxidoreductase activity, acting on paired donors, with incorporation or reduction of molecular oxygen, reduced flavin or flavoprotein as one donor, and incorporation of one atom of oxygen	0.190288	2.62865
CYP1A1	CYP1A1	Cytochrome P450 1A1	2e-155	CYP1A1	cDNA, FLJ94514, Homo sapiens cytochrome P450, family 1, subfamily A, polypeptide 1(CYP1A1), mRNA	GO:0070576	vitamin D 24-hydroxylase activity	0.0131129	15.7719
CYP1A1	CYP1A1	Cytochrome P450 1A1	2e-155	CYP1A1	cDNA, FLJ94514, Homo sapiens cytochrome P450, family 1, subfamily A, polypeptide 1(CYP1A1), mRNA	GO:0005506	iron ion binding	0.0591527	1.82334
CYP1A1	CYP1A1	Cytochrome P450 1A1	2e-155	CYP1A1	cDNA, FLJ94514, Homo sapiens cytochrome P450, family 1, subfamily A, polypeptide 1(CYP1A1), mRNA	GO:0070330	aromatase activity	0.620356	1.05146
CYP1A1	CYP1A1	Cytochrome P450 1A1	2e-155	CYP1A1	cDNA, FLJ94514, Homo sapiens cytochrome P450, family 1, subfamily A, polypeptide 1(CYP1A1), mRNA	GO:0016491	oxidoreductase activity	0.560362	0.984125
CYP1A1	CYP1A1	Cytochrome P450 1A1	2e-155	CYP1A1	cDNA, FLJ94514, Homo sapiens cytochrome P450, family 1, subfamily A, polypeptide 1(CYP1A1), mRNA	GO:0019899	enzyme binding	0.350305	1.18142
CYP1A1	CYP1A1	Cytochrome P450 1A1	2e-155	CYP1A1	cDNA, FLJ94514, Homo sapiens cytochrome P450, family 1, subfamily A, polypeptide 1(CYP1A1), mRNA	GO:0020037	heme binding	0.0238481	2.16053
CYP1A1	CYP1A1	Cytochrome P450 1A1	2e-155	CYP1A1	cDNA, FLJ94514, Homo sapiens cytochrome P450, family 1, subfamily A, polypeptide 1(CYP1A1), mRNA	GO:0003824	catalytic activity	0.612951	0.955872
CYP1A1	CYP1A1	Cytochrome P450 1A1	2e-155	CYP1A1	cDNA, FLJ94514, Homo sapiens cytochrome P450, family 1, subfamily A, polypeptide 1(CYP1A1), mRNA	GO:0046872	metal ion binding	0.980923	0.787874
CYP1A1	CYP1A1	Cytochrome P450 1A1	2e-155	CYP1A1	cDNA, FLJ94514, Homo sapiens cytochrome P450, family 1, subfamily A, polypeptide 1(CYP1A1), mRNA	GO:0004497	monooxygenase activity	0.212445	1.60938
CYP1A1	CYP1A1	Cytochrome P450 1A1	2e-155	CYP1A1	cDNA, FLJ94514, Homo sapiens cytochrome P450, family 1, subfamily A, polypeptide 1(CYP1A1), mRNA	GO:0008395	steroid hydroxylase activity	0.0764183	4.85289
CYP1A1	CYP1A1	Cytochrome P450 1A1	2e-155	CYP1A1	cDNA, FLJ94514, Homo sapiens cytochrome P450, family 1, subfamily A, polypeptide 1(CYP1A1), mRNA	GO:0016679	oxidoreductase activity, acting on diphenols and related substances as donors	0.117572	10.5146
CYP1A1	CYP1A1	Cytochrome P450 1A1	2e-155	CYP1A1	cDNA, FLJ94514, Homo sapiens cytochrome P450, family 1, subfamily A, polypeptide 1(CYP1A1), mRNA	GO:0032451	demethylase activity	0.171058	6.30876
CYP1A1	CYP1A1	Cytochrome P450 1A1	2e-155	CYP1A1	cDNA, FLJ94514, Homo sapiens cytochrome P450, family 1, subfamily A, polypeptide 1(CYP1A1), mRNA	GO:0019825	oxygen binding	0.0101782	4.1505
CYP1A1	CYP1A1	Cytochrome P450 1A1	2e-155	CYP1A1	cDNA, FLJ94514, Homo sapiens cytochrome P450, family 1, subfamily A, polypeptide 1(CYP1A1), mRNA	GO:0016705	oxidoreductase activity, acting on paired donors, with incorporation or reduction of molecular oxygen	0.314831	1.43381
CETN1	CETN1	centrin, EF-hand protein, 1	2e-85	CETN1	Centrin-1	GO:0008026	ATP-dependent helicase activity	0.941439	0.350487
CETN1	CETN1	centrin, EF-hand protein, 1	2e-85	CETN1	Centrin-1	GO:0005515	protein binding	0.971117	0.844595
CETN1	CETN1	centrin, EF-hand protein, 1	2e-85	CETN1	Centrin-1	GO:0008017	microtubule binding	0.537119	1.03084
CETN1	CETN1	centrin, EF-hand protein, 1	2e-85	CETN1	Centrin-1	GO:0005509	calcium ion binding	0.428878	1.05949
CETN1	CETN1	centrin, EF-hand protein, 1	2e-85	CETN1	Centrin-1	GO:0031683	G-protein beta/gamma-subunit complex binding	0.54215	1.31432
CETN1	CETN1	centrin, EF-hand protein, 1	2e-85	CETN1	Centrin-1	GO:0003676	nucleic acid binding	0.993365	0.606056
CETN1	CETN1	centrin, EF-hand protein, 1	2e-85	CETN1	Centrin-1	GO:0005524	ATP binding	0.991946	0.661609
CETN1	CETN1	centrin, EF-hand protein, 1	2e-85	CETN1	Centrin-1	GO:0046872	metal ion binding	0.980923	0.787874
CETN1	CETN1	centrin, EF-hand protein, 1	2e-85	CETN1	Centrin-1	GO:0032795	heterotrimeric G-protein binding	0.144734	7.88595
LOC101112115	LOC101112115	protocadherin-11 X-linked-like	0	PCDH11X	cDNA FLJ56943, highly similar to Protocadherin-11 X-linked	GO:0005509	calcium ion binding	0.428878	1.05949
SSPO	SSPO	SCO-spondin homolog (Bos taurus)	0	SSPO	SCO-spondin	GO:0030414	peptidase inhibitor activity	0.538432	1.04277
HBZ	HBZ	hemoglobin, zeta	4e-16	HBZ	Hemoglobin subunit zeta	GO:0005506	iron ion binding	0.0591527	1.82334
HBZ	HBZ	hemoglobin, zeta	4e-16	HBZ	Hemoglobin subunit zeta	GO:0019825	oxygen binding	0.0101782	4.1505
HBZ	HBZ	hemoglobin, zeta	4e-16	HBZ	Hemoglobin subunit zeta	GO:0005344	oxygen transporter activity	0.0510339	6.30876
HBZ	HBZ	hemoglobin, zeta	4e-16	HBZ	Hemoglobin subunit zeta	GO:0046872	metal ion binding	0.980923	0.787874
HBZ	HBZ	hemoglobin, zeta	4e-16	HBZ	Hemoglobin subunit zeta	GO:0020037	heme binding	0.0238481	2.16053
ONECUT1	ONECUT1	one cut homeobox 1	0	ONECUT1	One cut homeobox 1	GO:0003700	sequence-specific DNA binding transcription factor activity	0.0060301	1.54903
ONECUT1	ONECUT1	one cut homeobox 1	0	ONECUT1	One cut homeobox 1	GO:0003677	DNA binding	0.377729	1.04937
ONECUT1	ONECUT1	one cut homeobox 1	0	ONECUT1	One cut homeobox 1	GO:0043565	sequence-specific DNA binding	0.00150104	1.87329
ONECUT1	ONECUT1	one cut homeobox 1	0	ONECUT1	One cut homeobox 1	GO:0001077	RNA polymerase II core promoter proximal region sequence-specific DNA binding transcription factor activity involved in positive regulation of transcription	0.00264427	3.65725
NELL1	NELL1	NEL-like 1 (chicken)	0	NELL1	cDNA FLJ45906 fis, clone OCBBF3026979, highly similar to Protein kinase C-binding protein NELL1	GO:0005515	protein binding	0.971117	0.844595
NELL1	NELL1	NEL-like 1 (chicken)	0	NELL1	cDNA FLJ45906 fis, clone OCBBF3026979, highly similar to Protein kinase C-binding protein NELL1	GO:0000287	magnesium ion binding	0.722117	0.825754
NELL1	NELL1	NEL-like 1 (chicken)	0	NELL1	cDNA FLJ45906 fis, clone OCBBF3026979, highly similar to Protein kinase C-binding protein NELL1	GO:0005509	calcium ion binding	0.428878	1.05949
NELL1	NELL1	NEL-like 1 (chicken)	0	NELL1	cDNA FLJ45906 fis, clone OCBBF3026979, highly similar to Protein kinase C-binding protein NELL1	GO:0016616	oxidoreductase activity, acting on the CH-OH group of donors, NAD or NADP as acceptor	0.394198	1.50209
NELL1	NELL1	NEL-like 1 (chicken)	0	NELL1	cDNA FLJ45906 fis, clone OCBBF3026979, highly similar to Protein kinase C-binding protein NELL1	GO:0051287	NAD binding	0.383255	1.53872
NELL1	NELL1	NEL-like 1 (chicken)	0	NELL1	cDNA FLJ45906 fis, clone OCBBF3026979, highly similar to Protein kinase C-binding protein NELL1	GO:0016301	kinase activity	0.974527	0.631718
CCND1	CCND1	Cyclin D1	5e-66	CCND1	cDNA FLJ51281, highly similar to G1/S-specific cyclin-D1	GO:0005515	protein binding	0.971117	0.844595
CCND1	CCND1	Cyclin D1	5e-66	CCND1	cDNA FLJ51281, highly similar to G1/S-specific cyclin-D1	GO:0032403	protein complex binding	0.937478	0.444279
CCND1	CCND1	Cyclin D1	5e-66	CCND1	cDNA FLJ51281, highly similar to G1/S-specific cyclin-D1	GO:0016301	kinase activity	0.974527	0.631718
CCND1	CCND1	Cyclin D1	5e-66	CCND1	cDNA FLJ51281, highly similar to G1/S-specific cyclin-D1	GO:0016538	cyclin-dependent protein serine/threonine kinase regulator activity	0.268483	3.50487
CCND1	CCND1	Cyclin D1	5e-66	CCND1	cDNA FLJ51281, highly similar to G1/S-specific cyclin-D1	GO:0019901	protein kinase binding	0.857596	0.709989
CCND1	CCND1	Cyclin D1	5e-66	CCND1	cDNA FLJ51281, highly similar to G1/S-specific cyclin-D1	GO:0003714	transcription corepressor activity	0.0780255	1.7237
CCND1	CCND1	Cyclin D1	5e-66	CCND1	cDNA FLJ51281, highly similar to G1/S-specific cyclin-D1	GO:0019899	enzyme binding	0.350305	1.18142
CCND1	CCND1	Cyclin D1	5e-66	CCND1	cDNA FLJ51281, highly similar to G1/S-specific cyclin-D1	GO:0008134	transcription factor binding	0.0802743	1.58942
CCND1	CCND1	Cyclin D1	5e-66	CCND1	cDNA FLJ51281, highly similar to G1/S-specific cyclin-D1	GO:0042826	histone deacetylase binding	0.58101	1.03422
CCND1	CCND1	Cyclin D1	5e-66	CCND1	cDNA FLJ51281, highly similar to G1/S-specific cyclin-D1	GO:0004672	protein kinase activity	0.661319	0.918751
NTS	NTS	neurotensin	2e-81	NTS	Neurotensin, isoform CRA_a	GO:0005515	protein binding	0.971117	0.844595
NTS	NTS	neurotensin	2e-81	NTS	Neurotensin, isoform CRA_a	GO:0005184	neuropeptide hormone activity	0.000476959	9.27758
HSPA6	HSPA6	heat shock 70kDa protein 6 (HSP70B')	0	HSPA6	cDNA, FLJ93166, highly similar to Homo sapiens heat shock 70kDa protein 6 (HSP70B') (HSPA6), mRNA	GO:0000166	nucleotide binding	0.994468	0.686752
HSPA6	HSPA6	heat shock 70kDa protein 6 (HSP70B')	0	HSPA6	cDNA, FLJ93166, highly similar to Homo sapiens heat shock 70kDa protein 6 (HSP70B') (HSPA6), mRNA	GO:0005524	ATP binding	0.991946	0.661609
MOS	MOS	v-mos Moloney murine sarcoma viral oncogene homolog	1e-84	MOS	Proto-oncogene serine/threonine-protein kinase mos	GO:0004672	protein kinase activity	0.661319	0.918751
MOS	MOS	v-mos Moloney murine sarcoma viral oncogene homolog	1e-84	MOS	Proto-oncogene serine/threonine-protein kinase mos	GO:0000166	nucleotide binding	0.994468	0.686752
MOS	MOS	v-mos Moloney murine sarcoma viral oncogene homolog	1e-84	MOS	Proto-oncogene serine/threonine-protein kinase mos	GO:0004674	protein serine/threonine kinase activity	0.872442	0.718719
MOS	MOS	v-mos Moloney murine sarcoma viral oncogene homolog	1e-84	MOS	Proto-oncogene serine/threonine-protein kinase mos	GO:0016301	kinase activity	0.974527	0.631718
MOS	MOS	v-mos Moloney murine sarcoma viral oncogene homolog	1e-84	MOS	Proto-oncogene serine/threonine-protein kinase mos	GO:0005524	ATP binding	0.991946	0.661609
MOS	MOS	v-mos Moloney murine sarcoma viral oncogene homolog	1e-84	MOS	Proto-oncogene serine/threonine-protein kinase mos	GO:0016740	transferase activity	0.82853	0.866239
MOS	MOS	v-mos Moloney murine sarcoma viral oncogene homolog	1e-84	MOS	Proto-oncogene serine/threonine-protein kinase mos	GO:0016772	transferase activity, transferring phosphorus-containing groups	0.69327	0.897831
NR4A3	NR4A3	nuclear receptor subfamily 4, group A, member 3	0	NR4A3	Putative uncharacterized protein DKFZp779O0162	GO:0003700	sequence-specific DNA binding transcription factor activity	0.0060301	1.54903
NR4A3	NR4A3	nuclear receptor subfamily 4, group A, member 3	0	NR4A3	Putative uncharacterized protein DKFZp779O0162	GO:0003707	steroid hormone receptor activity	0.223525	1.89263
NR4A3	NR4A3	nuclear receptor subfamily 4, group A, member 3	0	NR4A3	Putative uncharacterized protein DKFZp779O0162	GO:0046872	metal ion binding	0.980923	0.787874
NR4A3	NR4A3	nuclear receptor subfamily 4, group A, member 3	0	NR4A3	Putative uncharacterized protein DKFZp779O0162	GO:0004879	ligand-activated sequence-specific DNA binding RNA polymerase II transcription factor activity	0.138946	2.42645
NR4A3	NR4A3	nuclear receptor subfamily 4, group A, member 3	0	NR4A3	Putative uncharacterized protein DKFZp779O0162	GO:0003677	DNA binding	0.377729	1.04937
NR4A3	NR4A3	nuclear receptor subfamily 4, group A, member 3	0	NR4A3	Putative uncharacterized protein DKFZp779O0162	GO:0043565	sequence-specific DNA binding	0.00150104	1.87329
NR4A3	NR4A3	nuclear receptor subfamily 4, group A, member 3	0	NR4A3	Putative uncharacterized protein DKFZp779O0162	GO:0001077	RNA polymerase II core promoter proximal region sequence-specific DNA binding transcription factor activity involved in positive regulation of transcription	0.00264427	3.65725
NR4A3	NR4A3	nuclear receptor subfamily 4, group A, member 3	0	NR4A3	Putative uncharacterized protein DKFZp779O0162	GO:0008270	zinc ion binding	0.996725	0.578532
NR4A3	NR4A3	nuclear receptor subfamily 4, group A, member 3	0	NR4A3	Putative uncharacterized protein DKFZp779O0162	GO:0004887	thyroid hormone receptor activity	0.0362403	7.88595
CLEC6A	CLEC6A	C-type lectin domain family 6 member A	4e-87	CLEC6A	C-type lectin domain family 6 member A	GO:0030246	carbohydrate binding	0.0160326	2.21007
IL1F10	IL1F10	interleukin 1 family, member 10 (theta)	2e-72	IL1F10	Interleukin-1 family member 10	GO:0005149	interleukin-1 receptor binding	0.393542	2.10292
IL1F10	IL1F10	interleukin 1 family, member 10 (theta)	2e-72	IL1F10	Interleukin-1 family member 10	GO:0005125	cytokine activity	0.0065475	2.24169
PROP1	PROP1	Prophet of POU1F1	2e-77	PROP1	Homeobox protein prophet of Pit-1	GO:0000976	transcription regulatory region sequence-specific DNA binding	0.176025	2.15071
PROP1	PROP1	Prophet of POU1F1	2e-77	PROP1	Homeobox protein prophet of Pit-1	GO:0003700	sequence-specific DNA binding transcription factor activity	0.0060301	1.54903
PROP1	PROP1	Prophet of POU1F1	2e-77	PROP1	Homeobox protein prophet of Pit-1	GO:0008013	beta-catenin binding	0.315214	1.55133
PROP1	PROP1	Prophet of POU1F1	2e-77	PROP1	Homeobox protein prophet of Pit-1	GO:0008022	protein C-terminus binding	0.886926	0.580561
PROP1	PROP1	Prophet of POU1F1	2e-77	PROP1	Homeobox protein prophet of Pit-1	GO:0003677	DNA binding	0.377729	1.04937
PROP1	PROP1	Prophet of POU1F1	2e-77	PROP1	Homeobox protein prophet of Pit-1	GO:0043565	sequence-specific DNA binding	0.00150104	1.87329
PROP1	PROP1	Prophet of POU1F1	2e-77	PROP1	Homeobox protein prophet of Pit-1	GO:0003682	chromatin binding	0.438193	1.0815
EFS	EFS	embryonal Fyn-associated substrate	0	EFS	Embryonal Fyn-associated substrate	GO:0017124	SH3 domain binding	0.891672	0.52573
EFS	EFS	embryonal Fyn-associated substrate	0	EFS	Embryonal Fyn-associated substrate	GO:0019904	protein domain specific binding	0.805837	0.716904
DPEP2	DPEP2	dipeptidase 2	0	DPEP2	Dipeptidase 2, isoform CRA_b	GO:0016805	dipeptidase activity	0.333947	2.62865
DPEP2	DPEP2	dipeptidase 2	0	DPEP2	Dipeptidase 2, isoform CRA_b	GO:0046872	metal ion binding	0.980923	0.787874
DPEP2	DPEP2	dipeptidase 2	0	DPEP2	Dipeptidase 2, isoform CRA_b	GO:0016787	hydrolase activity	0.838735	0.866795
DPEP2	DPEP2	dipeptidase 2	0	DPEP2	Dipeptidase 2, isoform CRA_b	GO:0008235	metalloexopeptidase activity	0.333947	2.62865
DPEP2	DPEP2	dipeptidase 2	0	DPEP2	Dipeptidase 2, isoform CRA_b	GO:0008233	peptidase activity	0.317935	1.14082
DPEP2	DPEP2	dipeptidase 2	0	DPEP2	Dipeptidase 2, isoform CRA_b	GO:0008239	dipeptidyl-peptidase activity	0.0066496	9.46314
DPEP2	DPEP2	dipeptidase 2	0	DPEP2	Dipeptidase 2, isoform CRA_b	GO:0008237	metallopeptidase activity	0.617035	0.938803
DPEP2	DPEP2	dipeptidase 2	0	DPEP2	Dipeptidase 2, isoform CRA_b	GO:0008238	exopeptidase activity	0.117572	10.5146
SLC38A5	SLC38A5	solute carrier family 38, member 5	0	SLC38A5	Sodium-coupled neutral amino acid transporter 5	GO:0015171	amino acid transmembrane transporter activity	0.0181644	4.35087
SLC38A5	SLC38A5	solute carrier family 38, member 5	0	SLC38A5	Sodium-coupled neutral amino acid transporter 5	GO:0015175	neutral amino acid transmembrane transporter activity	0.0591038	5.73523
SLC38A5	SLC38A5	solute carrier family 38, member 5	0	SLC38A5	Sodium-coupled neutral amino acid transporter 5	GO:0015187	glycine transmembrane transporter activity	0.19657	5.2573
GSTA1-1	GSTA1-1	Glutathione S-transferase	4e-107	GSTA1	Glutathione S-transferase A1	GO:0004364	glutathione transferase activity	0.000654266	6.5263
GSTA1-1	GSTA1-1	Glutathione S-transferase	4e-107	GSTA1	Glutathione S-transferase A1	GO:0016740	transferase activity	0.82853	0.866239
COL27A1	COL27A1	collagen, type XXVII, alpha 1	0	COL27A1	Collagen alpha-1(XXVII) chain	GO:0046872	metal ion binding	0.980923	0.787874
COL27A1	COL27A1	collagen, type XXVII, alpha 1	0	COL27A1	Collagen alpha-1(XXVII) chain	GO:0005201	extracellular matrix structural constituent	0.365812	1.41241
LOC101117997	LOC101117997	uncharacterized LOC101117997	2e-57	EN1	Homeobox protein engrailed-1	GO:0003700	sequence-specific DNA binding transcription factor activity	0.0060301	1.54903
LOC101117997	LOC101117997	uncharacterized LOC101117997	2e-57	EN1	Homeobox protein engrailed-1	GO:0003677	DNA binding	0.377729	1.04937
LOC101117997	LOC101117997	uncharacterized LOC101117997	2e-57	EN1	Homeobox protein engrailed-1	GO:0043565	sequence-specific DNA binding	0.00150104	1.87329
CHRNA3	CHRNA3	cholinergic receptor, nicotinic, alpha 3 (neuronal)	0	CHRNA3	cDNA FLJ57492, highly similar to Neuronal acetylcholine receptor protein subunit alpha-3	GO:0005230	extracellular ligand-gated ion channel activity	0.0679875	2.74294
CHRNA3	CHRNA3	cholinergic receptor, nicotinic, alpha 3 (neuronal)	0	CHRNA3	cDNA FLJ57492, highly similar to Neuronal acetylcholine receptor protein subunit alpha-3	GO:0015464	acetylcholine receptor activity	0.0855995	4.50626
CHRNA3	CHRNA3	cholinergic receptor, nicotinic, alpha 3 (neuronal)	0	CHRNA3	cDNA FLJ57492, highly similar to Neuronal acetylcholine receptor protein subunit alpha-3	GO:0042166	acetylcholine binding	0.290991	3.15438
CHRNA3	CHRNA3	cholinergic receptor, nicotinic, alpha 3 (neuronal)	0	CHRNA3	cDNA FLJ57492, highly similar to Neuronal acetylcholine receptor protein subunit alpha-3	GO:0015276	ligand-gated ion channel activity	0.354437	2.42645
CHRNA3	CHRNA3	cholinergic receptor, nicotinic, alpha 3 (neuronal)	0	CHRNA3	cDNA FLJ57492, highly similar to Neuronal acetylcholine receptor protein subunit alpha-3	GO:0005216	ion channel activity	0.213642	1.42571
CHRNA3	CHRNA3	cholinergic receptor, nicotinic, alpha 3 (neuronal)	0	CHRNA3	cDNA FLJ57492, highly similar to Neuronal acetylcholine receptor protein subunit alpha-3	GO:0004889	acetylcholine-activated cation-selective channel activity	0.114891	3.71103
CA5A	CA5A	carbonic anhydrase VA, mitochondrial	9e-134	CA5A	Carbonic anhydrase 5A, mitochondrial	GO:0008270	zinc ion binding	0.996725	0.578532
CA5A	CA5A	carbonic anhydrase VA, mitochondrial	9e-134	CA5A	Carbonic anhydrase 5A, mitochondrial	GO:0004089	carbonate dehydratase activity	0.374296	2.25313
CA5A	CA5A	carbonic anhydrase VA, mitochondrial	9e-134	CA5A	Carbonic anhydrase 5A, mitochondrial	GO:0016829	lyase activity	0.66489	0.882344
CA5A	CA5A	carbonic anhydrase VA, mitochondrial	9e-134	CA5A	Carbonic anhydrase 5A, mitochondrial	GO:0046872	metal ion binding	0.980923	0.787874
LOC101107223	LOC101107223	uncharacterized LOC101107223	9e-36	UBE2QL1	Ubiquitin-conjugating enzyme E2Q-like protein 1	GO:0004842	ubiquitin-protein ligase activity	0.755169	0.811789
LOC101107223	LOC101107223	uncharacterized LOC101107223	9e-36	UBE2QL1	Ubiquitin-conjugating enzyme E2Q-like protein 1	GO:0000166	nucleotide binding	0.994468	0.686752
LOC101107223	LOC101107223	uncharacterized LOC101107223	9e-36	UBE2QL1	Ubiquitin-conjugating enzyme E2Q-like protein 1	GO:0016881	acid-amino acid ligase activity	0.808851	0.606611
LOC101107223	LOC101107223	uncharacterized LOC101107223	9e-36	UBE2QL1	Ubiquitin-conjugating enzyme E2Q-like protein 1	GO:0016874	ligase activity	0.924049	0.643751
LOC101107223	LOC101107223	uncharacterized LOC101107223	9e-36	UBE2QL1	Ubiquitin-conjugating enzyme E2Q-like protein 1	GO:0005524	ATP binding	0.991946	0.661609
FCGR1A	FCGR1A	Fc fragment of IgG, high affinity Ia, receptor (CD64)	3e-135	FCGR1A	High affinity immunoglobulin gamma Fc receptor I	GO:0005515	protein binding	0.971117	0.844595
FCGR1A	FCGR1A	Fc fragment of IgG, high affinity Ia, receptor (CD64)	3e-135	FCGR1A	High affinity immunoglobulin gamma Fc receptor I	GO:0019864	IgG binding	0.171058	6.30876
FCGR1A	FCGR1A	Fc fragment of IgG, high affinity Ia, receptor (CD64)	3e-135	FCGR1A	High affinity immunoglobulin gamma Fc receptor I	GO:0005057	receptor signaling protein activity	0.405051	1.46715
LOC101103872	LOC101103872	interferon alpha-14-like	1e-47	IFNA14	Interferon alpha-14	GO:0005125	cytokine activity	0.0065475	2.24169
LOC101103872	LOC101103872	interferon alpha-14-like	1e-47	IFNA14	Interferon alpha-14	GO:0005126	cytokine receptor binding	0.0116212	5.04701
FHIT	FHIT	Fragile histidine triad protein	4e-65	FHIT	FHIT	GO:0005515	protein binding	0.971117	0.844595
FHIT	FHIT	Fragile histidine triad protein	4e-65	FHIT	FHIT	GO:0047710	bis(5'-adenosyl)-triphosphatase activity	0.0895454	15.7719
FHIT	FHIT	Fragile histidine triad protein	4e-65	FHIT	FHIT	GO:0003824	catalytic activity	0.612951	0.955872
FHIT	FHIT	Fragile histidine triad protein	4e-65	FHIT	FHIT	GO:0042802	identical protein binding	0.838253	0.77726
FHIT	FHIT	Fragile histidine triad protein	4e-65	FHIT	FHIT	GO:0000166	nucleotide binding	0.994468	0.686752
FHIT	FHIT	Fragile histidine triad protein	4e-65	FHIT	FHIT	GO:0016787	hydrolase activity	0.838735	0.866795
FHIT	FHIT	Fragile histidine triad protein	4e-65	FHIT	FHIT	GO:0031625	ubiquitin protein ligase binding	0.252814	1.38872
OTX2	OTX2	Homeobox protein OTX2	3e-149	OTX2	Homeobox protein OTX2	GO:0005515	protein binding	0.971117	0.844595
OTX2	OTX2	Homeobox protein OTX2	3e-149	OTX2	Homeobox protein OTX2	GO:0003700	sequence-specific DNA binding transcription factor activity	0.0060301	1.54903
OTX2	OTX2	Homeobox protein OTX2	3e-149	OTX2	Homeobox protein OTX2	GO:0046982	protein heterodimerization activity	0.624396	0.939269
OTX2	OTX2	Homeobox protein OTX2	3e-149	OTX2	Homeobox protein OTX2	GO:0003677	DNA binding	0.377729	1.04937
OTX2	OTX2	Homeobox protein OTX2	3e-149	OTX2	Homeobox protein OTX2	GO:0043565	sequence-specific DNA binding	0.00150104	1.87329
OTX2	OTX2	Homeobox protein OTX2	3e-149	OTX2	Homeobox protein OTX2	GO:0001077	RNA polymerase II core promoter proximal region sequence-specific DNA binding transcription factor activity involved in positive regulation of transcription	0.00264427	3.65725
OTX2	OTX2	Homeobox protein OTX2	3e-149	OTX2	Homeobox protein OTX2	GO:0008190	eukaryotic initiation factor 4E binding	0.19657	5.2573
SV2A	SV2A	synaptic vesicle glycoprotein 2A	0	SV2A	cDNA FLJ75880, highly similar to Homo sapiens synaptic vesicle glycoprotein 2A (SV2A), mRNA	GO:0005215	transporter activity	0.0767527	1.57158
SV2A	SV2A	synaptic vesicle glycoprotein 2A	0	SV2A	cDNA FLJ75880, highly similar to Homo sapiens synaptic vesicle glycoprotein 2A (SV2A), mRNA	GO:0022857	transmembrane transporter activity	0.554497	1.08772
SV2A	SV2A	synaptic vesicle glycoprotein 2A	0	SV2A	cDNA FLJ75880, highly similar to Homo sapiens synaptic vesicle glycoprotein 2A (SV2A), mRNA	GO:0004872	receptor activity	0.485582	1.05537
BAI2	BAI2	brain-specific angiogenesis inhibitor 2	0	BAI2	cDNA FLJ55343, highly similar to Brain-specific angiogenesis inhibitor 2	GO:0004930	G-protein coupled receptor activity	0.292259	1.10588
BAI2	BAI2	brain-specific angiogenesis inhibitor 2	0	BAI2	cDNA FLJ55343, highly similar to Brain-specific angiogenesis inhibitor 2	GO:0004871	signal transducer activity	0.406721	1.04637
BAI2	BAI2	brain-specific angiogenesis inhibitor 2	0	BAI2	cDNA FLJ55343, highly similar to Brain-specific angiogenesis inhibitor 2	GO:0004888	transmembrane signaling receptor activity	0.484496	1.0815
UHRF1	UHRF1	ubiquitin-like with PHD and ring finger domains 1	0	UHRF1	cDNA FLJ60383, highly similar to Ubiquitin-like PHD and RING fingerdomain-containing protein 1 (EC 6.3.2.-)	GO:0000987	core promoter proximal region sequence-specific DNA binding	0.374296	2.25313
UHRF1	UHRF1	ubiquitin-like with PHD and ring finger domains 1	0	UHRF1	cDNA FLJ60383, highly similar to Ubiquitin-like PHD and RING fingerdomain-containing protein 1 (EC 6.3.2.-)	GO:0005515	protein binding	0.971117	0.844595
UHRF1	UHRF1	ubiquitin-like with PHD and ring finger domains 1	0	UHRF1	cDNA FLJ60383, highly similar to Ubiquitin-like PHD and RING fingerdomain-containing protein 1 (EC 6.3.2.-)	GO:0008327	methyl-CpG binding	0.221295	4.50626
UHRF1	UHRF1	ubiquitin-like with PHD and ring finger domains 1	0	UHRF1	cDNA FLJ60383, highly similar to Ubiquitin-like PHD and RING fingerdomain-containing protein 1 (EC 6.3.2.-)	GO:0004842	ubiquitin-protein ligase activity	0.755169	0.811789
UHRF1	UHRF1	ubiquitin-like with PHD and ring finger domains 1	0	UHRF1	cDNA FLJ60383, highly similar to Ubiquitin-like PHD and RING fingerdomain-containing protein 1 (EC 6.3.2.-)	GO:0003700	sequence-specific DNA binding transcription factor activity	0.0060301	1.54903
UHRF1	UHRF1	ubiquitin-like with PHD and ring finger domains 1	0	UHRF1	cDNA FLJ60383, highly similar to Ubiquitin-like PHD and RING fingerdomain-containing protein 1 (EC 6.3.2.-)	GO:0016874	ligase activity	0.924049	0.643751
UHRF1	UHRF1	ubiquitin-like with PHD and ring finger domains 1	0	UHRF1	cDNA FLJ60383, highly similar to Ubiquitin-like PHD and RING fingerdomain-containing protein 1 (EC 6.3.2.-)	GO:0035064	methylated histone residue binding	0.183744	2.10292
UHRF1	UHRF1	ubiquitin-like with PHD and ring finger domains 1	0	UHRF1	cDNA FLJ60383, highly similar to Ubiquitin-like PHD and RING fingerdomain-containing protein 1 (EC 6.3.2.-)	GO:0046872	metal ion binding	0.980923	0.787874
UHRF1	UHRF1	ubiquitin-like with PHD and ring finger domains 1	0	UHRF1	cDNA FLJ60383, highly similar to Ubiquitin-like PHD and RING fingerdomain-containing protein 1 (EC 6.3.2.-)	GO:0042802	identical protein binding	0.838253	0.77726
UHRF1	UHRF1	ubiquitin-like with PHD and ring finger domains 1	0	UHRF1	cDNA FLJ60383, highly similar to Ubiquitin-like PHD and RING fingerdomain-containing protein 1 (EC 6.3.2.-)	GO:0042393	histone binding	0.219921	1.70507
UHRF1	UHRF1	ubiquitin-like with PHD and ring finger domains 1	0	UHRF1	cDNA FLJ60383, highly similar to Ubiquitin-like PHD and RING fingerdomain-containing protein 1 (EC 6.3.2.-)	GO:0031493	nucleosomal histone binding	0.0895454	15.7719
UHRF1	UHRF1	ubiquitin-like with PHD and ring finger domains 1	0	UHRF1	cDNA FLJ60383, highly similar to Ubiquitin-like PHD and RING fingerdomain-containing protein 1 (EC 6.3.2.-)	GO:0003677	DNA binding	0.377729	1.04937
UHRF1	UHRF1	ubiquitin-like with PHD and ring finger domains 1	0	UHRF1	cDNA FLJ60383, highly similar to Ubiquitin-like PHD and RING fingerdomain-containing protein 1 (EC 6.3.2.-)	GO:0008270	zinc ion binding	0.996725	0.578532
UHRF1	UHRF1	ubiquitin-like with PHD and ring finger domains 1	0	UHRF1	cDNA FLJ60383, highly similar to Ubiquitin-like PHD and RING fingerdomain-containing protein 1 (EC 6.3.2.-)	GO:0044729	hemi-methylated DNA-binding	0.0606272	31.5438
NNOS	NNOS	Nitric oxide synthase, brain	0	NOS1	NOS1 protein	GO:0005515	protein binding	0.971117	0.844595
NNOS	NNOS	Nitric oxide synthase, brain	0	NOS1	NOS1 protein	GO:0005516	calmodulin binding	0.62705	0.927758
NNOS	NNOS	Nitric oxide synthase, brain	0	NOS1	NOS1 protein	GO:0010181	FMN binding	0.0144181	6.75938
NNOS	NNOS	Nitric oxide synthase, brain	0	NOS1	NOS1 protein	GO:0005506	iron ion binding	0.0591527	1.82334
NNOS	NNOS	Nitric oxide synthase, brain	0	NOS1	NOS1 protein	GO:0044325	ion channel binding	0.399203	1.33284
NNOS	NNOS	Nitric oxide synthase, brain	0	NOS1	NOS1 protein	GO:0004517	nitric-oxide synthase activity	0.117572	10.5146
NNOS	NNOS	Nitric oxide synthase, brain	0	NOS1	NOS1 protein	GO:0003958	NADPH-hemoprotein reductase activity	0.19657	5.2573
NNOS	NNOS	Nitric oxide synthase, brain	0	NOS1	NOS1 protein	GO:0016491	oxidoreductase activity	0.560362	0.984125
NNOS	NNOS	Nitric oxide synthase, brain	0	NOS1	NOS1 protein	GO:0020037	heme binding	0.0238481	2.16053
NNOS	NNOS	Nitric oxide synthase, brain	0	NOS1	NOS1 protein	GO:0050661	NADP binding	0.118139	2.62865
NNOS	NNOS	Nitric oxide synthase, brain	0	NOS1	NOS1 protein	GO:0050660	flavin adenine dinucleotide binding	0.348985	1.45587
NNOS	NNOS	Nitric oxide synthase, brain	0	NOS1	NOS1 protein	GO:0046870	cadmium ion binding	0.19657	5.2573
NNOS	NNOS	Nitric oxide synthase, brain	0	NOS1	NOS1 protein	GO:0046872	metal ion binding	0.980923	0.787874
NNOS	NNOS	Nitric oxide synthase, brain	0	NOS1	NOS1 protein	GO:0097110	scaffold protein binding	0.258709	2.10292
NNOS	NNOS	Nitric oxide synthase, brain	0	NOS1	NOS1 protein	GO:0034618	arginine binding	0.144734	7.88595
NNOS	NNOS	Nitric oxide synthase, brain	0	NOS1	NOS1 protein	GO:0034617	tetrahydrobiopterin binding	0.144734	7.88595
NNOS	NNOS	Nitric oxide synthase, brain	0	NOS1	NOS1 protein	GO:0017080	sodium channel regulator activity	0.556225	1.26175
SIK1	SIK1	salt-inducible kinase 1	0	SIK1	Serine/threonine-protein kinase SIK1	GO:0005515	protein binding	0.971117	0.844595
SIK1	SIK1	salt-inducible kinase 1	0	SIK1	Serine/threonine-protein kinase SIK1	GO:0042826	histone deacetylase binding	0.58101	1.03422
SIK1	SIK1	salt-inducible kinase 1	0	SIK1	Serine/threonine-protein kinase SIK1	GO:0046872	metal ion binding	0.980923	0.787874
SIK1	SIK1	salt-inducible kinase 1	0	SIK1	Serine/threonine-protein kinase SIK1	GO:0071889	14-3-3 protein binding	0.412195	1.97149
SIK1	SIK1	salt-inducible kinase 1	0	SIK1	Serine/threonine-protein kinase SIK1	GO:0008140	cAMP response element binding protein binding	0.221295	4.50626
SIK1	SIK1	salt-inducible kinase 1	0	SIK1	Serine/threonine-protein kinase SIK1	GO:0000166	nucleotide binding	0.994468	0.686752
SIK1	SIK1	salt-inducible kinase 1	0	SIK1	Serine/threonine-protein kinase SIK1	GO:0016301	kinase activity	0.974527	0.631718
SIK1	SIK1	salt-inducible kinase 1	0	SIK1	Serine/threonine-protein kinase SIK1	GO:0016772	transferase activity, transferring phosphorus-containing groups	0.69327	0.897831
SIK1	SIK1	salt-inducible kinase 1	0	SIK1	Serine/threonine-protein kinase SIK1	GO:0000287	magnesium ion binding	0.722117	0.825754
SIK1	SIK1	salt-inducible kinase 1	0	SIK1	Serine/threonine-protein kinase SIK1	GO:0019901	protein kinase binding	0.857596	0.709989
SIK1	SIK1	salt-inducible kinase 1	0	SIK1	Serine/threonine-protein kinase SIK1	GO:0005524	ATP binding	0.991946	0.661609
SIK1	SIK1	salt-inducible kinase 1	0	SIK1	Serine/threonine-protein kinase SIK1	GO:0004672	protein kinase activity	0.661319	0.918751
SIK1	SIK1	salt-inducible kinase 1	0	SIK1	Serine/threonine-protein kinase SIK1	GO:0004674	protein serine/threonine kinase activity	0.872442	0.718719
SIK1	SIK1	salt-inducible kinase 1	0	SIK1	Serine/threonine-protein kinase SIK1	GO:0016740	transferase activity	0.82853	0.866239
TRIM40	TRIM40	tripartite motif containing 40	2e-72	TRIM40	Tripartite motif-containing protein 40	GO:0008270	zinc ion binding	0.996725	0.578532
TRIM40	TRIM40	tripartite motif containing 40	2e-72	TRIM40	Tripartite motif-containing protein 40	GO:0046872	metal ion binding	0.980923	0.787874
LOC101115400	LOC101115400	putative RNA polymerase II subunit A C-terminal domain phosphatase SSU72-like protein 1-like	7e-67	SSU72	cDNA FLJ60055, highly similar to Rattus norvegicus Ssu72 RNA polymerase II CTD phosphatase homolog, mRNA	GO:0005515	protein binding	0.971117	0.844595
LOC101115400	LOC101115400	putative RNA polymerase II subunit A C-terminal domain phosphatase SSU72-like protein 1-like	7e-67	SSU72	cDNA FLJ60055, highly similar to Rattus norvegicus Ssu72 RNA polymerase II CTD phosphatase homolog, mRNA	GO:0016787	hydrolase activity	0.838735	0.866795
LOC101115400	LOC101115400	putative RNA polymerase II subunit A C-terminal domain phosphatase SSU72-like protein 1-like	7e-67	SSU72	cDNA FLJ60055, highly similar to Rattus norvegicus Ssu72 RNA polymerase II CTD phosphatase homolog, mRNA	GO:0004721	phosphoprotein phosphatase activity	0.216562	1.46229
LOC101115400	LOC101115400	putative RNA polymerase II subunit A C-terminal domain phosphatase SSU72-like protein 1-like	7e-67	SSU72	cDNA FLJ60055, highly similar to Rattus norvegicus Ssu72 RNA polymerase II CTD phosphatase homolog, mRNA	GO:0008420	CTD phosphatase activity	0.0510339	6.30876
CTCFL	CTCFL	CCCTC-binding factor (zinc finger protein)-like	0	CTCFL	BORIS transcription factor transcript variant A4	GO:0005515	protein binding	0.971117	0.844595
CTCFL	CTCFL	CCCTC-binding factor (zinc finger protein)-like	0	CTCFL	BORIS transcription factor transcript variant A4	GO:0044212	transcription regulatory region DNA binding	0.0644683	1.79226
CTCFL	CTCFL	CCCTC-binding factor (zinc finger protein)-like	0	CTCFL	BORIS transcription factor transcript variant A4	GO:0003676	nucleic acid binding	0.993365	0.606056
CTCFL	CTCFL	CCCTC-binding factor (zinc finger protein)-like	0	CTCFL	BORIS transcription factor transcript variant A4	GO:0003677	DNA binding	0.377729	1.04937
CTCFL	CTCFL	CCCTC-binding factor (zinc finger protein)-like	0	CTCFL	BORIS transcription factor transcript variant A4	GO:0046872	metal ion binding	0.980923	0.787874
CTCFL	CTCFL	CCCTC-binding factor (zinc finger protein)-like	0	CTCFL	BORIS transcription factor transcript variant A4	GO:0043565	sequence-specific DNA binding	0.00150104	1.87329
CTCFL	CTCFL	CCCTC-binding factor (zinc finger protein)-like	0	CTCFL	BORIS transcription factor transcript variant A4	GO:0042393	histone binding	0.219921	1.70507
OAS2	OAS2	2'-5'-oligoadenylate synthetase 2, 69/71kDa	3e-152	OAS3	cDNA FLJ78682, highly similar to Homo sapiens 2'-5'-oligoadenylate synthetase 3, 100kDa (OAS3), mRNA	GO:0003725	double-stranded RNA binding	0.517321	1.16829
OAS2	OAS2	2'-5'-oligoadenylate synthetase 2, 69/71kDa	3e-152	OAS3	cDNA FLJ78682, highly similar to Homo sapiens 2'-5'-oligoadenylate synthetase 3, 100kDa (OAS3), mRNA	GO:0005515	protein binding	0.971117	0.844595
OAS2	OAS2	2'-5'-oligoadenylate synthetase 2, 69/71kDa	3e-152	OAS3	cDNA FLJ78682, highly similar to Homo sapiens 2'-5'-oligoadenylate synthetase 3, 100kDa (OAS3), mRNA	GO:0003723	RNA binding	0.99298	0.563953
OAS2	OAS2	2'-5'-oligoadenylate synthetase 2, 69/71kDa	3e-152	OAS3	cDNA FLJ78682, highly similar to Homo sapiens 2'-5'-oligoadenylate synthetase 3, 100kDa (OAS3), mRNA	GO:0001730	2'-5'-oligoadenylate synthetase activity	0.0895454	15.7719
OAS2	OAS2	2'-5'-oligoadenylate synthetase 2, 69/71kDa	3e-152	OAS3	cDNA FLJ78682, highly similar to Homo sapiens 2'-5'-oligoadenylate synthetase 3, 100kDa (OAS3), mRNA	GO:0016779	nucleotidyltransferase activity	0.903666	0.426267
OAS2	OAS2	2'-5'-oligoadenylate synthetase 2, 69/71kDa	3e-152	OAS3	cDNA FLJ78682, highly similar to Homo sapiens 2'-5'-oligoadenylate synthetase 3, 100kDa (OAS3), mRNA	GO:0005524	ATP binding	0.991946	0.661609
OAS2	OAS2	2'-5'-oligoadenylate synthetase 2, 69/71kDa	3e-152	OAS3	cDNA FLJ78682, highly similar to Homo sapiens 2'-5'-oligoadenylate synthetase 3, 100kDa (OAS3), mRNA	GO:0046872	metal ion binding	0.980923	0.787874
OAS2	OAS2	2'-5'-oligoadenylate synthetase 2, 69/71kDa	3e-152	OAS3	cDNA FLJ78682, highly similar to Homo sapiens 2'-5'-oligoadenylate synthetase 3, 100kDa (OAS3), mRNA	GO:0000166	nucleotide binding	0.994468	0.686752
OAS2	OAS2	2'-5'-oligoadenylate synthetase 2, 69/71kDa	3e-152	OAS3	cDNA FLJ78682, highly similar to Homo sapiens 2'-5'-oligoadenylate synthetase 3, 100kDa (OAS3), mRNA	GO:0016740	transferase activity	0.82853	0.866239
CD28	CD28	T-cell specific surface glycoprotein CD28	4e-87	CD28	T-cell-specific surface glycoprotein CD28	GO:0005515	protein binding	0.971117	0.844595
CD28	CD28	T-cell specific surface glycoprotein CD28	4e-87	CD28	T-cell-specific surface glycoprotein CD28	GO:0002020	protease binding	0.340552	1.47862
CD28	CD28	T-cell specific surface glycoprotein CD28	4e-87	CD28	T-cell-specific surface glycoprotein CD28	GO:0042802	identical protein binding	0.838253	0.77726
CD28	CD28	T-cell specific surface glycoprotein CD28	4e-87	CD28	T-cell-specific surface glycoprotein CD28	GO:0015026	coreceptor activity	0.556225	1.26175
CD28	CD28	T-cell specific surface glycoprotein CD28	4e-87	CD28	T-cell-specific surface glycoprotein CD28	GO:0005070	SH3/SH2 adaptor activity	0.478122	1.26175
FLG2	FLG2	filaggrin family member 2	0	FLG2	Filaggrin-2	GO:0005198	structural molecule activity	0.0354136	1.82253
FLG2	FLG2	filaggrin family member 2	0	FLG2	Filaggrin-2	GO:0005509	calcium ion binding	0.428878	1.05949
FLG2	FLG2	filaggrin family member 2	0	FLG2	Filaggrin-2	GO:0046872	metal ion binding	0.980923	0.787874
RCOR2	RCOR2	REST corepressor 2	0	RCOR2	REST corepressor 2	GO:0003700	sequence-specific DNA binding transcription factor activity	0.0060301	1.54903
RCOR2	RCOR2	REST corepressor 2	0	RCOR2	REST corepressor 2	GO:0003682	chromatin binding	0.438193	1.0815
RCOR2	RCOR2	REST corepressor 2	0	RCOR2	REST corepressor 2	GO:0003714	transcription corepressor activity	0.0780255	1.7237
RCOR2	RCOR2	REST corepressor 2	0	RCOR2	REST corepressor 2	GO:0003677	DNA binding	0.377729	1.04937
ASB3	ASB3	ankyrin repeat and SOCS box containing 3	0	GPR75	Probable G-protein coupled receptor 75	GO:0004930	G-protein coupled receptor activity	0.292259	1.10588
ASB3	ASB3	ankyrin repeat and SOCS box containing 3	0	GPR75	Probable G-protein coupled receptor 75	GO:0004871	signal transducer activity	0.406721	1.04637
LOC101104625	LOC101104625	putative olfactory receptor 2B3-like	1e-80	OR2B3	Putative olfactory receptor 2B3	GO:0004984	olfactory receptor activity	0.354467	1.0931
LOC101104625	LOC101104625	putative olfactory receptor 2B3-like	1e-80	OR2B3	Putative olfactory receptor 2B3	GO:0004930	G-protein coupled receptor activity	0.292259	1.10588
LOC101104625	LOC101104625	putative olfactory receptor 2B3-like	1e-80	OR2B3	Putative olfactory receptor 2B3	GO:0004871	signal transducer activity	0.406721	1.04637
ZNF33B	ZNF33B	Zinc finger protein 33B	5e-39	ZNF33B	cDNA FLJ53401, highly similar to Zinc finger protein 11B	GO:0003700	sequence-specific DNA binding transcription factor activity	0.0060301	1.54903
ZNF33B	ZNF33B	Zinc finger protein 33B	5e-39	ZNF33B	cDNA FLJ53401, highly similar to Zinc finger protein 11B	GO:0003723	RNA binding	0.99298	0.563953
ZNF33B	ZNF33B	Zinc finger protein 33B	5e-39	ZNF33B	cDNA FLJ53401, highly similar to Zinc finger protein 11B	GO:0003964	RNA-directed DNA polymerase activity	0.0895454	15.7719
ZNF33B	ZNF33B	Zinc finger protein 33B	5e-39	ZNF33B	cDNA FLJ53401, highly similar to Zinc finger protein 11B	GO:0003676	nucleic acid binding	0.993365	0.606056
ZNF33B	ZNF33B	Zinc finger protein 33B	5e-39	ZNF33B	cDNA FLJ53401, highly similar to Zinc finger protein 11B	GO:0003677	DNA binding	0.377729	1.04937
ZNF33B	ZNF33B	Zinc finger protein 33B	5e-39	ZNF33B	cDNA FLJ53401, highly similar to Zinc finger protein 11B	GO:0046872	metal ion binding	0.980923	0.787874
SYNM	SYNM	synemin, intermediate filament protein	0	SYNM	Synemin	GO:0005515	protein binding	0.971117	0.844595
SYNM	SYNM	synemin, intermediate filament protein	0	SYNM	Synemin	GO:0019215	intermediate filament binding	0.171058	6.30876
SYNM	SYNM	synemin, intermediate filament protein	0	SYNM	Synemin	GO:0005198	structural molecule activity	0.0354136	1.82253
SYNM	SYNM	synemin, intermediate filament protein	0	SYNM	Synemin	GO:0017166	vinculin binding	0.333947	2.62865
SYNM	SYNM	synemin, intermediate filament protein	0	SYNM	Synemin	GO:0005200	structural constituent of cytoskeleton	0.384593	1.2875
SYNM	SYNM	synemin, intermediate filament protein	0	SYNM	Synemin	GO:0008307	structural constituent of muscle	0.191551	2.0572
DNAJB1	DNAJB1	DnaJ (Hsp40) homolog, subfamily B, member 1	0	DNAJB1	DnaJ homolog subfamily B member 1	GO:0005515	protein binding	0.971117	0.844595
DNAJB1	DNAJB1	DnaJ (Hsp40) homolog, subfamily B, member 1	0	DNAJB1	DnaJ homolog subfamily B member 1	GO:0051082	unfolded protein binding	0.305036	1.3835
NEFM	NEFM	neurofilament, medium polypeptide	0	NEFM	NEFM protein	GO:0005515	protein binding	0.971117	0.844595
NEFM	NEFM	neurofilament, medium polypeptide	0	NEFM	NEFM protein	GO:0005198	structural molecule activity	0.0354136	1.82253
NEFM	NEFM	neurofilament, medium polypeptide	0	NEFM	NEFM protein	GO:0005200	structural constituent of cytoskeleton	0.384593	1.2875
LOC101108727	LOC101108727	melanoma-associated antigen 10-like	5e-56	MAGEA8	Melanoma-associated antigen 8	GO:0003674	molecular_function	0.679991	0.91564
KCNE1L	KCNE1L	KCNE1-like	3e-47	KCNE1L	Potassium voltage-gated channel subfamily E member 1-like protein	GO:0015459	potassium channel regulator activity	0.24722	2.17543
KCNE1L	KCNE1L	KCNE1-like	3e-47	KCNE1L	Potassium voltage-gated channel subfamily E member 1-like protein	GO:0044325	ion channel binding	0.399203	1.33284
KCNE1L	KCNE1L	KCNE1-like	3e-47	KCNE1L	Potassium voltage-gated channel subfamily E member 1-like protein	GO:0086008	voltage-gated potassium channel activity involved in cardiac muscle cell action potential repolarization	0.144734	7.88595
KCNE1L	KCNE1L	KCNE1-like	3e-47	KCNE1L	Potassium voltage-gated channel subfamily E member 1-like protein	GO:0005249	voltage-gated potassium channel activity	0.146269	2.03508
DBN1	DBN1	drebrin 1	0	DBN1	cDNA FLJ36806 fis, clone ASTRO1000165, highly similar to Drebrin	GO:0005515	protein binding	0.971117	0.844595
DBN1	DBN1	drebrin 1	0	DBN1	cDNA FLJ36806 fis, clone ASTRO1000165, highly similar to Drebrin	GO:0005522	profilin binding	0.221295	4.50626
DBN1	DBN1	drebrin 1	0	DBN1	cDNA FLJ36806 fis, clone ASTRO1000165, highly similar to Drebrin	GO:0003779	actin binding	0.695245	0.881111
PDZK1	PDZK1	PDZ domain containing 1	0	PDZK1	Na(+)/H(+) exchange regulatory cofactor NHE-RF3	GO:0005515	protein binding	0.971117	0.844595
PDZK1	PDZK1	PDZ domain containing 1	0	PDZK1	Na(+)/H(+) exchange regulatory cofactor NHE-RF3	GO:0005215	transporter activity	0.0767527	1.57158
PDZK1	PDZK1	PDZ domain containing 1	0	PDZK1	Na(+)/H(+) exchange regulatory cofactor NHE-RF3	GO:0005124	scavenger receptor binding	0.0606272	31.5438
PDZK1	PDZK1	PDZ domain containing 1	0	PDZK1	Na(+)/H(+) exchange regulatory cofactor NHE-RF3	GO:0030165	PDZ domain binding	0.689145	0.841168
KCNIP1	KCNIP1	Kv channel interacting protein 1	8e-134	KCNIP1	Potassium channel interacting protein 1	GO:0005515	protein binding	0.971117	0.844595
KCNIP1	KCNIP1	Kv channel interacting protein 1	8e-134	KCNIP1	Potassium channel interacting protein 1	GO:0005244	voltage-gated ion channel activity	0.0594433	1.89263
KCNIP1	KCNIP1	Kv channel interacting protein 1	8e-134	KCNIP1	Potassium channel interacting protein 1	GO:0046982	protein heterodimerization activity	0.624396	0.939269
KCNIP1	KCNIP1	Kv channel interacting protein 1	8e-134	KCNIP1	Potassium channel interacting protein 1	GO:0005509	calcium ion binding	0.428878	1.05949
KCNIP1	KCNIP1	Kv channel interacting protein 1	8e-134	KCNIP1	Potassium channel interacting protein 1	GO:0015459	potassium channel regulator activity	0.24722	2.17543
KCNIP1	KCNIP1	Kv channel interacting protein 1	8e-134	KCNIP1	Potassium channel interacting protein 1	GO:0005267	potassium channel activity	0.101288	2.10292
KCNIP1	KCNIP1	Kv channel interacting protein 1	8e-134	KCNIP1	Potassium channel interacting protein 1	GO:0046872	metal ion binding	0.980923	0.787874
KCNIP1	KCNIP1	Kv channel interacting protein 1	8e-134	KCNIP1	Potassium channel interacting protein 1	GO:0047485	protein N-terminus binding	0.540791	1.06327
STYK1	STYK1	serine/threonine/tyrosine kinase 1	0	STYK1	Tyrosine-protein kinase STYK1	GO:0005515	protein binding	0.971117	0.844595
STYK1	STYK1	serine/threonine/tyrosine kinase 1	0	STYK1	Tyrosine-protein kinase STYK1	GO:0005524	ATP binding	0.991946	0.661609
STYK1	STYK1	serine/threonine/tyrosine kinase 1	0	STYK1	Tyrosine-protein kinase STYK1	GO:0004672	protein kinase activity	0.661319	0.918751
STYK1	STYK1	serine/threonine/tyrosine kinase 1	0	STYK1	Tyrosine-protein kinase STYK1	GO:0000166	nucleotide binding	0.994468	0.686752
STYK1	STYK1	serine/threonine/tyrosine kinase 1	0	STYK1	Tyrosine-protein kinase STYK1	GO:0016301	kinase activity	0.974527	0.631718
STYK1	STYK1	serine/threonine/tyrosine kinase 1	0	STYK1	Tyrosine-protein kinase STYK1	GO:0004713	protein tyrosine kinase activity	0.783079	0.722377
STYK1	STYK1	serine/threonine/tyrosine kinase 1	0	STYK1	Tyrosine-protein kinase STYK1	GO:0004715	non-membrane spanning protein tyrosine kinase activity	0.447463	1.34229
STYK1	STYK1	serine/threonine/tyrosine kinase 1	0	STYK1	Tyrosine-protein kinase STYK1	GO:0016740	transferase activity	0.82853	0.866239
STYK1	STYK1	serine/threonine/tyrosine kinase 1	0	STYK1	Tyrosine-protein kinase STYK1	GO:0016772	transferase activity, transferring phosphorus-containing groups	0.69327	0.897831
LOC101107043	LOC101107043	olfactory receptor 8H3-like	3e-128	OR8H3	Olfactory receptor 8H3	GO:0004984	olfactory receptor activity	0.354467	1.0931
LOC101107043	LOC101107043	olfactory receptor 8H3-like	3e-128	OR8H3	Olfactory receptor 8H3	GO:0004930	G-protein coupled receptor activity	0.292259	1.10588
LOC101107043	LOC101107043	olfactory receptor 8H3-like	3e-128	OR8H3	Olfactory receptor 8H3	GO:0004871	signal transducer activity	0.406721	1.04637
MESP2	MESP2	mesoderm posterior 2 homolog (mouse)	3e-51	MESP2	Mesoderm posterior protein 2	GO:0003700	sequence-specific DNA binding transcription factor activity	0.0060301	1.54903
MESP2	MESP2	mesoderm posterior 2 homolog (mouse)	3e-51	MESP2	Mesoderm posterior protein 2	GO:0046983	protein dimerization activity	0.42004	1.16112
MESP2	MESP2	mesoderm posterior 2 homolog (mouse)	3e-51	MESP2	Mesoderm posterior protein 2	GO:0003677	DNA binding	0.377729	1.04937
C3H2orf65	C3H2orf65	chromosome 3 open reading frame, human C2orf65	0	M1AP	Meiosis 1 arrest protein	GO:0003674	molecular_function	0.679991	0.91564
SLC26A9	SLC26A9	solute carrier family 26, member 9	0	SLC26A9	Solute carrier family 26 member 9	GO:0015116	sulfate transmembrane transporter activity	0.0101016	7.88595
SLC26A9	SLC26A9	solute carrier family 26, member 9	0	SLC26A9	Solute carrier family 26 member 9	GO:0015301	anion:anion antiporter activity	0.00196198	9.01251
SLC26A9	SLC26A9	solute carrier family 26, member 9	0	SLC26A9	Solute carrier family 26 member 9	GO:0015106	bicarbonate transmembrane transporter activity	0.0179838	12.6175
SLC26A9	SLC26A9	solute carrier family 26, member 9	0	SLC26A9	Solute carrier family 26 member 9	GO:0008271	secondary active sulfate transmembrane transporter activity	0.00523485	10.5146
KRT24	KRT24	keratin 24	0	KRT24	Keratin, type I cytoskeletal 24	GO:0005198	structural molecule activity	0.0354136	1.82253
PHGDH	PHGDH	phosphoglycerate dehydrogenase	0	PHGDH	cDNA FLJ35987 fis, clone TESTI2014269, highly similar to D-3-phosphoglycerate dehydrogenase (EC 1.1.1.95)	GO:0051287	NAD binding	0.383255	1.53872
PHGDH	PHGDH	phosphoglycerate dehydrogenase	0	PHGDH	cDNA FLJ35987 fis, clone TESTI2014269, highly similar to D-3-phosphoglycerate dehydrogenase (EC 1.1.1.95)	GO:0048037	cofactor binding	0.179106	2.74294
PHGDH	PHGDH	phosphoglycerate dehydrogenase	0	PHGDH	cDNA FLJ35987 fis, clone TESTI2014269, highly similar to D-3-phosphoglycerate dehydrogenase (EC 1.1.1.95)	GO:0009055	electron carrier activity	0.24048	1.53125
PHGDH	PHGDH	phosphoglycerate dehydrogenase	0	PHGDH	cDNA FLJ35987 fis, clone TESTI2014269, highly similar to D-3-phosphoglycerate dehydrogenase (EC 1.1.1.95)	GO:0016616	oxidoreductase activity, acting on the CH-OH group of donors, NAD or NADP as acceptor	0.394198	1.50209
PHGDH	PHGDH	phosphoglycerate dehydrogenase	0	PHGDH	cDNA FLJ35987 fis, clone TESTI2014269, highly similar to D-3-phosphoglycerate dehydrogenase (EC 1.1.1.95)	GO:0004617	phosphoglycerate dehydrogenase activity	0.0606272	31.5438
PHGDH	PHGDH	phosphoglycerate dehydrogenase	0	PHGDH	cDNA FLJ35987 fis, clone TESTI2014269, highly similar to D-3-phosphoglycerate dehydrogenase (EC 1.1.1.95)	GO:0016491	oxidoreductase activity	0.560362	0.984125
MGLL	MGLL	monoglyceride lipase	3e-162	MGLL	Monoglyceride lipase	GO:0052689	carboxylic ester hydrolase activity	0.104971	2.78328
MGLL	MGLL	monoglyceride lipase	3e-162	MGLL	Monoglyceride lipase	GO:0042803	protein homodimerization activity	0.850787	0.784671
MGLL	MGLL	monoglyceride lipase	3e-162	MGLL	Monoglyceride lipase	GO:0008289	lipid binding	0.05251	1.67278
MGLL	MGLL	monoglyceride lipase	3e-162	MGLL	Monoglyceride lipase	GO:0004622	lysophospholipase activity	0.0764183	4.85289
MGLL	MGLL	monoglyceride lipase	3e-162	MGLL	Monoglyceride lipase	GO:0047372	acylglycerol lipase activity	0.245259	3.94297
MGLL	MGLL	monoglyceride lipase	3e-162	MGLL	Monoglyceride lipase	GO:0016787	hydrolase activity	0.838735	0.866795
BAI3	BAI3	brain-specific angiogenesis inhibitor 3	0	BAI3	cDNA FLJ75576, highly similar to Homo sapiens brain-specific angiogenesis inhibitor 3 (BAI3), mRNA	GO:0004930	G-protein coupled receptor activity	0.292259	1.10588
BAI3	BAI3	brain-specific angiogenesis inhibitor 3	0	BAI3	cDNA FLJ75576, highly similar to Homo sapiens brain-specific angiogenesis inhibitor 3 (BAI3), mRNA	GO:0004871	signal transducer activity	0.406721	1.04637
BAI3	BAI3	brain-specific angiogenesis inhibitor 3	0	BAI3	cDNA FLJ75576, highly similar to Homo sapiens brain-specific angiogenesis inhibitor 3 (BAI3), mRNA	GO:0004888	transmembrane signaling receptor activity	0.484496	1.0815
SLC6A17	SLC6A17	solute carrier family 6, member 17	0	SLC6A17	cDNA FLJ58911, highly similar to Orphan sodium- and chloride-dependent neurotransmitter transporter NTT4	GO:0005328	neurotransmitter:sodium symporter activity	0.146263	3.15438
SLC6A17	SLC6A17	solute carrier family 6, member 17	0	SLC6A17	cDNA FLJ58911, highly similar to Orphan sodium- and chloride-dependent neurotransmitter transporter NTT4	GO:0015293	symporter activity	0.722268	0.801961
CNN1	CNN1	Calponin-1	2e-177	CNN1	cDNA FLJ59763, highly similar to Calponin-1	GO:0005516	calmodulin binding	0.62705	0.927758
CNN1	CNN1	Calponin-1	2e-177	CNN1	cDNA FLJ59763, highly similar to Calponin-1	GO:0003779	actin binding	0.695245	0.881111
LOC101116222	LOC101116222	olfactory receptor 12-like	2e-83	OR5AP2	OR5AP2 protein	GO:0004984	olfactory receptor activity	0.354467	1.0931
LOC101116222	LOC101116222	olfactory receptor 12-like	2e-83	OR5AP2	OR5AP2 protein	GO:0004930	G-protein coupled receptor activity	0.292259	1.10588
LOC101116222	LOC101116222	olfactory receptor 12-like	2e-83	OR5AP2	OR5AP2 protein	GO:0004871	signal transducer activity	0.406721	1.04637
ACMSD	ACMSD	aminocarboxymuconate semialdehyde decarboxylase	0	ACMSD	cDNA FLJ43018 fis, clone BRTHA2017353	GO:0016831	carboxy-lyase activity	0.556225	1.26175
ACMSD	ACMSD	aminocarboxymuconate semialdehyde decarboxylase	0	ACMSD	cDNA FLJ43018 fis, clone BRTHA2017353	GO:0003824	catalytic activity	0.612951	0.955872
ACMSD	ACMSD	aminocarboxymuconate semialdehyde decarboxylase	0	ACMSD	cDNA FLJ43018 fis, clone BRTHA2017353	GO:0001760	aminocarboxymuconate-semialdehyde decarboxylase activity	0.0606272	31.5438
ACMSD	ACMSD	aminocarboxymuconate semialdehyde decarboxylase	0	ACMSD	cDNA FLJ43018 fis, clone BRTHA2017353	GO:0016829	lyase activity	0.66489	0.882344
ACMSD	ACMSD	aminocarboxymuconate semialdehyde decarboxylase	0	ACMSD	cDNA FLJ43018 fis, clone BRTHA2017353	GO:0046872	metal ion binding	0.980923	0.787874
TFF2	TFF2	trefoil factor 2	6e-47	TFF2	Trefoil factor 2	GO:0005515	protein binding	0.971117	0.844595
TFF2	TFF2	trefoil factor 2	6e-47	TFF2	Trefoil factor 2	GO:0031723	CXCR4 chemokine receptor binding	0.0606272	31.5438
MPZ	MPZ	myelin protein zero	4e-120	MPZ	Myelin protein P0	GO:0003674	molecular_function	0.679991	0.91564
MPZ	MPZ	myelin protein zero	4e-120	MPZ	Myelin protein P0	GO:0005198	structural molecule activity	0.0354136	1.82253
ZNF385D	ZNF385D	zinc finger protein 385D	4e-167	ZNF385D	Zinc finger protein 385D	GO:0008270	zinc ion binding	0.996725	0.578532
ZNF385D	ZNF385D	zinc finger protein 385D	4e-167	ZNF385D	Zinc finger protein 385D	GO:0003676	nucleic acid binding	0.993365	0.606056
ZNF385D	ZNF385D	zinc finger protein 385D	4e-167	ZNF385D	Zinc finger protein 385D	GO:0046872	metal ion binding	0.980923	0.787874
GFRA3	GFRA3	GDNF family receptor alpha 3	7e-180	GFRA3	GDNF family receptor alpha-3 variant	GO:0005102	receptor binding	0.00071905	2.22548
GFRA3	GFRA3	GDNF family receptor alpha 3	7e-180	GFRA3	GDNF family receptor alpha-3 variant	GO:0004872	receptor activity	0.485582	1.05537
GFRA3	GFRA3	GDNF family receptor alpha 3	7e-180	GFRA3	GDNF family receptor alpha-3 variant	GO:0008046	axon guidance receptor activity	0.245259	3.94297
[truncated: 109 more rows]

## Sheet: DownGO2Gene
GOID	GOTerm	QueryID	Symbol	Description	P-Value	FDR	Enrichment
GO:0005184	neuropeptide hormone activity	PYY	PYY	peptide YY	0.000476959	0.108936	9.27758
GO:0005184	neuropeptide hormone activity	CRH	CRH	Corticoliberin	0.000476959	0.108936	9.27758
GO:0005184	neuropeptide hormone activity	GRP	GRP	Gastrin-releasing peptide	0.000476959	0.108936	9.27758
GO:0005184	neuropeptide hormone activity	VGF	VGF	VGF nerve growth factor inducible	0.000476959	0.108936	9.27758
GO:0005184	neuropeptide hormone activity	NTS	NTS	neurotensin	0.000476959	0.108936	9.27758
GO:0005179	hormone activity	NPPC	NPPC	C-type natriuretic peptide	0.00050978	0.108936	3.61439
GO:0005179	hormone activity	PYY	PYY	peptide YY	0.00050978	0.108936	3.61439
GO:0005179	hormone activity	CALCA	CALCA	Calcitonin gene-related peptide	0.00050978	0.108936	3.61439
GO:0005179	hormone activity	CRH	CRH	Corticoliberin	0.00050978	0.108936	3.61439
GO:0005179	hormone activity	INHBA	INHBA	Inhibin beta A chain	0.00050978	0.108936	3.61439
GO:0005179	hormone activity	TSHB	TSHB	thyroid stimulating hormone, beta	0.00050978	0.108936	3.61439
GO:0005179	hormone activity	AMH	AMH	Anti-Mullerian hormone	0.00050978	0.108936	3.61439
GO:0005179	hormone activity	INHBB	INHBB	Inhibin beta B subunit	0.00050978	0.108936	3.61439
GO:0005179	hormone activity	LOC100125617	LOC100125617	musclin	0.00050978	0.108936	3.61439
GO:0005179	hormone activity	RLN3	RLN3	relaxin 3	0.00050978	0.108936	3.61439
GO:0005179	hormone activity	UCN2	UCN2	urocortin 2	0.00050978	0.108936	3.61439
GO:0004364	glutathione transferase activity	LOC101106720	LOC101106720	glutathione S-transferase A1-like	0.000654266	0.108936	6.5263
GO:0004364	glutathione transferase activity	GSTA1	GSTA1	Glutathione S-transferase	0.000654266	0.108936	6.5263
GO:0004364	glutathione transferase activity	LOC101108705	LOC101108705	glutathione S-transferase Mu 1-like	0.000654266	0.108936	6.5263
GO:0004364	glutathione transferase activity	LOC101106291	LOC101106291	glutathione S-transferase A1-like	0.000654266	0.108936	6.5263
GO:0004364	glutathione transferase activity	LOC101113210	LOC101113210	glutathione S-transferase A4-like	0.000654266	0.108936	6.5263
GO:0004364	glutathione transferase activity	GSTA1-1	GSTA1-1	Glutathione S-transferase	0.000654266	0.108936	6.5263
GO:0005102	receptor binding	BDNF	BDNF	brain-derived neurotrophic factor	0.00071905	0.108936	2.22548
GO:0005102	receptor binding	NPPC	NPPC	C-type natriuretic peptide	0.00071905	0.108936	2.22548
GO:0005102	receptor binding	IL6	IL6	Interleukin-6	0.00071905	0.108936	2.22548
GO:0005102	receptor binding	LOC101107498	LOC101107498	mannose-binding protein A-like	0.00071905	0.108936	2.22548
GO:0005102	receptor binding	CALCA	CALCA	Calcitonin gene-related peptide	0.00071905	0.108936	2.22548
GO:0005102	receptor binding	CRH	CRH	Corticoliberin	0.00071905	0.108936	2.22548
GO:0005102	receptor binding	INHBA	INHBA	Inhibin beta A chain	0.00071905	0.108936	2.22548
GO:0005102	receptor binding	PPP1R1B	PPP1R1B	protein phosphatase 1, regulatory (inhibitor) subunit 1B	0.00071905	0.108936	2.22548
GO:0005102	receptor binding	HAO2	HAO2	hydroxyacid oxidase 2 (long chain)	0.00071905	0.108936	2.22548
GO:0005102	receptor binding	FGF16	FGF16	fibroblast growth factor 16	0.00071905	0.108936	2.22548
GO:0005102	receptor binding	TENM2	TENM2	teneurin transmembrane protein 2	0.00071905	0.108936	2.22548
GO:0005102	receptor binding	GRP	GRP	Gastrin-releasing peptide	0.00071905	0.108936	2.22548
GO:0005102	receptor binding	ANGPT2	ANGPT2	angiopoietin 2	0.00071905	0.108936	2.22548
GO:0005102	receptor binding	LOC101123664	LOC101123664	fibrinogen gamma-B chain-like	0.00071905	0.108936	2.22548
GO:0005102	receptor binding	WNT5B	WNT5B	wingless-type MMTV integration site family, member 5B	0.00071905	0.108936	2.22548
GO:0005102	receptor binding	BAAT	BAAT	bile acid CoA: amino acid N-acyltransferase (glycine N-choloyltransferase)	0.00071905	0.108936	2.22548
[truncated: 2,070 more rows]

## Sheet: UpGO_Result
GOID	GOTerm	DifGene	AllDifGene	GeneInGOID	AllGene	P-Value	FDR	Enrichment	(-log2P)
[truncated: 364 more rows]

[truncated: 2 more sheets: UpGene2GO, UpGO2Gene]
