# Supplementary material for: Co-expression analysis and identification of fecundity-related long non-coding RNAs in sheep ovaries
Source: Sci Rep. 2016 Dec 16;6:39398. doi: 10.1038/srep39398 (PMC5159859; doi:10.1038/srep39398)
Supplement: Supplementary Table S9 [file srep39398-s9.xls]

## Sheet: DownGO_Result
GOID	GOTerm	DifGene	AllDifGene	GeneInGOID	AllGene	P-Value	FDR	Enrichment	(-log2P)
GO:0005125	cytokine activity	11	207	197	15488	0.000142472	0.0447363	4.17784	12.777
GO:0008009	chemokine activity	5	207	43	15488	0.000451685	0.0638703	8.70015	11.1124
GO:0008420	CTD phosphatase activity	3	207	10	15488	0.000610226	0.0638703	22.4464	10.6784
GO:0005372	water transmembrane transporter activity	2	207	6	15488	0.0046826	0.243139	24.9404	7.73847
GO:0016628	oxidoreductase activity, acting on the CH-CH group of donors, NAD or NADP as acceptor	2	207	6	15488	0.0046826	0.243139	24.9404	7.73847
GO:0015288	porin activity	2	207	7	15488	0.00596718	0.243139	21.3775	7.38874
GO:0045155	electron transporter, transferring electrons from CoQH2-cytochrome c reductase complex and cytochrome c oxidase complex activity	2	207	8	15488	0.007393	0.243139	18.7053	7.07962
GO:0005113	patched binding	2	207	9	15488	0.00895606	0.243139	16.6269	6.80292
GO:0004303	estradiol 17-beta-dehydrogenase activity	2	207	9	15488	0.00895606	0.243139	16.6269	6.80292
GO:0015250	water channel activity	2	207	10	15488	0.0106524	0.243139	14.9643	6.55267
GO:0005179	hormone activity	5	207	96	15488	0.0116329	0.243139	3.89694	6.42565
GO:0005198	structural molecule activity	8	207	225	15488	0.0139704	0.243139	2.66031	6.16148
GO:0004859	phospholipase inhibitor activity	2	207	13	15488	0.0165035	0.243139	11.511	5.92109
GO:0016892	endoribonuclease activity, producing 3'-phosphomonoesters	2	207	13	15488	0.0165035	0.243139	11.511	5.92109
GO:0046965	retinoid X receptor binding	2	207	13	15488	0.0165035	0.243139	11.511	5.92109
GO:0005504	fatty acid binding	2	207	16	15488	0.0234207	0.243139	9.35266	5.41607
GO:0005184	neuropeptide hormone activity	2	207	17	15488	0.0259471	0.243139	8.8025	5.26828
GO:0070539	linoleic acid binding	1	207	1	15488	0.0263271	0.243139	74.8213	5.24731
GO:0047598	7-dehydrocholesterol reductase activity	1	207	1	15488	0.0263271	0.243139	74.8213	5.24731
GO:0009917	sterol 5-alpha reductase activity	1	207	1	15488	0.0263271	0.243139	74.8213	5.24731
GO:0016165	linoleate 13S-lipoxygenase activity	1	207	1	15488	0.0263271	0.243139	74.8213	5.24731
GO:0005350	pyrimidine nucleobase transmembrane transporter activity	1	207	1	15488	0.0263271	0.243139	74.8213	5.24731
GO:0005451	monovalent cation:hydrogen antiporter activity	1	207	1	15488	0.0263271	0.243139	74.8213	5.24731
GO:0001760	aminocarboxymuconate-semialdehyde decarboxylase activity	1	207	1	15488	0.0263271	0.243139	74.8213	5.24731
GO:0031854	orexigenic neuropeptide QRFP receptor binding	1	207	1	15488	0.0263271	0.243139	74.8213	5.24731
GO:0018585	fluorene oxygenase activity	1	207	1	15488	0.0263271	0.243139	74.8213	5.24731
GO:0005345	purine nucleobase transmembrane transporter activity	1	207	1	15488	0.0263271	0.243139	74.8213	5.24731
GO:0031723	CXCR4 chemokine receptor binding	1	207	1	15488	0.0263271	0.243139	74.8213	5.24731
GO:0015166	polyol transmembrane transporter activity	1	207	1	15488	0.0263271	0.243139	74.8213	5.24731
GO:0042497	triacyl lipopeptide binding	1	207	1	15488	0.0263271	0.243139	74.8213	5.24731
GO:0046943	carboxylic acid transmembrane transporter activity	1	207	1	15488	0.0263271	0.243139	74.8213	5.24731
GO:0047977	hepoxilin-epoxide hydrolase activity	1	207	1	15488	0.0263271	0.243139	74.8213	5.24731
GO:0050613	delta14-sterol reductase activity	1	207	1	15488	0.0263271	0.243139	74.8213	5.24731
GO:0008437	thyrotropin-releasing hormone activity	1	207	1	15488	0.0263271	0.243139	74.8213	5.24731
GO:0005102	receptor binding	9	207	326	15488	0.0381169	0.244832	2.06562	4.71342
GO:0017050	D-erythro-sphingosine kinase activity	1	207	2	15488	0.0392284	0.244832	37.4106	4.67196
GO:0008481	sphinganine kinase activity	1	207	2	15488	0.0392284	0.244832	37.4106	4.67196
GO:0005146	leukemia inhibitory factor receptor binding	1	207	2	15488	0.0392284	0.244832	37.4106	4.67196
GO:0019862	IgA binding	1	207	2	15488	0.0392284	0.244832	37.4106	4.67196
GO:0004560	alpha-L-fucosidase activity	1	207	2	15488	0.0392284	0.244832	37.4106	4.67196
GO:0051990	(R)-2-hydroxyglutarate dehydrogenase activity	1	207	2	15488	0.0392284	0.244832	37.4106	4.67196
GO:0047710	bis(5'-adenosyl)-triphosphatase activity	1	207	2	15488	0.0392284	0.244832	37.4106	4.67196
GO:0005052	peroxisome matrix targeting signal-1 binding	1	207	2	15488	0.0392284	0.244832	37.4106	4.67196
GO:0051120	hepoxilin A3 synthase activity	1	207	2	15488	0.0392284	0.244832	37.4106	4.67196
GO:0050262	ribosylnicotinamide kinase activity	1	207	2	15488	0.0392284	0.244832	37.4106	4.67196
GO:0042498	diacyl lipopeptide binding	1	207	2	15488	0.0392284	0.244832	37.4106	4.67196
GO:0047150	betaine-homocysteine S-methyltransferase activity	1	207	2	15488	0.0392284	0.244832	37.4106	4.67196
GO:0033754	indoleamine 2,3-dioxygenase activity	1	207	2	15488	0.0392284	0.244832	37.4106	4.67196
GO:0003964	RNA-directed DNA polymerase activity	1	207	2	15488	0.0392284	0.244832	37.4106	4.67196
GO:0004722	protein serine/threonine phosphatase activity	3	207	54	15488	0.0404033	0.244832	4.15674	4.62938
GO:0005126	cytokine receptor binding	2	207	25	15488	0.0496634	0.244832	5.9857	4.33167
GO:0046703	natural killer cell lectin-like receptor binding	1	207	3	15488	0.0519579	0.244832	24.9404	4.26651
GO:0050211	procollagen galactosyltransferase activity	1	207	3	15488	0.0519579	0.244832	24.9404	4.26651
GO:0042015	interleukin-20 binding	1	207	3	15488	0.0519579	0.244832	24.9404	4.26651
GO:0008898	homocysteine S-methyltransferase activity	1	207	3	15488	0.0519579	0.244832	24.9404	4.26651
GO:0070891	lipoteichoic acid binding	1	207	3	15488	0.0519579	0.244832	24.9404	4.26651
GO:0005275	amine transmembrane transporter activity	1	207	3	15488	0.0519579	0.244832	24.9404	4.26651
GO:0047751	cholestenone 5-alpha-reductase activity	1	207	3	15488	0.0519579	0.244832	24.9404	4.26651
GO:0051575	5'-deoxyribose-5-phosphate lyase activity	1	207	3	15488	0.0519579	0.244832	24.9404	4.26651
GO:0004833	tryptophan 2,3-dioxygenase activity	1	207	3	15488	0.0519579	0.244832	24.9404	4.26651
GO:0031735	CCR10 chemokine receptor binding	1	207	3	15488	0.0519579	0.244832	24.9404	4.26651
GO:0036122	BMP binding	1	207	3	15488	0.0519579	0.244832	24.9404	4.26651
GO:0015254	glycerol channel activity	1	207	3	15488	0.0519579	0.244832	24.9404	4.26651
GO:0004052	arachidonate 12-lipoxygenase activity	1	207	3	15488	0.0519579	0.244832	24.9404	4.26651
GO:0003865	3-oxo-5-alpha-steroid 4-dehydrogenase activity	1	207	3	15488	0.0519579	0.244832	24.9404	4.26651
GO:0000268	peroxisome targeting sequence binding	1	207	3	15488	0.0519579	0.244832	24.9404	4.26651
GO:0020037	heme binding	5	207	146	15488	0.0523993	0.244832	2.56237	4.25431
GO:0000977	RNA polymerase II regulatory region sequence-specific DNA binding	2	207	26	15488	0.0530209	0.244832	5.75548	4.23729
GO:0042974	retinoic acid receptor binding	2	207	29	15488	0.0635499	0.266561	5.16009	3.97597
GO:0004623	phospholipase A2 activity	2	207	29	15488	0.0635499	0.266561	5.16009	3.97597
GO:0016015	morphogen activity	1	207	4	15488	0.0645179	0.266561	18.7053	3.95416
GO:0004698	calcium-dependent protein kinase C activity	1	207	4	15488	0.0645179	0.266561	18.7053	3.95416
GO:0004897	ciliary neurotrophic factor receptor activity	1	207	4	15488	0.0645179	0.266561	18.7053	3.95416
GO:0030172	troponin C binding	1	207	4	15488	0.0645179	0.266561	18.7053	3.95416
GO:0015016	[heparan sulfate]-glucosamine N-sulfotransferase activity	1	207	4	15488	0.0645179	0.266561	18.7053	3.95416
GO:0031014	troponin T binding	1	207	4	15488	0.0645179	0.266561	18.7053	3.95416
GO:0001077	RNA polymerase II core promoter proximal region sequence-specific DNA binding transcription factor activity involved in positive regulation of transcription	3	207	69	15488	0.0712515	0.277586	3.2531	3.81094
GO:0001102	RNA polymerase II activating transcription factor binding	2	207	32	15488	0.0747092	0.277586	4.67633	3.74257
GO:0048248	CXCR3 chemokine receptor binding	1	207	5	15488	0.0769108	0.277586	14.9643	3.70067
GO:0004784	superoxide dismutase activity	1	207	5	15488	0.0769108	0.277586	14.9643	3.70067
GO:0001875	lipopolysaccharide receptor activity	1	207	5	15488	0.0769108	0.277586	14.9643	3.70067
GO:0019863	IgE binding	1	207	5	15488	0.0769108	0.277586	14.9643	3.70067
GO:0043184	vascular endothelial growth factor receptor 2 binding	1	207	5	15488	0.0769108	0.277586	14.9643	3.70067
GO:0031730	CCR5 chemokine receptor binding	1	207	5	15488	0.0769108	0.277586	14.9643	3.70067
GO:0004522	pancreatic ribonuclease activity	1	207	5	15488	0.0769108	0.277586	14.9643	3.70067
GO:0008568	microtubule-severing ATPase activity	1	207	5	15488	0.0769108	0.277586	14.9643	3.70067
GO:0003953	NAD+ nucleosidase activity	1	207	5	15488	0.0769108	0.277586	14.9643	3.70067
GO:0016004	phospholipase activator activity	1	207	6	15488	0.0891387	0.294627	12.4702	3.4878
GO:0005138	interleukin-6 receptor binding	1	207	6	15488	0.0891387	0.294627	12.4702	3.4878
GO:0031726	CCR1 chemokine receptor binding	1	207	6	15488	0.0891387	0.294627	12.4702	3.4878
GO:0005078	MAP-kinase scaffold activity	1	207	6	15488	0.0891387	0.294627	12.4702	3.4878
GO:0046870	cadmium ion binding	1	207	6	15488	0.0891387	0.294627	12.4702	3.4878
GO:0033130	acetylcholine receptor binding	1	207	6	15488	0.0891387	0.294627	12.4702	3.4878
GO:0042806	fucose binding	1	207	6	15488	0.0891387	0.294627	12.4702	3.4878
GO:0003680	AT DNA binding	1	207	6	15488	0.0891387	0.294627	12.4702	3.4878
GO:0004896	cytokine receptor activity	2	207	37	15488	0.0945308	0.309194	4.04439	3.40307
GO:0047045	testosterone 17-beta-dehydrogenase (NADP+) activity	1	207	7	15488	0.101204	0.324265	10.6888	3.30466
GO:0008432	JUN kinase binding	1	207	7	15488	0.101204	0.324265	10.6888	3.30466
GO:0004129	cytochrome-c oxidase activity	2	207	39	15488	0.102835	0.325835	3.83699	3.2816
GO:0008201	heparin binding	4	207	132	15488	0.108613	0.325835	2.26731	3.20273
GO:0005391	sodium:potassium-exchanging ATPase activity	1	207	8	15488	0.113108	0.325835	9.35266	3.14422
GO:0008329	signaling pattern recognition receptor activity	1	207	8	15488	0.113108	0.325835	9.35266	3.14422
GO:0042379	chemokine receptor binding	1	207	8	15488	0.113108	0.325835	9.35266	3.14422
GO:0002162	dystroglycan binding	1	207	8	15488	0.113108	0.325835	9.35266	3.14422
GO:0015238	drug transmembrane transporter activity	1	207	8	15488	0.113108	0.325835	9.35266	3.14422
GO:0042834	peptidoglycan binding	1	207	8	15488	0.113108	0.325835	9.35266	3.14422
GO:0046790	virion binding	1	207	8	15488	0.113108	0.325835	9.35266	3.14422
GO:0016298	lipase activity	1	207	8	15488	0.113108	0.325835	9.35266	3.14422
GO:0017110	nucleoside-diphosphatase activity	1	207	8	15488	0.113108	0.325835	9.35266	3.14422
GO:0005057	receptor signaling protein activity	2	207	43	15488	0.119995	0.33224	3.48006	3.05896
GO:0008121	ubiquinol-cytochrome-c reductase activity	1	207	9	15488	0.124855	0.33224	8.31347	3.00168
GO:0030109	HLA-B specific inhibitory MHC class I receptor activity	1	207	9	15488	0.124855	0.33224	8.31347	3.00168
GO:0008762	UDP-N-acetylmuramate dehydrogenase activity	1	207	9	15488	0.124855	0.33224	8.31347	3.00168
GO:0016504	peptidase activator activity	1	207	9	15488	0.124855	0.33224	8.31347	3.00168
GO:0032052	bile acid binding	1	207	9	15488	0.124855	0.33224	8.31347	3.00168
GO:0019855	calcium channel inhibitor activity	1	207	9	15488	0.124855	0.33224	8.31347	3.00168
GO:0042975	peroxisome proliferator activated receptor binding	1	207	9	15488	0.124855	0.33224	8.31347	3.00168
GO:0019213	deacetylase activity	1	207	9	15488	0.124855	0.33224	8.31347	3.00168
GO:0031267	small GTPase binding	1	207	10	15488	0.136444	0.35703	7.48213	2.87361
GO:0030296	protein tyrosine kinase activator activity	1	207	10	15488	0.136444	0.35703	7.48213	2.87361
GO:0003906	DNA-(apurinic or apyrimidinic site) lyase activity	1	207	11	15488	0.14788	0.359956	6.80193	2.7575
GO:0016702	oxidoreductase activity, acting on single donors with incorporation of molecular oxygen, incorporation of two atoms of oxygen	1	207	11	15488	0.14788	0.359956	6.80193	2.7575
GO:0030676	Rac guanyl-nucleotide exchange factor activity	1	207	11	15488	0.14788	0.359956	6.80193	2.7575
GO:0031434	mitogen-activated protein kinase kinase binding	1	207	11	15488	0.14788	0.359956	6.80193	2.7575
GO:0016614	oxidoreductase activity, acting on CH-OH group of donors	1	207	11	15488	0.14788	0.359956	6.80193	2.7575
GO:0050998	nitric-oxide synthase binding	1	207	11	15488	0.14788	0.359956	6.80193	2.7575
GO:0004861	cyclin-dependent protein serine/threonine kinase inhibitor activity	1	207	11	15488	0.14788	0.359956	6.80193	2.7575
GO:0016493	C-C chemokine receptor activity	1	207	11	15488	0.14788	0.359956	6.80193	2.7575
GO:0048185	activin binding	1	207	11	15488	0.14788	0.359956	6.80193	2.7575
GO:0005200	structural constituent of cytoskeleton	3	207	98	15488	0.15129	0.363836	2.29045	2.72462
GO:0004721	phosphoprotein phosphatase activity	4	207	151	15488	0.152449	0.363836	1.98202	2.7136
GO:0008017	microtubule binding	4	207	153	15488	0.157403	0.363836	1.95611	2.66746
GO:0031492	nucleosomal DNA binding	1	207	12	15488	0.159164	0.363836	6.2351	2.65142
GO:0005243	gap junction channel activity	1	207	12	15488	0.159164	0.363836	6.2351	2.65142
GO:0005160	transforming growth factor beta receptor binding	1	207	12	15488	0.159164	0.363836	6.2351	2.65142
GO:0005313	L-glutamate transmembrane transporter activity	1	207	12	15488	0.159164	0.363836	6.2351	2.65142
GO:0016290	palmitoyl-CoA hydrolase activity	1	207	12	15488	0.159164	0.363836	6.2351	2.65142
GO:0004252	serine-type endopeptidase activity	4	207	154	15488	0.159902	0.363836	1.94341	2.64474
GO:0008144	drug binding	2	207	53	15488	0.165422	0.373687	2.82344	2.59578
GO:0030246	carbohydrate binding	4	207	157	15488	0.167484	0.375643	1.90627	2.5779
GO:0030674	protein binding, bridging	2	207	54	15488	0.170117	0.376572	2.77116	2.5554
GO:0004622	lysophospholipase activity	1	207	13	15488	0.170297	0.376572	5.75548	2.55388
GO:0031625	ubiquitin protein ligase binding	4	207	159	15488	0.172607	0.379012	1.8823	2.53444
GO:0017111	nucleoside-triphosphatase activity	4	207	161	15488	0.177783	0.379484	1.85891	2.49181
GO:0047498	calcium-dependent phospholipase A2 activity	1	207	14	15488	0.181282	0.379484	5.34438	2.46369
GO:0016404	15-hydroxyprostaglandin dehydrogenase (NAD+) activity	1	207	14	15488	0.181282	0.379484	5.34438	2.46369
GO:0004707	MAP kinase activity	1	207	14	15488	0.181282	0.379484	5.34438	2.46369
GO:0030884	exogenous lipid antigen binding	1	207	14	15488	0.181282	0.379484	5.34438	2.46369
GO:0030883	endogenous lipid antigen binding	1	207	14	15488	0.181282	0.379484	5.34438	2.46369
GO:0001968	fibronectin binding	1	207	14	15488	0.181282	0.379484	5.34438	2.46369
GO:0005215	transporter activity	6	207	281	15488	0.185354	0.385437	1.59761	2.43165
GO:0071723	lipopeptide binding	1	207	15	15488	0.192121	0.389201	4.98808	2.37991
GO:0071837	HMG box domain binding	1	207	15	15488	0.192121	0.389201	4.98808	2.37991
GO:0030881	beta-2-microglobulin binding	1	207	15	15488	0.192121	0.389201	4.98808	2.37991
GO:0004143	diacylglycerol kinase activity	1	207	15	15488	0.192121	0.389201	4.98808	2.37991
GO:0004175	endopeptidase activity	2	207	59	15488	0.19389	0.390266	2.53631	2.36669
GO:0005507	copper ion binding	2	207	60	15488	0.198695	0.397389	2.49404	2.33137
GO:0048018	receptor agonist activity	1	207	16	15488	0.202816	0.398027	4.67633	2.30176
GO:0005041	low-density lipoprotein receptor activity	1	207	16	15488	0.202816	0.398027	4.67633	2.30176
GO:0030515	snoRNA binding	1	207	16	15488	0.202816	0.398027	4.67633	2.30176
GO:0005506	iron ion binding	4	207	173	15488	0.209843	0.401185	1.72997	2.25262
GO:0035255	ionotropic glutamate receptor binding	1	207	17	15488	0.213369	0.401185	4.40125	2.22858
GO:0003823	antigen binding	1	207	17	15488	0.213369	0.401185	4.40125	2.22858
GO:0051721	protein phosphatase 2A binding	1	207	17	15488	0.213369	0.401185	4.40125	2.22858
GO:0004033	aldo-keto reductase (NADP) activity	1	207	17	15488	0.213369	0.401185	4.40125	2.22858
GO:0003951	NAD+ kinase activity	1	207	17	15488	0.213369	0.401185	4.40125	2.22858
GO:0005099	Ras GTPase activator activity	1	207	17	15488	0.213369	0.401185	4.40125	2.22858
GO:0019955	cytokine binding	1	207	18	15488	0.223781	0.41092	4.15674	2.15984
GO:0031435	mitogen-activated protein kinase kinase kinase binding	1	207	18	15488	0.223781	0.41092	4.15674	2.15984
GO:0030276	clathrin binding	1	207	18	15488	0.223781	0.41092	4.15674	2.15984
GO:0004540	ribonuclease activity	1	207	18	15488	0.223781	0.41092	4.15674	2.15984
GO:0005234	extracellular-glutamate-gated ion channel activity	1	207	19	15488	0.234055	0.419962	3.93796	2.09508
GO:0030332	cyclin binding	1	207	19	15488	0.234055	0.419962	3.93796	2.09508
GO:0033613	activating transcription factor binding	1	207	19	15488	0.234055	0.419962	3.93796	2.09508
GO:0000149	SNARE binding	1	207	19	15488	0.234055	0.419962	3.93796	2.09508
GO:0001105	RNA polymerase II transcription coactivator activity	1	207	21	15488	0.254195	0.445906	3.56292	1.97599
GO:0005104	fibroblast growth factor receptor binding	1	207	21	15488	0.254195	0.445906	3.56292	1.97599
GO:0016627	oxidoreductase activity, acting on the CH-CH group of donors	1	207	21	15488	0.254195	0.445906	3.56292	1.97599
GO:0030552	cAMP binding	1	207	21	15488	0.254195	0.445906	3.56292	1.97599
GO:0005089	Rho guanyl-nucleotide exchange factor activity	2	207	73	15488	0.261987	0.457022	2.0499	1.93243
GO:0005267	potassium channel activity	2	207	75	15488	0.271778	0.469803	1.99523	1.8795
GO:0005520	insulin-like growth factor binding	1	207	23	15488	0.273802	0.469803	3.2531	1.86879
GO:0005484	SNAP receptor activity	1	207	23	15488	0.273802	0.469803	3.2531	1.86879
GO:0016209	antioxidant activity	1	207	24	15488	0.283411	0.478447	3.11755	1.81903
GO:0042056	chemoattractant activity	1	207	24	15488	0.283411	0.478447	3.11755	1.81903
GO:0017112	Rab guanyl-nucleotide exchange factor activity	1	207	24	15488	0.283411	0.478447	3.11755	1.81903
GO:0051213	dioxygenase activity	2	207	78	15488	0.286451	0.480993	1.91849	1.80364
GO:0016831	carboxy-lyase activity	1	207	25	15488	0.292892	0.486604	2.99285	1.77156
GO:0032947	protein complex scaffold	1	207	25	15488	0.292892	0.486604	2.99285	1.77156
GO:0004950	chemokine receptor activity	1	207	26	15488	0.302247	0.496888	2.87774	1.7262
GO:0019894	kinesin binding	1	207	26	15488	0.302247	0.496888	2.87774	1.7262
GO:0005096	GTPase activator activity	4	207	207	15488	0.307214	0.502422	1.44582	1.70269
GO:0016491	oxidoreductase activity	10	207	609	15488	0.310128	0.504561	1.22859	1.68906
GO:0004519	endonuclease activity	2	207	84	15488	0.315669	0.510929	1.78146	1.66351
GO:0004364	glutathione transferase activity	1	207	29	15488	0.329572	0.522655	2.58004	1.60133
GO:0015459	potassium channel regulator activity	1	207	29	15488	0.329572	0.522655	2.58004	1.60133
GO:0046875	ephrin receptor binding	1	207	29	15488	0.329572	0.522655	2.58004	1.60133
GO:0051117	ATPase binding	1	207	29	15488	0.329572	0.522655	2.58004	1.60133
GO:0097110	scaffold protein binding	1	207	30	15488	0.33844	0.53135	2.49404	1.56303
GO:0070330	aromatase activity	1	207	30	15488	0.33844	0.53135	2.49404	1.56303
GO:0008236	serine-type peptidase activity	3	207	153	15488	0.34157	0.533597	1.46708	1.54975
GO:0008083	growth factor activity	3	207	154	15488	0.345158	0.536533	1.45756	1.53467
GO:0005083	small GTPase regulator activity	1	207	31	15488	0.347189	0.537032	2.41359	1.52621
GO:0005261	cation channel activity	1	207	32	15488	0.355823	0.547688	2.33816	1.49077
GO:0005178	integrin binding	2	207	93	15488	0.358903	0.549735	1.60906	1.47833
GO:0005544	calcium-dependent phospholipid binding	1	207	33	15488	0.364341	0.552672	2.26731	1.45664
GO:0015485	cholesterol binding	1	207	33	15488	0.364341	0.552672	2.26731	1.45664
GO:0005272	sodium channel activity	1	207	34	15488	0.372747	0.560012	2.20063	1.42373
GO:0004860	protein kinase inhibitor activity	1	207	34	15488	0.372747	0.560012	2.20063	1.42373
GO:0019905	syntaxin binding	1	207	35	15488	0.38104	0.564371	2.13775	1.39198
GO:0001085	RNA polymerase II transcription factor binding	1	207	35	15488	0.38104	0.564371	2.13775	1.39198
GO:0003727	single-stranded RNA binding	1	207	35	15488	0.38104	0.564371	2.13775	1.39198
GO:0005085	guanyl-nucleotide exchange factor activity	3	207	166	15488	0.387969	0.565816	1.35219	1.36599
GO:0005509	calcium ion binding	10	207	655	15488	0.388255	0.565816	1.14231	1.36492
GO:0046332	SMAD binding	1	207	36	15488	0.389224	0.565816	2.07837	1.36133
GO:0005109	frizzled binding	1	207	36	15488	0.389224	0.565816	2.07837	1.36133
GO:0016788	hydrolase activity, acting on ester bonds	1	207	37	15488	0.397299	0.574893	2.0222	1.3317
GO:0019825	oxygen binding	1	207	38	15488	0.405266	0.579001	1.96898	1.30306
GO:0016787	hydrolase activity	24	207	1674	15488	0.405387	0.579001	1.07271	1.30263
GO:0009055	electron carrier activity	2	207	103	15488	0.40567	0.579001	1.45284	1.30162
GO:0004879	ligand-activated sequence-specific DNA binding RNA polymerase II transcription factor activity	1	207	39	15488	0.413128	0.581714	1.91849	1.27534
GO:0048306	calcium-dependent protein binding	1	207	39	15488	0.413128	0.581714	1.91849	1.27534
GO:0003899	DNA-directed RNA polymerase activity	1	207	39	15488	0.413128	0.581714	1.91849	1.27534
GO:0004888	transmembrane signaling receptor activity	3	207	175	15488	0.419606	0.587369	1.28265	1.25289
GO:0019902	phosphatase binding	1	207	40	15488	0.420885	0.587369	1.87053	1.2485
GO:0016301	kinase activity	11	207	749	15488	0.425751	0.59153	1.09884	1.23192
GO:0015297	antiporter activity	1	207	42	15488	0.436092	0.603229	1.78146	1.19729
GO:0008138	protein tyrosine/serine/threonine phosphatase activity	1	207	43	15488	0.443545	0.610847	1.74003	1.17285
GO:0008047	enzyme activator activity	1	207	44	15488	0.450898	0.615574	1.70048	1.14913
GO:0030374	ligand-dependent nuclear receptor transcription coactivator activity	1	207	44	15488	0.450898	0.615574	1.70048	1.14913
GO:0008168	methyltransferase activity	3	207	185	15488	0.454066	0.617216	1.21332	1.13902
GO:0035064	methylated histone residue binding	1	207	45	15488	0.458154	0.619103	1.66269	1.1261
GO:0005543	phospholipid binding	5	207	332	15488	0.46107	0.619103	1.12683	1.11694
GO:0005230	extracellular ligand-gated ion channel activity	1	207	46	15488	0.465313	0.619103	1.62655	1.10373
GO:0008146	sulfotransferase activity	1	207	46	15488	0.465313	0.619103	1.62655	1.10373
GO:0008307	structural constituent of muscle	1	207	46	15488	0.465313	0.619103	1.62655	1.10373
GO:0017124	SH3 domain binding	2	207	120	15488	0.481017	0.637297	1.24702	1.05584
GO:0003707	steroid hormone receptor activity	1	207	50	15488	0.493013	0.647725	1.49643	1.0203
GO:0004197	cysteine-type endopeptidase activity	1	207	50	15488	0.493013	0.647725	1.49643	1.0203
GO:0004518	nuclease activity	2	207	124	15488	0.497867	0.651376	1.20679	1.00617
GO:0042626	ATPase activity, coupled to transmembrane movement of substances	1	207	52	15488	0.506318	0.659684	1.43887	0.981885
GO:0004714	transmembrane receptor protein tyrosine kinase activity	1	207	53	15488	0.512838	0.665418	1.41172	0.963425
GO:0003677	DNA binding	27	207	2014	15488	0.524906	0.678273	1.00307	0.92987
GO:0003700	sequence-specific DNA binding transcription factor activity	12	207	896	15488	0.539637	0.694451	1.00207	0.889938
GO:0019903	protein phosphatase binding	1	207	58	15488	0.544164	0.697418	1.29002	0.877887
GO:0008092	cytoskeletal protein binding	1	207	59	15488	0.550182	0.699421	1.26816	0.86202
GO:0017137	Rab GTPase binding	1	207	59	15488	0.550182	0.699421	1.26816	0.86202
GO:0000981	sequence-specific DNA binding RNA polymerase II transcription factor activity	1	207	60	15488	0.55612	0.70412	1.24702	0.846532
GO:0003824	catalytic activity	10	207	759	15488	0.563195	0.710214	0.985787	0.828293
GO:0005249	voltage-gated potassium channel activity	1	207	62	15488	0.567761	0.711996	1.20679	0.816644
GO:0032403	protein complex binding	2	207	142	15488	0.569143	0.711996	1.05382	0.813137
GO:0003674	molecular_function	9	207	689	15488	0.574387	0.715705	0.977346	0.799904
GO:0002020	protease binding	1	207	64	15488	0.579096	0.718719	1.16908	0.788127
GO:0050660	flavin adenine dinucleotide binding	1	207	65	15488	0.58465	0.722757	1.1511	0.774354
GO:0004221	ubiquitin thiolesterase activity	1	207	66	15488	0.590131	0.726672	1.13366	0.760892
GO:0005201	extracellular matrix structural constituent	1	207	67	15488	0.59554	0.730467	1.11674	0.74773
GO:0005244	voltage-gated ion channel activity	2	207	150	15488	0.598356	0.731066	0.997617	0.740923
GO:0046982	protein heterodimerization activity	5	207	403	15488	0.626395	0.762357	0.928303	0.674855
GO:0042802	identical protein binding	6	207	487	15488	0.633829	0.768426	0.921822	0.657834
GO:0030165	PDZ domain binding	1	207	75	15488	0.636304	0.76846	0.997617	0.652211
GO:0005516	calmodulin binding	2	207	170	15488	0.664717	0.799698	0.88025	0.589188
GO:0008134	transcription factor binding	3	207	258	15488	0.671025	0.804205	0.870015	0.575562
GO:0019904	protein domain specific binding	2	207	176	15488	0.682803	0.806835	0.850242	0.550459
GO:0044212	transcription regulatory region DNA binding	2	207	176	15488	0.682803	0.806835	0.850242	0.550459
GO:0008289	lipid binding	3	207	264	15488	0.685679	0.806835	0.850242	0.544394
GO:0005216	ion channel activity	2	207	177	15488	0.685737	0.806835	0.845438	0.544272
GO:0019899	enzyme binding	3	207	267	15488	0.692819	0.806835	0.840688	0.529451
GO:0016705	oxidoreductase activity, acting on paired donors, with incorporation or reduction of molecular oxygen	1	207	88	15488	0.693934	0.806835	0.850242	0.527129
GO:0043565	sequence-specific DNA binding	6	207	522	15488	0.696393	0.806835	0.860014	0.522026
GO:0047485	protein N-terminus binding	1	207	89	15488	0.697967	0.806835	0.840688	0.518769
GO:0005525	GTP binding	4	207	356	15488	0.700033	0.806835	0.840688	0.514506
GO:0016798	hydrolase activity, acting on glycosyl bonds	1	207	90	15488	0.701947	0.806835	0.831347	0.510566
GO:0003714	transcription corepressor activity	2	207	183	15488	0.702875	0.806835	0.817719	0.508661
GO:0003779	actin binding	4	207	358	15488	0.704054	0.806835	0.835992	0.506242
GO:0004497	monooxygenase activity	1	207	98	15488	0.731945	0.835748	0.763482	0.450193
GO:0008233	peptidase activity	6	207	553	15488	0.745384	0.845405	0.811804	0.423943
GO:0004867	serine-type endopeptidase inhibitor activity	1	207	102	15488	0.745787	0.845405	0.733542	0.423164
GO:0004725	protein tyrosine phosphatase activity	1	207	104	15488	0.752437	0.849874	0.719435	0.410358
GO:0004222	metalloendopeptidase activity	1	207	110	15488	0.771354	0.868119	0.680193	0.374534
GO:0019901	protein kinase binding	3	207	311	15488	0.783617	0.87877	0.721748	0.35178
GO:0015293	symporter activity	1	207	118	15488	0.794339	0.887625	0.634078	0.332173
GO:0030414	peptidase inhibitor activity	1	207	121	15488	0.802347	0.893394	0.618357	0.317702
GO:0016791	phosphatase activity	1	207	123	15488	0.807511	0.895966	0.608303	0.308446
GO:0004672	protein kinase activity	5	207	515	15488	0.814159	0.900161	0.72642	0.296618
GO:0008234	cysteine-type peptidase activity	1	207	130	15488	0.82454	0.907796	0.575548	0.278339
GO:0004713	protein tyrosine kinase activity	1	207	131	15488	0.826846	0.907796	0.571155	0.27431
GO:0003682	chromatin binding	3	207	350	15488	0.844246	0.922785	0.641325	0.244264
GO:0046872	metal ion binding	37	207	3283	15488	0.850272	0.922785	0.843249	0.234004
GO:0016829	lyase activity	1	207	143	15488	0.852254	0.922785	0.523226	0.230645
GO:0004386	helicase activity	1	207	143	15488	0.852254	0.922785	0.523226	0.230645
GO:0004872	receptor activity	2	207	269	15488	0.872957	0.941954	0.556292	0.196018
GO:0004842	ubiquitin-protein ligase activity	2	207	272	15488	0.876819	0.94288	0.550156	0.189649
GO:0046983	protein dimerization activity	1	207	163	15488	0.886558	0.949689	0.459026	0.173713
GO:0016874	ligase activity	3	207	392	15488	0.892386	0.949689	0.572612	0.16426
GO:0008237	metallopeptidase activity	1	207	168	15488	0.893803	0.949689	0.445365	0.161971
GO:0004674	protein serine/threonine kinase activity	3	207	395	15488	0.895248	0.949689	0.568263	0.159641
GO:0016887	ATPase activity	1	207	172	15488	0.899264	0.950737	0.435007	0.153184
GO:0005515	protein binding	67	207	6013	15488	0.913876	0.962944	0.833698	0.129929
GO:0016772	transferase activity, transferring phosphorus-containing groups	4	207	527	15488	0.91805	0.964106	0.567903	0.123355
GO:0000287	magnesium ion binding	1	207	191	15488	0.921589	0.964596	0.391734	0.117805
GO:0003676	nucleic acid binding	9	207	1093	15488	0.949755	0.986584	0.616095	0.0743733
GO:0016757	transferase activity, transferring glycosyl groups	1	207	231	15488	0.953684	0.986584	0.323902	0.0684171
GO:0004984	olfactory receptor activity	6	207	808	15488	0.954639	0.986584	0.555603	0.0669725
GO:0003713	transcription coactivator activity	1	207	235	15488	0.956056	0.986584	0.318388	0.0648331
GO:0003924	GTPase activity	1	207	239	15488	0.958306	0.986584	0.31306	0.0614417
GO:0003735	structural constituent of ribosome	1	207	258	15488	0.967512	0.992806	0.290005	0.0476487
GO:0016740	transferase activity	12	207	1493	15488	0.973964	0.994455	0.601376	0.0380591
GO:0008270	zinc ion binding	8	207	1145	15488	0.982437	0.994455	0.522769	0.0255636
GO:0005524	ATP binding	11	207	1478	15488	0.984812	0.994455	0.556856	0.0220801
GO:0042803	protein homodimerization activity	3	207	603	15488	0.98577	0.994455	0.372245	0.0206768
GO:0000166	nucleotide binding	16	207	2021	15488	0.987987	0.994455	0.59235	0.017436
GO:0004930	G-protein coupled receptor activity	8	207	1198	15488	0.988121	0.994455	0.499641	0.01724
GO:0004871	signal transducer activity	8	207	1447	15488	0.998301	0.998768	0.413663	0.00245355
GO:0003723	RNA binding	3	207	839	15488	0.998768	0.998768	0.267537	0.00177789

## Sheet: DownGene2GO
QueryID	QuerySymbol	Description	E-Value	SubjectSymbol	Description	GOID	GOTerm	P-Value	Enrichment
LOC101106395	LOC101106395	L-gulonolactone oxidase-like	1e-11	D2HGDH	cDNA, FLJ96169	GO:0008762	UDP-N-acetylmuramate dehydrogenase activity	0.124855	8.31347
LOC101106395	LOC101106395	L-gulonolactone oxidase-like	1e-11	D2HGDH	cDNA, FLJ96169	GO:0050660	flavin adenine dinucleotide binding	0.58465	1.1511
LOC101106395	LOC101106395	L-gulonolactone oxidase-like	1e-11	D2HGDH	cDNA, FLJ96169	GO:0016614	oxidoreductase activity, acting on CH-OH group of donors	0.14788	6.80193
LOC101106395	LOC101106395	L-gulonolactone oxidase-like	1e-11	D2HGDH	cDNA, FLJ96169	GO:0003824	catalytic activity	0.563195	0.985787
LOC101106395	LOC101106395	L-gulonolactone oxidase-like	1e-11	D2HGDH	cDNA, FLJ96169	GO:0051990	(R)-2-hydroxyglutarate dehydrogenase activity	0.0392284	37.4106
LOC101106395	LOC101106395	L-gulonolactone oxidase-like	1e-11	D2HGDH	cDNA, FLJ96169	GO:0016491	oxidoreductase activity	0.310128	1.22859
VSTM1	VSTM1	V-set and transmembrane domain containing 1	2e-25	VSTM1	V-set and transmembrane domain containing 1 isoform a	GO:0005125	cytokine activity	0.000142472	4.17784
IHH	IHH	Indian hedgehog	3e-169	IHH	Indian hedgehog protein	GO:0005113	patched binding	0.00895606	16.6269
IHH	IHH	Indian hedgehog	3e-169	IHH	Indian hedgehog protein	GO:0005509	calcium ion binding	0.388255	1.14231
IHH	IHH	Indian hedgehog	3e-169	IHH	Indian hedgehog protein	GO:0008233	peptidase activity	0.745384	0.811804
IHH	IHH	Indian hedgehog	3e-169	IHH	Indian hedgehog protein	GO:0046872	metal ion binding	0.850272	0.843249
IHH	IHH	Indian hedgehog	3e-169	IHH	Indian hedgehog protein	GO:0016787	hydrolase activity	0.405387	1.07271
CD84	CD84	CD84 molecule	1e-133	CD84	SLAM family member 5	GO:0005515	protein binding	0.913876	0.833698
CD84	CD84	CD84 molecule	1e-133	CD84	SLAM family member 5	GO:0004872	receptor activity	0.872957	0.556292
LOC101105114	LOC101105114	cytochrome P450 4B1-like	0	CYP4B1	cDNA FLJ50879, highly similar to Cytochrome P450 4B1 (EC 1.14.14.1)	GO:0070330	aromatase activity	0.33844	2.49404
LOC101105114	LOC101105114	cytochrome P450 4B1-like	0	CYP4B1	cDNA FLJ50879, highly similar to Cytochrome P450 4B1 (EC 1.14.14.1)	GO:0005506	iron ion binding	0.209843	1.72997
LOC101105114	LOC101105114	cytochrome P450 4B1-like	0	CYP4B1	cDNA FLJ50879, highly similar to Cytochrome P450 4B1 (EC 1.14.14.1)	GO:0046872	metal ion binding	0.850272	0.843249
LOC101105114	LOC101105114	cytochrome P450 4B1-like	0	CYP4B1	cDNA FLJ50879, highly similar to Cytochrome P450 4B1 (EC 1.14.14.1)	GO:0004497	monooxygenase activity	0.731945	0.763482
LOC101105114	LOC101105114	cytochrome P450 4B1-like	0	CYP4B1	cDNA FLJ50879, highly similar to Cytochrome P450 4B1 (EC 1.14.14.1)	GO:0019825	oxygen binding	0.405266	1.96898
LOC101105114	LOC101105114	cytochrome P450 4B1-like	0	CYP4B1	cDNA FLJ50879, highly similar to Cytochrome P450 4B1 (EC 1.14.14.1)	GO:0008144	drug binding	0.165422	2.82344
LOC101105114	LOC101105114	cytochrome P450 4B1-like	0	CYP4B1	cDNA FLJ50879, highly similar to Cytochrome P450 4B1 (EC 1.14.14.1)	GO:0018585	fluorene oxygenase activity	0.0263271	74.8213
LOC101105114	LOC101105114	cytochrome P450 4B1-like	0	CYP4B1	cDNA FLJ50879, highly similar to Cytochrome P450 4B1 (EC 1.14.14.1)	GO:0016491	oxidoreductase activity	0.310128	1.22859
LOC101105114	LOC101105114	cytochrome P450 4B1-like	0	CYP4B1	cDNA FLJ50879, highly similar to Cytochrome P450 4B1 (EC 1.14.14.1)	GO:0016705	oxidoreductase activity, acting on paired donors, with incorporation or reduction of molecular oxygen	0.693934	0.850242
LOC101105114	LOC101105114	cytochrome P450 4B1-like	0	CYP4B1	cDNA FLJ50879, highly similar to Cytochrome P450 4B1 (EC 1.14.14.1)	GO:0020037	heme binding	0.0523993	2.56237
CREB3L1	CREB3L1	cAMP responsive element binding protein 3-like 1	0	CREB3L1	cDNA, FLJ94739, highly similar to Homo sapiens cAMP responsive element binding protein 3-like 1 (CREB3L1), mRNA	GO:0043565	sequence-specific DNA binding	0.696393	0.860014
CREB3L1	CREB3L1	cAMP responsive element binding protein 3-like 1	0	CREB3L1	cDNA, FLJ94739, highly similar to Homo sapiens cAMP responsive element binding protein 3-like 1 (CREB3L1), mRNA	GO:0001077	RNA polymerase II core promoter proximal region sequence-specific DNA binding transcription factor activity involved in positive regulation of transcription	0.0712515	3.2531
CREB3L1	CREB3L1	cAMP responsive element binding protein 3-like 1	0	CREB3L1	cDNA, FLJ94739, highly similar to Homo sapiens cAMP responsive element binding protein 3-like 1 (CREB3L1), mRNA	GO:0003700	sequence-specific DNA binding transcription factor activity	0.539637	1.00207
CREB3L1	CREB3L1	cAMP responsive element binding protein 3-like 1	0	CREB3L1	cDNA, FLJ94739, highly similar to Homo sapiens cAMP responsive element binding protein 3-like 1 (CREB3L1), mRNA	GO:0003682	chromatin binding	0.844246	0.641325
CREB3L1	CREB3L1	cAMP responsive element binding protein 3-like 1	0	CREB3L1	cDNA, FLJ94739, highly similar to Homo sapiens cAMP responsive element binding protein 3-like 1 (CREB3L1), mRNA	GO:0003677	DNA binding	0.524906	1.00307
LOC101104199	LOC101104199	60S ribosomal protein L22-like 1-like	3e-56	RPL22L1	60S ribosomal protein L22-like 1	GO:0003735	structural constituent of ribosome	0.967512	0.290005
SH2D4A	SH2D4A	SH2 domain containing 4A	3e-166	SH2D4A	SH2 domain-containing protein 4A	GO:0005515	protein binding	0.913876	0.833698
SH2D4A	SH2D4A	SH2 domain containing 4A	3e-166	SH2D4A	SH2 domain-containing protein 4A	GO:0019902	phosphatase binding	0.420885	1.87053
CAV1	CAV1	Caveolin-1	1e-100	CAV1	Caveolin-1	GO:0005515	protein binding	0.913876	0.833698
CAV1	CAV1	Caveolin-1	1e-100	CAV1	Caveolin-1	GO:0005113	patched binding	0.00895606	16.6269
CAV1	CAV1	Caveolin-1	1e-100	CAV1	Caveolin-1	GO:0050998	nitric-oxide synthase binding	0.14788	6.80193
CAV1	CAV1	Caveolin-1	1e-100	CAV1	Caveolin-1	GO:0015485	cholesterol binding	0.364341	2.26731
CAV1	CAV1	Caveolin-1	1e-100	CAV1	Caveolin-1	GO:0005102	receptor binding	0.0381169	2.06562
CAV1	CAV1	Caveolin-1	1e-100	CAV1	Caveolin-1	GO:0032947	protein complex scaffold	0.292892	2.99285
CAV1	CAV1	Caveolin-1	1e-100	CAV1	Caveolin-1	GO:0005198	structural molecule activity	0.0139704	2.66031
CAV1	CAV1	Caveolin-1	1e-100	CAV1	Caveolin-1	GO:0016504	peptidase activator activity	0.124855	8.31347
CAV1	CAV1	Caveolin-1	1e-100	CAV1	Caveolin-1	GO:0019899	enzyme binding	0.692819	0.840688
RNASE1	RNASE1	Ribonuclease pancreatic	2e-51	RNASE1	Ribonuclease pancreatic	GO:0005515	protein binding	0.913876	0.833698
RNASE1	RNASE1	Ribonuclease pancreatic	2e-51	RNASE1	Ribonuclease pancreatic	GO:0004518	nuclease activity	0.497867	1.20679
RNASE1	RNASE1	Ribonuclease pancreatic	2e-51	RNASE1	Ribonuclease pancreatic	GO:0004519	endonuclease activity	0.315669	1.78146
RNASE1	RNASE1	Ribonuclease pancreatic	2e-51	RNASE1	Ribonuclease pancreatic	GO:0016787	hydrolase activity	0.405387	1.07271
RNASE1	RNASE1	Ribonuclease pancreatic	2e-51	RNASE1	Ribonuclease pancreatic	GO:0016892	endoribonuclease activity, producing 3'-phosphomonoesters	0.0165035	11.511
RNASE1	RNASE1	Ribonuclease pancreatic	2e-51	RNASE1	Ribonuclease pancreatic	GO:0004522	pancreatic ribonuclease activity	0.0769108	14.9643
RNASE1	RNASE1	Ribonuclease pancreatic	2e-51	RNASE1	Ribonuclease pancreatic	GO:0003676	nucleic acid binding	0.949755	0.616095
TRH	TRH	Thyrotropin-releasing hormone	6e-69	TRH	Pro-thyrotropin-releasing hormone	GO:0005179	hormone activity	0.0116329	3.89694
TRH	TRH	Thyrotropin-releasing hormone	6e-69	TRH	Pro-thyrotropin-releasing hormone	GO:0008437	thyrotropin-releasing hormone activity	0.0263271	74.8213
TRH	TRH	Thyrotropin-releasing hormone	6e-69	TRH	Pro-thyrotropin-releasing hormone	GO:0005184	neuropeptide hormone activity	0.0259471	8.8025
ASCL3	ASCL3	achaete-scute complex homolog 3 (Drosophila)	6e-84	ASCL3	Achaete-scute homolog 3	GO:0046983	protein dimerization activity	0.886558	0.459026
ASCL3	ASCL3	achaete-scute complex homolog 3 (Drosophila)	6e-84	ASCL3	Achaete-scute homolog 3	GO:0003677	DNA binding	0.524906	1.00307
LOC101122301	LOC101122301	uncharacterized LOC101122301	0	SYT5	Synaptotagmin-5	GO:0019905	syntaxin binding	0.38104	2.13775
LOC101122301	LOC101122301	uncharacterized LOC101122301	0	SYT5	Synaptotagmin-5	GO:0005215	transporter activity	0.185354	1.59761
LOC101122301	LOC101122301	uncharacterized LOC101122301	0	SYT5	Synaptotagmin-5	GO:0046982	protein heterodimerization activity	0.626395	0.928303
LOC101122301	LOC101122301	uncharacterized LOC101122301	0	SYT5	Synaptotagmin-5	GO:0046872	metal ion binding	0.850272	0.843249
LOC101122301	LOC101122301	uncharacterized LOC101122301	0	SYT5	Synaptotagmin-5	GO:0005544	calcium-dependent phospholipid binding	0.364341	2.26731
LOC101122301	LOC101122301	uncharacterized LOC101122301	0	SYT5	Synaptotagmin-5	GO:0030276	clathrin binding	0.223781	4.15674
ARL11	ARL11	ADP-ribosylation factor-like 11	1e-76	ARL11	ADP-ribosylation factor-like protein 11	GO:0005515	protein binding	0.913876	0.833698
ARL11	ARL11	ADP-ribosylation factor-like 11	1e-76	ARL11	ADP-ribosylation factor-like protein 11	GO:0000166	nucleotide binding	0.987987	0.59235
ARL11	ARL11	ADP-ribosylation factor-like 11	1e-76	ARL11	ADP-ribosylation factor-like protein 11	GO:0005525	GTP binding	0.700033	0.840688
BST1	BST1	bone marrow stromal cell antigen 1	2e-95	BST1	ADP-ribosyl cyclase 2	GO:0003953	NAD+ nucleosidase activity	0.0769108	14.9643
BST1	BST1	bone marrow stromal cell antigen 1	2e-95	BST1	ADP-ribosyl cyclase 2	GO:0016787	hydrolase activity	0.405387	1.07271
LOC101117947	LOC101117947	galectin-9B-like	9e-36	LGALS9B	Galectin-9B	GO:0030246	carbohydrate binding	0.167484	1.90627
LOC101118305	LOC101118305	non-histone chromosomal protein HMG-14-like	2e-30	HMGN1	Non-histone chromosomal protein HMG-14	GO:0031492	nucleosomal DNA binding	0.159164	6.2351
LOC101118305	LOC101118305	non-histone chromosomal protein HMG-14-like	2e-30	HMGN1	Non-histone chromosomal protein HMG-14	GO:0003677	DNA binding	0.524906	1.00307
LOC101118305	LOC101118305	non-histone chromosomal protein HMG-14-like	2e-30	HMGN1	Non-histone chromosomal protein HMG-14	GO:0003682	chromatin binding	0.844246	0.641325
LOC101109050	LOC101109050	putative upstream-binding factor 1-like protein 1-like	5e-123	UBTFL1	Putative upstream-binding factor 1-like protein 1	GO:0003677	DNA binding	0.524906	1.00307
NDST4	NDST4	N-deacetylase/N-sulfotransferase (heparan glucosaminyl) 4	0	NDST4	cDNA FLJ77004, highly similar to Homo sapiens N-deacetylase/N-sulfotransferase (heparan glucosaminyl) 4 (NDST4), mRNA	GO:0019213	deacetylase activity	0.124855	8.31347
NDST4	NDST4	N-deacetylase/N-sulfotransferase (heparan glucosaminyl) 4	0	NDST4	cDNA FLJ77004, highly similar to Homo sapiens N-deacetylase/N-sulfotransferase (heparan glucosaminyl) 4 (NDST4), mRNA	GO:0003824	catalytic activity	0.563195	0.985787
NDST4	NDST4	N-deacetylase/N-sulfotransferase (heparan glucosaminyl) 4	0	NDST4	cDNA FLJ77004, highly similar to Homo sapiens N-deacetylase/N-sulfotransferase (heparan glucosaminyl) 4 (NDST4), mRNA	GO:0015016	[heparan sulfate]-glucosamine N-sulfotransferase activity	0.0645179	18.7053
NDST4	NDST4	N-deacetylase/N-sulfotransferase (heparan glucosaminyl) 4	0	NDST4	cDNA FLJ77004, highly similar to Homo sapiens N-deacetylase/N-sulfotransferase (heparan glucosaminyl) 4 (NDST4), mRNA	GO:0016787	hydrolase activity	0.405387	1.07271
NDST4	NDST4	N-deacetylase/N-sulfotransferase (heparan glucosaminyl) 4	0	NDST4	cDNA FLJ77004, highly similar to Homo sapiens N-deacetylase/N-sulfotransferase (heparan glucosaminyl) 4 (NDST4), mRNA	GO:0008146	sulfotransferase activity	0.465313	1.62655
NDST4	NDST4	N-deacetylase/N-sulfotransferase (heparan glucosaminyl) 4	0	NDST4	cDNA FLJ77004, highly similar to Homo sapiens N-deacetylase/N-sulfotransferase (heparan glucosaminyl) 4 (NDST4), mRNA	GO:0016740	transferase activity	0.973964	0.601376
LOC100101238	LOC100101238	Regakine 1-like protein	2e-18	CCL3L3	chemokine (C-C motif) ligand 3-like 3	GO:0008009	chemokine activity	0.000451685	8.70015
LOC100101238	LOC100101238	Regakine 1-like protein	2e-18	CCL3L3	chemokine (C-C motif) ligand 3-like 3	GO:0005125	cytokine activity	0.000142472	4.17784
IL20RB	IL20RB	interleukin 20 receptor beta	3e-141	IL20RB	Interleukin-20 receptor subunit beta	GO:0042015	interleukin-20 binding	0.0519579	24.9404
IL6	IL6	Interleukin-6	1e-54	IL6	cDNA FLJ55231, highly similar to Interleukin-6	GO:0005125	cytokine activity	0.000142472	4.17784
IL6	IL6	Interleukin-6	1e-54	IL6	cDNA FLJ55231, highly similar to Interleukin-6	GO:0005102	receptor binding	0.0381169	2.06562
IL6	IL6	Interleukin-6	1e-54	IL6	cDNA FLJ55231, highly similar to Interleukin-6	GO:0008083	growth factor activity	0.345158	1.45756
IL6	IL6	Interleukin-6	1e-54	IL6	cDNA FLJ55231, highly similar to Interleukin-6	GO:0005138	interleukin-6 receptor binding	0.0891387	12.4702
PLEKHS1	PLEKHS1	pleckstrin homology domain containing, family S member 1	1e-150	PLEKHS1	pleckstrin homology domain containing, family S member 1	GO:0005543	phospholipid binding	0.46107	1.12683
RUNX3	RUNX3	runt-related transcription factor 3	2e-96	RUNX3	cDNA FLJ52905, highly similar to Runt-related transcription factor 3	GO:0005515	protein binding	0.913876	0.833698
RUNX3	RUNX3	runt-related transcription factor 3	2e-96	RUNX3	cDNA FLJ52905, highly similar to Runt-related transcription factor 3	GO:0003700	sequence-specific DNA binding transcription factor activity	0.539637	1.00207
RUNX3	RUNX3	runt-related transcription factor 3	2e-96	RUNX3	cDNA FLJ52905, highly similar to Runt-related transcription factor 3	GO:0000977	RNA polymerase II regulatory region sequence-specific DNA binding	0.0530209	5.75548
RUNX3	RUNX3	runt-related transcription factor 3	2e-96	RUNX3	cDNA FLJ52905, highly similar to Runt-related transcription factor 3	GO:0000981	sequence-specific DNA binding RNA polymerase II transcription factor activity	0.55612	1.24702
RUNX3	RUNX3	runt-related transcription factor 3	2e-96	RUNX3	cDNA FLJ52905, highly similar to Runt-related transcription factor 3	GO:0005524	ATP binding	0.984812	0.556856
RUNX3	RUNX3	runt-related transcription factor 3	2e-96	RUNX3	cDNA FLJ52905, highly similar to Runt-related transcription factor 3	GO:0003677	DNA binding	0.524906	1.00307
LOC101115902	LOC101115902	putative RNA polymerase II subunit A C-terminal domain phosphatase SSU72-like protein 1-like	5e-68	SSU72	cDNA FLJ60055, highly similar to Rattus norvegicus Ssu72 RNA polymerase II CTD phosphatase homolog, mRNA	GO:0005515	protein binding	0.913876	0.833698
LOC101115902	LOC101115902	putative RNA polymerase II subunit A C-terminal domain phosphatase SSU72-like protein 1-like	5e-68	SSU72	cDNA FLJ60055, highly similar to Rattus norvegicus Ssu72 RNA polymerase II CTD phosphatase homolog, mRNA	GO:0016787	hydrolase activity	0.405387	1.07271
LOC101115902	LOC101115902	putative RNA polymerase II subunit A C-terminal domain phosphatase SSU72-like protein 1-like	5e-68	SSU72	cDNA FLJ60055, highly similar to Rattus norvegicus Ssu72 RNA polymerase II CTD phosphatase homolog, mRNA	GO:0004721	phosphoprotein phosphatase activity	0.152449	1.98202
LOC101115902	LOC101115902	putative RNA polymerase II subunit A C-terminal domain phosphatase SSU72-like protein 1-like	5e-68	SSU72	cDNA FLJ60055, highly similar to Rattus norvegicus Ssu72 RNA polymerase II CTD phosphatase homolog, mRNA	GO:0008420	CTD phosphatase activity	0.000610226	22.4464
CDKN3	CDKN3	cyclin-dependent kinase inhibitor 3	1e-113	CDKN3	cDNA FLJ52251, highly similar to Cyclin-dependent kinase inhibitor 3 (EC 3.1.3.48)	GO:0005515	protein binding	0.913876	0.833698
CDKN3	CDKN3	cyclin-dependent kinase inhibitor 3	1e-113	CDKN3	cDNA FLJ52251, highly similar to Cyclin-dependent kinase inhibitor 3 (EC 3.1.3.48)	GO:0016791	phosphatase activity	0.807511	0.608303
CDKN3	CDKN3	cyclin-dependent kinase inhibitor 3	1e-113	CDKN3	cDNA FLJ52251, highly similar to Cyclin-dependent kinase inhibitor 3 (EC 3.1.3.48)	GO:0016787	hydrolase activity	0.405387	1.07271
CDKN3	CDKN3	cyclin-dependent kinase inhibitor 3	1e-113	CDKN3	cDNA FLJ52251, highly similar to Cyclin-dependent kinase inhibitor 3 (EC 3.1.3.48)	GO:0016301	kinase activity	0.425751	1.09884
CDKN3	CDKN3	cyclin-dependent kinase inhibitor 3	1e-113	CDKN3	cDNA FLJ52251, highly similar to Cyclin-dependent kinase inhibitor 3 (EC 3.1.3.48)	GO:0004721	phosphoprotein phosphatase activity	0.152449	1.98202
CDKN3	CDKN3	cyclin-dependent kinase inhibitor 3	1e-113	CDKN3	cDNA FLJ52251, highly similar to Cyclin-dependent kinase inhibitor 3 (EC 3.1.3.48)	GO:0004722	protein serine/threonine phosphatase activity	0.0404033	4.15674
CDKN3	CDKN3	cyclin-dependent kinase inhibitor 3	1e-113	CDKN3	cDNA FLJ52251, highly similar to Cyclin-dependent kinase inhibitor 3 (EC 3.1.3.48)	GO:0008138	protein tyrosine/serine/threonine phosphatase activity	0.443545	1.74003
CDKN3	CDKN3	cyclin-dependent kinase inhibitor 3	1e-113	CDKN3	cDNA FLJ52251, highly similar to Cyclin-dependent kinase inhibitor 3 (EC 3.1.3.48)	GO:0004725	protein tyrosine phosphatase activity	0.752437	0.719435
WFS1	WFS1	Wolfram syndrome 1 (wolframin)	0	WFS1	cDNA FLJ51211, highly similar to Wolframin	GO:0005215	transporter activity	0.185354	1.59761
WFS1	WFS1	Wolfram syndrome 1 (wolframin)	0	WFS1	cDNA FLJ51211, highly similar to Wolframin	GO:0051117	ATPase binding	0.329572	2.58004
WFS1	WFS1	Wolfram syndrome 1 (wolframin)	0	WFS1	cDNA FLJ51211, highly similar to Wolframin	GO:0033613	activating transcription factor binding	0.234055	3.93796
WFS1	WFS1	Wolfram syndrome 1 (wolframin)	0	WFS1	cDNA FLJ51211, highly similar to Wolframin	GO:0031625	ubiquitin protein ligase binding	0.172607	1.8823
CCL27	CCL27	chemokine (C-C motif) ligand 27	5e-31	CCL27	CCL27 protein	GO:0008009	chemokine activity	0.000451685	8.70015
CCL27	CCL27	chemokine (C-C motif) ligand 27	5e-31	CCL27	CCL27 protein	GO:0005125	cytokine activity	0.000142472	4.17784
DHCR7	DHCR7	7-dehydrocholesterol reductase	0	DHCR7	cDNA FLJ77740, highly similar to Homo sapiens 7-dehydrocholesterol reductase, mRNA	GO:0047598	7-dehydrocholesterol reductase activity	0.0263271	74.8213
DHCR7	DHCR7	7-dehydrocholesterol reductase	0	DHCR7	cDNA FLJ77740, highly similar to Homo sapiens 7-dehydrocholesterol reductase, mRNA	GO:0016628	oxidoreductase activity, acting on the CH-CH group of donors, NAD or NADP as acceptor	0.0046826	24.9404
DHCR7	DHCR7	7-dehydrocholesterol reductase	0	DHCR7	cDNA FLJ77740, highly similar to Homo sapiens 7-dehydrocholesterol reductase, mRNA	GO:0016491	oxidoreductase activity	0.310128	1.22859
FGF22	FGF22	fibroblast growth factor 22	2e-55	FGF22	Fibroblast growth factor 22	GO:0005102	receptor binding	0.0381169	2.06562
FGF22	FGF22	fibroblast growth factor 22	2e-55	FGF22	Fibroblast growth factor 22	GO:0005104	fibroblast growth factor receptor binding	0.254195	3.56292
FGF22	FGF22	fibroblast growth factor 22	2e-55	FGF22	Fibroblast growth factor 22	GO:0008083	growth factor activity	0.345158	1.45756
SKA2	SKA2	spindle and kinetochore associated complex subunit 2	3e-48	SKA2	Spindle and kinetochore-associated protein 2	GO:0008017	microtubule binding	0.157403	1.95611
SKA2	SKA2	spindle and kinetochore associated complex subunit 2	3e-48	SKA2	Spindle and kinetochore-associated protein 2	GO:0005515	protein binding	0.913876	0.833698
AQP9	AQP9	Aquaporin 9	1e-142	AQP9	cDNA FLJ50860, highly similar to Aquaporin-9	GO:0005215	transporter activity	0.185354	1.59761
AQP9	AQP9	Aquaporin 9	1e-142	AQP9	cDNA FLJ50860, highly similar to Aquaporin-9	GO:0005275	amine transmembrane transporter activity	0.0519579	24.9404
AQP9	AQP9	Aquaporin 9	1e-142	AQP9	cDNA FLJ50860, highly similar to Aquaporin-9	GO:0005350	pyrimidine nucleobase transmembrane transporter activity	0.0263271	74.8213
AQP9	AQP9	Aquaporin 9	1e-142	AQP9	cDNA FLJ50860, highly similar to Aquaporin-9	GO:0046943	carboxylic acid transmembrane transporter activity	0.0263271	74.8213
AQP9	AQP9	Aquaporin 9	1e-142	AQP9	cDNA FLJ50860, highly similar to Aquaporin-9	GO:0015250	water channel activity	0.0106524	14.9643
AQP9	AQP9	Aquaporin 9	1e-142	AQP9	cDNA FLJ50860, highly similar to Aquaporin-9	GO:0005372	water transmembrane transporter activity	0.0046826	24.9404
AQP9	AQP9	Aquaporin 9	1e-142	AQP9	cDNA FLJ50860, highly similar to Aquaporin-9	GO:0015254	glycerol channel activity	0.0519579	24.9404
AQP9	AQP9	Aquaporin 9	1e-142	AQP9	cDNA FLJ50860, highly similar to Aquaporin-9	GO:0015166	polyol transmembrane transporter activity	0.0263271	74.8213
AQP9	AQP9	Aquaporin 9	1e-142	AQP9	cDNA FLJ50860, highly similar to Aquaporin-9	GO:0005345	purine nucleobase transmembrane transporter activity	0.0263271	74.8213
AQP9	AQP9	Aquaporin 9	1e-142	AQP9	cDNA FLJ50860, highly similar to Aquaporin-9	GO:0015288	porin activity	0.00596718	21.3775
SLC25A22	SLC25A22	solute carrier family 25 (mitochondrial carrier: glutamate), member 22	4e-152	SLC25A22	Mitochondrial glutamate carrier 1	GO:0005313	L-glutamate transmembrane transporter activity	0.159164	6.2351
SLC25A22	SLC25A22	solute carrier family 25 (mitochondrial carrier: glutamate), member 22	4e-152	SLC25A22	Mitochondrial glutamate carrier 1	GO:0015293	symporter activity	0.794339	0.634078
KLK13	KLK13	kallikrein-related peptidase 13	8e-121	KLK13	Kallikrein 13, isoform CRA_b	GO:0005515	protein binding	0.913876	0.833698
KLK13	KLK13	kallikrein-related peptidase 13	8e-121	KLK13	Kallikrein 13, isoform CRA_b	GO:0004252	serine-type endopeptidase activity	0.159902	1.94341
KLK13	KLK13	kallikrein-related peptidase 13	8e-121	KLK13	Kallikrein 13, isoform CRA_b	GO:0004175	endopeptidase activity	0.19389	2.53631
KLK13	KLK13	kallikrein-related peptidase 13	8e-121	KLK13	Kallikrein 13, isoform CRA_b	GO:0016787	hydrolase activity	0.405387	1.07271
KLK13	KLK13	kallikrein-related peptidase 13	8e-121	KLK13	Kallikrein 13, isoform CRA_b	GO:0008236	serine-type peptidase activity	0.34157	1.46708
KLK13	KLK13	kallikrein-related peptidase 13	8e-121	KLK13	Kallikrein 13, isoform CRA_b	GO:0008233	peptidase activity	0.745384	0.811804
KLK13	KLK13	kallikrein-related peptidase 13	8e-121	KLK13	Kallikrein 13, isoform CRA_b	GO:0003824	catalytic activity	0.563195	0.985787
LOC101116991	LOC101116991	ribonuclease K6-like	6e-48	RNASE6	Ribonuclease, RNase A family, k6, isoform CRA_a	GO:0004518	nuclease activity	0.497867	1.20679
LOC101116991	LOC101116991	ribonuclease K6-like	6e-48	RNASE6	Ribonuclease, RNase A family, k6, isoform CRA_a	GO:0004519	endonuclease activity	0.315669	1.78146
LOC101116991	LOC101116991	ribonuclease K6-like	6e-48	RNASE6	Ribonuclease, RNase A family, k6, isoform CRA_a	GO:0016787	hydrolase activity	0.405387	1.07271
LOC101116991	LOC101116991	ribonuclease K6-like	6e-48	RNASE6	Ribonuclease, RNase A family, k6, isoform CRA_a	GO:0016892	endoribonuclease activity, producing 3'-phosphomonoesters	0.0165035	11.511
LOC101116991	LOC101116991	ribonuclease K6-like	6e-48	RNASE6	Ribonuclease, RNase A family, k6, isoform CRA_a	GO:0004540	ribonuclease activity	0.223781	4.15674
LOC101116991	LOC101116991	ribonuclease K6-like	6e-48	RNASE6	Ribonuclease, RNase A family, k6, isoform CRA_a	GO:0003676	nucleic acid binding	0.949755	0.616095
ULBP3	ULBP3	UL16 binding protein 3	1e-54	ULBP3	cDNA FLJ51255, moderately similar to NKG2D ligand 3	GO:0046703	natural killer cell lectin-like receptor binding	0.0519579	24.9404
ULBP3	ULBP3	UL16 binding protein 3	1e-54	ULBP3	cDNA FLJ51255, moderately similar to NKG2D ligand 3	GO:0003823	antigen binding	0.213369	4.40125
GFI1B	GFI1B	growth factor independent 1B transcription repressor	5e-165	GFI1B	Zinc finger protein Gfi-1b	GO:0005515	protein binding	0.913876	0.833698
GFI1B	GFI1B	growth factor independent 1B transcription repressor	5e-165	GFI1B	Zinc finger protein Gfi-1b	GO:0003676	nucleic acid binding	0.949755	0.616095
GFI1B	GFI1B	growth factor independent 1B transcription repressor	5e-165	GFI1B	Zinc finger protein Gfi-1b	GO:0003677	DNA binding	0.524906	1.00307
GFI1B	GFI1B	growth factor independent 1B transcription repressor	5e-165	GFI1B	Zinc finger protein Gfi-1b	GO:0046872	metal ion binding	0.850272	0.843249
GFI1B	GFI1B	growth factor independent 1B transcription repressor	5e-165	GFI1B	Zinc finger protein Gfi-1b	GO:0001085	RNA polymerase II transcription factor binding	0.38104	2.13775
HTRA3	HTRA3	HtrA serine peptidase 3	4e-123	HTRA3	Serine protease HTRA3	GO:0005515	protein binding	0.913876	0.833698
HTRA3	HTRA3	HtrA serine peptidase 3	4e-123	HTRA3	Serine protease HTRA3	GO:0016787	hydrolase activity	0.405387	1.07271
HTRA3	HTRA3	HtrA serine peptidase 3	4e-123	HTRA3	Serine protease HTRA3	GO:0004175	endopeptidase activity	0.19389	2.53631
HTRA3	HTRA3	HtrA serine peptidase 3	4e-123	HTRA3	Serine protease HTRA3	GO:0004252	serine-type endopeptidase activity	0.159902	1.94341
HTRA3	HTRA3	HtrA serine peptidase 3	4e-123	HTRA3	Serine protease HTRA3	GO:0008236	serine-type peptidase activity	0.34157	1.46708
HTRA3	HTRA3	HtrA serine peptidase 3	4e-123	HTRA3	Serine protease HTRA3	GO:0008233	peptidase activity	0.745384	0.811804
HTRA3	HTRA3	HtrA serine peptidase 3	4e-123	HTRA3	Serine protease HTRA3	GO:0003824	catalytic activity	0.563195	0.985787
HTRA3	HTRA3	HtrA serine peptidase 3	4e-123	HTRA3	Serine protease HTRA3	GO:0005520	insulin-like growth factor binding	0.273802	3.2531
GADD45g	GADD45G	Growth arrest and DNA-damage-inducible gamma	3e-87	GADD45G	Growth arrest and DNA damage-inducible protein GADD45 gamma	GO:0005515	protein binding	0.913876	0.833698
IGSF5	IGSF5	immunoglobulin superfamily, member 5	7e-103	IGSF5	Immunoglobulin superfamily member 5	GO:0030165	PDZ domain binding	0.636304	0.997617
ADAMTS5	ADAMTS5	ADAM metallopeptidase with thrombospondin type 1 motif, 5	0	ADAMTS5	A disintegrin and metalloproteinase with thrombospondin motifs 5	GO:0005515	protein binding	0.913876	0.833698
ADAMTS5	ADAMTS5	ADAM metallopeptidase with thrombospondin type 1 motif, 5	0	ADAMTS5	A disintegrin and metalloproteinase with thrombospondin motifs 5	GO:0046872	metal ion binding	0.850272	0.843249
ADAMTS5	ADAMTS5	ADAM metallopeptidase with thrombospondin type 1 motif, 5	0	ADAMTS5	A disintegrin and metalloproteinase with thrombospondin motifs 5	GO:0005178	integrin binding	0.358903	1.60906
ADAMTS5	ADAMTS5	ADAM metallopeptidase with thrombospondin type 1 motif, 5	0	ADAMTS5	A disintegrin and metalloproteinase with thrombospondin motifs 5	GO:0016787	hydrolase activity	0.405387	1.07271
ADAMTS5	ADAMTS5	ADAM metallopeptidase with thrombospondin type 1 motif, 5	0	ADAMTS5	A disintegrin and metalloproteinase with thrombospondin motifs 5	GO:0008270	zinc ion binding	0.982437	0.522769
ADAMTS5	ADAMTS5	ADAM metallopeptidase with thrombospondin type 1 motif, 5	0	ADAMTS5	A disintegrin and metalloproteinase with thrombospondin motifs 5	GO:0008233	peptidase activity	0.745384	0.811804
ADAMTS5	ADAMTS5	ADAM metallopeptidase with thrombospondin type 1 motif, 5	0	ADAMTS5	A disintegrin and metalloproteinase with thrombospondin motifs 5	GO:0004222	metalloendopeptidase activity	0.771354	0.680193
ADAMTS5	ADAMTS5	ADAM metallopeptidase with thrombospondin type 1 motif, 5	0	ADAMTS5	A disintegrin and metalloproteinase with thrombospondin motifs 5	GO:0008237	metallopeptidase activity	0.893803	0.445365
LOC101115650	LOC101115650	putative RNA polymerase II subunit A C-terminal domain phosphatase SSU72-like protein 1-like	5e-68	SSU72	cDNA FLJ60055, highly similar to Rattus norvegicus Ssu72 RNA polymerase II CTD phosphatase homolog, mRNA	GO:0005515	protein binding	0.913876	0.833698
LOC101115650	LOC101115650	putative RNA polymerase II subunit A C-terminal domain phosphatase SSU72-like protein 1-like	5e-68	SSU72	cDNA FLJ60055, highly similar to Rattus norvegicus Ssu72 RNA polymerase II CTD phosphatase homolog, mRNA	GO:0016787	hydrolase activity	0.405387	1.07271
LOC101115650	LOC101115650	putative RNA polymerase II subunit A C-terminal domain phosphatase SSU72-like protein 1-like	5e-68	SSU72	cDNA FLJ60055, highly similar to Rattus norvegicus Ssu72 RNA polymerase II CTD phosphatase homolog, mRNA	GO:0004721	phosphoprotein phosphatase activity	0.152449	1.98202
LOC101115650	LOC101115650	putative RNA polymerase II subunit A C-terminal domain phosphatase SSU72-like protein 1-like	5e-68	SSU72	cDNA FLJ60055, highly similar to Rattus norvegicus Ssu72 RNA polymerase II CTD phosphatase homolog, mRNA	GO:0008420	CTD phosphatase activity	0.000610226	22.4464
MED25	MED25	mediator complex subunit 25	0	MED25	Mediator of RNA polymerase II transcription subunit 25	GO:0005515	protein binding	0.913876	0.833698
MED25	MED25	mediator complex subunit 25	0	MED25	Mediator of RNA polymerase II transcription subunit 25	GO:0042974	retinoic acid receptor binding	0.0635499	5.16009
MED25	MED25	mediator complex subunit 25	0	MED25	Mediator of RNA polymerase II transcription subunit 25	GO:0046965	retinoid X receptor binding	0.0165035	11.511
MED25	MED25	mediator complex subunit 25	0	MED25	Mediator of RNA polymerase II transcription subunit 25	GO:0008134	transcription factor binding	0.671025	0.870015
FUCA2	FUCA2	fucosidase, alpha-L- 2, plasma	0	FUCA2	Plasma alpha-L-fucosidase	GO:0016787	hydrolase activity	0.405387	1.07271
FUCA2	FUCA2	fucosidase, alpha-L- 2, plasma	0	FUCA2	Plasma alpha-L-fucosidase	GO:0004560	alpha-L-fucosidase activity	0.0392284	37.4106
FUCA2	FUCA2	fucosidase, alpha-L- 2, plasma	0	FUCA2	Plasma alpha-L-fucosidase	GO:0016798	hydrolase activity, acting on glycosyl bonds	0.701947	0.831347
FUCA2	FUCA2	fucosidase, alpha-L- 2, plasma	0	FUCA2	Plasma alpha-L-fucosidase	GO:0042806	fucose binding	0.0891387	12.4702
MUSK	MUSK	muscle, skeletal, receptor tyrosine kinase	0	MUSK	Muscle, skeletal receptor tyrosine-protein kinase	GO:0005515	protein binding	0.913876	0.833698
MUSK	MUSK	muscle, skeletal, receptor tyrosine kinase	0	MUSK	Muscle, skeletal receptor tyrosine-protein kinase	GO:0000166	nucleotide binding	0.987987	0.59235
MUSK	MUSK	muscle, skeletal, receptor tyrosine kinase	0	MUSK	Muscle, skeletal receptor tyrosine-protein kinase	GO:0016301	kinase activity	0.425751	1.09884
MUSK	MUSK	muscle, skeletal, receptor tyrosine kinase	0	MUSK	Muscle, skeletal receptor tyrosine-protein kinase	GO:0016772	transferase activity, transferring phosphorus-containing groups	0.91805	0.567903
MUSK	MUSK	muscle, skeletal, receptor tyrosine kinase	0	MUSK	Muscle, skeletal receptor tyrosine-protein kinase	GO:0005524	ATP binding	0.984812	0.556856
MUSK	MUSK	muscle, skeletal, receptor tyrosine kinase	0	MUSK	Muscle, skeletal receptor tyrosine-protein kinase	GO:0004672	protein kinase activity	0.814159	0.72642
MUSK	MUSK	muscle, skeletal, receptor tyrosine kinase	0	MUSK	Muscle, skeletal receptor tyrosine-protein kinase	GO:0004713	protein tyrosine kinase activity	0.826846	0.571155
MUSK	MUSK	muscle, skeletal, receptor tyrosine kinase	0	MUSK	Muscle, skeletal receptor tyrosine-protein kinase	GO:0004714	transmembrane receptor protein tyrosine kinase activity	0.512838	1.41172
MUSK	MUSK	muscle, skeletal, receptor tyrosine kinase	0	MUSK	Muscle, skeletal receptor tyrosine-protein kinase	GO:0016740	transferase activity	0.973964	0.601376
STX1B	STX1B	Syntaxin-1B	1e-166	STX1B	Syntaxin-1B	GO:0005230	extracellular ligand-gated ion channel activity	0.465313	1.62655
STX1B	STX1B	Syntaxin-1B	1e-166	STX1B	Syntaxin-1B	GO:0005234	extracellular-glutamate-gated ion channel activity	0.234055	3.93796
STX1B	STX1B	Syntaxin-1B	1e-166	STX1B	Syntaxin-1B	GO:0019904	protein domain specific binding	0.682803	0.850242
STX1B	STX1B	Syntaxin-1B	1e-166	STX1B	Syntaxin-1B	GO:0005484	SNAP receptor activity	0.273802	3.2531
LOC101115386	LOC101115386	histone H3.3C-like	2e-43	H3F3B	Histone H3.3	GO:0005515	protein binding	0.913876	0.833698
LOC101115386	LOC101115386	histone H3.3C-like	2e-43	H3F3B	Histone H3.3	GO:0046982	protein heterodimerization activity	0.626395	0.928303
LOC101115386	LOC101115386	histone H3.3C-like	2e-43	H3F3B	Histone H3.3	GO:0003677	DNA binding	0.524906	1.00307
SH2D1B	SH2D1B	SH2 domain containing 1B	7e-56	SH2D1B	SH2 domain-containing protein 1B	GO:0005515	protein binding	0.913876	0.833698
SH2D1B	SH2D1B	SH2 domain containing 1B	7e-56	SH2D1B	SH2 domain-containing protein 1B	GO:0030674	protein binding, bridging	0.170117	2.77116
SIPA1L3	SIPA1L3	signal-induced proliferation-associated 1 like 3	0	SIPA1L3	Signal-induced proliferation-associated 1 like 3	GO:0005096	GTPase activator activity	0.307214	1.44582
LOC101122351	LOC101122351	prolactin-inducible protein homolog	2e-38	PIP	Prolactin-inducible protein	GO:0003779	actin binding	0.704054	0.835992
CSRNP1	CSRNP1	cysteine-serine-rich nuclear protein 1	0	CSRNP1	Cysteine/serine-rich nuclear protein 1	GO:0003674	molecular_function	0.574387	0.977346
CSRNP1	CSRNP1	cysteine-serine-rich nuclear protein 1	0	CSRNP1	Cysteine/serine-rich nuclear protein 1	GO:0003700	sequence-specific DNA binding transcription factor activity	0.539637	1.00207
CSRNP1	CSRNP1	cysteine-serine-rich nuclear protein 1	0	CSRNP1	Cysteine/serine-rich nuclear protein 1	GO:0003677	DNA binding	0.524906	1.00307
MYL10	MYL10	myosin, light chain 10, regulatory	2e-88	MYL10	Myosin regulatory light chain 10	GO:0005509	calcium ion binding	0.388255	1.14231
MYL10	MYL10	myosin, light chain 10, regulatory	2e-88	MYL10	Myosin regulatory light chain 10	GO:0046872	metal ion binding	0.850272	0.843249
GLT25D2	GLT25D2	glycosyltransferase 25 domain containing 2	0	COLGALT2	cDNA FLJ37771 fis, clone BRHIP2025679, highly similar to Homo sapiens glycosyltransferase 25 domain containing 2 (GLT25D2), mRNA	GO:0016757	transferase activity, transferring glycosyl groups	0.953684	0.323902
GLT25D2	GLT25D2	glycosyltransferase 25 domain containing 2	0	COLGALT2	cDNA FLJ37771 fis, clone BRHIP2025679, highly similar to Homo sapiens glycosyltransferase 25 domain containing 2 (GLT25D2), mRNA	GO:0050211	procollagen galactosyltransferase activity	0.0519579	24.9404
GLT25D2	GLT25D2	glycosyltransferase 25 domain containing 2	0	COLGALT2	cDNA FLJ37771 fis, clone BRHIP2025679, highly similar to Homo sapiens glycosyltransferase 25 domain containing 2 (GLT25D2), mRNA	GO:0016740	transferase activity	0.973964	0.601376
CBX8	CBX8	chromobox homolog 8	7e-167	CBX8	Chromobox protein homolog 8	GO:0005515	protein binding	0.913876	0.833698
CBX8	CBX8	chromobox homolog 8	7e-167	CBX8	Chromobox protein homolog 8	GO:0003727	single-stranded RNA binding	0.38104	2.13775
CBX8	CBX8	chromobox homolog 8	7e-167	CBX8	Chromobox protein homolog 8	GO:0004842	ubiquitin-protein ligase activity	0.876819	0.550156
CBX8	CBX8	chromobox homolog 8	7e-167	CBX8	Chromobox protein homolog 8	GO:0035064	methylated histone residue binding	0.458154	1.66269
PPARD	PPARD	peroxisome proliferator-activated receptor delta	0	PPARD	cDNA FLJ52879, highly similar to Peroxisome proliferator-activated receptordelta	GO:0005515	protein binding	0.913876	0.833698
PPARD	PPARD	peroxisome proliferator-activated receptor delta	0	PPARD	cDNA FLJ52879, highly similar to Peroxisome proliferator-activated receptordelta	GO:0003700	sequence-specific DNA binding transcription factor activity	0.539637	1.00207
PPARD	PPARD	peroxisome proliferator-activated receptor delta	0	PPARD	cDNA FLJ52879, highly similar to Peroxisome proliferator-activated receptordelta	GO:0070539	linoleic acid binding	0.0263271	74.8213
PPARD	PPARD	peroxisome proliferator-activated receptor delta	0	PPARD	cDNA FLJ52879, highly similar to Peroxisome proliferator-activated receptordelta	GO:0003707	steroid hormone receptor activity	0.493013	1.49643
PPARD	PPARD	peroxisome proliferator-activated receptor delta	0	PPARD	cDNA FLJ52879, highly similar to Peroxisome proliferator-activated receptordelta	GO:0004879	ligand-activated sequence-specific DNA binding RNA polymerase II transcription factor activity	0.413128	1.91849
PPARD	PPARD	peroxisome proliferator-activated receptor delta	0	PPARD	cDNA FLJ52879, highly similar to Peroxisome proliferator-activated receptordelta	GO:0005504	fatty acid binding	0.0234207	9.35266
PPARD	PPARD	peroxisome proliferator-activated receptor delta	0	PPARD	cDNA FLJ52879, highly similar to Peroxisome proliferator-activated receptordelta	GO:0008270	zinc ion binding	0.982437	0.522769
PPARD	PPARD	peroxisome proliferator-activated receptor delta	0	PPARD	cDNA FLJ52879, highly similar to Peroxisome proliferator-activated receptordelta	GO:0046872	metal ion binding	0.850272	0.843249
PPARD	PPARD	peroxisome proliferator-activated receptor delta	0	PPARD	cDNA FLJ52879, highly similar to Peroxisome proliferator-activated receptordelta	GO:0008289	lipid binding	0.685679	0.850242
PPARD	PPARD	peroxisome proliferator-activated receptor delta	0	PPARD	cDNA FLJ52879, highly similar to Peroxisome proliferator-activated receptordelta	GO:0008144	drug binding	0.165422	2.82344
PPARD	PPARD	peroxisome proliferator-activated receptor delta	0	PPARD	cDNA FLJ52879, highly similar to Peroxisome proliferator-activated receptordelta	GO:0003677	DNA binding	0.524906	1.00307
PPARD	PPARD	peroxisome proliferator-activated receptor delta	0	PPARD	cDNA FLJ52879, highly similar to Peroxisome proliferator-activated receptordelta	GO:0043565	sequence-specific DNA binding	0.696393	0.860014
KCNRG	KCNRG	potassium channel regulator	1e-129	KCNRG	Potassium channel regulatory protein	GO:0042802	identical protein binding	0.633829	0.921822
POPDC2	POPDC2	popeye domain containing 2	1e-179	POPDC2	Popeye domain-containing protein 2	GO:0003674	molecular_function	0.574387	0.977346
KATNAL2	KATNAL2	katanin p60 subunit A-like 2	0	KATNAL2	Katanin p60 ATPase-containing subunit A-like 2	GO:0008017	microtubule binding	0.157403	1.95611
KATNAL2	KATNAL2	katanin p60 subunit A-like 2	0	KATNAL2	Katanin p60 ATPase-containing subunit A-like 2	GO:0008568	microtubule-severing ATPase activity	0.0769108	14.9643
KATNAL2	KATNAL2	katanin p60 subunit A-like 2	0	KATNAL2	Katanin p60 ATPase-containing subunit A-like 2	GO:0017111	nucleoside-triphosphatase activity	0.177783	1.85891
KATNAL2	KATNAL2	katanin p60 subunit A-like 2	0	KATNAL2	Katanin p60 ATPase-containing subunit A-like 2	GO:0000166	nucleotide binding	0.987987	0.59235
KATNAL2	KATNAL2	katanin p60 subunit A-like 2	0	KATNAL2	Katanin p60 ATPase-containing subunit A-like 2	GO:0016787	hydrolase activity	0.405387	1.07271
KATNAL2	KATNAL2	katanin p60 subunit A-like 2	0	KATNAL2	Katanin p60 ATPase-containing subunit A-like 2	GO:0005524	ATP binding	0.984812	0.556856
LOC101104164	LOC101104164	CMRF35-like molecule 6-like	7e-31	CD300C	CMRF35-like molecule 6	GO:0004888	transmembrane signaling receptor activity	0.419606	1.28265
LOC101110417	LOC101110417	probable ergosterol biosynthetic protein 28-like	9e-62	C14orf1	cDNA, FLJ92025	GO:0003674	molecular_function	0.574387	0.977346
GREM1	GREM1	gremlin 1	2e-87	GREM1	Gremlin 1, cysteine knot superfamily, homolog (Xenopus laevis), isoform CRA_b	GO:0005515	protein binding	0.913876	0.833698
GREM1	GREM1	gremlin 1	2e-87	GREM1	Gremlin 1, cysteine knot superfamily, homolog (Xenopus laevis), isoform CRA_b	GO:0016015	morphogen activity	0.0645179	18.7053
GREM1	GREM1	gremlin 1	2e-87	GREM1	Gremlin 1, cysteine knot superfamily, homolog (Xenopus laevis), isoform CRA_b	GO:0030296	protein tyrosine kinase activator activity	0.136444	7.48213
GREM1	GREM1	gremlin 1	2e-87	GREM1	Gremlin 1, cysteine knot superfamily, homolog (Xenopus laevis), isoform CRA_b	GO:0048018	receptor agonist activity	0.202816	4.67633
GREM1	GREM1	gremlin 1	2e-87	GREM1	Gremlin 1, cysteine knot superfamily, homolog (Xenopus laevis), isoform CRA_b	GO:0005125	cytokine activity	0.000142472	4.17784
GREM1	GREM1	gremlin 1	2e-87	GREM1	Gremlin 1, cysteine knot superfamily, homolog (Xenopus laevis), isoform CRA_b	GO:0043184	vascular endothelial growth factor receptor 2 binding	0.0769108	14.9643
GREM1	GREM1	gremlin 1	2e-87	GREM1	Gremlin 1, cysteine knot superfamily, homolog (Xenopus laevis), isoform CRA_b	GO:0036122	BMP binding	0.0519579	24.9404
PCP4	PCP4	Purkinje cell protein 4	2e-27	PCP4	Purkinje cell protein 4	GO:0005516	calmodulin binding	0.664717	0.88025
LOC101107030	LOC101107030	multidrug resistance-associated protein 4-like	0	ABCC4	cDNA FLJ77042, highly similar to Homo sapiens ATP-binding cassette, sub-family C (CFTR/MRP), member 4, mRNA	GO:0017111	nucleoside-triphosphatase activity	0.177783	1.85891
LOC101107030	LOC101107030	multidrug resistance-associated protein 4-like	0	ABCC4	cDNA FLJ77042, highly similar to Homo sapiens ATP-binding cassette, sub-family C (CFTR/MRP), member 4, mRNA	GO:0042626	ATPase activity, coupled to transmembrane movement of substances	0.506318	1.43887
LOC101107030	LOC101107030	multidrug resistance-associated protein 4-like	0	ABCC4	cDNA FLJ77042, highly similar to Homo sapiens ATP-binding cassette, sub-family C (CFTR/MRP), member 4, mRNA	GO:0005524	ATP binding	0.984812	0.556856
LOC101107030	LOC101107030	multidrug resistance-associated protein 4-like	0	ABCC4	cDNA FLJ77042, highly similar to Homo sapiens ATP-binding cassette, sub-family C (CFTR/MRP), member 4, mRNA	GO:0000166	nucleotide binding	0.987987	0.59235
LOC101107030	LOC101107030	multidrug resistance-associated protein 4-like	0	ABCC4	cDNA FLJ77042, highly similar to Homo sapiens ATP-binding cassette, sub-family C (CFTR/MRP), member 4, mRNA	GO:0016887	ATPase activity	0.899264	0.435007
LOC101107030	LOC101107030	multidrug resistance-associated protein 4-like	0	ABCC4	cDNA FLJ77042, highly similar to Homo sapiens ATP-binding cassette, sub-family C (CFTR/MRP), member 4, mRNA	GO:0016404	15-hydroxyprostaglandin dehydrogenase (NAD+) activity	0.181282	5.34438
VGLL1	VGLL1	vestigial like 1 (Drosophila)	2e-76	VGLL1	Transcription cofactor vestigial-like protein 1	GO:0003713	transcription coactivator activity	0.956056	0.318388
LOC101115589	LOC101115589	cytochrome b-c1 complex subunit 6, mitochondrial-like	1e-38	UQCRH	Cytochrome b-c1 complex subunit 6, mitochondrial	GO:0032403	protein complex binding	0.569143	1.05382
LOC101115589	LOC101115589	cytochrome b-c1 complex subunit 6, mitochondrial-like	1e-38	UQCRH	Cytochrome b-c1 complex subunit 6, mitochondrial	GO:0008121	ubiquinol-cytochrome-c reductase activity	0.124855	8.31347
WNT5B	WNT5B	wingless-type MMTV integration site family, member 5B	6e-165	WNT5B	Protein Wnt-5b	GO:0005102	receptor binding	0.0381169	2.06562
WNT5B	WNT5B	wingless-type MMTV integration site family, member 5B	6e-165	WNT5B	Protein Wnt-5b	GO:0005109	frizzled binding	0.389224	2.07837
TLR2	TLR2	Toll-like receptor 2	0	TLR2	Toll-like receptor 2	GO:0005515	protein binding	0.913876	0.833698
TLR2	TLR2	Toll-like receptor 2	0	TLR2	Toll-like receptor 2	GO:0042497	triacyl lipopeptide binding	0.0263271	74.8213
TLR2	TLR2	Toll-like receptor 2	0	TLR2	Toll-like receptor 2	GO:0042498	diacyl lipopeptide binding	0.0392284	37.4106
TLR2	TLR2	Toll-like receptor 2	0	TLR2	Toll-like receptor 2	GO:0046982	protein heterodimerization activity	0.626395	0.928303
TLR2	TLR2	Toll-like receptor 2	0	TLR2	Toll-like receptor 2	GO:0042834	peptidoglycan binding	0.113108	9.35266
TLR2	TLR2	Toll-like receptor 2	0	TLR2	Toll-like receptor 2	GO:0008329	signaling pattern recognition receptor activity	0.113108	9.35266
TLR2	TLR2	Toll-like receptor 2	0	TLR2	Toll-like receptor 2	GO:0004888	transmembrane signaling receptor activity	0.419606	1.28265
TLR2	TLR2	Toll-like receptor 2	0	TLR2	Toll-like receptor 2	GO:0070891	lipoteichoic acid binding	0.0519579	24.9404
TLR2	TLR2	Toll-like receptor 2	0	TLR2	Toll-like receptor 2	GO:0001875	lipopolysaccharide receptor activity	0.0769108	14.9643
TLR2	TLR2	Toll-like receptor 2	0	TLR2	Toll-like receptor 2	GO:0004872	receptor activity	0.872957	0.556292
NSUN4	NSUN4	NOP2/Sun domain family, member 4	0	NSUN4	5-methylcytosine rRNA methyltransferase NSUN4	GO:0005515	protein binding	0.913876	0.833698
NSUN4	NSUN4	NOP2/Sun domain family, member 4	0	NSUN4	5-methylcytosine rRNA methyltransferase NSUN4	GO:0003723	RNA binding	0.998768	0.267537
NSUN4	NSUN4	NOP2/Sun domain family, member 4	0	NSUN4	5-methylcytosine rRNA methyltransferase NSUN4	GO:0008168	methyltransferase activity	0.454066	1.21332
NSUN4	NSUN4	NOP2/Sun domain family, member 4	0	NSUN4	5-methylcytosine rRNA methyltransferase NSUN4	GO:0016740	transferase activity	0.973964	0.601376
CDKN2B	CDKN2B	cyclin-dependent kinase inhibitor 2B (p15, inhibits CDK4)	3e-52	CDKN2B	Cyclin-dependent kinase inhibitor 2B	GO:0005515	protein binding	0.913876	0.833698
CDKN2B	CDKN2B	cyclin-dependent kinase inhibitor 2B (p15, inhibits CDK4)	3e-52	CDKN2B	Cyclin-dependent kinase inhibitor 2B	GO:0016301	kinase activity	0.425751	1.09884
CDKN2B	CDKN2B	cyclin-dependent kinase inhibitor 2B (p15, inhibits CDK4)	3e-52	CDKN2B	Cyclin-dependent kinase inhibitor 2B	GO:0019901	protein kinase binding	0.783617	0.721748
CDKN2B	CDKN2B	cyclin-dependent kinase inhibitor 2B (p15, inhibits CDK4)	3e-52	CDKN2B	Cyclin-dependent kinase inhibitor 2B	GO:0004861	cyclin-dependent protein serine/threonine kinase inhibitor activity	0.14788	6.80193
FOSL1	FOSL1	FOS-like antigen 1	5e-108	FOSL1	cDNA, FLJ94314, highly similar to Homo sapiens FOS-like antigen 1 (FOSL1), mRNA	GO:0005515	protein binding	0.913876	0.833698
FOSL1	FOSL1	FOS-like antigen 1	5e-108	FOSL1	cDNA, FLJ94314, highly similar to Homo sapiens FOS-like antigen 1 (FOSL1), mRNA	GO:0003700	sequence-specific DNA binding transcription factor activity	0.539637	1.00207
FOSL1	FOSL1	FOS-like antigen 1	5e-108	FOSL1	cDNA, FLJ94314, highly similar to Homo sapiens FOS-like antigen 1 (FOSL1), mRNA	GO:0000977	RNA polymerase II regulatory region sequence-specific DNA binding	0.0530209	5.75548
FOSL1	FOSL1	FOS-like antigen 1	5e-108	FOSL1	cDNA, FLJ94314, highly similar to Homo sapiens FOS-like antigen 1 (FOSL1), mRNA	GO:0003677	DNA binding	0.524906	1.00307
FOSL1	FOSL1	FOS-like antigen 1	5e-108	FOSL1	cDNA, FLJ94314, highly similar to Homo sapiens FOS-like antigen 1 (FOSL1), mRNA	GO:0043565	sequence-specific DNA binding	0.696393	0.860014
BVES	BVES	blood vessel epicardial substance	0	BVES	Blood vessel epicardial substance	GO:0005198	structural molecule activity	0.0139704	2.66031
IL17RB	IL17RB	interleukin 17 receptor B	0	IL17RB	Interleukin-17 receptor B	GO:0004896	cytokine receptor activity	0.0945308	4.04439
LOC101105883	LOC101105883	interferon omega-1-like	3e-67	IFNW1	Interferon omega-1	GO:0005125	cytokine activity	0.000142472	4.17784
LOC101105883	LOC101105883	interferon omega-1-like	3e-67	IFNW1	Interferon omega-1	GO:0005126	cytokine receptor binding	0.0496634	5.9857
LOC101120837	LOC101120837	olfactory receptor 4F3/4F16/4F29-like	8e-128	OR4F3	Olfactory receptor 4F3/4F16/4F29	GO:0004984	olfactory receptor activity	0.954639	0.555603
LOC101120837	LOC101120837	olfactory receptor 4F3/4F16/4F29-like	8e-128	OR4F3	Olfactory receptor 4F3/4F16/4F29	GO:0004930	G-protein coupled receptor activity	0.988121	0.499641
LOC101120837	LOC101120837	olfactory receptor 4F3/4F16/4F29-like	8e-128	OR4F3	Olfactory receptor 4F3/4F16/4F29	GO:0004871	signal transducer activity	0.998301	0.413663
LOC101109186	LOC101109186	myosin regulatory light polypeptide 9-like	6e-38	MYL9	Myosin regulatory light polypeptide 9	GO:0005509	calcium ion binding	0.388255	1.14231
LOC101109186	LOC101109186	myosin regulatory light polypeptide 9-like	6e-38	MYL9	Myosin regulatory light polypeptide 9	GO:0008307	structural constituent of muscle	0.465313	1.62655
LOC101109186	LOC101109186	myosin regulatory light polypeptide 9-like	6e-38	MYL9	Myosin regulatory light polypeptide 9	GO:0046872	metal ion binding	0.850272	0.843249
ARL5C	ARL5C	ADP-ribosylation factor-like 5C	1e-85	ARL5C	Putative ADP-ribosylation factor-like protein 5C	GO:0000166	nucleotide binding	0.987987	0.59235
ARL5C	ARL5C	ADP-ribosylation factor-like 5C	1e-85	ARL5C	Putative ADP-ribosylation factor-like protein 5C	GO:0005525	GTP binding	0.700033	0.840688
TNP1	TNP1	Spermatid nuclear transition protein 1	5e-18	TNP1	Spermatid nuclear transition protein 1	GO:0003677	DNA binding	0.524906	1.00307
ZIM3	ZIM3	zinc finger, imprinted 3	2e-160	ZIM3	Zinc finger, imprinted 3	GO:0003676	nucleic acid binding	0.949755	0.616095
ZIM3	ZIM3	zinc finger, imprinted 3	2e-160	ZIM3	Zinc finger, imprinted 3	GO:0003677	DNA binding	0.524906	1.00307
ZIM3	ZIM3	zinc finger, imprinted 3	2e-160	ZIM3	Zinc finger, imprinted 3	GO:0046872	metal ion binding	0.850272	0.843249
TFF3	TFF3	trefoil factor 3 (intestinal)	4e-28	TFF3	Trefoil factor 3	GO:0003674	molecular_function	0.574387	0.977346
KRT86	KRT86	keratin 86	0	KRT86	cDNA FLJ77849, highly similar to Homo sapiens keratin, hair, basic, 6 (monilethrix) (KRTHB6), mRNA	GO:0005198	structural molecule activity	0.0139704	2.66031
KRT222	KRT222	keratin 222	6e-96	KRT222	Keratin-like protein KRT222	GO:0005198	structural molecule activity	0.0139704	2.66031
PIM2	PIM2	pim-2 oncogene	5e-159	PIM2	Serine/threonine-protein kinase pim-2	GO:0005524	ATP binding	0.984812	0.556856
PIM2	PIM2	pim-2 oncogene	5e-159	PIM2	Serine/threonine-protein kinase pim-2	GO:0004672	protein kinase activity	0.814159	0.72642
PIM2	PIM2	pim-2 oncogene	5e-159	PIM2	Serine/threonine-protein kinase pim-2	GO:0000166	nucleotide binding	0.987987	0.59235
PIM2	PIM2	pim-2 oncogene	5e-159	PIM2	Serine/threonine-protein kinase pim-2	GO:0004674	protein serine/threonine kinase activity	0.895248	0.568263
PIM2	PIM2	pim-2 oncogene	5e-159	PIM2	Serine/threonine-protein kinase pim-2	GO:0016301	kinase activity	0.425751	1.09884
PIM2	PIM2	pim-2 oncogene	5e-159	PIM2	Serine/threonine-protein kinase pim-2	GO:0016740	transferase activity	0.973964	0.601376
PIM2	PIM2	pim-2 oncogene	5e-159	PIM2	Serine/threonine-protein kinase pim-2	GO:0016772	transferase activity, transferring phosphorus-containing groups	0.91805	0.567903
POU6F2	POU6F2	POU class 6 homeobox 2	0	POU6F2	POU domain, class 6, transcription factor 2	GO:0043565	sequence-specific DNA binding	0.696393	0.860014
POU6F2	POU6F2	POU class 6 homeobox 2	0	POU6F2	POU domain, class 6, transcription factor 2	GO:0003700	sequence-specific DNA binding transcription factor activity	0.539637	1.00207
POU6F2	POU6F2	POU class 6 homeobox 2	0	POU6F2	POU domain, class 6, transcription factor 2	GO:0003677	DNA binding	0.524906	1.00307
SPHK1	SPHK1	sphingosine kinase 1	4e-162	SPHK1	cDNA FLJ16332 fis, clone SYNOV2016837, highly similar to Sphingosine kinase 1 (EC 2.7.1.-)	GO:0005515	protein binding	0.913876	0.833698
SPHK1	SPHK1	sphingosine kinase 1	4e-162	SPHK1	cDNA FLJ16332 fis, clone SYNOV2016837, highly similar to Sphingosine kinase 1 (EC 2.7.1.-)	GO:0005516	calmodulin binding	0.664717	0.88025
SPHK1	SPHK1	sphingosine kinase 1	4e-162	SPHK1	cDNA FLJ16332 fis, clone SYNOV2016837, highly similar to Sphingosine kinase 1 (EC 2.7.1.-)	GO:0008481	sphinganine kinase activity	0.0392284	37.4106
SPHK1	SPHK1	sphingosine kinase 1	4e-162	SPHK1	cDNA FLJ16332 fis, clone SYNOV2016837, highly similar to Sphingosine kinase 1 (EC 2.7.1.-)	GO:0017050	D-erythro-sphingosine kinase activity	0.0392284	37.4106
SPHK1	SPHK1	sphingosine kinase 1	4e-162	SPHK1	cDNA FLJ16332 fis, clone SYNOV2016837, highly similar to Sphingosine kinase 1 (EC 2.7.1.-)	GO:0000166	nucleotide binding	0.987987	0.59235
SPHK1	SPHK1	sphingosine kinase 1	4e-162	SPHK1	cDNA FLJ16332 fis, clone SYNOV2016837, highly similar to Sphingosine kinase 1 (EC 2.7.1.-)	GO:0016301	kinase activity	0.425751	1.09884
SPHK1	SPHK1	sphingosine kinase 1	4e-162	SPHK1	cDNA FLJ16332 fis, clone SYNOV2016837, highly similar to Sphingosine kinase 1 (EC 2.7.1.-)	GO:0004143	diacylglycerol kinase activity	0.192121	4.98808
SPHK1	SPHK1	sphingosine kinase 1	4e-162	SPHK1	cDNA FLJ16332 fis, clone SYNOV2016837, highly similar to Sphingosine kinase 1 (EC 2.7.1.-)	GO:0051721	protein phosphatase 2A binding	0.213369	4.40125
SPHK1	SPHK1	sphingosine kinase 1	4e-162	SPHK1	cDNA FLJ16332 fis, clone SYNOV2016837, highly similar to Sphingosine kinase 1 (EC 2.7.1.-)	GO:0000287	magnesium ion binding	0.921589	0.391734
SPHK1	SPHK1	sphingosine kinase 1	4e-162	SPHK1	cDNA FLJ16332 fis, clone SYNOV2016837, highly similar to Sphingosine kinase 1 (EC 2.7.1.-)	GO:0005524	ATP binding	0.984812	0.556856
SPHK1	SPHK1	sphingosine kinase 1	4e-162	SPHK1	cDNA FLJ16332 fis, clone SYNOV2016837, highly similar to Sphingosine kinase 1 (EC 2.7.1.-)	GO:0003677	DNA binding	0.524906	1.00307
SPHK1	SPHK1	sphingosine kinase 1	4e-162	SPHK1	cDNA FLJ16332 fis, clone SYNOV2016837, highly similar to Sphingosine kinase 1 (EC 2.7.1.-)	GO:0003951	NAD+ kinase activity	0.213369	4.40125
SPHK1	SPHK1	sphingosine kinase 1	4e-162	SPHK1	cDNA FLJ16332 fis, clone SYNOV2016837, highly similar to Sphingosine kinase 1 (EC 2.7.1.-)	GO:0016740	transferase activity	0.973964	0.601376
LOC101119663	LOC101119663	heat shock factor-binding protein 1-like	8e-28	HSBP1	Heat shock factor-binding protein 1	GO:0003714	transcription corepressor activity	0.702875	0.817719
LOC101108413	LOC101108413	phospholipase A2 inhibitor and Ly6/PLAUR domain-containing protein-like	2e-40	PINLYP	phospholipase A2 inhibitor and Ly6/PLAUR domain-containing protein	GO:0004859	phospholipase inhibitor activity	0.0165035	11.511
PACSIN1	PACSIN1	protein kinase C and casein kinase substrate in neurons 1	0	PACSIN1	PACSIN1 protein	GO:0008092	cytoskeletal protein binding	0.550182	1.26816
PACSIN1	PACSIN1	protein kinase C and casein kinase substrate in neurons 1	0	PACSIN1	PACSIN1 protein	GO:0005515	protein binding	0.913876	0.833698
PACSIN1	PACSIN1	protein kinase C and casein kinase substrate in neurons 1	0	PACSIN1	PACSIN1 protein	GO:0008289	lipid binding	0.685679	0.850242
PACSIN1	PACSIN1	protein kinase C and casein kinase substrate in neurons 1	0	PACSIN1	PACSIN1 protein	GO:0005543	phospholipid binding	0.46107	1.12683
PACSIN1	PACSIN1	protein kinase C and casein kinase substrate in neurons 1	0	PACSIN1	PACSIN1 protein	GO:0016301	kinase activity	0.425751	1.09884
PLA2G1B	PLA2G1B	Phospholipase A2	4e-56	PLA2G1B	Phospholipase A2	GO:0032052	bile acid binding	0.124855	8.31347
PLA2G1B	PLA2G1B	Phospholipase A2	4e-56	PLA2G1B	Phospholipase A2	GO:0046872	metal ion binding	0.850272	0.843249
PLA2G1B	PLA2G1B	Phospholipase A2	4e-56	PLA2G1B	Phospholipase A2	GO:0047498	calcium-dependent phospholipase A2 activity	0.181282	5.34438
PLA2G1B	PLA2G1B	Phospholipase A2	4e-56	PLA2G1B	Phospholipase A2	GO:0004623	phospholipase A2 activity	0.0635499	5.16009
PLA2G1B	PLA2G1B	Phospholipase A2	4e-56	PLA2G1B	Phospholipase A2	GO:0005509	calcium ion binding	0.388255	1.14231
PLA2G1B	PLA2G1B	Phospholipase A2	4e-56	PLA2G1B	Phospholipase A2	GO:0005102	receptor binding	0.0381169	2.06562
PLA2G1B	PLA2G1B	Phospholipase A2	4e-56	PLA2G1B	Phospholipase A2	GO:0016787	hydrolase activity	0.405387	1.07271
LOC101120543	LOC101120543	olfactory receptor 6N1-like	8e-155	OR6N1	Olfactory receptor, family 6, subfamily N, member 1	GO:0004984	olfactory receptor activity	0.954639	0.555603
LOC101120543	LOC101120543	olfactory receptor 6N1-like	8e-155	OR6N1	Olfactory receptor, family 6, subfamily N, member 1	GO:0004930	G-protein coupled receptor activity	0.988121	0.499641
LOC101120543	LOC101120543	olfactory receptor 6N1-like	8e-155	OR6N1	Olfactory receptor, family 6, subfamily N, member 1	GO:0004871	signal transducer activity	0.998301	0.413663
TUBAL3	TUBAL3	tubulin, alpha-like 3	0	TUBAL3	Tubulin alpha chain-like 3	GO:0000166	nucleotide binding	0.987987	0.59235
TUBAL3	TUBAL3	tubulin, alpha-like 3	0	TUBAL3	Tubulin alpha chain-like 3	GO:0003924	GTPase activity	0.958306	0.31306
TUBAL3	TUBAL3	tubulin, alpha-like 3	0	TUBAL3	Tubulin alpha chain-like 3	GO:0005200	structural constituent of cytoskeleton	0.15129	2.29045
TUBAL3	TUBAL3	tubulin, alpha-like 3	0	TUBAL3	Tubulin alpha chain-like 3	GO:0005525	GTP binding	0.700033	0.840688
LOC100885760	LOC100885760	Ciliary neurotrophic factor receptor	0	CNTFR	cDNA FLJ45536 fis, clone BRTHA2031917, highly similar to Ciliary neurotrophic factor receptor alpha	GO:0004896	cytokine receptor activity	0.0945308	4.04439
LOC100885760	LOC100885760	Ciliary neurotrophic factor receptor	0	CNTFR	cDNA FLJ45536 fis, clone BRTHA2031917, highly similar to Ciliary neurotrophic factor receptor alpha	GO:0005102	receptor binding	0.0381169	2.06562
LOC100885760	LOC100885760	Ciliary neurotrophic factor receptor	0	CNTFR	cDNA FLJ45536 fis, clone BRTHA2031917, highly similar to Ciliary neurotrophic factor receptor alpha	GO:0019955	cytokine binding	0.223781	4.15674
LOC100885760	LOC100885760	Ciliary neurotrophic factor receptor	0	CNTFR	cDNA FLJ45536 fis, clone BRTHA2031917, highly similar to Ciliary neurotrophic factor receptor alpha	GO:0004897	ciliary neurotrophic factor receptor activity	0.0645179	18.7053
CCL25	CCL25	Chemokine ligand 25	3e-37	CCL25	C-C motif chemokine 25	GO:0031735	CCR10 chemokine receptor binding	0.0519579	24.9404
CCL25	CCL25	Chemokine ligand 25	3e-37	CCL25	C-C motif chemokine 25	GO:0008009	chemokine activity	0.000451685	8.70015
CCL25	CCL25	Chemokine ligand 25	3e-37	CCL25	C-C motif chemokine 25	GO:0005179	hormone activity	0.0116329	3.89694
CCL25	CCL25	Chemokine ligand 25	3e-37	CCL25	C-C motif chemokine 25	GO:0042379	chemokine receptor binding	0.113108	9.35266
CCL25	CCL25	Chemokine ligand 25	3e-37	CCL25	C-C motif chemokine 25	GO:0005125	cytokine activity	0.000142472	4.17784
RETN	RETN	resistin	3e-31	RETN	Resistin delta2	GO:0005179	hormone activity	0.0116329	3.89694
LOC101112356	LOC101112356	histone H1t-like	3e-52	HIST1H1T	Histone cluster 1, H1t	GO:0003677	DNA binding	0.524906	1.00307
AMH	AMH	Anti-Mullerian hormone	1e-57	AMH	Muellerian-inhibiting factor	GO:0005102	receptor binding	0.0381169	2.06562
AMH	AMH	Anti-Mullerian hormone	1e-57	AMH	Muellerian-inhibiting factor	GO:0005160	transforming growth factor beta receptor binding	0.159164	6.2351
AMH	AMH	Anti-Mullerian hormone	1e-57	AMH	Muellerian-inhibiting factor	GO:0005179	hormone activity	0.0116329	3.89694
AMH	AMH	Anti-Mullerian hormone	1e-57	AMH	Muellerian-inhibiting factor	GO:0008083	growth factor activity	0.345158	1.45756
LOC101121036	LOC101121036	cytochrome c oxidase subunit 6B2-like	2e-29	COX6B2	Cytochrome c oxidase subunit 6B2	GO:0004129	cytochrome-c oxidase activity	0.102835	3.83699
PAI-1	PAI-1	Plasminogen activator inhibitor type 1	0	SERPINE1	cDNA FLJ61097, highly similar to Plasminogen activator inhibitor 1	GO:0005515	protein binding	0.913876	0.833698
PAI-1	PAI-1	Plasminogen activator inhibitor type 1	0	SERPINE1	cDNA FLJ61097, highly similar to Plasminogen activator inhibitor 1	GO:0004867	serine-type endopeptidase inhibitor activity	0.745787	0.733542
PAI-1	PAI-1	Plasminogen activator inhibitor type 1	0	SERPINE1	cDNA FLJ61097, highly similar to Plasminogen activator inhibitor 1	GO:0002020	protease binding	0.579096	1.16908
PAI-1	PAI-1	Plasminogen activator inhibitor type 1	0	SERPINE1	cDNA FLJ61097, highly similar to Plasminogen activator inhibitor 1	GO:0005102	receptor binding	0.0381169	2.06562
PAI-1	PAI-1	Plasminogen activator inhibitor type 1	0	SERPINE1	cDNA FLJ61097, highly similar to Plasminogen activator inhibitor 1	GO:0030414	peptidase inhibitor activity	0.802347	0.618357
PEX5L	PEX5L	peroxisomal biogenesis factor 5-like	0	PEX5L	PEX5-related protein	GO:0031267	small GTPase binding	0.136444	7.48213
PEX5L	PEX5L	peroxisomal biogenesis factor 5-like	0	PEX5L	PEX5-related protein	GO:0000268	peroxisome targeting sequence binding	0.0519579	24.9404
PEX5L	PEX5L	peroxisomal biogenesis factor 5-like	0	PEX5L	PEX5-related protein	GO:0005052	peroxisome matrix targeting signal-1 binding	0.0392284	37.4106
ENTPD3	ENTPD3	ectonucleoside triphosphate diphosphohydrolase 3	0	ENTPD3	Ectonucleoside triphosphate diphosphohydrolase 3, isoform CRA_a	GO:0017111	nucleoside-triphosphatase activity	0.177783	1.85891
ENTPD3	ENTPD3	ectonucleoside triphosphate diphosphohydrolase 3	0	ENTPD3	Ectonucleoside triphosphate diphosphohydrolase 3, isoform CRA_a	GO:0017110	nucleoside-diphosphatase activity	0.113108	9.35266
ENTPD3	ENTPD3	ectonucleoside triphosphate diphosphohydrolase 3	0	ENTPD3	Ectonucleoside triphosphate diphosphohydrolase 3, isoform CRA_a	GO:0016787	hydrolase activity	0.405387	1.07271
ENTPD3	ENTPD3	ectonucleoside triphosphate diphosphohydrolase 3	0	ENTPD3	Ectonucleoside triphosphate diphosphohydrolase 3, isoform CRA_a	GO:0000166	nucleotide binding	0.987987	0.59235
ENTPD3	ENTPD3	ectonucleoside triphosphate diphosphohydrolase 3	0	ENTPD3	Ectonucleoside triphosphate diphosphohydrolase 3, isoform CRA_a	GO:0005524	ATP binding	0.984812	0.556856
LOC101111303	LOC101111303	c-C motif chemokine 3-like	3e-21	CCL3	Chemokine (C-C motif) ligand 3	GO:0005515	protein binding	0.913876	0.833698
LOC101111303	LOC101111303	c-C motif chemokine 3-like	3e-21	CCL3	Chemokine (C-C motif) ligand 3	GO:0042802	identical protein binding	0.633829	0.921822
LOC101111303	LOC101111303	c-C motif chemokine 3-like	3e-21	CCL3	Chemokine (C-C motif) ligand 3	GO:0031726	CCR1 chemokine receptor binding	0.0891387	12.4702
LOC101111303	LOC101111303	c-C motif chemokine 3-like	3e-21	CCL3	Chemokine (C-C motif) ligand 3	GO:0016301	kinase activity	0.425751	1.09884
LOC101111303	LOC101111303	c-C motif chemokine 3-like	3e-21	CCL3	Chemokine (C-C motif) ligand 3	GO:0008009	chemokine activity	0.000451685	8.70015
LOC101111303	LOC101111303	c-C motif chemokine 3-like	3e-21	CCL3	Chemokine (C-C motif) ligand 3	GO:0005125	cytokine activity	0.000142472	4.17784
LOC101111303	LOC101111303	c-C motif chemokine 3-like	3e-21	CCL3	Chemokine (C-C motif) ligand 3	GO:0042056	chemoattractant activity	0.283411	3.11755
LOC101111303	LOC101111303	c-C motif chemokine 3-like	3e-21	CCL3	Chemokine (C-C motif) ligand 3	GO:0016004	phospholipase activator activity	0.0891387	12.4702
LOC101111303	LOC101111303	c-C motif chemokine 3-like	3e-21	CCL3	Chemokine (C-C motif) ligand 3	GO:0004698	calcium-dependent protein kinase C activity	0.0645179	18.7053
LOC101111303	LOC101111303	c-C motif chemokine 3-like	3e-21	CCL3	Chemokine (C-C motif) ligand 3	GO:0031730	CCR5 chemokine receptor binding	0.0769108	14.9643
LOC101111303	LOC101111303	c-C motif chemokine 3-like	3e-21	CCL3	Chemokine (C-C motif) ligand 3	GO:0004672	protein kinase activity	0.814159	0.72642
GJB4	GJB4	gap junction protein, beta 4, 30.3kDa	2e-130	GJB4	Gap junction beta-4 protein	GO:0005243	gap junction channel activity	0.159164	6.2351
HCN2	HCN2	hyperpolarization activated cyclic nucleotide-gated potassium channel 2	0	HCN2	Hyperpolarization-activated cyclic nucleotide-gated potassium channel 2	GO:0005272	sodium channel activity	0.372747	2.20063
HCN2	HCN2	hyperpolarization activated cyclic nucleotide-gated potassium channel 2	0	HCN2	Hyperpolarization-activated cyclic nucleotide-gated potassium channel 2	GO:0042802	identical protein binding	0.633829	0.921822
HCN2	HCN2	hyperpolarization activated cyclic nucleotide-gated potassium channel 2	0	HCN2	Hyperpolarization-activated cyclic nucleotide-gated potassium channel 2	GO:0030552	cAMP binding	0.254195	3.56292
HCN2	HCN2	hyperpolarization activated cyclic nucleotide-gated potassium channel 2	0	HCN2	Hyperpolarization-activated cyclic nucleotide-gated potassium channel 2	GO:0000166	nucleotide binding	0.987987	0.59235
HCN2	HCN2	hyperpolarization activated cyclic nucleotide-gated potassium channel 2	0	HCN2	Hyperpolarization-activated cyclic nucleotide-gated potassium channel 2	GO:0005249	voltage-gated potassium channel activity	0.567761	1.20679
HCN2	HCN2	hyperpolarization activated cyclic nucleotide-gated potassium channel 2	0	HCN2	Hyperpolarization-activated cyclic nucleotide-gated potassium channel 2	GO:0005261	cation channel activity	0.355823	2.33816
HCN2	HCN2	hyperpolarization activated cyclic nucleotide-gated potassium channel 2	0	HCN2	Hyperpolarization-activated cyclic nucleotide-gated potassium channel 2	GO:0005244	voltage-gated ion channel activity	0.598356	0.997617
HCN2	HCN2	hyperpolarization activated cyclic nucleotide-gated potassium channel 2	0	HCN2	Hyperpolarization-activated cyclic nucleotide-gated potassium channel 2	GO:0005267	potassium channel activity	0.271778	1.99523
HCN2	HCN2	hyperpolarization activated cyclic nucleotide-gated potassium channel 2	0	HCN2	Hyperpolarization-activated cyclic nucleotide-gated potassium channel 2	GO:0005216	ion channel activity	0.685737	0.845438
FSTL3	FSTL3	follistatin-like 3 (secreted glycoprotein)	6e-89	FSTL3	Follistatin-related protein 3	GO:0005515	protein binding	0.913876	0.833698
FSTL3	FSTL3	follistatin-like 3 (secreted glycoprotein)	6e-89	FSTL3	Follistatin-related protein 3	GO:0048185	activin binding	0.14788	6.80193
FSTL3	FSTL3	follistatin-like 3 (secreted glycoprotein)	6e-89	FSTL3	Follistatin-related protein 3	GO:0001968	fibronectin binding	0.181282	5.34438
LOC100037702	LOC100037702	Transmembrane 7 superfamily member 2	0	TM7SF2	cDNA FLJ60622, highly similar to Delta(14)-sterol reductase (EC 1.3.1.70)	GO:0016628	oxidoreductase activity, acting on the CH-CH group of donors, NAD or NADP as acceptor	0.0046826	24.9404
LOC100037702	LOC100037702	Transmembrane 7 superfamily member 2	0	TM7SF2	cDNA FLJ60622, highly similar to Delta(14)-sterol reductase (EC 1.3.1.70)	GO:0050613	delta14-sterol reductase activity	0.0263271	74.8213
LOC100037702	LOC100037702	Transmembrane 7 superfamily member 2	0	TM7SF2	cDNA FLJ60622, highly similar to Delta(14)-sterol reductase (EC 1.3.1.70)	GO:0016491	oxidoreductase activity	0.310128	1.22859
CDH12	CDH12	cadherin 12, type 2 (N-cadherin 2)	0	CDH12	cDNA FLJ34857 fis, clone NT2NE2012533, highly similar to Cadherin-12	GO:0005509	calcium ion binding	0.388255	1.14231
CDH12	CDH12	cadherin 12, type 2 (N-cadherin 2)	0	CDH12	cDNA FLJ34857 fis, clone NT2NE2012533, highly similar to Cadherin-12	GO:0046872	metal ion binding	0.850272	0.843249
EDN2	EDN2	endothelin 2	2e-62	EDN2	Endothelin-2	GO:0005179	hormone activity	0.0116329	3.89694
LOC101112292	LOC101112292	killer cell immunoglobulin-like receptor 3DL1-like	5e-88	KIR3DL1	Killer cell immunoglobulin-like receptor 3DL1	GO:0030109	HLA-B specific inhibitory MHC class I receptor activity	0.124855	8.31347
TRIM9	TRIM9	tripartite motif containing 9	0	TRIM9	E3 ubiquitin-protein ligase TRIM9	GO:0004842	ubiquitin-protein ligase activity	0.876819	0.550156
TRIM9	TRIM9	tripartite motif containing 9	0	TRIM9	E3 ubiquitin-protein ligase TRIM9	GO:0016874	ligase activity	0.892386	0.572612
TRIM9	TRIM9	tripartite motif containing 9	0	TRIM9	E3 ubiquitin-protein ligase TRIM9	GO:0046872	metal ion binding	0.850272	0.843249
TRIM9	TRIM9	tripartite motif containing 9	0	TRIM9	E3 ubiquitin-protein ligase TRIM9	GO:0042803	protein homodimerization activity	0.98577	0.372245
TRIM9	TRIM9	tripartite motif containing 9	0	TRIM9	E3 ubiquitin-protein ligase TRIM9	GO:0000149	SNARE binding	0.234055	3.93796
TRIM9	TRIM9	tripartite motif containing 9	0	TRIM9	E3 ubiquitin-protein ligase TRIM9	GO:0008270	zinc ion binding	0.982437	0.522769
C3H22orf23	C3H22orf23	chromosome 3 open reading frame, human C22orf23	1e-103	C22orf23	UPF0193 protein EVG1	GO:0003674	molecular_function	0.574387	0.977346
LOC101118450	LOC101118450	cytochrome c, somatic-like	9e-42	CYCS	Cytochrome c	GO:0005515	protein binding	0.913876	0.833698
LOC101118450	LOC101118450	cytochrome c, somatic-like	9e-42	CYCS	Cytochrome c	GO:0005506	iron ion binding	0.209843	1.72997
LOC101118450	LOC101118450	cytochrome c, somatic-like	9e-42	CYCS	Cytochrome c	GO:0009055	electron carrier activity	0.40567	1.45284
LOC101118450	LOC101118450	cytochrome c, somatic-like	9e-42	CYCS	Cytochrome c	GO:0046872	metal ion binding	0.850272	0.843249
LOC101118450	LOC101118450	cytochrome c, somatic-like	9e-42	CYCS	Cytochrome c	GO:0045155	electron transporter, transferring electrons from CoQH2-cytochrome c reductase complex and cytochrome c oxidase complex activity	0.007393	18.7053
LOC101118450	LOC101118450	cytochrome c, somatic-like	9e-42	CYCS	Cytochrome c	GO:0004722	protein serine/threonine phosphatase activity	0.0404033	4.15674
LOC101118450	LOC101118450	cytochrome c, somatic-like	9e-42	CYCS	Cytochrome c	GO:0020037	heme binding	0.0523993	2.56237
CLPS	CLPS	colipase, pancreatic	1e-45	CLPS	Pancreatic colipase preproprotein isoform 1	GO:0008047	enzyme activator activity	0.450898	1.70048
MAPK8IP1	MAPK8IP1	mitogen-activated protein kinase 8 interacting protein 1	0	MAPK8IP1	cDNA FLJ61291, highly similar to C-jun-amino-terminal kinase-interactingprotein 1	GO:0005515	protein binding	0.913876	0.833698
MAPK8IP1	MAPK8IP1	mitogen-activated protein kinase 8 interacting protein 1	0	MAPK8IP1	cDNA FLJ61291, highly similar to C-jun-amino-terminal kinase-interactingprotein 1	GO:0016301	kinase activity	0.425751	1.09884
MAPK8IP1	MAPK8IP1	mitogen-activated protein kinase 8 interacting protein 1	0	MAPK8IP1	cDNA FLJ61291, highly similar to C-jun-amino-terminal kinase-interactingprotein 1	GO:0008432	JUN kinase binding	0.101204	10.6888
MAPK8IP1	MAPK8IP1	mitogen-activated protein kinase 8 interacting protein 1	0	MAPK8IP1	cDNA FLJ61291, highly similar to C-jun-amino-terminal kinase-interactingprotein 1	GO:0019901	protein kinase binding	0.783617	0.721748
MAPK8IP1	MAPK8IP1	mitogen-activated protein kinase 8 interacting protein 1	0	MAPK8IP1	cDNA FLJ61291, highly similar to C-jun-amino-terminal kinase-interactingprotein 1	GO:0031434	mitogen-activated protein kinase kinase binding	0.14788	6.80193
MAPK8IP1	MAPK8IP1	mitogen-activated protein kinase 8 interacting protein 1	0	MAPK8IP1	cDNA FLJ61291, highly similar to C-jun-amino-terminal kinase-interactingprotein 1	GO:0031435	mitogen-activated protein kinase kinase kinase binding	0.223781	4.15674
MAPK8IP1	MAPK8IP1	mitogen-activated protein kinase 8 interacting protein 1	0	MAPK8IP1	cDNA FLJ61291, highly similar to C-jun-amino-terminal kinase-interactingprotein 1	GO:0004860	protein kinase inhibitor activity	0.372747	2.20063
MAPK8IP1	MAPK8IP1	mitogen-activated protein kinase 8 interacting protein 1	0	MAPK8IP1	cDNA FLJ61291, highly similar to C-jun-amino-terminal kinase-interactingprotein 1	GO:0019894	kinesin binding	0.302247	2.87774
MAPK8IP1	MAPK8IP1	mitogen-activated protein kinase 8 interacting protein 1	0	MAPK8IP1	cDNA FLJ61291, highly similar to C-jun-amino-terminal kinase-interactingprotein 1	GO:0005078	MAP-kinase scaffold activity	0.0891387	12.4702
CLSTN2	CLSTN2	calsyntenin 2	0	CLSTN2	cDNA FLJ31849 fis, clone NT2RP7000586, highly similar to Calsyntenin-2	GO:0005509	calcium ion binding	0.388255	1.14231
SPATA3	SPATA3	spermatogenesis associated 3	2e-48	SPATA3	Spermatogenesis-associated protein 3	GO:0003674	molecular_function	0.574387	0.977346
TIAM1	TIAM1	T-cell lymphoma invasion and metastasis 1	0	TIAM1	TIAM1 protein	GO:0005085	guanyl-nucleotide exchange factor activity	0.387969	1.35219
TIAM1	TIAM1	T-cell lymphoma invasion and metastasis 1	0	TIAM1	TIAM1 protein	GO:0005543	phospholipid binding	0.46107	1.12683
TIAM1	TIAM1	T-cell lymphoma invasion and metastasis 1	0	TIAM1	TIAM1 protein	GO:0046875	ephrin receptor binding	0.329572	2.58004
TIAM1	TIAM1	T-cell lymphoma invasion and metastasis 1	0	TIAM1	TIAM1 protein	GO:0005057	receptor signaling protein activity	0.119995	3.48006
TIAM1	TIAM1	T-cell lymphoma invasion and metastasis 1	0	TIAM1	TIAM1 protein	GO:0005089	Rho guanyl-nucleotide exchange factor activity	0.261987	2.0499
TIAM1	TIAM1	T-cell lymphoma invasion and metastasis 1	0	TIAM1	TIAM1 protein	GO:0030676	Rac guanyl-nucleotide exchange factor activity	0.14788	6.80193
QRFP	QRFP	Pyroglutamylated RFamide prepropeptide	3e-37	QRFP	Orexigenic neuropeptide QRFP	GO:0031854	orexigenic neuropeptide QRFP receptor binding	0.0263271	74.8213
QRFP	QRFP	Pyroglutamylated RFamide prepropeptide	3e-37	QRFP	Orexigenic neuropeptide QRFP	GO:0005184	neuropeptide hormone activity	0.0259471	8.8025
SNTN	SNTN	sentan, cilia apical structure protein	2e-64	SNTN	Sentan	GO:0005509	calcium ion binding	0.388255	1.14231
RHPN1	RHPN1	rhophilin, Rho GTPase binding protein 1	0	RHPN1	Rhophilin-1	GO:0005083	small GTPase regulator activity	0.347189	2.41359
COL4A2	COL4A2	collagen, type IV, alpha 2	0	COL4A2	Canstatin	GO:0005515	protein binding	0.913876	0.833698
COL4A2	COL4A2	collagen, type IV, alpha 2	0	COL4A2	Canstatin	GO:0005201	extracellular matrix structural constituent	0.59554	1.11674
LOC101116846	LOC101116846	DNA-directed RNA polymerase III subunit RPC6-like	3e-71	POLR3F	Polymerase (RNA) III (DNA directed) polypeptide F, 39 kDa, isoform CRA_c	GO:0005515	protein binding	0.913876	0.833698
LOC101116846	LOC101116846	DNA-directed RNA polymerase III subunit RPC6-like	3e-71	POLR3F	Polymerase (RNA) III (DNA directed) polypeptide F, 39 kDa, isoform CRA_c	GO:0003899	DNA-directed RNA polymerase activity	0.413128	1.91849
LOC101116846	LOC101116846	DNA-directed RNA polymerase III subunit RPC6-like	3e-71	POLR3F	Polymerase (RNA) III (DNA directed) polypeptide F, 39 kDa, isoform CRA_c	GO:0003677	DNA binding	0.524906	1.00307
CDHR3	CDHR3	cadherin-related family member 3	0	CDHR3	cDNA FLJ16254 fis, clone HLUNG2015418, highly similar to Homo sapiens Cadherin	GO:0005509	calcium ion binding	0.388255	1.14231
MTUS2	MTUS2	microtubule associated tumor suppressor candidate 2	4e-171	MTUS2	Microtubule-associated tumor suppressor candidate 2	GO:0005515	protein binding	0.913876	0.833698
MTUS2	MTUS2	microtubule associated tumor suppressor candidate 2	4e-171	MTUS2	Microtubule-associated tumor suppressor candidate 2	GO:0008017	microtubule binding	0.157403	1.95611
MTUS2	MTUS2	microtubule associated tumor suppressor candidate 2	4e-171	MTUS2	Microtubule-associated tumor suppressor candidate 2	GO:0042803	protein homodimerization activity	0.98577	0.372245
LOC101103784	LOC101103784	cytochrome c 2-like	5e-48	CYCS	Cytochrome c	GO:0005515	protein binding	0.913876	0.833698
LOC101103784	LOC101103784	cytochrome c 2-like	5e-48	CYCS	Cytochrome c	GO:0005506	iron ion binding	0.209843	1.72997
LOC101103784	LOC101103784	cytochrome c 2-like	5e-48	CYCS	Cytochrome c	GO:0009055	electron carrier activity	0.40567	1.45284
LOC101103784	LOC101103784	cytochrome c 2-like	5e-48	CYCS	Cytochrome c	GO:0046872	metal ion binding	0.850272	0.843249
LOC101103784	LOC101103784	cytochrome c 2-like	5e-48	CYCS	Cytochrome c	GO:0045155	electron transporter, transferring electrons from CoQH2-cytochrome c reductase complex and cytochrome c oxidase complex activity	0.007393	18.7053
LOC101103784	LOC101103784	cytochrome c 2-like	5e-48	CYCS	Cytochrome c	GO:0004722	protein serine/threonine phosphatase activity	0.0404033	4.15674
LOC101103784	LOC101103784	cytochrome c 2-like	5e-48	CYCS	Cytochrome c	GO:0020037	heme binding	0.0523993	2.56237
ALOX12	ALOX12	arachidonate 12-lipoxygenase	0	ALOX12	Arachidonate 12-lipoxygenase, 12S-type	GO:0005515	protein binding	0.913876	0.833698
ALOX12	ALOX12	arachidonate 12-lipoxygenase	0	ALOX12	Arachidonate 12-lipoxygenase, 12S-type	GO:0051213	dioxygenase activity	0.286451	1.91849
ALOX12	ALOX12	arachidonate 12-lipoxygenase	0	ALOX12	Arachidonate 12-lipoxygenase, 12S-type	GO:0005506	iron ion binding	0.209843	1.72997
ALOX12	ALOX12	arachidonate 12-lipoxygenase	0	ALOX12	Arachidonate 12-lipoxygenase, 12S-type	GO:0047977	hepoxilin-epoxide hydrolase activity	0.0263271	74.8213
ALOX12	ALOX12	arachidonate 12-lipoxygenase	0	ALOX12	Arachidonate 12-lipoxygenase, 12S-type	GO:0016491	oxidoreductase activity	0.310128	1.22859
ALOX12	ALOX12	arachidonate 12-lipoxygenase	0	ALOX12	Arachidonate 12-lipoxygenase, 12S-type	GO:0046872	metal ion binding	0.850272	0.843249
ALOX12	ALOX12	arachidonate 12-lipoxygenase	0	ALOX12	Arachidonate 12-lipoxygenase, 12S-type	GO:0004052	arachidonate 12-lipoxygenase activity	0.0519579	24.9404
ALOX12	ALOX12	arachidonate 12-lipoxygenase	0	ALOX12	Arachidonate 12-lipoxygenase, 12S-type	GO:0016787	hydrolase activity	0.405387	1.07271
ALOX12	ALOX12	arachidonate 12-lipoxygenase	0	ALOX12	Arachidonate 12-lipoxygenase, 12S-type	GO:0016165	linoleate 13S-lipoxygenase activity	0.0263271	74.8213
ALOX12	ALOX12	arachidonate 12-lipoxygenase	0	ALOX12	Arachidonate 12-lipoxygenase, 12S-type	GO:0016702	oxidoreductase activity, acting on single donors with incorporation of molecular oxygen, incorporation of two atoms of oxygen	0.14788	6.80193
ALOX12	ALOX12	arachidonate 12-lipoxygenase	0	ALOX12	Arachidonate 12-lipoxygenase, 12S-type	GO:0051120	hepoxilin A3 synthase activity	0.0392284	37.4106
USP2	USP2	ubiquitin specific peptidase 2	0	USP2	cDNA FLJ52449, highly similar to Ubiquitin carboxyl-terminal hydrolase 2 (EC 3.1.2.15)	GO:0005515	protein binding	0.913876	0.833698
USP2	USP2	ubiquitin specific peptidase 2	0	USP2	cDNA FLJ52449, highly similar to Ubiquitin carboxyl-terminal hydrolase 2 (EC 3.1.2.15)	GO:0030332	cyclin binding	0.234055	3.93796
USP2	USP2	ubiquitin specific peptidase 2	0	USP2	cDNA FLJ52449, highly similar to Ubiquitin carboxyl-terminal hydrolase 2 (EC 3.1.2.15)	GO:0046872	metal ion binding	0.850272	0.843249
USP2	USP2	ubiquitin specific peptidase 2	0	USP2	cDNA FLJ52449, highly similar to Ubiquitin carboxyl-terminal hydrolase 2 (EC 3.1.2.15)	GO:0042802	identical protein binding	0.633829	0.921822
USP2	USP2	ubiquitin specific peptidase 2	0	USP2	cDNA FLJ52449, highly similar to Ubiquitin carboxyl-terminal hydrolase 2 (EC 3.1.2.15)	GO:0004197	cysteine-type endopeptidase activity	0.493013	1.49643
USP2	USP2	ubiquitin specific peptidase 2	0	USP2	cDNA FLJ52449, highly similar to Ubiquitin carboxyl-terminal hydrolase 2 (EC 3.1.2.15)	GO:0016787	hydrolase activity	0.405387	1.07271
USP2	USP2	ubiquitin specific peptidase 2	0	USP2	cDNA FLJ52449, highly similar to Ubiquitin carboxyl-terminal hydrolase 2 (EC 3.1.2.15)	GO:0008233	peptidase activity	0.745384	0.811804
USP2	USP2	ubiquitin specific peptidase 2	0	USP2	cDNA FLJ52449, highly similar to Ubiquitin carboxyl-terminal hydrolase 2 (EC 3.1.2.15)	GO:0004221	ubiquitin thiolesterase activity	0.590131	1.13366
USP2	USP2	ubiquitin specific peptidase 2	0	USP2	cDNA FLJ52449, highly similar to Ubiquitin carboxyl-terminal hydrolase 2 (EC 3.1.2.15)	GO:0008234	cysteine-type peptidase activity	0.82454	0.575548
USP2	USP2	ubiquitin specific peptidase 2	0	USP2	cDNA FLJ52449, highly similar to Ubiquitin carboxyl-terminal hydrolase 2 (EC 3.1.2.15)	GO:0031625	ubiquitin protein ligase binding	0.172607	1.8823
SPATA32	SPATA32	spermatogenesis associated 32	2e-48	SPATA32	Spermatogenesis-associated protein 32	GO:0003779	actin binding	0.704054	0.835992
PPAPDC3	PPAPDC3	phosphatidic acid phosphatase type 2 domain containing 3	3e-127	PPAPDC3	cDNA, FLJ96566	GO:0016787	hydrolase activity	0.405387	1.07271
PPAPDC3	PPAPDC3	phosphatidic acid phosphatase type 2 domain containing 3	3e-127	PPAPDC3	cDNA, FLJ96566	GO:0003824	catalytic activity	0.563195	0.985787
IDO2	IDO2	indoleamine 2,3-dioxygenase 2	0	IDO2	Indoleamine 2,3-dioxygenase 2	GO:0004833	tryptophan 2,3-dioxygenase activity	0.0519579	24.9404
IDO2	IDO2	indoleamine 2,3-dioxygenase 2	0	IDO2	Indoleamine 2,3-dioxygenase 2	GO:0051213	dioxygenase activity	0.286451	1.91849
IDO2	IDO2	indoleamine 2,3-dioxygenase 2	0	IDO2	Indoleamine 2,3-dioxygenase 2	GO:0046872	metal ion binding	0.850272	0.843249
IDO2	IDO2	indoleamine 2,3-dioxygenase 2	0	IDO2	Indoleamine 2,3-dioxygenase 2	GO:0033754	indoleamine 2,3-dioxygenase activity	0.0392284	37.4106
IDO2	IDO2	indoleamine 2,3-dioxygenase 2	0	IDO2	Indoleamine 2,3-dioxygenase 2	GO:0016491	oxidoreductase activity	0.310128	1.22859
IDO2	IDO2	indoleamine 2,3-dioxygenase 2	0	IDO2	Indoleamine 2,3-dioxygenase 2	GO:0020037	heme binding	0.0523993	2.56237
GPRC5A	GPRC5A	G protein-coupled receptor, family C, group 5, member A	1e-161	GPRC5A	cDNA FLJ78217	GO:0004930	G-protein coupled receptor activity	0.988121	0.499641
GPRC5A	GPRC5A	G protein-coupled receptor, family C, group 5, member A	1e-161	GPRC5A	cDNA FLJ78217	GO:0004871	signal transducer activity	0.998301	0.413663
HSD17B1	HSD17B1	hydroxysteroid (17-beta) dehydrogenase 1	3e-80	HSD17B1	Hydroxysteroid (17-beta) dehydrogenase 1 isoform	GO:0004303	estradiol 17-beta-dehydrogenase activity	0.00895606	16.6269
HSD17B1	HSD17B1	hydroxysteroid (17-beta) dehydrogenase 1	3e-80	HSD17B1	Hydroxysteroid (17-beta) dehydrogenase 1 isoform	GO:0003824	catalytic activity	0.563195	0.985787
HSD17B1	HSD17B1	hydroxysteroid (17-beta) dehydrogenase 1	3e-80	HSD17B1	Hydroxysteroid (17-beta) dehydrogenase 1 isoform	GO:0016491	oxidoreductase activity	0.310128	1.22859
FCER2	FCER2	Fc fragment of IgE, low affinity II, receptor for (CD23)	2e-102	FCER2	Low affinity immunoglobulin epsilon Fc receptor membrane-bound form	GO:0046872	metal ion binding	0.850272	0.843249
FCER2	FCER2	Fc fragment of IgE, low affinity II, receptor for (CD23)	2e-102	FCER2	Low affinity immunoglobulin epsilon Fc receptor membrane-bound form	GO:0019863	IgE binding	0.0769108	14.9643
FCER2	FCER2	Fc fragment of IgE, low affinity II, receptor for (CD23)	2e-102	FCER2	Low affinity immunoglobulin epsilon Fc receptor membrane-bound form	GO:0005178	integrin binding	0.358903	1.60906
FCER2	FCER2	Fc fragment of IgE, low affinity II, receptor for (CD23)	2e-102	FCER2	Low affinity immunoglobulin epsilon Fc receptor membrane-bound form	GO:0030246	carbohydrate binding	0.167484	1.90627
PRSS37	PRSS37	protease, serine, 37	1e-120	PRSS37	Probable inactive serine protease 37	GO:0004252	serine-type endopeptidase activity	0.159902	1.94341
PRSS37	PRSS37	protease, serine, 37	1e-120	PRSS37	Probable inactive serine protease 37	GO:0003824	catalytic activity	0.563195	0.985787
RASAL1	RASAL1	RAS protein activator like 1 (GAP1 like)	0	RASAL1	cDNA FLJ61229, highly similar to RasGAP-activating-like protein 1	GO:0005099	Ras GTPase activator activity	0.213369	4.40125
RASAL1	RASAL1	RAS protein activator like 1 (GAP1 like)	0	RASAL1	cDNA FLJ61229, highly similar to RasGAP-activating-like protein 1	GO:0005543	phospholipid binding	0.46107	1.12683
RASAL1	RASAL1	RAS protein activator like 1 (GAP1 like)	0	RASAL1	cDNA FLJ61229, highly similar to RasGAP-activating-like protein 1	GO:0046872	metal ion binding	0.850272	0.843249
RASAL1	RASAL1	RAS protein activator like 1 (GAP1 like)	0	RASAL1	cDNA FLJ61229, highly similar to RasGAP-activating-like protein 1	GO:0005096	GTPase activator activity	0.307214	1.44582
ZSWIM4	ZSWIM4	zinc finger, SWIM-type containing 4	0	ZSWIM4	Zinc finger SWIM domain-containing protein 4	GO:0008270	zinc ion binding	0.982437	0.522769
ZSWIM4	ZSWIM4	zinc finger, SWIM-type containing 4	0	ZSWIM4	Zinc finger SWIM domain-containing protein 4	GO:0046872	metal ion binding	0.850272	0.843249
XIRP1	XIRP1	xin actin-binding repeat containing 1	0	XIRP1	Xin actin-binding repeat-containing protein 1	GO:0003779	actin binding	0.704054	0.835992
LOC443411	LOC443411	Sodium/potassium-transporting ATPase subunit gamma	6e-25	FXYD2	Sodium/potassium-transporting ATPase subunit gamma	GO:0005215	transporter activity	0.185354	1.59761
LOC443411	LOC443411	Sodium/potassium-transporting ATPase subunit gamma	6e-25	FXYD2	Sodium/potassium-transporting ATPase subunit gamma	GO:0005216	ion channel activity	0.685737	0.845438
LOC443411	LOC443411	Sodium/potassium-transporting ATPase subunit gamma	6e-25	FXYD2	Sodium/potassium-transporting ATPase subunit gamma	GO:0005391	sodium:potassium-exchanging ATPase activity	0.113108	9.35266
AGR2	AGR2	anterior gradient 2 homolog (Xenopus laevis)	1e-95	AGR2	Anterior gradient protein 2 homolog	GO:0005515	protein binding	0.913876	0.833698
AGR2	AGR2	anterior gradient 2 homolog (Xenopus laevis)	1e-95	AGR2	Anterior gradient protein 2 homolog	GO:0002162	dystroglycan binding	0.113108	9.35266
GTSF1L	GTSF1L	gametocyte specific factor 1-like	3e-49	GTSF1L	Gametocyte-specific factor 1-like	GO:0046872	metal ion binding	0.850272	0.843249
MAPK13	MAPK13	Mitogen-activated protein kinase 13	0	MAPK13	Mitogen-activated protein kinase 13	GO:0005515	protein binding	0.913876	0.833698
MAPK13	MAPK13	Mitogen-activated protein kinase 13	0	MAPK13	Mitogen-activated protein kinase 13	GO:0005524	ATP binding	0.984812	0.556856
MAPK13	MAPK13	Mitogen-activated protein kinase 13	0	MAPK13	Mitogen-activated protein kinase 13	GO:0004672	protein kinase activity	0.814159	0.72642
MAPK13	MAPK13	Mitogen-activated protein kinase 13	0	MAPK13	Mitogen-activated protein kinase 13	GO:0000166	nucleotide binding	0.987987	0.59235
MAPK13	MAPK13	Mitogen-activated protein kinase 13	0	MAPK13	Mitogen-activated protein kinase 13	GO:0016301	kinase activity	0.425751	1.09884
MAPK13	MAPK13	Mitogen-activated protein kinase 13	0	MAPK13	Mitogen-activated protein kinase 13	GO:0004674	protein serine/threonine kinase activity	0.895248	0.568263
MAPK13	MAPK13	Mitogen-activated protein kinase 13	0	MAPK13	Mitogen-activated protein kinase 13	GO:0016740	transferase activity	0.973964	0.601376
MAPK13	MAPK13	Mitogen-activated protein kinase 13	0	MAPK13	Mitogen-activated protein kinase 13	GO:0016772	transferase activity, transferring phosphorus-containing groups	0.91805	0.567903
MAPK13	MAPK13	Mitogen-activated protein kinase 13	0	MAPK13	Mitogen-activated protein kinase 13	GO:0004707	MAP kinase activity	0.181282	5.34438
LOC101116861	LOC101116861	olfactory receptor 8H3-like	3e-131	OR8H3	Olfactory receptor 8H3	GO:0004984	olfactory receptor activity	0.954639	0.555603
LOC101116861	LOC101116861	olfactory receptor 8H3-like	3e-131	OR8H3	Olfactory receptor 8H3	GO:0004930	G-protein coupled receptor activity	0.988121	0.499641
LOC101116861	LOC101116861	olfactory receptor 8H3-like	3e-131	OR8H3	Olfactory receptor 8H3	GO:0004871	signal transducer activity	0.998301	0.413663
GSTA1-1	GSTA1-1	Glutathione S-transferase	4e-107	GSTA1	Glutathione S-transferase A1	GO:0004364	glutathione transferase activity	0.329572	2.58004
GSTA1-1	GSTA1-1	Glutathione S-transferase	4e-107	GSTA1	Glutathione S-transferase A1	GO:0016740	transferase activity	0.973964	0.601376
TIGIT	TIGIT	T cell immunoreceptor with Ig and ITIM domains	1e-70	TIGIT	T-cell immunoreceptor with Ig and ITIM domains	GO:0005515	protein binding	0.913876	0.833698
TIGIT	TIGIT	T cell immunoreceptor with Ig and ITIM domains	1e-70	TIGIT	T-cell immunoreceptor with Ig and ITIM domains	GO:0005102	receptor binding	0.0381169	2.06562
LOC101117997	LOC101117997	uncharacterized LOC101117997	2e-57	EN1	Homeobox protein engrailed-1	GO:0003700	sequence-specific DNA binding transcription factor activity	0.539637	1.00207
LOC101117997	LOC101117997	uncharacterized LOC101117997	2e-57	EN1	Homeobox protein engrailed-1	GO:0003677	DNA binding	0.524906	1.00307
LOC101117997	LOC101117997	uncharacterized LOC101117997	2e-57	EN1	Homeobox protein engrailed-1	GO:0043565	sequence-specific DNA binding	0.696393	0.860014
LOC101110938	LOC101110938	olfactory receptor 2M2-like	2e-100	OR2M2	Olfactory receptor 2M2	GO:0004984	olfactory receptor activity	0.954639	0.555603
LOC101110938	LOC101110938	olfactory receptor 2M2-like	2e-100	OR2M2	Olfactory receptor 2M2	GO:0004930	G-protein coupled receptor activity	0.988121	0.499641
LOC101110938	LOC101110938	olfactory receptor 2M2-like	2e-100	OR2M2	Olfactory receptor 2M2	GO:0004871	signal transducer activity	0.998301	0.413663
ZBED2	ZBED2	zinc finger, BED-type containing 2	8e-96	ZBED2	Zinc finger BED domain-containing protein 2	GO:0003677	DNA binding	0.524906	1.00307
ZBED2	ZBED2	zinc finger, BED-type containing 2	8e-96	ZBED2	Zinc finger BED domain-containing protein 2	GO:0046872	metal ion binding	0.850272	0.843249
SPRR3	SPRR3	small proline-rich protein 3	6e-11	SPRR3	Small proline-rich protein 3	GO:0005515	protein binding	0.913876	0.833698
SPRR3	SPRR3	small proline-rich protein 3	6e-11	SPRR3	Small proline-rich protein 3	GO:0005198	structural molecule activity	0.0139704	2.66031
A1BG	A1BG	alpha-1-B glycoprotein	2e-92	A1BG	Alpha-1B-glycoprotein	GO:0003674	molecular_function	0.574387	0.977346
HMGA1	HMGA1	high mobility group AT-hook 1	4e-44	HMGA1	cDNA FLJ54188, moderately similar to High mobility group protein HMG-I/HMG-Y	GO:0003906	DNA-(apurinic or apyrimidinic site) lyase activity	0.14788	6.80193
HMGA1	HMGA1	high mobility group AT-hook 1	4e-44	HMGA1	cDNA FLJ54188, moderately similar to High mobility group protein HMG-I/HMG-Y	GO:0005515	protein binding	0.913876	0.833698
HMGA1	HMGA1	high mobility group AT-hook 1	4e-44	HMGA1	cDNA FLJ54188, moderately similar to High mobility group protein HMG-I/HMG-Y	GO:0003700	sequence-specific DNA binding transcription factor activity	0.539637	1.00207
HMGA1	HMGA1	high mobility group AT-hook 1	4e-44	HMGA1	cDNA FLJ54188, moderately similar to High mobility group protein HMG-I/HMG-Y	GO:0042974	retinoic acid receptor binding	0.0635499	5.16009
HMGA1	HMGA1	high mobility group AT-hook 1	4e-44	HMGA1	cDNA FLJ54188, moderately similar to High mobility group protein HMG-I/HMG-Y	GO:0042975	peroxisome proliferator activated receptor binding	0.124855	8.31347
HMGA1	HMGA1	high mobility group AT-hook 1	4e-44	HMGA1	cDNA FLJ54188, moderately similar to High mobility group protein HMG-I/HMG-Y	GO:0046965	retinoid X receptor binding	0.0165035	11.511
HMGA1	HMGA1	high mobility group AT-hook 1	4e-44	HMGA1	cDNA FLJ54188, moderately similar to High mobility group protein HMG-I/HMG-Y	GO:0030374	ligand-dependent nuclear receptor transcription coactivator activity	0.450898	1.70048
HMGA1	HMGA1	high mobility group AT-hook 1	4e-44	HMGA1	cDNA FLJ54188, moderately similar to High mobility group protein HMG-I/HMG-Y	GO:0003677	DNA binding	0.524906	1.00307
HMGA1	HMGA1	high mobility group AT-hook 1	4e-44	HMGA1	cDNA FLJ54188, moderately similar to High mobility group protein HMG-I/HMG-Y	GO:0051575	5'-deoxyribose-5-phosphate lyase activity	0.0519579	24.9404
HMGA1	HMGA1	high mobility group AT-hook 1	4e-44	HMGA1	cDNA FLJ54188, moderately similar to High mobility group protein HMG-I/HMG-Y	GO:0003680	AT DNA binding	0.0891387	12.4702
HMGA1	HMGA1	high mobility group AT-hook 1	4e-44	HMGA1	cDNA FLJ54188, moderately similar to High mobility group protein HMG-I/HMG-Y	GO:0019899	enzyme binding	0.692819	0.840688
HMGA1	HMGA1	high mobility group AT-hook 1	4e-44	HMGA1	cDNA FLJ54188, moderately similar to High mobility group protein HMG-I/HMG-Y	GO:0008134	transcription factor binding	0.671025	0.870015
LOC101103872	LOC101103872	interferon alpha-14-like	1e-47	IFNA14	Interferon alpha-14	GO:0005125	cytokine activity	0.000142472	4.17784
LOC101103872	LOC101103872	interferon alpha-14-like	1e-47	IFNA14	Interferon alpha-14	GO:0005126	cytokine receptor binding	0.0496634	5.9857
FHIT	FHIT	Fragile histidine triad protein	4e-65	FHIT	FHIT	GO:0005515	protein binding	0.913876	0.833698
FHIT	FHIT	Fragile histidine triad protein	4e-65	FHIT	FHIT	GO:0047710	bis(5'-adenosyl)-triphosphatase activity	0.0392284	37.4106
FHIT	FHIT	Fragile histidine triad protein	4e-65	FHIT	FHIT	GO:0003824	catalytic activity	0.563195	0.985787
FHIT	FHIT	Fragile histidine triad protein	4e-65	FHIT	FHIT	GO:0042802	identical protein binding	0.633829	0.921822
FHIT	FHIT	Fragile histidine triad protein	4e-65	FHIT	FHIT	GO:0000166	nucleotide binding	0.987987	0.59235
FHIT	FHIT	Fragile histidine triad protein	4e-65	FHIT	FHIT	GO:0016787	hydrolase activity	0.405387	1.07271
FHIT	FHIT	Fragile histidine triad protein	4e-65	FHIT	FHIT	GO:0031625	ubiquitin protein ligase binding	0.172607	1.8823
SIRPA	SIRPA	signal-regulatory protein alpha	0	SIRPA	Tyrosine-protein phosphatase non-receptor type substrate 1	GO:0017124	SH3 domain binding	0.481017	1.24702
LOC101104762	LOC101104762	NHP2-like protein 1-like	2e-35	NHP2L1	NHP2-like protein 1	GO:0005515	protein binding	0.913876	0.833698
LOC101104762	LOC101104762	NHP2-like protein 1-like	2e-35	NHP2L1	NHP2-like protein 1	GO:0003723	RNA binding	0.998768	0.267537
LOC101104762	LOC101104762	NHP2-like protein 1-like	2e-35	NHP2L1	NHP2-like protein 1	GO:0030515	snoRNA binding	0.202816	4.67633
LOC101115400	LOC101115400	putative RNA polymerase II subunit A C-terminal domain phosphatase SSU72-like protein 1-like	7e-67	SSU72	cDNA FLJ60055, highly similar to Rattus norvegicus Ssu72 RNA polymerase II CTD phosphatase homolog, mRNA	GO:0005515	protein binding	0.913876	0.833698
LOC101115400	LOC101115400	putative RNA polymerase II subunit A C-terminal domain phosphatase SSU72-like protein 1-like	7e-67	SSU72	cDNA FLJ60055, highly similar to Rattus norvegicus Ssu72 RNA polymerase II CTD phosphatase homolog, mRNA	GO:0016787	hydrolase activity	0.405387	1.07271
LOC101115400	LOC101115400	putative RNA polymerase II subunit A C-terminal domain phosphatase SSU72-like protein 1-like	7e-67	SSU72	cDNA FLJ60055, highly similar to Rattus norvegicus Ssu72 RNA polymerase II CTD phosphatase homolog, mRNA	GO:0004721	phosphoprotein phosphatase activity	0.152449	1.98202
LOC101115400	LOC101115400	putative RNA polymerase II subunit A C-terminal domain phosphatase SSU72-like protein 1-like	7e-67	SSU72	cDNA FLJ60055, highly similar to Rattus norvegicus Ssu72 RNA polymerase II CTD phosphatase homolog, mRNA	GO:0008420	CTD phosphatase activity	0.000610226	22.4464
PRDM12	PRDM12	PR domain containing 12	4e-147	PRDM12	PR domain zinc finger protein 12	GO:0008168	methyltransferase activity	0.454066	1.21332
PRDM12	PRDM12	PR domain containing 12	4e-147	PRDM12	PR domain zinc finger protein 12	GO:0003676	nucleic acid binding	0.949755	0.616095
PRDM12	PRDM12	PR domain containing 12	4e-147	PRDM12	PR domain zinc finger protein 12	GO:0003677	DNA binding	0.524906	1.00307
PRDM12	PRDM12	PR domain containing 12	4e-147	PRDM12	PR domain zinc finger protein 12	GO:0016740	transferase activity	0.973964	0.601376
PRDM12	PRDM12	PR domain containing 12	4e-147	PRDM12	PR domain zinc finger protein 12	GO:0046872	metal ion binding	0.850272	0.843249
LOC101116641	LOC101116641	killer cell lectin-like receptor 6-like	4e-11	OLR1	cDNA FLJ52117, highly similar to Oxidized low-density lipoprotein receptor 1	GO:0005041	low-density lipoprotein receptor activity	0.202816	4.67633
LOC101116641	LOC101116641	killer cell lectin-like receptor 6-like	4e-11	OLR1	cDNA FLJ52117, highly similar to Oxidized low-density lipoprotein receptor 1	GO:0030246	carbohydrate binding	0.167484	1.90627
CYB5A	CYB5A	Cytochrome b5	3e-65	CYB5A	Cytochrome b5	GO:0004129	cytochrome-c oxidase activity	0.102835	3.83699
CYB5A	CYB5A	Cytochrome b5	3e-65	CYB5A	Cytochrome b5	GO:0046872	metal ion binding	0.850272	0.843249
CYB5A	CYB5A	Cytochrome b5	3e-65	CYB5A	Cytochrome b5	GO:0004033	aldo-keto reductase (NADP) activity	0.213369	4.40125
CYB5A	CYB5A	Cytochrome b5	3e-65	CYB5A	Cytochrome b5	GO:0019899	enzyme binding	0.692819	0.840688
CYB5A	CYB5A	Cytochrome b5	3e-65	CYB5A	Cytochrome b5	GO:0020037	heme binding	0.0523993	2.56237
AQP4	AQP4	Aquaporin 4 M23 isoform	0	AQP4	cDNA FLJ53738, highly similar to Aquaporin-4	GO:0005215	transporter activity	0.185354	1.59761
AQP4	AQP4	Aquaporin 4 M23 isoform	0	AQP4	cDNA FLJ53738, highly similar to Aquaporin-4	GO:0015250	water channel activity	0.0106524	14.9643
AQP4	AQP4	Aquaporin 4 M23 isoform	0	AQP4	cDNA FLJ53738, highly similar to Aquaporin-4	GO:0005372	water transmembrane transporter activity	0.0046826	24.9404
AQP4	AQP4	Aquaporin 4 M23 isoform	0	AQP4	cDNA FLJ53738, highly similar to Aquaporin-4	GO:0015288	porin activity	0.00596718	21.3775
KRT5	KRT5	Keratin 5	0	KRT5	cDNA FLJ59922, highly similar to Keratin, type II cytoskeletal 5	GO:0005515	protein binding	0.913876	0.833698
KRT5	KRT5	Keratin 5	0	KRT5	cDNA FLJ59922, highly similar to Keratin, type II cytoskeletal 5	GO:0005198	structural molecule activity	0.0139704	2.66031
KRT5	KRT5	Keratin 5	0	KRT5	cDNA FLJ59922, highly similar to Keratin, type II cytoskeletal 5	GO:0097110	scaffold protein binding	0.33844	2.49404
KRT5	KRT5	Keratin 5	0	KRT5	cDNA FLJ59922, highly similar to Keratin, type II cytoskeletal 5	GO:0005200	structural constituent of cytoskeleton	0.15129	2.29045
LRRC23	LRRC23	leucine rich repeat containing 23	7e-147	LRRC23	Leucine-rich repeat-containing protein 23	GO:0003674	molecular_function	0.574387	0.977346
FLG2	FLG2	filaggrin family member 2	0	FLG2	Filaggrin-2	GO:0005198	structural molecule activity	0.0139704	2.66031
FLG2	FLG2	filaggrin family member 2	0	FLG2	Filaggrin-2	GO:0005509	calcium ion binding	0.388255	1.14231
FLG2	FLG2	filaggrin family member 2	0	FLG2	Filaggrin-2	GO:0046872	metal ion binding	0.850272	0.843249
SRD5A2	SRD5A2	Steroid-5-alpha-reductase alpha polypeptide 2	2e-127	SRD5A2	3-oxo-5-alpha-steroid 4-dehydrogenase 2	GO:0003865	3-oxo-5-alpha-steroid 4-dehydrogenase activity	0.0519579	24.9404
SRD5A2	SRD5A2	Steroid-5-alpha-reductase alpha polypeptide 2	2e-127	SRD5A2	3-oxo-5-alpha-steroid 4-dehydrogenase 2	GO:0009917	sterol 5-alpha reductase activity	0.0263271	74.8213
SRD5A2	SRD5A2	Steroid-5-alpha-reductase alpha polypeptide 2	2e-127	SRD5A2	3-oxo-5-alpha-steroid 4-dehydrogenase 2	GO:0016627	oxidoreductase activity, acting on the CH-CH group of donors	0.254195	3.56292
SRD5A2	SRD5A2	Steroid-5-alpha-reductase alpha polypeptide 2	2e-127	SRD5A2	3-oxo-5-alpha-steroid 4-dehydrogenase 2	GO:0047751	cholestenone 5-alpha-reductase activity	0.0519579	24.9404
SRD5A2	SRD5A2	Steroid-5-alpha-reductase alpha polypeptide 2	2e-127	SRD5A2	3-oxo-5-alpha-steroid 4-dehydrogenase 2	GO:0016491	oxidoreductase activity	0.310128	1.22859
PF4	PF4	Platelet factor 4	8e-25	PF4	Platelet factor 4	GO:0048248	CXCR3 chemokine receptor binding	0.0769108	14.9643
PF4	PF4	Platelet factor 4	8e-25	PF4	Platelet factor 4	GO:0008201	heparin binding	0.108613	2.26731
PF4	PF4	Platelet factor 4	8e-25	PF4	Platelet factor 4	GO:0008009	chemokine activity	0.000451685	8.70015
PF4	PF4	Platelet factor 4	8e-25	PF4	Platelet factor 4	GO:0005125	cytokine activity	0.000142472	4.17784
FABP4	FABP4	Adipocyte fatty acid-binding protein 4	8e-62	FABP4	Fatty acid binding protein 4, adipocyte	GO:0005215	transporter activity	0.185354	1.59761
FABP4	FABP4	Adipocyte fatty acid-binding protein 4	8e-62	FABP4	Fatty acid binding protein 4, adipocyte	GO:0005504	fatty acid binding	0.0234207	9.35266
FABP4	FABP4	Adipocyte fatty acid-binding protein 4	8e-62	FABP4	Fatty acid binding protein 4, adipocyte	GO:0008289	lipid binding	0.685679	0.850242
TTLL9	TTLL9	tubulin tyrosine ligase-like family, member 9	0	TTLL9	cDNA FLJ51567, highly similar to Mus musculus tubulin tyrosine ligase-like family, member 9 (Ttll9), mRNA	GO:0016874	ligase activity	0.892386	0.572612
CTF1	CTF1	cardiotrophin 1	2e-32	CTF1	Cardiotrophin-1	GO:0005146	leukemia inhibitory factor receptor binding	0.0392284	37.4106
CTF1	CTF1	cardiotrophin 1	2e-32	CTF1	Cardiotrophin-1	GO:0005125	cytokine activity	0.000142472	4.17784
PLB1	PLB1	phospholipase B1	0	PLB1	Phospholipase B1, membrane-associated	GO:0016788	hydrolase activity, acting on ester bonds	0.397299	2.0222
PLB1	PLB1	phospholipase B1	0	PLB1	Phospholipase B1, membrane-associated	GO:0016298	lipase activity	0.113108	9.35266
PLB1	PLB1	phospholipase B1	0	PLB1	Phospholipase B1, membrane-associated	GO:0016787	hydrolase activity	0.405387	1.07271
PLB1	PLB1	phospholipase B1	0	PLB1	Phospholipase B1, membrane-associated	GO:0004622	lysophospholipase activity	0.170297	5.75548
PLB1	PLB1	phospholipase B1	0	PLB1	Phospholipase B1, membrane-associated	GO:0004623	phospholipase A2 activity	0.0635499	5.16009
ZNF33B	ZNF33B	Zinc finger protein 33B	5e-39	ZNF33B	cDNA FLJ53401, highly similar to Zinc finger protein 11B	GO:0003700	sequence-specific DNA binding transcription factor activity	0.539637	1.00207
ZNF33B	ZNF33B	Zinc finger protein 33B	5e-39	ZNF33B	cDNA FLJ53401, highly similar to Zinc finger protein 11B	GO:0003723	RNA binding	0.998768	0.267537
ZNF33B	ZNF33B	Zinc finger protein 33B	5e-39	ZNF33B	cDNA FLJ53401, highly similar to Zinc finger protein 11B	GO:0003964	RNA-directed DNA polymerase activity	0.0392284	37.4106
ZNF33B	ZNF33B	Zinc finger protein 33B	5e-39	ZNF33B	cDNA FLJ53401, highly similar to Zinc finger protein 11B	GO:0003676	nucleic acid binding	0.949755	0.616095
ZNF33B	ZNF33B	Zinc finger protein 33B	5e-39	ZNF33B	cDNA FLJ53401, highly similar to Zinc finger protein 11B	GO:0003677	DNA binding	0.524906	1.00307
ZNF33B	ZNF33B	Zinc finger protein 33B	5e-39	ZNF33B	cDNA FLJ53401, highly similar to Zinc finger protein 11B	GO:0046872	metal ion binding	0.850272	0.843249
LOC101104871	LOC101104871	olfactory receptor 10G9-like	4e-139	OR10G9	Olfactory receptor 10G9	GO:0004984	olfactory receptor activity	0.954639	0.555603
LOC101104871	LOC101104871	olfactory receptor 10G9-like	4e-139	OR10G9	Olfactory receptor 10G9	GO:0004930	G-protein coupled receptor activity	0.988121	0.499641
LOC101104871	LOC101104871	olfactory receptor 10G9-like	4e-139	OR10G9	Olfactory receptor 10G9	GO:0004871	signal transducer activity	0.998301	0.413663
CDSN	CDSN	Corneodesmosome protein	2e-115	CDSN	cDNA FLJ78714, highly similar to Homo sapiens corneodesmosin, mRNA	GO:0042803	protein homodimerization activity	0.98577	0.372245
NEFM	NEFM	neurofilament, medium polypeptide	0	NEFM	NEFM protein	GO:0005515	protein binding	0.913876	0.833698
NEFM	NEFM	neurofilament, medium polypeptide	0	NEFM	NEFM protein	GO:0005198	structural molecule activity	0.0139704	2.66031
NEFM	NEFM	neurofilament, medium polypeptide	0	NEFM	NEFM protein	GO:0005200	structural constituent of cytoskeleton	0.15129	2.29045
HIPK2	HIPK2	homeodomain interacting protein kinase 2	0	HIPK2	Homeodomain interacting protein kinase 2	GO:0005515	protein binding	0.913876	0.833698
HIPK2	HIPK2	homeodomain interacting protein kinase 2	0	HIPK2	Homeodomain interacting protein kinase 2	GO:0046332	SMAD binding	0.389224	2.07837
HIPK2	HIPK2	homeodomain interacting protein kinase 2	0	HIPK2	Homeodomain interacting protein kinase 2	GO:0000166	nucleotide binding	0.987987	0.59235
HIPK2	HIPK2	homeodomain interacting protein kinase 2	0	HIPK2	Homeodomain interacting protein kinase 2	GO:0016301	kinase activity	0.425751	1.09884
HIPK2	HIPK2	homeodomain interacting protein kinase 2	0	HIPK2	Homeodomain interacting protein kinase 2	GO:0016772	transferase activity, transferring phosphorus-containing groups	0.91805	0.567903
HIPK2	HIPK2	homeodomain interacting protein kinase 2	0	HIPK2	Homeodomain interacting protein kinase 2	GO:0001102	RNA polymerase II activating transcription factor binding	0.0747092	4.67633
HIPK2	HIPK2	homeodomain interacting protein kinase 2	0	HIPK2	Homeodomain interacting protein kinase 2	GO:0001105	RNA polymerase II transcription coactivator activity	0.254195	3.56292
HIPK2	HIPK2	homeodomain interacting protein kinase 2	0	HIPK2	Homeodomain interacting protein kinase 2	GO:0003714	transcription corepressor activity	0.702875	0.817719
HIPK2	HIPK2	homeodomain interacting protein kinase 2	0	HIPK2	Homeodomain interacting protein kinase 2	GO:0046790	virion binding	0.113108	9.35266
HIPK2	HIPK2	homeodomain interacting protein kinase 2	0	HIPK2	Homeodomain interacting protein kinase 2	GO:0005524	ATP binding	0.984812	0.556856
HIPK2	HIPK2	homeodomain interacting protein kinase 2	0	HIPK2	Homeodomain interacting protein kinase 2	GO:0003677	DNA binding	0.524906	1.00307
HIPK2	HIPK2	homeodomain interacting protein kinase 2	0	HIPK2	Homeodomain interacting protein kinase 2	GO:0004672	protein kinase activity	0.814159	0.72642
HIPK2	HIPK2	homeodomain interacting protein kinase 2	0	HIPK2	Homeodomain interacting protein kinase 2	GO:0004674	protein serine/threonine kinase activity	0.895248	0.568263
HIPK2	HIPK2	homeodomain interacting protein kinase 2	0	HIPK2	Homeodomain interacting protein kinase 2	GO:0016740	transferase activity	0.973964	0.601376
KCNIP1	KCNIP1	Kv channel interacting protein 1	8e-134	KCNIP1	Potassium channel interacting protein 1	GO:0005515	protein binding	0.913876	0.833698
KCNIP1	KCNIP1	Kv channel interacting protein 1	8e-134	KCNIP1	Potassium channel interacting protein 1	GO:0005244	voltage-gated ion channel activity	0.598356	0.997617
KCNIP1	KCNIP1	Kv channel interacting protein 1	8e-134	KCNIP1	Potassium channel interacting protein 1	GO:0046982	protein heterodimerization activity	0.626395	0.928303
KCNIP1	KCNIP1	Kv channel interacting protein 1	8e-134	KCNIP1	Potassium channel interacting protein 1	GO:0005509	calcium ion binding	0.388255	1.14231
KCNIP1	KCNIP1	Kv channel interacting protein 1	8e-134	KCNIP1	Potassium channel interacting protein 1	GO:0015459	potassium channel regulator activity	0.329572	2.58004
KCNIP1	KCNIP1	Kv channel interacting protein 1	8e-134	KCNIP1	Potassium channel interacting protein 1	GO:0005267	potassium channel activity	0.271778	1.99523
KCNIP1	KCNIP1	Kv channel interacting protein 1	8e-134	KCNIP1	Potassium channel interacting protein 1	GO:0046872	metal ion binding	0.850272	0.843249
KCNIP1	KCNIP1	Kv channel interacting protein 1	8e-134	KCNIP1	Potassium channel interacting protein 1	GO:0047485	protein N-terminus binding	0.697967	0.840688
HSD17B14	HSD17B14	hydroxysteroid (17-beta) dehydrogenase 14	2e-99	HSD17B14	17-beta-hydroxysteroid dehydrogenase 14	GO:0005515	protein binding	0.913876	0.833698
HSD17B14	HSD17B14	hydroxysteroid (17-beta) dehydrogenase 14	2e-99	HSD17B14	17-beta-hydroxysteroid dehydrogenase 14	GO:0004303	estradiol 17-beta-dehydrogenase activity	0.00895606	16.6269
HSD17B14	HSD17B14	hydroxysteroid (17-beta) dehydrogenase 14	2e-99	HSD17B14	17-beta-hydroxysteroid dehydrogenase 14	GO:0016491	oxidoreductase activity	0.310128	1.22859
HSD17B14	HSD17B14	hydroxysteroid (17-beta) dehydrogenase 14	2e-99	HSD17B14	17-beta-hydroxysteroid dehydrogenase 14	GO:0047045	testosterone 17-beta-dehydrogenase (NADP+) activity	0.101204	10.6888
LOC101106789	LOC101106789	phospholipase A2 inhibitor and Ly6/PLAUR domain-containing protein-like	2e-24	PINLYP	phospholipase A2 inhibitor and Ly6/PLAUR domain-containing protein	GO:0004859	phospholipase inhibitor activity	0.0165035	11.511
CD1A	CD1A	CD1a molecule	2e-107	CD1A	T-cell surface glycoprotein CD1a	GO:0005515	protein binding	0.913876	0.833698
CD1A	CD1A	CD1a molecule	2e-107	CD1A	T-cell surface glycoprotein CD1a	GO:0071723	lipopeptide binding	0.192121	4.98808
CD1A	CD1A	CD1a molecule	2e-107	CD1A	T-cell surface glycoprotein CD1a	GO:0030881	beta-2-microglobulin binding	0.192121	4.98808
CD1A	CD1A	CD1a molecule	2e-107	CD1A	T-cell surface glycoprotein CD1a	GO:0030884	exogenous lipid antigen binding	0.181282	5.34438
CD1A	CD1A	CD1a molecule	2e-107	CD1A	T-cell surface glycoprotein CD1a	GO:0030883	endogenous lipid antigen binding	0.181282	5.34438
ACMSD	ACMSD	aminocarboxymuconate semialdehyde decarboxylase	0	ACMSD	cDNA FLJ43018 fis, clone BRTHA2017353	GO:0016831	carboxy-lyase activity	0.292892	2.99285
ACMSD	ACMSD	aminocarboxymuconate semialdehyde decarboxylase	0	ACMSD	cDNA FLJ43018 fis, clone BRTHA2017353	GO:0003824	catalytic activity	0.563195	0.985787
ACMSD	ACMSD	aminocarboxymuconate semialdehyde decarboxylase	0	ACMSD	cDNA FLJ43018 fis, clone BRTHA2017353	GO:0001760	aminocarboxymuconate-semialdehyde decarboxylase activity	0.0263271	74.8213
ACMSD	ACMSD	aminocarboxymuconate semialdehyde decarboxylase	0	ACMSD	cDNA FLJ43018 fis, clone BRTHA2017353	GO:0016829	lyase activity	0.852254	0.523226
ACMSD	ACMSD	aminocarboxymuconate semialdehyde decarboxylase	0	ACMSD	cDNA FLJ43018 fis, clone BRTHA2017353	GO:0046872	metal ion binding	0.850272	0.843249
TFF2	TFF2	trefoil factor 2	6e-47	TFF2	Trefoil factor 2	GO:0005515	protein binding	0.913876	0.833698
TFF2	TFF2	trefoil factor 2	6e-47	TFF2	Trefoil factor 2	GO:0031723	CXCR4 chemokine receptor binding	0.0263271	74.8213
EGR2	EGR2	early growth response 2	0	EGR2	E3 SUMO-protein ligase EGR2	GO:0005515	protein binding	0.913876	0.833698
EGR2	EGR2	early growth response 2	0	EGR2	E3 SUMO-protein ligase EGR2	GO:0003700	sequence-specific DNA binding transcription factor activity	0.539637	1.00207
EGR2	EGR2	early growth response 2	0	EGR2	E3 SUMO-protein ligase EGR2	GO:0044212	transcription regulatory region DNA binding	0.682803	0.850242
EGR2	EGR2	early growth response 2	0	EGR2	E3 SUMO-protein ligase EGR2	GO:0016874	ligase activity	0.892386	0.572612
EGR2	EGR2	early growth response 2	0	EGR2	E3 SUMO-protein ligase EGR2	GO:0046872	metal ion binding	0.850272	0.843249
EGR2	EGR2	early growth response 2	0	EGR2	E3 SUMO-protein ligase EGR2	GO:0031625	ubiquitin protein ligase binding	0.172607	1.8823
EGR2	EGR2	early growth response 2	0	EGR2	E3 SUMO-protein ligase EGR2	GO:0001102	RNA polymerase II activating transcription factor binding	0.0747092	4.67633
EGR2	EGR2	early growth response 2	0	EGR2	E3 SUMO-protein ligase EGR2	GO:0003676	nucleic acid binding	0.949755	0.616095
EGR2	EGR2	early growth response 2	0	EGR2	E3 SUMO-protein ligase EGR2	GO:0003677	DNA binding	0.524906	1.00307
EGR2	EGR2	early growth response 2	0	EGR2	E3 SUMO-protein ligase EGR2	GO:0003682	chromatin binding	0.844246	0.641325
EGR2	EGR2	early growth response 2	0	EGR2	E3 SUMO-protein ligase EGR2	GO:0071837	HMG box domain binding	0.192121	4.98808
SLC47A1	SLC47A1	solute carrier family 47, member 1	0	SLC47A1	cDNA FLJ55387	GO:0015297	antiporter activity	0.436092	1.78146
SLC47A1	SLC47A1	solute carrier family 47, member 1	0	SLC47A1	cDNA FLJ55387	GO:0005451	monovalent cation:hydrogen antiporter activity	0.0263271	74.8213
SLC47A1	SLC47A1	solute carrier family 47, member 1	0	SLC47A1	cDNA FLJ55387	GO:0015238	drug transmembrane transporter activity	0.113108	9.35266
REEP4	REEP4	receptor accessory protein 4	4e-129	REEP4	Receptor expression-enhancing protein 4	GO:0008017	microtubule binding	0.157403	1.95611
STMN2	STMN2	stathmin-like 2	6e-98	STMN2	Stathmin-2	GO:0005515	protein binding	0.913876	0.833698
NAV2	NAV2	neuron navigator 2	0	NAV2	NAV2 protein	GO:0017111	nucleoside-triphosphatase activity	0.177783	1.85891
NAV2	NAV2	neuron navigator 2	0	NAV2	NAV2 protein	GO:0004386	helicase activity	0.852254	0.523226
NAV2	NAV2	neuron navigator 2	0	NAV2	NAV2 protein	GO:0005524	ATP binding	0.984812	0.556856
NAV2	NAV2	neuron navigator 2	0	NAV2	NAV2 protein	GO:0016787	hydrolase activity	0.405387	1.07271
NAV2	NAV2	neuron navigator 2	0	NAV2	NAV2 protein	GO:0000166	nucleotide binding	0.987987	0.59235
NAV2	NAV2	neuron navigator 2	0	NAV2	NAV2 protein	GO:0008201	heparin binding	0.108613	2.26731
CCR9	CCR9	C-C chemokine receptor type 9	0	CCR9	cDNA, FLJ93261, highly similar to Homo sapiens chemokine (C-C motif) receptor 9 (CCR9), transcript variant B, mRNA	GO:0004930	G-protein coupled receptor activity	0.988121	0.499641
CCR9	CCR9	C-C chemokine receptor type 9	0	CCR9	cDNA, FLJ93261, highly similar to Homo sapiens chemokine (C-C motif) receptor 9 (CCR9), transcript variant B, mRNA	GO:0004950	chemokine receptor activity	0.302247	2.87774
CCR9	CCR9	C-C chemokine receptor type 9	0	CCR9	cDNA, FLJ93261, highly similar to Homo sapiens chemokine (C-C motif) receptor 9 (CCR9), transcript variant B, mRNA	GO:0016493	C-C chemokine receptor activity	0.14788	6.80193
CCR9	CCR9	C-C chemokine receptor type 9	0	CCR9	cDNA, FLJ93261, highly similar to Homo sapiens chemokine (C-C motif) receptor 9 (CCR9), transcript variant B, mRNA	GO:0004871	signal transducer activity	0.998301	0.413663
MCIN	MCIN	multiciliate cell differentiation 1	3e-176	MCIDAS	Multicilin	GO:0005515	protein binding	0.913876	0.833698
MCIN	MCIN	multiciliate cell differentiation 1	3e-176	MCIDAS	Multicilin	GO:0042802	identical protein binding	0.633829	0.921822
GLIS2	GLIS2	GLIS family zinc finger 2	3e-81	GLIS2	cDNA FLJ38247 fis, clone FCBBF2007302, highly similar to Homo sapiens GLIS family zinc finger 2 (GLIS2), mRNA	GO:0005515	protein binding	0.913876	0.833698
GLIS2	GLIS2	GLIS family zinc finger 2	3e-81	GLIS2	cDNA FLJ38247 fis, clone FCBBF2007302, highly similar to Homo sapiens GLIS family zinc finger 2 (GLIS2), mRNA	GO:0044212	transcription regulatory region DNA binding	0.682803	0.850242
GLIS2	GLIS2	GLIS family zinc finger 2	3e-81	GLIS2	cDNA FLJ38247 fis, clone FCBBF2007302, highly similar to Homo sapiens GLIS family zinc finger 2 (GLIS2), mRNA	GO:0003676	nucleic acid binding	0.949755	0.616095
GLIS2	GLIS2	GLIS family zinc finger 2	3e-81	GLIS2	cDNA FLJ38247 fis, clone FCBBF2007302, highly similar to Homo sapiens GLIS family zinc finger 2 (GLIS2), mRNA	GO:0003677	DNA binding	0.524906	1.00307
GLIS2	GLIS2	GLIS family zinc finger 2	3e-81	GLIS2	cDNA FLJ38247 fis, clone FCBBF2007302, highly similar to Homo sapiens GLIS family zinc finger 2 (GLIS2), mRNA	GO:0046872	metal ion binding	0.850272	0.843249
GLIS2	GLIS2	GLIS family zinc finger 2	3e-81	GLIS2	cDNA FLJ38247 fis, clone FCBBF2007302, highly similar to Homo sapiens GLIS family zinc finger 2 (GLIS2), mRNA	GO:0001077	RNA polymerase II core promoter proximal region sequence-specific DNA binding transcription factor activity involved in positive regulation of transcription	0.0712515	3.2531
SOD3	SOD3	superoxide dismutase 3, extracellular	1e-96	SOD3	Extracellular superoxide dismutase [Cu-Zn]	GO:0005515	protein binding	0.913876	0.833698
SOD3	SOD3	superoxide dismutase 3, extracellular	1e-96	SOD3	Extracellular superoxide dismutase [Cu-Zn]	GO:0016209	antioxidant activity	0.283411	3.11755
SOD3	SOD3	superoxide dismutase 3, extracellular	1e-96	SOD3	Extracellular superoxide dismutase [Cu-Zn]	GO:0005507	copper ion binding	0.198695	2.49404
SOD3	SOD3	superoxide dismutase 3, extracellular	1e-96	SOD3	Extracellular superoxide dismutase [Cu-Zn]	GO:0046872	metal ion binding	0.850272	0.843249
SOD3	SOD3	superoxide dismutase 3, extracellular	1e-96	SOD3	Extracellular superoxide dismutase [Cu-Zn]	GO:0016491	oxidoreductase activity	0.310128	1.22859
SOD3	SOD3	superoxide dismutase 3, extracellular	1e-96	SOD3	Extracellular superoxide dismutase [Cu-Zn]	GO:0008270	zinc ion binding	0.982437	0.522769
SOD3	SOD3	superoxide dismutase 3, extracellular	1e-96	SOD3	Extracellular superoxide dismutase [Cu-Zn]	GO:0008201	heparin binding	0.108613	2.26731
SOD3	SOD3	superoxide dismutase 3, extracellular	1e-96	SOD3	Extracellular superoxide dismutase [Cu-Zn]	GO:0004784	superoxide dismutase activity	0.0769108	14.9643
KLRC2	KLRC2	killer cell lectin-like receptor subfamily C, member 2	3e-24	KLRC1	NKG2-A/NKG2-B type II integral membrane protein	GO:0030246	carbohydrate binding	0.167484	1.90627
KLRC2	KLRC2	killer cell lectin-like receptor subfamily C, member 2	3e-24	KLRC1	NKG2-A/NKG2-B type II integral membrane protein	GO:0004888	transmembrane signaling receptor activity	0.419606	1.28265
LOC101113698	LOC101113698	olfactory receptor 52D1-like	4e-96	OR52D1	Olfactory receptor 52D1	GO:0004984	olfactory receptor activity	0.954639	0.555603
LOC101113698	LOC101113698	olfactory receptor 52D1-like	4e-96	OR52D1	Olfactory receptor 52D1	GO:0004930	G-protein coupled receptor activity	0.988121	0.499641
LOC101113698	LOC101113698	olfactory receptor 52D1-like	4e-96	OR52D1	Olfactory receptor 52D1	GO:0004871	signal transducer activity	0.998301	0.413663
TIAM2	TIAM2	T-cell lymphoma invasion and metastasis 2	0	TIAM2	cDNA FLJ41865 fis, clone OCBBF2004826, highly similar to Homo sapiens T-cell lymphoma invasion and metastasis 2 (TIAM2), transcript variant 1, mRNA	GO:0005085	guanyl-nucleotide exchange factor activity	0.387969	1.35219
TIAM2	TIAM2	T-cell lymphoma invasion and metastasis 2	0	TIAM2	cDNA FLJ41865 fis, clone OCBBF2004826, highly similar to Homo sapiens T-cell lymphoma invasion and metastasis 2 (TIAM2), transcript variant 1, mRNA	GO:0005543	phospholipid binding	0.46107	1.12683
TIAM2	TIAM2	T-cell lymphoma invasion and metastasis 2	0	TIAM2	cDNA FLJ41865 fis, clone OCBBF2004826, highly similar to Homo sapiens T-cell lymphoma invasion and metastasis 2 (TIAM2), transcript variant 1, mRNA	GO:0005057	receptor signaling protein activity	0.119995	3.48006
TIAM2	TIAM2	T-cell lymphoma invasion and metastasis 2	0	TIAM2	cDNA FLJ41865 fis, clone OCBBF2004826, highly similar to Homo sapiens T-cell lymphoma invasion and metastasis 2 (TIAM2), transcript variant 1, mRNA	GO:0005089	Rho guanyl-nucleotide exchange factor activity	0.261987	2.0499
TIAM2	TIAM2	T-cell lymphoma invasion and metastasis 2	0	TIAM2	cDNA FLJ41865 fis, clone OCBBF2004826, highly similar to Homo sapiens T-cell lymphoma invasion and metastasis 2 (TIAM2), transcript variant 1, mRNA	GO:0005096	GTPase activator activity	0.307214	1.44582
FCRL6	FCRL6	Fc receptor-like 6	1e-128	FCRL6	Fc receptor-like protein 6	GO:0019903	protein phosphatase binding	0.544164	1.29002
CREB5	CREB5	cAMP responsive element binding protein 5	0	CREB5	Cyclic AMP-responsive element-binding protein 5	GO:0005515	protein binding	0.913876	0.833698
CREB5	CREB5	cAMP responsive element binding protein 5	0	CREB5	Cyclic AMP-responsive element-binding protein 5	GO:0003700	sequence-specific DNA binding transcription factor activity	0.539637	1.00207
CREB5	CREB5	cAMP responsive element binding protein 5	0	CREB5	Cyclic AMP-responsive element-binding protein 5	GO:0003676	nucleic acid binding	0.949755	0.616095
CREB5	CREB5	cAMP responsive element binding protein 5	0	CREB5	Cyclic AMP-responsive element-binding protein 5	GO:0003677	DNA binding	0.524906	1.00307
CREB5	CREB5	cAMP responsive element binding protein 5	0	CREB5	Cyclic AMP-responsive element-binding protein 5	GO:0046872	metal ion binding	0.850272	0.843249
CREB5	CREB5	cAMP responsive element binding protein 5	0	CREB5	Cyclic AMP-responsive element-binding protein 5	GO:0043565	sequence-specific DNA binding	0.696393	0.860014
CREB5	CREB5	cAMP responsive element binding protein 5	0	CREB5	Cyclic AMP-responsive element-binding protein 5	GO:0001077	RNA polymerase II core promoter proximal region sequence-specific DNA binding transcription factor activity involved in positive regulation of transcription	0.0712515	3.2531
BCL3	BCL3	B-cell CLL/lymphoma 3	5e-140	BCL3	B-cell lymphoma 3 protein	GO:0005515	protein binding	0.913876	0.833698
BCL3	BCL3	B-cell CLL/lymphoma 3	5e-140	BCL3	B-cell lymphoma 3 protein	GO:0003700	sequence-specific DNA binding transcription factor activity	0.539637	1.00207
BCL3	BCL3	B-cell CLL/lymphoma 3	5e-140	BCL3	B-cell lymphoma 3 protein	GO:0030674	protein binding, bridging	0.170117	2.77116
BCL3	BCL3	B-cell CLL/lymphoma 3	5e-140	BCL3	B-cell lymphoma 3 protein	GO:0003677	DNA binding	0.524906	1.00307
BCL3	BCL3	B-cell CLL/lymphoma 3	5e-140	BCL3	B-cell lymphoma 3 protein	GO:0008134	transcription factor binding	0.671025	0.870015
NMRK2	NMRK2	nicotinamide riboside kinase 2	2e-106	NMRK2	Nicotinamide riboside kinase 2	GO:0005515	protein binding	0.913876	0.833698
NMRK2	NMRK2	nicotinamide riboside kinase 2	2e-106	NMRK2	Nicotinamide riboside kinase 2	GO:0050262	ribosylnicotinamide kinase activity	0.0392284	37.4106
NMRK2	NMRK2	nicotinamide riboside kinase 2	2e-106	NMRK2	Nicotinamide riboside kinase 2	GO:0005524	ATP binding	0.984812	0.556856
NMRK2	NMRK2	nicotinamide riboside kinase 2	2e-106	NMRK2	Nicotinamide riboside kinase 2	GO:0046872	metal ion binding	0.850272	0.843249
NMRK2	NMRK2	nicotinamide riboside kinase 2	2e-106	NMRK2	Nicotinamide riboside kinase 2	GO:0000166	nucleotide binding	0.987987	0.59235
NMRK2	NMRK2	nicotinamide riboside kinase 2	2e-106	NMRK2	Nicotinamide riboside kinase 2	GO:0016301	kinase activity	0.425751	1.09884
NMRK2	NMRK2	nicotinamide riboside kinase 2	2e-106	NMRK2	Nicotinamide riboside kinase 2	GO:0016740	transferase activity	0.973964	0.601376
TMEM125	TMEM125	transmembrane protein 125	9e-48	TMEM125	Transmembrane protein 125	GO:0003674	molecular_function	0.574387	0.977346
MT1E	MT1E	metallothionein 1E	2e-11	MT1E	Metallothionein-1E	GO:0005507	copper ion binding	0.198695	2.49404
MT1E	MT1E	metallothionein 1E	2e-11	MT1E	Metallothionein-1E	GO:0008270	zinc ion binding	0.982437	0.522769
MT1E	MT1E	metallothionein 1E	2e-11	MT1E	Metallothionein-1E	GO:0046870	cadmium ion binding	0.0891387	12.4702
MT1E	MT1E	metallothionein 1E	2e-11	MT1E	Metallothionein-1E	GO:0046872	metal ion binding	0.850272	0.843249
GIMAP6	GIMAP6	GTPase, IMAP family member 6	1e-80	GIMAP6	cDNA, FLJ95514, highly similar to Homo sapiens human immune associated nucleotide 2 (hIAN2), mRNA	GO:0000166	nucleotide binding	0.987987	0.59235
GIMAP6	GIMAP6	GTPase, IMAP family member 6	1e-80	GIMAP6	cDNA, FLJ95514, highly similar to Homo sapiens human immune associated nucleotide 2 (hIAN2), mRNA	GO:0005525	GTP binding	0.700033	0.840688
TNNI3	TNNI3	troponin I type 3 (cardiac)	3e-92	TNNI3	Troponin I type 3 cardiac	GO:0005515	protein binding	0.913876	0.833698
TNNI3	TNNI3	troponin I type 3 (cardiac)	3e-92	TNNI3	Troponin I type 3 cardiac	GO:0019901	protein kinase binding	0.783617	0.721748
TNNI3	TNNI3	troponin I type 3 (cardiac)	3e-92	TNNI3	Troponin I type 3 cardiac	GO:0019904	protein domain specific binding	0.682803	0.850242
TNNI3	TNNI3	troponin I type 3 (cardiac)	3e-92	TNNI3	Troponin I type 3 cardiac	GO:0003779	actin binding	0.704054	0.835992
TNNI3	TNNI3	troponin I type 3 (cardiac)	3e-92	TNNI3	Troponin I type 3 cardiac	GO:0046872	metal ion binding	0.850272	0.843249
TNNI3	TNNI3	troponin I type 3 (cardiac)	3e-92	TNNI3	Troponin I type 3 cardiac	GO:0030172	troponin C binding	0.0645179	18.7053
TNNI3	TNNI3	troponin I type 3 (cardiac)	3e-92	TNNI3	Troponin I type 3 cardiac	GO:0031014	troponin T binding	0.0645179	18.7053
TNNI3	TNNI3	troponin I type 3 (cardiac)	3e-92	TNNI3	Troponin I type 3 cardiac	GO:0019855	calcium channel inhibitor activity	0.124855	8.31347
TNNI3	TNNI3	troponin I type 3 (cardiac)	3e-92	TNNI3	Troponin I type 3 cardiac	GO:0048306	calcium-dependent protein binding	0.413128	1.91849
LOC101117912	LOC101117912	histone H2B type W-T-like	8e-28	H2BFWT	Histone H2B type W-T	GO:0046982	protein heterodimerization activity	0.626395	0.928303
LOC101117912	LOC101117912	histone H2B type W-T-like	8e-28	H2BFWT	Histone H2B type W-T	GO:0003677	DNA binding	0.524906	1.00307
RAPSN	RAPSN	receptor-associated protein of the synapse	0	RAPSN	43 kDa receptor-associated protein of the synapse	GO:0033130	acetylcholine receptor binding	0.0891387	12.4702
RAPSN	RAPSN	receptor-associated protein of the synapse	0	RAPSN	43 kDa receptor-associated protein of the synapse	GO:0046872	metal ion binding	0.850272	0.843249
RAPSN	RAPSN	receptor-associated protein of the synapse	0	RAPSN	43 kDa receptor-associated protein of the synapse	GO:0035255	ionotropic glutamate receptor binding	0.213369	4.40125
RAPSN	RAPSN	receptor-associated protein of the synapse	0	RAPSN	43 kDa receptor-associated protein of the synapse	GO:0008270	zinc ion binding	0.982437	0.522769
BHMT	BHMT	betaine--homocysteine S-methyltransferase	0	BHMT	cDNA, FLJ96222, highly similar to Homo sapiens betaine-homocysteine methyltransferase (BHMT), mRNA	GO:0008168	methyltransferase activity	0.454066	1.21332
BHMT	BHMT	betaine--homocysteine S-methyltransferase	0	BHMT	cDNA, FLJ96222, highly similar to Homo sapiens betaine-homocysteine methyltransferase (BHMT), mRNA	GO:0047150	betaine-homocysteine S-methyltransferase activity	0.0392284	37.4106
BHMT	BHMT	betaine--homocysteine S-methyltransferase	0	BHMT	cDNA, FLJ96222, highly similar to Homo sapiens betaine-homocysteine methyltransferase (BHMT), mRNA	GO:0032403	protein complex binding	0.569143	1.05382
BHMT	BHMT	betaine--homocysteine S-methyltransferase	0	BHMT	cDNA, FLJ96222, highly similar to Homo sapiens betaine-homocysteine methyltransferase (BHMT), mRNA	GO:0046872	metal ion binding	0.850272	0.843249
BHMT	BHMT	betaine--homocysteine S-methyltransferase	0	BHMT	cDNA, FLJ96222, highly similar to Homo sapiens betaine-homocysteine methyltransferase (BHMT), mRNA	GO:0008270	zinc ion binding	0.982437	0.522769
BHMT	BHMT	betaine--homocysteine S-methyltransferase	0	BHMT	cDNA, FLJ96222, highly similar to Homo sapiens betaine-homocysteine methyltransferase (BHMT), mRNA	GO:0008898	homocysteine S-methyltransferase activity	0.0519579	24.9404
BHMT	BHMT	betaine--homocysteine S-methyltransferase	0	BHMT	cDNA, FLJ96222, highly similar to Homo sapiens betaine-homocysteine methyltransferase (BHMT), mRNA	GO:0016740	transferase activity	0.973964	0.601376
MGARP	MGARP	mitochondria-localized glutamic acid-rich protein	6e-82	MGARP	Protein MGARP	GO:0005515	protein binding	0.913876	0.833698
LOC101123401	LOC101123401	immunoglobulin alpha Fc receptor-like	3e-70	FCAR	FCAR	GO:0019862	IgA binding	0.0392284	37.4106
DOCK3	DOCK3	dedicator of cytokinesis 3	0	DOCK3	DOCK3 protein	GO:0005085	guanyl-nucleotide exchange factor activity	0.387969	1.35219
DOCK3	DOCK3	dedicator of cytokinesis 3	0	DOCK3	DOCK3 protein	GO:0005515	protein binding	0.913876	0.833698
DOCK3	DOCK3	dedicator of cytokinesis 3	0	DOCK3	DOCK3 protein	GO:0017124	SH3 domain binding	0.481017	1.24702
LOC101121298	LOC101121298	cathepsin G-like	1e-81	CTSG	Cathepsin G	GO:0004252	serine-type endopeptidase activity	0.159902	1.94341
LOC101121298	LOC101121298	cathepsin G-like	1e-81	CTSG	Cathepsin G	GO:0003824	catalytic activity	0.563195	0.985787
LOC101121298	LOC101121298	cathepsin G-like	1e-81	CTSG	Cathepsin G	GO:0016787	hydrolase activity	0.405387	1.07271
LOC101121298	LOC101121298	cathepsin G-like	1e-81	CTSG	Cathepsin G	GO:0008236	serine-type peptidase activity	0.34157	1.46708
LOC101121298	LOC101121298	cathepsin G-like	1e-81	CTSG	Cathepsin G	GO:0008233	peptidase activity	0.745384	0.811804
LOC101121298	LOC101121298	cathepsin G-like	1e-81	CTSG	Cathepsin G	GO:0008201	heparin binding	0.108613	2.26731
ROPN1L	ROPN1L	rhophilin associated tail protein 1-like	2e-112	ROPN1L	Ropporin-1-like protein	GO:0005515	protein binding	0.913876	0.833698
THEM5	THEM5	thioesterase superfamily member 5	4e-104	THEM5	Acyl-coenzyme A thioesterase THEM5	GO:0016787	hydrolase activity	0.405387	1.07271
THEM5	THEM5	thioesterase superfamily member 5	4e-104	THEM5	Acyl-coenzyme A thioesterase THEM5	GO:0016290	palmitoyl-CoA hydrolase activity	0.159164	6.2351
RIN3	RIN3	Ras and Rab interactor 3	0	RIN3	RIN3 protein	GO:0005515	protein binding	0.913876	0.833698
RIN3	RIN3	Ras and Rab interactor 3	0	RIN3	RIN3 protein	GO:0017112	Rab guanyl-nucleotide exchange factor activity	0.283411	3.11755
RIN3	RIN3	Ras and Rab interactor 3	0	RIN3	RIN3 protein	GO:0017137	Rab GTPase binding	0.550182	1.26816
RIN3	RIN3	Ras and Rab interactor 3	0	RIN3	RIN3 protein	GO:0005096	GTPase activator activity	0.307214	1.44582

## Sheet: DownGO2Gene
GOID	GOTerm	QueryID	Symbol	Description	P-Value	FDR	Enrichment
GO:0005125	cytokine activity	VSTM1	VSTM1	V-set and transmembrane domain containing 1	0.000142472	0.0447363	4.17784
GO:0005125	cytokine activity	LOC100101238	LOC100101238	Regakine 1-like protein	0.000142472	0.0447363	4.17784
GO:0005125	cytokine activity	IL6	IL6	Interleukin-6	0.000142472	0.0447363	4.17784
GO:0005125	cytokine activity	CCL27	CCL27	chemokine (C-C motif) ligand 27	0.000142472	0.0447363	4.17784
GO:0005125	cytokine activity	GREM1	GREM1	gremlin 1	0.000142472	0.0447363	4.17784
GO:0005125	cytokine activity	LOC101105883	LOC101105883	interferon omega-1-like	0.000142472	0.0447363	4.17784
GO:0005125	cytokine activity	CCL25	CCL25	Chemokine ligand 25	0.000142472	0.0447363	4.17784
GO:0005125	cytokine activity	LOC101111303	LOC101111303	c-C motif chemokine 3-like	0.000142472	0.0447363	4.17784
GO:0005125	cytokine activity	LOC101103872	LOC101103872	interferon alpha-14-like	0.000142472	0.0447363	4.17784
GO:0005125	cytokine activity	PF4	PF4	Platelet factor 4	0.000142472	0.0447363	4.17784
GO:0005125	cytokine activity	CTF1	CTF1	cardiotrophin 1	0.000142472	0.0447363	4.17784
GO:0008009	chemokine activity	LOC100101238	LOC100101238	Regakine 1-like protein	0.000451685	0.0638703	8.70015
GO:0008009	chemokine activity	CCL27	CCL27	chemokine (C-C motif) ligand 27	0.000451685	0.0638703	8.70015
GO:0008009	chemokine activity	CCL25	CCL25	Chemokine ligand 25	0.000451685	0.0638703	8.70015
GO:0008009	chemokine activity	LOC101111303	LOC101111303	c-C motif chemokine 3-like	0.000451685	0.0638703	8.70015
GO:0008009	chemokine activity	PF4	PF4	Platelet factor 4	0.000451685	0.0638703	8.70015
GO:0008420	CTD phosphatase activity	LOC101115902	LOC101115902	putative RNA polymerase II subunit A C-terminal domain phosphatase SSU72-like protein 1-like	0.000610226	0.0638703	22.4464
GO:0008420	CTD phosphatase activity	LOC101115650	LOC101115650	putative RNA polymerase II subunit A C-terminal domain phosphatase SSU72-like protein 1-like	0.000610226	0.0638703	22.4464
GO:0008420	CTD phosphatase activity	LOC101115400	LOC101115400	putative RNA polymerase II subunit A C-terminal domain phosphatase SSU72-like protein 1-like	0.000610226	0.0638703	22.4464
GO:0005372	water transmembrane transporter activity	AQP9	AQP9	Aquaporin 9	0.0046826	0.243139	24.9404
GO:0005372	water transmembrane transporter activity	AQP4	AQP4	Aquaporin 4 M23 isoform	0.0046826	0.243139	24.9404
GO:0016628	oxidoreductase activity, acting on the CH-CH group of donors, NAD or NADP as acceptor	DHCR7	DHCR7	7-dehydrocholesterol reductase	0.0046826	0.243139	24.9404
GO:0016628	oxidoreductase activity, acting on the CH-CH group of donors, NAD or NADP as acceptor	LOC100037702	LOC100037702	Transmembrane 7 superfamily member 2	0.0046826	0.243139	24.9404
GO:0015288	porin activity	AQP9	AQP9	Aquaporin 9	0.00596718	0.243139	21.3775
GO:0015288	porin activity	AQP4	AQP4	Aquaporin 4 M23 isoform	0.00596718	0.243139	21.3775
GO:0045155	electron transporter, transferring electrons from CoQH2-cytochrome c reductase complex and cytochrome c oxidase complex activity	LOC101118450	LOC101118450	cytochrome c, somatic-like	0.007393	0.243139	18.7053
GO:0045155	electron transporter, transferring electrons from CoQH2-cytochrome c reductase complex and cytochrome c oxidase complex activity	LOC101103784	LOC101103784	cytochrome c 2-like	0.007393	0.243139	18.7053
GO:0005113	patched binding	IHH	IHH	Indian hedgehog	0.00895606	0.243139	16.6269
GO:0005113	patched binding	CAV1	CAV1	Caveolin-1	0.00895606	0.243139	16.6269
GO:0004303	estradiol 17-beta-dehydrogenase activity	HSD17B1	HSD17B1	hydroxysteroid (17-beta) dehydrogenase 1	0.00895606	0.243139	16.6269
GO:0004303	estradiol 17-beta-dehydrogenase activity	HSD17B14	HSD17B14	hydroxysteroid (17-beta) dehydrogenase 14	0.00895606	0.243139	16.6269
GO:0015250	water channel activity	AQP9	AQP9	Aquaporin 9	0.0106524	0.243139	14.9643
GO:0015250	water channel activity	AQP4	AQP4	Aquaporin 4 M23 isoform	0.0106524	0.243139	14.9643
GO:0005179	hormone activity	TRH	TRH	Thyrotropin-releasing hormone	0.0116329	0.243139	3.89694
GO:0005179	hormone activity	CCL25	CCL25	Chemokine ligand 25	0.0116329	0.243139	3.89694
GO:0005179	hormone activity	RETN	RETN	resistin	0.0116329	0.243139	3.89694
GO:0005179	hormone activity	AMH	AMH	Anti-Mullerian hormone	0.0116329	0.243139	3.89694
GO:0005179	hormone activity	EDN2	EDN2	endothelin 2	0.0116329	0.243139	3.89694
GO:0005198	structural molecule activity	CAV1	CAV1	Caveolin-1	0.0139704	0.243139	2.66031
GO:0005198	structural molecule activity	BVES	BVES	blood vessel epicardial substance	0.0139704	0.243139	2.66031
GO:0005198	structural molecule activity	KRT86	KRT86	keratin 86	0.0139704	0.243139	2.66031
GO:0005198	structural molecule activity	KRT222	KRT222	keratin 222	0.0139704	0.243139	2.66031
GO:0005198	structural molecule activity	SPRR3	SPRR3	small proline-rich protein 3	0.0139704	0.243139	2.66031
GO:0005198	structural molecule activity	KRT5	KRT5	Keratin 5	0.0139704	0.243139	2.66031
GO:0005198	structural molecule activity	FLG2	FLG2	filaggrin family member 2	0.0139704	0.243139	2.66031
GO:0005198	structural molecule activity	NEFM	NEFM	neurofilament, medium polypeptide	0.0139704	0.243139	2.66031
GO:0004859	phospholipase inhibitor activity	LOC101108413	LOC101108413	phospholipase A2 inhibitor and Ly6/PLAUR domain-containing protein-like	0.0165035	0.243139	11.511
GO:0004859	phospholipase inhibitor activity	LOC101106789	LOC101106789	phospholipase A2 inhibitor and Ly6/PLAUR domain-containing protein-like	0.0165035	0.243139	11.511
GO:0016892	endoribonuclease activity, producing 3'-phosphomonoesters	RNASE1	RNASE1	Ribonuclease pancreatic	0.0165035	0.243139	11.511
GO:0016892	endoribonuclease activity, producing 3'-phosphomonoesters	LOC101116991	LOC101116991	ribonuclease K6-like	0.0165035	0.243139	11.511
GO:0046965	retinoid X receptor binding	MED25	MED25	mediator complex subunit 25	0.0165035	0.243139	11.511
GO:0046965	retinoid X receptor binding	HMGA1	HMGA1	high mobility group AT-hook 1	0.0165035	0.243139	11.511
GO:0005504	fatty acid binding	PPARD	PPARD	peroxisome proliferator-activated receptor delta	0.0234207	0.243139	9.35266
GO:0005504	fatty acid binding	FABP4	FABP4	Adipocyte fatty acid-binding protein 4	0.0234207	0.243139	9.35266
GO:0005184	neuropeptide hormone activity	TRH	TRH	Thyrotropin-releasing hormone	0.0259471	0.243139	8.8025
GO:0005184	neuropeptide hormone activity	QRFP	QRFP	Pyroglutamylated RFamide prepropeptide	0.0259471	0.243139	8.8025
GO:0070539	linoleic acid binding	PPARD	PPARD	peroxisome proliferator-activated receptor delta	0.0263271	0.243139	74.8213
GO:0047598	7-dehydrocholesterol reductase activity	DHCR7	DHCR7	7-dehydrocholesterol reductase	0.0263271	0.243139	74.8213
GO:0009917	sterol 5-alpha reductase activity	SRD5A2	SRD5A2	Steroid-5-alpha-reductase alpha polypeptide 2	0.0263271	0.243139	74.8213
GO:0016165	linoleate 13S-lipoxygenase activity	ALOX12	ALOX12	arachidonate 12-lipoxygenase	0.0263271	0.243139	74.8213
GO:0005350	pyrimidine nucleobase transmembrane transporter activity	AQP9	AQP9	Aquaporin 9	0.0263271	0.243139	74.8213
GO:0005451	monovalent cation:hydrogen antiporter activity	SLC47A1	SLC47A1	solute carrier family 47, member 1	0.0263271	0.243139	74.8213
GO:0001760	aminocarboxymuconate-semialdehyde decarboxylase activity	ACMSD	ACMSD	aminocarboxymuconate semialdehyde decarboxylase	0.0263271	0.243139	74.8213
GO:0031854	orexigenic neuropeptide QRFP receptor binding	QRFP	QRFP	Pyroglutamylated RFamide prepropeptide	0.0263271	0.243139	74.8213
GO:0018585	fluorene oxygenase activity	LOC101105114	LOC101105114	cytochrome P450 4B1-like	0.0263271	0.243139	74.8213
GO:0005345	purine nucleobase transmembrane transporter activity	AQP9	AQP9	Aquaporin 9	0.0263271	0.243139	74.8213
GO:0031723	CXCR4 chemokine receptor binding	TFF2	TFF2	trefoil factor 2	0.0263271	0.243139	74.8213
GO:0015166	polyol transmembrane transporter activity	AQP9	AQP9	Aquaporin 9	0.0263271	0.243139	74.8213
GO:0042497	triacyl lipopeptide binding	TLR2	TLR2	Toll-like receptor 2	0.0263271	0.243139	74.8213
GO:0046943	carboxylic acid transmembrane transporter activity	AQP9	AQP9	Aquaporin 9	0.0263271	0.243139	74.8213
GO:0047977	hepoxilin-epoxide hydrolase activity	ALOX12	ALOX12	arachidonate 12-lipoxygenase	0.0263271	0.243139	74.8213
GO:0050613	delta14-sterol reductase activity	LOC100037702	LOC100037702	Transmembrane 7 superfamily member 2	0.0263271	0.243139	74.8213
GO:0008437	thyrotropin-releasing hormone activity	TRH	TRH	Thyrotropin-releasing hormone	0.0263271	0.243139	74.8213
GO:0005102	receptor binding	CAV1	CAV1	Caveolin-1	0.0381169	0.244832	2.06562
GO:0005102	receptor binding	IL6	IL6	Interleukin-6	0.0381169	0.244832	2.06562
GO:0005102	receptor binding	FGF22	FGF22	fibroblast growth factor 22	0.0381169	0.244832	2.06562
GO:0005102	receptor binding	WNT5B	WNT5B	wingless-type MMTV integration site family, member 5B	0.0381169	0.244832	2.06562
GO:0005102	receptor binding	PLA2G1B	PLA2G1B	Phospholipase A2	0.0381169	0.244832	2.06562
GO:0005102	receptor binding	LOC100885760	LOC100885760	Ciliary neurotrophic factor receptor	0.0381169	0.244832	2.06562
GO:0005102	receptor binding	AMH	AMH	Anti-Mullerian hormone	0.0381169	0.244832	2.06562
GO:0005102	receptor binding	PAI-1	PAI-1	Plasminogen activator inhibitor type 1	0.0381169	0.244832	2.06562
GO:0005102	receptor binding	TIGIT	TIGIT	T cell immunoreceptor with Ig and ITIM domains	0.0381169	0.244832	2.06562
GO:0017050	D-erythro-sphingosine kinase activity	SPHK1	SPHK1	sphingosine kinase 1	0.0392284	0.244832	37.4106
GO:0008481	sphinganine kinase activity	SPHK1	SPHK1	sphingosine kinase 1	0.0392284	0.244832	37.4106
GO:0005146	leukemia inhibitory factor receptor binding	CTF1	CTF1	cardiotrophin 1	0.0392284	0.244832	37.4106
GO:0019862	IgA binding	LOC101123401	LOC101123401	immunoglobulin alpha Fc receptor-like	0.0392284	0.244832	37.4106
GO:0004560	alpha-L-fucosidase activity	FUCA2	FUCA2	fucosidase, alpha-L- 2, plasma	0.0392284	0.244832	37.4106
GO:0051990	(R)-2-hydroxyglutarate dehydrogenase activity	LOC101106395	LOC101106395	L-gulonolactone oxidase-like	0.0392284	0.244832	37.4106
GO:0047710	bis(5'-adenosyl)-triphosphatase activity	FHIT	FHIT	Fragile histidine triad protein	0.0392284	0.244832	37.4106
GO:0005052	peroxisome matrix targeting signal-1 binding	PEX5L	PEX5L	peroxisomal biogenesis factor 5-like	0.0392284	0.244832	37.4106
GO:0051120	hepoxilin A3 synthase activity	ALOX12	ALOX12	arachidonate 12-lipoxygenase	0.0392284	0.244832	37.4106
GO:0050262	ribosylnicotinamide kinase activity	NMRK2	NMRK2	nicotinamide riboside kinase 2	0.0392284	0.244832	37.4106
GO:0042498	diacyl lipopeptide binding	TLR2	TLR2	Toll-like receptor 2	0.0392284	0.244832	37.4106
GO:0047150	betaine-homocysteine S-methyltransferase activity	BHMT	BHMT	betaine--homocysteine S-methyltransferase	0.0392284	0.244832	37.4106
GO:0033754	indoleamine 2,3-dioxygenase activity	IDO2	IDO2	indoleamine 2,3-dioxygenase 2	0.0392284	0.244832	37.4106
GO:0003964	RNA-directed DNA polymerase activity	ZNF33B	ZNF33B	Zinc finger protein 33B	0.0392284	0.244832	37.4106
GO:0004722	protein serine/threonine phosphatase activity	CDKN3	CDKN3	cyclin-dependent kinase inhibitor 3	0.0404033	0.244832	4.15674
GO:0004722	protein serine/threonine phosphatase activity	LOC101118450	LOC101118450	cytochrome c, somatic-like	0.0404033	0.244832	4.15674
GO:0004722	protein serine/threonine phosphatase activity	LOC101103784	LOC101103784	cytochrome c 2-like	0.0404033	0.244832	4.15674
GO:0005126	cytokine receptor binding	LOC101105883	LOC101105883	interferon omega-1-like	0.0496634	0.244832	5.9857
GO:0005126	cytokine receptor binding	LOC101103872	LOC101103872	interferon alpha-14-like	0.0496634	0.244832	5.9857
GO:0046703	natural killer cell lectin-like receptor binding	ULBP3	ULBP3	UL16 binding protein 3	0.0519579	0.244832	24.9404
GO:0050211	procollagen galactosyltransferase activity	GLT25D2	GLT25D2	glycosyltransferase 25 domain containing 2	0.0519579	0.244832	24.9404
GO:0042015	interleukin-20 binding	IL20RB	IL20RB	interleukin 20 receptor beta	0.0519579	0.244832	24.9404
GO:0008898	homocysteine S-methyltransferase activity	BHMT	BHMT	betaine--homocysteine S-methyltransferase	0.0519579	0.244832	24.9404
GO:0070891	lipoteichoic acid binding	TLR2	TLR2	Toll-like receptor 2	0.0519579	0.244832	24.9404
GO:0005275	amine transmembrane transporter activity	AQP9	AQP9	Aquaporin 9	0.0519579	0.244832	24.9404
GO:0047751	cholestenone 5-alpha-reductase activity	SRD5A2	SRD5A2	Steroid-5-alpha-reductase alpha polypeptide 2	0.0519579	0.244832	24.9404
GO:0051575	5'-deoxyribose-5-phosphate lyase activity	HMGA1	HMGA1	high mobility group AT-hook 1	0.0519579	0.244832	24.9404
GO:0004833	tryptophan 2,3-dioxygenase activity	IDO2	IDO2	indoleamine 2,3-dioxygenase 2	0.0519579	0.244832	24.9404
GO:0031735	CCR10 chemokine receptor binding	CCL25	CCL25	Chemokine ligand 25	0.0519579	0.244832	24.9404
GO:0036122	BMP binding	GREM1	GREM1	gremlin 1	0.0519579	0.244832	24.9404
GO:0015254	glycerol channel activity	AQP9	AQP9	Aquaporin 9	0.0519579	0.244832	24.9404
GO:0004052	arachidonate 12-lipoxygenase activity	ALOX12	ALOX12	arachidonate 12-lipoxygenase	0.0519579	0.244832	24.9404
GO:0003865	3-oxo-5-alpha-steroid 4-dehydrogenase activity	SRD5A2	SRD5A2	Steroid-5-alpha-reductase alpha polypeptide 2	0.0519579	0.244832	24.9404
GO:0000268	peroxisome targeting sequence binding	PEX5L	PEX5L	peroxisomal biogenesis factor 5-like	0.0519579	0.244832	24.9404
GO:0020037	heme binding	LOC101105114	LOC101105114	cytochrome P450 4B1-like	0.0523993	0.244832	2.56237
GO:0020037	heme binding	LOC101118450	LOC101118450	cytochrome c, somatic-like	0.0523993	0.244832	2.56237
GO:0020037	heme binding	LOC101103784	LOC101103784	cytochrome c 2-like	0.0523993	0.244832	2.56237
GO:0020037	heme binding	IDO2	IDO2	indoleamine 2,3-dioxygenase 2	0.0523993	0.244832	2.56237
GO:0020037	heme binding	CYB5A	CYB5A	Cytochrome b5	0.0523993	0.244832	2.56237
GO:0000977	RNA polymerase II regulatory region sequence-specific DNA binding	RUNX3	RUNX3	runt-related transcription factor 3	0.0530209	0.244832	5.75548
GO:0000977	RNA polymerase II regulatory region sequence-specific DNA binding	FOSL1	FOSL1	FOS-like antigen 1	0.0530209	0.244832	5.75548
GO:0042974	retinoic acid receptor binding	MED25	MED25	mediator complex subunit 25	0.0635499	0.266561	5.16009
GO:0042974	retinoic acid receptor binding	HMGA1	HMGA1	high mobility group AT-hook 1	0.0635499	0.266561	5.16009
GO:0004623	phospholipase A2 activity	PLA2G1B	PLA2G1B	Phospholipase A2	0.0635499	0.266561	5.16009
GO:0004623	phospholipase A2 activity	PLB1	PLB1	phospholipase B1	0.0635499	0.266561	5.16009
GO:0016015	morphogen activity	GREM1	GREM1	gremlin 1	0.0645179	0.266561	18.7053
GO:0004698	calcium-dependent protein kinase C activity	LOC101111303	LOC101111303	c-C motif chemokine 3-like	0.0645179	0.266561	18.7053
GO:0004897	ciliary neurotrophic factor receptor activity	LOC100885760	LOC100885760	Ciliary neurotrophic factor receptor	0.0645179	0.266561	18.7053
GO:0030172	troponin C binding	TNNI3	TNNI3	troponin I type 3 (cardiac)	0.0645179	0.266561	18.7053
GO:0015016	[heparan sulfate]-glucosamine N-sulfotransferase activity	NDST4	NDST4	N-deacetylase/N-sulfotransferase (heparan glucosaminyl) 4	0.0645179	0.266561	18.7053
GO:0031014	troponin T binding	TNNI3	TNNI3	troponin I type 3 (cardiac)	0.0645179	0.266561	18.7053
GO:0001077	RNA polymerase II core promoter proximal region sequence-specific DNA binding transcription factor activity involved in positive regulation of transcription	CREB3L1	CREB3L1	cAMP responsive element binding protein 3-like 1	0.0712515	0.277586	3.2531
GO:0001077	RNA polymerase II core promoter proximal region sequence-specific DNA binding transcription factor activity involved in positive regulation of transcription	GLIS2	GLIS2	GLIS family zinc finger 2	0.0712515	0.277586	3.2531
GO:0001077	RNA polymerase II core promoter proximal region sequence-specific DNA binding transcription factor activity involved in positive regulation of transcription	CREB5	CREB5	cAMP responsive element binding protein 5	0.0712515	0.277586	3.2531
GO:0001102	RNA polymerase II activating transcription factor binding	HIPK2	HIPK2	homeodomain interacting protein kinase 2	0.0747092	0.277586	4.67633
GO:0001102	RNA polymerase II activating transcription factor binding	EGR2	EGR2	early growth response 2	0.0747092	0.277586	4.67633
GO:0048248	CXCR3 chemokine receptor binding	PF4	PF4	Platelet factor 4	0.0769108	0.277586	14.9643
GO:0004784	superoxide dismutase activity	SOD3	SOD3	superoxide dismutase 3, extracellular	0.0769108	0.277586	14.9643
GO:0001875	lipopolysaccharide receptor activity	TLR2	TLR2	Toll-like receptor 2	0.0769108	0.277586	14.9643
GO:0019863	IgE binding	FCER2	FCER2	Fc fragment of IgE, low affinity II, receptor for (CD23)	0.0769108	0.277586	14.9643
GO:0043184	vascular endothelial growth factor receptor 2 binding	GREM1	GREM1	gremlin 1	0.0769108	0.277586	14.9643
GO:0031730	CCR5 chemokine receptor binding	LOC101111303	LOC101111303	c-C motif chemokine 3-like	0.0769108	0.277586	14.9643
GO:0004522	pancreatic ribonuclease activity	RNASE1	RNASE1	Ribonuclease pancreatic	0.0769108	0.277586	14.9643
GO:0008568	microtubule-severing ATPase activity	KATNAL2	KATNAL2	katanin p60 subunit A-like 2	0.0769108	0.277586	14.9643
GO:0003953	NAD+ nucleosidase activity	BST1	BST1	bone marrow stromal cell antigen 1	0.0769108	0.277586	14.9643
GO:0016004	phospholipase activator activity	LOC101111303	LOC101111303	c-C motif chemokine 3-like	0.0891387	0.294627	12.4702
GO:0005138	interleukin-6 receptor binding	IL6	IL6	Interleukin-6	0.0891387	0.294627	12.4702
GO:0031726	CCR1 chemokine receptor binding	LOC101111303	LOC101111303	c-C motif chemokine 3-like	0.0891387	0.294627	12.4702
GO:0005078	MAP-kinase scaffold activity	MAPK8IP1	MAPK8IP1	mitogen-activated protein kinase 8 interacting protein 1	0.0891387	0.294627	12.4702
GO:0046870	cadmium ion binding	MT1E	MT1E	metallothionein 1E	0.0891387	0.294627	12.4702
GO:0033130	acetylcholine receptor binding	RAPSN	RAPSN	receptor-associated protein of the synapse	0.0891387	0.294627	12.4702
GO:0042806	fucose binding	FUCA2	FUCA2	fucosidase, alpha-L- 2, plasma	0.0891387	0.294627	12.4702
GO:0003680	AT DNA binding	HMGA1	HMGA1	high mobility group AT-hook 1	0.0891387	0.294627	12.4702
GO:0004896	cytokine receptor activity	IL17RB	IL17RB	interleukin 17 receptor B	0.0945308	0.309194	4.04439
GO:0004896	cytokine receptor activity	LOC100885760	LOC100885760	Ciliary neurotrophic factor receptor	0.0945308	0.309194	4.04439
GO:0047045	testosterone 17-beta-dehydrogenase (NADP+) activity	HSD17B14	HSD17B14	hydroxysteroid (17-beta) dehydrogenase 14	0.101204	0.324265	10.6888
GO:0008432	JUN kinase binding	MAPK8IP1	MAPK8IP1	mitogen-activated protein kinase 8 interacting protein 1	0.101204	0.324265	10.6888
GO:0004129	cytochrome-c oxidase activity	LOC101121036	LOC101121036	cytochrome c oxidase subunit 6B2-like	0.102835	0.325835	3.83699
GO:0004129	cytochrome-c oxidase activity	CYB5A	CYB5A	Cytochrome b5	0.102835	0.325835	3.83699
GO:0008201	heparin binding	PF4	PF4	Platelet factor 4	0.108613	0.325835	2.26731
GO:0008201	heparin binding	NAV2	NAV2	neuron navigator 2	0.108613	0.325835	2.26731
GO:0008201	heparin binding	SOD3	SOD3	superoxide dismutase 3, extracellular	0.108613	0.325835	2.26731
GO:0008201	heparin binding	LOC101121298	LOC101121298	cathepsin G-like	0.108613	0.325835	2.26731
GO:0005391	sodium:potassium-exchanging ATPase activity	LOC443411	LOC443411	Sodium/potassium-transporting ATPase subunit gamma	0.113108	0.325835	9.35266
GO:0008329	signaling pattern recognition receptor activity	TLR2	TLR2	Toll-like receptor 2	0.113108	0.325835	9.35266
GO:0042379	chemokine receptor binding	CCL25	CCL25	Chemokine ligand 25	0.113108	0.325835	9.35266
GO:0002162	dystroglycan binding	AGR2	AGR2	anterior gradient 2 homolog (Xenopus laevis)	0.113108	0.325835	9.35266
GO:0015238	drug transmembrane transporter activity	SLC47A1	SLC47A1	solute carrier family 47, member 1	0.113108	0.325835	9.35266
GO:0042834	peptidoglycan binding	TLR2	TLR2	Toll-like receptor 2	0.113108	0.325835	9.35266
GO:0046790	virion binding	HIPK2	HIPK2	homeodomain interacting protein kinase 2	0.113108	0.325835	9.35266
GO:0016298	lipase activity	PLB1	PLB1	phospholipase B1	0.113108	0.325835	9.35266
GO:0017110	nucleoside-diphosphatase activity	ENTPD3	ENTPD3	ectonucleoside triphosphate diphosphohydrolase 3	0.113108	0.325835	9.35266
GO:0005057	receptor signaling protein activity	TIAM1	TIAM1	T-cell lymphoma invasion and metastasis 1	0.119995	0.33224	3.48006
GO:0005057	receptor signaling protein activity	TIAM2	TIAM2	T-cell lymphoma invasion and metastasis 2	0.119995	0.33224	3.48006
GO:0008121	ubiquinol-cytochrome-c reductase activity	LOC101115589	LOC101115589	cytochrome b-c1 complex subunit 6, mitochondrial-like	0.124855	0.33224	8.31347
GO:0030109	HLA-B specific inhibitory MHC class I receptor activity	LOC101112292	LOC101112292	killer cell immunoglobulin-like receptor 3DL1-like	0.124855	0.33224	8.31347
GO:0008762	UDP-N-acetylmuramate dehydrogenase activity	LOC101106395	LOC101106395	L-gulonolactone oxidase-like	0.124855	0.33224	8.31347
GO:0016504	peptidase activator activity	CAV1	CAV1	Caveolin-1	0.124855	0.33224	8.31347
GO:0032052	bile acid binding	PLA2G1B	PLA2G1B	Phospholipase A2	0.124855	0.33224	8.31347
GO:0019855	calcium channel inhibitor activity	TNNI3	TNNI3	troponin I type 3 (cardiac)	0.124855	0.33224	8.31347
GO:0042975	peroxisome proliferator activated receptor binding	HMGA1	HMGA1	high mobility group AT-hook 1	0.124855	0.33224	8.31347
GO:0019213	deacetylase activity	NDST4	NDST4	N-deacetylase/N-sulfotransferase (heparan glucosaminyl) 4	0.124855	0.33224	8.31347
GO:0031267	small GTPase binding	PEX5L	PEX5L	peroxisomal biogenesis factor 5-like	0.136444	0.35703	7.48213
GO:0030296	protein tyrosine kinase activator activity	GREM1	GREM1	gremlin 1	0.136444	0.35703	7.48213
GO:0003906	DNA-(apurinic or apyrimidinic site) lyase activity	HMGA1	HMGA1	high mobility group AT-hook 1	0.14788	0.359956	6.80193
GO:0016702	oxidoreductase activity, acting on single donors with incorporation of molecular oxygen, incorporation of two atoms of oxygen	ALOX12	ALOX12	arachidonate 12-lipoxygenase	0.14788	0.359956	6.80193
GO:0030676	Rac guanyl-nucleotide exchange factor activity	TIAM1	TIAM1	T-cell lymphoma invasion and metastasis 1	0.14788	0.359956	6.80193
GO:0031434	mitogen-activated protein kinase kinase binding	MAPK8IP1	MAPK8IP1	mitogen-activated protein kinase 8 interacting protein 1	0.14788	0.359956	6.80193
GO:0016614	oxidoreductase activity, acting on CH-OH group of donors	LOC101106395	LOC101106395	L-gulonolactone oxidase-like	0.14788	0.359956	6.80193
GO:0050998	nitric-oxide synthase binding	CAV1	CAV1	Caveolin-1	0.14788	0.359956	6.80193
GO:0004861	cyclin-dependent protein serine/threonine kinase inhibitor activity	CDKN2B	CDKN2B	cyclin-dependent kinase inhibitor 2B (p15, inhibits CDK4)	0.14788	0.359956	6.80193
GO:0016493	C-C chemokine receptor activity	CCR9	CCR9	C-C chemokine receptor type 9	0.14788	0.359956	6.80193
GO:0048185	activin binding	FSTL3	FSTL3	follistatin-like 3 (secreted glycoprotein)	0.14788	0.359956	6.80193
GO:0005200	structural constituent of cytoskeleton	TUBAL3	TUBAL3	tubulin, alpha-like 3	0.15129	0.363836	2.29045
GO:0005200	structural constituent of cytoskeleton	KRT5	KRT5	Keratin 5	0.15129	0.363836	2.29045
GO:0005200	structural constituent of cytoskeleton	NEFM	NEFM	neurofilament, medium polypeptide	0.15129	0.363836	2.29045
GO:0004721	phosphoprotein phosphatase activity	LOC101115902	LOC101115902	putative RNA polymerase II subunit A C-terminal domain phosphatase SSU72-like protein 1-like	0.152449	0.363836	1.98202
GO:0004721	phosphoprotein phosphatase activity	CDKN3	CDKN3	cyclin-dependent kinase inhibitor 3	0.152449	0.363836	1.98202
GO:0004721	phosphoprotein phosphatase activity	LOC101115650	LOC101115650	putative RNA polymerase II subunit A C-terminal domain phosphatase SSU72-like protein 1-like	0.152449	0.363836	1.98202
GO:0004721	phosphoprotein phosphatase activity	LOC101115400	LOC101115400	putative RNA polymerase II subunit A C-terminal domain phosphatase SSU72-like protein 1-like	0.152449	0.363836	1.98202
GO:0008017	microtubule binding	SKA2	SKA2	spindle and kinetochore associated complex subunit 2	0.157403	0.363836	1.95611
GO:0008017	microtubule binding	KATNAL2	KATNAL2	katanin p60 subunit A-like 2	0.157403	0.363836	1.95611
GO:0008017	microtubule binding	MTUS2	MTUS2	microtubule associated tumor suppressor candidate 2	0.157403	0.363836	1.95611
GO:0008017	microtubule binding	REEP4	REEP4	receptor accessory protein 4	0.157403	0.363836	1.95611
GO:0031492	nucleosomal DNA binding	LOC101118305	LOC101118305	non-histone chromosomal protein HMG-14-like	0.159164	0.363836	6.2351
GO:0005243	gap junction channel activity	GJB4	GJB4	gap junction protein, beta 4, 30.3kDa	0.159164	0.363836	6.2351
GO:0005160	transforming growth factor beta receptor binding	AMH	AMH	Anti-Mullerian hormone	0.159164	0.363836	6.2351
GO:0005313	L-glutamate transmembrane transporter activity	SLC25A22	SLC25A22	solute carrier family 25 (mitochondrial carrier: glutamate), member 22	0.159164	0.363836	6.2351
GO:0016290	palmitoyl-CoA hydrolase activity	THEM5	THEM5	thioesterase superfamily member 5	0.159164	0.363836	6.2351
GO:0004252	serine-type endopeptidase activity	KLK13	KLK13	kallikrein-related peptidase 13	0.159902	0.363836	1.94341
GO:0004252	serine-type endopeptidase activity	HTRA3	HTRA3	HtrA serine peptidase 3	0.159902	0.363836	1.94341
GO:0004252	serine-type endopeptidase activity	PRSS37	PRSS37	protease, serine, 37	0.159902	0.363836	1.94341
GO:0004252	serine-type endopeptidase activity	LOC101121298	LOC101121298	cathepsin G-like	0.159902	0.363836	1.94341
GO:0008144	drug binding	LOC101105114	LOC101105114	cytochrome P450 4B1-like	0.165422	0.373687	2.82344
GO:0008144	drug binding	PPARD	PPARD	peroxisome proliferator-activated receptor delta	0.165422	0.373687	2.82344
GO:0030246	carbohydrate binding	LOC101117947	LOC101117947	galectin-9B-like	0.167484	0.375643	1.90627
GO:0030246	carbohydrate binding	FCER2	FCER2	Fc fragment of IgE, low affinity II, receptor for (CD23)	0.167484	0.375643	1.90627
GO:0030246	carbohydrate binding	LOC101116641	LOC101116641	killer cell lectin-like receptor 6-like	0.167484	0.375643	1.90627
GO:0030246	carbohydrate binding	KLRC2	KLRC2	killer cell lectin-like receptor subfamily C, member 2	0.167484	0.375643	1.90627
GO:0030674	protein binding, bridging	SH2D1B	SH2D1B	SH2 domain containing 1B	0.170117	0.376572	2.77116
GO:0030674	protein binding, bridging	BCL3	BCL3	B-cell CLL/lymphoma 3	0.170117	0.376572	2.77116
GO:0004622	lysophospholipase activity	PLB1	PLB1	phospholipase B1	0.170297	0.376572	5.75548
GO:0031625	ubiquitin protein ligase binding	WFS1	WFS1	Wolfram syndrome 1 (wolframin)	0.172607	0.379012	1.8823
GO:0031625	ubiquitin protein ligase binding	USP2	USP2	ubiquitin specific peptidase 2	0.172607	0.379012	1.8823
GO:0031625	ubiquitin protein ligase binding	FHIT	FHIT	Fragile histidine triad protein	0.172607	0.379012	1.8823
GO:0031625	ubiquitin protein ligase binding	EGR2	EGR2	early growth response 2	0.172607	0.379012	1.8823
GO:0017111	nucleoside-triphosphatase activity	KATNAL2	KATNAL2	katanin p60 subunit A-like 2	0.177783	0.379484	1.85891
GO:0017111	nucleoside-triphosphatase activity	LOC101107030	LOC101107030	multidrug resistance-associated protein 4-like	0.177783	0.379484	1.85891
GO:0017111	nucleoside-triphosphatase activity	ENTPD3	ENTPD3	ectonucleoside triphosphate diphosphohydrolase 3	0.177783	0.379484	1.85891
GO:0017111	nucleoside-triphosphatase activity	NAV2	NAV2	neuron navigator 2	0.177783	0.379484	1.85891
GO:0047498	calcium-dependent phospholipase A2 activity	PLA2G1B	PLA2G1B	Phospholipase A2	0.181282	0.379484	5.34438
GO:0016404	15-hydroxyprostaglandin dehydrogenase (NAD+) activity	LOC101107030	LOC101107030	multidrug resistance-associated protein 4-like	0.181282	0.379484	5.34438
GO:0004707	MAP kinase activity	MAPK13	MAPK13	Mitogen-activated protein kinase 13	0.181282	0.379484	5.34438
GO:0030884	exogenous lipid antigen binding	CD1A	CD1A	CD1a molecule	0.181282	0.379484	5.34438
GO:0030883	endogenous lipid antigen binding	CD1A	CD1A	CD1a molecule	0.181282	0.379484	5.34438
GO:0001968	fibronectin binding	FSTL3	FSTL3	follistatin-like 3 (secreted glycoprotein)	0.181282	0.379484	5.34438
GO:0005215	transporter activity	LOC101122301	LOC101122301	uncharacterized LOC101122301	0.185354	0.385437	1.59761
GO:0005215	transporter activity	WFS1	WFS1	Wolfram syndrome 1 (wolframin)	0.185354	0.385437	1.59761
GO:0005215	transporter activity	AQP9	AQP9	Aquaporin 9	0.185354	0.385437	1.59761
GO:0005215	transporter activity	LOC443411	LOC443411	Sodium/potassium-transporting ATPase subunit gamma	0.185354	0.385437	1.59761
GO:0005215	transporter activity	AQP4	AQP4	Aquaporin 4 M23 isoform	0.185354	0.385437	1.59761
GO:0005215	transporter activity	FABP4	FABP4	Adipocyte fatty acid-binding protein 4	0.185354	0.385437	1.59761
GO:0071723	lipopeptide binding	CD1A	CD1A	CD1a molecule	0.192121	0.389201	4.98808
GO:0071837	HMG box domain binding	EGR2	EGR2	early growth response 2	0.192121	0.389201	4.98808
GO:0030881	beta-2-microglobulin binding	CD1A	CD1A	CD1a molecule	0.192121	0.389201	4.98808
GO:0004143	diacylglycerol kinase activity	SPHK1	SPHK1	sphingosine kinase 1	0.192121	0.389201	4.98808
GO:0004175	endopeptidase activity	KLK13	KLK13	kallikrein-related peptidase 13	0.19389	0.390266	2.53631
GO:0004175	endopeptidase activity	HTRA3	HTRA3	HtrA serine peptidase 3	0.19389	0.390266	2.53631
GO:0005507	copper ion binding	SOD3	SOD3	superoxide dismutase 3, extracellular	0.198695	0.397389	2.49404
GO:0005507	copper ion binding	MT1E	MT1E	metallothionein 1E	0.198695	0.397389	2.49404
GO:0048018	receptor agonist activity	GREM1	GREM1	gremlin 1	0.202816	0.398027	4.67633
GO:0005041	low-density lipoprotein receptor activity	LOC101116641	LOC101116641	killer cell lectin-like receptor 6-like	0.202816	0.398027	4.67633
GO:0030515	snoRNA binding	LOC101104762	LOC101104762	NHP2-like protein 1-like	0.202816	0.398027	4.67633
GO:0005506	iron ion binding	LOC101105114	LOC101105114	cytochrome P450 4B1-like	0.209843	0.401185	1.72997
GO:0005506	iron ion binding	LOC101118450	LOC101118450	cytochrome c, somatic-like	0.209843	0.401185	1.72997
GO:0005506	iron ion binding	LOC101103784	LOC101103784	cytochrome c 2-like	0.209843	0.401185	1.72997
GO:0005506	iron ion binding	ALOX12	ALOX12	arachidonate 12-lipoxygenase	0.209843	0.401185	1.72997
GO:0035255	ionotropic glutamate receptor binding	RAPSN	RAPSN	receptor-associated protein of the synapse	0.213369	0.401185	4.40125
GO:0003823	antigen binding	ULBP3	ULBP3	UL16 binding protein 3	0.213369	0.401185	4.40125
GO:0051721	protein phosphatase 2A binding	SPHK1	SPHK1	sphingosine kinase 1	0.213369	0.401185	4.40125
GO:0004033	aldo-keto reductase (NADP) activity	CYB5A	CYB5A	Cytochrome b5	0.213369	0.401185	4.40125
GO:0003951	NAD+ kinase activity	SPHK1	SPHK1	sphingosine kinase 1	0.213369	0.401185	4.40125
GO:0005099	Ras GTPase activator activity	RASAL1	RASAL1	RAS protein activator like 1 (GAP1 like)	0.213369	0.401185	4.40125
GO:0019955	cytokine binding	LOC100885760	LOC100885760	Ciliary neurotrophic factor receptor	0.223781	0.41092	4.15674
GO:0031435	mitogen-activated protein kinase kinase kinase binding	MAPK8IP1	MAPK8IP1	mitogen-activated protein kinase 8 interacting protein 1	0.223781	0.41092	4.15674
GO:0030276	clathrin binding	LOC101122301	LOC101122301	uncharacterized LOC101122301	0.223781	0.41092	4.15674
GO:0004540	ribonuclease activity	LOC101116991	LOC101116991	ribonuclease K6-like	0.223781	0.41092	4.15674
GO:0005234	extracellular-glutamate-gated ion channel activity	STX1B	STX1B	Syntaxin-1B	0.234055	0.419962	3.93796
GO:0030332	cyclin binding	USP2	USP2	ubiquitin specific peptidase 2	0.234055	0.419962	3.93796
GO:0033613	activating transcription factor binding	WFS1	WFS1	Wolfram syndrome 1 (wolframin)	0.234055	0.419962	3.93796
GO:0000149	SNARE binding	TRIM9	TRIM9	tripartite motif containing 9	0.234055	0.419962	3.93796
GO:0001105	RNA polymerase II transcription coactivator activity	HIPK2	HIPK2	homeodomain interacting protein kinase 2	0.254195	0.445906	3.56292
GO:0005104	fibroblast growth factor receptor binding	FGF22	FGF22	fibroblast growth factor 22	0.254195	0.445906	3.56292
GO:0016627	oxidoreductase activity, acting on the CH-CH group of donors	SRD5A2	SRD5A2	Steroid-5-alpha-reductase alpha polypeptide 2	0.254195	0.445906	3.56292
GO:0030552	cAMP binding	HCN2	HCN2	hyperpolarization activated cyclic nucleotide-gated potassium channel 2	0.254195	0.445906	3.56292
GO:0005089	Rho guanyl-nucleotide exchange factor activity	TIAM1	TIAM1	T-cell lymphoma invasion and metastasis 1	0.261987	0.457022	2.0499
GO:0005089	Rho guanyl-nucleotide exchange factor activity	TIAM2	TIAM2	T-cell lymphoma invasion and metastasis 2	0.261987	0.457022	2.0499
GO:0005267	potassium channel activity	HCN2	HCN2	hyperpolarization activated cyclic nucleotide-gated potassium channel 2	0.271778	0.469803	1.99523
GO:0005267	potassium channel activity	KCNIP1	KCNIP1	Kv channel interacting protein 1	0.271778	0.469803	1.99523
GO:0005520	insulin-like growth factor binding	HTRA3	HTRA3	HtrA serine peptidase 3	0.273802	0.469803	3.2531
GO:0005484	SNAP receptor activity	STX1B	STX1B	Syntaxin-1B	0.273802	0.469803	3.2531
GO:0016209	antioxidant activity	SOD3	SOD3	superoxide dismutase 3, extracellular	0.283411	0.478447	3.11755
GO:0042056	chemoattractant activity	LOC101111303	LOC101111303	c-C motif chemokine 3-like	0.283411	0.478447	3.11755
GO:0017112	Rab guanyl-nucleotide exchange factor activity	RIN3	RIN3	Ras and Rab interactor 3	0.283411	0.478447	3.11755
GO:0051213	dioxygenase activity	ALOX12	ALOX12	arachidonate 12-lipoxygenase	0.286451	0.480993	1.91849
GO:0051213	dioxygenase activity	IDO2	IDO2	indoleamine 2,3-dioxygenase 2	0.286451	0.480993	1.91849
GO:0016831	carboxy-lyase activity	ACMSD	ACMSD	aminocarboxymuconate semialdehyde decarboxylase	0.292892	0.486604	2.99285
GO:0032947	protein complex scaffold	CAV1	CAV1	Caveolin-1	0.292892	0.486604	2.99285
GO:0004950	chemokine receptor activity	CCR9	CCR9	C-C chemokine receptor type 9	0.302247	0.496888	2.87774
GO:0019894	kinesin binding	MAPK8IP1	MAPK8IP1	mitogen-activated protein kinase 8 interacting protein 1	0.302247	0.496888	2.87774
GO:0005096	GTPase activator activity	SIPA1L3	SIPA1L3	signal-induced proliferation-associated 1 like 3	0.307214	0.502422	1.44582
GO:0005096	GTPase activator activity	RASAL1	RASAL1	RAS protein activator like 1 (GAP1 like)	0.307214	0.502422	1.44582
GO:0005096	GTPase activator activity	TIAM2	TIAM2	T-cell lymphoma invasion and metastasis 2	0.307214	0.502422	1.44582
GO:0005096	GTPase activator activity	RIN3	RIN3	Ras and Rab interactor 3	0.307214	0.502422	1.44582
GO:0016491	oxidoreductase activity	LOC101106395	LOC101106395	L-gulonolactone oxidase-like	0.310128	0.504561	1.22859
GO:0016491	oxidoreductase activity	LOC101105114	LOC101105114	cytochrome P450 4B1-like	0.310128	0.504561	1.22859
GO:0016491	oxidoreductase activity	DHCR7	DHCR7	7-dehydrocholesterol reductase	0.310128	0.504561	1.22859
GO:0016491	oxidoreductase activity	LOC100037702	LOC100037702	Transmembrane 7 superfamily member 2	0.310128	0.504561	1.22859
GO:0016491	oxidoreductase activity	ALOX12	ALOX12	arachidonate 12-lipoxygenase	0.310128	0.504561	1.22859
GO:0016491	oxidoreductase activity	IDO2	IDO2	indoleamine 2,3-dioxygenase 2	0.310128	0.504561	1.22859
GO:0016491	oxidoreductase activity	HSD17B1	HSD17B1	hydroxysteroid (17-beta) dehydrogenase 1	0.310128	0.504561	1.22859
GO:0016491	oxidoreductase activity	SRD5A2	SRD5A2	Steroid-5-alpha-reductase alpha polypeptide 2	0.310128	0.504561	1.22859
GO:0016491	oxidoreductase activity	HSD17B14	HSD17B14	hydroxysteroid (17-beta) dehydrogenase 14	0.310128	0.504561	1.22859
GO:0016491	oxidoreductase activity	SOD3	SOD3	superoxide dismutase 3, extracellular	0.310128	0.504561	1.22859
GO:0004519	endonuclease activity	RNASE1	RNASE1	Ribonuclease pancreatic	0.315669	0.510929	1.78146
GO:0004519	endonuclease activity	LOC101116991	LOC101116991	ribonuclease K6-like	0.315669	0.510929	1.78146
GO:0004364	glutathione transferase activity	GSTA1-1	GSTA1-1	Glutathione S-transferase	0.329572	0.522655	2.58004
GO:0015459	potassium channel regulator activity	KCNIP1	KCNIP1	Kv channel interacting protein 1	0.329572	0.522655	2.58004
GO:0046875	ephrin receptor binding	TIAM1	TIAM1	T-cell lymphoma invasion and metastasis 1	0.329572	0.522655	2.58004
GO:0051117	ATPase binding	WFS1	WFS1	Wolfram syndrome 1 (wolframin)	0.329572	0.522655	2.58004
GO:0097110	scaffold protein binding	KRT5	KRT5	Keratin 5	0.33844	0.53135	2.49404
GO:0070330	aromatase activity	LOC101105114	LOC101105114	cytochrome P450 4B1-like	0.33844	0.53135	2.49404
GO:0008236	serine-type peptidase activity	KLK13	KLK13	kallikrein-related peptidase 13	0.34157	0.533597	1.46708
GO:0008236	serine-type peptidase activity	HTRA3	HTRA3	HtrA serine peptidase 3	0.34157	0.533597	1.46708
GO:0008236	serine-type peptidase activity	LOC101121298	LOC101121298	cathepsin G-like	0.34157	0.533597	1.46708
GO:0008083	growth factor activity	IL6	IL6	Interleukin-6	0.345158	0.536533	1.45756
GO:0008083	growth factor activity	FGF22	FGF22	fibroblast growth factor 22	0.345158	0.536533	1.45756
GO:0008083	growth factor activity	AMH	AMH	Anti-Mullerian hormone	0.345158	0.536533	1.45756
GO:0005083	small GTPase regulator activity	RHPN1	RHPN1	rhophilin, Rho GTPase binding protein 1	0.347189	0.537032	2.41359
GO:0005261	cation channel activity	HCN2	HCN2	hyperpolarization activated cyclic nucleotide-gated potassium channel 2	0.355823	0.547688	2.33816
GO:0005178	integrin binding	ADAMTS5	ADAMTS5	ADAM metallopeptidase with thrombospondin type 1 motif, 5	0.358903	0.549735	1.60906
GO:0005178	integrin binding	FCER2	FCER2	Fc fragment of IgE, low affinity II, receptor for (CD23)	0.358903	0.549735	1.60906
GO:0005544	calcium-dependent phospholipid binding	LOC101122301	LOC101122301	uncharacterized LOC101122301	0.364341	0.552672	2.26731
GO:0015485	cholesterol binding	CAV1	CAV1	Caveolin-1	0.364341	0.552672	2.26731
GO:0005272	sodium channel activity	HCN2	HCN2	hyperpolarization activated cyclic nucleotide-gated potassium channel 2	0.372747	0.560012	2.20063
GO:0004860	protein kinase inhibitor activity	MAPK8IP1	MAPK8IP1	mitogen-activated protein kinase 8 interacting protein 1	0.372747	0.560012	2.20063
GO:0019905	syntaxin binding	LOC101122301	LOC101122301	uncharacterized LOC101122301	0.38104	0.564371	2.13775
GO:0001085	RNA polymerase II transcription factor binding	GFI1B	GFI1B	growth factor independent 1B transcription repressor	0.38104	0.564371	2.13775
GO:0003727	single-stranded RNA binding	CBX8	CBX8	chromobox homolog 8	0.38104	0.564371	2.13775
GO:0005085	guanyl-nucleotide exchange factor activity	TIAM1	TIAM1	T-cell lymphoma invasion and metastasis 1	0.387969	0.565816	1.35219
GO:0005085	guanyl-nucleotide exchange factor activity	TIAM2	TIAM2	T-cell lymphoma invasion and metastasis 2	0.387969	0.565816	1.35219
GO:0005085	guanyl-nucleotide exchange factor activity	DOCK3	DOCK3	dedicator of cytokinesis 3	0.387969	0.565816	1.35219
GO:0005509	calcium ion binding	IHH	IHH	Indian hedgehog	0.388255	0.565816	1.14231
GO:0005509	calcium ion binding	MYL10	MYL10	myosin, light chain 10, regulatory	0.388255	0.565816	1.14231
GO:0005509	calcium ion binding	LOC101109186	LOC101109186	myosin regulatory light polypeptide 9-like	0.388255	0.565816	1.14231
GO:0005509	calcium ion binding	PLA2G1B	PLA2G1B	Phospholipase A2	0.388255	0.565816	1.14231
GO:0005509	calcium ion binding	CDH12	CDH12	cadherin 12, type 2 (N-cadherin 2)	0.388255	0.565816	1.14231
GO:0005509	calcium ion binding	CLSTN2	CLSTN2	calsyntenin 2	0.388255	0.565816	1.14231
GO:0005509	calcium ion binding	SNTN	SNTN	sentan, cilia apical structure protein	0.388255	0.565816	1.14231
GO:0005509	calcium ion binding	CDHR3	CDHR3	cadherin-related family member 3	0.388255	0.565816	1.14231
GO:0005509	calcium ion binding	FLG2	FLG2	filaggrin family member 2	0.388255	0.565816	1.14231
GO:0005509	calcium ion binding	KCNIP1	KCNIP1	Kv channel interacting protein 1	0.388255	0.565816	1.14231
GO:0046332	SMAD binding	HIPK2	HIPK2	homeodomain interacting protein kinase 2	0.389224	0.565816	2.07837
GO:0005109	frizzled binding	WNT5B	WNT5B	wingless-type MMTV integration site family, member 5B	0.389224	0.565816	2.07837
GO:0016788	hydrolase activity, acting on ester bonds	PLB1	PLB1	phospholipase B1	0.397299	0.574893	2.0222
GO:0019825	oxygen binding	LOC101105114	LOC101105114	cytochrome P450 4B1-like	0.405266	0.579001	1.96898
GO:0016787	hydrolase activity	IHH	IHH	Indian hedgehog	0.405387	0.579001	1.07271
GO:0016787	hydrolase activity	RNASE1	RNASE1	Ribonuclease pancreatic	0.405387	0.579001	1.07271
GO:0016787	hydrolase activity	BST1	BST1	bone marrow stromal cell antigen 1	0.405387	0.579001	1.07271
GO:0016787	hydrolase activity	NDST4	NDST4	N-deacetylase/N-sulfotransferase (heparan glucosaminyl) 4	0.405387	0.579001	1.07271
GO:0016787	hydrolase activity	LOC101115902	LOC101115902	putative RNA polymerase II subunit A C-terminal domain phosphatase SSU72-like protein 1-like	0.405387	0.579001	1.07271
GO:0016787	hydrolase activity	CDKN3	CDKN3	cyclin-dependent kinase inhibitor 3	0.405387	0.579001	1.07271
GO:0016787	hydrolase activity	KLK13	KLK13	kallikrein-related peptidase 13	0.405387	0.579001	1.07271
GO:0016787	hydrolase activity	LOC101116991	LOC101116991	ribonuclease K6-like	0.405387	0.579001	1.07271
GO:0016787	hydrolase activity	HTRA3	HTRA3	HtrA serine peptidase 3	0.405387	0.579001	1.07271
GO:0016787	hydrolase activity	ADAMTS5	ADAMTS5	ADAM metallopeptidase with thrombospondin type 1 motif, 5	0.405387	0.579001	1.07271
GO:0016787	hydrolase activity	LOC101115650	LOC101115650	putative RNA polymerase II subunit A C-terminal domain phosphatase SSU72-like protein 1-like	0.405387	0.579001	1.07271
GO:0016787	hydrolase activity	FUCA2	FUCA2	fucosidase, alpha-L- 2, plasma	0.405387	0.579001	1.07271
GO:0016787	hydrolase activity	KATNAL2	KATNAL2	katanin p60 subunit A-like 2	0.405387	0.579001	1.07271
GO:0016787	hydrolase activity	PLA2G1B	PLA2G1B	Phospholipase A2	0.405387	0.579001	1.07271
GO:0016787	hydrolase activity	ENTPD3	ENTPD3	ectonucleoside triphosphate diphosphohydrolase 3	0.405387	0.579001	1.07271
GO:0016787	hydrolase activity	ALOX12	ALOX12	arachidonate 12-lipoxygenase	0.405387	0.579001	1.07271
GO:0016787	hydrolase activity	USP2	USP2	ubiquitin specific peptidase 2	0.405387	0.579001	1.07271
GO:0016787	hydrolase activity	PPAPDC3	PPAPDC3	phosphatidic acid phosphatase type 2 domain containing 3	0.405387	0.579001	1.07271
GO:0016787	hydrolase activity	FHIT	FHIT	Fragile histidine triad protein	0.405387	0.579001	1.07271
GO:0016787	hydrolase activity	LOC101115400	LOC101115400	putative RNA polymerase II subunit A C-terminal domain phosphatase SSU72-like protein 1-like	0.405387	0.579001	1.07271
GO:0016787	hydrolase activity	PLB1	PLB1	phospholipase B1	0.405387	0.579001	1.07271
GO:0016787	hydrolase activity	NAV2	NAV2	neuron navigator 2	0.405387	0.579001	1.07271
GO:0016787	hydrolase activity	LOC101121298	LOC101121298	cathepsin G-like	0.405387	0.579001	1.07271
GO:0016787	hydrolase activity	THEM5	THEM5	thioesterase superfamily member 5	0.405387	0.579001	1.07271
GO:0009055	electron carrier activity	LOC101118450	LOC101118450	cytochrome c, somatic-like	0.40567	0.579001	1.45284
GO:0009055	electron carrier activity	LOC101103784	LOC101103784	cytochrome c 2-like	0.40567	0.579001	1.45284
GO:0004879	ligand-activated sequence-specific DNA binding RNA polymerase II transcription factor activity	PPARD	PPARD	peroxisome proliferator-activated receptor delta	0.413128	0.581714	1.91849
GO:0048306	calcium-dependent protein binding	TNNI3	TNNI3	troponin I type 3 (cardiac)	0.413128	0.581714	1.91849
GO:0003899	DNA-directed RNA polymerase activity	LOC101116846	LOC101116846	DNA-directed RNA polymerase III subunit RPC6-like	0.413128	0.581714	1.91849
GO:0004888	transmembrane signaling receptor activity	LOC101104164	LOC101104164	CMRF35-like molecule 6-like	0.419606	0.587369	1.28265
GO:0004888	transmembrane signaling receptor activity	TLR2	TLR2	Toll-like receptor 2	0.419606	0.587369	1.28265
GO:0004888	transmembrane signaling receptor activity	KLRC2	KLRC2	killer cell lectin-like receptor subfamily C, member 2	0.419606	0.587369	1.28265
GO:0019902	phosphatase binding	SH2D4A	SH2D4A	SH2 domain containing 4A	0.420885	0.587369	1.87053
GO:0016301	kinase activity	CDKN3	CDKN3	cyclin-dependent kinase inhibitor 3	0.425751	0.59153	1.09884
GO:0016301	kinase activity	MUSK	MUSK	muscle, skeletal, receptor tyrosine kinase	0.425751	0.59153	1.09884
GO:0016301	kinase activity	CDKN2B	CDKN2B	cyclin-dependent kinase inhibitor 2B (p15, inhibits CDK4)	0.425751	0.59153	1.09884
GO:0016301	kinase activity	PIM2	PIM2	pim-2 oncogene	0.425751	0.59153	1.09884
GO:0016301	kinase activity	SPHK1	SPHK1	sphingosine kinase 1	0.425751	0.59153	1.09884
GO:0016301	kinase activity	PACSIN1	PACSIN1	protein kinase C and casein kinase substrate in neurons 1	0.425751	0.59153	1.09884
GO:0016301	kinase activity	LOC101111303	LOC101111303	c-C motif chemokine 3-like	0.425751	0.59153	1.09884
GO:0016301	kinase activity	MAPK8IP1	MAPK8IP1	mitogen-activated protein kinase 8 interacting protein 1	0.425751	0.59153	1.09884
GO:0016301	kinase activity	MAPK13	MAPK13	Mitogen-activated protein kinase 13	0.425751	0.59153	1.09884
GO:0016301	kinase activity	HIPK2	HIPK2	homeodomain interacting protein kinase 2	0.425751	0.59153	1.09884
GO:0016301	kinase activity	NMRK2	NMRK2	nicotinamide riboside kinase 2	0.425751	0.59153	1.09884
GO:0015297	antiporter activity	SLC47A1	SLC47A1	solute carrier family 47, member 1	0.436092	0.603229	1.78146
GO:0008138	protein tyrosine/serine/threonine phosphatase activity	CDKN3	CDKN3	cyclin-dependent kinase inhibitor 3	0.443545	0.610847	1.74003
GO:0008047	enzyme activator activity	CLPS	CLPS	colipase, pancreatic	0.450898	0.615574	1.70048
GO:0030374	ligand-dependent nuclear receptor transcription coactivator activity	HMGA1	HMGA1	high mobility group AT-hook 1	0.450898	0.615574	1.70048
GO:0008168	methyltransferase activity	NSUN4	NSUN4	NOP2/Sun domain family, member 4	0.454066	0.617216	1.21332
GO:0008168	methyltransferase activity	PRDM12	PRDM12	PR domain containing 12	0.454066	0.617216	1.21332
GO:0008168	methyltransferase activity	BHMT	BHMT	betaine--homocysteine S-methyltransferase	0.454066	0.617216	1.21332
GO:0035064	methylated histone residue binding	CBX8	CBX8	chromobox homolog 8	0.458154	0.619103	1.66269
GO:0005543	phospholipid binding	PLEKHS1	PLEKHS1	pleckstrin homology domain containing, family S member 1	0.46107	0.619103	1.12683
GO:0005543	phospholipid binding	PACSIN1	PACSIN1	protein kinase C and casein kinase substrate in neurons 1	0.46107	0.619103	1.12683
GO:0005543	phospholipid binding	TIAM1	TIAM1	T-cell lymphoma invasion and metastasis 1	0.46107	0.619103	1.12683
GO:0005543	phospholipid binding	RASAL1	RASAL1	RAS protein activator like 1 (GAP1 like)	0.46107	0.619103	1.12683
GO:0005543	phospholipid binding	TIAM2	TIAM2	T-cell lymphoma invasion and metastasis 2	0.46107	0.619103	1.12683
GO:0005230	extracellular ligand-gated ion channel activity	STX1B	STX1B	Syntaxin-1B	0.465313	0.619103	1.62655
GO:0008146	sulfotransferase activity	NDST4	NDST4	N-deacetylase/N-sulfotransferase (heparan glucosaminyl) 4	0.465313	0.619103	1.62655
GO:0008307	structural constituent of muscle	LOC101109186	LOC101109186	myosin regulatory light polypeptide 9-like	0.465313	0.619103	1.62655
GO:0017124	SH3 domain binding	SIRPA	SIRPA	signal-regulatory protein alpha	0.481017	0.637297	1.24702
GO:0017124	SH3 domain binding	DOCK3	DOCK3	dedicator of cytokinesis 3	0.481017	0.637297	1.24702
GO:0003707	steroid hormone receptor activity	PPARD	PPARD	peroxisome proliferator-activated receptor delta	0.493013	0.647725	1.49643
GO:0004197	cysteine-type endopeptidase activity	USP2	USP2	ubiquitin specific peptidase 2	0.493013	0.647725	1.49643
GO:0004518	nuclease activity	RNASE1	RNASE1	Ribonuclease pancreatic	0.497867	0.651376	1.20679
GO:0004518	nuclease activity	LOC101116991	LOC101116991	ribonuclease K6-like	0.497867	0.651376	1.20679
GO:0042626	ATPase activity, coupled to transmembrane movement of substances	LOC101107030	LOC101107030	multidrug resistance-associated protein 4-like	0.506318	0.659684	1.43887
GO:0004714	transmembrane receptor protein tyrosine kinase activity	MUSK	MUSK	muscle, skeletal, receptor tyrosine kinase	0.512838	0.665418	1.41172
GO:0003677	DNA binding	CREB3L1	CREB3L1	cAMP responsive element binding protein 3-like 1	0.524906	0.678273	1.00307
GO:0003677	DNA binding	ASCL3	ASCL3	achaete-scute complex homolog 3 (Drosophila)	0.524906	0.678273	1.00307
GO:0003677	DNA binding	LOC101118305	LOC101118305	non-histone chromosomal protein HMG-14-like	0.524906	0.678273	1.00307
GO:0003677	DNA binding	LOC101109050	LOC101109050	putative upstream-binding factor 1-like protein 1-like	0.524906	0.678273	1.00307
GO:0003677	DNA binding	RUNX3	RUNX3	runt-related transcription factor 3	0.524906	0.678273	1.00307
GO:0003677	DNA binding	GFI1B	GFI1B	growth factor independent 1B transcription repressor	0.524906	0.678273	1.00307
GO:0003677	DNA binding	LOC101115386	LOC101115386	histone H3.3C-like	0.524906	0.678273	1.00307
GO:0003677	DNA binding	CSRNP1	CSRNP1	cysteine-serine-rich nuclear protein 1	0.524906	0.678273	1.00307
GO:0003677	DNA binding	PPARD	PPARD	peroxisome proliferator-activated receptor delta	0.524906	0.678273	1.00307
GO:0003677	DNA binding	FOSL1	FOSL1	FOS-like antigen 1	0.524906	0.678273	1.00307
GO:0003677	DNA binding	TNP1	TNP1	Spermatid nuclear transition protein 1	0.524906	0.678273	1.00307
GO:0003677	DNA binding	ZIM3	ZIM3	zinc finger, imprinted 3	0.524906	0.678273	1.00307
GO:0003677	DNA binding	POU6F2	POU6F2	POU class 6 homeobox 2	0.524906	0.678273	1.00307
GO:0003677	DNA binding	SPHK1	SPHK1	sphingosine kinase 1	0.524906	0.678273	1.00307
GO:0003677	DNA binding	LOC101112356	LOC101112356	histone H1t-like	0.524906	0.678273	1.00307
GO:0003677	DNA binding	LOC101116846	LOC101116846	DNA-directed RNA polymerase III subunit RPC6-like	0.524906	0.678273	1.00307
GO:0003677	DNA binding	LOC101117997	LOC101117997	uncharacterized LOC101117997	0.524906	0.678273	1.00307
GO:0003677	DNA binding	ZBED2	ZBED2	zinc finger, BED-type containing 2	0.524906	0.678273	1.00307
GO:0003677	DNA binding	HMGA1	HMGA1	high mobility group AT-hook 1	0.524906	0.678273	1.00307
GO:0003677	DNA binding	PRDM12	PRDM12	PR domain containing 12	0.524906	0.678273	1.00307
GO:0003677	DNA binding	ZNF33B	ZNF33B	Zinc finger protein 33B	0.524906	0.678273	1.00307
GO:0003677	DNA binding	HIPK2	HIPK2	homeodomain interacting protein kinase 2	0.524906	0.678273	1.00307
GO:0003677	DNA binding	EGR2	EGR2	early growth response 2	0.524906	0.678273	1.00307
GO:0003677	DNA binding	GLIS2	GLIS2	GLIS family zinc finger 2	0.524906	0.678273	1.00307
GO:0003677	DNA binding	CREB5	CREB5	cAMP responsive element binding protein 5	0.524906	0.678273	1.00307
GO:0003677	DNA binding	BCL3	BCL3	B-cell CLL/lymphoma 3	0.524906	0.678273	1.00307
GO:0003677	DNA binding	LOC101117912	LOC101117912	histone H2B type W-T-like	0.524906	0.678273	1.00307
GO:0003700	sequence-specific DNA binding transcription factor activity	CREB3L1	CREB3L1	cAMP responsive element binding protein 3-like 1	0.539637	0.694451	1.00207
GO:0003700	sequence-specific DNA binding transcription factor activity	RUNX3	RUNX3	runt-related transcription factor 3	0.539637	0.694451	1.00207
GO:0003700	sequence-specific DNA binding transcription factor activity	CSRNP1	CSRNP1	cysteine-serine-rich nuclear protein 1	0.539637	0.694451	1.00207
GO:0003700	sequence-specific DNA binding transcription factor activity	PPARD	PPARD	peroxisome proliferator-activated receptor delta	0.539637	0.694451	1.00207
GO:0003700	sequence-specific DNA binding transcription factor activity	FOSL1	FOSL1	FOS-like antigen 1	0.539637	0.694451	1.00207
GO:0003700	sequence-specific DNA binding transcription factor activity	POU6F2	POU6F2	POU class 6 homeobox 2	0.539637	0.694451	1.00207
GO:0003700	sequence-specific DNA binding transcription factor activity	LOC101117997	LOC101117997	uncharacterized LOC101117997	0.539637	0.694451	1.00207
GO:0003700	sequence-specific DNA binding transcription factor activity	HMGA1	HMGA1	high mobility group AT-hook 1	0.539637	0.694451	1.00207
GO:0003700	sequence-specific DNA binding transcription factor activity	ZNF33B	ZNF33B	Zinc finger protein 33B	0.539637	0.694451	1.00207
GO:0003700	sequence-specific DNA binding transcription factor activity	EGR2	EGR2	early growth response 2	0.539637	0.694451	1.00207
GO:0003700	sequence-specific DNA binding transcription factor activity	CREB5	CREB5	cAMP responsive element binding protein 5	0.539637	0.694451	1.00207
GO:0003700	sequence-specific DNA binding transcription factor activity	BCL3	BCL3	B-cell CLL/lymphoma 3	0.539637	0.694451	1.00207
GO:0019903	protein phosphatase binding	FCRL6	FCRL6	Fc receptor-like 6	0.544164	0.697418	1.29002
GO:0008092	cytoskeletal protein binding	PACSIN1	PACSIN1	protein kinase C and casein kinase substrate in neurons 1	0.550182	0.699421	1.26816
GO:0017137	Rab GTPase binding	RIN3	RIN3	Ras and Rab interactor 3	0.550182	0.699421	1.26816
GO:0000981	sequence-specific DNA binding RNA polymerase II transcription factor activity	RUNX3	RUNX3	runt-related transcription factor 3	0.55612	0.70412	1.24702
GO:0003824	catalytic activity	LOC101106395	LOC101106395	L-gulonolactone oxidase-like	0.563195	0.710214	0.985787
GO:0003824	catalytic activity	NDST4	NDST4	N-deacetylase/N-sulfotransferase (heparan glucosaminyl) 4	0.563195	0.710214	0.985787
GO:0003824	catalytic activity	KLK13	KLK13	kallikrein-related peptidase 13	0.563195	0.710214	0.985787
GO:0003824	catalytic activity	HTRA3	HTRA3	HtrA serine peptidase 3	0.563195	0.710214	0.985787
GO:0003824	catalytic activity	PPAPDC3	PPAPDC3	phosphatidic acid phosphatase type 2 domain containing 3	0.563195	0.710214	0.985787
GO:0003824	catalytic activity	HSD17B1	HSD17B1	hydroxysteroid (17-beta) dehydrogenase 1	0.563195	0.710214	0.985787
GO:0003824	catalytic activity	PRSS37	PRSS37	protease, serine, 37	0.563195	0.710214	0.985787
GO:0003824	catalytic activity	FHIT	FHIT	Fragile histidine triad protein	0.563195	0.710214	0.985787
GO:0003824	catalytic activity	ACMSD	ACMSD	aminocarboxymuconate semialdehyde decarboxylase	0.563195	0.710214	0.985787
GO:0003824	catalytic activity	LOC101121298	LOC101121298	cathepsin G-like	0.563195	0.710214	0.985787
GO:0005249	voltage-gated potassium channel activity	HCN2	HCN2	hyperpolarization activated cyclic nucleotide-gated potassium channel 2	0.567761	0.711996	1.20679
GO:0032403	protein complex binding	LOC101115589	LOC101115589	cytochrome b-c1 complex subunit 6, mitochondrial-like	0.569143	0.711996	1.05382
GO:0032403	protein complex binding	BHMT	BHMT	betaine--homocysteine S-methyltransferase	0.569143	0.711996	1.05382
GO:0003674	molecular_function	CSRNP1	CSRNP1	cysteine-serine-rich nuclear protein 1	0.574387	0.715705	0.977346
GO:0003674	molecular_function	POPDC2	POPDC2	popeye domain containing 2	0.574387	0.715705	0.977346
GO:0003674	molecular_function	LOC101110417	LOC101110417	probable ergosterol biosynthetic protein 28-like	0.574387	0.715705	0.977346
GO:0003674	molecular_function	TFF3	TFF3	trefoil factor 3 (intestinal)	0.574387	0.715705	0.977346
GO:0003674	molecular_function	C3H22orf23	C3H22orf23	chromosome 3 open reading frame, human C22orf23	0.574387	0.715705	0.977346
GO:0003674	molecular_function	SPATA3	SPATA3	spermatogenesis associated 3	0.574387	0.715705	0.977346
GO:0003674	molecular_function	A1BG	A1BG	alpha-1-B glycoprotein	0.574387	0.715705	0.977346
GO:0003674	molecular_function	LRRC23	LRRC23	leucine rich repeat containing 23	0.574387	0.715705	0.977346
GO:0003674	molecular_function	TMEM125	TMEM125	transmembrane protein 125	0.574387	0.715705	0.977346
GO:0002020	protease binding	PAI-1	PAI-1	Plasminogen activator inhibitor type 1	0.579096	0.718719	1.16908
GO:0050660	flavin adenine dinucleotide binding	LOC101106395	LOC101106395	L-gulonolactone oxidase-like	0.58465	0.722757	1.1511
GO:0004221	ubiquitin thiolesterase activity	USP2	USP2	ubiquitin specific peptidase 2	0.590131	0.726672	1.13366
GO:0005201	extracellular matrix structural constituent	COL4A2	COL4A2	collagen, type IV, alpha 2	0.59554	0.730467	1.11674
GO:0005244	voltage-gated ion channel activity	HCN2	HCN2	hyperpolarization activated cyclic nucleotide-gated potassium channel 2	0.598356	0.731066	0.997617
GO:0005244	voltage-gated ion channel activity	KCNIP1	KCNIP1	Kv channel interacting protein 1	0.598356	0.731066	0.997617
GO:0046982	protein heterodimerization activity	LOC101122301	LOC101122301	uncharacterized LOC101122301	0.626395	0.762357	0.928303
GO:0046982	protein heterodimerization activity	LOC101115386	LOC101115386	histone H3.3C-like	0.626395	0.762357	0.928303
GO:0046982	protein heterodimerization activity	TLR2	TLR2	Toll-like receptor 2	0.626395	0.762357	0.928303
GO:0046982	protein heterodimerization activity	KCNIP1	KCNIP1	Kv channel interacting protein 1	0.626395	0.762357	0.928303
GO:0046982	protein heterodimerization activity	LOC101117912	LOC101117912	histone H2B type W-T-like	0.626395	0.762357	0.928303
GO:0042802	identical protein binding	KCNRG	KCNRG	potassium channel regulator	0.633829	0.768426	0.921822
GO:0042802	identical protein binding	LOC101111303	LOC101111303	c-C motif chemokine 3-like	0.633829	0.768426	0.921822
GO:0042802	identical protein binding	HCN2	HCN2	hyperpolarization activated cyclic nucleotide-gated potassium channel 2	0.633829	0.768426	0.921822
GO:0042802	identical protein binding	USP2	USP2	ubiquitin specific peptidase 2	0.633829	0.768426	0.921822
GO:0042802	identical protein binding	FHIT	FHIT	Fragile histidine triad protein	0.633829	0.768426	0.921822
GO:0042802	identical protein binding	MCIN	MCIN	multiciliate cell differentiation 1	0.633829	0.768426	0.921822
GO:0030165	PDZ domain binding	IGSF5	IGSF5	immunoglobulin superfamily, member 5	0.636304	0.76846	0.997617
GO:0005516	calmodulin binding	PCP4	PCP4	Purkinje cell protein 4	0.664717	0.799698	0.88025
GO:0005516	calmodulin binding	SPHK1	SPHK1	sphingosine kinase 1	0.664717	0.799698	0.88025
GO:0008134	transcription factor binding	MED25	MED25	mediator complex subunit 25	0.671025	0.804205	0.870015
GO:0008134	transcription factor binding	HMGA1	HMGA1	high mobility group AT-hook 1	0.671025	0.804205	0.870015
GO:0008134	transcription factor binding	BCL3	BCL3	B-cell CLL/lymphoma 3	0.671025	0.804205	0.870015
GO:0019904	protein domain specific binding	STX1B	STX1B	Syntaxin-1B	0.682803	0.806835	0.850242
GO:0019904	protein domain specific binding	TNNI3	TNNI3	troponin I type 3 (cardiac)	0.682803	0.806835	0.850242
GO:0044212	transcription regulatory region DNA binding	EGR2	EGR2	early growth response 2	0.682803	0.806835	0.850242
GO:0044212	transcription regulatory region DNA binding	GLIS2	GLIS2	GLIS family zinc finger 2	0.682803	0.806835	0.850242
GO:0008289	lipid binding	PPARD	PPARD	peroxisome proliferator-activated receptor delta	0.685679	0.806835	0.850242
GO:0008289	lipid binding	PACSIN1	PACSIN1	protein kinase C and casein kinase substrate in neurons 1	0.685679	0.806835	0.850242
GO:0008289	lipid binding	FABP4	FABP4	Adipocyte fatty acid-binding protein 4	0.685679	0.806835	0.850242
GO:0005216	ion channel activity	HCN2	HCN2	hyperpolarization activated cyclic nucleotide-gated potassium channel 2	0.685737	0.806835	0.845438
GO:0005216	ion channel activity	LOC443411	LOC443411	Sodium/potassium-transporting ATPase subunit gamma	0.685737	0.806835	0.845438
GO:0019899	enzyme binding	CAV1	CAV1	Caveolin-1	0.692819	0.806835	0.840688
GO:0019899	enzyme binding	HMGA1	HMGA1	high mobility group AT-hook 1	0.692819	0.806835	0.840688
GO:0019899	enzyme binding	CYB5A	CYB5A	Cytochrome b5	0.692819	0.806835	0.840688
GO:0016705	oxidoreductase activity, acting on paired donors, with incorporation or reduction of molecular oxygen	LOC101105114	LOC101105114	cytochrome P450 4B1-like	0.693934	0.806835	0.850242
GO:0043565	sequence-specific DNA binding	CREB3L1	CREB3L1	cAMP responsive element binding protein 3-like 1	0.696393	0.806835	0.860014
GO:0043565	sequence-specific DNA binding	PPARD	PPARD	peroxisome proliferator-activated receptor delta	0.696393	0.806835	0.860014
GO:0043565	sequence-specific DNA binding	FOSL1	FOSL1	FOS-like antigen 1	0.696393	0.806835	0.860014
GO:0043565	sequence-specific DNA binding	POU6F2	POU6F2	POU class 6 homeobox 2	0.696393	0.806835	0.860014
GO:0043565	sequence-specific DNA binding	LOC101117997	LOC101117997	uncharacterized LOC101117997	0.696393	0.806835	0.860014
GO:0043565	sequence-specific DNA binding	CREB5	CREB5	cAMP responsive element binding protein 5	0.696393	0.806835	0.860014
GO:0047485	protein N-terminus binding	KCNIP1	KCNIP1	Kv channel interacting protein 1	0.697967	0.806835	0.840688
GO:0005525	GTP binding	ARL11	ARL11	ADP-ribosylation factor-like 11	0.700033	0.806835	0.840688
GO:0005525	GTP binding	ARL5C	ARL5C	ADP-ribosylation factor-like 5C	0.700033	0.806835	0.840688
GO:0005525	GTP binding	TUBAL3	TUBAL3	tubulin, alpha-like 3	0.700033	0.806835	0.840688
GO:0005525	GTP binding	GIMAP6	GIMAP6	GTPase, IMAP family member 6	0.700033	0.806835	0.840688
GO:0016798	hydrolase activity, acting on glycosyl bonds	FUCA2	FUCA2	fucosidase, alpha-L- 2, plasma	0.701947	0.806835	0.831347
GO:0003714	transcription corepressor activity	LOC101119663	LOC101119663	heat shock factor-binding protein 1-like	0.702875	0.806835	0.817719
GO:0003714	transcription corepressor activity	HIPK2	HIPK2	homeodomain interacting protein kinase 2	0.702875	0.806835	0.817719
GO:0003779	actin binding	LOC101122351	LOC101122351	prolactin-inducible protein homolog	0.704054	0.806835	0.835992
GO:0003779	actin binding	SPATA32	SPATA32	spermatogenesis associated 32	0.704054	0.806835	0.835992
GO:0003779	actin binding	XIRP1	XIRP1	xin actin-binding repeat containing 1	0.704054	0.806835	0.835992
GO:0003779	actin binding	TNNI3	TNNI3	troponin I type 3 (cardiac)	0.704054	0.806835	0.835992
GO:0004497	monooxygenase activity	LOC101105114	LOC101105114	cytochrome P450 4B1-like	0.731945	0.835748	0.763482
GO:0008233	peptidase activity	IHH	IHH	Indian hedgehog	0.745384	0.845405	0.811804
GO:0008233	peptidase activity	KLK13	KLK13	kallikrein-related peptidase 13	0.745384	0.845405	0.811804
GO:0008233	peptidase activity	HTRA3	HTRA3	HtrA serine peptidase 3	0.745384	0.845405	0.811804
GO:0008233	peptidase activity	ADAMTS5	ADAMTS5	ADAM metallopeptidase with thrombospondin type 1 motif, 5	0.745384	0.845405	0.811804
GO:0008233	peptidase activity	USP2	USP2	ubiquitin specific peptidase 2	0.745384	0.845405	0.811804
GO:0008233	peptidase activity	LOC101121298	LOC101121298	cathepsin G-like	0.745384	0.845405	0.811804
GO:0004867	serine-type endopeptidase inhibitor activity	PAI-1	PAI-1	Plasminogen activator inhibitor type 1	0.745787	0.845405	0.733542
GO:0004725	protein tyrosine phosphatase activity	CDKN3	CDKN3	cyclin-dependent kinase inhibitor 3	0.752437	0.849874	0.719435
GO:0004222	metalloendopeptidase activity	ADAMTS5	ADAMTS5	ADAM metallopeptidase with thrombospondin type 1 motif, 5	0.771354	0.868119	0.680193
GO:0019901	protein kinase binding	CDKN2B	CDKN2B	cyclin-dependent kinase inhibitor 2B (p15, inhibits CDK4)	0.783617	0.87877	0.721748
GO:0019901	protein kinase binding	MAPK8IP1	MAPK8IP1	mitogen-activated protein kinase 8 interacting protein 1	0.783617	0.87877	0.721748
GO:0019901	protein kinase binding	TNNI3	TNNI3	troponin I type 3 (cardiac)	0.783617	0.87877	0.721748
GO:0015293	symporter activity	SLC25A22	SLC25A22	solute carrier family 25 (mitochondrial carrier: glutamate), member 22	0.794339	0.887625	0.634078
GO:0030414	peptidase inhibitor activity	PAI-1	PAI-1	Plasminogen activator inhibitor type 1	0.802347	0.893394	0.618357
GO:0016791	phosphatase activity	CDKN3	CDKN3	cyclin-dependent kinase inhibitor 3	0.807511	0.895966	0.608303
GO:0004672	protein kinase activity	MUSK	MUSK	muscle, skeletal, receptor tyrosine kinase	0.814159	0.900161	0.72642
GO:0004672	protein kinase activity	PIM2	PIM2	pim-2 oncogene	0.814159	0.900161	0.72642
GO:0004672	protein kinase activity	LOC101111303	LOC101111303	c-C motif chemokine 3-like	0.814159	0.900161	0.72642
GO:0004672	protein kinase activity	MAPK13	MAPK13	Mitogen-activated protein kinase 13	0.814159	0.900161	0.72642
GO:0004672	protein kinase activity	HIPK2	HIPK2	homeodomain interacting protein kinase 2	0.814159	0.900161	0.72642
GO:0008234	cysteine-type peptidase activity	USP2	USP2	ubiquitin specific peptidase 2	0.82454	0.907796	0.575548
GO:0004713	protein tyrosine kinase activity	MUSK	MUSK	muscle, skeletal, receptor tyrosine kinase	0.826846	0.907796	0.571155
GO:0003682	chromatin binding	CREB3L1	CREB3L1	cAMP responsive element binding protein 3-like 1	0.844246	0.922785	0.641325
GO:0003682	chromatin binding	LOC101118305	LOC101118305	non-histone chromosomal protein HMG-14-like	0.844246	0.922785	0.641325
GO:0003682	chromatin binding	EGR2	EGR2	early growth response 2	0.844246	0.922785	0.641325
GO:0046872	metal ion binding	IHH	IHH	Indian hedgehog	0.850272	0.922785	0.843249
GO:0046872	metal ion binding	LOC101105114	LOC101105114	cytochrome P450 4B1-like	0.850272	0.922785	0.843249
GO:0046872	metal ion binding	LOC101122301	LOC101122301	uncharacterized LOC101122301	0.850272	0.922785	0.843249
GO:0046872	metal ion binding	GFI1B	GFI1B	growth factor independent 1B transcription repressor	0.850272	0.922785	0.843249
GO:0046872	metal ion binding	ADAMTS5	ADAMTS5	ADAM metallopeptidase with thrombospondin type 1 motif, 5	0.850272	0.922785	0.843249
GO:0046872	metal ion binding	MYL10	MYL10	myosin, light chain 10, regulatory	0.850272	0.922785	0.843249
GO:0046872	metal ion binding	PPARD	PPARD	peroxisome proliferator-activated receptor delta	0.850272	0.922785	0.843249
GO:0046872	metal ion binding	LOC101109186	LOC101109186	myosin regulatory light polypeptide 9-like	0.850272	0.922785	0.843249
GO:0046872	metal ion binding	ZIM3	ZIM3	zinc finger, imprinted 3	0.850272	0.922785	0.843249
GO:0046872	metal ion binding	PLA2G1B	PLA2G1B	Phospholipase A2	0.850272	0.922785	0.843249
GO:0046872	metal ion binding	CDH12	CDH12	cadherin 12, type 2 (N-cadherin 2)	0.850272	0.922785	0.843249
GO:0046872	metal ion binding	TRIM9	TRIM9	tripartite motif containing 9	0.850272	0.922785	0.843249
GO:0046872	metal ion binding	LOC101118450	LOC101118450	cytochrome c, somatic-like	0.850272	0.922785	0.843249
GO:0046872	metal ion binding	LOC101103784	LOC101103784	cytochrome c 2-like	0.850272	0.922785	0.843249
GO:0046872	metal ion binding	ALOX12	ALOX12	arachidonate 12-lipoxygenase	0.850272	0.922785	0.843249
GO:0046872	metal ion binding	USP2	USP2	ubiquitin specific peptidase 2	0.850272	0.922785	0.843249
GO:0046872	metal ion binding	IDO2	IDO2	indoleamine 2,3-dioxygenase 2	0.850272	0.922785	0.843249
GO:0046872	metal ion binding	FCER2	FCER2	Fc fragment of IgE, low affinity II, receptor for (CD23)	0.850272	0.922785	0.843249
GO:0046872	metal ion binding	RASAL1	RASAL1	RAS protein activator like 1 (GAP1 like)	0.850272	0.922785	0.843249
GO:0046872	metal ion binding	ZSWIM4	ZSWIM4	zinc finger, SWIM-type containing 4	0.850272	0.922785	0.843249
GO:0046872	metal ion binding	GTSF1L	GTSF1L	gametocyte specific factor 1-like	0.850272	0.922785	0.843249
GO:0046872	metal ion binding	ZBED2	ZBED2	zinc finger, BED-type containing 2	0.850272	0.922785	0.843249
GO:0046872	metal ion binding	PRDM12	PRDM12	PR domain containing 12	0.850272	0.922785	0.843249
GO:0046872	metal ion binding	CYB5A	CYB5A	Cytochrome b5	0.850272	0.922785	0.843249
GO:0046872	metal ion binding	FLG2	FLG2	filaggrin family member 2	0.850272	0.922785	0.843249
GO:0046872	metal ion binding	ZNF33B	ZNF33B	Zinc finger protein 33B	0.850272	0.922785	0.843249
GO:0046872	metal ion binding	KCNIP1	KCNIP1	Kv channel interacting protein 1	0.850272	0.922785	0.843249
GO:0046872	metal ion binding	ACMSD	ACMSD	aminocarboxymuconate semialdehyde decarboxylase	0.850272	0.922785	0.843249
GO:0046872	metal ion binding	EGR2	EGR2	early growth response 2	0.850272	0.922785	0.843249
GO:0046872	metal ion binding	GLIS2	GLIS2	GLIS family zinc finger 2	0.850272	0.922785	0.843249
GO:0046872	metal ion binding	SOD3	SOD3	superoxide dismutase 3, extracellular	0.850272	0.922785	0.843249
GO:0046872	metal ion binding	CREB5	CREB5	cAMP responsive element binding protein 5	0.850272	0.922785	0.843249
GO:0046872	metal ion binding	NMRK2	NMRK2	nicotinamide riboside kinase 2	0.850272	0.922785	0.843249
GO:0046872	metal ion binding	MT1E	MT1E	metallothionein 1E	0.850272	0.922785	0.843249
GO:0046872	metal ion binding	TNNI3	TNNI3	troponin I type 3 (cardiac)	0.850272	0.922785	0.843249
GO:0046872	metal ion binding	RAPSN	RAPSN	receptor-associated protein of the synapse	0.850272	0.922785	0.843249
GO:0046872	metal ion binding	BHMT	BHMT	betaine--homocysteine S-methyltransferase	0.850272	0.922785	0.843249
GO:0016829	lyase activity	ACMSD	ACMSD	aminocarboxymuconate semialdehyde decarboxylase	0.852254	0.922785	0.523226
GO:0004386	helicase activity	NAV2	NAV2	neuron navigator 2	0.852254	0.922785	0.523226
GO:0004872	receptor activity	CD84	CD84	CD84 molecule	0.872957	0.941954	0.556292
GO:0004872	receptor activity	TLR2	TLR2	Toll-like receptor 2	0.872957	0.941954	0.556292
GO:0004842	ubiquitin-protein ligase activity	CBX8	CBX8	chromobox homolog 8	0.876819	0.94288	0.550156
GO:0004842	ubiquitin-protein ligase activity	TRIM9	TRIM9	tripartite motif containing 9	0.876819	0.94288	0.550156
GO:0046983	protein dimerization activity	ASCL3	ASCL3	achaete-scute complex homolog 3 (Drosophila)	0.886558	0.949689	0.459026
GO:0016874	ligase activity	TRIM9	TRIM9	tripartite motif containing 9	0.892386	0.949689	0.572612
GO:0016874	ligase activity	TTLL9	TTLL9	tubulin tyrosine ligase-like family, member 9	0.892386	0.949689	0.572612
GO:0016874	ligase activity	EGR2	EGR2	early growth response 2	0.892386	0.949689	0.572612
GO:0008237	metallopeptidase activity	ADAMTS5	ADAMTS5	ADAM metallopeptidase with thrombospondin type 1 motif, 5	0.893803	0.949689	0.445365
GO:0004674	protein serine/threonine kinase activity	PIM2	PIM2	pim-2 oncogene	0.895248	0.949689	0.568263
GO:0004674	protein serine/threonine kinase activity	MAPK13	MAPK13	Mitogen-activated protein kinase 13	0.895248	0.949689	0.568263
GO:0004674	protein serine/threonine kinase activity	HIPK2	HIPK2	homeodomain interacting protein kinase 2	0.895248	0.949689	0.568263
GO:0016887	ATPase activity	LOC101107030	LOC101107030	multidrug resistance-associated protein 4-like	0.899264	0.950737	0.435007
GO:0005515	protein binding	CD84	CD84	CD84 molecule	0.913876	0.962944	0.833698
GO:0005515	protein binding	SH2D4A	SH2D4A	SH2 domain containing 4A	0.913876	0.962944	0.833698
GO:0005515	protein binding	CAV1	CAV1	Caveolin-1	0.913876	0.962944	0.833698
GO:0005515	protein binding	RNASE1	RNASE1	Ribonuclease pancreatic	0.913876	0.962944	0.833698
GO:0005515	protein binding	ARL11	ARL11	ADP-ribosylation factor-like 11	0.913876	0.962944	0.833698
GO:0005515	protein binding	RUNX3	RUNX3	runt-related transcription factor 3	0.913876	0.962944	0.833698
GO:0005515	protein binding	LOC101115902	LOC101115902	putative RNA polymerase II subunit A C-terminal domain phosphatase SSU72-like protein 1-like	0.913876	0.962944	0.833698
GO:0005515	protein binding	CDKN3	CDKN3	cyclin-dependent kinase inhibitor 3	0.913876	0.962944	0.833698
GO:0005515	protein binding	SKA2	SKA2	spindle and kinetochore associated complex subunit 2	0.913876	0.962944	0.833698
GO:0005515	protein binding	KLK13	KLK13	kallikrein-related peptidase 13	0.913876	0.962944	0.833698
GO:0005515	protein binding	GFI1B	GFI1B	growth factor independent 1B transcription repressor	0.913876	0.962944	0.833698
GO:0005515	protein binding	HTRA3	HTRA3	HtrA serine peptidase 3	0.913876	0.962944	0.833698
GO:0005515	protein binding	GADD45g	GADD45G	Growth arrest and DNA-damage-inducible gamma	0.913876	0.962944	0.833698
GO:0005515	protein binding	ADAMTS5	ADAMTS5	ADAM metallopeptidase with thrombospondin type 1 motif, 5	0.913876	0.962944	0.833698
GO:0005515	protein binding	LOC101115650	LOC101115650	putative RNA polymerase II subunit A C-terminal domain phosphatase SSU72-like protein 1-like	0.913876	0.962944	0.833698
GO:0005515	protein binding	MED25	MED25	mediator complex subunit 25	0.913876	0.962944	0.833698
GO:0005515	protein binding	MUSK	MUSK	muscle, skeletal, receptor tyrosine kinase	0.913876	0.962944	0.833698
GO:0005515	protein binding	LOC101115386	LOC101115386	histone H3.3C-like	0.913876	0.962944	0.833698
GO:0005515	protein binding	SH2D1B	SH2D1B	SH2 domain containing 1B	0.913876	0.962944	0.833698
GO:0005515	protein binding	CBX8	CBX8	chromobox homolog 8	0.913876	0.962944	0.833698
GO:0005515	protein binding	PPARD	PPARD	peroxisome proliferator-activated receptor delta	0.913876	0.962944	0.833698
GO:0005515	protein binding	GREM1	GREM1	gremlin 1	0.913876	0.962944	0.833698
GO:0005515	protein binding	TLR2	TLR2	Toll-like receptor 2	0.913876	0.962944	0.833698
GO:0005515	protein binding	NSUN4	NSUN4	NOP2/Sun domain family, member 4	0.913876	0.962944	0.833698
GO:0005515	protein binding	CDKN2B	CDKN2B	cyclin-dependent kinase inhibitor 2B (p15, inhibits CDK4)	0.913876	0.962944	0.833698
GO:0005515	protein binding	FOSL1	FOSL1	FOS-like antigen 1	0.913876	0.962944	0.833698
GO:0005515	protein binding	SPHK1	SPHK1	sphingosine kinase 1	0.913876	0.962944	0.833698
GO:0005515	protein binding	PACSIN1	PACSIN1	protein kinase C and casein kinase substrate in neurons 1	0.913876	0.962944	0.833698
GO:0005515	protein binding	PAI-1	PAI-1	Plasminogen activator inhibitor type 1	0.913876	0.962944	0.833698
GO:0005515	protein binding	LOC101111303	LOC101111303	c-C motif chemokine 3-like	0.913876	0.962944	0.833698
GO:0005515	protein binding	FSTL3	FSTL3	follistatin-like 3 (secreted glycoprotein)	0.913876	0.962944	0.833698
GO:0005515	protein binding	LOC101118450	LOC101118450	cytochrome c, somatic-like	0.913876	0.962944	0.833698
GO:0005515	protein binding	MAPK8IP1	MAPK8IP1	mitogen-activated protein kinase 8 interacting protein 1	0.913876	0.962944	0.833698
GO:0005515	protein binding	COL4A2	COL4A2	collagen, type IV, alpha 2	0.913876	0.962944	0.833698
GO:0005515	protein binding	LOC101116846	LOC101116846	DNA-directed RNA polymerase III subunit RPC6-like	0.913876	0.962944	0.833698
GO:0005515	protein binding	MTUS2	MTUS2	microtubule associated tumor suppressor candidate 2	0.913876	0.962944	0.833698
GO:0005515	protein binding	LOC101103784	LOC101103784	cytochrome c 2-like	0.913876	0.962944	0.833698
GO:0005515	protein binding	ALOX12	ALOX12	arachidonate 12-lipoxygenase	0.913876	0.962944	0.833698
GO:0005515	protein binding	USP2	USP2	ubiquitin specific peptidase 2	0.913876	0.962944	0.833698
GO:0005515	protein binding	AGR2	AGR2	anterior gradient 2 homolog (Xenopus laevis)	0.913876	0.962944	0.833698
GO:0005515	protein binding	MAPK13	MAPK13	Mitogen-activated protein kinase 13	0.913876	0.962944	0.833698
GO:0005515	protein binding	TIGIT	TIGIT	T cell immunoreceptor with Ig and ITIM domains	0.913876	0.962944	0.833698
GO:0005515	protein binding	SPRR3	SPRR3	small proline-rich protein 3	0.913876	0.962944	0.833698
GO:0005515	protein binding	HMGA1	HMGA1	high mobility group AT-hook 1	0.913876	0.962944	0.833698
GO:0005515	protein binding	FHIT	FHIT	Fragile histidine triad protein	0.913876	0.962944	0.833698
GO:0005515	protein binding	LOC101104762	LOC101104762	NHP2-like protein 1-like	0.913876	0.962944	0.833698
GO:0005515	protein binding	LOC101115400	LOC101115400	putative RNA polymerase II subunit A C-terminal domain phosphatase SSU72-like protein 1-like	0.913876	0.962944	0.833698
GO:0005515	protein binding	KRT5	KRT5	Keratin 5	0.913876	0.962944	0.833698
GO:0005515	protein binding	NEFM	NEFM	neurofilament, medium polypeptide	0.913876	0.962944	0.833698
GO:0005515	protein binding	HIPK2	HIPK2	homeodomain interacting protein kinase 2	0.913876	0.962944	0.833698
GO:0005515	protein binding	KCNIP1	KCNIP1	Kv channel interacting protein 1	0.913876	0.962944	0.833698
GO:0005515	protein binding	HSD17B14	HSD17B14	hydroxysteroid (17-beta) dehydrogenase 14	0.913876	0.962944	0.833698
GO:0005515	protein binding	CD1A	CD1A	CD1a molecule	0.913876	0.962944	0.833698
GO:0005515	protein binding	TFF2	TFF2	trefoil factor 2	0.913876	0.962944	0.833698
GO:0005515	protein binding	EGR2	EGR2	early growth response 2	0.913876	0.962944	0.833698
GO:0005515	protein binding	STMN2	STMN2	stathmin-like 2	0.913876	0.962944	0.833698
GO:0005515	protein binding	MCIN	MCIN	multiciliate cell differentiation 1	0.913876	0.962944	0.833698
GO:0005515	protein binding	GLIS2	GLIS2	GLIS family zinc finger 2	0.913876	0.962944	0.833698
GO:0005515	protein binding	SOD3	SOD3	superoxide dismutase 3, extracellular	0.913876	0.962944	0.833698
GO:0005515	protein binding	CREB5	CREB5	cAMP responsive element binding protein 5	0.913876	0.962944	0.833698
GO:0005515	protein binding	BCL3	BCL3	B-cell CLL/lymphoma 3	0.913876	0.962944	0.833698
GO:0005515	protein binding	NMRK2	NMRK2	nicotinamide riboside kinase 2	0.913876	0.962944	0.833698
GO:0005515	protein binding	TNNI3	TNNI3	troponin I type 3 (cardiac)	0.913876	0.962944	0.833698
GO:0005515	protein binding	MGARP	MGARP	mitochondria-localized glutamic acid-rich protein	0.913876	0.962944	0.833698
GO:0005515	protein binding	DOCK3	DOCK3	dedicator of cytokinesis 3	0.913876	0.962944	0.833698
GO:0005515	protein binding	ROPN1L	ROPN1L	rhophilin associated tail protein 1-like	0.913876	0.962944	0.833698
GO:0005515	protein binding	RIN3	RIN3	Ras and Rab interactor 3	0.913876	0.962944	0.833698
GO:0016772	transferase activity, transferring phosphorus-containing groups	MUSK	MUSK	muscle, skeletal, receptor tyrosine kinase	0.91805	0.964106	0.567903
GO:0016772	transferase activity, transferring phosphorus-containing groups	PIM2	PIM2	pim-2 oncogene	0.91805	0.964106	0.567903
GO:0016772	transferase activity, transferring phosphorus-containing groups	MAPK13	MAPK13	Mitogen-activated protein kinase 13	0.91805	0.964106	0.567903
GO:0016772	transferase activity, transferring phosphorus-containing groups	HIPK2	HIPK2	homeodomain interacting protein kinase 2	0.91805	0.964106	0.567903
GO:0000287	magnesium ion binding	SPHK1	SPHK1	sphingosine kinase 1	0.921589	0.964596	0.391734
GO:0003676	nucleic acid binding	RNASE1	RNASE1	Ribonuclease pancreatic	0.949755	0.986584	0.616095
GO:0003676	nucleic acid binding	LOC101116991	LOC101116991	ribonuclease K6-like	0.949755	0.986584	0.616095
GO:0003676	nucleic acid binding	GFI1B	GFI1B	growth factor independent 1B transcription repressor	0.949755	0.986584	0.616095
GO:0003676	nucleic acid binding	ZIM3	ZIM3	zinc finger, imprinted 3	0.949755	0.986584	0.616095
GO:0003676	nucleic acid binding	PRDM12	PRDM12	PR domain containing 12	0.949755	0.986584	0.616095
GO:0003676	nucleic acid binding	ZNF33B	ZNF33B	Zinc finger protein 33B	0.949755	0.986584	0.616095
GO:0003676	nucleic acid binding	EGR2	EGR2	early growth response 2	0.949755	0.986584	0.616095
GO:0003676	nucleic acid binding	GLIS2	GLIS2	GLIS family zinc finger 2	0.949755	0.986584	0.616095
GO:0003676	nucleic acid binding	CREB5	CREB5	cAMP responsive element binding protein 5	0.949755	0.986584	0.616095
GO:0016757	transferase activity, transferring glycosyl groups	GLT25D2	GLT25D2	glycosyltransferase 25 domain containing 2	0.953684	0.986584	0.323902
GO:0004984	olfactory receptor activity	LOC101120837	LOC101120837	olfactory receptor 4F3/4F16/4F29-like	0.954639	0.986584	0.555603
GO:0004984	olfactory receptor activity	LOC101120543	LOC101120543	olfactory receptor 6N1-like	0.954639	0.986584	0.555603
GO:0004984	olfactory receptor activity	LOC101116861	LOC101116861	olfactory receptor 8H3-like	0.954639	0.986584	0.555603
GO:0004984	olfactory receptor activity	LOC101110938	LOC101110938	olfactory receptor 2M2-like	0.954639	0.986584	0.555603
GO:0004984	olfactory receptor activity	LOC101104871	LOC101104871	olfactory receptor 10G9-like	0.954639	0.986584	0.555603
GO:0004984	olfactory receptor activity	LOC101113698	LOC101113698	olfactory receptor 52D1-like	0.954639	0.986584	0.555603
GO:0003713	transcription coactivator activity	VGLL1	VGLL1	vestigial like 1 (Drosophila)	0.956056	0.986584	0.318388
GO:0003924	GTPase activity	TUBAL3	TUBAL3	tubulin, alpha-like 3	0.958306	0.986584	0.31306
GO:0003735	structural constituent of ribosome	LOC101104199	LOC101104199	60S ribosomal protein L22-like 1-like	0.967512	0.992806	0.290005
GO:0016740	transferase activity	NDST4	NDST4	N-deacetylase/N-sulfotransferase (heparan glucosaminyl) 4	0.973964	0.994455	0.601376
GO:0016740	transferase activity	MUSK	MUSK	muscle, skeletal, receptor tyrosine kinase	0.973964	0.994455	0.601376
GO:0016740	transferase activity	GLT25D2	GLT25D2	glycosyltransferase 25 domain containing 2	0.973964	0.994455	0.601376
GO:0016740	transferase activity	NSUN4	NSUN4	NOP2/Sun domain family, member 4	0.973964	0.994455	0.601376
GO:0016740	transferase activity	PIM2	PIM2	pim-2 oncogene	0.973964	0.994455	0.601376
GO:0016740	transferase activity	SPHK1	SPHK1	sphingosine kinase 1	0.973964	0.994455	0.601376
GO:0016740	transferase activity	MAPK13	MAPK13	Mitogen-activated protein kinase 13	0.973964	0.994455	0.601376
GO:0016740	transferase activity	GSTA1-1	GSTA1-1	Glutathione S-transferase	0.973964	0.994455	0.601376
GO:0016740	transferase activity	PRDM12	PRDM12	PR domain containing 12	0.973964	0.994455	0.601376
GO:0016740	transferase activity	HIPK2	HIPK2	homeodomain interacting protein kinase 2	0.973964	0.994455	0.601376
GO:0016740	transferase activity	NMRK2	NMRK2	nicotinamide riboside kinase 2	0.973964	0.994455	0.601376
GO:0016740	transferase activity	BHMT	BHMT	betaine--homocysteine S-methyltransferase	0.973964	0.994455	0.601376
GO:0008270	zinc ion binding	ADAMTS5	ADAMTS5	ADAM metallopeptidase with thrombospondin type 1 motif, 5	0.982437	0.994455	0.522769
GO:0008270	zinc ion binding	PPARD	PPARD	peroxisome proliferator-activated receptor delta	0.982437	0.994455	0.522769
GO:0008270	zinc ion binding	TRIM9	TRIM9	tripartite motif containing 9	0.982437	0.994455	0.522769
GO:0008270	zinc ion binding	ZSWIM4	ZSWIM4	zinc finger, SWIM-type containing 4	0.982437	0.994455	0.522769
GO:0008270	zinc ion binding	SOD3	SOD3	superoxide dismutase 3, extracellular	0.982437	0.994455	0.522769
GO:0008270	zinc ion binding	MT1E	MT1E	metallothionein 1E	0.982437	0.994455	0.522769
GO:0008270	zinc ion binding	RAPSN	RAPSN	receptor-associated protein of the synapse	0.982437	0.994455	0.522769
GO:0008270	zinc ion binding	BHMT	BHMT	betaine--homocysteine S-methyltransferase	0.982437	0.994455	0.522769
GO:0005524	ATP binding	RUNX3	RUNX3	runt-related transcription factor 3	0.984812	0.994455	0.556856
GO:0005524	ATP binding	MUSK	MUSK	muscle, skeletal, receptor tyrosine kinase	0.984812	0.994455	0.556856
GO:0005524	ATP binding	KATNAL2	KATNAL2	katanin p60 subunit A-like 2	0.984812	0.994455	0.556856
GO:0005524	ATP binding	LOC101107030	LOC101107030	multidrug resistance-associated protein 4-like	0.984812	0.994455	0.556856
GO:0005524	ATP binding	PIM2	PIM2	pim-2 oncogene	0.984812	0.994455	0.556856
GO:0005524	ATP binding	SPHK1	SPHK1	sphingosine kinase 1	0.984812	0.994455	0.556856
GO:0005524	ATP binding	ENTPD3	ENTPD3	ectonucleoside triphosphate diphosphohydrolase 3	0.984812	0.994455	0.556856
GO:0005524	ATP binding	MAPK13	MAPK13	Mitogen-activated protein kinase 13	0.984812	0.994455	0.556856
GO:0005524	ATP binding	HIPK2	HIPK2	homeodomain interacting protein kinase 2	0.984812	0.994455	0.556856
GO:0005524	ATP binding	NAV2	NAV2	neuron navigator 2	0.984812	0.994455	0.556856
GO:0005524	ATP binding	NMRK2	NMRK2	nicotinamide riboside kinase 2	0.984812	0.994455	0.556856
GO:0042803	protein homodimerization activity	TRIM9	TRIM9	tripartite motif containing 9	0.98577	0.994455	0.372245
GO:0042803	protein homodimerization activity	MTUS2	MTUS2	microtubule associated tumor suppressor candidate 2	0.98577	0.994455	0.372245
GO:0042803	protein homodimerization activity	CDSN	CDSN	Corneodesmosome protein	0.98577	0.994455	0.372245
GO:0000166	nucleotide binding	ARL11	ARL11	ADP-ribosylation factor-like 11	0.987987	0.994455	0.59235
GO:0000166	nucleotide binding	MUSK	MUSK	muscle, skeletal, receptor tyrosine kinase	0.987987	0.994455	0.59235
GO:0000166	nucleotide binding	KATNAL2	KATNAL2	katanin p60 subunit A-like 2	0.987987	0.994455	0.59235
GO:0000166	nucleotide binding	LOC101107030	LOC101107030	multidrug resistance-associated protein 4-like	0.987987	0.994455	0.59235
GO:0000166	nucleotide binding	ARL5C	ARL5C	ADP-ribosylation factor-like 5C	0.987987	0.994455	0.59235
GO:0000166	nucleotide binding	PIM2	PIM2	pim-2 oncogene	0.987987	0.994455	0.59235
GO:0000166	nucleotide binding	SPHK1	SPHK1	sphingosine kinase 1	0.987987	0.994455	0.59235
GO:0000166	nucleotide binding	TUBAL3	TUBAL3	tubulin, alpha-like 3	0.987987	0.994455	0.59235
GO:0000166	nucleotide binding	ENTPD3	ENTPD3	ectonucleoside triphosphate diphosphohydrolase 3	0.987987	0.994455	0.59235
GO:0000166	nucleotide binding	HCN2	HCN2	hyperpolarization activated cyclic nucleotide-gated potassium channel 2	0.987987	0.994455	0.59235
GO:0000166	nucleotide binding	MAPK13	MAPK13	Mitogen-activated protein kinase 13	0.987987	0.994455	0.59235
GO:0000166	nucleotide binding	FHIT	FHIT	Fragile histidine triad protein	0.987987	0.994455	0.59235
GO:0000166	nucleotide binding	HIPK2	HIPK2	homeodomain interacting protein kinase 2	0.987987	0.994455	0.59235
GO:0000166	nucleotide binding	NAV2	NAV2	neuron navigator 2	0.987987	0.994455	0.59235
GO:0000166	nucleotide binding	NMRK2	NMRK2	nicotinamide riboside kinase 2	0.987987	0.994455	0.59235
GO:0000166	nucleotide binding	GIMAP6	GIMAP6	GTPase, IMAP family member 6	0.987987	0.994455	0.59235
GO:0004930	G-protein coupled receptor activity	LOC101120837	LOC101120837	olfactory receptor 4F3/4F16/4F29-like	0.988121	0.994455	0.499641
GO:0004930	G-protein coupled receptor activity	LOC101120543	LOC101120543	olfactory receptor 6N1-like	0.988121	0.994455	0.499641
GO:0004930	G-protein coupled receptor activity	GPRC5A	GPRC5A	G protein-coupled receptor, family C, group 5, member A	0.988121	0.994455	0.499641
GO:0004930	G-protein coupled receptor activity	LOC101116861	LOC101116861	olfactory receptor 8H3-like	0.988121	0.994455	0.499641
GO:0004930	G-protein coupled receptor activity	LOC101110938	LOC101110938	olfactory receptor 2M2-like	0.988121	0.994455	0.499641
GO:0004930	G-protein coupled receptor activity	LOC101104871	LOC101104871	olfactory receptor 10G9-like	0.988121	0.994455	0.499641
GO:0004930	G-protein coupled receptor activity	CCR9	CCR9	C-C chemokine receptor type 9	0.988121	0.994455	0.499641
GO:0004930	G-protein coupled receptor activity	LOC101113698	LOC101113698	olfactory receptor 52D1-like	0.988121	0.994455	0.499641
GO:0004871	signal transducer activity	LOC101120837	LOC101120837	olfactory receptor 4F3/4F16/4F29-like	0.998301	0.998768	0.413663
GO:0004871	signal transducer activity	LOC101120543	LOC101120543	olfactory receptor 6N1-like	0.998301	0.998768	0.413663
GO:0004871	signal transducer activity	GPRC5A	GPRC5A	G protein-coupled receptor, family C, group 5, member A	0.998301	0.998768	0.413663
GO:0004871	signal transducer activity	LOC101116861	LOC101116861	olfactory receptor 8H3-like	0.998301	0.998768	0.413663
GO:0004871	signal transducer activity	LOC101110938	LOC101110938	olfactory receptor 2M2-like	0.998301	0.998768	0.413663
GO:0004871	signal transducer activity	LOC101104871	LOC101104871	olfactory receptor 10G9-like	0.998301	0.998768	0.413663
GO:0004871	signal transducer activity	CCR9	CCR9	C-C chemokine receptor type 9	0.998301	0.998768	0.413663
GO:0004871	signal transducer activity	LOC101113698	LOC101113698	olfactory receptor 52D1-like	0.998301	0.998768	0.413663
GO:0003723	RNA binding	NSUN4	NSUN4	NOP2/Sun domain family, member 4	0.998768	0.998768	0.267537
GO:0003723	RNA binding	LOC101104762	LOC101104762	NHP2-like protein 1-like	0.998768	0.998768	0.267537
GO:0003723	RNA binding	ZNF33B	ZNF33B	Zinc finger protein 33B	0.998768	0.998768	0.267537

## Sheet: UpGO_Result
GOID	GOTerm	DifGene	AllDifGene	GeneInGOID	AllGene	P-Value	FDR	Enrichment	(-log2P)
GO:0005102	receptor binding	11	107	326	15488	4.10574e-05	0.00878629	4.88412	14.572
GO:0031779	melanocortin receptor binding	2	107	2	15488	0.000287644	0.0241575	144.748	11.7634
GO:0008009	chemokine activity	4	107	43	15488	0.000338657	0.0241575	13.4649	11.5279
GO:0031781	type 3 melanocortin receptor binding	2	107	4	15488	0.000712375	0.0304896	72.3738	10.4551
GO:0031782	type 4 melanocortin receptor binding	2	107	4	15488	0.000712375	0.0304896	72.3738	10.4551
GO:0019212	phosphatase inhibitor activity	2	107	7	15488	0.00168577	0.060126	41.3565	9.21237
GO:0004860	protein kinase inhibitor activity	3	107	34	15488	0.00221342	0.0676675	12.7719	8.81951
GO:0005125	cytokine activity	6	107	197	15488	0.0033837	0.0905139	4.40856	8.20718
GO:0016811	hydrolase activity, acting on carbon-nitrogen (but not peptide) bonds, in linear amides	2	107	13	15488	0.00478059	0.113672	22.2689	7.7086
GO:0003735	structural constituent of ribosome	6	107	258	15488	0.0115539	0.155446	3.36622	6.43547
GO:0050571	1,5-anhydro-D-fructose reductase activity	1	107	1	15488	0.0138013	0.155446	144.748	6.17905
GO:0060961	phospholipase D inhibitor activity	1	107	1	15488	0.0138013	0.155446	144.748	6.17905
GO:0019807	aspartoacylase activity	1	107	1	15488	0.0138013	0.155446	144.748	6.17905
GO:0010698	acetyltransferase activator activity	1	107	1	15488	0.0138013	0.155446	144.748	6.17905
GO:0001596	angiotensin type I receptor activity	1	107	1	15488	0.0138013	0.155446	144.748	6.17905
GO:0016639	oxidoreductase activity, acting on the CH-NH2 group of donors, NAD or NADP as acceptor	1	107	1	15488	0.0138013	0.155446	144.748	6.17905
GO:0047127	thiomorpholine-carboxylate dehydrogenase activity	1	107	1	15488	0.0138013	0.155446	144.748	6.17905
GO:0004352	glutamate dehydrogenase (NAD+) activity	1	107	1	15488	0.0138013	0.155446	144.748	6.17905
GO:0004353	glutamate dehydrogenase [NAD(P)+] activity	1	107	1	15488	0.0138013	0.155446	144.748	6.17905
GO:0003723	RNA binding	12	107	839	15488	0.0202838	0.178214	2.07029	5.62353
GO:0031711	bradykinin receptor binding	1	107	2	15488	0.0206297	0.178214	72.3738	5.59913
GO:0070080	titin Z domain binding	1	107	2	15488	0.0206297	0.178214	72.3738	5.59913
GO:0033754	indoleamine 2,3-dioxygenase activity	1	107	2	15488	0.0206297	0.178214	72.3738	5.59913
GO:0048487	beta-tubulin binding	2	107	30	15488	0.0208666	0.178214	9.64984	5.58266
GO:0017159	pantetheine hydrolase activity	1	107	3	15488	0.0274104	0.178214	48.2492	5.18913
GO:0001515	opioid peptide activity	1	107	3	15488	0.0274104	0.178214	48.2492	5.18913
GO:0030156	benzodiazepine receptor binding	1	107	3	15488	0.0274104	0.178214	48.2492	5.18913
GO:0004833	tryptophan 2,3-dioxygenase activity	1	107	3	15488	0.0274104	0.178214	48.2492	5.18913
GO:0036122	BMP binding	1	107	3	15488	0.0274104	0.178214	48.2492	5.18913
GO:0070728	leucine binding	1	107	3	15488	0.0274104	0.178214	48.2492	5.18913
GO:0051373	FATZ binding	1	107	3	15488	0.0274104	0.178214	48.2492	5.18913
GO:0004864	protein phosphatase inhibitor activity	2	107	36	15488	0.0287676	0.178214	8.04154	5.11941
GO:0005179	hormone activity	3	107	96	15488	0.0323558	0.178214	4.52336	4.94983
GO:0032190	acrosin binding	1	107	4	15488	0.0341437	0.178214	36.1869	4.87224
GO:0034056	estrogen response element binding	1	107	4	15488	0.0341437	0.178214	36.1869	4.87224
GO:0004663	Rab geranylgeranyltransferase activity	1	107	4	15488	0.0341437	0.178214	36.1869	4.87224
GO:0016015	morphogen activity	1	107	4	15488	0.0341437	0.178214	36.1869	4.87224
GO:0070324	thyroid hormone binding	1	107	4	15488	0.0341437	0.178214	36.1869	4.87224
GO:0004046	aminoacylase activity	1	107	4	15488	0.0341437	0.178214	36.1869	4.87224
GO:0019210	kinase inhibitor activity	1	107	4	15488	0.0341437	0.178214	36.1869	4.87224
GO:0008821	crossover junction endodeoxyribonuclease activity	1	107	4	15488	0.0341437	0.178214	36.1869	4.87224
GO:0000049	tRNA binding	2	107	41	15488	0.0361122	0.182034	7.06086	4.79137
GO:0017081	chloride channel regulator activity	1	107	5	15488	0.04083	0.182034	28.9495	4.61423
GO:0004865	protein serine/threonine phosphatase inhibitor activity	1	107	5	15488	0.04083	0.182034	28.9495	4.61423
GO:0047042	androsterone dehydrogenase (B-specific) activity	1	107	5	15488	0.04083	0.182034	28.9495	4.61423
GO:0004945	angiotensin type II receptor activity	1	107	5	15488	0.04083	0.182034	28.9495	4.61423
GO:0015179	L-amino acid transmembrane transporter activity	1	107	5	15488	0.04083	0.182034	28.9495	4.61423
GO:0003953	NAD+ nucleosidase activity	1	107	5	15488	0.04083	0.182034	28.9495	4.61423
GO:0050544	arachidonic acid binding	1	107	6	15488	0.0474695	0.191669	24.1246	4.39685
GO:0005384	manganese ion transmembrane transporter activity	1	107	6	15488	0.0474695	0.191669	24.1246	4.39685
GO:0019206	nucleoside kinase activity	1	107	6	15488	0.0474695	0.191669	24.1246	4.39685
GO:0047006	17-alpha,20-alpha-dihydroxypregn-4-en-3-one dehydrogenase activity	1	107	6	15488	0.0474695	0.191669	24.1246	4.39685
GO:0008528	G-protein coupled peptide receptor activity	1	107	6	15488	0.0474695	0.191669	24.1246	4.39685
GO:0004982	N-formyl peptide receptor activity	1	107	7	15488	0.0540627	0.204459	20.6782	4.20922
GO:0004017	adenylate kinase activity	1	107	7	15488	0.0540627	0.204459	20.6782	4.20922
GO:0030674	protein binding, bridging	2	107	54	15488	0.0580354	0.204459	5.36102	4.10692
GO:0004659	prenyltransferase activity	1	107	8	15488	0.0606098	0.204459	18.0935	4.0443
GO:0048156	tau protein binding	1	107	8	15488	0.0606098	0.204459	18.0935	4.0443
GO:0015643	toxic substance binding	1	107	8	15488	0.0606098	0.204459	18.0935	4.0443
GO:0034235	GPI anchor binding	1	107	8	15488	0.0606098	0.204459	18.0935	4.0443
GO:0045028	G-protein coupled purinergic nucleotide receptor activity	1	107	8	15488	0.0606098	0.204459	18.0935	4.0443
GO:0019239	deaminase activity	1	107	8	15488	0.0606098	0.204459	18.0935	4.0443
GO:0016208	AMP binding	1	107	9	15488	0.0671112	0.204459	16.0831	3.8973
GO:0032052	bile acid binding	1	107	9	15488	0.0671112	0.204459	16.0831	3.8973
GO:0047086	ketosteroid monooxygenase activity	1	107	9	15488	0.0671112	0.204459	16.0831	3.8973
GO:0018636	phenanthrene 9,10-monooxygenase activity	1	107	9	15488	0.0671112	0.204459	16.0831	3.8973
GO:0031406	carboxylic acid binding	1	107	9	15488	0.0671112	0.204459	16.0831	3.8973
GO:0034237	protein kinase A regulatory subunit binding	1	107	9	15488	0.0671112	0.204459	16.0831	3.8973
GO:0097200	cysteine-type endopeptidase activity involved in execution phase of apoptosis	1	107	10	15488	0.0735672	0.204459	14.4748	3.76479
GO:0042166	acetylcholine binding	1	107	10	15488	0.0735672	0.204459	14.4748	3.76479
GO:0047115	trans-1,2-dihydrobenzene-1,2-diol dehydrogenase activity	1	107	10	15488	0.0735672	0.204459	14.4748	3.76479
GO:0015279	store-operated calcium channel activity	1	107	10	15488	0.0735672	0.204459	14.4748	3.76479
GO:0031432	titin binding	1	107	10	15488	0.0735672	0.204459	14.4748	3.76479
GO:0051428	peptide hormone receptor binding	1	107	10	15488	0.0735672	0.204459	14.4748	3.76479
GO:0047718	indanol dehydrogenase activity	1	107	10	15488	0.0735672	0.204459	14.4748	3.76479
GO:0019205	nucleobase-containing compound kinase activity	1	107	10	15488	0.0735672	0.204459	14.4748	3.76479
GO:0003956	NAD(P)+-protein-arginine ADP-ribosyltransferase activity	1	107	10	15488	0.0735672	0.204459	14.4748	3.76479
GO:0004861	cyclin-dependent protein serine/threonine kinase inhibitor activity	1	107	11	15488	0.0799781	0.21665	13.1589	3.64425
GO:0015175	neutral amino acid transmembrane transporter activity	1	107	11	15488	0.0799781	0.21665	13.1589	3.64425
GO:0005159	insulin-like growth factor receptor binding	1	107	12	15488	0.0863442	0.222622	12.0623	3.53376
GO:0045502	dynein binding	1	107	12	15488	0.0863442	0.222622	12.0623	3.53376
GO:0043274	phospholipase binding	1	107	12	15488	0.0863442	0.222622	12.0623	3.53376
GO:0070403	NAD+ binding	1	107	12	15488	0.0863442	0.222622	12.0623	3.53376
GO:0051020	GTPase binding	1	107	13	15488	0.0926659	0.230587	11.1344	3.43182
GO:0004032	alditol:NADP+ 1-oxidoreductase activity	1	107	13	15488	0.0926659	0.230587	11.1344	3.43182
GO:0008198	ferrous iron binding	1	107	13	15488	0.0926659	0.230587	11.1344	3.43182
GO:0042393	histone binding	2	107	74	15488	0.0981249	0.235265	3.9121	3.34924
GO:0004089	carbonate dehydratase activity	1	107	14	15488	0.0989434	0.235265	10.3391	3.33725
GO:0005487	nucleocytoplasmic transporter activity	1	107	14	15488	0.0989434	0.235265	10.3391	3.33725
GO:0015464	acetylcholine receptor activity	1	107	14	15488	0.0989434	0.235265	10.3391	3.33725
GO:0003729	mRNA binding	2	107	76	15488	0.10247	0.240973	3.80915	3.28673
GO:0005504	fatty acid binding	1	107	16	15488	0.111367	0.25148	9.04673	3.1666
GO:0070577	histone acetyl-lysine binding	1	107	16	15488	0.111367	0.25148	9.04673	3.1666
GO:0004550	nucleoside diphosphate kinase activity	1	107	16	15488	0.111367	0.25148	9.04673	3.1666
GO:0003796	lysozyme activity	1	107	17	15488	0.117514	0.25148	8.51457	3.08909
GO:0004889	acetylcholine-activated cation-selective channel activity	1	107	17	15488	0.117514	0.25148	8.51457	3.08909
GO:0042562	hormone binding	1	107	17	15488	0.117514	0.25148	8.51457	3.08909
GO:0005184	neuropeptide hormone activity	1	107	17	15488	0.117514	0.25148	8.51457	3.08909
GO:0016655	oxidoreductase activity, acting on NAD(P)H, quinone or similar compound as acceptor	1	107	17	15488	0.117514	0.25148	8.51457	3.08909
GO:0004033	aldo-keto reductase (NADP) activity	1	107	17	15488	0.117514	0.25148	8.51457	3.08909
GO:0051879	Hsp90 protein binding	1	107	18	15488	0.123618	0.256838	8.04154	3.01604
GO:0051018	protein kinase A binding	1	107	18	15488	0.123618	0.256838	8.04154	3.01604
GO:0030544	Hsp70 protein binding	1	107	18	15488	0.123618	0.256838	8.04154	3.01604
GO:0043027	cysteine-type endopeptidase inhibitor activity involved in apoptotic process	1	107	19	15488	0.12968	0.266841	7.6183	2.94698
GO:0042802	identical protein binding	6	107	487	15488	0.13365	0.272391	1.78334	2.90347
GO:0042605	peptide antigen binding	1	107	20	15488	0.135699	0.273958	7.23738	2.88152
GO:0042803	protein homodimerization activity	7	107	603	15488	0.138512	0.277023	1.68032	2.85192
GO:0016810	hydrolase activity, acting on carbon-nitrogen (but not peptide) bonds	1	107	21	15488	0.141676	0.277095	6.89275	2.81933
GO:0043014	alpha-tubulin binding	1	107	21	15488	0.141676	0.277095	6.89275	2.81933
GO:0016491	oxidoreductase activity	7	107	609	15488	0.143368	0.277095	1.66377	2.8022
GO:0000062	fatty-acyl-CoA binding	1	107	22	15488	0.147611	0.277095	6.57944	2.76013
GO:0016922	ligand-dependent nuclear receptor binding	1	107	22	15488	0.147611	0.277095	6.57944	2.76013
GO:0005539	glycosaminoglycan binding	1	107	22	15488	0.147611	0.277095	6.57944	2.76013
GO:0005540	hyaluronic acid binding	1	107	22	15488	0.147611	0.277095	6.57944	2.76013
GO:0051537	2 iron, 2 sulfur cluster binding	1	107	24	15488	0.159358	0.296545	6.03115	2.64966
GO:0003690	double-stranded DNA binding	2	107	102	15488	0.16284	0.299546	2.83819	2.61848
GO:0032947	protein complex scaffold	1	107	25	15488	0.16517	0.299546	5.78991	2.59798
GO:0043531	ADP binding	1	107	25	15488	0.16517	0.299546	5.78991	2.59798
GO:0019894	kinesin binding	1	107	26	15488	0.170942	0.307408	5.56722	2.54842
GO:0001540	beta-amyloid binding	1	107	27	15488	0.176673	0.315066	5.36102	2.50085
GO:0051219	phosphoprotein binding	1	107	28	15488	0.182364	0.317472	5.16956	2.45511
GO:0003730	mRNA 3'-UTR binding	1	107	28	15488	0.182364	0.317472	5.16956	2.45511
GO:0004222	metalloendopeptidase activity	2	107	110	15488	0.182472	0.317472	2.63178	2.45425
GO:0030971	receptor tyrosine kinase binding	1	107	29	15488	0.188015	0.319328	4.9913	2.41108
GO:0003950	NAD+ ADP-ribosyltransferase activity	1	107	29	15488	0.188015	0.319328	4.9913	2.41108
GO:0015171	amino acid transmembrane transporter activity	1	107	29	15488	0.188015	0.319328	4.9913	2.41108
GO:0043621	protein self-association	1	107	32	15488	0.204735	0.342291	4.52336	2.28817
GO:0015078	hydrogen ion transmembrane transporter activity	1	107	32	15488	0.204735	0.342291	4.52336	2.28817
GO:0008094	DNA-dependent ATPase activity	1	107	35	15488	0.221106	0.363975	4.13565	2.17719
GO:0003727	single-stranded RNA binding	1	107	35	15488	0.221106	0.363975	4.13565	2.17719
GO:0005109	frizzled binding	1	107	36	15488	0.226488	0.367184	4.02077	2.1425
GO:0050661	NADP binding	1	107	36	15488	0.226488	0.367184	4.02077	2.1425
GO:0016788	hydrolase activity, acting on ester bonds	1	107	37	15488	0.231831	0.373022	3.9121	2.10885
GO:0003924	GTPase activity	3	107	239	15488	0.236772	0.376925	1.81692	2.07843
GO:0008201	heparin binding	2	107	132	15488	0.23778	0.376925	2.19315	2.0723
GO:0005525	GTP binding	4	107	356	15488	0.241777	0.378651	1.62638	2.04825
GO:0003899	DNA-directed RNA polymerase activity	1	107	39	15488	0.242407	0.378651	3.71148	2.04449
GO:0050681	androgen receptor binding	1	107	40	15488	0.24764	0.384022	3.61869	2.01368
GO:0035064	methylated histone residue binding	1	107	45	15488	0.273262	0.417701	3.21661	1.87164
GO:0004866	endopeptidase inhibitor activity	1	107	45	15488	0.273262	0.417701	3.21661	1.87164
GO:0005230	extracellular ligand-gated ion channel activity	1	107	46	15488	0.27828	0.41938	3.14669	1.84539
GO:0008307	structural constituent of muscle	1	107	46	15488	0.27828	0.41938	3.14669	1.84539
GO:0005080	protein kinase C binding	1	107	48	15488	0.288211	0.42844	3.01558	1.7948
GO:0019899	enzyme binding	3	107	267	15488	0.288296	0.42844	1.62638	1.79438
GO:0008083	growth factor activity	2	107	154	15488	0.293707	0.433471	1.87984	1.76755
GO:0008137	NADH dehydrogenase (ubiquinone) activity	1	107	51	15488	0.302849	0.443902	2.83819	1.72333
GO:0002039	p53 binding	1	107	52	15488	0.307661	0.447887	2.78361	1.70059
GO:0005509	calcium ion binding	6	107	655	15488	0.311576	0.448738	1.32593	1.68234
GO:0051087	chaperone binding	1	107	53	15488	0.312439	0.448738	2.73109	1.67835
GO:0003725	double-stranded RNA binding	1	107	54	15488	0.317184	0.452515	2.68051	1.65661
GO:0008237	metallopeptidase activity	2	107	168	15488	0.32901	0.466279	1.72319	1.6038
GO:0022857	transmembrane transporter activity	1	107	58	15488	0.335835	0.47282	2.49565	1.57418
GO:0005507	copper ion binding	1	107	60	15488	0.344967	0.482503	2.41246	1.53547
GO:0019904	protein domain specific binding	2	107	176	15488	0.348956	0.484913	1.64486	1.51888
GO:0002020	protease binding	1	107	64	15488	0.362852	0.50097	2.26168	1.46255
GO:0019901	protein kinase binding	3	107	311	15488	0.370121	0.50773	1.39628	1.43393
GO:0051536	iron-sulfur cluster binding	1	107	69	15488	0.384518	0.522465	2.09779	1.37888
GO:0000287	magnesium ion binding	2	107	191	15488	0.385745	0.522465	1.51568	1.37428
GO:0044325	ion channel binding	1	107	71	15488	0.392974	0.528909	2.0387	1.34749
GO:0035091	phosphatidylinositol binding	1	107	74	15488	0.40544	0.542276	1.95605	1.30244
GO:0051213	dioxygenase activity	1	107	78	15488	0.42166	0.560467	1.85574	1.24585
GO:0003677	DNA binding	15	107	2014	15488	0.434531	0.571158	1.07806	1.20247
GO:0003824	catalytic activity	6	107	759	15488	0.435041	0.571158	1.14425	1.20078
GO:0003682	chromatin binding	3	107	350	15488	0.440989	0.575437	1.24069	1.18118
GO:0004519	endonuclease activity	1	107	84	15488	0.445157	0.577355	1.72319	1.16761
GO:0005515	protein binding	43	107	6013	15488	0.455302	0.586955	1.03512	1.13511
GO:0005262	calcium channel activity	1	107	88	15488	0.460284	0.589824	1.64486	1.11941
GO:0047485	protein N-terminus binding	1	107	89	15488	0.464	0.591047	1.62638	1.1078
GO:0016798	hydrolase activity, acting on glycosyl bonds	1	107	90	15488	0.46769	0.592223	1.60831	1.09637
GO:0003713	transcription coactivator activity	2	107	235	15488	0.487453	0.613617	1.2319	1.03667
GO:0004867	serine-type endopeptidase inhibitor activity	1	107	102	15488	0.510026	0.638278	1.41909	0.971358
GO:0009055	electron carrier activity	1	107	103	15488	0.513397	0.638761	1.40532	0.961855
GO:0008233	peptidase activity	4	107	553	15488	0.535715	0.66256	1.047	0.900463
GO:0000166	nucleotide binding	14	107	2021	15488	0.538717	0.66256	1.00271	0.892401
GO:0017124	SH3 domain binding	1	107	120	15488	0.567249	0.692992	1.20623	0.817946
GO:0030414	peptidase inhibitor activity	1	107	121	15488	0.570223	0.692992	1.19626	0.810403
GO:0016853	isomerase activity	1	107	122	15488	0.573176	0.692992	1.18646	0.802951
GO:0004518	nuclease activity	1	107	124	15488	0.57902	0.696126	1.16732	0.788314
GO:0016829	lyase activity	1	107	143	15488	0.630673	0.753989	1.01222	0.665037
GO:0020037	heme binding	1	107	146	15488	0.638223	0.758776	0.991422	0.647868
GO:0005244	voltage-gated ion channel activity	1	107	150	15488	0.648047	0.764821	0.964984	0.625829
GO:0008236	serine-type peptidase activity	1	107	153	15488	0.655239	0.764821	0.946063	0.609907
GO:0008017	microtubule binding	1	107	153	15488	0.655239	0.764821	0.946063	0.609907
GO:0004252	serine-type endopeptidase activity	1	107	154	15488	0.657603	0.764821	0.93992	0.604711
GO:0030246	carbohydrate binding	1	107	157	15488	0.664598	0.768778	0.92196	0.589447
GO:0005543	phospholipid binding	2	107	332	15488	0.669975	0.770831	0.871974	0.577821
GO:0017111	nucleoside-triphosphatase activity	1	107	161	15488	0.6737	0.770972	0.899054	0.569822
GO:0008022	protein C-terminus binding	1	107	163	15488	0.678157	0.771945	0.888022	0.560309
GO:0004672	protein kinase activity	3	107	515	15488	0.691328	0.780908	0.84319	0.532558
GO:0016887	ATPase activity	1	107	172	15488	0.697467	0.780908	0.841556	0.519804
GO:0043565	sequence-specific DNA binding	3	107	522	15488	0.699774	0.780908	0.831883	0.51504
GO:0003674	molecular_function	4	107	689	15488	0.700628	0.780908	0.840335	0.51328
GO:0005216	ion channel activity	1	107	177	15488	0.707684	0.784686	0.817783	0.498822
GO:0003714	transcription corepressor activity	1	107	183	15488	0.719487	0.793661	0.790971	0.474959
GO:0016301	kinase activity	4	107	749	15488	0.758062	0.831925	0.773018	0.399611
GO:0046982	protein heterodimerization activity	2	107	403	15488	0.76683	0.837254	0.718351	0.383021
GO:0008270	zinc ion binding	6	107	1145	15488	0.797159	0.86266	0.758503	0.327061
GO:0016757	transferase activity, transferring glycosyl groups	1	107	231	15488	0.798162	0.86266	0.626613	0.325246
GO:0016787	hydrolase activity	9	107	1674	15488	0.808112	0.869025	0.778213	0.307372
GO:0008134	transcription factor binding	1	107	258	15488	0.832203	0.890457	0.561037	0.264992
GO:0008289	lipid binding	1	107	264	15488	0.838944	0.893204	0.548287	0.253353
GO:0004872	receptor activity	1	107	269	15488	0.844353	0.893433	0.538095	0.244082
GO:0004842	ubiquitin-protein ligase activity	1	107	272	15488	0.847509	0.893433	0.532161	0.238699
GO:0003676	nucleic acid binding	5	107	1093	15488	0.867544	0.910071	0.662158	0.204991
GO:0016772	transferase activity, transferring phosphorus-containing groups	2	107	527	15488	0.877057	0.915562	0.549327	0.189258
GO:0046872	metal ion binding	17	107	3283	15488	0.892353	0.927008	0.749531	0.164313
GO:0003779	actin binding	1	107	358	15488	0.915108	0.946053	0.404323	0.127987
GO:0016874	ligase activity	1	107	392	15488	0.932597	0.952898	0.369254	0.100675
GO:0004674	protein serine/threonine kinase activity	1	107	395	15488	0.933953	0.952898	0.36645	0.0985776
GO:0005524	ATP binding	6	107	1478	15488	0.935087	0.952898	0.587609	0.0968271
GO:0003700	sequence-specific DNA binding transcription factor activity	3	107	896	15488	0.943277	0.956688	0.484646	0.0842467
GO:0004930	G-protein coupled receptor activity	4	107	1198	15488	0.961625	0.970697	0.483298	0.0564537
GO:0004871	signal transducer activity	5	107	1447	15488	0.966937	0.971477	0.500165	0.0485057
GO:0016740	transferase activity	4	107	1493	15488	0.990098	0.990098	0.387804	0.0143561

## Sheet: UpGene2GO
QueryID	QuerySymbol	Description	E-Value	SubjectSymbol	Description	GOID	GOTerm	P-Value	Enrichment
CER1	CER1	cerberus 1, cysteine knot superfamily, homolog (Xenopus laevis)	4e-101	CER1	Cerberus 1, cysteine knot superfamily, homolog (Xenopus laevis)	GO:0005125	cytokine activity	0.0033837	4.40856
CER1	CER1	cerberus 1, cysteine knot superfamily, homolog (Xenopus laevis)	4e-101	CER1	Cerberus 1, cysteine knot superfamily, homolog (Xenopus laevis)	GO:0042803	protein homodimerization activity	0.138512	1.68032
CER1	CER1	cerberus 1, cysteine knot superfamily, homolog (Xenopus laevis)	4e-101	CER1	Cerberus 1, cysteine knot superfamily, homolog (Xenopus laevis)	GO:0016015	morphogen activity	0.0341437	36.1869
CER1	CER1	cerberus 1, cysteine knot superfamily, homolog (Xenopus laevis)	4e-101	CER1	Cerberus 1, cysteine knot superfamily, homolog (Xenopus laevis)	GO:0036122	BMP binding	0.0274104	48.2492
SNCA	SNCA	Alpha-synuclein	2e-68	SNCA	Alpha-synuclein	GO:0005515	protein binding	0.455302	1.03512
SNCA	SNCA	Alpha-synuclein	2e-68	SNCA	Alpha-synuclein	GO:0051219	phosphoprotein binding	0.182364	5.16956
SNCA	SNCA	Alpha-synuclein	2e-68	SNCA	Alpha-synuclein	GO:0050544	arachidonic acid binding	0.0474695	24.1246
SNCA	SNCA	Alpha-synuclein	2e-68	SNCA	Alpha-synuclein	GO:0043274	phospholipase binding	0.0863442	12.0623
SNCA	SNCA	Alpha-synuclein	2e-68	SNCA	Alpha-synuclein	GO:0005504	fatty acid binding	0.111367	9.04673
SNCA	SNCA	Alpha-synuclein	2e-68	SNCA	Alpha-synuclein	GO:0000287	magnesium ion binding	0.385745	1.51568
SNCA	SNCA	Alpha-synuclein	2e-68	SNCA	Alpha-synuclein	GO:0005507	copper ion binding	0.344967	2.41246
SNCA	SNCA	Alpha-synuclein	2e-68	SNCA	Alpha-synuclein	GO:0005509	calcium ion binding	0.311576	1.32593
SNCA	SNCA	Alpha-synuclein	2e-68	SNCA	Alpha-synuclein	GO:0008270	zinc ion binding	0.797159	0.758503
SNCA	SNCA	Alpha-synuclein	2e-68	SNCA	Alpha-synuclein	GO:0046872	metal ion binding	0.892353	0.749531
SNCA	SNCA	Alpha-synuclein	2e-68	SNCA	Alpha-synuclein	GO:0042393	histone binding	0.0981249	3.9121
SNCA	SNCA	Alpha-synuclein	2e-68	SNCA	Alpha-synuclein	GO:0043014	alpha-tubulin binding	0.141676	6.89275
SNCA	SNCA	Alpha-synuclein	2e-68	SNCA	Alpha-synuclein	GO:0048156	tau protein binding	0.0606098	18.0935
SNCA	SNCA	Alpha-synuclein	2e-68	SNCA	Alpha-synuclein	GO:0008017	microtubule binding	0.655239	0.946063
SNCA	SNCA	Alpha-synuclein	2e-68	SNCA	Alpha-synuclein	GO:0042802	identical protein binding	0.13365	1.78334
SNCA	SNCA	Alpha-synuclein	2e-68	SNCA	Alpha-synuclein	GO:0043027	cysteine-type endopeptidase inhibitor activity involved in apoptotic process	0.12968	7.6183
SNCA	SNCA	Alpha-synuclein	2e-68	SNCA	Alpha-synuclein	GO:0019904	protein domain specific binding	0.348956	1.64486
SNCA	SNCA	Alpha-synuclein	2e-68	SNCA	Alpha-synuclein	GO:0048487	beta-tubulin binding	0.0208666	9.64984
SNCA	SNCA	Alpha-synuclein	2e-68	SNCA	Alpha-synuclein	GO:0060961	phospholipase D inhibitor activity	0.0138013	144.748
SNCA	SNCA	Alpha-synuclein	2e-68	SNCA	Alpha-synuclein	GO:0045502	dynein binding	0.0863442	12.0623
SNCA	SNCA	Alpha-synuclein	2e-68	SNCA	Alpha-synuclein	GO:0016491	oxidoreductase activity	0.143368	1.66377
SNCA	SNCA	Alpha-synuclein	2e-68	SNCA	Alpha-synuclein	GO:0030544	Hsp70 protein binding	0.123618	8.04154
SNCA	SNCA	Alpha-synuclein	2e-68	SNCA	Alpha-synuclein	GO:0019894	kinesin binding	0.170942	5.56722
SNCA	SNCA	Alpha-synuclein	2e-68	SNCA	Alpha-synuclein	GO:0019899	enzyme binding	0.288296	1.62638
SNCA	SNCA	Alpha-synuclein	2e-68	SNCA	Alpha-synuclein	GO:0005543	phospholipid binding	0.669975	0.871974
SNCA	SNCA	Alpha-synuclein	2e-68	SNCA	Alpha-synuclein	GO:0008198	ferrous iron binding	0.0926659	11.1344
SNCA	SNCA	Alpha-synuclein	2e-68	SNCA	Alpha-synuclein	GO:0047485	protein N-terminus binding	0.464	1.62638
RABGGTB	RABGGTB	RABGGTB	0	RABGGTB	cDNA FLJ77804	GO:0005515	protein binding	0.455302	1.03512
RABGGTB	RABGGTB	RABGGTB	0	RABGGTB	cDNA FLJ77804	GO:0004663	Rab geranylgeranyltransferase activity	0.0341437	36.1869
RABGGTB	RABGGTB	RABGGTB	0	RABGGTB	cDNA FLJ77804	GO:0003824	catalytic activity	0.435041	1.14425
RABGGTB	RABGGTB	RABGGTB	0	RABGGTB	cDNA FLJ77804	GO:0016740	transferase activity	0.990098	0.387804
RABGGTB	RABGGTB	RABGGTB	0	RABGGTB	cDNA FLJ77804	GO:0046872	metal ion binding	0.892353	0.749531
RABGGTB	RABGGTB	RABGGTB	0	RABGGTB	cDNA FLJ77804	GO:0004659	prenyltransferase activity	0.0606098	18.0935
LOC101105049	LOC101105049	glutamate dehydrogenase 1, mitochondrial-like	3e-31	GLUD1	Glutamate dehydrogenase	GO:0005515	protein binding	0.455302	1.03512
LOC101105049	LOC101105049	glutamate dehydrogenase 1, mitochondrial-like	3e-31	GLUD1	Glutamate dehydrogenase	GO:0070403	NAD+ binding	0.0863442	12.0623
LOC101105049	LOC101105049	glutamate dehydrogenase 1, mitochondrial-like	3e-31	GLUD1	Glutamate dehydrogenase	GO:0042802	identical protein binding	0.13365	1.78334
LOC101105049	LOC101105049	glutamate dehydrogenase 1, mitochondrial-like	3e-31	GLUD1	Glutamate dehydrogenase	GO:0004352	glutamate dehydrogenase (NAD+) activity	0.0138013	144.748
LOC101105049	LOC101105049	glutamate dehydrogenase 1, mitochondrial-like	3e-31	GLUD1	Glutamate dehydrogenase	GO:0004353	glutamate dehydrogenase [NAD(P)+] activity	0.0138013	144.748
LOC101105049	LOC101105049	glutamate dehydrogenase 1, mitochondrial-like	3e-31	GLUD1	Glutamate dehydrogenase	GO:0000166	nucleotide binding	0.538717	1.00271
LOC101105049	LOC101105049	glutamate dehydrogenase 1, mitochondrial-like	3e-31	GLUD1	Glutamate dehydrogenase	GO:0070728	leucine binding	0.0274104	48.2492
LOC101105049	LOC101105049	glutamate dehydrogenase 1, mitochondrial-like	3e-31	GLUD1	Glutamate dehydrogenase	GO:0016639	oxidoreductase activity, acting on the CH-NH2 group of donors, NAD or NADP as acceptor	0.0138013	144.748
LOC101105049	LOC101105049	glutamate dehydrogenase 1, mitochondrial-like	3e-31	GLUD1	Glutamate dehydrogenase	GO:0005525	GTP binding	0.241777	1.62638
LOC101105049	LOC101105049	glutamate dehydrogenase 1, mitochondrial-like	3e-31	GLUD1	Glutamate dehydrogenase	GO:0005524	ATP binding	0.935087	0.587609
LOC101105049	LOC101105049	glutamate dehydrogenase 1, mitochondrial-like	3e-31	GLUD1	Glutamate dehydrogenase	GO:0043531	ADP binding	0.16517	5.78991
LOC101105049	LOC101105049	glutamate dehydrogenase 1, mitochondrial-like	3e-31	GLUD1	Glutamate dehydrogenase	GO:0016491	oxidoreductase activity	0.143368	1.66377
ND6	ND6	NADH-ubiquinone oxidoreductase chain 6	1e-50	ND6	NADH-ubiquinone oxidoreductase chain 6	GO:0016491	oxidoreductase activity	0.143368	1.66377
ND6	ND6	NADH-ubiquinone oxidoreductase chain 6	1e-50	ND6	NADH-ubiquinone oxidoreductase chain 6	GO:0008137	NADH dehydrogenase (ubiquinone) activity	0.302849	2.83819
NPPA	NPPA	Natriuretic peptides A	1e-50	NPPA	Natriuretic peptides A	GO:0005102	receptor binding	4.10574e-05	4.88412
NPPA	NPPA	Natriuretic peptides A	1e-50	NPPA	Natriuretic peptides A	GO:0051428	peptide hormone receptor binding	0.0735672	14.4748
NPPA	NPPA	Natriuretic peptides A	1e-50	NPPA	Natriuretic peptides A	GO:0005179	hormone activity	0.0323558	4.52336
RXFP3	RXFP3	relaxin/insulin-like family peptide receptor 3	0	RXFP3	Relaxin/insulin-like family peptide receptor 3	GO:0004982	N-formyl peptide receptor activity	0.0540627	20.6782
RXFP3	RXFP3	relaxin/insulin-like family peptide receptor 3	0	RXFP3	Relaxin/insulin-like family peptide receptor 3	GO:0004930	G-protein coupled receptor activity	0.961625	0.483298
RXFP3	RXFP3	relaxin/insulin-like family peptide receptor 3	0	RXFP3	Relaxin/insulin-like family peptide receptor 3	GO:0008528	G-protein coupled peptide receptor activity	0.0474695	24.1246
RXFP3	RXFP3	relaxin/insulin-like family peptide receptor 3	0	RXFP3	Relaxin/insulin-like family peptide receptor 3	GO:0004871	signal transducer activity	0.966937	0.500165
TNFAIP6	TNFAIP6	tumor necrosis factor, alpha-induced protein 6	2e-149	TNFAIP6	Tumor necrosis factor-inducible gene 6 protein	GO:0005540	hyaluronic acid binding	0.147611	6.57944
MCP-3	MCP-3	Mast cell protease 3	5e-76	GZMB	Granzyme B (Granzyme 2, cytotoxic T-lymphocyte-associated serine esterase 1), isoform CRA_a	GO:0005515	protein binding	0.455302	1.03512
MCP-3	MCP-3	Mast cell protease 3	5e-76	GZMB	Granzyme B (Granzyme 2, cytotoxic T-lymphocyte-associated serine esterase 1), isoform CRA_a	GO:0004252	serine-type endopeptidase activity	0.657603	0.93992
MCP-3	MCP-3	Mast cell protease 3	5e-76	GZMB	Granzyme B (Granzyme 2, cytotoxic T-lymphocyte-associated serine esterase 1), isoform CRA_a	GO:0003824	catalytic activity	0.435041	1.14425
MCP-3	MCP-3	Mast cell protease 3	5e-76	GZMB	Granzyme B (Granzyme 2, cytotoxic T-lymphocyte-associated serine esterase 1), isoform CRA_a	GO:0097200	cysteine-type endopeptidase activity involved in execution phase of apoptosis	0.0735672	14.4748
MCP-3	MCP-3	Mast cell protease 3	5e-76	GZMB	Granzyme B (Granzyme 2, cytotoxic T-lymphocyte-associated serine esterase 1), isoform CRA_a	GO:0016787	hydrolase activity	0.808112	0.778213
MCP-3	MCP-3	Mast cell protease 3	5e-76	GZMB	Granzyme B (Granzyme 2, cytotoxic T-lymphocyte-associated serine esterase 1), isoform CRA_a	GO:0008236	serine-type peptidase activity	0.655239	0.946063
MCP-3	MCP-3	Mast cell protease 3	5e-76	GZMB	Granzyme B (Granzyme 2, cytotoxic T-lymphocyte-associated serine esterase 1), isoform CRA_a	GO:0008233	peptidase activity	0.535715	1.047
LOC101103790	LOC101103790	COBW domain-containing protein 5-like	4e-90	CBWD3	COBW domain-containing protein 3	GO:0000166	nucleotide binding	0.538717	1.00271
LOC101103790	LOC101103790	COBW domain-containing protein 5-like	4e-90	CBWD3	COBW domain-containing protein 3	GO:0005524	ATP binding	0.935087	0.587609
MAMDC2	MAMDC2	MAM domain containing 2	0	MAMDC2	cDNA FLJ54321, highly similar to MAM domain-containing protein 2	GO:0005539	glycosaminoglycan binding	0.147611	6.57944
AIMP1	AIMP1	aminoacyl tRNA synthetase complex-interacting multifunctional protein 1	2e-124	AIMP1	cDNA FLJ52127, highly similar to Multisynthetase complex auxiliary component p43	GO:0005515	protein binding	0.455302	1.03512
AIMP1	AIMP1	aminoacyl tRNA synthetase complex-interacting multifunctional protein 1	2e-124	AIMP1	cDNA FLJ52127, highly similar to Multisynthetase complex auxiliary component p43	GO:0003723	RNA binding	0.0202838	2.07029
AIMP1	AIMP1	aminoacyl tRNA synthetase complex-interacting multifunctional protein 1	2e-124	AIMP1	cDNA FLJ52127, highly similar to Multisynthetase complex auxiliary component p43	GO:0042803	protein homodimerization activity	0.138512	1.68032
AIMP1	AIMP1	aminoacyl tRNA synthetase complex-interacting multifunctional protein 1	2e-124	AIMP1	cDNA FLJ52127, highly similar to Multisynthetase complex auxiliary component p43	GO:0000049	tRNA binding	0.0361122	7.06086
AIMP1	AIMP1	aminoacyl tRNA synthetase complex-interacting multifunctional protein 1	2e-124	AIMP1	cDNA FLJ52127, highly similar to Multisynthetase complex auxiliary component p43	GO:0005125	cytokine activity	0.0033837	4.40856
ZNF300	ZNF300	zinc finger protein 300	0	ZNF300	Zinc finger protein 300	GO:0005515	protein binding	0.455302	1.03512
ZNF300	ZNF300	zinc finger protein 300	0	ZNF300	Zinc finger protein 300	GO:0003676	nucleic acid binding	0.867544	0.662158
ZNF300	ZNF300	zinc finger protein 300	0	ZNF300	Zinc finger protein 300	GO:0003677	DNA binding	0.434531	1.07806
ZNF300	ZNF300	zinc finger protein 300	0	ZNF300	Zinc finger protein 300	GO:0046872	metal ion binding	0.892353	0.749531
LOC101112592	LOC101112592	40S ribosomal protein S15a-like	7e-72	RPS15A	cDNA FLJ77670, highly similar to Homo sapiens ribosomal protein S15a (RPS15A), mRNA	GO:0003735	structural constituent of ribosome	0.0115539	3.36622
LOC101112592	LOC101112592	40S ribosomal protein S15a-like	7e-72	RPS15A	cDNA FLJ77670, highly similar to Homo sapiens ribosomal protein S15a (RPS15A), mRNA	GO:0003723	RNA binding	0.0202838	2.07029
LOC101113250	LOC101113250	aminoacyl tRNA synthase complex-interacting multifunctional protein 1-like	4e-84	AIMP1	cDNA FLJ52127, highly similar to Multisynthetase complex auxiliary component p43	GO:0005515	protein binding	0.455302	1.03512
LOC101113250	LOC101113250	aminoacyl tRNA synthase complex-interacting multifunctional protein 1-like	4e-84	AIMP1	cDNA FLJ52127, highly similar to Multisynthetase complex auxiliary component p43	GO:0003723	RNA binding	0.0202838	2.07029
LOC101113250	LOC101113250	aminoacyl tRNA synthase complex-interacting multifunctional protein 1-like	4e-84	AIMP1	cDNA FLJ52127, highly similar to Multisynthetase complex auxiliary component p43	GO:0042803	protein homodimerization activity	0.138512	1.68032
LOC101113250	LOC101113250	aminoacyl tRNA synthase complex-interacting multifunctional protein 1-like	4e-84	AIMP1	cDNA FLJ52127, highly similar to Multisynthetase complex auxiliary component p43	GO:0000049	tRNA binding	0.0361122	7.06086
LOC101113250	LOC101113250	aminoacyl tRNA synthase complex-interacting multifunctional protein 1-like	4e-84	AIMP1	cDNA FLJ52127, highly similar to Multisynthetase complex auxiliary component p43	GO:0005125	cytokine activity	0.0033837	4.40856
SLPI	SLPI	Antileukoproteinase	5e-45	SLPI	Antileukoproteinase	GO:0005515	protein binding	0.455302	1.03512
SLPI	SLPI	Antileukoproteinase	5e-45	SLPI	Antileukoproteinase	GO:0004866	endopeptidase inhibitor activity	0.273262	3.21661
SLPI	SLPI	Antileukoproteinase	5e-45	SLPI	Antileukoproteinase	GO:0004867	serine-type endopeptidase inhibitor activity	0.510026	1.41909
SLPI	SLPI	Antileukoproteinase	5e-45	SLPI	Antileukoproteinase	GO:0008233	peptidase activity	0.535715	1.047
SLPI	SLPI	Antileukoproteinase	5e-45	SLPI	Antileukoproteinase	GO:0019899	enzyme binding	0.288296	1.62638
SLPI	SLPI	Antileukoproteinase	5e-45	SLPI	Antileukoproteinase	GO:0030414	peptidase inhibitor activity	0.570223	1.19626
LOC101123290	LOC101123290	GTPase IMAP family member 7-like	4e-107	GIMAP7	GTPase IMAP family member 7	GO:0005515	protein binding	0.455302	1.03512
LOC101123290	LOC101123290	GTPase IMAP family member 7-like	4e-107	GIMAP7	GTPase IMAP family member 7	GO:0000166	nucleotide binding	0.538717	1.00271
LOC101123290	LOC101123290	GTPase IMAP family member 7-like	4e-107	GIMAP7	GTPase IMAP family member 7	GO:0003924	GTPase activity	0.236772	1.81692
LOC101123290	LOC101123290	GTPase IMAP family member 7-like	4e-107	GIMAP7	GTPase IMAP family member 7	GO:0005525	GTP binding	0.241777	1.62638
LOC101123290	LOC101123290	GTPase IMAP family member 7-like	4e-107	GIMAP7	GTPase IMAP family member 7	GO:0042803	protein homodimerization activity	0.138512	1.68032
SNRPD1	SNRPD1	small nuclear ribonucleoprotein D1 polypeptide 16kDa	8e-63	SNRPD1	Small nuclear ribonucleoprotein Sm D1	GO:0005515	protein binding	0.455302	1.03512
SNRPD1	SNRPD1	small nuclear ribonucleoprotein D1 polypeptide 16kDa	8e-63	SNRPD1	Small nuclear ribonucleoprotein Sm D1	GO:0003723	RNA binding	0.0202838	2.07029
LOC101104797	LOC101104797	ubiquitin-like protein FUBI-like	4e-61	FAU	40S ribosomal protein S30	GO:0003735	structural constituent of ribosome	0.0115539	3.36622
LOC101104797	LOC101104797	ubiquitin-like protein FUBI-like	4e-61	FAU	40S ribosomal protein S30	GO:0003723	RNA binding	0.0202838	2.07029
LOC101104797	LOC101104797	ubiquitin-like protein FUBI-like	4e-61	FAU	40S ribosomal protein S30	GO:0003674	molecular_function	0.700628	0.840335
AMPH	AMPH	amphiphysin	0	AMPH	cDNA FLJ77228, highly similar to Homo sapiens amphiphysin (Stiff-Man syndrome with breast cancer 128kDa autoantigen) (AMPH), transcript variant 1, mRNA	GO:0005515	protein binding	0.455302	1.03512
AMPH	AMPH	amphiphysin	0	AMPH	cDNA FLJ77228, highly similar to Homo sapiens amphiphysin (Stiff-Man syndrome with breast cancer 128kDa autoantigen) (AMPH), transcript variant 1, mRNA	GO:0005543	phospholipid binding	0.669975	0.871974
LOC101120470	LOC101120470	TAR DNA-binding protein 43-like	2e-121	TARDBP	cDNA FLJ58188, highly similar to TAR DNA-binding protein 43	GO:0005515	protein binding	0.455302	1.03512
LOC101120470	LOC101120470	TAR DNA-binding protein 43-like	2e-121	TARDBP	cDNA FLJ58188, highly similar to TAR DNA-binding protein 43	GO:0003700	sequence-specific DNA binding transcription factor activity	0.943277	0.484646
LOC101120470	LOC101120470	TAR DNA-binding protein 43-like	2e-121	TARDBP	cDNA FLJ58188, highly similar to TAR DNA-binding protein 43	GO:0003723	RNA binding	0.0202838	2.07029
LOC101120470	LOC101120470	TAR DNA-binding protein 43-like	2e-121	TARDBP	cDNA FLJ58188, highly similar to TAR DNA-binding protein 43	GO:0003676	nucleic acid binding	0.867544	0.662158
LOC101120470	LOC101120470	TAR DNA-binding protein 43-like	2e-121	TARDBP	cDNA FLJ58188, highly similar to TAR DNA-binding protein 43	GO:0003677	DNA binding	0.434531	1.07806
LOC101120470	LOC101120470	TAR DNA-binding protein 43-like	2e-121	TARDBP	cDNA FLJ58188, highly similar to TAR DNA-binding protein 43	GO:0042802	identical protein binding	0.13365	1.78334
LOC101120470	LOC101120470	TAR DNA-binding protein 43-like	2e-121	TARDBP	cDNA FLJ58188, highly similar to TAR DNA-binding protein 43	GO:0003690	double-stranded DNA binding	0.16284	2.83819
LOC101120470	LOC101120470	TAR DNA-binding protein 43-like	2e-121	TARDBP	cDNA FLJ58188, highly similar to TAR DNA-binding protein 43	GO:0000166	nucleotide binding	0.538717	1.00271
LOC101120470	LOC101120470	TAR DNA-binding protein 43-like	2e-121	TARDBP	cDNA FLJ58188, highly similar to TAR DNA-binding protein 43	GO:0003730	mRNA 3'-UTR binding	0.182364	5.16956
RSPO3	RSPO3	R-spondin 3	1e-131	RSPO3	R-spondin-3	GO:0005109	frizzled binding	0.226488	4.02077
RSPO3	RSPO3	R-spondin 3	1e-131	RSPO3	R-spondin-3	GO:0005102	receptor binding	4.10574e-05	4.88412
RSPO3	RSPO3	R-spondin 3	1e-131	RSPO3	R-spondin-3	GO:0008201	heparin binding	0.23778	2.19315
TIGD7	TIGD7	tigger transposable element derived 7	0	TIGD7	Tigger transposable element-derived protein 7	GO:0003676	nucleic acid binding	0.867544	0.662158
TIGD7	TIGD7	tigger transposable element derived 7	0	TIGD7	Tigger transposable element-derived protein 7	GO:0003677	DNA binding	0.434531	1.07806
RPS6KC1	RPS6KC1	ribosomal protein S6 kinase, 52kDa, polypeptide 1	0	RPS6KC1	cDNA FLJ61257, highly similar to Ribosomal protein S6 kinase delta-1 (EC 2.7.11.1)	GO:0005515	protein binding	0.455302	1.03512
RPS6KC1	RPS6KC1	ribosomal protein S6 kinase, 52kDa, polypeptide 1	0	RPS6KC1	cDNA FLJ61257, highly similar to Ribosomal protein S6 kinase delta-1 (EC 2.7.11.1)	GO:0005524	ATP binding	0.935087	0.587609
RPS6KC1	RPS6KC1	ribosomal protein S6 kinase, 52kDa, polypeptide 1	0	RPS6KC1	cDNA FLJ61257, highly similar to Ribosomal protein S6 kinase delta-1 (EC 2.7.11.1)	GO:0004672	protein kinase activity	0.691328	0.84319
RPS6KC1	RPS6KC1	ribosomal protein S6 kinase, 52kDa, polypeptide 1	0	RPS6KC1	cDNA FLJ61257, highly similar to Ribosomal protein S6 kinase delta-1 (EC 2.7.11.1)	GO:0000166	nucleotide binding	0.538717	1.00271
RPS6KC1	RPS6KC1	ribosomal protein S6 kinase, 52kDa, polypeptide 1	0	RPS6KC1	cDNA FLJ61257, highly similar to Ribosomal protein S6 kinase delta-1 (EC 2.7.11.1)	GO:0016301	kinase activity	0.758062	0.773018
RPS6KC1	RPS6KC1	ribosomal protein S6 kinase, 52kDa, polypeptide 1	0	RPS6KC1	cDNA FLJ61257, highly similar to Ribosomal protein S6 kinase delta-1 (EC 2.7.11.1)	GO:0004674	protein serine/threonine kinase activity	0.933953	0.36645
RPS6KC1	RPS6KC1	ribosomal protein S6 kinase, 52kDa, polypeptide 1	0	RPS6KC1	cDNA FLJ61257, highly similar to Ribosomal protein S6 kinase delta-1 (EC 2.7.11.1)	GO:0035091	phosphatidylinositol binding	0.40544	1.95605
RPS6KC1	RPS6KC1	ribosomal protein S6 kinase, 52kDa, polypeptide 1	0	RPS6KC1	cDNA FLJ61257, highly similar to Ribosomal protein S6 kinase delta-1 (EC 2.7.11.1)	GO:0016740	transferase activity	0.990098	0.387804
RPS6KC1	RPS6KC1	ribosomal protein S6 kinase, 52kDa, polypeptide 1	0	RPS6KC1	cDNA FLJ61257, highly similar to Ribosomal protein S6 kinase delta-1 (EC 2.7.11.1)	GO:0016772	transferase activity, transferring phosphorus-containing groups	0.877057	0.549327
ZNF660	ZNF660	zinc finger protein 660	3e-179	ZNF660	Zinc finger protein 660	GO:0003676	nucleic acid binding	0.867544	0.662158
ZNF660	ZNF660	zinc finger protein 660	3e-179	ZNF660	Zinc finger protein 660	GO:0003677	DNA binding	0.434531	1.07806
ZNF660	ZNF660	zinc finger protein 660	3e-179	ZNF660	Zinc finger protein 660	GO:0046872	metal ion binding	0.892353	0.749531
LOC101113104	LOC101113104	neuronal acetylcholine receptor subunit alpha-7-like	0	CHRNA7	Alpha7 nicotinic receptor isoform 1	GO:0005230	extracellular ligand-gated ion channel activity	0.27828	3.14669
LOC101113104	LOC101113104	neuronal acetylcholine receptor subunit alpha-7-like	0	CHRNA7	Alpha7 nicotinic receptor isoform 1	GO:0042803	protein homodimerization activity	0.138512	1.68032
LOC101113104	LOC101113104	neuronal acetylcholine receptor subunit alpha-7-like	0	CHRNA7	Alpha7 nicotinic receptor isoform 1	GO:0001540	beta-amyloid binding	0.176673	5.36102
LOC101113104	LOC101113104	neuronal acetylcholine receptor subunit alpha-7-like	0	CHRNA7	Alpha7 nicotinic receptor isoform 1	GO:0015464	acetylcholine receptor activity	0.0989434	10.3391
LOC101113104	LOC101113104	neuronal acetylcholine receptor subunit alpha-7-like	0	CHRNA7	Alpha7 nicotinic receptor isoform 1	GO:0042166	acetylcholine binding	0.0735672	14.4748
LOC101113104	LOC101113104	neuronal acetylcholine receptor subunit alpha-7-like	0	CHRNA7	Alpha7 nicotinic receptor isoform 1	GO:0015643	toxic substance binding	0.0606098	18.0935
LOC101113104	LOC101113104	neuronal acetylcholine receptor subunit alpha-7-like	0	CHRNA7	Alpha7 nicotinic receptor isoform 1	GO:0005216	ion channel activity	0.707684	0.817783
LOC101113104	LOC101113104	neuronal acetylcholine receptor subunit alpha-7-like	0	CHRNA7	Alpha7 nicotinic receptor isoform 1	GO:0017081	chloride channel regulator activity	0.04083	28.9495
LOC101113104	LOC101113104	neuronal acetylcholine receptor subunit alpha-7-like	0	CHRNA7	Alpha7 nicotinic receptor isoform 1	GO:0004889	acetylcholine-activated cation-selective channel activity	0.117514	8.51457
SOCS1	SOCS1	suppressor of cytokine signaling 1	4e-68	SOCS1	Suppressor of cytokine signaling 1	GO:0005515	protein binding	0.455302	1.03512
SOCS1	SOCS1	suppressor of cytokine signaling 1	4e-68	SOCS1	Suppressor of cytokine signaling 1	GO:0005159	insulin-like growth factor receptor binding	0.0863442	12.0623
SOCS1	SOCS1	suppressor of cytokine signaling 1	4e-68	SOCS1	Suppressor of cytokine signaling 1	GO:0019901	protein kinase binding	0.370121	1.39628
SOCS1	SOCS1	suppressor of cytokine signaling 1	4e-68	SOCS1	Suppressor of cytokine signaling 1	GO:0019210	kinase inhibitor activity	0.0341437	36.1869
SOCS1	SOCS1	suppressor of cytokine signaling 1	4e-68	SOCS1	Suppressor of cytokine signaling 1	GO:0004860	protein kinase inhibitor activity	0.00221342	12.7719
CEP70	CEP70	centrosomal protein 70kDa	0	CEP70	cDNA FLJ60498, highly similar to Centrosomal protein of 70 kDa	GO:0005515	protein binding	0.455302	1.03512
HINT1	HINT1	histidine triad nucleotide binding protein 1	8e-67	HINT1	Histidine triad nucleotide-binding protein 1	GO:0003824	catalytic activity	0.435041	1.14425
HINT1	HINT1	histidine triad nucleotide binding protein 1	8e-67	HINT1	Histidine triad nucleotide-binding protein 1	GO:0000166	nucleotide binding	0.538717	1.00271
HINT1	HINT1	histidine triad nucleotide binding protein 1	8e-67	HINT1	Histidine triad nucleotide-binding protein 1	GO:0016787	hydrolase activity	0.808112	0.778213
HINT1	HINT1	histidine triad nucleotide binding protein 1	8e-67	HINT1	Histidine triad nucleotide-binding protein 1	GO:0005080	protein kinase C binding	0.288211	3.01558
HUS1	HUS1	HUS1 checkpoint homolog (S. pombe)	3e-153	HUS1	HUS1 checkpoint homolog (S. pombe), isoform CRA_a	GO:0005515	protein binding	0.455302	1.03512
S100Z	S100Z	S100 calcium binding protein Z	2e-44	S100Z	Protein S100-Z	GO:0005509	calcium ion binding	0.311576	1.32593
S100Z	S100Z	S100 calcium binding protein Z	2e-44	S100Z	Protein S100-Z	GO:0046872	metal ion binding	0.892353	0.749531
PTN	PTN	pleiotrophin	7e-61	PTN	Pleiotrophin	GO:0004864	protein phosphatase inhibitor activity	0.0287676	8.04154
PTN	PTN	pleiotrophin	7e-61	PTN	Pleiotrophin	GO:0008201	heparin binding	0.23778	2.19315
PTN	PTN	pleiotrophin	7e-61	PTN	Pleiotrophin	GO:0008083	growth factor activity	0.293707	1.87984
HOXA10	HOXA10	homeobox A10	4e-170	HOXA10	Homeobox protein Hox-A10	GO:0005515	protein binding	0.455302	1.03512
HOXA10	HOXA10	homeobox A10	4e-170	HOXA10	Homeobox protein Hox-A10	GO:0003700	sequence-specific DNA binding transcription factor activity	0.943277	0.484646
HOXA10	HOXA10	homeobox A10	4e-170	HOXA10	Homeobox protein Hox-A10	GO:0003677	DNA binding	0.434531	1.07806
HOXA10	HOXA10	homeobox A10	4e-170	HOXA10	Homeobox protein Hox-A10	GO:0043565	sequence-specific DNA binding	0.699774	0.831883
IDO1	IDO1	Indoleamine-pyrrole 2,3 dioxygenase	2e-165	IDO1	Indoleamine 2,3-dioxygenase 1	GO:0051213	dioxygenase activity	0.42166	1.85574
IDO1	IDO1	Indoleamine-pyrrole 2,3 dioxygenase	2e-165	IDO1	Indoleamine 2,3-dioxygenase 1	GO:0046872	metal ion binding	0.892353	0.749531
IDO1	IDO1	Indoleamine-pyrrole 2,3 dioxygenase	2e-165	IDO1	Indoleamine 2,3-dioxygenase 1	GO:0004833	tryptophan 2,3-dioxygenase activity	0.0274104	48.2492
IDO1	IDO1	Indoleamine-pyrrole 2,3 dioxygenase	2e-165	IDO1	Indoleamine 2,3-dioxygenase 1	GO:0009055	electron carrier activity	0.513397	1.40532
IDO1	IDO1	Indoleamine-pyrrole 2,3 dioxygenase	2e-165	IDO1	Indoleamine 2,3-dioxygenase 1	GO:0033754	indoleamine 2,3-dioxygenase activity	0.0206297	72.3738
IDO1	IDO1	Indoleamine-pyrrole 2,3 dioxygenase	2e-165	IDO1	Indoleamine 2,3-dioxygenase 1	GO:0016491	oxidoreductase activity	0.143368	1.66377
IDO1	IDO1	Indoleamine-pyrrole 2,3 dioxygenase	2e-165	IDO1	Indoleamine 2,3-dioxygenase 1	GO:0020037	heme binding	0.638223	0.991422
LOC101109212	LOC101109212	60S ribosomal protein L6-like	7e-137	RPL6	cDNA FLJ51013, highly similar to 60S ribosomal protein L6	GO:0003735	structural constituent of ribosome	0.0115539	3.36622
LOC101109212	LOC101109212	60S ribosomal protein L6-like	7e-137	RPL6	cDNA FLJ51013, highly similar to 60S ribosomal protein L6	GO:0003723	RNA binding	0.0202838	2.07029
LOC101109212	LOC101109212	60S ribosomal protein L6-like	7e-137	RPL6	cDNA FLJ51013, highly similar to 60S ribosomal protein L6	GO:0003677	DNA binding	0.434531	1.07806
LOC101103624	LOC101103624	G antigen family C member 1-like	2e-14	PAGE4	P antigen family member 4	GO:0003674	molecular_function	0.700628	0.840335
POLR3G	POLR3G	polymerase (RNA) III (DNA directed) polypeptide G (32kD)	2e-92	POLR3G	DNA-directed RNA polymerase III subunit RPC7	GO:0003899	DNA-directed RNA polymerase activity	0.242407	3.71148
CHL1	CHL1	cell adhesion molecule with homology to L1CAM (close homolog of L1)	0	CHL1	Neural cell adhesion molecule L1-like protein	GO:0002020	protease binding	0.362852	2.26168
PPP1R17	PPP1R17	protein phosphatase 1, regulatory subunit 17	1e-76	PPP1R17	Protein phosphatase 1 regulatory subunit 17	GO:0004864	protein phosphatase inhibitor activity	0.0287676	8.04154
PPP1R17	PPP1R17	protein phosphatase 1, regulatory subunit 17	1e-76	PPP1R17	Protein phosphatase 1 regulatory subunit 17	GO:0004865	protein serine/threonine phosphatase inhibitor activity	0.04083	28.9495
PPP1R17	PPP1R17	protein phosphatase 1, regulatory subunit 17	1e-76	PPP1R17	Protein phosphatase 1 regulatory subunit 17	GO:0019212	phosphatase inhibitor activity	0.00168577	41.3565
CA5A	CA5A	carbonic anhydrase VA, mitochondrial	9e-134	CA5A	Carbonic anhydrase 5A, mitochondrial	GO:0008270	zinc ion binding	0.797159	0.758503
CA5A	CA5A	carbonic anhydrase VA, mitochondrial	9e-134	CA5A	Carbonic anhydrase 5A, mitochondrial	GO:0004089	carbonate dehydratase activity	0.0989434	10.3391
CA5A	CA5A	carbonic anhydrase VA, mitochondrial	9e-134	CA5A	Carbonic anhydrase 5A, mitochondrial	GO:0016829	lyase activity	0.630673	1.01222
CA5A	CA5A	carbonic anhydrase VA, mitochondrial	9e-134	CA5A	Carbonic anhydrase 5A, mitochondrial	GO:0046872	metal ion binding	0.892353	0.749531
TMEM37	TMEM37	transmembrane protein 37	6e-72	TMEM37	Voltage-dependent calcium channel gamma-like subunit	GO:0005262	calcium channel activity	0.460284	1.64486
TMEM37	TMEM37	transmembrane protein 37	6e-72	TMEM37	Voltage-dependent calcium channel gamma-like subunit	GO:0005244	voltage-gated ion channel activity	0.648047	0.964984
ASIP	ASIP	Agouti signaling protein	1e-42	ASIP	Agouti-signaling protein	GO:0005102	receptor binding	4.10574e-05	4.88412
ASIP	ASIP	Agouti signaling protein	1e-42	ASIP	Agouti-signaling protein	GO:0031781	type 3 melanocortin receptor binding	0.000712375	72.3738
ASIP	ASIP	Agouti signaling protein	1e-42	ASIP	Agouti-signaling protein	GO:0031782	type 4 melanocortin receptor binding	0.000712375	72.3738
ASIP	ASIP	Agouti signaling protein	1e-42	ASIP	Agouti-signaling protein	GO:0031779	melanocortin receptor binding	0.000287644	144.748
TESC	TESC	tescalcin	7e-56	TESC	Calcineurin B homologous protein 3	GO:0005515	protein binding	0.455302	1.03512
TESC	TESC	tescalcin	7e-56	TESC	Calcineurin B homologous protein 3	GO:0046872	metal ion binding	0.892353	0.749531
TESC	TESC	tescalcin	7e-56	TESC	Calcineurin B homologous protein 3	GO:0042803	protein homodimerization activity	0.138512	1.68032
TESC	TESC	tescalcin	7e-56	TESC	Calcineurin B homologous protein 3	GO:0000287	magnesium ion binding	0.385745	1.51568
TESC	TESC	tescalcin	7e-56	TESC	Calcineurin B homologous protein 3	GO:0005509	calcium ion binding	0.311576	1.32593
TESC	TESC	tescalcin	7e-56	TESC	Calcineurin B homologous protein 3	GO:0019212	phosphatase inhibitor activity	0.00168577	41.3565
TESC	TESC	tescalcin	7e-56	TESC	Calcineurin B homologous protein 3	GO:0004860	protein kinase inhibitor activity	0.00221342	12.7719
CXCL14	CXCL14	chemokine (C-X-C motif) ligand 14	5e-44	CXCL14	C-X-C motif chemokine 14	GO:0008009	chemokine activity	0.000338657	13.4649
CXCL14	CXCL14	chemokine (C-X-C motif) ligand 14	5e-44	CXCL14	C-X-C motif chemokine 14	GO:0005125	cytokine activity	0.0033837	4.40856
FGB	FGB	Fibrinogen beta chain	0	FGB	FGB protein	GO:0005515	protein binding	0.455302	1.03512
FGB	FGB	Fibrinogen beta chain	0	FGB	FGB protein	GO:0051087	chaperone binding	0.312439	2.73109
FGB	FGB	Fibrinogen beta chain	0	FGB	FGB protein	GO:0005102	receptor binding	4.10574e-05	4.88412
FGB	FGB	Fibrinogen beta chain	0	FGB	FGB protein	GO:0030674	protein binding, bridging	0.0580354	5.36102
TCAP	TCAP	titin-cap	3e-89	TCAP	Titin-cap (Telethonin), isoform CRA_a	GO:0005515	protein binding	0.455302	1.03512
TCAP	TCAP	titin-cap	3e-89	TCAP	Titin-cap (Telethonin), isoform CRA_a	GO:0051373	FATZ binding	0.0274104	48.2492
TCAP	TCAP	titin-cap	3e-89	TCAP	Titin-cap (Telethonin), isoform CRA_a	GO:0008307	structural constituent of muscle	0.27828	3.14669
TCAP	TCAP	titin-cap	3e-89	TCAP	Titin-cap (Telethonin), isoform CRA_a	GO:0030674	protein binding, bridging	0.0580354	5.36102
TCAP	TCAP	titin-cap	3e-89	TCAP	Titin-cap (Telethonin), isoform CRA_a	GO:0044325	ion channel binding	0.392974	2.0387
TCAP	TCAP	titin-cap	3e-89	TCAP	Titin-cap (Telethonin), isoform CRA_a	GO:0031432	titin binding	0.0735672	14.4748
TCAP	TCAP	titin-cap	3e-89	TCAP	Titin-cap (Telethonin), isoform CRA_a	GO:0070080	titin Z domain binding	0.0206297	72.3738
UPF3B	UPF3B	UPF3 regulator of nonsense transcripts homolog B (yeast)	0	UPF3B	cDNA FLJ36409 fis, clone THYMU2010448, highly similar to Regulator of nonsense transcripts 3B	GO:0005515	protein binding	0.455302	1.03512
UPF3B	UPF3B	UPF3 regulator of nonsense transcripts homolog B (yeast)	0	UPF3B	cDNA FLJ36409 fis, clone THYMU2010448, highly similar to Regulator of nonsense transcripts 3B	GO:0003723	RNA binding	0.0202838	2.07029
UPF3B	UPF3B	UPF3 regulator of nonsense transcripts homolog B (yeast)	0	UPF3B	cDNA FLJ36409 fis, clone THYMU2010448, highly similar to Regulator of nonsense transcripts 3B	GO:0003729	mRNA binding	0.10247	3.80915
UPF3B	UPF3B	UPF3 regulator of nonsense transcripts homolog B (yeast)	0	UPF3B	cDNA FLJ36409 fis, clone THYMU2010448, highly similar to Regulator of nonsense transcripts 3B	GO:0005487	nucleocytoplasmic transporter activity	0.0989434	10.3391
UPF3B	UPF3B	UPF3 regulator of nonsense transcripts homolog B (yeast)	0	UPF3B	cDNA FLJ36409 fis, clone THYMU2010448, highly similar to Regulator of nonsense transcripts 3B	GO:0000166	nucleotide binding	0.538717	1.00271
FRA10AC1	FRA10AC1	fragile site, folic acid type, rare, fra(10)(q23.3) or fra(10)(q24.2) candidate 1	6e-156	FRA10AC1	Protein FRA10AC1	GO:0005515	protein binding	0.455302	1.03512
ASPA	ASPA	aspartoacylase	2e-173	ASPA	Aspartoacylase (Canavan disease), isoform CRA_a	GO:0016787	hydrolase activity	0.808112	0.778213
ASPA	ASPA	aspartoacylase	2e-173	ASPA	Aspartoacylase (Canavan disease), isoform CRA_a	GO:0019807	aspartoacylase activity	0.0138013	144.748
ASPA	ASPA	aspartoacylase	2e-173	ASPA	Aspartoacylase (Canavan disease), isoform CRA_a	GO:0016811	hydrolase activity, acting on carbon-nitrogen (but not peptide) bonds, in linear amides	0.00478059	22.2689
ASPA	ASPA	aspartoacylase	2e-173	ASPA	Aspartoacylase (Canavan disease), isoform CRA_a	GO:0016788	hydrolase activity, acting on ester bonds	0.231831	3.9121
ASPA	ASPA	aspartoacylase	2e-173	ASPA	Aspartoacylase (Canavan disease), isoform CRA_a	GO:0004046	aminoacylase activity	0.0341437	36.1869
ASPA	ASPA	aspartoacylase	2e-173	ASPA	Aspartoacylase (Canavan disease), isoform CRA_a	GO:0046872	metal ion binding	0.892353	0.749531
LOC101115661	LOC101115661	histone H2B type 1-A-like	7e-65	HIST1H2BA	Histone H2B type 1-A	GO:0046982	protein heterodimerization activity	0.76683	0.718351
LOC101115661	LOC101115661	histone H2B type 1-A-like	7e-65	HIST1H2BA	Histone H2B type 1-A	GO:0003677	DNA binding	0.434531	1.07806
TMEM190	TMEM190	transmembrane protein 190	6e-57	TMEM190	Transmembrane protein 190	GO:0043621	protein self-association	0.204735	4.52336
LARP7	LARP7	La ribonucleoprotein domain family, member 7	0	LARP7	La-related protein 7	GO:0005515	protein binding	0.455302	1.03512
LARP7	LARP7	La ribonucleoprotein domain family, member 7	0	LARP7	La-related protein 7	GO:0000166	nucleotide binding	0.538717	1.00271
LARP7	LARP7	La ribonucleoprotein domain family, member 7	0	LARP7	La-related protein 7	GO:0003723	RNA binding	0.0202838	2.07029
LARP7	LARP7	La ribonucleoprotein domain family, member 7	0	LARP7	La-related protein 7	GO:0003676	nucleic acid binding	0.867544	0.662158
PBLD	PBLD	phenazine biosynthesis-like protein domain containing	6e-153	PBLD	cDNA, FLJ92572, highly similar to Homo sapiens MAWD binding protein (MAWBP), mRNA	GO:0003674	molecular_function	0.700628	0.840335
PBLD	PBLD	phenazine biosynthesis-like protein domain containing	6e-153	PBLD	cDNA, FLJ92572, highly similar to Homo sapiens MAWD binding protein (MAWBP), mRNA	GO:0003824	catalytic activity	0.435041	1.14425
PBLD	PBLD	phenazine biosynthesis-like protein domain containing	6e-153	PBLD	cDNA, FLJ92572, highly similar to Homo sapiens MAWD binding protein (MAWBP), mRNA	GO:0016853	isomerase activity	0.573176	1.18646
AGTR1	AGTR1	Type-1 angiotensin II receptor	0	AGTR1	Angiotensin II receptor, type 1, isoform CRA_a	GO:0005515	protein binding	0.455302	1.03512
AGTR1	AGTR1	Type-1 angiotensin II receptor	0	AGTR1	Angiotensin II receptor, type 1, isoform CRA_a	GO:0004945	angiotensin type II receptor activity	0.04083	28.9495
AGTR1	AGTR1	Type-1 angiotensin II receptor	0	AGTR1	Angiotensin II receptor, type 1, isoform CRA_a	GO:0004871	signal transducer activity	0.966937	0.500165
AGTR1	AGTR1	Type-1 angiotensin II receptor	0	AGTR1	Angiotensin II receptor, type 1, isoform CRA_a	GO:0031711	bradykinin receptor binding	0.0206297	72.3738
AGTR1	AGTR1	Type-1 angiotensin II receptor	0	AGTR1	Angiotensin II receptor, type 1, isoform CRA_a	GO:0046982	protein heterodimerization activity	0.76683	0.718351
AGTR1	AGTR1	Type-1 angiotensin II receptor	0	AGTR1	Angiotensin II receptor, type 1, isoform CRA_a	GO:0004930	G-protein coupled receptor activity	0.961625	0.483298
AGTR1	AGTR1	Type-1 angiotensin II receptor	0	AGTR1	Angiotensin II receptor, type 1, isoform CRA_a	GO:0010698	acetyltransferase activator activity	0.0138013	144.748
AGTR1	AGTR1	Type-1 angiotensin II receptor	0	AGTR1	Angiotensin II receptor, type 1, isoform CRA_a	GO:0001596	angiotensin type I receptor activity	0.0138013	144.748
LOC101114535	LOC101114535	c-C motif chemokine 3-like	1e-37	CCL3L3	chemokine (C-C motif) ligand 3-like 3	GO:0008009	chemokine activity	0.000338657	13.4649
NUDT8	NUDT8	nudix (nucleoside diphosphate linked moiety X)-type motif 8	2e-52	NUDT8	Nucleoside diphosphate-linked moiety X motif 8, mitochondrial	GO:0016787	hydrolase activity	0.808112	0.778213
NUDT8	NUDT8	nudix (nucleoside diphosphate linked moiety X)-type motif 8	2e-52	NUDT8	Nucleoside diphosphate-linked moiety X motif 8, mitochondrial	GO:0046872	metal ion binding	0.892353	0.749531
CDKN1C	CDKN1C	Cyclin-dependent kinase inhibitor 1C	7e-55	CDKN1C	Cyclin-dependent kinase inhibitor 1C transcript variant 3	GO:0005515	protein binding	0.455302	1.03512
CDKN1C	CDKN1C	Cyclin-dependent kinase inhibitor 1C	7e-55	CDKN1C	Cyclin-dependent kinase inhibitor 1C transcript variant 3	GO:0016301	kinase activity	0.758062	0.773018
CDKN1C	CDKN1C	Cyclin-dependent kinase inhibitor 1C	7e-55	CDKN1C	Cyclin-dependent kinase inhibitor 1C transcript variant 3	GO:0004861	cyclin-dependent protein serine/threonine kinase inhibitor activity	0.0799781	13.1589
CDKN1C	CDKN1C	Cyclin-dependent kinase inhibitor 1C	7e-55	CDKN1C	Cyclin-dependent kinase inhibitor 1C transcript variant 3	GO:0004860	protein kinase inhibitor activity	0.00221342	12.7719
LOC101113864	LOC101113864	diazepam-binding inhibitor-like 5-like	3e-21	DBI	Diazepam binding inhibitor, splice form 1A(2)	GO:0030156	benzodiazepine receptor binding	0.0274104	48.2492
LOC101113864	LOC101113864	diazepam-binding inhibitor-like 5-like	3e-21	DBI	Diazepam binding inhibitor, splice form 1A(2)	GO:0000062	fatty-acyl-CoA binding	0.147611	6.57944
LOC101113864	LOC101113864	diazepam-binding inhibitor-like 5-like	3e-21	DBI	Diazepam binding inhibitor, splice form 1A(2)	GO:0008289	lipid binding	0.838944	0.548287
TLR8	TLR8	Toll-like receptor 8	0	TLR8	cDNA FLJ56817, highly similar to Toll-like receptor 8	GO:0003725	double-stranded RNA binding	0.317184	2.68051
TLR8	TLR8	Toll-like receptor 8	0	TLR8	cDNA FLJ56817, highly similar to Toll-like receptor 8	GO:0003727	single-stranded RNA binding	0.221106	4.13565
TLR8	TLR8	Toll-like receptor 8	0	TLR8	cDNA FLJ56817, highly similar to Toll-like receptor 8	GO:0003723	RNA binding	0.0202838	2.07029
TLR8	TLR8	Toll-like receptor 8	0	TLR8	cDNA FLJ56817, highly similar to Toll-like receptor 8	GO:0004872	receptor activity	0.844353	0.538095
TLR8	TLR8	Toll-like receptor 8	0	TLR8	cDNA FLJ56817, highly similar to Toll-like receptor 8	GO:0003677	DNA binding	0.434531	1.07806
LOC101102587	LOC101102587	ecto-ADP-ribosyltransferase 5-like	6e-87	ART5	Ecto-ADP-ribosyltransferase 5	GO:0003953	NAD+ nucleosidase activity	0.04083	28.9495
LOC101102587	LOC101102587	ecto-ADP-ribosyltransferase 5-like	6e-87	ART5	Ecto-ADP-ribosyltransferase 5	GO:0016757	transferase activity, transferring glycosyl groups	0.798162	0.626613
LOC101102587	LOC101102587	ecto-ADP-ribosyltransferase 5-like	6e-87	ART5	Ecto-ADP-ribosyltransferase 5	GO:0003956	NAD(P)+-protein-arginine ADP-ribosyltransferase activity	0.0735672	14.4748
LOC101102587	LOC101102587	ecto-ADP-ribosyltransferase 5-like	6e-87	ART5	Ecto-ADP-ribosyltransferase 5	GO:0016740	transferase activity	0.990098	0.387804
LOC101102587	LOC101102587	ecto-ADP-ribosyltransferase 5-like	6e-87	ART5	Ecto-ADP-ribosyltransferase 5	GO:0003950	NAD+ ADP-ribosyltransferase activity	0.188015	4.9913
MMP13	MMP13	Matrix metallopeptidase 13	0	MMP13	cDNA FLJ78136, highly similar to Homo sapiens matrix metallopeptidase 13 (collagenase 3) (MMP13), mRNA	GO:0005509	calcium ion binding	0.311576	1.32593
MMP13	MMP13	Matrix metallopeptidase 13	0	MMP13	cDNA FLJ78136, highly similar to Homo sapiens matrix metallopeptidase 13 (collagenase 3) (MMP13), mRNA	GO:0046872	metal ion binding	0.892353	0.749531
MMP13	MMP13	Matrix metallopeptidase 13	0	MMP13	cDNA FLJ78136, highly similar to Homo sapiens matrix metallopeptidase 13 (collagenase 3) (MMP13), mRNA	GO:0016787	hydrolase activity	0.808112	0.778213
MMP13	MMP13	Matrix metallopeptidase 13	0	MMP13	cDNA FLJ78136, highly similar to Homo sapiens matrix metallopeptidase 13 (collagenase 3) (MMP13), mRNA	GO:0008270	zinc ion binding	0.797159	0.758503
MMP13	MMP13	Matrix metallopeptidase 13	0	MMP13	cDNA FLJ78136, highly similar to Homo sapiens matrix metallopeptidase 13 (collagenase 3) (MMP13), mRNA	GO:0008233	peptidase activity	0.535715	1.047
MMP13	MMP13	Matrix metallopeptidase 13	0	MMP13	cDNA FLJ78136, highly similar to Homo sapiens matrix metallopeptidase 13 (collagenase 3) (MMP13), mRNA	GO:0004222	metalloendopeptidase activity	0.182472	2.63178
MMP13	MMP13	Matrix metallopeptidase 13	0	MMP13	cDNA FLJ78136, highly similar to Homo sapiens matrix metallopeptidase 13 (collagenase 3) (MMP13), mRNA	GO:0008237	metallopeptidase activity	0.32901	1.72319
AKR1E2	AKR1E2	aldo-keto reductase family 1, member E2	4e-128	AKR1E2	cDNA FLJ54291, moderately similar to Homo sapiens aldo-keto reductase family 1, member C-like 2 (AKR1CL2), mRNA	GO:0050571	1,5-anhydro-D-fructose reductase activity	0.0138013	144.748
AKR1E2	AKR1E2	aldo-keto reductase family 1, member E2	4e-128	AKR1E2	cDNA FLJ54291, moderately similar to Homo sapiens aldo-keto reductase family 1, member C-like 2 (AKR1CL2), mRNA	GO:0016491	oxidoreductase activity	0.143368	1.66377
TRIM24	TRIM24	tripartite motif containing 24	0	TRIM24	cDNA FLJ53462, highly similar to Transcription intermediary factor 1-alpha	GO:0005515	protein binding	0.455302	1.03512
TRIM24	TRIM24	tripartite motif containing 24	0	TRIM24	cDNA FLJ53462, highly similar to Transcription intermediary factor 1-alpha	GO:0004842	ubiquitin-protein ligase activity	0.847509	0.532161
TRIM24	TRIM24	tripartite motif containing 24	0	TRIM24	cDNA FLJ53462, highly similar to Transcription intermediary factor 1-alpha	GO:0016874	ligase activity	0.932597	0.369254
TRIM24	TRIM24	tripartite motif containing 24	0	TRIM24	cDNA FLJ53462, highly similar to Transcription intermediary factor 1-alpha	GO:0035064	methylated histone residue binding	0.273262	3.21661
TRIM24	TRIM24	tripartite motif containing 24	0	TRIM24	cDNA FLJ53462, highly similar to Transcription intermediary factor 1-alpha	GO:0046872	metal ion binding	0.892353	0.749531
TRIM24	TRIM24	tripartite motif containing 24	0	TRIM24	cDNA FLJ53462, highly similar to Transcription intermediary factor 1-alpha	GO:0034056	estrogen response element binding	0.0341437	36.1869
TRIM24	TRIM24	tripartite motif containing 24	0	TRIM24	cDNA FLJ53462, highly similar to Transcription intermediary factor 1-alpha	GO:0002039	p53 binding	0.307661	2.78361
TRIM24	TRIM24	tripartite motif containing 24	0	TRIM24	cDNA FLJ53462, highly similar to Transcription intermediary factor 1-alpha	GO:0070577	histone acetyl-lysine binding	0.111367	9.04673
TRIM24	TRIM24	tripartite motif containing 24	0	TRIM24	cDNA FLJ53462, highly similar to Transcription intermediary factor 1-alpha	GO:0016922	ligand-dependent nuclear receptor binding	0.147611	6.57944
TRIM24	TRIM24	tripartite motif containing 24	0	TRIM24	cDNA FLJ53462, highly similar to Transcription intermediary factor 1-alpha	GO:0003713	transcription coactivator activity	0.487453	1.2319
TRIM24	TRIM24	tripartite motif containing 24	0	TRIM24	cDNA FLJ53462, highly similar to Transcription intermediary factor 1-alpha	GO:0005102	receptor binding	4.10574e-05	4.88412
TRIM24	TRIM24	tripartite motif containing 24	0	TRIM24	cDNA FLJ53462, highly similar to Transcription intermediary factor 1-alpha	GO:0003677	DNA binding	0.434531	1.07806
TRIM24	TRIM24	tripartite motif containing 24	0	TRIM24	cDNA FLJ53462, highly similar to Transcription intermediary factor 1-alpha	GO:0043565	sequence-specific DNA binding	0.699774	0.831883
TRIM24	TRIM24	tripartite motif containing 24	0	TRIM24	cDNA FLJ53462, highly similar to Transcription intermediary factor 1-alpha	GO:0004672	protein kinase activity	0.691328	0.84319
TRIM24	TRIM24	tripartite motif containing 24	0	TRIM24	cDNA FLJ53462, highly similar to Transcription intermediary factor 1-alpha	GO:0003682	chromatin binding	0.440989	1.24069
TRIM24	TRIM24	tripartite motif containing 24	0	TRIM24	cDNA FLJ53462, highly similar to Transcription intermediary factor 1-alpha	GO:0008270	zinc ion binding	0.797159	0.758503
LOC101108870	LOC101108870	nuclear autoantigenic sperm protein-like	1e-83	NASP	cDNA FLJ53176, highly similar to Nuclear autoantigenic sperm protein	GO:0042393	histone binding	0.0981249	3.9121
LOC101108870	LOC101108870	nuclear autoantigenic sperm protein-like	1e-83	NASP	cDNA FLJ53176, highly similar to Nuclear autoantigenic sperm protein	GO:0051879	Hsp90 protein binding	0.123618	8.04154
AKAP7	AKAP7	A kinase (PRKA) anchor protein 7	3e-166	AKAP7	A-kinase anchor protein 7 isoform gamma	GO:0005515	protein binding	0.455302	1.03512
AKAP7	AKAP7	A kinase (PRKA) anchor protein 7	3e-166	AKAP7	A-kinase anchor protein 7 isoform gamma	GO:0034237	protein kinase A regulatory subunit binding	0.0671112	16.0831
AKAP7	AKAP7	A kinase (PRKA) anchor protein 7	3e-166	AKAP7	A-kinase anchor protein 7 isoform gamma	GO:0003824	catalytic activity	0.435041	1.14425
AKAP7	AKAP7	A kinase (PRKA) anchor protein 7	3e-166	AKAP7	A-kinase anchor protein 7 isoform gamma	GO:0000166	nucleotide binding	0.538717	1.00271
AKAP7	AKAP7	A kinase (PRKA) anchor protein 7	3e-166	AKAP7	A-kinase anchor protein 7 isoform gamma	GO:0016301	kinase activity	0.758062	0.773018
AKAP7	AKAP7	A kinase (PRKA) anchor protein 7	3e-166	AKAP7	A-kinase anchor protein 7 isoform gamma	GO:0051018	protein kinase A binding	0.123618	8.04154
AKAP7	AKAP7	A kinase (PRKA) anchor protein 7	3e-166	AKAP7	A-kinase anchor protein 7 isoform gamma	GO:0019901	protein kinase binding	0.370121	1.39628
AKAP7	AKAP7	A kinase (PRKA) anchor protein 7	3e-166	AKAP7	A-kinase anchor protein 7 isoform gamma	GO:0016208	AMP binding	0.0671112	16.0831
AKAP7	AKAP7	A kinase (PRKA) anchor protein 7	3e-166	AKAP7	A-kinase anchor protein 7 isoform gamma	GO:0019904	protein domain specific binding	0.348956	1.64486
AKAP7	AKAP7	A kinase (PRKA) anchor protein 7	3e-166	AKAP7	A-kinase anchor protein 7 isoform gamma	GO:0008022	protein C-terminus binding	0.678157	0.888022
AKAP7	AKAP7	A kinase (PRKA) anchor protein 7	3e-166	AKAP7	A-kinase anchor protein 7 isoform gamma	GO:0032947	protein complex scaffold	0.16517	5.78991
LOC101109024	LOC101109024	uncharacterized LOC101109024	1e-102	PENK	Synenkephalin	GO:0005515	protein binding	0.455302	1.03512
LOC101109024	LOC101109024	uncharacterized LOC101109024	1e-102	PENK	Synenkephalin	GO:0001515	opioid peptide activity	0.0274104	48.2492
LOC101109024	LOC101109024	uncharacterized LOC101109024	1e-102	PENK	Synenkephalin	GO:0005184	neuropeptide hormone activity	0.117514	8.51457
GCG	GCG	Glucagon	2e-93	GCG	Glucagon	GO:0005515	protein binding	0.455302	1.03512
GCG	GCG	Glucagon	2e-93	GCG	Glucagon	GO:0042802	identical protein binding	0.13365	1.78334
GCG	GCG	Glucagon	2e-93	GCG	Glucagon	GO:0005102	receptor binding	4.10574e-05	4.88412
GCG	GCG	Glucagon	2e-93	GCG	Glucagon	GO:0005179	hormone activity	0.0323558	4.52336
PGFS	PGFS	Prostaglandin F synthase	2e-152	AKR1C1	Aldo-keto reductase family 1 member C1	GO:0031406	carboxylic acid binding	0.0671112	16.0831
PGFS	PGFS	Prostaglandin F synthase	2e-152	AKR1C1	Aldo-keto reductase family 1 member C1	GO:0032052	bile acid binding	0.0671112	16.0831
PGFS	PGFS	Prostaglandin F synthase	2e-152	AKR1C1	Aldo-keto reductase family 1 member C1	GO:0047086	ketosteroid monooxygenase activity	0.0671112	16.0831
PGFS	PGFS	Prostaglandin F synthase	2e-152	AKR1C1	Aldo-keto reductase family 1 member C1	GO:0016655	oxidoreductase activity, acting on NAD(P)H, quinone or similar compound as acceptor	0.117514	8.51457
PGFS	PGFS	Prostaglandin F synthase	2e-152	AKR1C1	Aldo-keto reductase family 1 member C1	GO:0047115	trans-1,2-dihydrobenzene-1,2-diol dehydrogenase activity	0.0735672	14.4748
PGFS	PGFS	Prostaglandin F synthase	2e-152	AKR1C1	Aldo-keto reductase family 1 member C1	GO:0047042	androsterone dehydrogenase (B-specific) activity	0.04083	28.9495
PGFS	PGFS	Prostaglandin F synthase	2e-152	AKR1C1	Aldo-keto reductase family 1 member C1	GO:0047718	indanol dehydrogenase activity	0.0735672	14.4748
PGFS	PGFS	Prostaglandin F synthase	2e-152	AKR1C1	Aldo-keto reductase family 1 member C1	GO:0047006	17-alpha,20-alpha-dihydroxypregn-4-en-3-one dehydrogenase activity	0.0474695	24.1246
PGFS	PGFS	Prostaglandin F synthase	2e-152	AKR1C1	Aldo-keto reductase family 1 member C1	GO:0004032	alditol:NADP+ 1-oxidoreductase activity	0.0926659	11.1344
PGFS	PGFS	Prostaglandin F synthase	2e-152	AKR1C1	Aldo-keto reductase family 1 member C1	GO:0004033	aldo-keto reductase (NADP) activity	0.117514	8.51457
PGFS	PGFS	Prostaglandin F synthase	2e-152	AKR1C1	Aldo-keto reductase family 1 member C1	GO:0016491	oxidoreductase activity	0.143368	1.66377
PGFS	PGFS	Prostaglandin F synthase	2e-152	AKR1C1	Aldo-keto reductase family 1 member C1	GO:0018636	phenanthrene 9,10-monooxygenase activity	0.0671112	16.0831
RAB39A	RAB39A	RAB39A, member RAS oncogene family	1e-125	RAB39A	Ras-related protein Rab-39A	GO:0000166	nucleotide binding	0.538717	1.00271
RAB39A	RAB39A	RAB39A, member RAS oncogene family	1e-125	RAB39A	Ras-related protein Rab-39A	GO:0005525	GTP binding	0.241777	1.62638
TMSB15B	TMSB15B	thymosin beta 15B	3e-17	TMSB15A	Thymosin beta-15A	GO:0003779	actin binding	0.915108	0.404323
GNB3	GNB3	guanine nucleotide binding protein (G protein), beta polypeptide 3	0	GNB3	Guanine nucleotide binding protein (G protein), beta polypeptide 3	GO:0003924	GTPase activity	0.236772	1.81692
GNB3	GNB3	guanine nucleotide binding protein (G protein), beta polypeptide 3	0	GNB3	Guanine nucleotide binding protein (G protein), beta polypeptide 3	GO:0051020	GTPase binding	0.0926659	11.1344
GNB3	GNB3	guanine nucleotide binding protein (G protein), beta polypeptide 3	0	GNB3	Guanine nucleotide binding protein (G protein), beta polypeptide 3	GO:0004871	signal transducer activity	0.966937	0.500165
ATP6V0D2	ATP6V0D2	ATPase, H+ transporting, lysosomal 38kDa, V0 subunit d2	0	ATP6V0D2	V-type proton ATPase subunit d 2	GO:0005515	protein binding	0.455302	1.03512
ATP6V0D2	ATP6V0D2	ATPase, H+ transporting, lysosomal 38kDa, V0 subunit d2	0	ATP6V0D2	V-type proton ATPase subunit d 2	GO:0015078	hydrogen ion transmembrane transporter activity	0.204735	4.52336
TEX14	TEX14	testis expressed 14	0	TEX14	Inactive serine/threonine-protein kinase TEX14	GO:0005515	protein binding	0.455302	1.03512
TEX14	TEX14	testis expressed 14	0	TEX14	Inactive serine/threonine-protein kinase TEX14	GO:0000166	nucleotide binding	0.538717	1.00271
TEX14	TEX14	testis expressed 14	0	TEX14	Inactive serine/threonine-protein kinase TEX14	GO:0016772	transferase activity, transferring phosphorus-containing groups	0.877057	0.549327
TEX14	TEX14	testis expressed 14	0	TEX14	Inactive serine/threonine-protein kinase TEX14	GO:0019901	protein kinase binding	0.370121	1.39628
TEX14	TEX14	testis expressed 14	0	TEX14	Inactive serine/threonine-protein kinase TEX14	GO:0005524	ATP binding	0.935087	0.587609
TEX14	TEX14	testis expressed 14	0	TEX14	Inactive serine/threonine-protein kinase TEX14	GO:0004672	protein kinase activity	0.691328	0.84319
LOC101108944	LOC101108944	ATP synthase subunit f, mitochondrial-like	4e-25	ATP5J2	ATP synthase subunit f, mitochondrial	GO:0022857	transmembrane transporter activity	0.335835	2.49565
LOC101108944	LOC101108944	ATP synthase subunit f, mitochondrial-like	4e-25	ATP5J2	ATP synthase subunit f, mitochondrial	GO:0016887	ATPase activity	0.697467	0.841556
RAD51C	RAD51C	RAD51 homolog C (S. cerevisiae)	0	RAD51C	cDNA FLJ61513, highly similar to DNA repair protein RAD51 homolog 3	GO:0005515	protein binding	0.455302	1.03512
RAD51C	RAD51C	RAD51 homolog C (S. cerevisiae)	0	RAD51C	cDNA FLJ61513, highly similar to DNA repair protein RAD51 homolog 3	GO:0017111	nucleoside-triphosphatase activity	0.6737	0.899054
RAD51C	RAD51C	RAD51 homolog C (S. cerevisiae)	0	RAD51C	cDNA FLJ61513, highly similar to DNA repair protein RAD51 homolog 3	GO:0008821	crossover junction endodeoxyribonuclease activity	0.0341437	36.1869
RAD51C	RAD51C	RAD51 homolog C (S. cerevisiae)	0	RAD51C	cDNA FLJ61513, highly similar to DNA repair protein RAD51 homolog 3	GO:0003677	DNA binding	0.434531	1.07806
RAD51C	RAD51C	RAD51 homolog C (S. cerevisiae)	0	RAD51C	cDNA FLJ61513, highly similar to DNA repair protein RAD51 homolog 3	GO:0005524	ATP binding	0.935087	0.587609
RAD51C	RAD51C	RAD51 homolog C (S. cerevisiae)	0	RAD51C	cDNA FLJ61513, highly similar to DNA repair protein RAD51 homolog 3	GO:0000166	nucleotide binding	0.538717	1.00271
RAD51C	RAD51C	RAD51 homolog C (S. cerevisiae)	0	RAD51C	cDNA FLJ61513, highly similar to DNA repair protein RAD51 homolog 3	GO:0008094	DNA-dependent ATPase activity	0.221106	4.13565
CTTNBP2	CTTNBP2	Cortactin-binding protein 2	0	CTTNBP2	Cortactin-binding protein 2	GO:0017124	SH3 domain binding	0.567249	1.20623
LUC7L3	LUC7L3	LUC7-like 3 (S. cerevisiae)	0	LUC7L3	cDNA FLJ77715, highly similar to Homo sapiens cisplatin resistance-associated overexpressed protein(LUC7A), mRNA	GO:0005515	protein binding	0.455302	1.03512
LUC7L3	LUC7L3	LUC7-like 3 (S. cerevisiae)	0	LUC7L3	cDNA FLJ77715, highly similar to Homo sapiens cisplatin resistance-associated overexpressed protein(LUC7A), mRNA	GO:0003729	mRNA binding	0.10247	3.80915
LUC7L3	LUC7L3	LUC7-like 3 (S. cerevisiae)	0	LUC7L3	cDNA FLJ77715, highly similar to Homo sapiens cisplatin resistance-associated overexpressed protein(LUC7A), mRNA	GO:0003677	DNA binding	0.434531	1.07806
CRYM	CRYM	crystallin, mu	3e-168	CRYM	Ketimine reductase mu-crystallin	GO:0050661	NADP binding	0.226488	4.02077
CRYM	CRYM	crystallin, mu	3e-168	CRYM	Ketimine reductase mu-crystallin	GO:0003714	transcription corepressor activity	0.719487	0.790971
CRYM	CRYM	crystallin, mu	3e-168	CRYM	Ketimine reductase mu-crystallin	GO:0042562	hormone binding	0.117514	8.51457
CRYM	CRYM	crystallin, mu	3e-168	CRYM	Ketimine reductase mu-crystallin	GO:0070324	thyroid hormone binding	0.0341437	36.1869
CRYM	CRYM	crystallin, mu	3e-168	CRYM	Ketimine reductase mu-crystallin	GO:0042803	protein homodimerization activity	0.138512	1.68032
CRYM	CRYM	crystallin, mu	3e-168	CRYM	Ketimine reductase mu-crystallin	GO:0047127	thiomorpholine-carboxylate dehydrogenase activity	0.0138013	144.748
CRYM	CRYM	crystallin, mu	3e-168	CRYM	Ketimine reductase mu-crystallin	GO:0016491	oxidoreductase activity	0.143368	1.66377
IFT74	IFT74	intraflagellar transport 74 homolog (Chlamydomonas)	0	IFT74	IFT74 protein	GO:0048487	beta-tubulin binding	0.0208666	9.64984
IFT74	IFT74	intraflagellar transport 74 homolog (Chlamydomonas)	0	IFT74	IFT74 protein	GO:0003682	chromatin binding	0.440989	1.24069
NUCB2	NUCB2	nucleobindin 2	0	NUCB2	Nefastin-1	GO:0005515	protein binding	0.455302	1.03512
NUCB2	NUCB2	nucleobindin 2	0	NUCB2	Nefastin-1	GO:0005509	calcium ion binding	0.311576	1.32593
NUCB2	NUCB2	nucleobindin 2	0	NUCB2	Nefastin-1	GO:0003677	DNA binding	0.434531	1.07806
NUCB2	NUCB2	nucleobindin 2	0	NUCB2	Nefastin-1	GO:0046872	metal ion binding	0.892353	0.749531
LOC101112936	LOC101112936	interferon-activable protein 203-like	1e-88	IFI16	Interferon, gamma-inducible protein 16, isoform CRA_a	GO:0005515	protein binding	0.455302	1.03512
LOC101112936	LOC101112936	interferon-activable protein 203-like	1e-88	IFI16	Interferon, gamma-inducible protein 16, isoform CRA_a	GO:0003690	double-stranded DNA binding	0.16284	2.83819
LOC101112936	LOC101112936	interferon-activable protein 203-like	1e-88	IFI16	Interferon, gamma-inducible protein 16, isoform CRA_a	GO:0003677	DNA binding	0.434531	1.07806
LOC101112936	LOC101112936	interferon-activable protein 203-like	1e-88	IFI16	Interferon, gamma-inducible protein 16, isoform CRA_a	GO:0008134	transcription factor binding	0.832203	0.561037
P2RY13	P2RY13	purinergic receptor P2Y, G-protein coupled, 13	6e-154	P2RY13	Purinergic receptor P2Y G-protein coupled 13	GO:0004930	G-protein coupled receptor activity	0.961625	0.483298
P2RY13	P2RY13	purinergic receptor P2Y, G-protein coupled, 13	6e-154	P2RY13	Purinergic receptor P2Y G-protein coupled 13	GO:0045028	G-protein coupled purinergic nucleotide receptor activity	0.0606098	18.0935
P2RY13	P2RY13	purinergic receptor P2Y, G-protein coupled, 13	6e-154	P2RY13	Purinergic receptor P2Y G-protein coupled 13	GO:0004871	signal transducer activity	0.966937	0.500165
NTF4	NTF4	neurotrophin 4	2e-80	NTF4	Neurotrophin-4	GO:0005102	receptor binding	4.10574e-05	4.88412
NTF4	NTF4	neurotrophin 4	2e-80	NTF4	Neurotrophin-4	GO:0008083	growth factor activity	0.293707	1.87984
TAC3	TAC3	Preprotachykinin B	3e-42	TAC3	Tachykinin-3	GO:0005515	protein binding	0.455302	1.03512
TAC3	TAC3	Preprotachykinin B	3e-42	TAC3	Tachykinin-3	GO:0005102	receptor binding	4.10574e-05	4.88412
CDH7	CDH7	cadherin 7, type 2	0	CDH7	Cadherin-7	GO:0005509	calcium ion binding	0.311576	1.32593
CDH7	CDH7	cadherin 7, type 2	0	CDH7	Cadherin-7	GO:0046872	metal ion binding	0.892353	0.749531
ZP3	ZP3	zona pellucida glycoprotein 3 (sperm receptor)	2e-158	ZP3	Processed zona pellucida sperm-binding protein 3	GO:0005515	protein binding	0.455302	1.03512
ZP3	ZP3	zona pellucida glycoprotein 3 (sperm receptor)	2e-158	ZP3	Processed zona pellucida sperm-binding protein 3	GO:0015279	store-operated calcium channel activity	0.0735672	14.4748
ZP3	ZP3	zona pellucida glycoprotein 3 (sperm receptor)	2e-158	ZP3	Processed zona pellucida sperm-binding protein 3	GO:0032190	acrosin binding	0.0341437	36.1869
ZP3	ZP3	zona pellucida glycoprotein 3 (sperm receptor)	2e-158	ZP3	Processed zona pellucida sperm-binding protein 3	GO:0004871	signal transducer activity	0.966937	0.500165
ZP3	ZP3	zona pellucida glycoprotein 3 (sperm receptor)	2e-158	ZP3	Processed zona pellucida sperm-binding protein 3	GO:0005384	manganese ion transmembrane transporter activity	0.0474695	24.1246
ZP3	ZP3	zona pellucida glycoprotein 3 (sperm receptor)	2e-158	ZP3	Processed zona pellucida sperm-binding protein 3	GO:0030246	carbohydrate binding	0.664598	0.92196
PRLH	PRLH	Prolactin-releasing peptide				GO:0005179	hormone activity	0.0323558	4.52336
LOC101114750	LOC101114750	anaphase-promoting complex subunit CDC26-like	1e-40	CDC26	Anaphase-promoting complex subunit CDC26	GO:0005515	protein binding	0.455302	1.03512
LAT1	LAT1	L-type amino acid transporter subunit LAT1	0	SLC7A5	Large neutral amino acids transporter small subunit 1	GO:0015171	amino acid transmembrane transporter activity	0.188015	4.9913
LAT1	LAT1	L-type amino acid transporter subunit LAT1	0	SLC7A5	Large neutral amino acids transporter small subunit 1	GO:0042605	peptide antigen binding	0.135699	7.23738
LAT1	LAT1	L-type amino acid transporter subunit LAT1	0	SLC7A5	Large neutral amino acids transporter small subunit 1	GO:0015175	neutral amino acid transmembrane transporter activity	0.0799781	13.1589
LAT1	LAT1	L-type amino acid transporter subunit LAT1	0	SLC7A5	Large neutral amino acids transporter small subunit 1	GO:0015179	L-amino acid transmembrane transporter activity	0.04083	28.9495
LOC101104661	LOC101104661	growth-regulated alpha protein-like	3e-32	CXCL2	C-X-C motif chemokine 2	GO:0005515	protein binding	0.455302	1.03512
LOC101104661	LOC101104661	growth-regulated alpha protein-like	3e-32	CXCL2	C-X-C motif chemokine 2	GO:0008009	chemokine activity	0.000338657	13.4649
LOC101104661	LOC101104661	growth-regulated alpha protein-like	3e-32	CXCL2	C-X-C motif chemokine 2	GO:0005125	cytokine activity	0.0033837	4.40856
CDC26	CDC26	cell division cycle 26 homolog (S. cerevisiae)	1e-40	CDC26	Anaphase-promoting complex subunit CDC26	GO:0005515	protein binding	0.455302	1.03512
NPVF	NPVF	Pro-FMRFamide-related neuropeptide VF	5e-67	NPVF	Pro-FMRFamide-related neuropeptide VF	GO:0004930	G-protein coupled receptor activity	0.961625	0.483298
LOC101111988	LOC101111988	agouti-signaling protein-like	9e-42	ASIP	Agouti-signaling protein	GO:0005102	receptor binding	4.10574e-05	4.88412
LOC101111988	LOC101111988	agouti-signaling protein-like	9e-42	ASIP	Agouti-signaling protein	GO:0031781	type 3 melanocortin receptor binding	0.000712375	72.3738
LOC101111988	LOC101111988	agouti-signaling protein-like	9e-42	ASIP	Agouti-signaling protein	GO:0031782	type 4 melanocortin receptor binding	0.000712375	72.3738
LOC101111988	LOC101111988	agouti-signaling protein-like	9e-42	ASIP	Agouti-signaling protein	GO:0031779	melanocortin receptor binding	0.000287644	144.748
LOC101115626	LOC101115626	GTP-binding nuclear protein Ran-like	3e-119	RAN	GTP-binding nuclear protein Ran	GO:0005515	protein binding	0.455302	1.03512
LOC101115626	LOC101115626	GTP-binding nuclear protein Ran-like	3e-119	RAN	GTP-binding nuclear protein Ran	GO:0003924	GTPase activity	0.236772	1.81692
LOC101115626	LOC101115626	GTP-binding nuclear protein Ran-like	3e-119	RAN	GTP-binding nuclear protein Ran	GO:0050681	androgen receptor binding	0.24764	3.61869
LOC101115626	LOC101115626	GTP-binding nuclear protein Ran-like	3e-119	RAN	GTP-binding nuclear protein Ran	GO:0000166	nucleotide binding	0.538717	1.00271
LOC101115626	LOC101115626	GTP-binding nuclear protein Ran-like	3e-119	RAN	GTP-binding nuclear protein Ran	GO:0003713	transcription coactivator activity	0.487453	1.2319
LOC101115626	LOC101115626	GTP-binding nuclear protein Ran-like	3e-119	RAN	GTP-binding nuclear protein Ran	GO:0005525	GTP binding	0.241777	1.62638
LOC101115626	LOC101115626	GTP-binding nuclear protein Ran-like	3e-119	RAN	GTP-binding nuclear protein Ran	GO:0003682	chromatin binding	0.440989	1.24069
VNN1	VNN1	vanin 1	0	VNN1	cDNA, FLJ95014, highly similar to Homo sapiens vanin 1 (VNN1), mRNA	GO:0034235	GPI anchor binding	0.0606098	18.0935
VNN1	VNN1	vanin 1	0	VNN1	cDNA, FLJ95014, highly similar to Homo sapiens vanin 1 (VNN1), mRNA	GO:0016810	hydrolase activity, acting on carbon-nitrogen (but not peptide) bonds	0.141676	6.89275
VNN1	VNN1	vanin 1	0	VNN1	cDNA, FLJ95014, highly similar to Homo sapiens vanin 1 (VNN1), mRNA	GO:0016811	hydrolase activity, acting on carbon-nitrogen (but not peptide) bonds, in linear amides	0.00478059	22.2689
VNN1	VNN1	vanin 1	0	VNN1	cDNA, FLJ95014, highly similar to Homo sapiens vanin 1 (VNN1), mRNA	GO:0017159	pantetheine hydrolase activity	0.0274104	48.2492
VNN1	VNN1	vanin 1	0	VNN1	cDNA, FLJ95014, highly similar to Homo sapiens vanin 1 (VNN1), mRNA	GO:0016787	hydrolase activity	0.808112	0.778213
HOXA9	HOXA9	homeobox A9	2e-135	HOXA9	Homeobox protein Hox-A9	GO:0005515	protein binding	0.455302	1.03512
HOXA9	HOXA9	homeobox A9	2e-135	HOXA9	Homeobox protein Hox-A9	GO:0003735	structural constituent of ribosome	0.0115539	3.36622
HOXA9	HOXA9	homeobox A9	2e-135	HOXA9	Homeobox protein Hox-A9	GO:0003700	sequence-specific DNA binding transcription factor activity	0.943277	0.484646
HOXA9	HOXA9	homeobox A9	2e-135	HOXA9	Homeobox protein Hox-A9	GO:0003677	DNA binding	0.434531	1.07806
HOXA9	HOXA9	homeobox A9	2e-135	HOXA9	Homeobox protein Hox-A9	GO:0043565	sequence-specific DNA binding	0.699774	0.831883
HOXA9	HOXA9	homeobox A9	2e-135	HOXA9	Homeobox protein Hox-A9	GO:0003674	molecular_function	0.700628	0.840335
HOXA9	HOXA9	homeobox A9	2e-135	HOXA9	Homeobox protein Hox-A9	GO:0019899	enzyme binding	0.288296	1.62638
MNS1	MNS1	meiosis-specific nuclear structural 1	0	MNS1	cDNA FLJ32980 fis, clone TESTI2017832, highly similar to Homo sapiens meiosis-specific nuclear structural 1 (MNS1), mRNA	GO:0042802	identical protein binding	0.13365	1.78334
LOC101123326	LOC101123326	60S ribosomal protein L6-like	2e-136	RPL6	cDNA FLJ51013, highly similar to 60S ribosomal protein L6	GO:0003735	structural constituent of ribosome	0.0115539	3.36622
LOC101123326	LOC101123326	60S ribosomal protein L6-like	2e-136	RPL6	cDNA FLJ51013, highly similar to 60S ribosomal protein L6	GO:0003723	RNA binding	0.0202838	2.07029
LOC101123326	LOC101123326	60S ribosomal protein L6-like	2e-136	RPL6	cDNA FLJ51013, highly similar to 60S ribosomal protein L6	GO:0003677	DNA binding	0.434531	1.07806
LOC101116132	LOC101116132	40S ribosomal protein S3a-like	1e-155	RPS3A	40S ribosomal protein S3a	GO:0005515	protein binding	0.455302	1.03512
LOC101116132	LOC101116132	40S ribosomal protein S3a-like	1e-155	RPS3A	40S ribosomal protein S3a	GO:0003723	RNA binding	0.0202838	2.07029
LOC101116132	LOC101116132	40S ribosomal protein S3a-like	1e-155	RPS3A	40S ribosomal protein S3a	GO:0003735	structural constituent of ribosome	0.0115539	3.36622
CCL17	CCL17	chemokine (C-C motif) ligand 17	7e-18	CCL17	C-C motif chemokine 17	GO:0008009	chemokine activity	0.000338657	13.4649
CCL17	CCL17	chemokine (C-C motif) ligand 17	7e-18	CCL17	C-C motif chemokine 17	GO:0005102	receptor binding	4.10574e-05	4.88412
CCL17	CCL17	chemokine (C-C motif) ligand 17	7e-18	CCL17	C-C motif chemokine 17	GO:0005125	cytokine activity	0.0033837	4.40856
ADAMDEC1	ADAMDEC1	ADAM-like, decysin 1	0	ADAMDEC1	cDNA FLJ51108, highly similar to ADAM DEC1 (EC 3.4.24.-) (Adisintegrin and metalloproteinase domain-like protein decysin 1)	GO:0016787	hydrolase activity	0.808112	0.778213
ADAMDEC1	ADAMDEC1	ADAM-like, decysin 1	0	ADAMDEC1	cDNA FLJ51108, highly similar to ADAM DEC1 (EC 3.4.24.-) (Adisintegrin and metalloproteinase domain-like protein decysin 1)	GO:0008233	peptidase activity	0.535715	1.047
ADAMDEC1	ADAMDEC1	ADAM-like, decysin 1	0	ADAMDEC1	cDNA FLJ51108, highly similar to ADAM DEC1 (EC 3.4.24.-) (Adisintegrin and metalloproteinase domain-like protein decysin 1)	GO:0008270	zinc ion binding	0.797159	0.758503
ADAMDEC1	ADAMDEC1	ADAM-like, decysin 1	0	ADAMDEC1	cDNA FLJ51108, highly similar to ADAM DEC1 (EC 3.4.24.-) (Adisintegrin and metalloproteinase domain-like protein decysin 1)	GO:0004222	metalloendopeptidase activity	0.182472	2.63178
ADAMDEC1	ADAMDEC1	ADAM-like, decysin 1	0	ADAMDEC1	cDNA FLJ51108, highly similar to ADAM DEC1 (EC 3.4.24.-) (Adisintegrin and metalloproteinase domain-like protein decysin 1)	GO:0008237	metallopeptidase activity	0.32901	1.72319
ADAMDEC1	ADAMDEC1	ADAM-like, decysin 1	0	ADAMDEC1	cDNA FLJ51108, highly similar to ADAM DEC1 (EC 3.4.24.-) (Adisintegrin and metalloproteinase domain-like protein decysin 1)	GO:0046872	metal ion binding	0.892353	0.749531
LYZ	LYZ	Lysozyme	3e-72	LYZ	cDNA, FLJ92040, Homo sapiens lysozyme (renal amyloidosis) (LYZ), mRNA	GO:0016787	hydrolase activity	0.808112	0.778213
LYZ	LYZ	Lysozyme	3e-72	LYZ	cDNA, FLJ92040, Homo sapiens lysozyme (renal amyloidosis) (LYZ), mRNA	GO:0016798	hydrolase activity, acting on glycosyl bonds	0.46769	1.60831
LYZ	LYZ	Lysozyme	3e-72	LYZ	cDNA, FLJ92040, Homo sapiens lysozyme (renal amyloidosis) (LYZ), mRNA	GO:0003796	lysozyme activity	0.117514	8.51457
LYZ	LYZ	Lysozyme	3e-72	LYZ	cDNA, FLJ92040, Homo sapiens lysozyme (renal amyloidosis) (LYZ), mRNA	GO:0003824	catalytic activity	0.435041	1.14425
LYZ	LYZ	Lysozyme	3e-72	LYZ	cDNA, FLJ92040, Homo sapiens lysozyme (renal amyloidosis) (LYZ), mRNA	GO:0042802	identical protein binding	0.13365	1.78334
LOC101114402	LOC101114402	CDGSH iron-sulfur domain-containing protein 1-like	5e-30	CISD1	CDGSH iron-sulfur domain-containing protein 1	GO:0051536	iron-sulfur cluster binding	0.384518	2.09779
LOC101114402	LOC101114402	CDGSH iron-sulfur domain-containing protein 1-like	5e-30	CISD1	CDGSH iron-sulfur domain-containing protein 1	GO:0051537	2 iron, 2 sulfur cluster binding	0.159358	6.03115
LOC101114402	LOC101114402	CDGSH iron-sulfur domain-containing protein 1-like	5e-30	CISD1	CDGSH iron-sulfur domain-containing protein 1	GO:0046872	metal ion binding	0.892353	0.749531
LOC101105553	LOC101105553	ribonuclease UK114-like	2e-66	HRSP12	Ribonuclease UK114	GO:0004518	nuclease activity	0.57902	1.16732
LOC101105553	LOC101105553	ribonuclease UK114-like	2e-66	HRSP12	Ribonuclease UK114	GO:0004519	endonuclease activity	0.445157	1.72319
LOC101105553	LOC101105553	ribonuclease UK114-like	2e-66	HRSP12	Ribonuclease UK114	GO:0016787	hydrolase activity	0.808112	0.778213
LOC101105553	LOC101105553	ribonuclease UK114-like	2e-66	HRSP12	Ribonuclease UK114	GO:0019239	deaminase activity	0.0606098	18.0935
AK5	AK5	adenylate kinase 5	0	AK5	Adenylate kinase isoenzyme 5	GO:0004550	nucleoside diphosphate kinase activity	0.111367	9.04673
AK5	AK5	adenylate kinase 5	0	AK5	Adenylate kinase isoenzyme 5	GO:0004017	adenylate kinase activity	0.0540627	20.6782
AK5	AK5	adenylate kinase 5	0	AK5	Adenylate kinase isoenzyme 5	GO:0019206	nucleoside kinase activity	0.0474695	24.1246
AK5	AK5	adenylate kinase 5	0	AK5	Adenylate kinase isoenzyme 5	GO:0005524	ATP binding	0.935087	0.587609
AK5	AK5	adenylate kinase 5	0	AK5	Adenylate kinase isoenzyme 5	GO:0019205	nucleobase-containing compound kinase activity	0.0735672	14.4748
AK5	AK5	adenylate kinase 5	0	AK5	Adenylate kinase isoenzyme 5	GO:0000166	nucleotide binding	0.538717	1.00271
AK5	AK5	adenylate kinase 5	0	AK5	Adenylate kinase isoenzyme 5	GO:0016301	kinase activity	0.758062	0.773018
AK5	AK5	adenylate kinase 5	0	AK5	Adenylate kinase isoenzyme 5	GO:0016740	transferase activity	0.990098	0.387804
ANGPT1	ANGPT1	angiopoietin 1	0	ANGPT1	cDNA FLJ56604, highly similar to Angiopoietin-1	GO:0030971	receptor tyrosine kinase binding	0.188015	4.9913
ANGPT1	ANGPT1	angiopoietin 1	0	ANGPT1	cDNA FLJ56604, highly similar to Angiopoietin-1	GO:0005102	receptor binding	4.10574e-05	4.88412
LMO3	LMO3	LIM domain only 3 (rhombotin-like 2)	8e-89	LMO3	cDNA, FLJ92757, highly similar to Homo sapiens neuronal specific transcription factor DAT1 (DAT1),mRNA	GO:0008270	zinc ion binding	0.797159	0.758503
LMO3	LMO3	LIM domain only 3 (rhombotin-like 2)	8e-89	LMO3	cDNA, FLJ92757, highly similar to Homo sapiens neuronal specific transcription factor DAT1 (DAT1),mRNA	GO:0046872	metal ion binding	0.892353	0.749531

## Sheet: UpGO2Gene
GOID	GOTerm	QueryID	Symbol	Description	P-Value	FDR	Enrichment
GO:0005102	receptor binding	NPPA	NPPA	Natriuretic peptides A	4.10574e-05	0.00878629	4.88412
GO:0005102	receptor binding	RSPO3	RSPO3	R-spondin 3	4.10574e-05	0.00878629	4.88412
GO:0005102	receptor binding	ASIP	ASIP	Agouti signaling protein	4.10574e-05	0.00878629	4.88412
GO:0005102	receptor binding	FGB	FGB	Fibrinogen beta chain	4.10574e-05	0.00878629	4.88412
GO:0005102	receptor binding	TRIM24	TRIM24	tripartite motif containing 24	4.10574e-05	0.00878629	4.88412
GO:0005102	receptor binding	GCG	GCG	Glucagon	4.10574e-05	0.00878629	4.88412
GO:0005102	receptor binding	NTF4	NTF4	neurotrophin 4	4.10574e-05	0.00878629	4.88412
GO:0005102	receptor binding	TAC3	TAC3	Preprotachykinin B	4.10574e-05	0.00878629	4.88412
GO:0005102	receptor binding	LOC101111988	LOC101111988	agouti-signaling protein-like	4.10574e-05	0.00878629	4.88412
GO:0005102	receptor binding	CCL17	CCL17	chemokine (C-C motif) ligand 17	4.10574e-05	0.00878629	4.88412
GO:0005102	receptor binding	ANGPT1	ANGPT1	angiopoietin 1	4.10574e-05	0.00878629	4.88412
GO:0031779	melanocortin receptor binding	ASIP	ASIP	Agouti signaling protein	0.000287644	0.0241575	144.748
GO:0031779	melanocortin receptor binding	LOC101111988	LOC101111988	agouti-signaling protein-like	0.000287644	0.0241575	144.748
GO:0008009	chemokine activity	CXCL14	CXCL14	chemokine (C-X-C motif) ligand 14	0.000338657	0.0241575	13.4649
GO:0008009	chemokine activity	LOC101114535	LOC101114535	c-C motif chemokine 3-like	0.000338657	0.0241575	13.4649
GO:0008009	chemokine activity	LOC101104661	LOC101104661	growth-regulated alpha protein-like	0.000338657	0.0241575	13.4649
GO:0008009	chemokine activity	CCL17	CCL17	chemokine (C-C motif) ligand 17	0.000338657	0.0241575	13.4649
GO:0031781	type 3 melanocortin receptor binding	ASIP	ASIP	Agouti signaling protein	0.000712375	0.0304896	72.3738
GO:0031781	type 3 melanocortin receptor binding	LOC101111988	LOC101111988	agouti-signaling protein-like	0.000712375	0.0304896	72.3738
GO:0031782	type 4 melanocortin receptor binding	ASIP	ASIP	Agouti signaling protein	0.000712375	0.0304896	72.3738
GO:0031782	type 4 melanocortin receptor binding	LOC101111988	LOC101111988	agouti-signaling protein-like	0.000712375	0.0304896	72.3738
GO:0019212	phosphatase inhibitor activity	PPP1R17	PPP1R17	protein phosphatase 1, regulatory subunit 17	0.00168577	0.060126	41.3565
GO:0019212	phosphatase inhibitor activity	TESC	TESC	tescalcin	0.00168577	0.060126	41.3565
GO:0004860	protein kinase inhibitor activity	SOCS1	SOCS1	suppressor of cytokine signaling 1	0.00221342	0.0676675	12.7719
GO:0004860	protein kinase inhibitor activity	TESC	TESC	tescalcin	0.00221342	0.0676675	12.7719
GO:0004860	protein kinase inhibitor activity	CDKN1C	CDKN1C	Cyclin-dependent kinase inhibitor 1C	0.00221342	0.0676675	12.7719
GO:0005125	cytokine activity	CER1	CER1	cerberus 1, cysteine knot superfamily, homolog (Xenopus laevis)	0.0033837	0.0905139	4.40856
GO:0005125	cytokine activity	AIMP1	AIMP1	aminoacyl tRNA synthetase complex-interacting multifunctional protein 1	0.0033837	0.0905139	4.40856
GO:0005125	cytokine activity	LOC101113250	LOC101113250	aminoacyl tRNA synthase complex-interacting multifunctional protein 1-like	0.0033837	0.0905139	4.40856
GO:0005125	cytokine activity	CXCL14	CXCL14	chemokine (C-X-C motif) ligand 14	0.0033837	0.0905139	4.40856
GO:0005125	cytokine activity	LOC101104661	LOC101104661	growth-regulated alpha protein-like	0.0033837	0.0905139	4.40856
GO:0005125	cytokine activity	CCL17	CCL17	chemokine (C-C motif) ligand 17	0.0033837	0.0905139	4.40856
GO:0016811	hydrolase activity, acting on carbon-nitrogen (but not peptide) bonds, in linear amides	ASPA	ASPA	aspartoacylase	0.00478059	0.113672	22.2689
GO:0016811	hydrolase activity, acting on carbon-nitrogen (but not peptide) bonds, in linear amides	VNN1	VNN1	vanin 1	0.00478059	0.113672	22.2689
GO:0003735	structural constituent of ribosome	LOC101112592	LOC101112592	40S ribosomal protein S15a-like	0.0115539	0.155446	3.36622
GO:0003735	structural constituent of ribosome	LOC101104797	LOC101104797	ubiquitin-like protein FUBI-like	0.0115539	0.155446	3.36622
GO:0003735	structural constituent of ribosome	LOC101109212	LOC101109212	60S ribosomal protein L6-like	0.0115539	0.155446	3.36622
GO:0003735	structural constituent of ribosome	HOXA9	HOXA9	homeobox A9	0.0115539	0.155446	3.36622
GO:0003735	structural constituent of ribosome	LOC101123326	LOC101123326	60S ribosomal protein L6-like	0.0115539	0.155446	3.36622
GO:0003735	structural constituent of ribosome	LOC101116132	LOC101116132	40S ribosomal protein S3a-like	0.0115539	0.155446	3.36622
GO:0050571	1,5-anhydro-D-fructose reductase activity	AKR1E2	AKR1E2	aldo-keto reductase family 1, member E2	0.0138013	0.155446	144.748
GO:0060961	phospholipase D inhibitor activity	SNCA	SNCA	Alpha-synuclein	0.0138013	0.155446	144.748
GO:0019807	aspartoacylase activity	ASPA	ASPA	aspartoacylase	0.0138013	0.155446	144.748
GO:0010698	acetyltransferase activator activity	AGTR1	AGTR1	Type-1 angiotensin II receptor	0.0138013	0.155446	144.748
GO:0001596	angiotensin type I receptor activity	AGTR1	AGTR1	Type-1 angiotensin II receptor	0.0138013	0.155446	144.748
GO:0016639	oxidoreductase activity, acting on the CH-NH2 group of donors, NAD or NADP as acceptor	LOC101105049	LOC101105049	glutamate dehydrogenase 1, mitochondrial-like	0.0138013	0.155446	144.748
GO:0047127	thiomorpholine-carboxylate dehydrogenase activity	CRYM	CRYM	crystallin, mu	0.0138013	0.155446	144.748
GO:0004352	glutamate dehydrogenase (NAD+) activity	LOC101105049	LOC101105049	glutamate dehydrogenase 1, mitochondrial-like	0.0138013	0.155446	144.748
GO:0004353	glutamate dehydrogenase [NAD(P)+] activity	LOC101105049	LOC101105049	glutamate dehydrogenase 1, mitochondrial-like	0.0138013	0.155446	144.748
GO:0003723	RNA binding	AIMP1	AIMP1	aminoacyl tRNA synthetase complex-interacting multifunctional protein 1	0.0202838	0.178214	2.07029
GO:0003723	RNA binding	LOC101112592	LOC101112592	40S ribosomal protein S15a-like	0.0202838	0.178214	2.07029
GO:0003723	RNA binding	LOC101113250	LOC101113250	aminoacyl tRNA synthase complex-interacting multifunctional protein 1-like	0.0202838	0.178214	2.07029
GO:0003723	RNA binding	SNRPD1	SNRPD1	small nuclear ribonucleoprotein D1 polypeptide 16kDa	0.0202838	0.178214	2.07029
GO:0003723	RNA binding	LOC101104797	LOC101104797	ubiquitin-like protein FUBI-like	0.0202838	0.178214	2.07029
GO:0003723	RNA binding	LOC101120470	LOC101120470	TAR DNA-binding protein 43-like	0.0202838	0.178214	2.07029
GO:0003723	RNA binding	LOC101109212	LOC101109212	60S ribosomal protein L6-like	0.0202838	0.178214	2.07029
GO:0003723	RNA binding	UPF3B	UPF3B	UPF3 regulator of nonsense transcripts homolog B (yeast)	0.0202838	0.178214	2.07029
GO:0003723	RNA binding	LARP7	LARP7	La ribonucleoprotein domain family, member 7	0.0202838	0.178214	2.07029
GO:0003723	RNA binding	TLR8	TLR8	Toll-like receptor 8	0.0202838	0.178214	2.07029
GO:0003723	RNA binding	LOC101123326	LOC101123326	60S ribosomal protein L6-like	0.0202838	0.178214	2.07029
GO:0003723	RNA binding	LOC101116132	LOC101116132	40S ribosomal protein S3a-like	0.0202838	0.178214	2.07029
GO:0031711	bradykinin receptor binding	AGTR1	AGTR1	Type-1 angiotensin II receptor	0.0206297	0.178214	72.3738
GO:0070080	titin Z domain binding	TCAP	TCAP	titin-cap	0.0206297	0.178214	72.3738
GO:0033754	indoleamine 2,3-dioxygenase activity	IDO1	IDO1	Indoleamine-pyrrole 2,3 dioxygenase	0.0206297	0.178214	72.3738
GO:0048487	beta-tubulin binding	SNCA	SNCA	Alpha-synuclein	0.0208666	0.178214	9.64984
GO:0048487	beta-tubulin binding	IFT74	IFT74	intraflagellar transport 74 homolog (Chlamydomonas)	0.0208666	0.178214	9.64984
GO:0017159	pantetheine hydrolase activity	VNN1	VNN1	vanin 1	0.0274104	0.178214	48.2492
GO:0001515	opioid peptide activity	LOC101109024	LOC101109024	uncharacterized LOC101109024	0.0274104	0.178214	48.2492
GO:0030156	benzodiazepine receptor binding	LOC101113864	LOC101113864	diazepam-binding inhibitor-like 5-like	0.0274104	0.178214	48.2492
GO:0004833	tryptophan 2,3-dioxygenase activity	IDO1	IDO1	Indoleamine-pyrrole 2,3 dioxygenase	0.0274104	0.178214	48.2492
GO:0036122	BMP binding	CER1	CER1	cerberus 1, cysteine knot superfamily, homolog (Xenopus laevis)	0.0274104	0.178214	48.2492
GO:0070728	leucine binding	LOC101105049	LOC101105049	glutamate dehydrogenase 1, mitochondrial-like	0.0274104	0.178214	48.2492
GO:0051373	FATZ binding	TCAP	TCAP	titin-cap	0.0274104	0.178214	48.2492
GO:0004864	protein phosphatase inhibitor activity	PTN	PTN	pleiotrophin	0.0287676	0.178214	8.04154
GO:0004864	protein phosphatase inhibitor activity	PPP1R17	PPP1R17	protein phosphatase 1, regulatory subunit 17	0.0287676	0.178214	8.04154
GO:0005179	hormone activity	NPPA	NPPA	Natriuretic peptides A	0.0323558	0.178214	4.52336
GO:0005179	hormone activity	GCG	GCG	Glucagon	0.0323558	0.178214	4.52336
GO:0005179	hormone activity	PRLH	PRLH	Prolactin-releasing peptide	0.0323558	0.178214	4.52336
GO:0032190	acrosin binding	ZP3	ZP3	zona pellucida glycoprotein 3 (sperm receptor)	0.0341437	0.178214	36.1869
GO:0034056	estrogen response element binding	TRIM24	TRIM24	tripartite motif containing 24	0.0341437	0.178214	36.1869
GO:0004663	Rab geranylgeranyltransferase activity	RABGGTB	RABGGTB	RABGGTB	0.0341437	0.178214	36.1869
GO:0016015	morphogen activity	CER1	CER1	cerberus 1, cysteine knot superfamily, homolog (Xenopus laevis)	0.0341437	0.178214	36.1869
GO:0070324	thyroid hormone binding	CRYM	CRYM	crystallin, mu	0.0341437	0.178214	36.1869
GO:0004046	aminoacylase activity	ASPA	ASPA	aspartoacylase	0.0341437	0.178214	36.1869
GO:0019210	kinase inhibitor activity	SOCS1	SOCS1	suppressor of cytokine signaling 1	0.0341437	0.178214	36.1869
GO:0008821	crossover junction endodeoxyribonuclease activity	RAD51C	RAD51C	RAD51 homolog C (S. cerevisiae)	0.0341437	0.178214	36.1869
GO:0000049	tRNA binding	AIMP1	AIMP1	aminoacyl tRNA synthetase complex-interacting multifunctional protein 1	0.0361122	0.182034	7.06086
GO:0000049	tRNA binding	LOC101113250	LOC101113250	aminoacyl tRNA synthase complex-interacting multifunctional protein 1-like	0.0361122	0.182034	7.06086
GO:0017081	chloride channel regulator activity	LOC101113104	LOC101113104	neuronal acetylcholine receptor subunit alpha-7-like	0.04083	0.182034	28.9495
GO:0004865	protein serine/threonine phosphatase inhibitor activity	PPP1R17	PPP1R17	protein phosphatase 1, regulatory subunit 17	0.04083	0.182034	28.9495
GO:0047042	androsterone dehydrogenase (B-specific) activity	PGFS	PGFS	Prostaglandin F synthase	0.04083	0.182034	28.9495
GO:0004945	angiotensin type II receptor activity	AGTR1	AGTR1	Type-1 angiotensin II receptor	0.04083	0.182034	28.9495
GO:0015179	L-amino acid transmembrane transporter activity	LAT1	LAT1	L-type amino acid transporter subunit LAT1	0.04083	0.182034	28.9495
GO:0003953	NAD+ nucleosidase activity	LOC101102587	LOC101102587	ecto-ADP-ribosyltransferase 5-like	0.04083	0.182034	28.9495
GO:0050544	arachidonic acid binding	SNCA	SNCA	Alpha-synuclein	0.0474695	0.191669	24.1246
GO:0005384	manganese ion transmembrane transporter activity	ZP3	ZP3	zona pellucida glycoprotein 3 (sperm receptor)	0.0474695	0.191669	24.1246
GO:0019206	nucleoside kinase activity	AK5	AK5	adenylate kinase 5	0.0474695	0.191669	24.1246
GO:0047006	17-alpha,20-alpha-dihydroxypregn-4-en-3-one dehydrogenase activity	PGFS	PGFS	Prostaglandin F synthase	0.0474695	0.191669	24.1246
GO:0008528	G-protein coupled peptide receptor activity	RXFP3	RXFP3	relaxin/insulin-like family peptide receptor 3	0.0474695	0.191669	24.1246
GO:0004982	N-formyl peptide receptor activity	RXFP3	RXFP3	relaxin/insulin-like family peptide receptor 3	0.0540627	0.204459	20.6782
GO:0004017	adenylate kinase activity	AK5	AK5	adenylate kinase 5	0.0540627	0.204459	20.6782
GO:0030674	protein binding, bridging	FGB	FGB	Fibrinogen beta chain	0.0580354	0.204459	5.36102
GO:0030674	protein binding, bridging	TCAP	TCAP	titin-cap	0.0580354	0.204459	5.36102
GO:0004659	prenyltransferase activity	RABGGTB	RABGGTB	RABGGTB	0.0606098	0.204459	18.0935
GO:0048156	tau protein binding	SNCA	SNCA	Alpha-synuclein	0.0606098	0.204459	18.0935
GO:0015643	toxic substance binding	LOC101113104	LOC101113104	neuronal acetylcholine receptor subunit alpha-7-like	0.0606098	0.204459	18.0935
GO:0034235	GPI anchor binding	VNN1	VNN1	vanin 1	0.0606098	0.204459	18.0935
GO:0045028	G-protein coupled purinergic nucleotide receptor activity	P2RY13	P2RY13	purinergic receptor P2Y, G-protein coupled, 13	0.0606098	0.204459	18.0935
GO:0019239	deaminase activity	LOC101105553	LOC101105553	ribonuclease UK114-like	0.0606098	0.204459	18.0935
GO:0016208	AMP binding	AKAP7	AKAP7	A kinase (PRKA) anchor protein 7	0.0671112	0.204459	16.0831
GO:0032052	bile acid binding	PGFS	PGFS	Prostaglandin F synthase	0.0671112	0.204459	16.0831
GO:0047086	ketosteroid monooxygenase activity	PGFS	PGFS	Prostaglandin F synthase	0.0671112	0.204459	16.0831
GO:0018636	phenanthrene 9,10-monooxygenase activity	PGFS	PGFS	Prostaglandin F synthase	0.0671112	0.204459	16.0831
GO:0031406	carboxylic acid binding	PGFS	PGFS	Prostaglandin F synthase	0.0671112	0.204459	16.0831
GO:0034237	protein kinase A regulatory subunit binding	AKAP7	AKAP7	A kinase (PRKA) anchor protein 7	0.0671112	0.204459	16.0831
GO:0097200	cysteine-type endopeptidase activity involved in execution phase of apoptosis	MCP-3	MCP-3	Mast cell protease 3	0.0735672	0.204459	14.4748
GO:0042166	acetylcholine binding	LOC101113104	LOC101113104	neuronal acetylcholine receptor subunit alpha-7-like	0.0735672	0.204459	14.4748
GO:0047115	trans-1,2-dihydrobenzene-1,2-diol dehydrogenase activity	PGFS	PGFS	Prostaglandin F synthase	0.0735672	0.204459	14.4748
GO:0015279	store-operated calcium channel activity	ZP3	ZP3	zona pellucida glycoprotein 3 (sperm receptor)	0.0735672	0.204459	14.4748
GO:0031432	titin binding	TCAP	TCAP	titin-cap	0.0735672	0.204459	14.4748
GO:0051428	peptide hormone receptor binding	NPPA	NPPA	Natriuretic peptides A	0.0735672	0.204459	14.4748
GO:0047718	indanol dehydrogenase activity	PGFS	PGFS	Prostaglandin F synthase	0.0735672	0.204459	14.4748
GO:0019205	nucleobase-containing compound kinase activity	AK5	AK5	adenylate kinase 5	0.0735672	0.204459	14.4748
GO:0003956	NAD(P)+-protein-arginine ADP-ribosyltransferase activity	LOC101102587	LOC101102587	ecto-ADP-ribosyltransferase 5-like	0.0735672	0.204459	14.4748
GO:0004861	cyclin-dependent protein serine/threonine kinase inhibitor activity	CDKN1C	CDKN1C	Cyclin-dependent kinase inhibitor 1C	0.0799781	0.21665	13.1589
GO:0015175	neutral amino acid transmembrane transporter activity	LAT1	LAT1	L-type amino acid transporter subunit LAT1	0.0799781	0.21665	13.1589
GO:0005159	insulin-like growth factor receptor binding	SOCS1	SOCS1	suppressor of cytokine signaling 1	0.0863442	0.222622	12.0623
GO:0045502	dynein binding	SNCA	SNCA	Alpha-synuclein	0.0863442	0.222622	12.0623
GO:0043274	phospholipase binding	SNCA	SNCA	Alpha-synuclein	0.0863442	0.222622	12.0623
GO:0070403	NAD+ binding	LOC101105049	LOC101105049	glutamate dehydrogenase 1, mitochondrial-like	0.0863442	0.222622	12.0623
GO:0051020	GTPase binding	GNB3	GNB3	guanine nucleotide binding protein (G protein), beta polypeptide 3	0.0926659	0.230587	11.1344
GO:0004032	alditol:NADP+ 1-oxidoreductase activity	PGFS	PGFS	Prostaglandin F synthase	0.0926659	0.230587	11.1344
GO:0008198	ferrous iron binding	SNCA	SNCA	Alpha-synuclein	0.0926659	0.230587	11.1344
GO:0042393	histone binding	SNCA	SNCA	Alpha-synuclein	0.0981249	0.235265	3.9121
GO:0042393	histone binding	LOC101108870	LOC101108870	nuclear autoantigenic sperm protein-like	0.0981249	0.235265	3.9121
GO:0004089	carbonate dehydratase activity	CA5A	CA5A	carbonic anhydrase VA, mitochondrial	0.0989434	0.235265	10.3391
GO:0005487	nucleocytoplasmic transporter activity	UPF3B	UPF3B	UPF3 regulator of nonsense transcripts homolog B (yeast)	0.0989434	0.235265	10.3391
GO:0015464	acetylcholine receptor activity	LOC101113104	LOC101113104	neuronal acetylcholine receptor subunit alpha-7-like	0.0989434	0.235265	10.3391
GO:0003729	mRNA binding	UPF3B	UPF3B	UPF3 regulator of nonsense transcripts homolog B (yeast)	0.10247	0.240973	3.80915
GO:0003729	mRNA binding	LUC7L3	LUC7L3	LUC7-like 3 (S. cerevisiae)	0.10247	0.240973	3.80915
GO:0005504	fatty acid binding	SNCA	SNCA	Alpha-synuclein	0.111367	0.25148	9.04673
GO:0070577	histone acetyl-lysine binding	TRIM24	TRIM24	tripartite motif containing 24	0.111367	0.25148	9.04673
GO:0004550	nucleoside diphosphate kinase activity	AK5	AK5	adenylate kinase 5	0.111367	0.25148	9.04673
GO:0003796	lysozyme activity	LYZ	LYZ	Lysozyme	0.117514	0.25148	8.51457
GO:0004889	acetylcholine-activated cation-selective channel activity	LOC101113104	LOC101113104	neuronal acetylcholine receptor subunit alpha-7-like	0.117514	0.25148	8.51457
GO:0042562	hormone binding	CRYM	CRYM	crystallin, mu	0.117514	0.25148	8.51457
GO:0005184	neuropeptide hormone activity	LOC101109024	LOC101109024	uncharacterized LOC101109024	0.117514	0.25148	8.51457
GO:0016655	oxidoreductase activity, acting on NAD(P)H, quinone or similar compound as acceptor	PGFS	PGFS	Prostaglandin F synthase	0.117514	0.25148	8.51457
GO:0004033	aldo-keto reductase (NADP) activity	PGFS	PGFS	Prostaglandin F synthase	0.117514	0.25148	8.51457
GO:0051879	Hsp90 protein binding	LOC101108870	LOC101108870	nuclear autoantigenic sperm protein-like	0.123618	0.256838	8.04154
GO:0051018	protein kinase A binding	AKAP7	AKAP7	A kinase (PRKA) anchor protein 7	0.123618	0.256838	8.04154
GO:0030544	Hsp70 protein binding	SNCA	SNCA	Alpha-synuclein	0.123618	0.256838	8.04154
GO:0043027	cysteine-type endopeptidase inhibitor activity involved in apoptotic process	SNCA	SNCA	Alpha-synuclein	0.12968	0.266841	7.6183
GO:0042802	identical protein binding	SNCA	SNCA	Alpha-synuclein	0.13365	0.272391	1.78334
GO:0042802	identical protein binding	LOC101105049	LOC101105049	glutamate dehydrogenase 1, mitochondrial-like	0.13365	0.272391	1.78334
GO:0042802	identical protein binding	LOC101120470	LOC101120470	TAR DNA-binding protein 43-like	0.13365	0.272391	1.78334
GO:0042802	identical protein binding	GCG	GCG	Glucagon	0.13365	0.272391	1.78334
GO:0042802	identical protein binding	MNS1	MNS1	meiosis-specific nuclear structural 1	0.13365	0.272391	1.78334
GO:0042802	identical protein binding	LYZ	LYZ	Lysozyme	0.13365	0.272391	1.78334
GO:0042605	peptide antigen binding	LAT1	LAT1	L-type amino acid transporter subunit LAT1	0.135699	0.273958	7.23738
GO:0042803	protein homodimerization activity	CER1	CER1	cerberus 1, cysteine knot superfamily, homolog (Xenopus laevis)	0.138512	0.277023	1.68032
GO:0042803	protein homodimerization activity	AIMP1	AIMP1	aminoacyl tRNA synthetase complex-interacting multifunctional protein 1	0.138512	0.277023	1.68032
GO:0042803	protein homodimerization activity	LOC101113250	LOC101113250	aminoacyl tRNA synthase complex-interacting multifunctional protein 1-like	0.138512	0.277023	1.68032
GO:0042803	protein homodimerization activity	LOC101123290	LOC101123290	GTPase IMAP family member 7-like	0.138512	0.277023	1.68032
GO:0042803	protein homodimerization activity	LOC101113104	LOC101113104	neuronal acetylcholine receptor subunit alpha-7-like	0.138512	0.277023	1.68032
GO:0042803	protein homodimerization activity	TESC	TESC	tescalcin	0.138512	0.277023	1.68032
GO:0042803	protein homodimerization activity	CRYM	CRYM	crystallin, mu	0.138512	0.277023	1.68032
GO:0016810	hydrolase activity, acting on carbon-nitrogen (but not peptide) bonds	VNN1	VNN1	vanin 1	0.141676	0.277095	6.89275
GO:0043014	alpha-tubulin binding	SNCA	SNCA	Alpha-synuclein	0.141676	0.277095	6.89275
GO:0016491	oxidoreductase activity	SNCA	SNCA	Alpha-synuclein	0.143368	0.277095	1.66377
GO:0016491	oxidoreductase activity	LOC101105049	LOC101105049	glutamate dehydrogenase 1, mitochondrial-like	0.143368	0.277095	1.66377
GO:0016491	oxidoreductase activity	ND6	ND6	NADH-ubiquinone oxidoreductase chain 6	0.143368	0.277095	1.66377
GO:0016491	oxidoreductase activity	IDO1	IDO1	Indoleamine-pyrrole 2,3 dioxygenase	0.143368	0.277095	1.66377
GO:0016491	oxidoreductase activity	AKR1E2	AKR1E2	aldo-keto reductase family 1, member E2	0.143368	0.277095	1.66377
GO:0016491	oxidoreductase activity	PGFS	PGFS	Prostaglandin F synthase	0.143368	0.277095	1.66377
GO:0016491	oxidoreductase activity	CRYM	CRYM	crystallin, mu	0.143368	0.277095	1.66377
GO:0000062	fatty-acyl-CoA binding	LOC101113864	LOC101113864	diazepam-binding inhibitor-like 5-like	0.147611	0.277095	6.57944
GO:0016922	ligand-dependent nuclear receptor binding	TRIM24	TRIM24	tripartite motif containing 24	0.147611	0.277095	6.57944
GO:0005539	glycosaminoglycan binding	MAMDC2	MAMDC2	MAM domain containing 2	0.147611	0.277095	6.57944
GO:0005540	hyaluronic acid binding	TNFAIP6	TNFAIP6	tumor necrosis factor, alpha-induced protein 6	0.147611	0.277095	6.57944
GO:0051537	2 iron, 2 sulfur cluster binding	LOC101114402	LOC101114402	CDGSH iron-sulfur domain-containing protein 1-like	0.159358	0.296545	6.03115
GO:0003690	double-stranded DNA binding	LOC101120470	LOC101120470	TAR DNA-binding protein 43-like	0.16284	0.299546	2.83819
GO:0003690	double-stranded DNA binding	LOC101112936	LOC101112936	interferon-activable protein 203-like	0.16284	0.299546	2.83819
GO:0032947	protein complex scaffold	AKAP7	AKAP7	A kinase (PRKA) anchor protein 7	0.16517	0.299546	5.78991
GO:0043531	ADP binding	LOC101105049	LOC101105049	glutamate dehydrogenase 1, mitochondrial-like	0.16517	0.299546	5.78991
GO:0019894	kinesin binding	SNCA	SNCA	Alpha-synuclein	0.170942	0.307408	5.56722
GO:0001540	beta-amyloid binding	LOC101113104	LOC101113104	neuronal acetylcholine receptor subunit alpha-7-like	0.176673	0.315066	5.36102
GO:0051219	phosphoprotein binding	SNCA	SNCA	Alpha-synuclein	0.182364	0.317472	5.16956
GO:0003730	mRNA 3'-UTR binding	LOC101120470	LOC101120470	TAR DNA-binding protein 43-like	0.182364	0.317472	5.16956
GO:0004222	metalloendopeptidase activity	MMP13	MMP13	Matrix metallopeptidase 13	0.182472	0.317472	2.63178
GO:0004222	metalloendopeptidase activity	ADAMDEC1	ADAMDEC1	ADAM-like, decysin 1	0.182472	0.317472	2.63178
GO:0030971	receptor tyrosine kinase binding	ANGPT1	ANGPT1	angiopoietin 1	0.188015	0.319328	4.9913
GO:0003950	NAD+ ADP-ribosyltransferase activity	LOC101102587	LOC101102587	ecto-ADP-ribosyltransferase 5-like	0.188015	0.319328	4.9913
GO:0015171	amino acid transmembrane transporter activity	LAT1	LAT1	L-type amino acid transporter subunit LAT1	0.188015	0.319328	4.9913
GO:0043621	protein self-association	TMEM190	TMEM190	transmembrane protein 190	0.204735	0.342291	4.52336
GO:0015078	hydrogen ion transmembrane transporter activity	ATP6V0D2	ATP6V0D2	ATPase, H+ transporting, lysosomal 38kDa, V0 subunit d2	0.204735	0.342291	4.52336
GO:0008094	DNA-dependent ATPase activity	RAD51C	RAD51C	RAD51 homolog C (S. cerevisiae)	0.221106	0.363975	4.13565
GO:0003727	single-stranded RNA binding	TLR8	TLR8	Toll-like receptor 8	0.221106	0.363975	4.13565
GO:0005109	frizzled binding	RSPO3	RSPO3	R-spondin 3	0.226488	0.367184	4.02077
GO:0050661	NADP binding	CRYM	CRYM	crystallin, mu	0.226488	0.367184	4.02077
GO:0016788	hydrolase activity, acting on ester bonds	ASPA	ASPA	aspartoacylase	0.231831	0.373022	3.9121
GO:0003924	GTPase activity	LOC101123290	LOC101123290	GTPase IMAP family member 7-like	0.236772	0.376925	1.81692
GO:0003924	GTPase activity	GNB3	GNB3	guanine nucleotide binding protein (G protein), beta polypeptide 3	0.236772	0.376925	1.81692
GO:0003924	GTPase activity	LOC101115626	LOC101115626	GTP-binding nuclear protein Ran-like	0.236772	0.376925	1.81692
GO:0008201	heparin binding	RSPO3	RSPO3	R-spondin 3	0.23778	0.376925	2.19315
GO:0008201	heparin binding	PTN	PTN	pleiotrophin	0.23778	0.376925	2.19315
GO:0005525	GTP binding	LOC101105049	LOC101105049	glutamate dehydrogenase 1, mitochondrial-like	0.241777	0.378651	1.62638
GO:0005525	GTP binding	LOC101123290	LOC101123290	GTPase IMAP family member 7-like	0.241777	0.378651	1.62638
GO:0005525	GTP binding	RAB39A	RAB39A	RAB39A, member RAS oncogene family	0.241777	0.378651	1.62638
GO:0005525	GTP binding	LOC101115626	LOC101115626	GTP-binding nuclear protein Ran-like	0.241777	0.378651	1.62638
GO:0003899	DNA-directed RNA polymerase activity	POLR3G	POLR3G	polymerase (RNA) III (DNA directed) polypeptide G (32kD)	0.242407	0.378651	3.71148
GO:0050681	androgen receptor binding	LOC101115626	LOC101115626	GTP-binding nuclear protein Ran-like	0.24764	0.384022	3.61869
GO:0035064	methylated histone residue binding	TRIM24	TRIM24	tripartite motif containing 24	0.273262	0.417701	3.21661
GO:0004866	endopeptidase inhibitor activity	SLPI	SLPI	Antileukoproteinase	0.273262	0.417701	3.21661
GO:0005230	extracellular ligand-gated ion channel activity	LOC101113104	LOC101113104	neuronal acetylcholine receptor subunit alpha-7-like	0.27828	0.41938	3.14669
GO:0008307	structural constituent of muscle	TCAP	TCAP	titin-cap	0.27828	0.41938	3.14669
GO:0005080	protein kinase C binding	HINT1	HINT1	histidine triad nucleotide binding protein 1	0.288211	0.42844	3.01558
GO:0019899	enzyme binding	SNCA	SNCA	Alpha-synuclein	0.288296	0.42844	1.62638
GO:0019899	enzyme binding	SLPI	SLPI	Antileukoproteinase	0.288296	0.42844	1.62638
GO:0019899	enzyme binding	HOXA9	HOXA9	homeobox A9	0.288296	0.42844	1.62638
GO:0008083	growth factor activity	PTN	PTN	pleiotrophin	0.293707	0.433471	1.87984
GO:0008083	growth factor activity	NTF4	NTF4	neurotrophin 4	0.293707	0.433471	1.87984
GO:0008137	NADH dehydrogenase (ubiquinone) activity	ND6	ND6	NADH-ubiquinone oxidoreductase chain 6	0.302849	0.443902	2.83819
GO:0002039	p53 binding	TRIM24	TRIM24	tripartite motif containing 24	0.307661	0.447887	2.78361
GO:0005509	calcium ion binding	SNCA	SNCA	Alpha-synuclein	0.311576	0.448738	1.32593
GO:0005509	calcium ion binding	S100Z	S100Z	S100 calcium binding protein Z	0.311576	0.448738	1.32593
GO:0005509	calcium ion binding	TESC	TESC	tescalcin	0.311576	0.448738	1.32593
GO:0005509	calcium ion binding	MMP13	MMP13	Matrix metallopeptidase 13	0.311576	0.448738	1.32593
GO:0005509	calcium ion binding	NUCB2	NUCB2	nucleobindin 2	0.311576	0.448738	1.32593
GO:0005509	calcium ion binding	CDH7	CDH7	cadherin 7, type 2	0.311576	0.448738	1.32593
GO:0051087	chaperone binding	FGB	FGB	Fibrinogen beta chain	0.312439	0.448738	2.73109
GO:0003725	double-stranded RNA binding	TLR8	TLR8	Toll-like receptor 8	0.317184	0.452515	2.68051
GO:0008237	metallopeptidase activity	MMP13	MMP13	Matrix metallopeptidase 13	0.32901	0.466279	1.72319
GO:0008237	metallopeptidase activity	ADAMDEC1	ADAMDEC1	ADAM-like, decysin 1	0.32901	0.466279	1.72319
GO:0022857	transmembrane transporter activity	LOC101108944	LOC101108944	ATP synthase subunit f, mitochondrial-like	0.335835	0.47282	2.49565
GO:0005507	copper ion binding	SNCA	SNCA	Alpha-synuclein	0.344967	0.482503	2.41246
GO:0019904	protein domain specific binding	SNCA	SNCA	Alpha-synuclein	0.348956	0.484913	1.64486
GO:0019904	protein domain specific binding	AKAP7	AKAP7	A kinase (PRKA) anchor protein 7	0.348956	0.484913	1.64486
GO:0002020	protease binding	CHL1	CHL1	cell adhesion molecule with homology to L1CAM (close homolog of L1)	0.362852	0.50097	2.26168
GO:0019901	protein kinase binding	SOCS1	SOCS1	suppressor of cytokine signaling 1	0.370121	0.50773	1.39628
GO:0019901	protein kinase binding	AKAP7	AKAP7	A kinase (PRKA) anchor protein 7	0.370121	0.50773	1.39628
GO:0019901	protein kinase binding	TEX14	TEX14	testis expressed 14	0.370121	0.50773	1.39628
GO:0051536	iron-sulfur cluster binding	LOC101114402	LOC101114402	CDGSH iron-sulfur domain-containing protein 1-like	0.384518	0.522465	2.09779
GO:0000287	magnesium ion binding	SNCA	SNCA	Alpha-synuclein	0.385745	0.522465	1.51568
GO:0000287	magnesium ion binding	TESC	TESC	tescalcin	0.385745	0.522465	1.51568
GO:0044325	ion channel binding	TCAP	TCAP	titin-cap	0.392974	0.528909	2.0387
GO:0035091	phosphatidylinositol binding	RPS6KC1	RPS6KC1	ribosomal protein S6 kinase, 52kDa, polypeptide 1	0.40544	0.542276	1.95605
GO:0051213	dioxygenase activity	IDO1	IDO1	Indoleamine-pyrrole 2,3 dioxygenase	0.42166	0.560467	1.85574
GO:0003677	DNA binding	ZNF300	ZNF300	zinc finger protein 300	0.434531	0.571158	1.07806
GO:0003677	DNA binding	LOC101120470	LOC101120470	TAR DNA-binding protein 43-like	0.434531	0.571158	1.07806
GO:0003677	DNA binding	TIGD7	TIGD7	tigger transposable element derived 7	0.434531	0.571158	1.07806
GO:0003677	DNA binding	ZNF660	ZNF660	zinc finger protein 660	0.434531	0.571158	1.07806
GO:0003677	DNA binding	HOXA10	HOXA10	homeobox A10	0.434531	0.571158	1.07806
GO:0003677	DNA binding	LOC101109212	LOC101109212	60S ribosomal protein L6-like	0.434531	0.571158	1.07806
GO:0003677	DNA binding	LOC101115661	LOC101115661	histone H2B type 1-A-like	0.434531	0.571158	1.07806
GO:0003677	DNA binding	TLR8	TLR8	Toll-like receptor 8	0.434531	0.571158	1.07806
GO:0003677	DNA binding	TRIM24	TRIM24	tripartite motif containing 24	0.434531	0.571158	1.07806
GO:0003677	DNA binding	RAD51C	RAD51C	RAD51 homolog C (S. cerevisiae)	0.434531	0.571158	1.07806
GO:0003677	DNA binding	LUC7L3	LUC7L3	LUC7-like 3 (S. cerevisiae)	0.434531	0.571158	1.07806
GO:0003677	DNA binding	NUCB2	NUCB2	nucleobindin 2	0.434531	0.571158	1.07806
GO:0003677	DNA binding	LOC101112936	LOC101112936	interferon-activable protein 203-like	0.434531	0.571158	1.07806
GO:0003677	DNA binding	HOXA9	HOXA9	homeobox A9	0.434531	0.571158	1.07806
GO:0003677	DNA binding	LOC101123326	LOC101123326	60S ribosomal protein L6-like	0.434531	0.571158	1.07806
GO:0003824	catalytic activity	RABGGTB	RABGGTB	RABGGTB	0.435041	0.571158	1.14425
GO:0003824	catalytic activity	MCP-3	MCP-3	Mast cell protease 3	0.435041	0.571158	1.14425
GO:0003824	catalytic activity	HINT1	HINT1	histidine triad nucleotide binding protein 1	0.435041	0.571158	1.14425
GO:0003824	catalytic activity	PBLD	PBLD	phenazine biosynthesis-like protein domain containing	0.435041	0.571158	1.14425
GO:0003824	catalytic activity	AKAP7	AKAP7	A kinase (PRKA) anchor protein 7	0.435041	0.571158	1.14425
GO:0003824	catalytic activity	LYZ	LYZ	Lysozyme	0.435041	0.571158	1.14425
GO:0003682	chromatin binding	TRIM24	TRIM24	tripartite motif containing 24	0.440989	0.575437	1.24069
GO:0003682	chromatin binding	IFT74	IFT74	intraflagellar transport 74 homolog (Chlamydomonas)	0.440989	0.575437	1.24069
GO:0003682	chromatin binding	LOC101115626	LOC101115626	GTP-binding nuclear protein Ran-like	0.440989	0.575437	1.24069
GO:0004519	endonuclease activity	LOC101105553	LOC101105553	ribonuclease UK114-like	0.445157	0.577355	1.72319
GO:0005515	protein binding	SNCA	SNCA	Alpha-synuclein	0.455302	0.586955	1.03512
GO:0005515	protein binding	RABGGTB	RABGGTB	RABGGTB	0.455302	0.586955	1.03512
GO:0005515	protein binding	LOC101105049	LOC101105049	glutamate dehydrogenase 1, mitochondrial-like	0.455302	0.586955	1.03512
GO:0005515	protein binding	MCP-3	MCP-3	Mast cell protease 3	0.455302	0.586955	1.03512
GO:0005515	protein binding	AIMP1	AIMP1	aminoacyl tRNA synthetase complex-interacting multifunctional protein 1	0.455302	0.586955	1.03512
GO:0005515	protein binding	ZNF300	ZNF300	zinc finger protein 300	0.455302	0.586955	1.03512
GO:0005515	protein binding	LOC101113250	LOC101113250	aminoacyl tRNA synthase complex-interacting multifunctional protein 1-like	0.455302	0.586955	1.03512
GO:0005515	protein binding	SLPI	SLPI	Antileukoproteinase	0.455302	0.586955	1.03512
GO:0005515	protein binding	LOC101123290	LOC101123290	GTPase IMAP family member 7-like	0.455302	0.586955	1.03512
GO:0005515	protein binding	SNRPD1	SNRPD1	small nuclear ribonucleoprotein D1 polypeptide 16kDa	0.455302	0.586955	1.03512
GO:0005515	protein binding	AMPH	AMPH	amphiphysin	0.455302	0.586955	1.03512
GO:0005515	protein binding	LOC101120470	LOC101120470	TAR DNA-binding protein 43-like	0.455302	0.586955	1.03512
GO:0005515	protein binding	RPS6KC1	RPS6KC1	ribosomal protein S6 kinase, 52kDa, polypeptide 1	0.455302	0.586955	1.03512
GO:0005515	protein binding	SOCS1	SOCS1	suppressor of cytokine signaling 1	0.455302	0.586955	1.03512
GO:0005515	protein binding	CEP70	CEP70	centrosomal protein 70kDa	0.455302	0.586955	1.03512
GO:0005515	protein binding	HUS1	HUS1	HUS1 checkpoint homolog (S. pombe)	0.455302	0.586955	1.03512
GO:0005515	protein binding	HOXA10	HOXA10	homeobox A10	0.455302	0.586955	1.03512
GO:0005515	protein binding	TESC	TESC	tescalcin	0.455302	0.586955	1.03512
GO:0005515	protein binding	FGB	FGB	Fibrinogen beta chain	0.455302	0.586955	1.03512
GO:0005515	protein binding	TCAP	TCAP	titin-cap	0.455302	0.586955	1.03512
GO:0005515	protein binding	UPF3B	UPF3B	UPF3 regulator of nonsense transcripts homolog B (yeast)	0.455302	0.586955	1.03512
GO:0005515	protein binding	FRA10AC1	FRA10AC1	fragile site, folic acid type, rare, fra(10)(q23.3) or fra(10)(q24.2) candidate 1	0.455302	0.586955	1.03512
GO:0005515	protein binding	LARP7	LARP7	La ribonucleoprotein domain family, member 7	0.455302	0.586955	1.03512
GO:0005515	protein binding	AGTR1	AGTR1	Type-1 angiotensin II receptor	0.455302	0.586955	1.03512
GO:0005515	protein binding	CDKN1C	CDKN1C	Cyclin-dependent kinase inhibitor 1C	0.455302	0.586955	1.03512
GO:0005515	protein binding	TRIM24	TRIM24	tripartite motif containing 24	0.455302	0.586955	1.03512
GO:0005515	protein binding	AKAP7	AKAP7	A kinase (PRKA) anchor protein 7	0.455302	0.586955	1.03512
GO:0005515	protein binding	LOC101109024	LOC101109024	uncharacterized LOC101109024	0.455302	0.586955	1.03512
GO:0005515	protein binding	GCG	GCG	Glucagon	0.455302	0.586955	1.03512
GO:0005515	protein binding	ATP6V0D2	ATP6V0D2	ATPase, H+ transporting, lysosomal 38kDa, V0 subunit d2	0.455302	0.586955	1.03512
GO:0005515	protein binding	TEX14	TEX14	testis expressed 14	0.455302	0.586955	1.03512
GO:0005515	protein binding	RAD51C	RAD51C	RAD51 homolog C (S. cerevisiae)	0.455302	0.586955	1.03512
GO:0005515	protein binding	LUC7L3	LUC7L3	LUC7-like 3 (S. cerevisiae)	0.455302	0.586955	1.03512
GO:0005515	protein binding	NUCB2	NUCB2	nucleobindin 2	0.455302	0.586955	1.03512
GO:0005515	protein binding	LOC101112936	LOC101112936	interferon-activable protein 203-like	0.455302	0.586955	1.03512
GO:0005515	protein binding	TAC3	TAC3	Preprotachykinin B	0.455302	0.586955	1.03512
GO:0005515	protein binding	ZP3	ZP3	zona pellucida glycoprotein 3 (sperm receptor)	0.455302	0.586955	1.03512
GO:0005515	protein binding	LOC101114750	LOC101114750	anaphase-promoting complex subunit CDC26-like	0.455302	0.586955	1.03512
GO:0005515	protein binding	LOC101104661	LOC101104661	growth-regulated alpha protein-like	0.455302	0.586955	1.03512
GO:0005515	protein binding	CDC26	CDC26	cell division cycle 26 homolog (S. cerevisiae)	0.455302	0.586955	1.03512
GO:0005515	protein binding	LOC101115626	LOC101115626	GTP-binding nuclear protein Ran-like	0.455302	0.586955	1.03512
GO:0005515	protein binding	HOXA9	HOXA9	homeobox A9	0.455302	0.586955	1.03512
GO:0005515	protein binding	LOC101116132	LOC101116132	40S ribosomal protein S3a-like	0.455302	0.586955	1.03512
GO:0005262	calcium channel activity	TMEM37	TMEM37	transmembrane protein 37	0.460284	0.589824	1.64486
GO:0047485	protein N-terminus binding	SNCA	SNCA	Alpha-synuclein	0.464	0.591047	1.62638
GO:0016798	hydrolase activity, acting on glycosyl bonds	LYZ	LYZ	Lysozyme	0.46769	0.592223	1.60831
GO:0003713	transcription coactivator activity	TRIM24	TRIM24	tripartite motif containing 24	0.487453	0.613617	1.2319
GO:0003713	transcription coactivator activity	LOC101115626	LOC101115626	GTP-binding nuclear protein Ran-like	0.487453	0.613617	1.2319
GO:0004867	serine-type endopeptidase inhibitor activity	SLPI	SLPI	Antileukoproteinase	0.510026	0.638278	1.41909
GO:0009055	electron carrier activity	IDO1	IDO1	Indoleamine-pyrrole 2,3 dioxygenase	0.513397	0.638761	1.40532
GO:0008233	peptidase activity	MCP-3	MCP-3	Mast cell protease 3	0.535715	0.66256	1.047
GO:0008233	peptidase activity	SLPI	SLPI	Antileukoproteinase	0.535715	0.66256	1.047
GO:0008233	peptidase activity	MMP13	MMP13	Matrix metallopeptidase 13	0.535715	0.66256	1.047
GO:0008233	peptidase activity	ADAMDEC1	ADAMDEC1	ADAM-like, decysin 1	0.535715	0.66256	1.047
GO:0000166	nucleotide binding	LOC101105049	LOC101105049	glutamate dehydrogenase 1, mitochondrial-like	0.538717	0.66256	1.00271
GO:0000166	nucleotide binding	LOC101103790	LOC101103790	COBW domain-containing protein 5-like	0.538717	0.66256	1.00271
GO:0000166	nucleotide binding	LOC101123290	LOC101123290	GTPase IMAP family member 7-like	0.538717	0.66256	1.00271
GO:0000166	nucleotide binding	LOC101120470	LOC101120470	TAR DNA-binding protein 43-like	0.538717	0.66256	1.00271
GO:0000166	nucleotide binding	RPS6KC1	RPS6KC1	ribosomal protein S6 kinase, 52kDa, polypeptide 1	0.538717	0.66256	1.00271
GO:0000166	nucleotide binding	HINT1	HINT1	histidine triad nucleotide binding protein 1	0.538717	0.66256	1.00271
GO:0000166	nucleotide binding	UPF3B	UPF3B	UPF3 regulator of nonsense transcripts homolog B (yeast)	0.538717	0.66256	1.00271
GO:0000166	nucleotide binding	LARP7	LARP7	La ribonucleoprotein domain family, member 7	0.538717	0.66256	1.00271
GO:0000166	nucleotide binding	AKAP7	AKAP7	A kinase (PRKA) anchor protein 7	0.538717	0.66256	1.00271
GO:0000166	nucleotide binding	RAB39A	RAB39A	RAB39A, member RAS oncogene family	0.538717	0.66256	1.00271
GO:0000166	nucleotide binding	TEX14	TEX14	testis expressed 14	0.538717	0.66256	1.00271
GO:0000166	nucleotide binding	RAD51C	RAD51C	RAD51 homolog C (S. cerevisiae)	0.538717	0.66256	1.00271
GO:0000166	nucleotide binding	LOC101115626	LOC101115626	GTP-binding nuclear protein Ran-like	0.538717	0.66256	1.00271
GO:0000166	nucleotide binding	AK5	AK5	adenylate kinase 5	0.538717	0.66256	1.00271
GO:0017124	SH3 domain binding	CTTNBP2	CTTNBP2	Cortactin-binding protein 2	0.567249	0.692992	1.20623
GO:0030414	peptidase inhibitor activity	SLPI	SLPI	Antileukoproteinase	0.570223	0.692992	1.19626
GO:0016853	isomerase activity	PBLD	PBLD	phenazine biosynthesis-like protein domain containing	0.573176	0.692992	1.18646
GO:0004518	nuclease activity	LOC101105553	LOC101105553	ribonuclease UK114-like	0.57902	0.696126	1.16732
GO:0016829	lyase activity	CA5A	CA5A	carbonic anhydrase VA, mitochondrial	0.630673	0.753989	1.01222
GO:0020037	heme binding	IDO1	IDO1	Indoleamine-pyrrole 2,3 dioxygenase	0.638223	0.758776	0.991422
GO:0005244	voltage-gated ion channel activity	TMEM37	TMEM37	transmembrane protein 37	0.648047	0.764821	0.964984
GO:0008236	serine-type peptidase activity	MCP-3	MCP-3	Mast cell protease 3	0.655239	0.764821	0.946063
GO:0008017	microtubule binding	SNCA	SNCA	Alpha-synuclein	0.655239	0.764821	0.946063
GO:0004252	serine-type endopeptidase activity	MCP-3	MCP-3	Mast cell protease 3	0.657603	0.764821	0.93992
GO:0030246	carbohydrate binding	ZP3	ZP3	zona pellucida glycoprotein 3 (sperm receptor)	0.664598	0.768778	0.92196
GO:0005543	phospholipid binding	SNCA	SNCA	Alpha-synuclein	0.669975	0.770831	0.871974
GO:0005543	phospholipid binding	AMPH	AMPH	amphiphysin	0.669975	0.770831	0.871974
GO:0017111	nucleoside-triphosphatase activity	RAD51C	RAD51C	RAD51 homolog C (S. cerevisiae)	0.6737	0.770972	0.899054
GO:0008022	protein C-terminus binding	AKAP7	AKAP7	A kinase (PRKA) anchor protein 7	0.678157	0.771945	0.888022
GO:0004672	protein kinase activity	RPS6KC1	RPS6KC1	ribosomal protein S6 kinase, 52kDa, polypeptide 1	0.691328	0.780908	0.84319
GO:0004672	protein kinase activity	TRIM24	TRIM24	tripartite motif containing 24	0.691328	0.780908	0.84319
GO:0004672	protein kinase activity	TEX14	TEX14	testis expressed 14	0.691328	0.780908	0.84319
GO:0016887	ATPase activity	LOC101108944	LOC101108944	ATP synthase subunit f, mitochondrial-like	0.697467	0.780908	0.841556
GO:0043565	sequence-specific DNA binding	HOXA10	HOXA10	homeobox A10	0.699774	0.780908	0.831883
GO:0043565	sequence-specific DNA binding	TRIM24	TRIM24	tripartite motif containing 24	0.699774	0.780908	0.831883
GO:0043565	sequence-specific DNA binding	HOXA9	HOXA9	homeobox A9	0.699774	0.780908	0.831883
GO:0003674	molecular_function	LOC101104797	LOC101104797	ubiquitin-like protein FUBI-like	0.700628	0.780908	0.840335
GO:0003674	molecular_function	LOC101103624	LOC101103624	G antigen family C member 1-like	0.700628	0.780908	0.840335
GO:0003674	molecular_function	PBLD	PBLD	phenazine biosynthesis-like protein domain containing	0.700628	0.780908	0.840335
GO:0003674	molecular_function	HOXA9	HOXA9	homeobox A9	0.700628	0.780908	0.840335
GO:0005216	ion channel activity	LOC101113104	LOC101113104	neuronal acetylcholine receptor subunit alpha-7-like	0.707684	0.784686	0.817783
GO:0003714	transcription corepressor activity	CRYM	CRYM	crystallin, mu	0.719487	0.793661	0.790971
GO:0016301	kinase activity	RPS6KC1	RPS6KC1	ribosomal protein S6 kinase, 52kDa, polypeptide 1	0.758062	0.831925	0.773018
GO:0016301	kinase activity	CDKN1C	CDKN1C	Cyclin-dependent kinase inhibitor 1C	0.758062	0.831925	0.773018
GO:0016301	kinase activity	AKAP7	AKAP7	A kinase (PRKA) anchor protein 7	0.758062	0.831925	0.773018
GO:0016301	kinase activity	AK5	AK5	adenylate kinase 5	0.758062	0.831925	0.773018
GO:0046982	protein heterodimerization activity	LOC101115661	LOC101115661	histone H2B type 1-A-like	0.76683	0.837254	0.718351
GO:0046982	protein heterodimerization activity	AGTR1	AGTR1	Type-1 angiotensin II receptor	0.76683	0.837254	0.718351
GO:0008270	zinc ion binding	SNCA	SNCA	Alpha-synuclein	0.797159	0.86266	0.758503
GO:0008270	zinc ion binding	CA5A	CA5A	carbonic anhydrase VA, mitochondrial	0.797159	0.86266	0.758503
GO:0008270	zinc ion binding	MMP13	MMP13	Matrix metallopeptidase 13	0.797159	0.86266	0.758503
GO:0008270	zinc ion binding	TRIM24	TRIM24	tripartite motif containing 24	0.797159	0.86266	0.758503
GO:0008270	zinc ion binding	ADAMDEC1	ADAMDEC1	ADAM-like, decysin 1	0.797159	0.86266	0.758503
GO:0008270	zinc ion binding	LMO3	LMO3	LIM domain only 3 (rhombotin-like 2)	0.797159	0.86266	0.758503
GO:0016757	transferase activity, transferring glycosyl groups	LOC101102587	LOC101102587	ecto-ADP-ribosyltransferase 5-like	0.798162	0.86266	0.626613
GO:0016787	hydrolase activity	MCP-3	MCP-3	Mast cell protease 3	0.808112	0.869025	0.778213
GO:0016787	hydrolase activity	HINT1	HINT1	histidine triad nucleotide binding protein 1	0.808112	0.869025	0.778213
GO:0016787	hydrolase activity	ASPA	ASPA	aspartoacylase	0.808112	0.869025	0.778213
GO:0016787	hydrolase activity	NUDT8	NUDT8	nudix (nucleoside diphosphate linked moiety X)-type motif 8	0.808112	0.869025	0.778213
GO:0016787	hydrolase activity	MMP13	MMP13	Matrix metallopeptidase 13	0.808112	0.869025	0.778213
GO:0016787	hydrolase activity	VNN1	VNN1	vanin 1	0.808112	0.869025	0.778213
GO:0016787	hydrolase activity	ADAMDEC1	ADAMDEC1	ADAM-like, decysin 1	0.808112	0.869025	0.778213
GO:0016787	hydrolase activity	LYZ	LYZ	Lysozyme	0.808112	0.869025	0.778213
GO:0016787	hydrolase activity	LOC101105553	LOC101105553	ribonuclease UK114-like	0.808112	0.869025	0.778213
GO:0008134	transcription factor binding	LOC101112936	LOC101112936	interferon-activable protein 203-like	0.832203	0.890457	0.561037
GO:0008289	lipid binding	LOC101113864	LOC101113864	diazepam-binding inhibitor-like 5-like	0.838944	0.893204	0.548287
GO:0004872	receptor activity	TLR8	TLR8	Toll-like receptor 8	0.844353	0.893433	0.538095
GO:0004842	ubiquitin-protein ligase activity	TRIM24	TRIM24	tripartite motif containing 24	0.847509	0.893433	0.532161
GO:0003676	nucleic acid binding	ZNF300	ZNF300	zinc finger protein 300	0.867544	0.910071	0.662158
GO:0003676	nucleic acid binding	LOC101120470	LOC101120470	TAR DNA-binding protein 43-like	0.867544	0.910071	0.662158
GO:0003676	nucleic acid binding	TIGD7	TIGD7	tigger transposable element derived 7	0.867544	0.910071	0.662158
GO:0003676	nucleic acid binding	ZNF660	ZNF660	zinc finger protein 660	0.867544	0.910071	0.662158
GO:0003676	nucleic acid binding	LARP7	LARP7	La ribonucleoprotein domain family, member 7	0.867544	0.910071	0.662158
GO:0016772	transferase activity, transferring phosphorus-containing groups	RPS6KC1	RPS6KC1	ribosomal protein S6 kinase, 52kDa, polypeptide 1	0.877057	0.915562	0.549327
GO:0016772	transferase activity, transferring phosphorus-containing groups	TEX14	TEX14	testis expressed 14	0.877057	0.915562	0.549327
GO:0046872	metal ion binding	SNCA	SNCA	Alpha-synuclein	0.892353	0.927008	0.749531
GO:0046872	metal ion binding	RABGGTB	RABGGTB	RABGGTB	0.892353	0.927008	0.749531
GO:0046872	metal ion binding	ZNF300	ZNF300	zinc finger protein 300	0.892353	0.927008	0.749531
GO:0046872	metal ion binding	ZNF660	ZNF660	zinc finger protein 660	0.892353	0.927008	0.749531
GO:0046872	metal ion binding	S100Z	S100Z	S100 calcium binding protein Z	0.892353	0.927008	0.749531
GO:0046872	metal ion binding	IDO1	IDO1	Indoleamine-pyrrole 2,3 dioxygenase	0.892353	0.927008	0.749531
GO:0046872	metal ion binding	CA5A	CA5A	carbonic anhydrase VA, mitochondrial	0.892353	0.927008	0.749531
GO:0046872	metal ion binding	TESC	TESC	tescalcin	0.892353	0.927008	0.749531
GO:0046872	metal ion binding	ASPA	ASPA	aspartoacylase	0.892353	0.927008	0.749531
GO:0046872	metal ion binding	NUDT8	NUDT8	nudix (nucleoside diphosphate linked moiety X)-type motif 8	0.892353	0.927008	0.749531
GO:0046872	metal ion binding	MMP13	MMP13	Matrix metallopeptidase 13	0.892353	0.927008	0.749531
GO:0046872	metal ion binding	TRIM24	TRIM24	tripartite motif containing 24	0.892353	0.927008	0.749531
GO:0046872	metal ion binding	NUCB2	NUCB2	nucleobindin 2	0.892353	0.927008	0.749531
GO:0046872	metal ion binding	CDH7	CDH7	cadherin 7, type 2	0.892353	0.927008	0.749531
GO:0046872	metal ion binding	ADAMDEC1	ADAMDEC1	ADAM-like, decysin 1	0.892353	0.927008	0.749531
GO:0046872	metal ion binding	LOC101114402	LOC101114402	CDGSH iron-sulfur domain-containing protein 1-like	0.892353	0.927008	0.749531
GO:0046872	metal ion binding	LMO3	LMO3	LIM domain only 3 (rhombotin-like 2)	0.892353	0.927008	0.749531
GO:0003779	actin binding	TMSB15B	TMSB15B	thymosin beta 15B	0.915108	0.946053	0.404323
GO:0016874	ligase activity	TRIM24	TRIM24	tripartite motif containing 24	0.932597	0.952898	0.369254
GO:0004674	protein serine/threonine kinase activity	RPS6KC1	RPS6KC1	ribosomal protein S6 kinase, 52kDa, polypeptide 1	0.933953	0.952898	0.36645
GO:0005524	ATP binding	LOC101105049	LOC101105049	glutamate dehydrogenase 1, mitochondrial-like	0.935087	0.952898	0.587609
GO:0005524	ATP binding	LOC101103790	LOC101103790	COBW domain-containing protein 5-like	0.935087	0.952898	0.587609
GO:0005524	ATP binding	RPS6KC1	RPS6KC1	ribosomal protein S6 kinase, 52kDa, polypeptide 1	0.935087	0.952898	0.587609
GO:0005524	ATP binding	TEX14	TEX14	testis expressed 14	0.935087	0.952898	0.587609
GO:0005524	ATP binding	RAD51C	RAD51C	RAD51 homolog C (S. cerevisiae)	0.935087	0.952898	0.587609
GO:0005524	ATP binding	AK5	AK5	adenylate kinase 5	0.935087	0.952898	0.587609
GO:0003700	sequence-specific DNA binding transcription factor activity	LOC101120470	LOC101120470	TAR DNA-binding protein 43-like	0.943277	0.956688	0.484646
GO:0003700	sequence-specific DNA binding transcription factor activity	HOXA10	HOXA10	homeobox A10	0.943277	0.956688	0.484646
GO:0003700	sequence-specific DNA binding transcription factor activity	HOXA9	HOXA9	homeobox A9	0.943277	0.956688	0.484646
GO:0004930	G-protein coupled receptor activity	RXFP3	RXFP3	relaxin/insulin-like family peptide receptor 3	0.961625	0.970697	0.483298
GO:0004930	G-protein coupled receptor activity	AGTR1	AGTR1	Type-1 angiotensin II receptor	0.961625	0.970697	0.483298
GO:0004930	G-protein coupled receptor activity	P2RY13	P2RY13	purinergic receptor P2Y, G-protein coupled, 13	0.961625	0.970697	0.483298
GO:0004930	G-protein coupled receptor activity	NPVF	NPVF	Pro-FMRFamide-related neuropeptide VF	0.961625	0.970697	0.483298
GO:0004871	signal transducer activity	RXFP3	RXFP3	relaxin/insulin-like family peptide receptor 3	0.966937	0.971477	0.500165
GO:0004871	signal transducer activity	AGTR1	AGTR1	Type-1 angiotensin II receptor	0.966937	0.971477	0.500165
GO:0004871	signal transducer activity	GNB3	GNB3	guanine nucleotide binding protein (G protein), beta polypeptide 3	0.966937	0.971477	0.500165
GO:0004871	signal transducer activity	P2RY13	P2RY13	purinergic receptor P2Y, G-protein coupled, 13	0.966937	0.971477	0.500165
GO:0004871	signal transducer activity	ZP3	ZP3	zona pellucida glycoprotein 3 (sperm receptor)	0.966937	0.971477	0.500165
GO:0016740	transferase activity	RABGGTB	RABGGTB	RABGGTB	0.990098	0.990098	0.387804
GO:0016740	transferase activity	RPS6KC1	RPS6KC1	ribosomal protein S6 kinase, 52kDa, polypeptide 1	0.990098	0.990098	0.387804
GO:0016740	transferase activity	LOC101102587	LOC101102587	ecto-ADP-ribosyltransferase 5-like	0.990098	0.990098	0.387804
GO:0016740	transferase activity	AK5	AK5	adenylate kinase 5	0.990098	0.990098	0.387804
