# Supplementary material for: Co-expression analysis and identification of fecundity-related long non-coding RNAs in sheep ovaries
Source: Sci Rep. 2016 Dec 16;6:39398. doi: 10.1038/srep39398 (PMC5159859; doi:10.1038/srep39398)
Supplement: Supplementary Table S10 [file srep39398-s10.xls]

## Sheet: DownGO_Result
GOID	GOTerm	DifGene	AllDifGene	GeneInGOID	AllGene	P-Value	FDR	Enrichment	(-log2P)
GO:0008009	chemokine activity	6	316	43	15488	0.000449185	0.174284	6.83898	11.1204
GO:0005179	hormone activity	8	316	96	15488	0.00128531	0.222497	4.08439	9.60366
GO:0030246	carbohydrate binding	10	316	157	15488	0.00229619	0.222497	3.12183	8.76654
GO:0031779	melanocortin receptor binding	2	316	2	15488	0.00235649	0.222497	49.0127	8.72914
GO:0005125	cytokine activity	11	316	197	15488	0.00372878	0.222497	2.73675	8.06708
GO:0001515	opioid peptide activity	2	316	3	15488	0.00387483	0.222497	32.6751	8.01165
GO:0042393	histone binding	6	316	74	15488	0.00566526	0.222497	3.974	7.46364
GO:0051431	corticotropin-releasing hormone receptor 2 binding	2	316	4	15488	0.00573447	0.222497	24.5063	7.44613
GO:0031781	type 3 melanocortin receptor binding	2	316	4	15488	0.00573447	0.222497	24.5063	7.44613
GO:0031782	type 4 melanocortin receptor binding	2	316	4	15488	0.00573447	0.222497	24.5063	7.44613
GO:0008201	heparin binding	8	316	132	15488	0.00786532	0.256112	2.97046	6.99028
GO:0008970	phosphatidylcholine 1-acylhydrolase activity	2	316	5	15488	0.007921	0.256112	19.6051	6.9801
GO:0005102	receptor binding	14	316	326	15488	0.0104698	0.280458	2.10484	6.57762
GO:0005319	lipid transporter activity	3	316	20	15488	0.0106548	0.280458	7.3519	6.55236
GO:0004879	ligand-activated sequence-specific DNA binding RNA polymerase II transcription factor activity	4	316	39	15488	0.0108424	0.280458	5.02694	6.52717
GO:0003924	GTPase activity	11	316	239	15488	0.013738	0.305428	2.25581	6.18568
GO:0000976	transcription regulatory region sequence-specific DNA binding	4	316	44	15488	0.0157931	0.305428	4.4557	5.98456
GO:0004887	thyroid hormone receptor activity	2	316	8	15488	0.0163047	0.305428	12.2532	5.93857
GO:0045028	G-protein coupled purinergic nucleotide receptor activity	2	316	8	15488	0.0163047	0.305428	12.2532	5.93857
GO:0003700	sequence-specific DNA binding transcription factor activity	29	316	896	15488	0.016485	0.305428	1.58635	5.9227
GO:0008083	growth factor activity	8	316	154	15488	0.0176783	0.305428	2.54611	5.82188
GO:0005344	oxygen transporter activity	2	316	10	15488	0.023284	0.305428	9.80253	5.42452
GO:0003707	steroid hormone receptor activity	4	316	50	15488	0.0233512	0.305428	3.92101	5.42036
GO:0004364	glutathione transferase activity	3	316	29	15488	0.0260989	0.305428	5.07027	5.25987
GO:0015171	amino acid transmembrane transporter activity	3	316	29	15488	0.0260989	0.305428	5.07027	5.25987
GO:0004623	phospholipase A2 activity	3	316	29	15488	0.0260989	0.305428	5.07027	5.25987
GO:0004620	phospholipase activity	2	316	13	15488	0.035596	0.305428	7.54041	4.81214
GO:0031686	A1 adenosine receptor binding	1	316	1	15488	0.0397104	0.305428	49.0127	4.65434
GO:0017188	aspartate N-acetyltransferase activity	1	316	1	15488	0.0397104	0.305428	49.0127	4.65434
GO:0017045	corticotropin-releasing hormone activity	1	316	1	15488	0.0397104	0.305428	49.0127	4.65434
GO:0050571	1,5-anhydro-D-fructose reductase activity	1	316	1	15488	0.0397104	0.305428	49.0127	4.65434
GO:0070191	methionine-R-sulfoxide reductase activity	1	316	1	15488	0.0397104	0.305428	49.0127	4.65434
GO:0047536	2-aminoadipate transaminase activity	1	316	1	15488	0.0397104	0.305428	49.0127	4.65434
GO:0015327	cystine:glutamate antiporter activity	1	316	1	15488	0.0397104	0.305428	49.0127	4.65434
GO:0008955	peptidoglycan glycosyltransferase activity	1	316	1	15488	0.0397104	0.305428	49.0127	4.65434
GO:0048040	UDP-glucuronate decarboxylase activity	1	316	1	15488	0.0397104	0.305428	49.0127	4.65434
GO:0008427	calcium-dependent protein kinase inhibitor activity	1	316	1	15488	0.0397104	0.305428	49.0127	4.65434
GO:0033871	[heparan sulfate]-glucosamine 3-sulfotransferase 2 activity	1	316	1	15488	0.0397104	0.305428	49.0127	4.65434
GO:0071796	K6-linked polyubiquitin binding	1	316	1	15488	0.0397104	0.305428	49.0127	4.65434
GO:1902122	chenodeoxycholic acid binding	1	316	1	15488	0.0397104	0.305428	49.0127	4.65434
GO:0060961	phospholipase D inhibitor activity	1	316	1	15488	0.0397104	0.305428	49.0127	4.65434
GO:0031700	adrenomedullin receptor binding	1	316	1	15488	0.0397104	0.305428	49.0127	4.65434
GO:0042931	enterobactin transporter activity	1	316	1	15488	0.0397104	0.305428	49.0127	4.65434
GO:0005147	oncostatin-M receptor binding	1	316	1	15488	0.0397104	0.305428	49.0127	4.65434
GO:0002058	uracil binding	1	316	1	15488	0.0397104	0.305428	49.0127	4.65434
GO:0002059	thymine binding	1	316	1	15488	0.0397104	0.305428	49.0127	4.65434
GO:0030250	guanylate cyclase activator activity	1	316	1	15488	0.0397104	0.305428	49.0127	4.65434
GO:0047127	thiomorpholine-carboxylate dehydrogenase activity	1	316	1	15488	0.0397104	0.305428	49.0127	4.65434
GO:0003692	left-handed Z-DNA binding	1	316	1	15488	0.0397104	0.305428	49.0127	4.65434
GO:0000981	sequence-specific DNA binding RNA polymerase II transcription factor activity	4	316	60	15488	0.0401158	0.305428	3.26751	4.63968
GO:0004089	carbonate dehydratase activity	2	316	14	15488	0.0401464	0.305428	7.00181	4.63858
GO:0004864	protein phosphatase inhibitor activity	3	316	36	15488	0.0433732	0.316186	4.08439	4.52705
GO:0002020	protease binding	4	316	64	15488	0.0483162	0.316186	3.06329	4.37135
GO:0000980	RNA polymerase II distal enhancer sequence-specific DNA binding	2	316	16	15488	0.0498537	0.316186	6.12658	4.32616
GO:0008191	metalloendopeptidase inhibitor activity	2	316	16	15488	0.0498537	0.316186	6.12658	4.32616
GO:0043565	sequence-specific DNA binding	17	316	522	15488	0.0504238	0.316186	1.5962	4.30975
GO:0042562	hormone binding	2	316	17	15488	0.0549906	0.316186	5.7662	4.18467
GO:0005184	neuropeptide hormone activity	2	316	17	15488	0.0549906	0.316186	5.7662	4.18467
GO:0031386	protein tag	1	316	2	15488	0.0589684	0.316186	24.5063	4.08391
GO:0000182	rDNA binding	1	316	2	15488	0.0589684	0.316186	24.5063	4.08391
GO:0045523	interleukin-27 receptor binding	1	316	2	15488	0.0589684	0.316186	24.5063	4.08391
GO:0033754	indoleamine 2,3-dioxygenase activity	1	316	2	15488	0.0589684	0.316186	24.5063	4.08391
GO:0004904	interferon receptor activity	1	316	2	15488	0.0589684	0.316186	24.5063	4.08391
GO:0016429	tRNA (adenine-N1-)-methyltransferase activity	1	316	2	15488	0.0589684	0.316186	24.5063	4.08391
GO:0038100	nodal binding	1	316	2	15488	0.0589684	0.316186	24.5063	4.08391
GO:0001730	2'-5'-oligoadenylate synthetase activity	1	316	2	15488	0.0589684	0.316186	24.5063	4.08391
GO:0070080	titin Z domain binding	1	316	2	15488	0.0589684	0.316186	24.5063	4.08391
GO:0047237	glucuronylgalactosylproteoglycan 4-beta-N-acetylgalactosaminyltransferase activity	1	316	2	15488	0.0589684	0.316186	24.5063	4.08391
GO:0038181	bile acid receptor activity	1	316	2	15488	0.0589684	0.316186	24.5063	4.08391
GO:0045032	ADP-activated nucleotide receptor activity	1	316	2	15488	0.0589684	0.316186	24.5063	4.08391
GO:0045031	ATP-activated nucleotide receptor activity	1	316	2	15488	0.0589684	0.316186	24.5063	4.08391
GO:0004157	dihydropyrimidinase activity	1	316	2	15488	0.0589684	0.316186	24.5063	4.08391
GO:0001077	RNA polymerase II core promoter proximal region sequence-specific DNA binding transcription factor activity involved in positive regulation of transcription	4	316	69	15488	0.0597625	0.316186	2.84131	4.06462
GO:0051879	Hsp90 protein binding	2	316	18	15488	0.0603035	0.316186	5.44585	4.05161
GO:0008138	protein tyrosine/serine/threonine phosphatase activity	3	316	43	15488	0.0650381	0.324748	3.41949	3.94257
GO:0003690	double-stranded DNA binding	5	316	102	15488	0.0654939	0.324748	2.40258	3.9325
GO:0003705	RNA polymerase II distal enhancer sequence-specific DNA binding transcription factor activity	4	316	75	15488	0.0752131	0.324748	2.61401	3.73287
GO:0000404	loop DNA binding	1	316	3	15488	0.077839	0.324748	16.3376	3.68336
GO:0042799	histone methyltransferase activity (H4-K20 specific)	1	316	3	15488	0.077839	0.324748	16.3376	3.68336
GO:0003726	double-stranded RNA adenosine deaminase activity	1	316	3	15488	0.077839	0.324748	16.3376	3.68336
GO:0003720	telomerase activity	1	316	3	15488	0.077839	0.324748	16.3376	3.68336
GO:0033743	peptide-methionine (R)-S-oxide reductase activity	1	316	3	15488	0.077839	0.324748	16.3376	3.68336
GO:0052739	phosphatidylserine 1-acylhydrolase activity	1	316	3	15488	0.077839	0.324748	16.3376	3.68336
GO:0052740	1-acyl-2-lysophosphatidylserine acylhydrolase activity	1	316	3	15488	0.077839	0.324748	16.3376	3.68336
GO:0042015	interleukin-20 binding	1	316	3	15488	0.077839	0.324748	16.3376	3.68336
GO:0032051	clathrin light chain binding	1	316	3	15488	0.077839	0.324748	16.3376	3.68336
GO:0030156	benzodiazepine receptor binding	1	316	3	15488	0.077839	0.324748	16.3376	3.68336
GO:0004833	tryptophan 2,3-dioxygenase activity	1	316	3	15488	0.077839	0.324748	16.3376	3.68336
GO:0030272	5-formyltetrahydrofolate cyclo-ligase activity	1	316	3	15488	0.077839	0.324748	16.3376	3.68336
GO:0004465	lipoprotein lipase activity	1	316	3	15488	0.077839	0.324748	16.3376	3.68336
GO:0051430	corticotropin-releasing hormone receptor 1 binding	1	316	3	15488	0.077839	0.324748	16.3376	3.68336
GO:0004937	alpha1-adrenergic receptor activity	1	316	3	15488	0.077839	0.324748	16.3376	3.68336
GO:0051373	FATZ binding	1	316	3	15488	0.077839	0.324748	16.3376	3.68336
GO:0000979	RNA polymerase II core promoter sequence-specific DNA binding	2	316	22	15488	0.0831369	0.343161	4.4557	3.58837
GO:0016817	hydrolase activity, acting on acid anhydrides	2	316	23	15488	0.0891984	0.362875	4.26197	3.48684
GO:0003714	transcription corepressor activity	7	316	183	15488	0.0910464	0.362875	1.8748	3.45725
GO:0008080	N-acetyltransferase activity	2	316	24	15488	0.0953853	0.362875	4.08439	3.39009
GO:0001222	transcription corepressor binding	1	316	4	15488	0.0963301	0.362875	12.2532	3.37587
GO:0032190	acrosin binding	1	316	4	15488	0.0963301	0.362875	12.2532	3.37587
GO:0016212	kynurenine-oxoglutarate transaminase activity	1	316	4	15488	0.0963301	0.362875	12.2532	3.37587
GO:0005134	interleukin-2 receptor binding	1	316	4	15488	0.0963301	0.362875	12.2532	3.37587
GO:0070324	thyroid hormone binding	1	316	4	15488	0.0963301	0.362875	12.2532	3.37587
GO:0047238	glucuronosyl-N-acetylgalactosaminyl-proteoglycan 4-beta-N-acetylgalactosaminyltransferase activity	1	316	4	15488	0.0963301	0.362875	12.2532	3.37587
GO:0005198	structural molecule activity	8	316	225	15488	0.100946	0.376607	1.74267	3.30834
GO:0008017	microtubule binding	6	316	153	15488	0.103108	0.377909	1.92207	3.27777
GO:0008289	lipid binding	9	316	264	15488	0.103243	0.377909	1.67089	3.27588
GO:0004190	aspartic-type endopeptidase activity	3	316	54	15488	0.106945	0.382813	2.72293	3.22506
GO:0000977	RNA polymerase II regulatory region sequence-specific DNA binding	2	316	26	15488	0.108105	0.382813	3.7702	3.20949
GO:0017147	Wnt-protein binding	2	316	26	15488	0.108105	0.382813	3.7702	3.20949
GO:0019864	IgG binding	1	316	5	15488	0.114449	0.382813	9.80253	3.12722
GO:0019215	intermediate filament binding	1	316	5	15488	0.114449	0.382813	9.80253	3.12722
GO:0048248	CXCR3 chemokine receptor binding	1	316	5	15488	0.114449	0.382813	9.80253	3.12722
GO:0015108	chloride transmembrane transporter activity	1	316	5	15488	0.114449	0.382813	9.80253	3.12722
GO:0015106	bicarbonate transmembrane transporter activity	1	316	5	15488	0.114449	0.382813	9.80253	3.12722
GO:0004865	protein serine/threonine phosphatase inhibitor activity	1	316	5	15488	0.114449	0.382813	9.80253	3.12722
GO:0015179	L-amino acid transmembrane transporter activity	1	316	5	15488	0.114449	0.382813	9.80253	3.12722
GO:0051219	phosphoprotein binding	2	316	28	15488	0.121239	0.402059	3.5009	3.04407
GO:0005525	GTP binding	11	316	356	15488	0.126391	0.403899	1.51444	2.98403
GO:0050544	arachidonic acid binding	1	316	6	15488	0.132204	0.403899	8.16878	2.91916
GO:0000405	bubble DNA binding	1	316	6	15488	0.132204	0.403899	8.16878	2.91916
GO:0019911	structural constituent of myelin sheath	1	316	6	15488	0.132204	0.403899	8.16878	2.91916
GO:0001071	nucleic acid binding transcription factor activity	1	316	6	15488	0.132204	0.403899	8.16878	2.91916
GO:0005384	manganese ion transmembrane transporter activity	1	316	6	15488	0.132204	0.403899	8.16878	2.91916
GO:0019206	nucleoside kinase activity	1	316	6	15488	0.132204	0.403899	8.16878	2.91916
GO:0038036	sphingosine-1-phosphate receptor activity	1	316	6	15488	0.132204	0.403899	8.16878	2.91916
GO:0004749	ribose phosphate diphosphokinase activity	1	316	6	15488	0.132204	0.403899	8.16878	2.91916
GO:0043023	ribosomal large subunit binding	1	316	6	15488	0.132204	0.403899	8.16878	2.91916
GO:0001664	G-protein coupled receptor binding	2	316	30	15488	0.134735	0.408415	3.26751	2.8918
GO:0043621	protein self-association	2	316	32	15488	0.148542	0.420619	3.06329	2.75106
GO:0005261	cation channel activity	2	316	32	15488	0.148542	0.420619	3.06329	2.75106
GO:0016671	oxidoreductase activity, acting on a sulfur group of donors, disulfide as acceptor	1	316	7	15488	0.149602	0.420619	7.00181	2.7408
GO:0019212	phosphatase inhibitor activity	1	316	7	15488	0.149602	0.420619	7.00181	2.7408
GO:0008035	high-density lipoprotein particle binding	1	316	7	15488	0.149602	0.420619	7.00181	2.7408
GO:0005114	type II transforming growth factor beta receptor binding	1	316	7	15488	0.149602	0.420619	7.00181	2.7408
GO:0005127	ciliary neurotrophic factor receptor binding	1	316	7	15488	0.149602	0.420619	7.00181	2.7408
GO:0008376	acetylgalactosaminyltransferase activity	1	316	7	15488	0.149602	0.420619	7.00181	2.7408
GO:0070087	chromo shadow domain binding	1	316	7	15488	0.149602	0.420619	7.00181	2.7408
GO:0004017	adenylate kinase activity	1	316	7	15488	0.149602	0.420619	7.00181	2.7408
GO:0004860	protein kinase inhibitor activity	2	316	34	15488	0.162615	0.449027	2.8831	2.62047
GO:0005201	extracellular matrix structural constituent	3	316	67	15488	0.166316	0.449027	2.1946	2.588
GO:0048156	tau protein binding	1	316	8	15488	0.166649	0.449027	6.12658	2.58511
GO:0017049	GTP-Rho binding	1	316	8	15488	0.166649	0.449027	6.12658	2.58511
GO:0043208	glycosphingolipid binding	1	316	8	15488	0.166649	0.449027	6.12658	2.58511
GO:0050700	CARD domain binding	1	316	8	15488	0.166649	0.449027	6.12658	2.58511
GO:0001085	RNA polymerase II transcription factor binding	2	316	35	15488	0.169737	0.45313	2.80072	2.55863
GO:0051536	iron-sulfur cluster binding	3	316	69	15488	0.176176	0.45313	2.13099	2.50491
GO:0005109	frizzled binding	2	316	36	15488	0.17691	0.45313	2.72293	2.49892
GO:0001191	RNA polymerase II transcription factor binding transcription factor activity involved in negative regulation of transcription	1	316	9	15488	0.183354	0.45313	5.44585	2.44729
GO:0000982	RNA polymerase II core promoter proximal region sequence-specific DNA binding transcription factor activity	1	316	9	15488	0.183354	0.45313	5.44585	2.44729
GO:0016812	hydrolase activity, acting on carbon-nitrogen (but not peptide) bonds, in cyclic amides	1	316	9	15488	0.183354	0.45313	5.44585	2.44729
GO:0016538	cyclin-dependent protein serine/threonine kinase regulator activity	1	316	9	15488	0.183354	0.45313	5.44585	2.44729
GO:0008271	secondary active sulfate transmembrane transporter activity	1	316	9	15488	0.183354	0.45313	5.44585	2.44729
GO:0008139	nuclear localization sequence binding	1	316	9	15488	0.183354	0.45313	5.44585	2.44729
GO:0016208	AMP binding	1	316	9	15488	0.183354	0.45313	5.44585	2.44729
GO:0032052	bile acid binding	1	316	9	15488	0.183354	0.45313	5.44585	2.44729
GO:0015280	ligand-gated sodium channel activity	1	316	9	15488	0.183354	0.45313	5.44585	2.44729
GO:0034237	protein kinase A regulatory subunit binding	1	316	9	15488	0.183354	0.45313	5.44585	2.44729
GO:0019825	oxygen binding	2	316	38	15488	0.191387	0.453173	2.57961	2.38544
GO:0051539	4 iron, 4 sulfur cluster binding	2	316	39	15488	0.198682	0.453173	2.51347	2.33147
GO:0015385	sodium:hydrogen antiporter activity	1	316	10	15488	0.199723	0.453173	4.90127	2.32393
GO:0015326	cationic amino acid transmembrane transporter activity	1	316	10	15488	0.199723	0.453173	4.90127	2.32393
GO:0097200	cysteine-type endopeptidase activity involved in execution phase of apoptosis	1	316	10	15488	0.199723	0.453173	4.90127	2.32393
GO:0008239	dipeptidyl-peptidase activity	1	316	10	15488	0.199723	0.453173	4.90127	2.32393
GO:0015279	store-operated calcium channel activity	1	316	10	15488	0.199723	0.453173	4.90127	2.32393
GO:0030957	Tat protein binding	1	316	10	15488	0.199723	0.453173	4.90127	2.32393
GO:0031432	titin binding	1	316	10	15488	0.199723	0.453173	4.90127	2.32393
GO:0051428	peptide hormone receptor binding	1	316	10	15488	0.199723	0.453173	4.90127	2.32393
GO:0043295	glutathione binding	1	316	10	15488	0.199723	0.453173	4.90127	2.32393
GO:0019205	nucleobase-containing compound kinase activity	1	316	10	15488	0.199723	0.453173	4.90127	2.32393
GO:0015189	L-lysine transmembrane transporter activity	1	316	10	15488	0.199723	0.453173	4.90127	2.32393
GO:0070628	proteasome binding	1	316	10	15488	0.199723	0.453173	4.90127	2.32393
GO:0003723	RNA binding	21	316	839	15488	0.215344	0.472973	1.22678	2.21528
GO:0008889	glycerophosphodiester phosphodiesterase activity	1	316	11	15488	0.215763	0.472973	4.4557	2.21248
GO:0042800	histone methyltransferase activity (H3-K4 specific)	1	316	11	15488	0.215763	0.472973	4.4557	2.21248
GO:0004385	guanylate kinase activity	1	316	11	15488	0.215763	0.472973	4.4557	2.21248
GO:0015175	neutral amino acid transmembrane transporter activity	1	316	11	15488	0.215763	0.472973	4.4557	2.21248
GO:0015181	arginine transmembrane transporter activity	1	316	11	15488	0.215763	0.472973	4.4557	2.21248
GO:0015297	antiporter activity	2	316	42	15488	0.220742	0.481168	2.33394	2.17957
GO:0005057	receptor signaling protein activity	2	316	43	15488	0.22814	0.482874	2.27966	2.13201
GO:0017166	vinculin binding	1	316	12	15488	0.231481	0.482874	4.08439	2.11104
GO:0017017	MAP kinase tyrosine/serine/threonine phosphatase activity	1	316	12	15488	0.231481	0.482874	4.08439	2.11104
GO:0045502	dynein binding	1	316	12	15488	0.231481	0.482874	4.08439	2.11104
GO:0005355	glucose transmembrane transporter activity	1	316	12	15488	0.231481	0.482874	4.08439	2.11104
GO:0005542	folic acid binding	1	316	12	15488	0.231481	0.482874	4.08439	2.11104
GO:0015116	sulfate transmembrane transporter activity	1	316	12	15488	0.231481	0.482874	4.08439	2.11104
GO:0043274	phospholipase binding	1	316	12	15488	0.231481	0.482874	4.08439	2.11104
GO:0008047	enzyme activator activity	2	316	44	15488	0.235553	0.488742	2.22785	2.08587
GO:0008301	DNA binding, bending	2	316	45	15488	0.242979	0.491232	2.17834	2.04109
GO:0015095	magnesium ion transmembrane transporter activity	1	316	13	15488	0.246882	0.491232	3.7702	2.01811
GO:0001158	enhancer sequence-specific DNA binding	1	316	13	15488	0.246882	0.491232	3.7702	2.01811
GO:0046965	retinoid X receptor binding	1	316	13	15488	0.246882	0.491232	3.7702	2.01811
GO:0051020	GTPase binding	1	316	13	15488	0.246882	0.491232	3.7702	2.01811
GO:0043024	ribosomal small subunit binding	1	316	13	15488	0.246882	0.491232	3.7702	2.01811
GO:0004622	lysophospholipase activity	1	316	13	15488	0.246882	0.491232	3.7702	2.01811
GO:0008198	ferrous iron binding	1	316	13	15488	0.246882	0.491232	3.7702	2.01811
GO:0008307	structural constituent of muscle	2	316	46	15488	0.250414	0.495718	2.13099	1.99761
GO:0001190	RNA polymerase II transcription factor binding transcription factor activity involved in positive regulation of transcription	1	316	14	15488	0.261974	0.503486	3.5009	1.9325
GO:0015301	anion:anion antiporter activity	1	316	14	15488	0.261974	0.503486	3.5009	1.9325
GO:0035035	histone acetyltransferase binding	1	316	14	15488	0.261974	0.503486	3.5009	1.9325
GO:0047498	calcium-dependent phospholipase A2 activity	1	316	14	15488	0.261974	0.503486	3.5009	1.9325
GO:0016404	15-hydroxyprostaglandin dehydrogenase (NAD+) activity	1	316	14	15488	0.261974	0.503486	3.5009	1.9325
GO:0003677	DNA binding	46	316	2014	15488	0.262124	0.503486	1.11945	1.93168
GO:0005523	tropomyosin binding	1	316	15	15488	0.276763	0.521281	3.26751	1.85328
GO:0005537	mannose binding	1	316	15	15488	0.276763	0.521281	3.26751	1.85328
GO:0004198	calcium-dependent cysteine-type endopeptidase activity	1	316	15	15488	0.276763	0.521281	3.26751	1.85328
GO:0015299	solute:hydrogen antiporter activity	1	316	15	15488	0.276763	0.521281	3.26751	1.85328
GO:0008134	transcription factor binding	7	316	258	15488	0.28501	0.534222	1.3298	1.81092
GO:0005504	fatty acid binding	1	316	16	15488	0.291254	0.535576	3.06329	1.77965
GO:0001106	RNA polymerase II transcription corepressor activity	1	316	16	15488	0.291254	0.535576	3.06329	1.77965
GO:0004935	adrenergic receptor activity	1	316	16	15488	0.291254	0.535576	3.06329	1.77965
GO:0004550	nucleoside diphosphate kinase activity	1	316	16	15488	0.291254	0.535576	3.06329	1.77965
GO:0044212	transcription regulatory region DNA binding	5	316	176	15488	0.299063	0.547342	1.39241	1.74148
GO:0030674	protein binding, bridging	2	316	54	15488	0.309831	0.558176	1.81528	1.69045
GO:0003725	double-stranded RNA binding	2	316	54	15488	0.309831	0.558176	1.81528	1.69045
GO:0019899	enzyme binding	7	316	267	15488	0.313168	0.558176	1.28498	1.67499
GO:0008093	cytoskeletal adaptor activity	1	316	18	15488	0.319368	0.558176	2.72293	1.64671
GO:0030544	Hsp70 protein binding	1	316	18	15488	0.319368	0.558176	2.72293	1.64671
GO:0051018	protein kinase A binding	1	316	18	15488	0.319368	0.558176	2.72293	1.64671
GO:0050840	extracellular matrix binding	1	316	18	15488	0.319368	0.558176	2.72293	1.64671
GO:0004806	triglyceride lipase activity	1	316	18	15488	0.319368	0.558176	2.72293	1.64671
GO:0070412	R-SMAD binding	1	316	18	15488	0.319368	0.558176	2.72293	1.64671
GO:0015020	glucuronosyltransferase activity	1	316	18	15488	0.319368	0.558176	2.72293	1.64671
GO:0005234	extracellular-glutamate-gated ion channel activity	1	316	19	15488	0.333003	0.571705	2.57961	1.58639
GO:0043021	ribonucleoprotein complex binding	1	316	19	15488	0.333003	0.571705	2.57961	1.58639
GO:0005154	epidermal growth factor receptor binding	1	316	19	15488	0.333003	0.571705	2.57961	1.58639
GO:0043027	cysteine-type endopeptidase inhibitor activity involved in apoptotic process	1	316	19	15488	0.333003	0.571705	2.57961	1.58639
GO:0003674	molecular_function	16	316	689	15488	0.34559	0.5795	1.13817	1.53287
GO:0031593	polyubiquitin binding	1	316	20	15488	0.346364	0.5795	2.45063	1.52964
GO:0042813	Wnt-activated receptor activity	1	316	20	15488	0.346364	0.5795	2.45063	1.52964
GO:0042605	peptide antigen binding	1	316	20	15488	0.346364	0.5795	2.45063	1.52964
GO:0016818	hydrolase activity, acting on acid anhydrides, in phosphorus-containing anhydrides	1	316	20	15488	0.346364	0.5795	2.45063	1.52964
GO:0008092	cytoskeletal protein binding	2	316	59	15488	0.346505	0.5795	1.66145	1.52905
GO:0005212	structural constituent of eye lens	1	316	21	15488	0.359457	0.588478	2.33394	1.47611
GO:0016810	hydrolase activity, acting on carbon-nitrogen (but not peptide) bonds	1	316	21	15488	0.359457	0.588478	2.33394	1.47611
GO:0001105	RNA polymerase II transcription coactivator activity	1	316	21	15488	0.359457	0.588478	2.33394	1.47611
GO:0043014	alpha-tubulin binding	1	316	21	15488	0.359457	0.588478	2.33394	1.47611
GO:0032266	phosphatidylinositol-3-phosphate binding	1	316	21	15488	0.359457	0.588478	2.33394	1.47611
GO:0000062	fatty-acyl-CoA binding	1	316	22	15488	0.372287	0.596889	2.22785	1.42551
GO:0016922	ligand-dependent nuclear receptor binding	1	316	22	15488	0.372287	0.596889	2.22785	1.42551
GO:0008483	transaminase activity	1	316	22	15488	0.372287	0.596889	2.22785	1.42551
GO:0005539	glycosaminoglycan binding	1	316	22	15488	0.372287	0.596889	2.22785	1.42551
GO:0016597	amino acid binding	1	316	22	15488	0.372287	0.596889	2.22785	1.42551
GO:0005520	insulin-like growth factor binding	1	316	23	15488	0.384858	0.609259	2.13099	1.3776
GO:0070888	E-box binding	1	316	23	15488	0.384858	0.609259	2.13099	1.3776
GO:0005484	SNAP receptor activity	1	316	23	15488	0.384858	0.609259	2.13099	1.3776
GO:0008236	serine-type peptidase activity	4	316	153	15488	0.386283	0.609259	1.28138	1.37227
GO:0050662	coenzyme binding	1	316	24	15488	0.397177	0.616419	2.04219	1.33214
GO:0008060	ARF GTPase activator activity	1	316	24	15488	0.397177	0.616419	2.04219	1.33214
GO:0005100	Rho GTPase activator activity	1	316	24	15488	0.397177	0.616419	2.04219	1.33214
GO:0051537	2 iron, 2 sulfur cluster binding	1	316	24	15488	0.397177	0.616419	2.04219	1.33214
GO:0005126	cytokine receptor binding	1	316	25	15488	0.409249	0.620268	1.96051	1.28895
GO:0016831	carboxy-lyase activity	1	316	25	15488	0.409249	0.620268	1.96051	1.28895
GO:0032947	protein complex scaffold	1	316	25	15488	0.409249	0.620268	1.96051	1.28895
GO:0043531	ADP binding	1	316	25	15488	0.409249	0.620268	1.96051	1.28895
GO:0004869	cysteine-type endopeptidase inhibitor activity	1	316	25	15488	0.409249	0.620268	1.96051	1.28895
GO:0015026	coreceptor activity	1	316	25	15488	0.409249	0.620268	1.96051	1.28895
GO:0008601	protein phosphatase type 2A regulator activity	1	316	26	15488	0.421078	0.628378	1.8851	1.24784
GO:0019894	kinesin binding	1	316	26	15488	0.421078	0.628378	1.8851	1.24784
GO:0008135	translation factor activity, nucleic acid binding	1	316	26	15488	0.421078	0.628378	1.8851	1.24784
GO:0005164	tumor necrosis factor receptor binding	1	316	26	15488	0.421078	0.628378	1.8851	1.24784
GO:0003682	chromatin binding	8	316	350	15488	0.428138	0.636465	1.12029	1.22385
GO:0003678	DNA helicase activity	1	316	27	15488	0.43267	0.640748	1.81528	1.20866
GO:0051059	NF-kappaB binding	1	316	28	15488	0.444029	0.655069	1.75045	1.17128
GO:0046875	ephrin receptor binding	1	316	29	15488	0.455159	0.663917	1.69009	1.13556
GO:0051117	ATPase binding	1	316	29	15488	0.455159	0.663917	1.69009	1.13556
GO:0004003	ATP-dependent DNA helicase activity	1	316	29	15488	0.455159	0.663917	1.69009	1.13556
GO:0030165	PDZ domain binding	2	316	75	15488	0.45831	0.666009	1.307	1.1256
GO:0016791	phosphatase activity	3	316	123	15488	0.46398	0.667283	1.19543	1.10787
GO:0042803	protein homodimerization activity	13	316	603	15488	0.464239	0.667283	1.05666	1.10706
GO:0097110	scaffold protein binding	1	316	30	15488	0.466066	0.667283	1.63376	1.10139
GO:0048487	beta-tubulin binding	1	316	30	15488	0.466066	0.667283	1.63376	1.10139
GO:0005083	small GTPase regulator activity	1	316	31	15488	0.476755	0.679402	1.58105	1.06868
GO:0003777	microtubule motor activity	2	316	78	15488	0.478033	0.679402	1.25673	1.06482
GO:0001102	RNA polymerase II activating transcription factor binding	1	316	32	15488	0.487228	0.687434	1.53165	1.03733
GO:0005546	phosphatidylinositol-4,5-bisphosphate binding	1	316	32	15488	0.487228	0.687434	1.53165	1.03733
GO:0015485	cholesterol binding	1	316	33	15488	0.497491	0.696847	1.48523	1.00726
GO:0005544	calcium-dependent phospholipid binding	1	316	33	15488	0.497491	0.696847	1.48523	1.00726
GO:0004693	cyclin-dependent protein serine/threonine kinase activity	1	316	34	15488	0.507548	0.700814	1.44155	0.978383
GO:0019838	growth factor binding	1	316	34	15488	0.507548	0.700814	1.44155	0.978383
GO:0005272	sodium channel activity	1	316	34	15488	0.507548	0.700814	1.44155	0.978383
GO:0050839	cell adhesion molecule binding	1	316	34	15488	0.507548	0.700814	1.44155	0.978383
GO:0008094	DNA-dependent ATPase activity	1	316	35	15488	0.517404	0.706875	1.40036	0.950638
GO:0003727	single-stranded RNA binding	1	316	35	15488	0.517404	0.706875	1.40036	0.950638
GO:0000978	RNA polymerase II core promoter proximal region sequence-specific DNA binding	1	316	35	15488	0.517404	0.706875	1.40036	0.950638
GO:0050661	NADP binding	1	316	36	15488	0.527061	0.714328	1.36146	0.923958
GO:0046332	SMAD binding	1	316	36	15488	0.527061	0.714328	1.36146	0.923958
GO:0003774	motor activity	2	316	86	15488	0.528382	0.714328	1.13983	0.920347
GO:0004896	cytokine receptor activity	1	316	37	15488	0.536525	0.716631	1.32467	0.898284
GO:0018024	histone-lysine N-methyltransferase activity	1	316	37	15488	0.536525	0.716631	1.32467	0.898284
GO:0016788	hydrolase activity, acting on ester bonds	1	316	37	15488	0.536525	0.716631	1.32467	0.898284
GO:0042802	identical protein binding	10	316	487	15488	0.537474	0.716631	1.00642	0.895734
GO:0000287	magnesium ion binding	4	316	191	15488	0.549715	0.72735	1.02644	0.863244
GO:0008026	ATP-dependent helicase activity	2	316	90	15488	0.552279	0.72735	1.08917	0.856532
GO:0048306	calcium-dependent protein binding	1	316	39	15488	0.554886	0.72735	1.25673	0.849737
GO:0003899	DNA-directed RNA polymerase activity	1	316	39	15488	0.554886	0.72735	1.25673	0.849737
GO:0042277	peptide binding	1	316	39	15488	0.554886	0.72735	1.25673	0.849737
GO:0016829	lyase activity	3	316	143	15488	0.561749	0.733868	1.02824	0.832001
GO:0051287	NAD binding	1	316	41	15488	0.572517	0.740456	1.19543	0.804609
GO:0000049	tRNA binding	1	316	41	15488	0.572517	0.740456	1.19543	0.804609
GO:0004857	enzyme inhibitor activity	1	316	41	15488	0.572517	0.740456	1.19543	0.804609
GO:0020037	heme binding	3	316	146	15488	0.575446	0.741627	1.00711	0.797246
GO:0005509	calcium ion binding	13	316	655	15488	0.578377	0.741627	0.97277	0.789918
GO:0046982	protein heterodimerization activity	8	316	403	15488	0.580035	0.741627	0.972956	0.785788
GO:0016616	oxidoreductase activity, acting on the CH-OH group of donors, NAD or NADP as acceptor	1	316	42	15488	0.581068	0.741627	1.16697	0.78322
GO:0003746	translation elongation factor activity	1	316	44	15488	0.59766	0.757817	1.11392	0.742604
GO:0030374	ligand-dependent nuclear receptor transcription coactivator activity	1	316	44	15488	0.59766	0.757817	1.11392	0.742604
GO:0019003	GDP binding	1	316	45	15488	0.605707	0.760564	1.08917	0.723309
GO:0043130	ubiquitin binding	1	316	45	15488	0.605707	0.760564	1.08917	0.723309
GO:0035064	methylated histone residue binding	1	316	45	15488	0.605707	0.760564	1.08917	0.723309
GO:0019901	protein kinase binding	6	316	311	15488	0.610049	0.760619	0.945582	0.713004
GO:0004252	serine-type endopeptidase activity	3	316	154	15488	0.610617	0.760619	0.954792	0.71166
GO:0005230	extracellular ligand-gated ion channel activity	1	316	46	15488	0.613592	0.760619	1.06549	0.704649
GO:0008146	sulfotransferase activity	1	316	46	15488	0.613592	0.760619	1.06549	0.704649
GO:0004725	protein tyrosine phosphatase activity	2	316	104	15488	0.628981	0.777212	0.942551	0.668912
GO:0003712	transcription cofactor activity	1	316	49	15488	0.636312	0.783774	1.00026	0.652195
GO:0017111	nucleoside-triphosphatase activity	3	316	161	15488	0.63973	0.785252	0.913279	0.644465
GO:0005070	SH3/SH2 adaptor activity	1	316	50	15488	0.643583	0.785252	0.980253	0.635802
GO:0004197	cysteine-type endopeptidase activity	1	316	50	15488	0.643583	0.785252	0.980253	0.635802
GO:0046983	protein dimerization activity	3	316	163	15488	0.647758	0.787869	0.902073	0.626472
GO:0008137	NADH dehydrogenase (ubiquinone) activity	1	316	51	15488	0.650709	0.788984	0.961033	0.619916
GO:0042626	ATPase activity, coupled to transmembrane movement of substances	1	316	52	15488	0.657691	0.791079	0.942551	0.604517
GO:0016758	transferase activity, transferring hexosyl groups	1	316	52	15488	0.657691	0.791079	0.942551	0.604517
GO:0004222	metalloendopeptidase activity	2	316	110	15488	0.658553	0.791079	0.891139	0.602628
GO:0005543	phospholipid binding	6	316	332	15488	0.670119	0.798899	0.885771	0.577511
GO:0008081	phosphoric diester hydrolase activity	1	316	54	15488	0.67124	0.798899	0.907642	0.5751
GO:0030170	pyridoxal phosphate binding	1	316	54	15488	0.67124	0.798899	0.907642	0.5751
GO:0051082	unfolded protein binding	2	316	114	15488	0.677191	0.8018	0.859871	0.562366
GO:0005044	scavenger receptor activity	1	316	55	15488	0.677811	0.8018	0.891139	0.561046
GO:0016887	ATPase activity	3	316	172	15488	0.682286	0.804512	0.854872	0.551552
GO:0003684	damaged DNA binding	1	316	56	15488	0.68425	0.804512	0.875226	0.547405
GO:0019904	protein domain specific binding	3	316	176	15488	0.696792	0.816783	0.835443	0.5212
GO:0017137	Rab GTPase binding	1	316	59	15488	0.702804	0.821349	0.830723	0.508806
GO:0003713	transcription coactivator activity	4	316	235	15488	0.705524	0.822052	0.834258	0.503234
GO:0005507	copper ion binding	1	316	60	15488	0.708742	0.823329	0.816878	0.496667
GO:0042826	histone deacetylase binding	1	316	61	15488	0.714561	0.825148	0.803486	0.48487
GO:0008013	beta-catenin binding	1	316	61	15488	0.714561	0.825148	0.803486	0.48487
GO:0008168	methyltransferase activity	3	316	185	15488	0.727567	0.837673	0.7948	0.458848
GO:0008565	protein transporter activity	1	316	64	15488	0.731329	0.839513	0.765823	0.451408
GO:0003743	translation initiation factor activity	1	316	69	15488	0.757108	0.864039	0.710328	0.401429
GO:0004871	signal transducer activity	26	316	1447	15488	0.758875	0.864039	0.88067	0.398065
GO:0004984	olfactory receptor activity	14	316	808	15488	0.759374	0.864039	0.849229	0.397117
GO:0044325	ion channel binding	1	316	71	15488	0.766711	0.869836	0.690319	0.383245
GO:0003735	structural constituent of ribosome	4	316	258	15488	0.769499	0.870454	0.759886	0.378008
GO:0005089	Rho guanyl-nucleotide exchange factor activity	1	316	73	15488	0.775934	0.875138	0.671406	0.365995
GO:0003676	nucleic acid binding	19	316	1093	15488	0.780078	0.875138	0.852004	0.358311
GO:0016779	nucleotidyltransferase activity	1	316	74	15488	0.780407	0.875138	0.662333	0.357702
GO:0004386	helicase activity	2	316	143	15488	0.788406	0.880026	0.685492	0.342989
GO:0008233	peptidase activity	9	316	553	15488	0.789302	0.880026	0.797674	0.341351
GO:0003697	single-stranded DNA binding	1	316	77	15488	0.793296	0.881945	0.636528	0.334069
GO:0051213	dioxygenase activity	1	316	78	15488	0.797421	0.883999	0.628367	0.326586
GO:0000166	nucleotide binding	36	316	2021	15488	0.800706	0.885111	0.873061	0.320655
GO:0004721	phosphoprotein phosphatase activity	2	316	151	15488	0.812447	0.895538	0.649174	0.299655
GO:0004519	endonuclease activity	1	316	84	15488	0.820497	0.901849	0.583484	0.28543
GO:0031625	ubiquitin protein ligase binding	2	316	159	15488	0.834003	0.914105	0.616511	0.261875
GO:0047485	protein N-terminus binding	1	316	89	15488	0.8377	0.91557	0.550704	0.255495
GO:0008022	protein C-terminus binding	2	316	163	15488	0.843916	0.919773	0.601382	0.244829
GO:0005178	integrin binding	1	316	93	15488	0.850264	0.922076	0.527018	0.234018
GO:0003779	actin binding	5	316	358	15488	0.850781	0.922076	0.684534	0.23314
GO:0016746	transferase activity, transferring acyl groups	2	316	168	15488	0.855545	0.922087	0.583484	0.225085
GO:0008237	metallopeptidase activity	2	316	168	15488	0.855545	0.922087	0.583484	0.225085
GO:0005200	structural constituent of cytoskeleton	1	316	98	15488	0.864606	0.928598	0.500129	0.209886
GO:0005506	iron ion binding	2	316	173	15488	0.866373	0.928598	0.56662	0.20694
GO:0004888	transmembrane signaling receptor activity	2	316	175	15488	0.87049	0.930442	0.560145	0.2001
GO:0009055	electron carrier activity	1	316	103	15488	0.87757	0.935432	0.475851	0.188413
GO:0004930	G-protein coupled receptor activity	19	316	1198	15488	0.881235	0.936765	0.777329	0.182402
GO:0008270	zinc ion binding	18	316	1145	15488	0.883885	0.937014	0.770505	0.17807
GO:0004872	receptor activity	3	316	269	15488	0.909177	0.959264	0.54661	0.137366
GO:0004842	ubiquitin-protein ligase activity	3	316	272	15488	0.912904	0.959264	0.540581	0.131465
GO:0017124	SH3 domain binding	1	316	120	15488	0.913031	0.959264	0.408439	0.131264
GO:0030414	peptidase inhibitor activity	1	316	121	15488	0.914762	0.959264	0.405063	0.128531
GO:0004518	nuclease activity	1	316	124	15488	0.919751	0.960386	0.395263	0.120685
GO:0046872	metal ion binding	55	316	3283	15488	0.92285	0.960386	0.821108	0.115831
GO:0005215	transporter activity	3	316	281	15488	0.923258	0.960386	0.523267	0.115194
GO:0008234	cysteine-type peptidase activity	1	316	130	15488	0.928867	0.963637	0.37702	0.106456
GO:0003824	catalytic activity	10	316	759	15488	0.940336	0.972934	0.645753	0.0887515
GO:0032403	protein complex binding	1	316	142	15488	0.944102	0.974233	0.34516	0.0829853
GO:0004672	protein kinase activity	6	316	515	15488	0.947112	0.974747	0.571021	0.0783931
GO:0005515	protein binding	102	316	6013	15488	0.953456	0.976587	0.831414	0.0687618
GO:0016772	transferase activity, transferring phosphorus-containing groups	6	316	527	15488	0.953934	0.976587	0.558019	0.0680389
GO:0005085	guanyl-nucleotide exchange factor activity	1	316	166	15488	0.965463	0.985789	0.295257	0.0507067
GO:0016301	kinase activity	8	316	749	15488	0.982752	0.993585	0.5235	0.0251006
GO:0016491	oxidoreductase activity	6	316	609	15488	0.982827	0.993585	0.482883	0.0249904
GO:0005096	GTPase activator activity	1	316	207	15488	0.984802	0.993585	0.236776	0.0220939
GO:0016874	ligase activity	3	316	392	15488	0.985234	0.993585	0.375097	0.0214618
GO:0004674	protein serine/threonine kinase activity	3	316	395	15488	0.985902	0.993585	0.372248	0.0204833
GO:0005524	ATP binding	18	316	1478	15488	0.991055	0.995688	0.596907	0.0129632
GO:0016787	hydrolase activity	20	316	1674	15488	0.994976	0.995688	0.585575	0.00726645
GO:0016740	transferase activity	17	316	1493	15488	0.995688	0.995688	0.558081	0.00623451

## Sheet: DownGene2GO
QueryID	QuerySymbol	Description	E-Value	SubjectSymbol	Description	GOID	GOTerm	P-Value	Enrichment
LOC101106071	LOC101106071	apolipoprotein L3-like	2e-50	APOL3	Apolipoprotein L3	GO:0004871	signal transducer activity	0.758875	0.88067
LOC101106071	LOC101106071	apolipoprotein L3-like	2e-50	APOL3	Apolipoprotein L3	GO:0005319	lipid transporter activity	0.0106548	7.3519
LOC101106071	LOC101106071	apolipoprotein L3-like	2e-50	APOL3	Apolipoprotein L3	GO:0008289	lipid binding	0.103243	1.67089
LOC101113971	LOC101113971	RUN and FYVE domain-containing protein 1-like	0	RUFY1	cDNA FLJ78384, highly similar to Homo sapiens RUN and FYVE domain containing 1 (RUFY1), mRNA	GO:0005515	protein binding	0.953456	0.831414
LOC101113971	LOC101113971	RUN and FYVE domain-containing protein 1-like	0	RUFY1	cDNA FLJ78384, highly similar to Homo sapiens RUN and FYVE domain containing 1 (RUFY1), mRNA	GO:0046872	metal ion binding	0.92285	0.821108
LOC101113971	LOC101113971	RUN and FYVE domain-containing protein 1-like	0	RUFY1	cDNA FLJ78384, highly similar to Homo sapiens RUN and FYVE domain containing 1 (RUFY1), mRNA	GO:0008289	lipid binding	0.103243	1.67089
LOC101113971	LOC101113971	RUN and FYVE domain-containing protein 1-like	0	RUFY1	cDNA FLJ78384, highly similar to Homo sapiens RUN and FYVE domain containing 1 (RUFY1), mRNA	GO:0008565	protein transporter activity	0.731329	0.765823
LOC101113971	LOC101113971	RUN and FYVE domain-containing protein 1-like	0	RUFY1	cDNA FLJ78384, highly similar to Homo sapiens RUN and FYVE domain containing 1 (RUFY1), mRNA	GO:0008270	zinc ion binding	0.883885	0.770505
EGFL7	EGFL7	EGF-like-domain, multiple 7	6e-60	EGFL7	Epidermal growth factor like-7	GO:0005509	calcium ion binding	0.578377	0.97277
SLC9A5	SLC9A5	solute carrier family 9, subfamily A (NHE5, cation proton antiporter 5), member 5	0	SLC9A5	Sodium/hydrogen exchanger 5	GO:0015297	antiporter activity	0.220742	2.33394
SLC9A5	SLC9A5	solute carrier family 9, subfamily A (NHE5, cation proton antiporter 5), member 5	0	SLC9A5	Sodium/hydrogen exchanger 5	GO:0015385	sodium:hydrogen antiporter activity	0.199723	4.90127
SLC9A5	SLC9A5	solute carrier family 9, subfamily A (NHE5, cation proton antiporter 5), member 5	0	SLC9A5	Sodium/hydrogen exchanger 5	GO:0015299	solute:hydrogen antiporter activity	0.276763	3.26751
PR	PR	Prolactin receptor				GO:0004896	cytokine receptor activity	0.536525	1.32467
PR	PR	Prolactin receptor				GO:0046872	metal ion binding	0.92285	0.821108
TBX22	TBX22	T-box 22	0	TBX22	cDNA FLJ40195 fis, clone TESTI2019787, highly similar to T-box transcription factor TBX22	GO:0003700	sequence-specific DNA binding transcription factor activity	0.016485	1.58635
TBX22	TBX22	T-box 22	0	TBX22	cDNA FLJ40195 fis, clone TESTI2019787, highly similar to T-box transcription factor TBX22	GO:0003677	DNA binding	0.262124	1.11945
IFIT1	IFIT1	interferon-induced protein with tetratricopeptide repeats 1	0	IFIT1	cDNA FLJ35494 fis, clone SMINT2008720, highly similar to Interferon-induced protein with tetratricopeptide repeats 1	GO:0005515	protein binding	0.953456	0.831414
IFIT1	IFIT1	interferon-induced protein with tetratricopeptide repeats 1	0	IFIT1	cDNA FLJ35494 fis, clone SMINT2008720, highly similar to Interferon-induced protein with tetratricopeptide repeats 1	GO:0003723	RNA binding	0.215344	1.22678
EFNA2	EFNA2	ephrin-A2	5e-86	EFNA2	Ephrin-A2 [amino acids 176-213]	GO:0046875	ephrin receptor binding	0.455159	1.69009
CAPN6	CAPN6	calpain 6	0	CAPN6	cDNA, FLJ93100, highly similar to Homo sapiens calpain 6 (CAPN6), mRNA	GO:0008017	microtubule binding	0.103108	1.92207
CAPN6	CAPN6	calpain 6	0	CAPN6	cDNA, FLJ93100, highly similar to Homo sapiens calpain 6 (CAPN6), mRNA	GO:0004198	calcium-dependent cysteine-type endopeptidase activity	0.276763	3.26751
DYNLL2	DYNLL2	dynein, light chain, LC8-type 2	7e-49	DYNLL2	Dynein light chain 2, cytoplasmic	GO:0008092	cytoskeletal protein binding	0.346505	1.66145
DYNLL2	DYNLL2	dynein, light chain, LC8-type 2	7e-49	DYNLL2	Dynein light chain 2, cytoplasmic	GO:0003774	motor activity	0.528382	1.13983
IER3	IER3	immediate early response 3	1e-59	IER3	Apoptosis inhibitor	GO:0005515	protein binding	0.953456	0.831414
IER3	IER3	immediate early response 3	1e-59	IER3	Apoptosis inhibitor	GO:0003674	molecular_function	0.34559	1.13817
ZCWPW1	ZCWPW1	zinc finger, CW type with PWWP domain 1	0	ZCWPW1	cDNA FLJ57660, highly similar to Homo sapiens zinc finger, CW type with PWWP domain 1 (ZCWPW1), mRNA	GO:0008270	zinc ion binding	0.883885	0.770505
ZCWPW1	ZCWPW1	zinc finger, CW type with PWWP domain 1	0	ZCWPW1	cDNA FLJ57660, highly similar to Homo sapiens zinc finger, CW type with PWWP domain 1 (ZCWPW1), mRNA	GO:0046872	metal ion binding	0.92285	0.821108
LOC101119456	LOC101119456	protein SET-like	4e-139	SET	cDNA, FLJ96345, Homo sapiens SET translocation (myeloid leukemia-associated) (SET),mRNA	GO:0005515	protein binding	0.953456	0.831414
LOC101119456	LOC101119456	protein SET-like	4e-139	SET	cDNA, FLJ96345, Homo sapiens SET translocation (myeloid leukemia-associated) (SET),mRNA	GO:0008601	protein phosphatase type 2A regulator activity	0.421078	1.8851
LOC101119456	LOC101119456	protein SET-like	4e-139	SET	cDNA, FLJ96345, Homo sapiens SET translocation (myeloid leukemia-associated) (SET),mRNA	GO:0004864	protein phosphatase inhibitor activity	0.0433732	4.08439
LOC101119456	LOC101119456	protein SET-like	4e-139	SET	cDNA, FLJ96345, Homo sapiens SET translocation (myeloid leukemia-associated) (SET),mRNA	GO:0003677	DNA binding	0.262124	1.11945
LOC101119456	LOC101119456	protein SET-like	4e-139	SET	cDNA, FLJ96345, Homo sapiens SET translocation (myeloid leukemia-associated) (SET),mRNA	GO:0042393	histone binding	0.00566526	3.974
GTSF1	GTSF1	gametocyte specific factor 1	6e-91	GTSF1	Gametocyte-specific factor 1	GO:0046872	metal ion binding	0.92285	0.821108
LOC101113250	LOC101113250	aminoacyl tRNA synthase complex-interacting multifunctional protein 1-like	4e-84	AIMP1	cDNA FLJ52127, highly similar to Multisynthetase complex auxiliary component p43	GO:0005515	protein binding	0.953456	0.831414
LOC101113250	LOC101113250	aminoacyl tRNA synthase complex-interacting multifunctional protein 1-like	4e-84	AIMP1	cDNA FLJ52127, highly similar to Multisynthetase complex auxiliary component p43	GO:0003723	RNA binding	0.215344	1.22678
LOC101113250	LOC101113250	aminoacyl tRNA synthase complex-interacting multifunctional protein 1-like	4e-84	AIMP1	cDNA FLJ52127, highly similar to Multisynthetase complex auxiliary component p43	GO:0042803	protein homodimerization activity	0.464239	1.05666
LOC101113250	LOC101113250	aminoacyl tRNA synthase complex-interacting multifunctional protein 1-like	4e-84	AIMP1	cDNA FLJ52127, highly similar to Multisynthetase complex auxiliary component p43	GO:0000049	tRNA binding	0.572517	1.19543
LOC101113250	LOC101113250	aminoacyl tRNA synthase complex-interacting multifunctional protein 1-like	4e-84	AIMP1	cDNA FLJ52127, highly similar to Multisynthetase complex auxiliary component p43	GO:0005125	cytokine activity	0.00372878	2.73675
BHLHE22	BHLHE22	basic helix-loop-helix family, member e22	1e-50	BHLHE22	cDNA FLJ60464, highly similar to Homo sapiens basic helix-loop-helix domain containing, class B, 5 (BHLHB5), mRNA	GO:0000981	sequence-specific DNA binding RNA polymerase II transcription factor activity	0.0401158	3.26751
BHLHE22	BHLHE22	basic helix-loop-helix family, member e22	1e-50	BHLHE22	cDNA FLJ60464, highly similar to Homo sapiens basic helix-loop-helix domain containing, class B, 5 (BHLHB5), mRNA	GO:0042803	protein homodimerization activity	0.464239	1.05666
BHLHE22	BHLHE22	basic helix-loop-helix family, member e22	1e-50	BHLHE22	cDNA FLJ60464, highly similar to Homo sapiens basic helix-loop-helix domain containing, class B, 5 (BHLHB5), mRNA	GO:0003682	chromatin binding	0.428138	1.12029
BHLHE22	BHLHE22	basic helix-loop-helix family, member e22	1e-50	BHLHE22	cDNA FLJ60464, highly similar to Homo sapiens basic helix-loop-helix domain containing, class B, 5 (BHLHB5), mRNA	GO:0046983	protein dimerization activity	0.647758	0.902073
CCNB1IP1	CCNB1IP1	cyclin B1 interacting protein 1, E3 ubiquitin protein ligase	3e-158	CCNB1IP1	E3 ubiquitin-protein ligase CCNB1IP1	GO:0005515	protein binding	0.953456	0.831414
CCNB1IP1	CCNB1IP1	cyclin B1 interacting protein 1, E3 ubiquitin protein ligase	3e-158	CCNB1IP1	E3 ubiquitin-protein ligase CCNB1IP1	GO:0016874	ligase activity	0.985234	0.375097
CCNB1IP1	CCNB1IP1	cyclin B1 interacting protein 1, E3 ubiquitin protein ligase	3e-158	CCNB1IP1	E3 ubiquitin-protein ligase CCNB1IP1	GO:0008270	zinc ion binding	0.883885	0.770505
CCNB1IP1	CCNB1IP1	cyclin B1 interacting protein 1, E3 ubiquitin protein ligase	3e-158	CCNB1IP1	E3 ubiquitin-protein ligase CCNB1IP1	GO:0046872	metal ion binding	0.92285	0.821108
LOC101118303	LOC101118303	olfactory receptor 51F2-like	2e-112	OR51F2	Olfactory receptor 51F2	GO:0004984	olfactory receptor activity	0.759374	0.849229
LOC101118303	LOC101118303	olfactory receptor 51F2-like	2e-112	OR51F2	Olfactory receptor 51F2	GO:0004930	G-protein coupled receptor activity	0.881235	0.777329
LOC101118303	LOC101118303	olfactory receptor 51F2-like	2e-112	OR51F2	Olfactory receptor 51F2	GO:0004871	signal transducer activity	0.758875	0.88067
LOC101114191	LOC101114191	zinc finger protein 26-like	0	ZNF778	ZNF778 protein	GO:0003676	nucleic acid binding	0.780078	0.852004
LOC101114191	LOC101114191	zinc finger protein 26-like	0	ZNF778	ZNF778 protein	GO:0003677	DNA binding	0.262124	1.11945
LOC101114191	LOC101114191	zinc finger protein 26-like	0	ZNF778	ZNF778 protein	GO:0046872	metal ion binding	0.92285	0.821108
CCDC28B	CCDC28B	coiled-coil domain containing 28B	2e-76	CCDC28B	Coiled-coil domain-containing protein 28B	GO:0005515	protein binding	0.953456	0.831414
LOC101102605	LOC101102605	nucleophosmin-like	2e-140	NPM1	Truncated nucleolar phosphoprotein B23	GO:0005515	protein binding	0.953456	0.831414
LOC101102605	LOC101102605	nucleophosmin-like	2e-140	NPM1	Truncated nucleolar phosphoprotein B23	GO:0003723	RNA binding	0.215344	1.22678
LOC101102605	LOC101102605	nucleophosmin-like	2e-140	NPM1	Truncated nucleolar phosphoprotein B23	GO:0042803	protein homodimerization activity	0.464239	1.05666
LOC101102605	LOC101102605	nucleophosmin-like	2e-140	NPM1	Truncated nucleolar phosphoprotein B23	GO:0042393	histone binding	0.00566526	3.974
LOC101102605	LOC101102605	nucleophosmin-like	2e-140	NPM1	Truncated nucleolar phosphoprotein B23	GO:0043023	ribosomal large subunit binding	0.132204	8.16878
LOC101102605	LOC101102605	nucleophosmin-like	2e-140	NPM1	Truncated nucleolar phosphoprotein B23	GO:0043024	ribosomal small subunit binding	0.246882	3.7702
LOC101102605	LOC101102605	nucleophosmin-like	2e-140	NPM1	Truncated nucleolar phosphoprotein B23	GO:0019901	protein kinase binding	0.610049	0.945582
LOC101102605	LOC101102605	nucleophosmin-like	2e-140	NPM1	Truncated nucleolar phosphoprotein B23	GO:0046982	protein heterodimerization activity	0.580035	0.972956
LOC101102605	LOC101102605	nucleophosmin-like	2e-140	NPM1	Truncated nucleolar phosphoprotein B23	GO:0051059	NF-kappaB binding	0.444029	1.75045
LOC101102605	LOC101102605	nucleophosmin-like	2e-140	NPM1	Truncated nucleolar phosphoprotein B23	GO:0003713	transcription coactivator activity	0.705524	0.834258
LOC101102605	LOC101102605	nucleophosmin-like	2e-140	NPM1	Truncated nucleolar phosphoprotein B23	GO:0003676	nucleic acid binding	0.780078	0.852004
LOC101102605	LOC101102605	nucleophosmin-like	2e-140	NPM1	Truncated nucleolar phosphoprotein B23	GO:0030957	Tat protein binding	0.199723	4.90127
LOC101102605	LOC101102605	nucleophosmin-like	2e-140	NPM1	Truncated nucleolar phosphoprotein B23	GO:0004860	protein kinase inhibitor activity	0.162615	2.8831
LOC101102605	LOC101102605	nucleophosmin-like	2e-140	NPM1	Truncated nucleolar phosphoprotein B23	GO:0051082	unfolded protein binding	0.677191	0.859871
LOC101123290	LOC101123290	GTPase IMAP family member 7-like	4e-107	GIMAP7	GTPase IMAP family member 7	GO:0005515	protein binding	0.953456	0.831414
LOC101123290	LOC101123290	GTPase IMAP family member 7-like	4e-107	GIMAP7	GTPase IMAP family member 7	GO:0000166	nucleotide binding	0.800706	0.873061
LOC101123290	LOC101123290	GTPase IMAP family member 7-like	4e-107	GIMAP7	GTPase IMAP family member 7	GO:0003924	GTPase activity	0.013738	2.25581
LOC101123290	LOC101123290	GTPase IMAP family member 7-like	4e-107	GIMAP7	GTPase IMAP family member 7	GO:0005525	GTP binding	0.126391	1.51444
LOC101123290	LOC101123290	GTPase IMAP family member 7-like	4e-107	GIMAP7	GTPase IMAP family member 7	GO:0042803	protein homodimerization activity	0.464239	1.05666
ZNF500	ZNF500	zinc finger protein 500	1e-149	ZNF500	Zinc finger protein 500	GO:0003700	sequence-specific DNA binding transcription factor activity	0.016485	1.58635
ZNF500	ZNF500	zinc finger protein 500	1e-149	ZNF500	Zinc finger protein 500	GO:0003676	nucleic acid binding	0.780078	0.852004
ZNF500	ZNF500	zinc finger protein 500	1e-149	ZNF500	Zinc finger protein 500	GO:0003677	DNA binding	0.262124	1.11945
ZNF500	ZNF500	zinc finger protein 500	1e-149	ZNF500	Zinc finger protein 500	GO:0046872	metal ion binding	0.92285	0.821108
DPYS	DPYS	dihydropyrimidinase	0	DPYS	Dihydropyrimidinase	GO:0051219	phosphoprotein binding	0.121239	3.5009
DPYS	DPYS	dihydropyrimidinase	0	DPYS	Dihydropyrimidinase	GO:0016810	hydrolase activity, acting on carbon-nitrogen (but not peptide) bonds	0.359457	2.33394
DPYS	DPYS	dihydropyrimidinase	0	DPYS	Dihydropyrimidinase	GO:0016812	hydrolase activity, acting on carbon-nitrogen (but not peptide) bonds, in cyclic amides	0.183354	5.44585
DPYS	DPYS	dihydropyrimidinase	0	DPYS	Dihydropyrimidinase	GO:0002059	thymine binding	0.0397104	49.0127
DPYS	DPYS	dihydropyrimidinase	0	DPYS	Dihydropyrimidinase	GO:0046872	metal ion binding	0.92285	0.821108
DPYS	DPYS	dihydropyrimidinase	0	DPYS	Dihydropyrimidinase	GO:0002058	uracil binding	0.0397104	49.0127
DPYS	DPYS	dihydropyrimidinase	0	DPYS	Dihydropyrimidinase	GO:0016787	hydrolase activity	0.994976	0.585575
DPYS	DPYS	dihydropyrimidinase	0	DPYS	Dihydropyrimidinase	GO:0008270	zinc ion binding	0.883885	0.770505
DPYS	DPYS	dihydropyrimidinase	0	DPYS	Dihydropyrimidinase	GO:0016597	amino acid binding	0.372287	2.22785
DPYS	DPYS	dihydropyrimidinase	0	DPYS	Dihydropyrimidinase	GO:0004157	dihydropyrimidinase activity	0.0589684	24.5063
SNRPD1	SNRPD1	small nuclear ribonucleoprotein D1 polypeptide 16kDa	8e-63	SNRPD1	Small nuclear ribonucleoprotein Sm D1	GO:0005515	protein binding	0.953456	0.831414
SNRPD1	SNRPD1	small nuclear ribonucleoprotein D1 polypeptide 16kDa	8e-63	SNRPD1	Small nuclear ribonucleoprotein Sm D1	GO:0003723	RNA binding	0.215344	1.22678
HOXC9	HOXC9	Homeobox protein Hox-C9	8e-154	HOXC9	Homeobox protein Hox-C9	GO:0043565	sequence-specific DNA binding	0.0504238	1.5962
HOXC9	HOXC9	Homeobox protein Hox-C9	8e-154	HOXC9	Homeobox protein Hox-C9	GO:0003700	sequence-specific DNA binding transcription factor activity	0.016485	1.58635
HOXC9	HOXC9	Homeobox protein Hox-C9	8e-154	HOXC9	Homeobox protein Hox-C9	GO:0003677	DNA binding	0.262124	1.11945
LOC101104797	LOC101104797	ubiquitin-like protein FUBI-like	4e-61	FAU	40S ribosomal protein S30	GO:0003735	structural constituent of ribosome	0.769499	0.759886
LOC101104797	LOC101104797	ubiquitin-like protein FUBI-like	4e-61	FAU	40S ribosomal protein S30	GO:0003723	RNA binding	0.215344	1.22678
LOC101104797	LOC101104797	ubiquitin-like protein FUBI-like	4e-61	FAU	40S ribosomal protein S30	GO:0003674	molecular_function	0.34559	1.13817
MATN3	MATN3	matrilin 3	0	MATN3	Matrilin-3	GO:0005515	protein binding	0.953456	0.831414
MATN3	MATN3	matrilin 3	0	MATN3	Matrilin-3	GO:0005201	extracellular matrix structural constituent	0.166316	2.1946
CDC42BPG	CDC42BPG	CDC42 binding protein kinase gamma (DMPK-like)	0	CDC42BPG	Serine/threonine-protein kinase MRCK gamma	GO:0005515	protein binding	0.953456	0.831414
CDC42BPG	CDC42BPG	CDC42 binding protein kinase gamma (DMPK-like)	0	CDC42BPG	Serine/threonine-protein kinase MRCK gamma	GO:0000287	magnesium ion binding	0.549715	1.02644
CDC42BPG	CDC42BPG	CDC42 binding protein kinase gamma (DMPK-like)	0	CDC42BPG	Serine/threonine-protein kinase MRCK gamma	GO:0005524	ATP binding	0.991055	0.596907
CDC42BPG	CDC42BPG	CDC42 binding protein kinase gamma (DMPK-like)	0	CDC42BPG	Serine/threonine-protein kinase MRCK gamma	GO:0046872	metal ion binding	0.92285	0.821108
CDC42BPG	CDC42BPG	CDC42 binding protein kinase gamma (DMPK-like)	0	CDC42BPG	Serine/threonine-protein kinase MRCK gamma	GO:0005083	small GTPase regulator activity	0.476755	1.58105
CDC42BPG	CDC42BPG	CDC42 binding protein kinase gamma (DMPK-like)	0	CDC42BPG	Serine/threonine-protein kinase MRCK gamma	GO:0005543	phospholipid binding	0.670119	0.885771
CDC42BPG	CDC42BPG	CDC42 binding protein kinase gamma (DMPK-like)	0	CDC42BPG	Serine/threonine-protein kinase MRCK gamma	GO:0004672	protein kinase activity	0.947112	0.571021
CDC42BPG	CDC42BPG	CDC42 binding protein kinase gamma (DMPK-like)	0	CDC42BPG	Serine/threonine-protein kinase MRCK gamma	GO:0000166	nucleotide binding	0.800706	0.873061
CDC42BPG	CDC42BPG	CDC42 binding protein kinase gamma (DMPK-like)	0	CDC42BPG	Serine/threonine-protein kinase MRCK gamma	GO:0016301	kinase activity	0.982752	0.5235
CDC42BPG	CDC42BPG	CDC42 binding protein kinase gamma (DMPK-like)	0	CDC42BPG	Serine/threonine-protein kinase MRCK gamma	GO:0004674	protein serine/threonine kinase activity	0.985902	0.372248
CDC42BPG	CDC42BPG	CDC42 binding protein kinase gamma (DMPK-like)	0	CDC42BPG	Serine/threonine-protein kinase MRCK gamma	GO:0016740	transferase activity	0.995688	0.558081
CDC42BPG	CDC42BPG	CDC42 binding protein kinase gamma (DMPK-like)	0	CDC42BPG	Serine/threonine-protein kinase MRCK gamma	GO:0016772	transferase activity, transferring phosphorus-containing groups	0.953934	0.558019
NPPC	NPPC	C-type natriuretic peptide	9e-53	NPPC	Natriuretic peptide type C	GO:0005102	receptor binding	0.0104698	2.10484
NPPC	NPPC	C-type natriuretic peptide	9e-53	NPPC	Natriuretic peptide type C	GO:0051428	peptide hormone receptor binding	0.199723	4.90127
NPPC	NPPC	C-type natriuretic peptide	9e-53	NPPC	Natriuretic peptide type C	GO:0042803	protein homodimerization activity	0.464239	1.05666
NPPC	NPPC	C-type natriuretic peptide	9e-53	NPPC	Natriuretic peptide type C	GO:0005179	hormone activity	0.00128531	4.08439
LOC101116831	LOC101116831	olfactory receptor 14A16-like	2e-92	OR14A16	Olfactory receptor 14A16	GO:0004984	olfactory receptor activity	0.759374	0.849229
LOC101116831	LOC101116831	olfactory receptor 14A16-like	2e-92	OR14A16	Olfactory receptor 14A16	GO:0004930	G-protein coupled receptor activity	0.881235	0.777329
LOC101116831	LOC101116831	olfactory receptor 14A16-like	2e-92	OR14A16	Olfactory receptor 14A16	GO:0004871	signal transducer activity	0.758875	0.88067
LOC101107200	LOC101107200	nucleosome assembly protein 1-like 1-like	0	NAP1L1	cDNA FLJ60539, highly similar to Nucleosome assembly protein 1-like 1	GO:0005515	protein binding	0.953456	0.831414
LOC100101238	LOC100101238	Regakine 1-like protein	2e-18	CCL3L3	chemokine (C-C motif) ligand 3-like 3	GO:0008009	chemokine activity	0.000449185	6.83898
LOC100101238	LOC100101238	Regakine 1-like protein	2e-18	CCL3L3	chemokine (C-C motif) ligand 3-like 3	GO:0005125	cytokine activity	0.00372878	2.73675
CST6	CST6	cystatin E/M	2e-57	CST6	Cystatin-M	GO:0004869	cysteine-type endopeptidase inhibitor activity	0.409249	1.96051
CST6	CST6	cystatin E/M	2e-57	CST6	Cystatin-M	GO:0030414	peptidase inhibitor activity	0.914762	0.405063
CA4	CA4	carbonic anhydrase IV	5e-111	CA4	cDNA FLJ52015, moderately similar to Carbonic anhydrase 4 (EC 4.2.1.1)	GO:0005515	protein binding	0.953456	0.831414
CA4	CA4	carbonic anhydrase IV	5e-111	CA4	cDNA FLJ52015, moderately similar to Carbonic anhydrase 4 (EC 4.2.1.1)	GO:0046872	metal ion binding	0.92285	0.821108
CA4	CA4	carbonic anhydrase IV	5e-111	CA4	cDNA FLJ52015, moderately similar to Carbonic anhydrase 4 (EC 4.2.1.1)	GO:0004089	carbonate dehydratase activity	0.0401464	7.00181
CA4	CA4	carbonic anhydrase IV	5e-111	CA4	cDNA FLJ52015, moderately similar to Carbonic anhydrase 4 (EC 4.2.1.1)	GO:0016829	lyase activity	0.561749	1.02824
CA4	CA4	carbonic anhydrase IV	5e-111	CA4	cDNA FLJ52015, moderately similar to Carbonic anhydrase 4 (EC 4.2.1.1)	GO:0008270	zinc ion binding	0.883885	0.770505
FAM50A	FAM50A	family with sequence similarity 50, member A	1e-139	FAM50A	Protein FAM50A	GO:0003674	molecular_function	0.34559	1.13817
IL22RA1	IL22RA1	interleukin 22 receptor, alpha 1	0	IL22RA1	Interleukin-22 receptor subunit alpha-1	GO:0042015	interleukin-20 binding	0.077839	16.3376
IL22RA1	IL22RA1	interleukin 22 receptor, alpha 1	0	IL22RA1	Interleukin-22 receptor subunit alpha-1	GO:0004904	interferon receptor activity	0.0589684	24.5063
LOC101120875	LOC101120875	guanylate-binding protein 6-like	0	GBP6	cDNA FLJ77935, highly similar to Homo sapiens guanylate binding protein family, member 6 (GBP6), mRNA	GO:0000166	nucleotide binding	0.800706	0.873061
LOC101120875	LOC101120875	guanylate-binding protein 6-like	0	GBP6	cDNA FLJ77935, highly similar to Homo sapiens guanylate binding protein family, member 6 (GBP6), mRNA	GO:0003924	GTPase activity	0.013738	2.25581
LOC101120875	LOC101120875	guanylate-binding protein 6-like	0	GBP6	cDNA FLJ77935, highly similar to Homo sapiens guanylate binding protein family, member 6 (GBP6), mRNA	GO:0005525	GTP binding	0.126391	1.51444
NIPAL1	NIPAL1	NIPA-like domain containing 1	0	NIPAL1	Magnesium transporter NIPA3	GO:0015095	magnesium ion transmembrane transporter activity	0.246882	3.7702
LOC101111964	LOC101111964	olfactory receptor 2V2-like	6e-153	OR2V2	Olfactory receptor 2V2	GO:0004984	olfactory receptor activity	0.759374	0.849229
LOC101111964	LOC101111964	olfactory receptor 2V2-like	6e-153	OR2V2	Olfactory receptor 2V2	GO:0004930	G-protein coupled receptor activity	0.881235	0.777329
LOC101111964	LOC101111964	olfactory receptor 2V2-like	6e-153	OR2V2	Olfactory receptor 2V2	GO:0004871	signal transducer activity	0.758875	0.88067
ZBP1	ZBP1	Z-DNA binding protein 1	4e-105	ZBP1	cDNA FLJ76162, highly similar to Homo sapiens Z-DNA binding protein 1 (ZBP1), mRNA	GO:0005515	protein binding	0.953456	0.831414
ZBP1	ZBP1	Z-DNA binding protein 1	4e-105	ZBP1	cDNA FLJ76162, highly similar to Homo sapiens Z-DNA binding protein 1 (ZBP1), mRNA	GO:0003692	left-handed Z-DNA binding	0.0397104	49.0127
ZBP1	ZBP1	Z-DNA binding protein 1	4e-105	ZBP1	cDNA FLJ76162, highly similar to Homo sapiens Z-DNA binding protein 1 (ZBP1), mRNA	GO:0003726	double-stranded RNA adenosine deaminase activity	0.077839	16.3376
ZBP1	ZBP1	Z-DNA binding protein 1	4e-105	ZBP1	cDNA FLJ76162, highly similar to Homo sapiens Z-DNA binding protein 1 (ZBP1), mRNA	GO:0003723	RNA binding	0.215344	1.22678
ZBP1	ZBP1	Z-DNA binding protein 1	4e-105	ZBP1	cDNA FLJ76162, highly similar to Homo sapiens Z-DNA binding protein 1 (ZBP1), mRNA	GO:0003677	DNA binding	0.262124	1.11945
ADM	ADM	adrenomedullin	6e-84	ADM	Proadrenomedullin N-20 terminal peptide	GO:0005515	protein binding	0.953456	0.831414
ADM	ADM	adrenomedullin	6e-84	ADM	Proadrenomedullin N-20 terminal peptide	GO:0031700	adrenomedullin receptor binding	0.0397104	49.0127
ADM	ADM	adrenomedullin	6e-84	ADM	Proadrenomedullin N-20 terminal peptide	GO:0005102	receptor binding	0.0104698	2.10484
ADM	ADM	adrenomedullin	6e-84	ADM	Proadrenomedullin N-20 terminal peptide	GO:0005179	hormone activity	0.00128531	4.08439
LGALS4	LGALS4	lectin, galactoside-binding, soluble, 4	5e-150	LGALS4	Galectin-4	GO:0030246	carbohydrate binding	0.00229619	3.12183
EDDM3B	EDDM3B	epididymal protein 3B	5e-45	EDDM3B	Epididymal secretory protein E3-beta	GO:0003674	molecular_function	0.34559	1.13817
LOC101116764	LOC101116764	putative olfactory receptor 51H1-like	7e-107	OR51G2	Olfactory receptor 51G2	GO:0004984	olfactory receptor activity	0.759374	0.849229
LOC101116764	LOC101116764	putative olfactory receptor 51H1-like	7e-107	OR51G2	Olfactory receptor 51G2	GO:0004930	G-protein coupled receptor activity	0.881235	0.777329
LOC101116764	LOC101116764	putative olfactory receptor 51H1-like	7e-107	OR51G2	Olfactory receptor 51G2	GO:0004871	signal transducer activity	0.758875	0.88067
RAB15	RAB15	RAB15, member RAS oncogene family	9e-61	RAB15	Ras-related protein Rab-15 isoform AN2	GO:0000166	nucleotide binding	0.800706	0.873061
RAB15	RAB15	RAB15, member RAS oncogene family	9e-61	RAB15	Ras-related protein Rab-15 isoform AN2	GO:0005525	GTP binding	0.126391	1.51444
STON2	STON2	stonin 2	0	STON2	Stonin-2	GO:0005515	protein binding	0.953456	0.831414
SKA2	SKA2	spindle and kinetochore associated complex subunit 2	3e-48	SKA2	Spindle and kinetochore-associated protein 2	GO:0008017	microtubule binding	0.103108	1.92207
SKA2	SKA2	spindle and kinetochore associated complex subunit 2	3e-48	SKA2	Spindle and kinetochore-associated protein 2	GO:0005515	protein binding	0.953456	0.831414
LOC101106764	LOC101106764	olfactory receptor 10AD1-like	2e-143	OR10AD1	Olfactory receptor 10AD1	GO:0004984	olfactory receptor activity	0.759374	0.849229
LOC101106764	LOC101106764	olfactory receptor 10AD1-like	2e-143	OR10AD1	Olfactory receptor 10AD1	GO:0004930	G-protein coupled receptor activity	0.881235	0.777329
LOC101106764	LOC101106764	olfactory receptor 10AD1-like	2e-143	OR10AD1	Olfactory receptor 10AD1	GO:0004871	signal transducer activity	0.758875	0.88067
CABP1	CABP1	calcium binding protein 1	2e-124	CABP1	Calcium-binding protein 1	GO:0004857	enzyme inhibitor activity	0.572517	1.19543
CABP1	CABP1	calcium binding protein 1	2e-124	CABP1	Calcium-binding protein 1	GO:0005515	protein binding	0.953456	0.831414
CABP1	CABP1	calcium binding protein 1	2e-124	CABP1	Calcium-binding protein 1	GO:0005509	calcium ion binding	0.578377	0.97277
CABP1	CABP1	calcium binding protein 1	2e-124	CABP1	Calcium-binding protein 1	GO:0046872	metal ion binding	0.92285	0.821108
CABP1	CABP1	calcium binding protein 1	2e-124	CABP1	Calcium-binding protein 1	GO:0008139	nuclear localization sequence binding	0.183354	5.44585
CABP1	CABP1	calcium binding protein 1	2e-124	CABP1	Calcium-binding protein 1	GO:0048306	calcium-dependent protein binding	0.554886	1.25673
HS3ST2	HS3ST2	heparan sulfate (glucosamine) 3-O-sulfotransferase 2	2e-158	HS3ST2	cDNA, FLJ94008, highly similar to Homo sapiens heparan sulfate (glucosamine) 3-O-sulfotransferase 2 (HS3ST2), mRNA	GO:0008146	sulfotransferase activity	0.613592	1.06549
HS3ST2	HS3ST2	heparan sulfate (glucosamine) 3-O-sulfotransferase 2	2e-158	HS3ST2	cDNA, FLJ94008, highly similar to Homo sapiens heparan sulfate (glucosamine) 3-O-sulfotransferase 2 (HS3ST2), mRNA	GO:0033871	[heparan sulfate]-glucosamine 3-sulfotransferase 2 activity	0.0397104	49.0127
HS3ST2	HS3ST2	heparan sulfate (glucosamine) 3-O-sulfotransferase 2	2e-158	HS3ST2	cDNA, FLJ94008, highly similar to Homo sapiens heparan sulfate (glucosamine) 3-O-sulfotransferase 2 (HS3ST2), mRNA	GO:0016740	transferase activity	0.995688	0.558081
NAT8L	NAT8L	N-acetyltransferase 8-like (GCN5-related, putative)	7e-69	NAT8L	N-acetylaspartate synthetase	GO:0017188	aspartate N-acetyltransferase activity	0.0397104	49.0127
NAT8L	NAT8L	N-acetyltransferase 8-like (GCN5-related, putative)	7e-69	NAT8L	N-acetylaspartate synthetase	GO:0016746	transferase activity, transferring acyl groups	0.855545	0.583484
NAT8L	NAT8L	N-acetyltransferase 8-like (GCN5-related, putative)	7e-69	NAT8L	N-acetylaspartate synthetase	GO:0008080	N-acetyltransferase activity	0.0953853	4.08439
NAT8L	NAT8L	N-acetyltransferase 8-like (GCN5-related, putative)	7e-69	NAT8L	N-acetylaspartate synthetase	GO:0016740	transferase activity	0.995688	0.558081
PPFIA4	PPFIA4	protein tyrosine phosphatase, receptor type, f polypeptide (PTPRF), interacting protein (liprin), alpha 4	0	PPFIA2	Liprin-alpha-2	GO:0005515	protein binding	0.953456	0.831414
LOC101118102	LOC101118102	olfactory receptor 2T12-like	7e-136	OR2T12	Olfactory receptor 2T12	GO:0004984	olfactory receptor activity	0.759374	0.849229
LOC101118102	LOC101118102	olfactory receptor 2T12-like	7e-136	OR2T12	Olfactory receptor 2T12	GO:0004930	G-protein coupled receptor activity	0.881235	0.777329
LOC101118102	LOC101118102	olfactory receptor 2T12-like	7e-136	OR2T12	Olfactory receptor 2T12	GO:0004871	signal transducer activity	0.758875	0.88067
THUMPD1	THUMPD1	THUMP domain containing 1	0	THUMPD1	cDNA FLJ57359, highly similar to THUMP domain-containing protein 1	GO:0003723	RNA binding	0.215344	1.22678
LOC101111827	LOC101111827	cationic amino acid transporter 3-like	7e-178	SLC7A3	Cationic amino acid transporter 3	GO:0015326	cationic amino acid transmembrane transporter activity	0.199723	4.90127
LOC101111827	LOC101111827	cationic amino acid transporter 3-like	7e-178	SLC7A3	Cationic amino acid transporter 3	GO:0015171	amino acid transmembrane transporter activity	0.0260989	5.07027
LOC101111827	LOC101111827	cationic amino acid transporter 3-like	7e-178	SLC7A3	Cationic amino acid transporter 3	GO:0015181	arginine transmembrane transporter activity	0.215763	4.4557
LOC101111827	LOC101111827	cationic amino acid transporter 3-like	7e-178	SLC7A3	Cationic amino acid transporter 3	GO:0015189	L-lysine transmembrane transporter activity	0.199723	4.90127
LOC101106775	LOC101106775	olfactory receptor 4E1-like	9e-109	OR4E2	Olfactory receptor 4E2	GO:0004984	olfactory receptor activity	0.759374	0.849229
LOC101106775	LOC101106775	olfactory receptor 4E1-like	9e-109	OR4E2	Olfactory receptor 4E2	GO:0004930	G-protein coupled receptor activity	0.881235	0.777329
LOC101106775	LOC101106775	olfactory receptor 4E1-like	9e-109	OR4E2	Olfactory receptor 4E2	GO:0004871	signal transducer activity	0.758875	0.88067
LOC101110741	LOC101110741	RNA-binding motif protein, X-linked 2-like	4e-102	RBMX2	RBMX2 protein	GO:0005515	protein binding	0.953456	0.831414
LOC101110741	LOC101110741	RNA-binding motif protein, X-linked 2-like	4e-102	RBMX2	RBMX2 protein	GO:0000166	nucleotide binding	0.800706	0.873061
LOC101110741	LOC101110741	RNA-binding motif protein, X-linked 2-like	4e-102	RBMX2	RBMX2 protein	GO:0003723	RNA binding	0.215344	1.22678
LOC101110741	LOC101110741	RNA-binding motif protein, X-linked 2-like	4e-102	RBMX2	RBMX2 protein	GO:0003676	nucleic acid binding	0.780078	0.852004
CALY	CALY	calcyon neuron-specific vesicular protein	6e-68	CALY	Neuron-specific vesicular protein calcyon	GO:0032051	clathrin light chain binding	0.077839	16.3376
NPTX2	NPTX2	neuronal pentraxin II	0	NPTX2	Neuronal pentraxin-2	GO:0003674	molecular_function	0.34559	1.13817
NPTX2	NPTX2	neuronal pentraxin II	0	NPTX2	Neuronal pentraxin-2	GO:0046872	metal ion binding	0.92285	0.821108
RNF112	RNF112	ring finger protein 112	0	RNF112	cDNA FLJ52256, highly similar to Zinc finger protein 179	GO:0003924	GTPase activity	0.013738	2.25581
RNF112	RNF112	ring finger protein 112	0	RNF112	cDNA FLJ52256, highly similar to Zinc finger protein 179	GO:0008270	zinc ion binding	0.883885	0.770505
RNF112	RNF112	ring finger protein 112	0	RNF112	cDNA FLJ52256, highly similar to Zinc finger protein 179	GO:0005525	GTP binding	0.126391	1.51444
RNF112	RNF112	ring finger protein 112	0	RNF112	cDNA FLJ52256, highly similar to Zinc finger protein 179	GO:0046872	metal ion binding	0.92285	0.821108
PSMC3IP	PSMC3IP	PSMC3 interacting protein	8e-109	PSMC3IP	Homologous-pairing protein 2 homolog	GO:0030374	ligand-dependent nuclear receptor transcription coactivator activity	0.59766	1.11392
PSMC3IP	PSMC3IP	PSMC3 interacting protein	8e-109	PSMC3IP	Homologous-pairing protein 2 homolog	GO:0003677	DNA binding	0.262124	1.11945
WDR46	WDR46	WD repeat domain 46	0	WDR46	Chromosome 6 open reading frame 11	GO:0003674	molecular_function	0.34559	1.13817
STX1B	STX1B	Syntaxin-1B	1e-166	STX1B	Syntaxin-1B	GO:0005230	extracellular ligand-gated ion channel activity	0.613592	1.06549
STX1B	STX1B	Syntaxin-1B	1e-166	STX1B	Syntaxin-1B	GO:0005234	extracellular-glutamate-gated ion channel activity	0.333003	2.57961
STX1B	STX1B	Syntaxin-1B	1e-166	STX1B	Syntaxin-1B	GO:0019904	protein domain specific binding	0.696792	0.835443
STX1B	STX1B	Syntaxin-1B	1e-166	STX1B	Syntaxin-1B	GO:0005484	SNAP receptor activity	0.384858	2.13099
FBXL19	FBXL19	F-box and leucine-rich repeat protein 19	0	FBXL19	cDNA FLJ56421, highly similar to F-box/LRR-repeat protein 19	GO:0008270	zinc ion binding	0.883885	0.770505
FBXL19	FBXL19	F-box and leucine-rich repeat protein 19	0	FBXL19	cDNA FLJ56421, highly similar to F-box/LRR-repeat protein 19	GO:0003677	DNA binding	0.262124	1.11945
FBXL19	FBXL19	F-box and leucine-rich repeat protein 19	0	FBXL19	cDNA FLJ56421, highly similar to F-box/LRR-repeat protein 19	GO:0046872	metal ion binding	0.92285	0.821108
IDO1	IDO1	Indoleamine-pyrrole 2,3 dioxygenase	2e-165	IDO1	Indoleamine 2,3-dioxygenase 1	GO:0051213	dioxygenase activity	0.797421	0.628367
IDO1	IDO1	Indoleamine-pyrrole 2,3 dioxygenase	2e-165	IDO1	Indoleamine 2,3-dioxygenase 1	GO:0046872	metal ion binding	0.92285	0.821108
IDO1	IDO1	Indoleamine-pyrrole 2,3 dioxygenase	2e-165	IDO1	Indoleamine 2,3-dioxygenase 1	GO:0004833	tryptophan 2,3-dioxygenase activity	0.077839	16.3376
IDO1	IDO1	Indoleamine-pyrrole 2,3 dioxygenase	2e-165	IDO1	Indoleamine 2,3-dioxygenase 1	GO:0009055	electron carrier activity	0.87757	0.475851
IDO1	IDO1	Indoleamine-pyrrole 2,3 dioxygenase	2e-165	IDO1	Indoleamine 2,3-dioxygenase 1	GO:0033754	indoleamine 2,3-dioxygenase activity	0.0589684	24.5063
IDO1	IDO1	Indoleamine-pyrrole 2,3 dioxygenase	2e-165	IDO1	Indoleamine 2,3-dioxygenase 1	GO:0016491	oxidoreductase activity	0.982827	0.482883
IDO1	IDO1	Indoleamine-pyrrole 2,3 dioxygenase	2e-165	IDO1	Indoleamine 2,3-dioxygenase 1	GO:0020037	heme binding	0.575446	1.00711
RFX5	RFX5	regulatory factor X, 5 (influences HLA class II expression)	0	RFX5	cDNA, FLJ92591, highly similar to Homo sapiens regulatory factor X, 5 (influences HLA class IIexpression) (RFX5), mRNA	GO:0005515	protein binding	0.953456	0.831414
RFX5	RFX5	regulatory factor X, 5 (influences HLA class II expression)	0	RFX5	cDNA, FLJ92591, highly similar to Homo sapiens regulatory factor X, 5 (influences HLA class IIexpression) (RFX5), mRNA	GO:0003700	sequence-specific DNA binding transcription factor activity	0.016485	1.58635
RFX5	RFX5	regulatory factor X, 5 (influences HLA class II expression)	0	RFX5	cDNA, FLJ92591, highly similar to Homo sapiens regulatory factor X, 5 (influences HLA class IIexpression) (RFX5), mRNA	GO:0003677	DNA binding	0.262124	1.11945
CABP2	CABP2	calcium binding protein 2	1e-93	CABP2	Calcium-binding protein 2	GO:0005509	calcium ion binding	0.578377	0.97277
CABP2	CABP2	calcium binding protein 2	1e-93	CABP2	Calcium-binding protein 2	GO:0046872	metal ion binding	0.92285	0.821108
IFFO1	IFFO1	intermediate filament family orphan 1	0	IFFO1	Intermediate filament family orphan 1	GO:0005198	structural molecule activity	0.100946	1.74267
PPP1R17	PPP1R17	protein phosphatase 1, regulatory subunit 17	1e-76	PPP1R17	Protein phosphatase 1 regulatory subunit 17	GO:0004864	protein phosphatase inhibitor activity	0.0433732	4.08439
PPP1R17	PPP1R17	protein phosphatase 1, regulatory subunit 17	1e-76	PPP1R17	Protein phosphatase 1 regulatory subunit 17	GO:0004865	protein serine/threonine phosphatase inhibitor activity	0.114449	9.80253
PPP1R17	PPP1R17	protein phosphatase 1, regulatory subunit 17	1e-76	PPP1R17	Protein phosphatase 1 regulatory subunit 17	GO:0019212	phosphatase inhibitor activity	0.149602	7.00181
EOMES	EOMES	eomesodermin	0	EOMES	cDNA FLJ59245, moderately similar to Eomesodermin homolog	GO:0001191	RNA polymerase II transcription factor binding transcription factor activity involved in negative regulation of transcription	0.183354	5.44585
EOMES	EOMES	eomesodermin	0	EOMES	cDNA FLJ59245, moderately similar to Eomesodermin homolog	GO:0003700	sequence-specific DNA binding transcription factor activity	0.016485	1.58635
EOMES	EOMES	eomesodermin	0	EOMES	cDNA FLJ59245, moderately similar to Eomesodermin homolog	GO:0001102	RNA polymerase II activating transcription factor binding	0.487228	1.53165
EOMES	EOMES	eomesodermin	0	EOMES	cDNA FLJ59245, moderately similar to Eomesodermin homolog	GO:0000977	RNA polymerase II regulatory region sequence-specific DNA binding	0.108105	3.7702
EOMES	EOMES	eomesodermin	0	EOMES	cDNA FLJ59245, moderately similar to Eomesodermin homolog	GO:0003677	DNA binding	0.262124	1.11945
EOMES	EOMES	eomesodermin	0	EOMES	cDNA FLJ59245, moderately similar to Eomesodermin homolog	GO:0043565	sequence-specific DNA binding	0.0504238	1.5962
EOMES	EOMES	eomesodermin	0	EOMES	cDNA FLJ59245, moderately similar to Eomesodermin homolog	GO:0003682	chromatin binding	0.428138	1.12029
LGALS7B	LGALS7B	lectin, galactoside-binding, soluble, 7B	2e-55	LGALS7B	Galectin-7	GO:0030246	carbohydrate binding	0.00229619	3.12183
TSHB	TSHB	thyroid stimulating hormone, beta	3e-73	TSHB	Thyrotropin subunit beta	GO:0005179	hormone activity	0.00128531	4.08439
LOC101107534	LOC101107534	multidrug resistance-associated protein 4-like	1e-45	ABCC4	cDNA FLJ77042, highly similar to Homo sapiens ATP-binding cassette, sub-family C (CFTR/MRP), member 4, mRNA	GO:0017111	nucleoside-triphosphatase activity	0.63973	0.913279
LOC101107534	LOC101107534	multidrug resistance-associated protein 4-like	1e-45	ABCC4	cDNA FLJ77042, highly similar to Homo sapiens ATP-binding cassette, sub-family C (CFTR/MRP), member 4, mRNA	GO:0042626	ATPase activity, coupled to transmembrane movement of substances	0.657691	0.942551
LOC101107534	LOC101107534	multidrug resistance-associated protein 4-like	1e-45	ABCC4	cDNA FLJ77042, highly similar to Homo sapiens ATP-binding cassette, sub-family C (CFTR/MRP), member 4, mRNA	GO:0005524	ATP binding	0.991055	0.596907
LOC101107534	LOC101107534	multidrug resistance-associated protein 4-like	1e-45	ABCC4	cDNA FLJ77042, highly similar to Homo sapiens ATP-binding cassette, sub-family C (CFTR/MRP), member 4, mRNA	GO:0000166	nucleotide binding	0.800706	0.873061
LOC101107534	LOC101107534	multidrug resistance-associated protein 4-like	1e-45	ABCC4	cDNA FLJ77042, highly similar to Homo sapiens ATP-binding cassette, sub-family C (CFTR/MRP), member 4, mRNA	GO:0016887	ATPase activity	0.682286	0.854872
LOC101107534	LOC101107534	multidrug resistance-associated protein 4-like	1e-45	ABCC4	cDNA FLJ77042, highly similar to Homo sapiens ATP-binding cassette, sub-family C (CFTR/MRP), member 4, mRNA	GO:0016404	15-hydroxyprostaglandin dehydrogenase (NAD+) activity	0.261974	3.5009
EME2	EME2	essential meiotic endonuclease 1 homolog 2 (S. pombe)	8e-90	EME2	Probable crossover junction endonuclease EME2	GO:0004518	nuclease activity	0.919751	0.395263
EME2	EME2	essential meiotic endonuclease 1 homolog 2 (S. pombe)	8e-90	EME2	Probable crossover junction endonuclease EME2	GO:0004519	endonuclease activity	0.820497	0.583484
EME2	EME2	essential meiotic endonuclease 1 homolog 2 (S. pombe)	8e-90	EME2	Probable crossover junction endonuclease EME2	GO:0016787	hydrolase activity	0.994976	0.585575
EME2	EME2	essential meiotic endonuclease 1 homolog 2 (S. pombe)	8e-90	EME2	Probable crossover junction endonuclease EME2	GO:0003677	DNA binding	0.262124	1.11945
LOC101102845	LOC101102845	5-formyltetrahydrofolate cyclo-ligase-like	2e-39	MTHFS	5-formyltetrahydrofolate cyclo-ligase	GO:0005542	folic acid binding	0.231481	4.08439
LOC101102845	LOC101102845	5-formyltetrahydrofolate cyclo-ligase-like	2e-39	MTHFS	5-formyltetrahydrofolate cyclo-ligase	GO:0000166	nucleotide binding	0.800706	0.873061
LOC101102845	LOC101102845	5-formyltetrahydrofolate cyclo-ligase-like	2e-39	MTHFS	5-formyltetrahydrofolate cyclo-ligase	GO:0016874	ligase activity	0.985234	0.375097
LOC101102845	LOC101102845	5-formyltetrahydrofolate cyclo-ligase-like	2e-39	MTHFS	5-formyltetrahydrofolate cyclo-ligase	GO:0030272	5-formyltetrahydrofolate cyclo-ligase activity	0.077839	16.3376
LOC101102845	LOC101102845	5-formyltetrahydrofolate cyclo-ligase-like	2e-39	MTHFS	5-formyltetrahydrofolate cyclo-ligase	GO:0005524	ATP binding	0.991055	0.596907
CXCL14	CXCL14	chemokine (C-X-C motif) ligand 14	5e-44	CXCL14	C-X-C motif chemokine 14	GO:0008009	chemokine activity	0.000449185	6.83898
CXCL14	CXCL14	chemokine (C-X-C motif) ligand 14	5e-44	CXCL14	C-X-C motif chemokine 14	GO:0005125	cytokine activity	0.00372878	2.73675
CDH19	CDH19	cadherin 19, type 2	0	CDH19	Cadherin-19	GO:0005509	calcium ion binding	0.578377	0.97277
CDH19	CDH19	cadherin 19, type 2	0	CDH19	Cadherin-19	GO:0046872	metal ion binding	0.92285	0.821108
ABCA10	ABCA10	ATP-binding cassette, sub-family A (ABC1), member 10	0	ABCA10	cDNA FLJ51271, highly similar to Homo sapiens ATP-binding cassette, sub-family A (ABC1), member 10 (ABCA10), mRNA	GO:0017111	nucleoside-triphosphatase activity	0.63973	0.913279
ABCA10	ABCA10	ATP-binding cassette, sub-family A (ABC1), member 10	0	ABCA10	cDNA FLJ51271, highly similar to Homo sapiens ATP-binding cassette, sub-family A (ABC1), member 10 (ABCA10), mRNA	GO:0000166	nucleotide binding	0.800706	0.873061
ABCA10	ABCA10	ATP-binding cassette, sub-family A (ABC1), member 10	0	ABCA10	cDNA FLJ51271, highly similar to Homo sapiens ATP-binding cassette, sub-family A (ABC1), member 10 (ABCA10), mRNA	GO:0005524	ATP binding	0.991055	0.596907
ABCA10	ABCA10	ATP-binding cassette, sub-family A (ABC1), member 10	0	ABCA10	cDNA FLJ51271, highly similar to Homo sapiens ATP-binding cassette, sub-family A (ABC1), member 10 (ABCA10), mRNA	GO:0016887	ATPase activity	0.682286	0.854872
LMOD1	LMOD1	leiomodin 1 (smooth muscle)	3e-135	LMOD1	cDNA FLJ44510 fis, clone UTERU3001652, highly similar to Leiomodin-1	GO:0003779	actin binding	0.850781	0.684534
LMOD1	LMOD1	leiomodin 1 (smooth muscle)	3e-135	LMOD1	cDNA FLJ44510 fis, clone UTERU3001652, highly similar to Leiomodin-1	GO:0005523	tropomyosin binding	0.276763	3.26751
TCAP	TCAP	titin-cap	3e-89	TCAP	Titin-cap (Telethonin), isoform CRA_a	GO:0005515	protein binding	0.953456	0.831414
TCAP	TCAP	titin-cap	3e-89	TCAP	Titin-cap (Telethonin), isoform CRA_a	GO:0051373	FATZ binding	0.077839	16.3376
TCAP	TCAP	titin-cap	3e-89	TCAP	Titin-cap (Telethonin), isoform CRA_a	GO:0008307	structural constituent of muscle	0.250414	2.13099
TCAP	TCAP	titin-cap	3e-89	TCAP	Titin-cap (Telethonin), isoform CRA_a	GO:0030674	protein binding, bridging	0.309831	1.81528
TCAP	TCAP	titin-cap	3e-89	TCAP	Titin-cap (Telethonin), isoform CRA_a	GO:0044325	ion channel binding	0.766711	0.690319
TCAP	TCAP	titin-cap	3e-89	TCAP	Titin-cap (Telethonin), isoform CRA_a	GO:0031432	titin binding	0.199723	4.90127
TCAP	TCAP	titin-cap	3e-89	TCAP	Titin-cap (Telethonin), isoform CRA_a	GO:0070080	titin Z domain binding	0.0589684	24.5063
SLC7A11	SLC7A11	Solute carrier family 7 member 11	0	SLC7A11	Cystine/glutamate transporter	GO:0005515	protein binding	0.953456	0.831414
SLC7A11	SLC7A11	Solute carrier family 7 member 11	0	SLC7A11	Cystine/glutamate transporter	GO:0015327	cystine:glutamate antiporter activity	0.0397104	49.0127
SLC7A11	SLC7A11	Solute carrier family 7 member 11	0	SLC7A11	Cystine/glutamate transporter	GO:0015171	amino acid transmembrane transporter activity	0.0260989	5.07027
SYTL5	SYTL5	synaptotagmin-like 5	0	SYTL5	Synaptotagmin-like protein 5	GO:0005515	protein binding	0.953456	0.831414
SYTL5	SYTL5	synaptotagmin-like 5	0	SYTL5	Synaptotagmin-like protein 5	GO:0017137	Rab GTPase binding	0.702804	0.830723
SYTL5	SYTL5	synaptotagmin-like 5	0	SYTL5	Synaptotagmin-like protein 5	GO:0046872	metal ion binding	0.92285	0.821108
LOC101115661	LOC101115661	histone H2B type 1-A-like	7e-65	HIST1H2BA	Histone H2B type 1-A	GO:0046982	protein heterodimerization activity	0.580035	0.972956
LOC101115661	LOC101115661	histone H2B type 1-A-like	7e-65	HIST1H2BA	Histone H2B type 1-A	GO:0003677	DNA binding	0.262124	1.11945
GAR1	GAR1	GAR1 ribonucleoprotein homolog (yeast)	9e-62	GAR1	H/ACA ribonucleoprotein complex subunit 1	GO:0005261	cation channel activity	0.148542	3.06329
GAR1	GAR1	GAR1 ribonucleoprotein homolog (yeast)	9e-62	GAR1	H/ACA ribonucleoprotein complex subunit 1	GO:0003723	RNA binding	0.215344	1.22678
TMEM190	TMEM190	transmembrane protein 190	6e-57	TMEM190	Transmembrane protein 190	GO:0043621	protein self-association	0.148542	3.06329
PRPS1	PRPS1	phosphoribosyl pyrophosphate synthetase 1	0	PRPS1	Ribose-phosphate pyrophosphokinase 1	GO:0000287	magnesium ion binding	0.549715	1.02644
PRPS1	PRPS1	phosphoribosyl pyrophosphate synthetase 1	0	PRPS1	Ribose-phosphate pyrophosphokinase 1	GO:0005524	ATP binding	0.991055	0.596907
PRPS1	PRPS1	phosphoribosyl pyrophosphate synthetase 1	0	PRPS1	Ribose-phosphate pyrophosphokinase 1	GO:0046872	metal ion binding	0.92285	0.821108
PRPS1	PRPS1	phosphoribosyl pyrophosphate synthetase 1	0	PRPS1	Ribose-phosphate pyrophosphokinase 1	GO:0042803	protein homodimerization activity	0.464239	1.05666
PRPS1	PRPS1	phosphoribosyl pyrophosphate synthetase 1	0	PRPS1	Ribose-phosphate pyrophosphokinase 1	GO:0000166	nucleotide binding	0.800706	0.873061
PRPS1	PRPS1	phosphoribosyl pyrophosphate synthetase 1	0	PRPS1	Ribose-phosphate pyrophosphokinase 1	GO:0016301	kinase activity	0.982752	0.5235
PRPS1	PRPS1	phosphoribosyl pyrophosphate synthetase 1	0	PRPS1	Ribose-phosphate pyrophosphokinase 1	GO:0004749	ribose phosphate diphosphokinase activity	0.132204	8.16878
PRPS1	PRPS1	phosphoribosyl pyrophosphate synthetase 1	0	PRPS1	Ribose-phosphate pyrophosphokinase 1	GO:0016740	transferase activity	0.995688	0.558081
LOC100125619	LOC100125619	Guanylin	1e-41	GUCA2A	Guanylin	GO:0030250	guanylate cyclase activator activity	0.0397104	49.0127
LOC100125619	LOC100125619	Guanylin	1e-41	GUCA2A	Guanylin	GO:0005179	hormone activity	0.00128531	4.08439
LOC100125619	LOC100125619	Guanylin	1e-41	GUCA2A	Guanylin	GO:0008047	enzyme activator activity	0.235553	2.22785
LOC101114535	LOC101114535	c-C motif chemokine 3-like	1e-37	CCL3L3	chemokine (C-C motif) ligand 3-like 3	GO:0008009	chemokine activity	0.000449185	6.83898
TMPRSS4	TMPRSS4	transmembrane protease, serine 4	0	TMPRSS4	cDNA FLJ75629, highly similar to Homo sapiens transmembrane protease, serine 4 (TMPRSS4), transcript variant 2, mRNA	GO:0004252	serine-type endopeptidase activity	0.610617	0.954792
TMPRSS4	TMPRSS4	transmembrane protease, serine 4	0	TMPRSS4	cDNA FLJ75629, highly similar to Homo sapiens transmembrane protease, serine 4 (TMPRSS4), transcript variant 2, mRNA	GO:0016787	hydrolase activity	0.994976	0.585575
TMPRSS4	TMPRSS4	transmembrane protease, serine 4	0	TMPRSS4	cDNA FLJ75629, highly similar to Homo sapiens transmembrane protease, serine 4 (TMPRSS4), transcript variant 2, mRNA	GO:0008236	serine-type peptidase activity	0.386283	1.28138
TMPRSS4	TMPRSS4	transmembrane protease, serine 4	0	TMPRSS4	cDNA FLJ75629, highly similar to Homo sapiens transmembrane protease, serine 4 (TMPRSS4), transcript variant 2, mRNA	GO:0008233	peptidase activity	0.789302	0.797674
TMPRSS4	TMPRSS4	transmembrane protease, serine 4	0	TMPRSS4	cDNA FLJ75629, highly similar to Homo sapiens transmembrane protease, serine 4 (TMPRSS4), transcript variant 2, mRNA	GO:0003824	catalytic activity	0.940336	0.645753
TMPRSS4	TMPRSS4	transmembrane protease, serine 4	0	TMPRSS4	cDNA FLJ75629, highly similar to Homo sapiens transmembrane protease, serine 4 (TMPRSS4), transcript variant 2, mRNA	GO:0005044	scavenger receptor activity	0.677811	0.891139
LOC101113864	LOC101113864	diazepam-binding inhibitor-like 5-like	3e-21	DBI	Diazepam binding inhibitor, splice form 1A(2)	GO:0030156	benzodiazepine receptor binding	0.077839	16.3376
LOC101113864	LOC101113864	diazepam-binding inhibitor-like 5-like	3e-21	DBI	Diazepam binding inhibitor, splice form 1A(2)	GO:0000062	fatty-acyl-CoA binding	0.372287	2.22785
LOC101113864	LOC101113864	diazepam-binding inhibitor-like 5-like	3e-21	DBI	Diazepam binding inhibitor, splice form 1A(2)	GO:0008289	lipid binding	0.103243	1.67089
SLC26A3	SLC26A3	Solute carrier family 26 member 3	0	SLC26A3	cDNA FLJ60162, highly similar to Chloride anion exchanger	GO:0005515	protein binding	0.953456	0.831414
SLC26A3	SLC26A3	Solute carrier family 26 member 3	0	SLC26A3	cDNA FLJ60162, highly similar to Chloride anion exchanger	GO:0005215	transporter activity	0.923258	0.523267
SLC26A3	SLC26A3	Solute carrier family 26 member 3	0	SLC26A3	cDNA FLJ60162, highly similar to Chloride anion exchanger	GO:0003700	sequence-specific DNA binding transcription factor activity	0.016485	1.58635
SLC26A3	SLC26A3	Solute carrier family 26 member 3	0	SLC26A3	cDNA FLJ60162, highly similar to Chloride anion exchanger	GO:0015297	antiporter activity	0.220742	2.33394
SLC26A3	SLC26A3	Solute carrier family 26 member 3	0	SLC26A3	cDNA FLJ60162, highly similar to Chloride anion exchanger	GO:0015108	chloride transmembrane transporter activity	0.114449	9.80253
SLC26A3	SLC26A3	Solute carrier family 26 member 3	0	SLC26A3	cDNA FLJ60162, highly similar to Chloride anion exchanger	GO:0015301	anion:anion antiporter activity	0.261974	3.5009
SLC26A3	SLC26A3	Solute carrier family 26 member 3	0	SLC26A3	cDNA FLJ60162, highly similar to Chloride anion exchanger	GO:0015106	bicarbonate transmembrane transporter activity	0.114449	9.80253
SLC26A3	SLC26A3	Solute carrier family 26 member 3	0	SLC26A3	cDNA FLJ60162, highly similar to Chloride anion exchanger	GO:0003712	transcription cofactor activity	0.636312	1.00026
SLC26A3	SLC26A3	Solute carrier family 26 member 3	0	SLC26A3	cDNA FLJ60162, highly similar to Chloride anion exchanger	GO:0015116	sulfate transmembrane transporter activity	0.231481	4.08439
SLC26A3	SLC26A3	Solute carrier family 26 member 3	0	SLC26A3	cDNA FLJ60162, highly similar to Chloride anion exchanger	GO:0008271	secondary active sulfate transmembrane transporter activity	0.183354	5.44585
KIF7	KIF7	kinesin family member 7	0	KIF7	KIF7 protein	GO:0008017	microtubule binding	0.103108	1.92207
KIF7	KIF7	kinesin family member 7	0	KIF7	KIF7 protein	GO:0005515	protein binding	0.953456	0.831414
KIF7	KIF7	kinesin family member 7	0	KIF7	KIF7 protein	GO:0000166	nucleotide binding	0.800706	0.873061
KIF7	KIF7	kinesin family member 7	0	KIF7	KIF7 protein	GO:0003777	microtubule motor activity	0.478033	1.25673
KIF7	KIF7	kinesin family member 7	0	KIF7	KIF7 protein	GO:0005524	ATP binding	0.991055	0.596907
GLI1	GLI1	GLI family zinc finger 1	0	GLI1	Glioma-associated oncogene 1	GO:0005515	protein binding	0.953456	0.831414
GLI1	GLI1	GLI family zinc finger 1	0	GLI1	Glioma-associated oncogene 1	GO:0008017	microtubule binding	0.103108	1.92207
GLI1	GLI1	GLI family zinc finger 1	0	GLI1	Glioma-associated oncogene 1	GO:0044212	transcription regulatory region DNA binding	0.299063	1.39241
GLI1	GLI1	GLI family zinc finger 1	0	GLI1	Glioma-associated oncogene 1	GO:0003705	RNA polymerase II distal enhancer sequence-specific DNA binding transcription factor activity	0.0752131	2.61401
GLI1	GLI1	GLI family zinc finger 1	0	GLI1	Glioma-associated oncogene 1	GO:0046872	metal ion binding	0.92285	0.821108
GLI1	GLI1	GLI family zinc finger 1	0	GLI1	Glioma-associated oncogene 1	GO:0003676	nucleic acid binding	0.780078	0.852004
GLI1	GLI1	GLI family zinc finger 1	0	GLI1	Glioma-associated oncogene 1	GO:0003677	DNA binding	0.262124	1.11945
GLI1	GLI1	GLI family zinc finger 1	0	GLI1	Glioma-associated oncogene 1	GO:0003682	chromatin binding	0.428138	1.12029
CDH9	CDH9	cadherin 9, type 2 (T1-cadherin)	0	CDH9	cDNA FLJ57804, highly similar to Cadherin-9	GO:0003674	molecular_function	0.34559	1.13817
CDH9	CDH9	cadherin 9, type 2 (T1-cadherin)	0	CDH9	cDNA FLJ57804, highly similar to Cadherin-9	GO:0005509	calcium ion binding	0.578377	0.97277
CDH9	CDH9	cadherin 9, type 2 (T1-cadherin)	0	CDH9	cDNA FLJ57804, highly similar to Cadherin-9	GO:0046872	metal ion binding	0.92285	0.821108
CLPSL2	CLPSL2	colipase-like 2	3e-28	CLPSL2	Colipase-like protein 2	GO:0008047	enzyme activator activity	0.235553	2.22785
ASIC3	ASIC3	acid-sensing (proton-gated) ion channel 3	5e-110	ASIC3	Acid-sensing ion channel 3	GO:0005272	sodium channel activity	0.507548	1.44155
ASIC3	ASIC3	acid-sensing (proton-gated) ion channel 3	5e-110	ASIC3	Acid-sensing ion channel 3	GO:0042931	enterobactin transporter activity	0.0397104	49.0127
ASIC3	ASIC3	acid-sensing (proton-gated) ion channel 3	5e-110	ASIC3	Acid-sensing ion channel 3	GO:0005261	cation channel activity	0.148542	3.06329
ASIC3	ASIC3	acid-sensing (proton-gated) ion channel 3	5e-110	ASIC3	Acid-sensing ion channel 3	GO:0030165	PDZ domain binding	0.45831	1.307
ASIC3	ASIC3	acid-sensing (proton-gated) ion channel 3	5e-110	ASIC3	Acid-sensing ion channel 3	GO:0015280	ligand-gated sodium channel activity	0.183354	5.44585
PAX5	PAX5	paired box 5	0	PAX5	B cell specific activator protein variant B delta 3/4	GO:0003700	sequence-specific DNA binding transcription factor activity	0.016485	1.58635
PAX5	PAX5	paired box 5	0	PAX5	B cell specific activator protein variant B delta 3/4	GO:0003677	DNA binding	0.262124	1.11945
NRBP2	NRBP2	nuclear receptor binding protein 2	0	NRBP2	Nuclear receptor-binding protein 2	GO:0004672	protein kinase activity	0.947112	0.571021
NRBP2	NRBP2	nuclear receptor binding protein 2	0	NRBP2	Nuclear receptor-binding protein 2	GO:0000166	nucleotide binding	0.800706	0.873061
NRBP2	NRBP2	nuclear receptor binding protein 2	0	NRBP2	Nuclear receptor-binding protein 2	GO:0005524	ATP binding	0.991055	0.596907
NRBP2	NRBP2	nuclear receptor binding protein 2	0	NRBP2	Nuclear receptor-binding protein 2	GO:0016772	transferase activity, transferring phosphorus-containing groups	0.953934	0.558019
NECAB3	NECAB3	N-terminal EF-hand calcium binding protein 3	2e-167	NECAB3	Amyloid beta (A4) protein-binding, family A, member 2 binding protein, isoform CRA_d	GO:0005515	protein binding	0.953456	0.831414
NECAB3	NECAB3	N-terminal EF-hand calcium binding protein 3	2e-167	NECAB3	Amyloid beta (A4) protein-binding, family A, member 2 binding protein, isoform CRA_d	GO:0005509	calcium ion binding	0.578377	0.97277
NECAB3	NECAB3	N-terminal EF-hand calcium binding protein 3	2e-167	NECAB3	Amyloid beta (A4) protein-binding, family A, member 2 binding protein, isoform CRA_d	GO:0046872	metal ion binding	0.92285	0.821108
CRNN	CRNN	cornulin	9e-166	CRNN	cDNA FLJ78643, highly similar to Homo sapiens cornulin (CRNN), mRNA	GO:0005509	calcium ion binding	0.578377	0.97277
CRNN	CRNN	cornulin	9e-166	CRNN	cDNA FLJ78643, highly similar to Homo sapiens cornulin (CRNN), mRNA	GO:0046872	metal ion binding	0.92285	0.821108
BPIFB6	BPIFB6	BPI fold containing family B, member 6	0	BPIFB6	BPI fold-containing family B member 6	GO:0008289	lipid binding	0.103243	1.67089
AKAP7	AKAP7	A kinase (PRKA) anchor protein 7	3e-166	AKAP7	A-kinase anchor protein 7 isoform gamma	GO:0005515	protein binding	0.953456	0.831414
AKAP7	AKAP7	A kinase (PRKA) anchor protein 7	3e-166	AKAP7	A-kinase anchor protein 7 isoform gamma	GO:0034237	protein kinase A regulatory subunit binding	0.183354	5.44585
AKAP7	AKAP7	A kinase (PRKA) anchor protein 7	3e-166	AKAP7	A-kinase anchor protein 7 isoform gamma	GO:0003824	catalytic activity	0.940336	0.645753
AKAP7	AKAP7	A kinase (PRKA) anchor protein 7	3e-166	AKAP7	A-kinase anchor protein 7 isoform gamma	GO:0000166	nucleotide binding	0.800706	0.873061
AKAP7	AKAP7	A kinase (PRKA) anchor protein 7	3e-166	AKAP7	A-kinase anchor protein 7 isoform gamma	GO:0016301	kinase activity	0.982752	0.5235
AKAP7	AKAP7	A kinase (PRKA) anchor protein 7	3e-166	AKAP7	A-kinase anchor protein 7 isoform gamma	GO:0051018	protein kinase A binding	0.319368	2.72293
AKAP7	AKAP7	A kinase (PRKA) anchor protein 7	3e-166	AKAP7	A-kinase anchor protein 7 isoform gamma	GO:0019901	protein kinase binding	0.610049	0.945582
AKAP7	AKAP7	A kinase (PRKA) anchor protein 7	3e-166	AKAP7	A-kinase anchor protein 7 isoform gamma	GO:0016208	AMP binding	0.183354	5.44585
AKAP7	AKAP7	A kinase (PRKA) anchor protein 7	3e-166	AKAP7	A-kinase anchor protein 7 isoform gamma	GO:0019904	protein domain specific binding	0.696792	0.835443
AKAP7	AKAP7	A kinase (PRKA) anchor protein 7	3e-166	AKAP7	A-kinase anchor protein 7 isoform gamma	GO:0008022	protein C-terminus binding	0.843916	0.601382
AKAP7	AKAP7	A kinase (PRKA) anchor protein 7	3e-166	AKAP7	A-kinase anchor protein 7 isoform gamma	GO:0032947	protein complex scaffold	0.409249	1.96051
LGI3	LGI3	leucine-rich repeat LGI family, member 3	0	LGI3	Leucine-rich repeat LGI family member 3	GO:0003824	catalytic activity	0.940336	0.645753
GCG	GCG	Glucagon	2e-93	GCG	Glucagon	GO:0005515	protein binding	0.953456	0.831414
GCG	GCG	Glucagon	2e-93	GCG	Glucagon	GO:0042802	identical protein binding	0.537474	1.00642
GCG	GCG	Glucagon	2e-93	GCG	Glucagon	GO:0005102	receptor binding	0.0104698	2.10484
GCG	GCG	Glucagon	2e-93	GCG	Glucagon	GO:0005179	hormone activity	0.00128531	4.08439
LOC101109024	LOC101109024	uncharacterized LOC101109024	1e-102	PENK	Synenkephalin	GO:0005515	protein binding	0.953456	0.831414
LOC101109024	LOC101109024	uncharacterized LOC101109024	1e-102	PENK	Synenkephalin	GO:0001515	opioid peptide activity	0.00387483	32.6751
LOC101109024	LOC101109024	uncharacterized LOC101109024	1e-102	PENK	Synenkephalin	GO:0005184	neuropeptide hormone activity	0.0549906	5.7662
TNP1	TNP1	Spermatid nuclear transition protein 1	5e-18	TNP1	Spermatid nuclear transition protein 1	GO:0003677	DNA binding	0.262124	1.11945
KRT222	KRT222	keratin 222	6e-96	KRT222	Keratin-like protein KRT222	GO:0005198	structural molecule activity	0.100946	1.74267
PELP1	PELP1	proline, glutamate and leucine rich protein 1	0	PELP1	Proline-, glutamic acid- and leucine-rich protein 1	GO:0005515	protein binding	0.953456	0.831414
TEAD3	TEAD3	TEA domain family member 3	0	TEAD3	Transcriptional enhancer factor TEF-5	GO:0005515	protein binding	0.953456	0.831414
TEAD3	TEAD3	TEA domain family member 3	0	TEAD3	Transcriptional enhancer factor TEF-5	GO:0003700	sequence-specific DNA binding transcription factor activity	0.016485	1.58635
TEAD3	TEAD3	TEA domain family member 3	0	TEAD3	Transcriptional enhancer factor TEF-5	GO:0003677	DNA binding	0.262124	1.11945
TEAD3	TEAD3	TEA domain family member 3	0	TEAD3	Transcriptional enhancer factor TEF-5	GO:0001085	RNA polymerase II transcription factor binding	0.169737	2.80072
LOC101120099	LOC101120099	density-regulated protein-like	3e-53	DENR	Density-regulated protein	GO:0005515	protein binding	0.953456	0.831414
LOC101120099	LOC101120099	density-regulated protein-like	3e-53	DENR	Density-regulated protein	GO:0003674	molecular_function	0.34559	1.13817
LOC101120099	LOC101120099	density-regulated protein-like	3e-53	DENR	Density-regulated protein	GO:0003743	translation initiation factor activity	0.757108	0.710328
PLA2G4B	PLA2G4B	phospholipase A2, group IVB (cytosolic)	0	PLA2G4B	Cytosolic phospholipase A2 beta	GO:0046872	metal ion binding	0.92285	0.821108
PLA2G4B	PLA2G4B	phospholipase A2, group IVB (cytosolic)	0	PLA2G4B	Cytosolic phospholipase A2 beta	GO:0005544	calcium-dependent phospholipid binding	0.497491	1.48523
PLA2G4B	PLA2G4B	phospholipase A2, group IVB (cytosolic)	0	PLA2G4B	Cytosolic phospholipase A2 beta	GO:0004622	lysophospholipase activity	0.246882	3.7702
PLA2G4B	PLA2G4B	phospholipase A2, group IVB (cytosolic)	0	PLA2G4B	Cytosolic phospholipase A2 beta	GO:0047498	calcium-dependent phospholipase A2 activity	0.261974	3.5009
PLA2G4B	PLA2G4B	phospholipase A2, group IVB (cytosolic)	0	PLA2G4B	Cytosolic phospholipase A2 beta	GO:0004623	phospholipase A2 activity	0.0260989	5.07027
PLA2G4B	PLA2G4B	phospholipase A2, group IVB (cytosolic)	0	PLA2G4B	Cytosolic phospholipase A2 beta	GO:0005509	calcium ion binding	0.578377	0.97277
PLA2G4B	PLA2G4B	phospholipase A2, group IVB (cytosolic)	0	PLA2G4B	Cytosolic phospholipase A2 beta	GO:0004620	phospholipase activity	0.035596	7.54041
PLA2G4B	PLA2G4B	phospholipase A2, group IVB (cytosolic)	0	PLA2G4B	Cytosolic phospholipase A2 beta	GO:0016787	hydrolase activity	0.994976	0.585575
CD19	CD19	CD19 molecule	0	CD19	B-lymphocyte antigen CD19	GO:0005057	receptor signaling protein activity	0.22814	2.27966
CAMK2N1	CAMK2N1	calcium/calmodulin-dependent protein kinase II inhibitor 1	4e-17	CAMK2N1	CAMK2N1 protein	GO:0019901	protein kinase binding	0.610049	0.945582
CAMK2N1	CAMK2N1	calcium/calmodulin-dependent protein kinase II inhibitor 1	4e-17	CAMK2N1	CAMK2N1 protein	GO:0008427	calcium-dependent protein kinase inhibitor activity	0.0397104	49.0127
CAMK2N1	CAMK2N1	calcium/calmodulin-dependent protein kinase II inhibitor 1	4e-17	CAMK2N1	CAMK2N1 protein	GO:0004860	protein kinase inhibitor activity	0.162615	2.8831
GSTA1	GSTA1	Glutathione S-transferase	9e-106	GSTA1	Glutathione S-transferase A1	GO:0004364	glutathione transferase activity	0.0260989	5.07027
GSTA1	GSTA1	Glutathione S-transferase	9e-106	GSTA1	Glutathione S-transferase A1	GO:0016740	transferase activity	0.995688	0.558081
PLGF	PLGF	Placental growth factor	9e-48	PGF	Placenta growth factor	GO:0042803	protein homodimerization activity	0.464239	1.05666
PLGF	PLGF	Placental growth factor	9e-48	PGF	Placenta growth factor	GO:0008201	heparin binding	0.00786532	2.97046
PLGF	PLGF	Placental growth factor	9e-48	PGF	Placenta growth factor	GO:0046982	protein heterodimerization activity	0.580035	0.972956
PLGF	PLGF	Placental growth factor	9e-48	PGF	Placenta growth factor	GO:0008083	growth factor activity	0.0176783	2.54611
CLEC14A	CLEC14A	C-type lectin domain family 14, member A	1e-157	CLEC14A	C-type lectin domain family 14 member A	GO:0030246	carbohydrate binding	0.00229619	3.12183
FRAT2	FRAT2	frequently rearranged in advanced T-cell lymphomas 2	2e-71	FRAT2	GSK-3-binding protein FRAT2	GO:0003674	molecular_function	0.34559	1.13817
ERF	ERF	Ets2 repressor factor	0	ERF	Ets2 repressor factor, isoform CRA_b	GO:0003700	sequence-specific DNA binding transcription factor activity	0.016485	1.58635
ERF	ERF	Ets2 repressor factor	0	ERF	Ets2 repressor factor, isoform CRA_b	GO:0003714	transcription corepressor activity	0.0910464	1.8748
ERF	ERF	Ets2 repressor factor	0	ERF	Ets2 repressor factor, isoform CRA_b	GO:0003677	DNA binding	0.262124	1.11945
ERF	ERF	Ets2 repressor factor	0	ERF	Ets2 repressor factor, isoform CRA_b	GO:0043565	sequence-specific DNA binding	0.0504238	1.5962
COLEC11	COLEC11	collectin sub-family member 11	1e-126	COLEC11	Collectin-11	GO:0030246	carbohydrate binding	0.00229619	3.12183
COLEC11	COLEC11	collectin sub-family member 11	1e-126	COLEC11	Collectin-11	GO:0005537	mannose binding	0.276763	3.26751
P2RY1	P2RY1	purinergic receptor P2Y, G-protein coupled, 1	0	P2RY1	P2Y purinoceptor 1	GO:0005515	protein binding	0.953456	0.831414
P2RY1	P2RY1	purinergic receptor P2Y, G-protein coupled, 1	0	P2RY1	P2Y purinoceptor 1	GO:0046982	protein heterodimerization activity	0.580035	0.972956
P2RY1	P2RY1	purinergic receptor P2Y, G-protein coupled, 1	0	P2RY1	P2Y purinoceptor 1	GO:0004930	G-protein coupled receptor activity	0.881235	0.777329
P2RY1	P2RY1	purinergic receptor P2Y, G-protein coupled, 1	0	P2RY1	P2Y purinoceptor 1	GO:0031686	A1 adenosine receptor binding	0.0397104	49.0127
P2RY1	P2RY1	purinergic receptor P2Y, G-protein coupled, 1	0	P2RY1	P2Y purinoceptor 1	GO:0045032	ADP-activated nucleotide receptor activity	0.0589684	24.5063
P2RY1	P2RY1	purinergic receptor P2Y, G-protein coupled, 1	0	P2RY1	P2Y purinoceptor 1	GO:0045031	ATP-activated nucleotide receptor activity	0.0589684	24.5063
P2RY1	P2RY1	purinergic receptor P2Y, G-protein coupled, 1	0	P2RY1	P2Y purinoceptor 1	GO:0043531	ADP binding	0.409249	1.96051
P2RY1	P2RY1	purinergic receptor P2Y, G-protein coupled, 1	0	P2RY1	P2Y purinoceptor 1	GO:0045028	G-protein coupled purinergic nucleotide receptor activity	0.0163047	12.2532
P2RY1	P2RY1	purinergic receptor P2Y, G-protein coupled, 1	0	P2RY1	P2Y purinoceptor 1	GO:0097110	scaffold protein binding	0.466066	1.63376
P2RY1	P2RY1	purinergic receptor P2Y, G-protein coupled, 1	0	P2RY1	P2Y purinoceptor 1	GO:0004872	receptor activity	0.909177	0.54661
P2RY1	P2RY1	purinergic receptor P2Y, G-protein coupled, 1	0	P2RY1	P2Y purinoceptor 1	GO:0004871	signal transducer activity	0.758875	0.88067
P2RY1	P2RY1	purinergic receptor P2Y, G-protein coupled, 1	0	P2RY1	P2Y purinoceptor 1	GO:0005524	ATP binding	0.991055	0.596907
TREM1	TREM1	triggering receptor expressed on myeloid cells 1	1e-53	TREM1	Triggering receptor expressed on myeloid cells 1	GO:0004872	receptor activity	0.909177	0.54661
IL27	IL27	interleukin 27	5e-89	IL27	Interleukin-27 subunit alpha	GO:0005102	receptor binding	0.0104698	2.10484
IL27	IL27	interleukin 27	5e-89	IL27	Interleukin-27 subunit alpha	GO:0045523	interleukin-27 receptor binding	0.0589684	24.5063
IL27	IL27	interleukin 27	5e-89	IL27	Interleukin-27 subunit alpha	GO:0005125	cytokine activity	0.00372878	2.73675
P2RY13	P2RY13	purinergic receptor P2Y, G-protein coupled, 13	6e-154	P2RY13	Purinergic receptor P2Y G-protein coupled 13	GO:0004930	G-protein coupled receptor activity	0.881235	0.777329
P2RY13	P2RY13	purinergic receptor P2Y, G-protein coupled, 13	6e-154	P2RY13	Purinergic receptor P2Y G-protein coupled 13	GO:0045028	G-protein coupled purinergic nucleotide receptor activity	0.0163047	12.2532
P2RY13	P2RY13	purinergic receptor P2Y, G-protein coupled, 13	6e-154	P2RY13	Purinergic receptor P2Y G-protein coupled 13	GO:0004871	signal transducer activity	0.758875	0.88067
LOC101112936	LOC101112936	interferon-activable protein 203-like	1e-88	IFI16	Interferon, gamma-inducible protein 16, isoform CRA_a	GO:0005515	protein binding	0.953456	0.831414
LOC101112936	LOC101112936	interferon-activable protein 203-like	1e-88	IFI16	Interferon, gamma-inducible protein 16, isoform CRA_a	GO:0003690	double-stranded DNA binding	0.0654939	2.40258
LOC101112936	LOC101112936	interferon-activable protein 203-like	1e-88	IFI16	Interferon, gamma-inducible protein 16, isoform CRA_a	GO:0003677	DNA binding	0.262124	1.11945
LOC101112936	LOC101112936	interferon-activable protein 203-like	1e-88	IFI16	Interferon, gamma-inducible protein 16, isoform CRA_a	GO:0008134	transcription factor binding	0.28501	1.3298
NAT10	NAT10	N-acetyltransferase 10 (GCN5-related)	0	NAT10	cDNA FLJ58528, highly similar to N-acetyltransferase 10 (EC 2.3.1.-)	GO:0003674	molecular_function	0.34559	1.13817
NAT10	NAT10	N-acetyltransferase 10 (GCN5-related)	0	NAT10	cDNA FLJ58528, highly similar to N-acetyltransferase 10 (EC 2.3.1.-)	GO:0008080	N-acetyltransferase activity	0.0953853	4.08439
NAT10	NAT10	N-acetyltransferase 10 (GCN5-related)	0	NAT10	cDNA FLJ58528, highly similar to N-acetyltransferase 10 (EC 2.3.1.-)	GO:0016746	transferase activity, transferring acyl groups	0.855545	0.583484
NAT10	NAT10	N-acetyltransferase 10 (GCN5-related)	0	NAT10	cDNA FLJ58528, highly similar to N-acetyltransferase 10 (EC 2.3.1.-)	GO:0000166	nucleotide binding	0.800706	0.873061
NAT10	NAT10	N-acetyltransferase 10 (GCN5-related)	0	NAT10	cDNA FLJ58528, highly similar to N-acetyltransferase 10 (EC 2.3.1.-)	GO:0005524	ATP binding	0.991055	0.596907
NAT10	NAT10	N-acetyltransferase 10 (GCN5-related)	0	NAT10	cDNA FLJ58528, highly similar to N-acetyltransferase 10 (EC 2.3.1.-)	GO:0016740	transferase activity	0.995688	0.558081
HNRNPR	HNRNPR	heterogeneous nuclear ribonucleoprotein R	0	HNRNPR	cDNA, FLJ93632, highly similar to Homo sapiens heterogeneous nuclear ribonucleoprotein R (HNRPR), mRNA	GO:0005515	protein binding	0.953456	0.831414
HNRNPR	HNRNPR	heterogeneous nuclear ribonucleoprotein R	0	HNRNPR	cDNA, FLJ93632, highly similar to Homo sapiens heterogeneous nuclear ribonucleoprotein R (HNRPR), mRNA	GO:0003723	RNA binding	0.215344	1.22678
HNRNPR	HNRNPR	heterogeneous nuclear ribonucleoprotein R	0	HNRNPR	cDNA, FLJ93632, highly similar to Homo sapiens heterogeneous nuclear ribonucleoprotein R (HNRPR), mRNA	GO:0003676	nucleic acid binding	0.780078	0.852004
HNRNPR	HNRNPR	heterogeneous nuclear ribonucleoprotein R	0	HNRNPR	cDNA, FLJ93632, highly similar to Homo sapiens heterogeneous nuclear ribonucleoprotein R (HNRPR), mRNA	GO:0000166	nucleotide binding	0.800706	0.873061
DIRAS2	DIRAS2	DIRAS family, GTP-binding RAS-like 2	3e-112	DIRAS2	GTP-binding protein Di-Ras2	GO:0000166	nucleotide binding	0.800706	0.873061
DIRAS2	DIRAS2	DIRAS family, GTP-binding RAS-like 2	3e-112	DIRAS2	GTP-binding protein Di-Ras2	GO:0003924	GTPase activity	0.013738	2.25581
DIRAS2	DIRAS2	DIRAS family, GTP-binding RAS-like 2	3e-112	DIRAS2	GTP-binding protein Di-Ras2	GO:0005525	GTP binding	0.126391	1.51444
NPM2	NPM2	nucleophosmin/nucleoplasmin 2	6e-49	NPM2	Nucleoplasmin-2	GO:0003676	nucleic acid binding	0.780078	0.852004
NPM2	NPM2	nucleophosmin/nucleoplasmin 2	6e-49	NPM2	Nucleoplasmin-2	GO:0042393	histone binding	0.00566526	3.974
NPM2	NPM2	nucleophosmin/nucleoplasmin 2	6e-49	NPM2	Nucleoplasmin-2	GO:0019899	enzyme binding	0.313168	1.28498
LOC101104190	LOC101104190	pregnancy-associated glycoprotein 1-like	5e-100	PGA3	cDNA FLJ60006, highly similar to Pepsin A (EC 3.4.23.1)	GO:0016787	hydrolase activity	0.994976	0.585575
LOC101104190	LOC101104190	pregnancy-associated glycoprotein 1-like	5e-100	PGA3	cDNA FLJ60006, highly similar to Pepsin A (EC 3.4.23.1)	GO:0008233	peptidase activity	0.789302	0.797674
LOC101104190	LOC101104190	pregnancy-associated glycoprotein 1-like	5e-100	PGA3	cDNA FLJ60006, highly similar to Pepsin A (EC 3.4.23.1)	GO:0004190	aspartic-type endopeptidase activity	0.106945	2.72293
NASP	NASP	nuclear autoantigenic sperm protein (histone-binding)	0	NASP	cDNA FLJ53176, highly similar to Nuclear autoantigenic sperm protein	GO:0042393	histone binding	0.00566526	3.974
NASP	NASP	nuclear autoantigenic sperm protein (histone-binding)	0	NASP	cDNA FLJ53176, highly similar to Nuclear autoantigenic sperm protein	GO:0051879	Hsp90 protein binding	0.0603035	5.44585
CDH7	CDH7	cadherin 7, type 2	0	CDH7	Cadherin-7	GO:0005509	calcium ion binding	0.578377	0.97277
CDH7	CDH7	cadherin 7, type 2	0	CDH7	Cadherin-7	GO:0046872	metal ion binding	0.92285	0.821108
Bst-2B	BST-2B	Bone marrow stromal cell antigen 2B	4e-16	BST2	cDNA FLJ59809, highly similar to Bone marrow stromal antigen 2	GO:0005515	protein binding	0.953456	0.831414
Bst-2B	BST-2B	Bone marrow stromal cell antigen 2B	4e-16	BST2	cDNA FLJ59809, highly similar to Bone marrow stromal antigen 2	GO:0042803	protein homodimerization activity	0.464239	1.05666
Bst-2B	BST-2B	Bone marrow stromal cell antigen 2B	4e-16	BST2	cDNA FLJ59809, highly similar to Bone marrow stromal antigen 2	GO:0004871	signal transducer activity	0.758875	0.88067
Bst-2B	BST-2B	Bone marrow stromal cell antigen 2B	4e-16	BST2	cDNA FLJ59809, highly similar to Bone marrow stromal antigen 2	GO:0008191	metalloendopeptidase inhibitor activity	0.0498537	6.12658
LOC101118963	LOC101118963	zinc finger protein 134-like	5e-166	ZNF134	Zinc finger protein 134	GO:0003700	sequence-specific DNA binding transcription factor activity	0.016485	1.58635
LOC101118963	LOC101118963	zinc finger protein 134-like	5e-166	ZNF134	Zinc finger protein 134	GO:0003676	nucleic acid binding	0.780078	0.852004
LOC101118963	LOC101118963	zinc finger protein 134-like	5e-166	ZNF134	Zinc finger protein 134	GO:0003677	DNA binding	0.262124	1.11945
LOC101118963	LOC101118963	zinc finger protein 134-like	5e-166	ZNF134	Zinc finger protein 134	GO:0046872	metal ion binding	0.92285	0.821108
LOC101116249	LOC101116249	chymotrypsinogen B-like	1e-124	CTRB1	Chymotrypsin B chain A	GO:0004252	serine-type endopeptidase activity	0.610617	0.954792
LOC101116249	LOC101116249	chymotrypsinogen B-like	1e-124	CTRB1	Chymotrypsin B chain A	GO:0003824	catalytic activity	0.940336	0.645753
LOC101116249	LOC101116249	chymotrypsinogen B-like	1e-124	CTRB1	Chymotrypsin B chain A	GO:0016787	hydrolase activity	0.994976	0.585575
LOC101116249	LOC101116249	chymotrypsinogen B-like	1e-124	CTRB1	Chymotrypsin B chain A	GO:0008236	serine-type peptidase activity	0.386283	1.28138
LOC101116249	LOC101116249	chymotrypsinogen B-like	1e-124	CTRB1	Chymotrypsin B chain A	GO:0008233	peptidase activity	0.789302	0.797674
RSAD2	RSAD2	radical S-adenosyl methionine domain containing 2	2e-177	RSAD2	cDNA, FLJ93063, highly similar to Homo sapiens viperin (cig5), mRNA	GO:0005515	protein binding	0.953456	0.831414
RSAD2	RSAD2	radical S-adenosyl methionine domain containing 2	2e-177	RSAD2	cDNA, FLJ93063, highly similar to Homo sapiens viperin (cig5), mRNA	GO:0043621	protein self-association	0.148542	3.06329
RSAD2	RSAD2	radical S-adenosyl methionine domain containing 2	2e-177	RSAD2	cDNA, FLJ93063, highly similar to Homo sapiens viperin (cig5), mRNA	GO:0003824	catalytic activity	0.940336	0.645753
RSAD2	RSAD2	radical S-adenosyl methionine domain containing 2	2e-177	RSAD2	cDNA, FLJ93063, highly similar to Homo sapiens viperin (cig5), mRNA	GO:0046872	metal ion binding	0.92285	0.821108
RSAD2	RSAD2	radical S-adenosyl methionine domain containing 2	2e-177	RSAD2	cDNA, FLJ93063, highly similar to Homo sapiens viperin (cig5), mRNA	GO:0051539	4 iron, 4 sulfur cluster binding	0.198682	2.51347
RSAD2	RSAD2	radical S-adenosyl methionine domain containing 2	2e-177	RSAD2	cDNA, FLJ93063, highly similar to Homo sapiens viperin (cig5), mRNA	GO:0051536	iron-sulfur cluster binding	0.176176	2.13099
IL21	IL21	Interleukin	2e-71	IL21	Interleukin-21	GO:0005134	interleukin-2 receptor binding	0.0963301	12.2532
IL21	IL21	Interleukin	2e-71	IL21	Interleukin-21	GO:0005125	cytokine activity	0.00372878	2.73675
IL21	IL21	Interleukin	2e-71	IL21	Interleukin-21	GO:0005126	cytokine receptor binding	0.409249	1.96051
SNRNP35	SNRNP35	small nuclear ribonucleoprotein 35kDa (U11/U12)	1e-112	SNRNP35	U11/U12 small nuclear ribonucleoprotein 35 kDa protein	GO:0000166	nucleotide binding	0.800706	0.873061
SNRNP35	SNRNP35	small nuclear ribonucleoprotein 35kDa (U11/U12)	1e-112	SNRNP35	U11/U12 small nuclear ribonucleoprotein 35 kDa protein	GO:0003723	RNA binding	0.215344	1.22678
SNRNP35	SNRNP35	small nuclear ribonucleoprotein 35kDa (U11/U12)	1e-112	SNRNP35	U11/U12 small nuclear ribonucleoprotein 35 kDa protein	GO:0003676	nucleic acid binding	0.780078	0.852004
CDC26	CDC26	cell division cycle 26 homolog (S. cerevisiae)	1e-40	CDC26	Anaphase-promoting complex subunit CDC26	GO:0005515	protein binding	0.953456	0.831414
ACAP1	ACAP1	ArfGAP with coiled-coil, ankyrin repeat and PH domains 1	0	ACAP1	Arf-GAP with coiled-coil, ANK repeat and PH domain-containing protein 1	GO:0008060	ARF GTPase activator activity	0.397177	2.04219
ACAP1	ACAP1	ArfGAP with coiled-coil, ankyrin repeat and PH domains 1	0	ACAP1	Arf-GAP with coiled-coil, ANK repeat and PH domain-containing protein 1	GO:0005543	phospholipid binding	0.670119	0.885771
ACAP1	ACAP1	ArfGAP with coiled-coil, ankyrin repeat and PH domains 1	0	ACAP1	Arf-GAP with coiled-coil, ANK repeat and PH domain-containing protein 1	GO:0008270	zinc ion binding	0.883885	0.770505
ACAP1	ACAP1	ArfGAP with coiled-coil, ankyrin repeat and PH domains 1	0	ACAP1	Arf-GAP with coiled-coil, ANK repeat and PH domain-containing protein 1	GO:0046872	metal ion binding	0.92285	0.821108
ACAP1	ACAP1	ArfGAP with coiled-coil, ankyrin repeat and PH domains 1	0	ACAP1	Arf-GAP with coiled-coil, ANK repeat and PH domain-containing protein 1	GO:0005096	GTPase activator activity	0.984802	0.236776
CDK3	CDK3	cyclin-dependent kinase 3	1e-160	CDK3	Cyclin-dependent kinase 3	GO:0005524	ATP binding	0.991055	0.596907
CDK3	CDK3	cyclin-dependent kinase 3	1e-160	CDK3	Cyclin-dependent kinase 3	GO:0004672	protein kinase activity	0.947112	0.571021
CDK3	CDK3	cyclin-dependent kinase 3	1e-160	CDK3	Cyclin-dependent kinase 3	GO:0000166	nucleotide binding	0.800706	0.873061
CDK3	CDK3	cyclin-dependent kinase 3	1e-160	CDK3	Cyclin-dependent kinase 3	GO:0004674	protein serine/threonine kinase activity	0.985902	0.372248
CDK3	CDK3	cyclin-dependent kinase 3	1e-160	CDK3	Cyclin-dependent kinase 3	GO:0016301	kinase activity	0.982752	0.5235
CDK3	CDK3	cyclin-dependent kinase 3	1e-160	CDK3	Cyclin-dependent kinase 3	GO:0016740	transferase activity	0.995688	0.558081
CDK3	CDK3	cyclin-dependent kinase 3	1e-160	CDK3	Cyclin-dependent kinase 3	GO:0004693	cyclin-dependent protein serine/threonine kinase activity	0.507548	1.44155
CDK3	CDK3	cyclin-dependent kinase 3	1e-160	CDK3	Cyclin-dependent kinase 3	GO:0016772	transferase activity, transferring phosphorus-containing groups	0.953934	0.558019
SELL	SELL	selectin L	2e-180	SELL	cDNA FLJ57560, highly similar to L-selectin	GO:0005515	protein binding	0.953456	0.831414
SELL	SELL	selectin L	2e-180	SELL	cDNA FLJ57560, highly similar to L-selectin	GO:0002020	protease binding	0.0483162	3.06329
SELL	SELL	selectin L	2e-180	SELL	cDNA FLJ57560, highly similar to L-selectin	GO:0043208	glycosphingolipid binding	0.166649	6.12658
SELL	SELL	selectin L	2e-180	SELL	cDNA FLJ57560, highly similar to L-selectin	GO:0030246	carbohydrate binding	0.00229619	3.12183
SELL	SELL	selectin L	2e-180	SELL	cDNA FLJ57560, highly similar to L-selectin	GO:0008201	heparin binding	0.00786532	2.97046
SELL	SELL	selectin L	2e-180	SELL	cDNA FLJ57560, highly similar to L-selectin	GO:0050839	cell adhesion molecule binding	0.507548	1.44155
LOC101111988	LOC101111988	agouti-signaling protein-like	9e-42	ASIP	Agouti-signaling protein	GO:0005102	receptor binding	0.0104698	2.10484
LOC101111988	LOC101111988	agouti-signaling protein-like	9e-42	ASIP	Agouti-signaling protein	GO:0031781	type 3 melanocortin receptor binding	0.00573447	24.5063
LOC101111988	LOC101111988	agouti-signaling protein-like	9e-42	ASIP	Agouti-signaling protein	GO:0031782	type 4 melanocortin receptor binding	0.00573447	24.5063
LOC101111988	LOC101111988	agouti-signaling protein-like	9e-42	ASIP	Agouti-signaling protein	GO:0031779	melanocortin receptor binding	0.00235649	49.0127
LOC101122563	LOC101122563	pregnancy-associated glycoprotein-like	9e-92	PGA4	cDNA FLJ58952, highly similar to Pepsin A (EC 3.4.23.1)	GO:0016787	hydrolase activity	0.994976	0.585575
LOC101122563	LOC101122563	pregnancy-associated glycoprotein-like	9e-92	PGA4	cDNA FLJ58952, highly similar to Pepsin A (EC 3.4.23.1)	GO:0008233	peptidase activity	0.789302	0.797674
LOC101122563	LOC101122563	pregnancy-associated glycoprotein-like	9e-92	PGA4	cDNA FLJ58952, highly similar to Pepsin A (EC 3.4.23.1)	GO:0004190	aspartic-type endopeptidase activity	0.106945	2.72293
NR1H4	NR1H4	nuclear receptor subfamily 1, group H, member 4	0	NR1H4	cDNA, FLJ93416, highly similar to Homo sapiens nuclear receptor subfamily 1, group H, member 4 (NR1H4), mRNA	GO:0005515	protein binding	0.953456	0.831414
NR1H4	NR1H4	nuclear receptor subfamily 1, group H, member 4	0	NR1H4	cDNA, FLJ93416, highly similar to Homo sapiens nuclear receptor subfamily 1, group H, member 4 (NR1H4), mRNA	GO:0032052	bile acid binding	0.183354	5.44585
NR1H4	NR1H4	nuclear receptor subfamily 1, group H, member 4	0	NR1H4	cDNA, FLJ93416, highly similar to Homo sapiens nuclear receptor subfamily 1, group H, member 4 (NR1H4), mRNA	GO:0001190	RNA polymerase II transcription factor binding transcription factor activity involved in positive regulation of transcription	0.261974	3.5009
NR1H4	NR1H4	nuclear receptor subfamily 1, group H, member 4	0	NR1H4	cDNA, FLJ93416, highly similar to Homo sapiens nuclear receptor subfamily 1, group H, member 4 (NR1H4), mRNA	GO:0003700	sequence-specific DNA binding transcription factor activity	0.016485	1.58635
NR1H4	NR1H4	nuclear receptor subfamily 1, group H, member 4	0	NR1H4	cDNA, FLJ93416, highly similar to Homo sapiens nuclear receptor subfamily 1, group H, member 4 (NR1H4), mRNA	GO:0003705	RNA polymerase II distal enhancer sequence-specific DNA binding transcription factor activity	0.0752131	2.61401
NR1H4	NR1H4	nuclear receptor subfamily 1, group H, member 4	0	NR1H4	cDNA, FLJ93416, highly similar to Homo sapiens nuclear receptor subfamily 1, group H, member 4 (NR1H4), mRNA	GO:0003707	steroid hormone receptor activity	0.0233512	3.92101
NR1H4	NR1H4	nuclear receptor subfamily 1, group H, member 4	0	NR1H4	cDNA, FLJ93416, highly similar to Homo sapiens nuclear receptor subfamily 1, group H, member 4 (NR1H4), mRNA	GO:0046872	metal ion binding	0.92285	0.821108
NR1H4	NR1H4	nuclear receptor subfamily 1, group H, member 4	0	NR1H4	cDNA, FLJ93416, highly similar to Homo sapiens nuclear receptor subfamily 1, group H, member 4 (NR1H4), mRNA	GO:0046965	retinoid X receptor binding	0.246882	3.7702
NR1H4	NR1H4	nuclear receptor subfamily 1, group H, member 4	0	NR1H4	cDNA, FLJ93416, highly similar to Homo sapiens nuclear receptor subfamily 1, group H, member 4 (NR1H4), mRNA	GO:0004872	receptor activity	0.909177	0.54661
NR1H4	NR1H4	nuclear receptor subfamily 1, group H, member 4	0	NR1H4	cDNA, FLJ93416, highly similar to Homo sapiens nuclear receptor subfamily 1, group H, member 4 (NR1H4), mRNA	GO:0004879	ligand-activated sequence-specific DNA binding RNA polymerase II transcription factor activity	0.0108424	5.02694
NR1H4	NR1H4	nuclear receptor subfamily 1, group H, member 4	0	NR1H4	cDNA, FLJ93416, highly similar to Homo sapiens nuclear receptor subfamily 1, group H, member 4 (NR1H4), mRNA	GO:0038181	bile acid receptor activity	0.0589684	24.5063
NR1H4	NR1H4	nuclear receptor subfamily 1, group H, member 4	0	NR1H4	cDNA, FLJ93416, highly similar to Homo sapiens nuclear receptor subfamily 1, group H, member 4 (NR1H4), mRNA	GO:0042277	peptide binding	0.554886	1.25673
NR1H4	NR1H4	nuclear receptor subfamily 1, group H, member 4	0	NR1H4	cDNA, FLJ93416, highly similar to Homo sapiens nuclear receptor subfamily 1, group H, member 4 (NR1H4), mRNA	GO:0016922	ligand-dependent nuclear receptor binding	0.372287	2.22785
NR1H4	NR1H4	nuclear receptor subfamily 1, group H, member 4	0	NR1H4	cDNA, FLJ93416, highly similar to Homo sapiens nuclear receptor subfamily 1, group H, member 4 (NR1H4), mRNA	GO:0003714	transcription corepressor activity	0.0910464	1.8748
NR1H4	NR1H4	nuclear receptor subfamily 1, group H, member 4	0	NR1H4	cDNA, FLJ93416, highly similar to Homo sapiens nuclear receptor subfamily 1, group H, member 4 (NR1H4), mRNA	GO:0003713	transcription coactivator activity	0.705524	0.834258
NR1H4	NR1H4	nuclear receptor subfamily 1, group H, member 4	0	NR1H4	cDNA, FLJ93416, highly similar to Homo sapiens nuclear receptor subfamily 1, group H, member 4 (NR1H4), mRNA	GO:0003677	DNA binding	0.262124	1.11945
NR1H4	NR1H4	nuclear receptor subfamily 1, group H, member 4	0	NR1H4	cDNA, FLJ93416, highly similar to Homo sapiens nuclear receptor subfamily 1, group H, member 4 (NR1H4), mRNA	GO:1902122	chenodeoxycholic acid binding	0.0397104	49.0127
NR1H4	NR1H4	nuclear receptor subfamily 1, group H, member 4	0	NR1H4	cDNA, FLJ93416, highly similar to Homo sapiens nuclear receptor subfamily 1, group H, member 4 (NR1H4), mRNA	GO:0043565	sequence-specific DNA binding	0.0504238	1.5962
NR1H4	NR1H4	nuclear receptor subfamily 1, group H, member 4	0	NR1H4	cDNA, FLJ93416, highly similar to Homo sapiens nuclear receptor subfamily 1, group H, member 4 (NR1H4), mRNA	GO:0008270	zinc ion binding	0.883885	0.770505
NR1H4	NR1H4	nuclear receptor subfamily 1, group H, member 4	0	NR1H4	cDNA, FLJ93416, highly similar to Homo sapiens nuclear receptor subfamily 1, group H, member 4 (NR1H4), mRNA	GO:0000980	RNA polymerase II distal enhancer sequence-specific DNA binding	0.0498537	6.12658
NR1H4	NR1H4	nuclear receptor subfamily 1, group H, member 4	0	NR1H4	cDNA, FLJ93416, highly similar to Homo sapiens nuclear receptor subfamily 1, group H, member 4 (NR1H4), mRNA	GO:0004887	thyroid hormone receptor activity	0.0163047	12.2532
LOC101119481	LOC101119481	thymosin beta-4-like	3e-14	TMSB4X	Thymosin, beta 4, X-linked, isoform CRA_a	GO:0005515	protein binding	0.953456	0.831414
LOC101119481	LOC101119481	thymosin beta-4-like	3e-14	TMSB4X	Thymosin, beta 4, X-linked, isoform CRA_a	GO:0003779	actin binding	0.850781	0.684534
RAB35	RAB35	RAB35, member RAS oncogene family	3e-72	RAB35	cDNA FLJ57794, moderately similar to Ras-related protein Rab-35	GO:0005515	protein binding	0.953456	0.831414
RAB35	RAB35	RAB35, member RAS oncogene family	3e-72	RAB35	cDNA FLJ57794, moderately similar to Ras-related protein Rab-35	GO:0003924	GTPase activity	0.013738	2.25581
RAB35	RAB35	RAB35, member RAS oncogene family	3e-72	RAB35	cDNA FLJ57794, moderately similar to Ras-related protein Rab-35	GO:0005546	phosphatidylinositol-4,5-bisphosphate binding	0.487228	1.53165
RAB35	RAB35	RAB35, member RAS oncogene family	3e-72	RAB35	cDNA FLJ57794, moderately similar to Ras-related protein Rab-35	GO:0005525	GTP binding	0.126391	1.51444
RAB35	RAB35	RAB35, member RAS oncogene family	3e-72	RAB35	cDNA FLJ57794, moderately similar to Ras-related protein Rab-35	GO:0000166	nucleotide binding	0.800706	0.873061
RAB35	RAB35	RAB35, member RAS oncogene family	3e-72	RAB35	cDNA FLJ57794, moderately similar to Ras-related protein Rab-35	GO:0019003	GDP binding	0.605707	1.08917
EGR1	EGR1	Early growth response factor 1	0	EGR1	Early growth response protein 1	GO:0005515	protein binding	0.953456	0.831414
EGR1	EGR1	Early growth response factor 1	0	EGR1	Early growth response protein 1	GO:0003700	sequence-specific DNA binding transcription factor activity	0.016485	1.58635
EGR1	EGR1	Early growth response factor 1	0	EGR1	Early growth response protein 1	GO:0044212	transcription regulatory region DNA binding	0.299063	1.39241
EGR1	EGR1	Early growth response factor 1	0	EGR1	Early growth response protein 1	GO:0000982	RNA polymerase II core promoter proximal region sequence-specific DNA binding transcription factor activity	0.183354	5.44585
EGR1	EGR1	Early growth response factor 1	0	EGR1	Early growth response protein 1	GO:0003690	double-stranded DNA binding	0.0654939	2.40258
EGR1	EGR1	Early growth response factor 1	0	EGR1	Early growth response protein 1	GO:0035035	histone acetyltransferase binding	0.261974	3.5009
EGR1	EGR1	Early growth response factor 1	0	EGR1	Early growth response protein 1	GO:0000976	transcription regulatory region sequence-specific DNA binding	0.0157931	4.4557
EGR1	EGR1	Early growth response factor 1	0	EGR1	Early growth response protein 1	GO:0000977	RNA polymerase II regulatory region sequence-specific DNA binding	0.108105	3.7702
EGR1	EGR1	Early growth response factor 1	0	EGR1	Early growth response protein 1	GO:0000979	RNA polymerase II core promoter sequence-specific DNA binding	0.0831369	4.4557
EGR1	EGR1	Early growth response factor 1	0	EGR1	Early growth response protein 1	GO:0008134	transcription factor binding	0.28501	1.3298
EGR1	EGR1	Early growth response factor 1	0	EGR1	Early growth response protein 1	GO:0046872	metal ion binding	0.92285	0.821108
EGR1	EGR1	Early growth response factor 1	0	EGR1	Early growth response protein 1	GO:0003676	nucleic acid binding	0.780078	0.852004
EGR1	EGR1	Early growth response factor 1	0	EGR1	Early growth response protein 1	GO:0003677	DNA binding	0.262124	1.11945
EGR1	EGR1	Early growth response factor 1	0	EGR1	Early growth response protein 1	GO:0043565	sequence-specific DNA binding	0.0504238	1.5962
EGR1	EGR1	Early growth response factor 1	0	EGR1	Early growth response protein 1	GO:0001077	RNA polymerase II core promoter proximal region sequence-specific DNA binding transcription factor activity involved in positive regulation of transcription	0.0597625	2.84131
RND1	RND1	Rho family GTPase 1	3e-133	RND1	Rho-related GTP-binding protein Rho6	GO:0005515	protein binding	0.953456	0.831414
RND1	RND1	Rho family GTPase 1	3e-133	RND1	Rho-related GTP-binding protein Rho6	GO:0003924	GTPase activity	0.013738	2.25581
RND1	RND1	Rho family GTPase 1	3e-133	RND1	Rho-related GTP-binding protein Rho6	GO:0005102	receptor binding	0.0104698	2.10484
RND1	RND1	Rho family GTPase 1	3e-133	RND1	Rho-related GTP-binding protein Rho6	GO:0005525	GTP binding	0.126391	1.51444
RND1	RND1	Rho family GTPase 1	3e-133	RND1	Rho-related GTP-binding protein Rho6	GO:0000166	nucleotide binding	0.800706	0.873061
TLE2	TLE2	transducin-like enhancer of split 2 (E(sp1) homolog, Drosophila)	0	TLE2	Transducin-like enhancer protein 2	GO:0005515	protein binding	0.953456	0.831414
TLE2	TLE2	transducin-like enhancer of split 2 (E(sp1) homolog, Drosophila)	0	TLE2	Transducin-like enhancer protein 2	GO:0003714	transcription corepressor activity	0.0910464	1.8748
LIPN	LIPN	lipase, family member N	0	LIPN	Lipase member N	GO:0016787	hydrolase activity	0.994976	0.585575
LIPN	LIPN	lipase, family member N	0	LIPN	Lipase member N	GO:0016788	hydrolase activity, acting on ester bonds	0.536525	1.32467
CRH	CRH	Corticoliberin	1e-65	CRH	Corticoliberin	GO:0005515	protein binding	0.953456	0.831414
CRH	CRH	Corticoliberin	1e-65	CRH	Corticoliberin	GO:0005184	neuropeptide hormone activity	0.0549906	5.7662
CRH	CRH	Corticoliberin	1e-65	CRH	Corticoliberin	GO:0005179	hormone activity	0.00128531	4.08439
CRH	CRH	Corticoliberin	1e-65	CRH	Corticoliberin	GO:0051430	corticotropin-releasing hormone receptor 1 binding	0.077839	16.3376
CRH	CRH	Corticoliberin	1e-65	CRH	Corticoliberin	GO:0051431	corticotropin-releasing hormone receptor 2 binding	0.00573447	24.5063
CRH	CRH	Corticoliberin	1e-65	CRH	Corticoliberin	GO:0005102	receptor binding	0.0104698	2.10484
CRH	CRH	Corticoliberin	1e-65	CRH	Corticoliberin	GO:0017045	corticotropin-releasing hormone activity	0.0397104	49.0127
LOC101115006	LOC101115006	retinoblastoma-binding protein 5-like	0	RBBP5	Retinoblastoma-binding protein 5	GO:0005515	protein binding	0.953456	0.831414
LOC101115006	LOC101115006	retinoblastoma-binding protein 5-like	0	RBBP5	Retinoblastoma-binding protein 5	GO:0044212	transcription regulatory region DNA binding	0.299063	1.39241
LOC101115006	LOC101115006	retinoblastoma-binding protein 5-like	0	RBBP5	Retinoblastoma-binding protein 5	GO:0035064	methylated histone residue binding	0.605707	1.08917
LOC101115006	LOC101115006	retinoblastoma-binding protein 5-like	0	RBBP5	Retinoblastoma-binding protein 5	GO:0042800	histone methyltransferase activity (H3-K4 specific)	0.215763	4.4557
XPC	XPC	xeroderma pigmentosum, complementation group C	1e-119	XPC	cDNA FLJ76216, highly similar to Homo sapiens xeroderma pigmentosum, complementation group C (XPC), mRNA	GO:0005515	protein binding	0.953456	0.831414
XPC	XPC	xeroderma pigmentosum, complementation group C	1e-119	XPC	cDNA FLJ76216, highly similar to Homo sapiens xeroderma pigmentosum, complementation group C (XPC), mRNA	GO:0000404	loop DNA binding	0.077839	16.3376
XPC	XPC	xeroderma pigmentosum, complementation group C	1e-119	XPC	cDNA FLJ76216, highly similar to Homo sapiens xeroderma pigmentosum, complementation group C (XPC), mRNA	GO:0000405	bubble DNA binding	0.132204	8.16878
XPC	XPC	xeroderma pigmentosum, complementation group C	1e-119	XPC	cDNA FLJ76216, highly similar to Homo sapiens xeroderma pigmentosum, complementation group C (XPC), mRNA	GO:0003677	DNA binding	0.262124	1.11945
XPC	XPC	xeroderma pigmentosum, complementation group C	1e-119	XPC	cDNA FLJ76216, highly similar to Homo sapiens xeroderma pigmentosum, complementation group C (XPC), mRNA	GO:0003684	damaged DNA binding	0.68425	0.875226
XPC	XPC	xeroderma pigmentosum, complementation group C	1e-119	XPC	cDNA FLJ76216, highly similar to Homo sapiens xeroderma pigmentosum, complementation group C (XPC), mRNA	GO:0003697	single-stranded DNA binding	0.793296	0.636528
ADAM33	ADAM33	ADAM metallopeptidase domain 33	0	ADAM33	Disintegrin and metalloproteinase domain-containing protein 33	GO:0016787	hydrolase activity	0.994976	0.585575
ADAM33	ADAM33	ADAM metallopeptidase domain 33	0	ADAM33	Disintegrin and metalloproteinase domain-containing protein 33	GO:0008270	zinc ion binding	0.883885	0.770505
ADAM33	ADAM33	ADAM metallopeptidase domain 33	0	ADAM33	Disintegrin and metalloproteinase domain-containing protein 33	GO:0008233	peptidase activity	0.789302	0.797674
ADAM33	ADAM33	ADAM metallopeptidase domain 33	0	ADAM33	Disintegrin and metalloproteinase domain-containing protein 33	GO:0004222	metalloendopeptidase activity	0.658553	0.891139
ADAM33	ADAM33	ADAM metallopeptidase domain 33	0	ADAM33	Disintegrin and metalloproteinase domain-containing protein 33	GO:0008237	metallopeptidase activity	0.855545	0.583484
ADAM33	ADAM33	ADAM metallopeptidase domain 33	0	ADAM33	Disintegrin and metalloproteinase domain-containing protein 33	GO:0046872	metal ion binding	0.92285	0.821108
RSPO2	RSPO2	R-spondin 2	1e-131	RSPO2	cDNA FLJ41031 fis, clone DFNES2000146, highly similar to R-spondin-2	GO:0005102	receptor binding	0.0104698	2.10484
RSPO2	RSPO2	R-spondin 2	1e-131	RSPO2	cDNA FLJ41031 fis, clone DFNES2000146, highly similar to R-spondin-2	GO:0008201	heparin binding	0.00786532	2.97046
MKX	MKX	mohawk homeobox	0	MKX	Homeobox protein Mohawk	GO:0003700	sequence-specific DNA binding transcription factor activity	0.016485	1.58635
MKX	MKX	mohawk homeobox	0	MKX	Homeobox protein Mohawk	GO:0000981	sequence-specific DNA binding RNA polymerase II transcription factor activity	0.0401158	3.26751
MKX	MKX	mohawk homeobox	0	MKX	Homeobox protein Mohawk	GO:0003677	DNA binding	0.262124	1.11945
MKX	MKX	mohawk homeobox	0	MKX	Homeobox protein Mohawk	GO:0043565	sequence-specific DNA binding	0.0504238	1.5962
MKX	MKX	mohawk homeobox	0	MKX	Homeobox protein Mohawk	GO:0001085	RNA polymerase II transcription factor binding	0.169737	2.80072
CARD11	CARD11	caspase recruitment domain family, member 11	0	CARD11	Caspase recruitment domain-containing protein 11	GO:0005515	protein binding	0.953456	0.831414
CARD11	CARD11	caspase recruitment domain family, member 11	0	CARD11	Caspase recruitment domain-containing protein 11	GO:0050700	CARD domain binding	0.166649	6.12658
CARD11	CARD11	caspase recruitment domain family, member 11	0	CARD11	Caspase recruitment domain-containing protein 11	GO:0004385	guanylate kinase activity	0.215763	4.4557
RLN3	RLN3	relaxin 3	8e-47	RLN3	Relaxin 3	GO:0001664	G-protein coupled receptor binding	0.134735	3.26751
RLN3	RLN3	relaxin 3	8e-47	RLN3	Relaxin 3	GO:0005179	hormone activity	0.00128531	4.08439
SNCA	SNCA	Alpha-synuclein	2e-68	SNCA	Alpha-synuclein	GO:0005515	protein binding	0.953456	0.831414
SNCA	SNCA	Alpha-synuclein	2e-68	SNCA	Alpha-synuclein	GO:0051219	phosphoprotein binding	0.121239	3.5009
SNCA	SNCA	Alpha-synuclein	2e-68	SNCA	Alpha-synuclein	GO:0050544	arachidonic acid binding	0.132204	8.16878
SNCA	SNCA	Alpha-synuclein	2e-68	SNCA	Alpha-synuclein	GO:0043274	phospholipase binding	0.231481	4.08439
SNCA	SNCA	Alpha-synuclein	2e-68	SNCA	Alpha-synuclein	GO:0005504	fatty acid binding	0.291254	3.06329
SNCA	SNCA	Alpha-synuclein	2e-68	SNCA	Alpha-synuclein	GO:0000287	magnesium ion binding	0.549715	1.02644
SNCA	SNCA	Alpha-synuclein	2e-68	SNCA	Alpha-synuclein	GO:0005507	copper ion binding	0.708742	0.816878
SNCA	SNCA	Alpha-synuclein	2e-68	SNCA	Alpha-synuclein	GO:0005509	calcium ion binding	0.578377	0.97277
SNCA	SNCA	Alpha-synuclein	2e-68	SNCA	Alpha-synuclein	GO:0008270	zinc ion binding	0.883885	0.770505
SNCA	SNCA	Alpha-synuclein	2e-68	SNCA	Alpha-synuclein	GO:0046872	metal ion binding	0.92285	0.821108
SNCA	SNCA	Alpha-synuclein	2e-68	SNCA	Alpha-synuclein	GO:0042393	histone binding	0.00566526	3.974
SNCA	SNCA	Alpha-synuclein	2e-68	SNCA	Alpha-synuclein	GO:0043014	alpha-tubulin binding	0.359457	2.33394
SNCA	SNCA	Alpha-synuclein	2e-68	SNCA	Alpha-synuclein	GO:0048156	tau protein binding	0.166649	6.12658
SNCA	SNCA	Alpha-synuclein	2e-68	SNCA	Alpha-synuclein	GO:0008017	microtubule binding	0.103108	1.92207
SNCA	SNCA	Alpha-synuclein	2e-68	SNCA	Alpha-synuclein	GO:0042802	identical protein binding	0.537474	1.00642
SNCA	SNCA	Alpha-synuclein	2e-68	SNCA	Alpha-synuclein	GO:0043027	cysteine-type endopeptidase inhibitor activity involved in apoptotic process	0.333003	2.57961
SNCA	SNCA	Alpha-synuclein	2e-68	SNCA	Alpha-synuclein	GO:0019904	protein domain specific binding	0.696792	0.835443
SNCA	SNCA	Alpha-synuclein	2e-68	SNCA	Alpha-synuclein	GO:0048487	beta-tubulin binding	0.466066	1.63376
SNCA	SNCA	Alpha-synuclein	2e-68	SNCA	Alpha-synuclein	GO:0060961	phospholipase D inhibitor activity	0.0397104	49.0127
SNCA	SNCA	Alpha-synuclein	2e-68	SNCA	Alpha-synuclein	GO:0045502	dynein binding	0.231481	4.08439
SNCA	SNCA	Alpha-synuclein	2e-68	SNCA	Alpha-synuclein	GO:0016491	oxidoreductase activity	0.982827	0.482883
SNCA	SNCA	Alpha-synuclein	2e-68	SNCA	Alpha-synuclein	GO:0030544	Hsp70 protein binding	0.319368	2.72293
SNCA	SNCA	Alpha-synuclein	2e-68	SNCA	Alpha-synuclein	GO:0019894	kinesin binding	0.421078	1.8851
SNCA	SNCA	Alpha-synuclein	2e-68	SNCA	Alpha-synuclein	GO:0019899	enzyme binding	0.313168	1.28498
SNCA	SNCA	Alpha-synuclein	2e-68	SNCA	Alpha-synuclein	GO:0005543	phospholipid binding	0.670119	0.885771
SNCA	SNCA	Alpha-synuclein	2e-68	SNCA	Alpha-synuclein	GO:0008198	ferrous iron binding	0.246882	3.7702
SNCA	SNCA	Alpha-synuclein	2e-68	SNCA	Alpha-synuclein	GO:0047485	protein N-terminus binding	0.8377	0.550704
LOC101113705	LOC101113705	ubiquitin D-like	3e-63	UBD	Ubiquitin D	GO:0005515	protein binding	0.953456	0.831414
LOC101113705	LOC101113705	ubiquitin D-like	3e-63	UBD	Ubiquitin D	GO:0070628	proteasome binding	0.199723	4.90127
CXCL9	CXCL9	chemokine (C-X-C motif) ligand 9	1e-28	CXCL9	cDNA, FLJ92117, highly similar to Homo sapiens chemokine (C-X-C motif) ligand 9 (CXCL9), mRNA	GO:0005515	protein binding	0.953456	0.831414
CXCL9	CXCL9	chemokine (C-X-C motif) ligand 9	1e-28	CXCL9	cDNA, FLJ92117, highly similar to Homo sapiens chemokine (C-X-C motif) ligand 9 (CXCL9), mRNA	GO:0008009	chemokine activity	0.000449185	6.83898
CXCL9	CXCL9	chemokine (C-X-C motif) ligand 9	1e-28	CXCL9	cDNA, FLJ92117, highly similar to Homo sapiens chemokine (C-X-C motif) ligand 9 (CXCL9), mRNA	GO:0048248	CXCR3 chemokine receptor binding	0.114449	9.80253
CXCL9	CXCL9	chemokine (C-X-C motif) ligand 9	1e-28	CXCL9	cDNA, FLJ92117, highly similar to Homo sapiens chemokine (C-X-C motif) ligand 9 (CXCL9), mRNA	GO:0005125	cytokine activity	0.00372878	2.73675
GDPD3	GDPD3	glycerophosphodiester phosphodiesterase domain containing 3	4e-150	GDPD3	Glycerophosphodiester phosphodiesterase domain-containing protein 3	GO:0008081	phosphoric diester hydrolase activity	0.67124	0.907642
GDPD3	GDPD3	glycerophosphodiester phosphodiesterase domain containing 3	4e-150	GDPD3	Glycerophosphodiester phosphodiesterase domain-containing protein 3	GO:0016787	hydrolase activity	0.994976	0.585575
GDPD3	GDPD3	glycerophosphodiester phosphodiesterase domain containing 3	4e-150	GDPD3	Glycerophosphodiester phosphodiesterase domain-containing protein 3	GO:0008889	glycerophosphodiester phosphodiesterase activity	0.215763	4.4557
GDPD3	GDPD3	glycerophosphodiester phosphodiesterase domain containing 3	4e-150	GDPD3	Glycerophosphodiester phosphodiesterase domain-containing protein 3	GO:0046872	metal ion binding	0.92285	0.821108
LOC101104671	LOC101104671	cryptic protein-like	2e-33	CFC1	Cryptic protein	GO:0003674	molecular_function	0.34559	1.13817
LOC101104671	LOC101104671	cryptic protein-like	2e-33	CFC1	Cryptic protein	GO:0038100	nodal binding	0.0589684	24.5063
CASP14	CASP14	caspase 14, apoptosis-related cysteine peptidase	2e-113	CASP14	cDNA, FLJ94644, Homo sapiens caspase 14, apoptosis-related cysteine protease(CASP14), mRNA	GO:0004197	cysteine-type endopeptidase activity	0.643583	0.980253
CASP14	CASP14	caspase 14, apoptosis-related cysteine peptidase	2e-113	CASP14	cDNA, FLJ94644, Homo sapiens caspase 14, apoptosis-related cysteine protease(CASP14), mRNA	GO:0016787	hydrolase activity	0.994976	0.585575
CASP14	CASP14	caspase 14, apoptosis-related cysteine peptidase	2e-113	CASP14	cDNA, FLJ94644, Homo sapiens caspase 14, apoptosis-related cysteine protease(CASP14), mRNA	GO:0008233	peptidase activity	0.789302	0.797674
CASP14	CASP14	caspase 14, apoptosis-related cysteine peptidase	2e-113	CASP14	cDNA, FLJ94644, Homo sapiens caspase 14, apoptosis-related cysteine protease(CASP14), mRNA	GO:0008234	cysteine-type peptidase activity	0.928867	0.37702
ARID3C	ARID3C	AT rich interactive domain 3C (BRIGHT-like)	1e-142	ARID3C	AT-rich interactive domain-containing protein 3C	GO:0003682	chromatin binding	0.428138	1.12029
ARID3C	ARID3C	AT rich interactive domain 3C (BRIGHT-like)	1e-142	ARID3C	AT-rich interactive domain-containing protein 3C	GO:0003677	DNA binding	0.262124	1.11945
ND6	ND6	NADH-ubiquinone oxidoreductase chain 6	1e-50	ND6	NADH-ubiquinone oxidoreductase chain 6	GO:0016491	oxidoreductase activity	0.982827	0.482883
ND6	ND6	NADH-ubiquinone oxidoreductase chain 6	1e-50	ND6	NADH-ubiquinone oxidoreductase chain 6	GO:0008137	NADH dehydrogenase (ubiquinone) activity	0.650709	0.961033
HDGF	HDGF	hepatoma-derived growth factor	6e-92	HDGF	Hepatoma-derived growth factor	GO:0001106	RNA polymerase II transcription corepressor activity	0.291254	3.06329
HDGF	HDGF	hepatoma-derived growth factor	6e-92	HDGF	Hepatoma-derived growth factor	GO:0003677	DNA binding	0.262124	1.11945
HDGF	HDGF	hepatoma-derived growth factor	6e-92	HDGF	Hepatoma-derived growth factor	GO:0001222	transcription corepressor binding	0.0963301	12.2532
HDGF	HDGF	hepatoma-derived growth factor	6e-92	HDGF	Hepatoma-derived growth factor	GO:0000166	nucleotide binding	0.800706	0.873061
HDGF	HDGF	hepatoma-derived growth factor	6e-92	HDGF	Hepatoma-derived growth factor	GO:0008083	growth factor activity	0.0176783	2.54611
HDGF	HDGF	hepatoma-derived growth factor	6e-92	HDGF	Hepatoma-derived growth factor	GO:0008201	heparin binding	0.00786532	2.97046
KIF1A	KIF1A	kinesin family member 1A	0	KIF1A	Kinesin-like protein KIF1A	GO:0008017	microtubule binding	0.103108	1.92207
KIF1A	KIF1A	kinesin family member 1A	0	KIF1A	Kinesin-like protein KIF1A	GO:0003777	microtubule motor activity	0.478033	1.25673
KIF1A	KIF1A	kinesin family member 1A	0	KIF1A	Kinesin-like protein KIF1A	GO:0005524	ATP binding	0.991055	0.596907
KIF1A	KIF1A	kinesin family member 1A	0	KIF1A	Kinesin-like protein KIF1A	GO:0003774	motor activity	0.528382	1.13983
KIF1A	KIF1A	kinesin family member 1A	0	KIF1A	Kinesin-like protein KIF1A	GO:0005543	phospholipid binding	0.670119	0.885771
KIF1A	KIF1A	kinesin family member 1A	0	KIF1A	Kinesin-like protein KIF1A	GO:0000166	nucleotide binding	0.800706	0.873061
LOC101114593	LOC101114593	60S ribosomal protein L31-like	3e-48	RPL31	cDNA, FLJ92036, highly similar to Homo sapiens ribosomal protein L31 (RPL31), mRNA	GO:0003735	structural constituent of ribosome	0.769499	0.759886
LOC101114593	LOC101114593	60S ribosomal protein L31-like	3e-48	RPL31	cDNA, FLJ92036, highly similar to Homo sapiens ribosomal protein L31 (RPL31), mRNA	GO:0003723	RNA binding	0.215344	1.22678
ZBTB4	ZBTB4	zinc finger and BTB domain containing 4	7e-179	ZBTB4	cDNA FLJ16429 fis, clone BRACE3008238, highly similar to Zinc finger and BTB domain-containing protein 4	GO:0003676	nucleic acid binding	0.780078	0.852004
ZBTB4	ZBTB4	zinc finger and BTB domain containing 4	7e-179	ZBTB4	cDNA FLJ16429 fis, clone BRACE3008238, highly similar to Zinc finger and BTB domain-containing protein 4	GO:0003677	DNA binding	0.262124	1.11945
ZBTB4	ZBTB4	zinc finger and BTB domain containing 4	7e-179	ZBTB4	cDNA FLJ16429 fis, clone BRACE3008238, highly similar to Zinc finger and BTB domain-containing protein 4	GO:0046872	metal ion binding	0.92285	0.821108
SUV420H2	SUV420H2	suppressor of variegation 4-20 homolog 2 (Drosophila)	2e-146	SUV420H2	Histone-lysine N-methyltransferase SUV420H2	GO:0005515	protein binding	0.953456	0.831414
SUV420H2	SUV420H2	suppressor of variegation 4-20 homolog 2 (Drosophila)	2e-146	SUV420H2	Histone-lysine N-methyltransferase SUV420H2	GO:0070087	chromo shadow domain binding	0.149602	7.00181
SUV420H2	SUV420H2	suppressor of variegation 4-20 homolog 2 (Drosophila)	2e-146	SUV420H2	Histone-lysine N-methyltransferase SUV420H2	GO:0008168	methyltransferase activity	0.727567	0.7948
SUV420H2	SUV420H2	suppressor of variegation 4-20 homolog 2 (Drosophila)	2e-146	SUV420H2	Histone-lysine N-methyltransferase SUV420H2	GO:0018024	histone-lysine N-methyltransferase activity	0.536525	1.32467
SUV420H2	SUV420H2	suppressor of variegation 4-20 homolog 2 (Drosophila)	2e-146	SUV420H2	Histone-lysine N-methyltransferase SUV420H2	GO:0042799	histone methyltransferase activity (H4-K20 specific)	0.077839	16.3376
SUV420H2	SUV420H2	suppressor of variegation 4-20 homolog 2 (Drosophila)	2e-146	SUV420H2	Histone-lysine N-methyltransferase SUV420H2	GO:0016740	transferase activity	0.995688	0.558081
GBP5	GBP5	guanylate binding protein 5	0	GBP5	Guanylate-binding protein 5	GO:0000166	nucleotide binding	0.800706	0.873061
GBP5	GBP5	guanylate binding protein 5	0	GBP5	Guanylate-binding protein 5	GO:0003924	GTPase activity	0.013738	2.25581
GBP5	GBP5	guanylate binding protein 5	0	GBP5	Guanylate-binding protein 5	GO:0005525	GTP binding	0.126391	1.51444
GBP5	GBP5	guanylate binding protein 5	0	GBP5	Guanylate-binding protein 5	GO:0042802	identical protein binding	0.537474	1.00642
MCP-3	MCP-3	Mast cell protease 3	5e-76	GZMB	Granzyme B (Granzyme 2, cytotoxic T-lymphocyte-associated serine esterase 1), isoform CRA_a	GO:0005515	protein binding	0.953456	0.831414
MCP-3	MCP-3	Mast cell protease 3	5e-76	GZMB	Granzyme B (Granzyme 2, cytotoxic T-lymphocyte-associated serine esterase 1), isoform CRA_a	GO:0004252	serine-type endopeptidase activity	0.610617	0.954792
MCP-3	MCP-3	Mast cell protease 3	5e-76	GZMB	Granzyme B (Granzyme 2, cytotoxic T-lymphocyte-associated serine esterase 1), isoform CRA_a	GO:0003824	catalytic activity	0.940336	0.645753
MCP-3	MCP-3	Mast cell protease 3	5e-76	GZMB	Granzyme B (Granzyme 2, cytotoxic T-lymphocyte-associated serine esterase 1), isoform CRA_a	GO:0097200	cysteine-type endopeptidase activity involved in execution phase of apoptosis	0.199723	4.90127
MCP-3	MCP-3	Mast cell protease 3	5e-76	GZMB	Granzyme B (Granzyme 2, cytotoxic T-lymphocyte-associated serine esterase 1), isoform CRA_a	GO:0016787	hydrolase activity	0.994976	0.585575
MCP-3	MCP-3	Mast cell protease 3	5e-76	GZMB	Granzyme B (Granzyme 2, cytotoxic T-lymphocyte-associated serine esterase 1), isoform CRA_a	GO:0008236	serine-type peptidase activity	0.386283	1.28138
MCP-3	MCP-3	Mast cell protease 3	5e-76	GZMB	Granzyme B (Granzyme 2, cytotoxic T-lymphocyte-associated serine esterase 1), isoform CRA_a	GO:0008233	peptidase activity	0.789302	0.797674
IFI6	IFI6	interferon, alpha-inducible protein 6	7e-43	IFI6	Interferon alpha-inducible protein 6	GO:0005515	protein binding	0.953456	0.831414
LOC101108705	LOC101108705	glutathione S-transferase Mu 1-like	1e-107	GSTM1	Glutathione S-transferase Mu 1	GO:0004364	glutathione transferase activity	0.0260989	5.07027
LOC101108705	LOC101108705	glutathione S-transferase Mu 1-like	1e-107	GSTM1	Glutathione S-transferase Mu 1	GO:0042803	protein homodimerization activity	0.464239	1.05666
LOC101108705	LOC101108705	glutathione S-transferase Mu 1-like	1e-107	GSTM1	Glutathione S-transferase Mu 1	GO:0043295	glutathione binding	0.199723	4.90127
LOC101108705	LOC101108705	glutathione S-transferase Mu 1-like	1e-107	GSTM1	Glutathione S-transferase Mu 1	GO:0019899	enzyme binding	0.313168	1.28498
LOC101108705	LOC101108705	glutathione S-transferase Mu 1-like	1e-107	GSTM1	Glutathione S-transferase Mu 1	GO:0016740	transferase activity	0.995688	0.558081
LOC101120798	LOC101120798	olfactory receptor 6N2-like	2e-151	OR6N2	Olfactory receptor 6N2	GO:0004984	olfactory receptor activity	0.759374	0.849229
LOC101120798	LOC101120798	olfactory receptor 6N2-like	2e-151	OR6N2	Olfactory receptor 6N2	GO:0004930	G-protein coupled receptor activity	0.881235	0.777329
LOC101120798	LOC101120798	olfactory receptor 6N2-like	2e-151	OR6N2	Olfactory receptor 6N2	GO:0004871	signal transducer activity	0.758875	0.88067
DUSP27	DUSP27	dual specificity phosphatase 27 (putative)	2e-164	DUSP27	Inactive dual specificity phosphatase 27	GO:0016791	phosphatase activity	0.46398	1.19543
DUSP27	DUSP27	dual specificity phosphatase 27 (putative)	2e-164	DUSP27	Inactive dual specificity phosphatase 27	GO:0008138	protein tyrosine/serine/threonine phosphatase activity	0.0650381	3.41949
PPBP	PPBP	pro-platelet basic protein (chemokine (C-X-C motif) ligand 7)	2e-22	PPBP	Platelet basic protein	GO:0008009	chemokine activity	0.000449185	6.83898
PPBP	PPBP	pro-platelet basic protein (chemokine (C-X-C motif) ligand 7)	2e-22	PPBP	Platelet basic protein	GO:0005125	cytokine activity	0.00372878	2.73675
PPBP	PPBP	pro-platelet basic protein (chemokine (C-X-C motif) ligand 7)	2e-22	PPBP	Platelet basic protein	GO:0008083	growth factor activity	0.0176783	2.54611
PPBP	PPBP	pro-platelet basic protein (chemokine (C-X-C motif) ligand 7)	2e-22	PPBP	Platelet basic protein	GO:0005355	glucose transmembrane transporter activity	0.231481	4.08439
ZNF19	ZNF19	zinc finger protein 19	0	ZNF19	Zinc finger protein 19	GO:0003700	sequence-specific DNA binding transcription factor activity	0.016485	1.58635
ZNF19	ZNF19	zinc finger protein 19	0	ZNF19	Zinc finger protein 19	GO:0003676	nucleic acid binding	0.780078	0.852004
ZNF19	ZNF19	zinc finger protein 19	0	ZNF19	Zinc finger protein 19	GO:0003677	DNA binding	0.262124	1.11945
ZNF19	ZNF19	zinc finger protein 19	0	ZNF19	Zinc finger protein 19	GO:0046872	metal ion binding	0.92285	0.821108
CITED4	CITED4	Cbp/p300-interacting transactivator, with Glu/Asp-rich carboxy-terminal domain, 4	9e-30	CITED4	Cbp/p300-interacting transactivator 4	GO:0003713	transcription coactivator activity	0.705524	0.834258
SKOR1	SKOR1	SKI family transcriptional corepressor 1	9e-137	SKOR1	SKI family transcriptional corepressor 1	GO:0003714	transcription corepressor activity	0.0910464	1.8748
SKOR1	SKOR1	SKI family transcriptional corepressor 1	9e-137	SKOR1	SKI family transcriptional corepressor 1	GO:0046332	SMAD binding	0.527061	1.36146
SKOR1	SKOR1	SKI family transcriptional corepressor 1	9e-137	SKOR1	SKI family transcriptional corepressor 1	GO:0000166	nucleotide binding	0.800706	0.873061
APBB3	APBB3	amyloid beta (A4) precursor protein-binding, family B, member 3	0	APBB3	Amyloid beta A4 precursor protein-binding family B member 3	GO:0005515	protein binding	0.953456	0.831414
UXS1	UXS1	UDP-glucuronate decarboxylase 1	0	UXS1	cDNA FLJ78230	GO:0050662	coenzyme binding	0.397177	2.04219
UXS1	UXS1	UDP-glucuronate decarboxylase 1	0	UXS1	cDNA FLJ78230	GO:0048040	UDP-glucuronate decarboxylase activity	0.0397104	49.0127
UXS1	UXS1	UDP-glucuronate decarboxylase 1	0	UXS1	cDNA FLJ78230	GO:0016831	carboxy-lyase activity	0.409249	1.96051
UXS1	UXS1	UDP-glucuronate decarboxylase 1	0	UXS1	cDNA FLJ78230	GO:0003824	catalytic activity	0.940336	0.645753
UXS1	UXS1	UDP-glucuronate decarboxylase 1	0	UXS1	cDNA FLJ78230	GO:0016829	lyase activity	0.561749	1.02824
LOC100037673	LOC100037673	cysteine-rich angiogenic inducer 61	0	CYR61	cDNA FLJ58182, highly similar to Protein CYR61	GO:0019838	growth factor binding	0.507548	1.44155
LOC100037673	LOC100037673	cysteine-rich angiogenic inducer 61	0	CYR61	cDNA FLJ58182, highly similar to Protein CYR61	GO:0008201	heparin binding	0.00786532	2.97046
LOC100037673	LOC100037673	cysteine-rich angiogenic inducer 61	0	CYR61	cDNA FLJ58182, highly similar to Protein CYR61	GO:0005520	insulin-like growth factor binding	0.384858	2.13099
LOC100037673	LOC100037673	cysteine-rich angiogenic inducer 61	0	CYR61	cDNA FLJ58182, highly similar to Protein CYR61	GO:0050840	extracellular matrix binding	0.319368	2.72293
LOC100037673	LOC100037673	cysteine-rich angiogenic inducer 61	0	CYR61	cDNA FLJ58182, highly similar to Protein CYR61	GO:0005178	integrin binding	0.850264	0.527018
HBEGF	HBEGF	heparin-binding EGF-like growth factor	5e-88	HBEGF	Proheparin-binding EGF-like growth factor	GO:0005154	epidermal growth factor receptor binding	0.333003	2.57961
HBEGF	HBEGF	heparin-binding EGF-like growth factor	5e-88	HBEGF	Proheparin-binding EGF-like growth factor	GO:0008201	heparin binding	0.00786532	2.97046
HBEGF	HBEGF	heparin-binding EGF-like growth factor	5e-88	HBEGF	Proheparin-binding EGF-like growth factor	GO:0008083	growth factor activity	0.0176783	2.54611
NEUROG2	NEUROG2	neurogenin 2	3e-82	NEUROG2	Neurogenin-2	GO:0070888	E-box binding	0.384858	2.13099
NEUROG2	NEUROG2	neurogenin 2	3e-82	NEUROG2	Neurogenin-2	GO:0003677	DNA binding	0.262124	1.11945
NEUROG2	NEUROG2	neurogenin 2	3e-82	NEUROG2	Neurogenin-2	GO:0043565	sequence-specific DNA binding	0.0504238	1.5962
NEUROG2	NEUROG2	neurogenin 2	3e-82	NEUROG2	Neurogenin-2	GO:0046983	protein dimerization activity	0.647758	0.902073
KRT71	KRT71	Keratin 71	0	KRT71	Keratin, type II cytoskeletal 71	GO:0005198	structural molecule activity	0.100946	1.74267
LOC443080	LOC443080	Type I keratin intermediate filament IRSa2	0	KRT28	Keratin, type I cytoskeletal 28	GO:0005198	structural molecule activity	0.100946	1.74267
PODXL2	PODXL2	podocalyxin-like 2	2e-60	PODXL2	Podocalyxin-like protein 2	GO:0005515	protein binding	0.953456	0.831414
PODXL2	PODXL2	podocalyxin-like 2	2e-60	PODXL2	Podocalyxin-like protein 2	GO:0005539	glycosaminoglycan binding	0.372287	2.22785
ADAMTS4	ADAMTS4	ADAM metallopeptidase with thrombospondin type 1 motif, 4	0	ADAMTS4	cDNA FLJ76304, highly similar to Homo sapiens ADAM metallopeptidase with thrombospondin type 1 motif, 4 (ADAMTS4), mRNA	GO:0005515	protein binding	0.953456	0.831414
ADAMTS4	ADAMTS4	ADAM metallopeptidase with thrombospondin type 1 motif, 4	0	ADAMTS4	cDNA FLJ76304, highly similar to Homo sapiens ADAM metallopeptidase with thrombospondin type 1 motif, 4 (ADAMTS4), mRNA	GO:0002020	protease binding	0.0483162	3.06329
ADAMTS4	ADAMTS4	ADAM metallopeptidase with thrombospondin type 1 motif, 4	0	ADAMTS4	cDNA FLJ76304, highly similar to Homo sapiens ADAM metallopeptidase with thrombospondin type 1 motif, 4 (ADAMTS4), mRNA	GO:0046872	metal ion binding	0.92285	0.821108
ADAMTS4	ADAMTS4	ADAM metallopeptidase with thrombospondin type 1 motif, 4	0	ADAMTS4	cDNA FLJ76304, highly similar to Homo sapiens ADAM metallopeptidase with thrombospondin type 1 motif, 4 (ADAMTS4), mRNA	GO:0016787	hydrolase activity	0.994976	0.585575
ADAMTS4	ADAMTS4	ADAM metallopeptidase with thrombospondin type 1 motif, 4	0	ADAMTS4	cDNA FLJ76304, highly similar to Homo sapiens ADAM metallopeptidase with thrombospondin type 1 motif, 4 (ADAMTS4), mRNA	GO:0008233	peptidase activity	0.789302	0.797674
ADAMTS4	ADAMTS4	ADAM metallopeptidase with thrombospondin type 1 motif, 4	0	ADAMTS4	cDNA FLJ76304, highly similar to Homo sapiens ADAM metallopeptidase with thrombospondin type 1 motif, 4 (ADAMTS4), mRNA	GO:0008270	zinc ion binding	0.883885	0.770505
ADAMTS4	ADAMTS4	ADAM metallopeptidase with thrombospondin type 1 motif, 4	0	ADAMTS4	cDNA FLJ76304, highly similar to Homo sapiens ADAM metallopeptidase with thrombospondin type 1 motif, 4 (ADAMTS4), mRNA	GO:0004222	metalloendopeptidase activity	0.658553	0.891139
ADAMTS4	ADAMTS4	ADAM metallopeptidase with thrombospondin type 1 motif, 4	0	ADAMTS4	cDNA FLJ76304, highly similar to Homo sapiens ADAM metallopeptidase with thrombospondin type 1 motif, 4 (ADAMTS4), mRNA	GO:0008237	metallopeptidase activity	0.855545	0.583484
IFIT3	IFIT3	interferon-induced protein with tetratricopeptide repeats 3	0	IFIT3	cDNA FLJ53454, highly similar to Interferon-induced protein with tetratricopeptide repeats 3	GO:0005515	protein binding	0.953456	0.831414
IFIT3	IFIT3	interferon-induced protein with tetratricopeptide repeats 3	0	IFIT3	cDNA FLJ53454, highly similar to Interferon-induced protein with tetratricopeptide repeats 3	GO:0042802	identical protein binding	0.537474	1.00642
IFIT3	IFIT3	interferon-induced protein with tetratricopeptide repeats 3	0	IFIT3	cDNA FLJ53454, highly similar to Interferon-induced protein with tetratricopeptide repeats 3	GO:0003674	molecular_function	0.34559	1.13817
LOC101103902	LOC101103902	gasdermin-C-like	3e-138	GSDMC	Gasdermin-C	GO:0003674	molecular_function	0.34559	1.13817
LOC101102731	LOC101102731	alpha-fetoprotein-like	2e-136	AFP	cDNA FLJ51509, highly similar to Alpha-fetoprotein	GO:0046872	metal ion binding	0.92285	0.821108
FOXR1	FOXR1	forkhead box R1	2e-118	FOXR1	Forkhead box protein R1	GO:0003700	sequence-specific DNA binding transcription factor activity	0.016485	1.58635
FOXR1	FOXR1	forkhead box R1	2e-118	FOXR1	Forkhead box protein R1	GO:0008301	DNA binding, bending	0.242979	2.17834
FOXR1	FOXR1	forkhead box R1	2e-118	FOXR1	Forkhead box protein R1	GO:0003705	RNA polymerase II distal enhancer sequence-specific DNA binding transcription factor activity	0.0752131	2.61401
FOXR1	FOXR1	forkhead box R1	2e-118	FOXR1	Forkhead box protein R1	GO:0003677	DNA binding	0.262124	1.11945
FOXR1	FOXR1	forkhead box R1	2e-118	FOXR1	Forkhead box protein R1	GO:0043565	sequence-specific DNA binding	0.0504238	1.5962
FOXR1	FOXR1	forkhead box R1	2e-118	FOXR1	Forkhead box protein R1	GO:0003690	double-stranded DNA binding	0.0654939	2.40258
FOXR1	FOXR1	forkhead box R1	2e-118	FOXR1	Forkhead box protein R1	GO:0008134	transcription factor binding	0.28501	1.3298
MRPL19	MRPL19	mitochondrial ribosomal protein L19	4e-145	MRPL19	cDNA FLJ76832, highly similar to Homo sapiens mitochondrial ribosomal protein L19 (MRPL19), mRNA	GO:0003735	structural constituent of ribosome	0.769499	0.759886
SHOX2	SHOX2	short stature homeobox 2	2e-103	SHOX2	cDNA FLJ38019 fis, clone CTONG2012758, highly similar to Short stature homeobox protein 2	GO:0003700	sequence-specific DNA binding transcription factor activity	0.016485	1.58635
SHOX2	SHOX2	short stature homeobox 2	2e-103	SHOX2	cDNA FLJ38019 fis, clone CTONG2012758, highly similar to Short stature homeobox protein 2	GO:0000976	transcription regulatory region sequence-specific DNA binding	0.0157931	4.4557
SHOX2	SHOX2	short stature homeobox 2	2e-103	SHOX2	cDNA FLJ38019 fis, clone CTONG2012758, highly similar to Short stature homeobox protein 2	GO:0003677	DNA binding	0.262124	1.11945
SHOX2	SHOX2	short stature homeobox 2	2e-103	SHOX2	cDNA FLJ38019 fis, clone CTONG2012758, highly similar to Short stature homeobox protein 2	GO:0043565	sequence-specific DNA binding	0.0504238	1.5962
SFRP4	SFRP4	secreted frizzled-related protein 4	0	SFRP4	cDNA FLJ53955, highly similar to Secreted frizzled-related protein 4	GO:0017147	Wnt-protein binding	0.108105	3.7702
SFRP4	SFRP4	secreted frizzled-related protein 4	0	SFRP4	cDNA FLJ53955, highly similar to Secreted frizzled-related protein 4	GO:0042813	Wnt-activated receptor activity	0.346364	2.45063
SFRP4	SFRP4	secreted frizzled-related protein 4	0	SFRP4	cDNA FLJ53955, highly similar to Secreted frizzled-related protein 4	GO:0030165	PDZ domain binding	0.45831	1.307
HERC6	HERC6	HECT and RLD domain containing E3 ubiquitin protein ligase family member 6	0	HERC6	cDNA FLJ39849 fis, clone SPLEN2014711, highly similar to Homo sapiens hect domain and RLD 6 (HERC6), transcript variant 1, mRNA	GO:0004842	ubiquitin-protein ligase activity	0.912904	0.540581
HERC6	HERC6	HECT and RLD domain containing E3 ubiquitin protein ligase family member 6	0	HERC6	cDNA FLJ39849 fis, clone SPLEN2014711, highly similar to Homo sapiens hect domain and RLD 6 (HERC6), transcript variant 1, mRNA	GO:0016874	ligase activity	0.985234	0.375097
DUSP9	DUSP9	dual specificity phosphatase 9	3e-132	DUSP9	Dual specificity protein phosphatase homolog hMKP-R	GO:0005515	protein binding	0.953456	0.831414
DUSP9	DUSP9	dual specificity phosphatase 9	3e-132	DUSP9	Dual specificity protein phosphatase homolog hMKP-R	GO:0016791	phosphatase activity	0.46398	1.19543
DUSP9	DUSP9	dual specificity phosphatase 9	3e-132	DUSP9	Dual specificity protein phosphatase homolog hMKP-R	GO:0016787	hydrolase activity	0.994976	0.585575
DUSP9	DUSP9	dual specificity phosphatase 9	3e-132	DUSP9	Dual specificity protein phosphatase homolog hMKP-R	GO:0004721	phosphoprotein phosphatase activity	0.812447	0.649174
DUSP9	DUSP9	dual specificity phosphatase 9	3e-132	DUSP9	Dual specificity protein phosphatase homolog hMKP-R	GO:0008138	protein tyrosine/serine/threonine phosphatase activity	0.0650381	3.41949
DUSP9	DUSP9	dual specificity phosphatase 9	3e-132	DUSP9	Dual specificity protein phosphatase homolog hMKP-R	GO:0017017	MAP kinase tyrosine/serine/threonine phosphatase activity	0.231481	4.08439
DUSP9	DUSP9	dual specificity phosphatase 9	3e-132	DUSP9	Dual specificity protein phosphatase homolog hMKP-R	GO:0004725	protein tyrosine phosphatase activity	0.628981	0.942551
HBZ	HBZ	hemoglobin, zeta	4e-16	HBZ	Hemoglobin subunit zeta	GO:0005506	iron ion binding	0.866373	0.56662
HBZ	HBZ	hemoglobin, zeta	4e-16	HBZ	Hemoglobin subunit zeta	GO:0019825	oxygen binding	0.191387	2.57961
HBZ	HBZ	hemoglobin, zeta	4e-16	HBZ	Hemoglobin subunit zeta	GO:0005344	oxygen transporter activity	0.023284	9.80253
HBZ	HBZ	hemoglobin, zeta	4e-16	HBZ	Hemoglobin subunit zeta	GO:0046872	metal ion binding	0.92285	0.821108
HBZ	HBZ	hemoglobin, zeta	4e-16	HBZ	Hemoglobin subunit zeta	GO:0020037	heme binding	0.575446	1.00711
MTSS1L	MTSS1L	metastasis suppressor 1-like	2e-158	MTSS1L	MTSS1-like protein	GO:0017124	SH3 domain binding	0.913031	0.408439
MTSS1L	MTSS1L	metastasis suppressor 1-like	2e-158	MTSS1L	MTSS1-like protein	GO:0003779	actin binding	0.850781	0.684534
MTSS1L	MTSS1L	metastasis suppressor 1-like	2e-158	MTSS1L	MTSS1-like protein	GO:0008093	cytoskeletal adaptor activity	0.319368	2.72293
NELL1	NELL1	NEL-like 1 (chicken)	0	NELL1	cDNA FLJ45906 fis, clone OCBBF3026979, highly similar to Protein kinase C-binding protein NELL1	GO:0005515	protein binding	0.953456	0.831414
NELL1	NELL1	NEL-like 1 (chicken)	0	NELL1	cDNA FLJ45906 fis, clone OCBBF3026979, highly similar to Protein kinase C-binding protein NELL1	GO:0000287	magnesium ion binding	0.549715	1.02644
NELL1	NELL1	NEL-like 1 (chicken)	0	NELL1	cDNA FLJ45906 fis, clone OCBBF3026979, highly similar to Protein kinase C-binding protein NELL1	GO:0005509	calcium ion binding	0.578377	0.97277
NELL1	NELL1	NEL-like 1 (chicken)	0	NELL1	cDNA FLJ45906 fis, clone OCBBF3026979, highly similar to Protein kinase C-binding protein NELL1	GO:0016616	oxidoreductase activity, acting on the CH-OH group of donors, NAD or NADP as acceptor	0.581068	1.16697
NELL1	NELL1	NEL-like 1 (chicken)	0	NELL1	cDNA FLJ45906 fis, clone OCBBF3026979, highly similar to Protein kinase C-binding protein NELL1	GO:0051287	NAD binding	0.572517	1.19543
NELL1	NELL1	NEL-like 1 (chicken)	0	NELL1	cDNA FLJ45906 fis, clone OCBBF3026979, highly similar to Protein kinase C-binding protein NELL1	GO:0016301	kinase activity	0.982752	0.5235
FAM69C	FAM69C	family with sequence similarity 69, member C	2e-70	FAM69C	Protein FAM69C	GO:0016772	transferase activity, transferring phosphorus-containing groups	0.953934	0.558019
CCND1	CCND1	Cyclin D1	5e-66	CCND1	cDNA FLJ51281, highly similar to G1/S-specific cyclin-D1	GO:0005515	protein binding	0.953456	0.831414
CCND1	CCND1	Cyclin D1	5e-66	CCND1	cDNA FLJ51281, highly similar to G1/S-specific cyclin-D1	GO:0032403	protein complex binding	0.944102	0.34516
CCND1	CCND1	Cyclin D1	5e-66	CCND1	cDNA FLJ51281, highly similar to G1/S-specific cyclin-D1	GO:0016301	kinase activity	0.982752	0.5235
CCND1	CCND1	Cyclin D1	5e-66	CCND1	cDNA FLJ51281, highly similar to G1/S-specific cyclin-D1	GO:0016538	cyclin-dependent protein serine/threonine kinase regulator activity	0.183354	5.44585
CCND1	CCND1	Cyclin D1	5e-66	CCND1	cDNA FLJ51281, highly similar to G1/S-specific cyclin-D1	GO:0019901	protein kinase binding	0.610049	0.945582
CCND1	CCND1	Cyclin D1	5e-66	CCND1	cDNA FLJ51281, highly similar to G1/S-specific cyclin-D1	GO:0003714	transcription corepressor activity	0.0910464	1.8748
CCND1	CCND1	Cyclin D1	5e-66	CCND1	cDNA FLJ51281, highly similar to G1/S-specific cyclin-D1	GO:0019899	enzyme binding	0.313168	1.28498
CCND1	CCND1	Cyclin D1	5e-66	CCND1	cDNA FLJ51281, highly similar to G1/S-specific cyclin-D1	GO:0008134	transcription factor binding	0.28501	1.3298
CCND1	CCND1	Cyclin D1	5e-66	CCND1	cDNA FLJ51281, highly similar to G1/S-specific cyclin-D1	GO:0042826	histone deacetylase binding	0.714561	0.803486
CCND1	CCND1	Cyclin D1	5e-66	CCND1	cDNA FLJ51281, highly similar to G1/S-specific cyclin-D1	GO:0004672	protein kinase activity	0.947112	0.571021
S1PR5	S1PR5	sphingosine-1-phosphate receptor 5	7e-160	S1PR5	Sphingosine 1-phosphate receptor 5	GO:0004930	G-protein coupled receptor activity	0.881235	0.777329
S1PR5	S1PR5	sphingosine-1-phosphate receptor 5	7e-160	S1PR5	Sphingosine 1-phosphate receptor 5	GO:0004871	signal transducer activity	0.758875	0.88067
S1PR5	S1PR5	sphingosine-1-phosphate receptor 5	7e-160	S1PR5	Sphingosine 1-phosphate receptor 5	GO:0038036	sphingosine-1-phosphate receptor activity	0.132204	8.16878
LOC101114265	LOC101114265	putative ATP-dependent RNA helicase DDX11-like protein 8-like	0	DDX11	cDNA FLJ60129, highly similar to Probable ATP-dependent RNA helicase DDX11 (EC 3.6.1.-)	GO:0005515	protein binding	0.953456	0.831414
LOC101114265	LOC101114265	putative ATP-dependent RNA helicase DDX11-like protein 8-like	0	DDX11	cDNA FLJ60129, highly similar to Probable ATP-dependent RNA helicase DDX11 (EC 3.6.1.-)	GO:0016817	hydrolase activity, acting on acid anhydrides	0.0891984	4.26197
LOC101114265	LOC101114265	putative ATP-dependent RNA helicase DDX11-like protein 8-like	0	DDX11	cDNA FLJ60129, highly similar to Probable ATP-dependent RNA helicase DDX11 (EC 3.6.1.-)	GO:0003723	RNA binding	0.215344	1.22678
LOC101114265	LOC101114265	putative ATP-dependent RNA helicase DDX11-like protein 8-like	0	DDX11	cDNA FLJ60129, highly similar to Probable ATP-dependent RNA helicase DDX11 (EC 3.6.1.-)	GO:0016818	hydrolase activity, acting on acid anhydrides, in phosphorus-containing anhydrides	0.346364	2.45063
LOC101114265	LOC101114265	putative ATP-dependent RNA helicase DDX11-like protein 8-like	0	DDX11	cDNA FLJ60129, highly similar to Probable ATP-dependent RNA helicase DDX11 (EC 3.6.1.-)	GO:0046872	metal ion binding	0.92285	0.821108
LOC101114265	LOC101114265	putative ATP-dependent RNA helicase DDX11-like protein 8-like	0	DDX11	cDNA FLJ60129, highly similar to Probable ATP-dependent RNA helicase DDX11 (EC 3.6.1.-)	GO:0004003	ATP-dependent DNA helicase activity	0.455159	1.69009
LOC101114265	LOC101114265	putative ATP-dependent RNA helicase DDX11-like protein 8-like	0	DDX11	cDNA FLJ60129, highly similar to Probable ATP-dependent RNA helicase DDX11 (EC 3.6.1.-)	GO:0000166	nucleotide binding	0.800706	0.873061
LOC101114265	LOC101114265	putative ATP-dependent RNA helicase DDX11-like protein 8-like	0	DDX11	cDNA FLJ60129, highly similar to Probable ATP-dependent RNA helicase DDX11 (EC 3.6.1.-)	GO:0008094	DNA-dependent ATPase activity	0.517404	1.40036
LOC101114265	LOC101114265	putative ATP-dependent RNA helicase DDX11-like protein 8-like	0	DDX11	cDNA FLJ60129, highly similar to Probable ATP-dependent RNA helicase DDX11 (EC 3.6.1.-)	GO:0008026	ATP-dependent helicase activity	0.552279	1.08917
LOC101114265	LOC101114265	putative ATP-dependent RNA helicase DDX11-like protein 8-like	0	DDX11	cDNA FLJ60129, highly similar to Probable ATP-dependent RNA helicase DDX11 (EC 3.6.1.-)	GO:0051539	4 iron, 4 sulfur cluster binding	0.198682	2.51347
LOC101114265	LOC101114265	putative ATP-dependent RNA helicase DDX11-like protein 8-like	0	DDX11	cDNA FLJ60129, highly similar to Probable ATP-dependent RNA helicase DDX11 (EC 3.6.1.-)	GO:0051536	iron-sulfur cluster binding	0.176176	2.13099
LOC101114265	LOC101114265	putative ATP-dependent RNA helicase DDX11-like protein 8-like	0	DDX11	cDNA FLJ60129, highly similar to Probable ATP-dependent RNA helicase DDX11 (EC 3.6.1.-)	GO:0004386	helicase activity	0.788406	0.685492
LOC101114265	LOC101114265	putative ATP-dependent RNA helicase DDX11-like protein 8-like	0	DDX11	cDNA FLJ60129, highly similar to Probable ATP-dependent RNA helicase DDX11 (EC 3.6.1.-)	GO:0003676	nucleic acid binding	0.780078	0.852004
LOC101114265	LOC101114265	putative ATP-dependent RNA helicase DDX11-like protein 8-like	0	DDX11	cDNA FLJ60129, highly similar to Probable ATP-dependent RNA helicase DDX11 (EC 3.6.1.-)	GO:0005524	ATP binding	0.991055	0.596907
LOC101114265	LOC101114265	putative ATP-dependent RNA helicase DDX11-like protein 8-like	0	DDX11	cDNA FLJ60129, highly similar to Probable ATP-dependent RNA helicase DDX11 (EC 3.6.1.-)	GO:0003677	DNA binding	0.262124	1.11945
LOC101114265	LOC101114265	putative ATP-dependent RNA helicase DDX11-like protein 8-like	0	DDX11	cDNA FLJ60129, highly similar to Probable ATP-dependent RNA helicase DDX11 (EC 3.6.1.-)	GO:0003678	DNA helicase activity	0.43267	1.81528
LOC101114265	LOC101114265	putative ATP-dependent RNA helicase DDX11-like protein 8-like	0	DDX11	cDNA FLJ60129, highly similar to Probable ATP-dependent RNA helicase DDX11 (EC 3.6.1.-)	GO:0016787	hydrolase activity	0.994976	0.585575
MOS	MOS	v-mos Moloney murine sarcoma viral oncogene homolog	1e-84	MOS	Proto-oncogene serine/threonine-protein kinase mos	GO:0004672	protein kinase activity	0.947112	0.571021
MOS	MOS	v-mos Moloney murine sarcoma viral oncogene homolog	1e-84	MOS	Proto-oncogene serine/threonine-protein kinase mos	GO:0000166	nucleotide binding	0.800706	0.873061
MOS	MOS	v-mos Moloney murine sarcoma viral oncogene homolog	1e-84	MOS	Proto-oncogene serine/threonine-protein kinase mos	GO:0004674	protein serine/threonine kinase activity	0.985902	0.372248
MOS	MOS	v-mos Moloney murine sarcoma viral oncogene homolog	1e-84	MOS	Proto-oncogene serine/threonine-protein kinase mos	GO:0016301	kinase activity	0.982752	0.5235
MOS	MOS	v-mos Moloney murine sarcoma viral oncogene homolog	1e-84	MOS	Proto-oncogene serine/threonine-protein kinase mos	GO:0005524	ATP binding	0.991055	0.596907
MOS	MOS	v-mos Moloney murine sarcoma viral oncogene homolog	1e-84	MOS	Proto-oncogene serine/threonine-protein kinase mos	GO:0016740	transferase activity	0.995688	0.558081
MOS	MOS	v-mos Moloney murine sarcoma viral oncogene homolog	1e-84	MOS	Proto-oncogene serine/threonine-protein kinase mos	GO:0016772	transferase activity, transferring phosphorus-containing groups	0.953934	0.558019
NR4A3	NR4A3	nuclear receptor subfamily 4, group A, member 3	0	NR4A3	Putative uncharacterized protein DKFZp779O0162	GO:0003700	sequence-specific DNA binding transcription factor activity	0.016485	1.58635
NR4A3	NR4A3	nuclear receptor subfamily 4, group A, member 3	0	NR4A3	Putative uncharacterized protein DKFZp779O0162	GO:0003707	steroid hormone receptor activity	0.0233512	3.92101
NR4A3	NR4A3	nuclear receptor subfamily 4, group A, member 3	0	NR4A3	Putative uncharacterized protein DKFZp779O0162	GO:0046872	metal ion binding	0.92285	0.821108
NR4A3	NR4A3	nuclear receptor subfamily 4, group A, member 3	0	NR4A3	Putative uncharacterized protein DKFZp779O0162	GO:0004879	ligand-activated sequence-specific DNA binding RNA polymerase II transcription factor activity	0.0108424	5.02694
NR4A3	NR4A3	nuclear receptor subfamily 4, group A, member 3	0	NR4A3	Putative uncharacterized protein DKFZp779O0162	GO:0003677	DNA binding	0.262124	1.11945
NR4A3	NR4A3	nuclear receptor subfamily 4, group A, member 3	0	NR4A3	Putative uncharacterized protein DKFZp779O0162	GO:0043565	sequence-specific DNA binding	0.0504238	1.5962
NR4A3	NR4A3	nuclear receptor subfamily 4, group A, member 3	0	NR4A3	Putative uncharacterized protein DKFZp779O0162	GO:0001077	RNA polymerase II core promoter proximal region sequence-specific DNA binding transcription factor activity involved in positive regulation of transcription	0.0597625	2.84131
NR4A3	NR4A3	nuclear receptor subfamily 4, group A, member 3	0	NR4A3	Putative uncharacterized protein DKFZp779O0162	GO:0008270	zinc ion binding	0.883885	0.770505
NR4A3	NR4A3	nuclear receptor subfamily 4, group A, member 3	0	NR4A3	Putative uncharacterized protein DKFZp779O0162	GO:0004887	thyroid hormone receptor activity	0.0163047	12.2532
PROP1	PROP1	Prophet of POU1F1	2e-77	PROP1	Homeobox protein prophet of Pit-1	GO:0000976	transcription regulatory region sequence-specific DNA binding	0.0157931	4.4557
PROP1	PROP1	Prophet of POU1F1	2e-77	PROP1	Homeobox protein prophet of Pit-1	GO:0003700	sequence-specific DNA binding transcription factor activity	0.016485	1.58635
PROP1	PROP1	Prophet of POU1F1	2e-77	PROP1	Homeobox protein prophet of Pit-1	GO:0008013	beta-catenin binding	0.714561	0.803486
PROP1	PROP1	Prophet of POU1F1	2e-77	PROP1	Homeobox protein prophet of Pit-1	GO:0008022	protein C-terminus binding	0.843916	0.601382
PROP1	PROP1	Prophet of POU1F1	2e-77	PROP1	Homeobox protein prophet of Pit-1	GO:0003677	DNA binding	0.262124	1.11945
PROP1	PROP1	Prophet of POU1F1	2e-77	PROP1	Homeobox protein prophet of Pit-1	GO:0043565	sequence-specific DNA binding	0.0504238	1.5962
PROP1	PROP1	Prophet of POU1F1	2e-77	PROP1	Homeobox protein prophet of Pit-1	GO:0003682	chromatin binding	0.428138	1.12029
OSBPL7	OSBPL7	oxysterol binding protein-like 7	0	OSBPL7	Oxysterol-binding protein-related protein 7	GO:0005515	protein binding	0.953456	0.831414
OSBPL7	OSBPL7	oxysterol binding protein-like 7	0	OSBPL7	Oxysterol-binding protein-related protein 7	GO:0005543	phospholipid binding	0.670119	0.885771
OSBPL7	OSBPL7	oxysterol binding protein-like 7	0	OSBPL7	Oxysterol-binding protein-related protein 7	GO:0015485	cholesterol binding	0.497491	1.48523
OSBPL7	OSBPL7	oxysterol binding protein-like 7	0	OSBPL7	Oxysterol-binding protein-related protein 7	GO:0008289	lipid binding	0.103243	1.67089
TSPAN17	TSPAN17	tetraspanin 17	3e-154	TSPAN17	Tetraspanin-17	GO:0004842	ubiquitin-protein ligase activity	0.912904	0.540581
POLR3G	POLR3G	polymerase (RNA) III (DNA directed) polypeptide G (32kD)	2e-92	POLR3G	DNA-directed RNA polymerase III subunit RPC7	GO:0003899	DNA-directed RNA polymerase activity	0.554886	1.25673
CHL1	CHL1	cell adhesion molecule with homology to L1CAM (close homolog of L1)	0	CHL1	Neural cell adhesion molecule L1-like protein	GO:0002020	protease binding	0.0483162	3.06329
COL27A1	COL27A1	collagen, type XXVII, alpha 1	0	COL27A1	Collagen alpha-1(XXVII) chain	GO:0046872	metal ion binding	0.92285	0.821108
COL27A1	COL27A1	collagen, type XXVII, alpha 1	0	COL27A1	Collagen alpha-1(XXVII) chain	GO:0005201	extracellular matrix structural constituent	0.166316	2.1946
DDX58	DDX58	DEAD (Asp-Glu-Ala-Asp) box polypeptide 58	0	DDX58	cDNA FLJ13599 fis, clone PLACE1009925, highly similar to Probable ATP-dependent RNA helicase DDX58 (EC 3.6.1.-)	GO:0005515	protein binding	0.953456	0.831414
DDX58	DDX58	DEAD (Asp-Glu-Ala-Asp) box polypeptide 58	0	DDX58	cDNA FLJ13599 fis, clone PLACE1009925, highly similar to Probable ATP-dependent RNA helicase DDX58 (EC 3.6.1.-)	GO:0003725	double-stranded RNA binding	0.309831	1.81528
DDX58	DDX58	DEAD (Asp-Glu-Ala-Asp) box polypeptide 58	0	DDX58	cDNA FLJ13599 fis, clone PLACE1009925, highly similar to Probable ATP-dependent RNA helicase DDX58 (EC 3.6.1.-)	GO:0003727	single-stranded RNA binding	0.517404	1.40036
DDX58	DDX58	DEAD (Asp-Glu-Ala-Asp) box polypeptide 58	0	DDX58	cDNA FLJ13599 fis, clone PLACE1009925, highly similar to Probable ATP-dependent RNA helicase DDX58 (EC 3.6.1.-)	GO:0016817	hydrolase activity, acting on acid anhydrides	0.0891984	4.26197
DDX58	DDX58	DEAD (Asp-Glu-Ala-Asp) box polypeptide 58	0	DDX58	cDNA FLJ13599 fis, clone PLACE1009925, highly similar to Probable ATP-dependent RNA helicase DDX58 (EC 3.6.1.-)	GO:0003723	RNA binding	0.215344	1.22678
DDX58	DDX58	DEAD (Asp-Glu-Ala-Asp) box polypeptide 58	0	DDX58	cDNA FLJ13599 fis, clone PLACE1009925, highly similar to Probable ATP-dependent RNA helicase DDX58 (EC 3.6.1.-)	GO:0046872	metal ion binding	0.92285	0.821108
DDX58	DDX58	DEAD (Asp-Glu-Ala-Asp) box polypeptide 58	0	DDX58	cDNA FLJ13599 fis, clone PLACE1009925, highly similar to Probable ATP-dependent RNA helicase DDX58 (EC 3.6.1.-)	GO:0042802	identical protein binding	0.537474	1.00642
DDX58	DDX58	DEAD (Asp-Glu-Ala-Asp) box polypeptide 58	0	DDX58	cDNA FLJ13599 fis, clone PLACE1009925, highly similar to Probable ATP-dependent RNA helicase DDX58 (EC 3.6.1.-)	GO:0003690	double-stranded DNA binding	0.0654939	2.40258
DDX58	DDX58	DEAD (Asp-Glu-Ala-Asp) box polypeptide 58	0	DDX58	cDNA FLJ13599 fis, clone PLACE1009925, highly similar to Probable ATP-dependent RNA helicase DDX58 (EC 3.6.1.-)	GO:0000166	nucleotide binding	0.800706	0.873061
DDX58	DDX58	DEAD (Asp-Glu-Ala-Asp) box polypeptide 58	0	DDX58	cDNA FLJ13599 fis, clone PLACE1009925, highly similar to Probable ATP-dependent RNA helicase DDX58 (EC 3.6.1.-)	GO:0008026	ATP-dependent helicase activity	0.552279	1.08917
DDX58	DDX58	DEAD (Asp-Glu-Ala-Asp) box polypeptide 58	0	DDX58	cDNA FLJ13599 fis, clone PLACE1009925, highly similar to Probable ATP-dependent RNA helicase DDX58 (EC 3.6.1.-)	GO:0017111	nucleoside-triphosphatase activity	0.63973	0.913279
DDX58	DDX58	DEAD (Asp-Glu-Ala-Asp) box polypeptide 58	0	DDX58	cDNA FLJ13599 fis, clone PLACE1009925, highly similar to Probable ATP-dependent RNA helicase DDX58 (EC 3.6.1.-)	GO:0004386	helicase activity	0.788406	0.685492
DDX58	DDX58	DEAD (Asp-Glu-Ala-Asp) box polypeptide 58	0	DDX58	cDNA FLJ13599 fis, clone PLACE1009925, highly similar to Probable ATP-dependent RNA helicase DDX58 (EC 3.6.1.-)	GO:0003676	nucleic acid binding	0.780078	0.852004
DDX58	DDX58	DEAD (Asp-Glu-Ala-Asp) box polypeptide 58	0	DDX58	cDNA FLJ13599 fis, clone PLACE1009925, highly similar to Probable ATP-dependent RNA helicase DDX58 (EC 3.6.1.-)	GO:0005524	ATP binding	0.991055	0.596907
DDX58	DDX58	DEAD (Asp-Glu-Ala-Asp) box polypeptide 58	0	DDX58	cDNA FLJ13599 fis, clone PLACE1009925, highly similar to Probable ATP-dependent RNA helicase DDX58 (EC 3.6.1.-)	GO:0016787	hydrolase activity	0.994976	0.585575
DDX58	DDX58	DEAD (Asp-Glu-Ala-Asp) box polypeptide 58	0	DDX58	cDNA FLJ13599 fis, clone PLACE1009925, highly similar to Probable ATP-dependent RNA helicase DDX58 (EC 3.6.1.-)	GO:0008270	zinc ion binding	0.883885	0.770505
ASB4	ASB4	ankyrin repeat and SOCS box containing 4	0	ASB4	Ankyrin repeat and SOCS box protein 4	GO:0004842	ubiquitin-protein ligase activity	0.912904	0.540581
ASB4	ASB4	ankyrin repeat and SOCS box containing 4	0	ASB4	Ankyrin repeat and SOCS box protein 4	GO:0019899	enzyme binding	0.313168	1.28498
ASB4	ASB4	ankyrin repeat and SOCS box containing 4	0	ASB4	Ankyrin repeat and SOCS box protein 4	GO:0031625	ubiquitin protein ligase binding	0.834003	0.616511
CA5A	CA5A	carbonic anhydrase VA, mitochondrial	9e-134	CA5A	Carbonic anhydrase 5A, mitochondrial	GO:0008270	zinc ion binding	0.883885	0.770505
CA5A	CA5A	carbonic anhydrase VA, mitochondrial	9e-134	CA5A	Carbonic anhydrase 5A, mitochondrial	GO:0004089	carbonate dehydratase activity	0.0401464	7.00181
CA5A	CA5A	carbonic anhydrase VA, mitochondrial	9e-134	CA5A	Carbonic anhydrase 5A, mitochondrial	GO:0016829	lyase activity	0.561749	1.02824
CA5A	CA5A	carbonic anhydrase VA, mitochondrial	9e-134	CA5A	Carbonic anhydrase 5A, mitochondrial	GO:0046872	metal ion binding	0.92285	0.821108
ASIP	ASIP	Agouti signaling protein	1e-42	ASIP	Agouti-signaling protein	GO:0005102	receptor binding	0.0104698	2.10484
ASIP	ASIP	Agouti signaling protein	1e-42	ASIP	Agouti-signaling protein	GO:0031781	type 3 melanocortin receptor binding	0.00573447	24.5063
ASIP	ASIP	Agouti signaling protein	1e-42	ASIP	Agouti-signaling protein	GO:0031782	type 4 melanocortin receptor binding	0.00573447	24.5063
ASIP	ASIP	Agouti signaling protein	1e-42	ASIP	Agouti-signaling protein	GO:0031779	melanocortin receptor binding	0.00235649	49.0127
FCGR1A	FCGR1A	Fc fragment of IgG, high affinity Ia, receptor (CD64)	3e-135	FCGR1A	High affinity immunoglobulin gamma Fc receptor I	GO:0005515	protein binding	0.953456	0.831414
FCGR1A	FCGR1A	Fc fragment of IgG, high affinity Ia, receptor (CD64)	3e-135	FCGR1A	High affinity immunoglobulin gamma Fc receptor I	GO:0019864	IgG binding	0.114449	9.80253
FCGR1A	FCGR1A	Fc fragment of IgG, high affinity Ia, receptor (CD64)	3e-135	FCGR1A	High affinity immunoglobulin gamma Fc receptor I	GO:0005057	receptor signaling protein activity	0.22814	2.27966
LOC101106651	LOC101106651	pulmonary surfactant-associated protein D-like	3e-129	SFTPD	Pulmonary surfactant-associated protein D	GO:0005515	protein binding	0.953456	0.831414
LOC101106651	LOC101106651	pulmonary surfactant-associated protein D-like	3e-129	SFTPD	Pulmonary surfactant-associated protein D	GO:0030246	carbohydrate binding	0.00229619	3.12183
PLEKHG4	PLEKHG4	pleckstrin homology domain containing, family G (with RhoGef domain) member 4	0	PLEKHG4	cDNA FLJ54470, highly similar to Puratrophin-1	GO:0005085	guanyl-nucleotide exchange factor activity	0.965463	0.295257
PLEKHG4	PLEKHG4	pleckstrin homology domain containing, family G (with RhoGef domain) member 4	0	PLEKHG4	cDNA FLJ54470, highly similar to Puratrophin-1	GO:0005543	phospholipid binding	0.670119	0.885771
PLEKHG4	PLEKHG4	pleckstrin homology domain containing, family G (with RhoGef domain) member 4	0	PLEKHG4	cDNA FLJ54470, highly similar to Puratrophin-1	GO:0005089	Rho guanyl-nucleotide exchange factor activity	0.775934	0.671406
CLEC11A	CLEC11A	C-type lectin domain family 11, member A	3e-43	CLEC11A	Stem cell growth factor; lymphocyte secreted C-type lectin	GO:0030246	carbohydrate binding	0.00229619	3.12183
CLEC11A	CLEC11A	C-type lectin domain family 11, member A	3e-43	CLEC11A	Stem cell growth factor; lymphocyte secreted C-type lectin	GO:0008083	growth factor activity	0.0176783	2.54611
PLP1	PLP1	proteolipid protein 1	6e-160	PLP1	cDNA, FLJ92659, highly similar to Homo sapiens proteolipid protein 1 (Pelizaeus-Merzbacher disease,spastic paraplegia 2, uncomplicated) (PLP1), mRNA	GO:0005198	structural molecule activity	0.100946	1.74267
PLP1	PLP1	proteolipid protein 1	6e-160	PLP1	cDNA, FLJ92659, highly similar to Homo sapiens proteolipid protein 1 (Pelizaeus-Merzbacher disease,spastic paraplegia 2, uncomplicated) (PLP1), mRNA	GO:0019911	structural constituent of myelin sheath	0.132204	8.16878
FABP7	FABP7	fatty acid binding protein 7, brain	2e-71	FABP7	Fatty acid-binding protein, brain	GO:0005215	transporter activity	0.923258	0.523267
FABP7	FABP7	fatty acid binding protein 7, brain	2e-71	FABP7	Fatty acid-binding protein, brain	GO:0008289	lipid binding	0.103243	1.67089
LOC101105611	LOC101105611	pregnancy-associated glycoprotein 2-like	2e-102	PGA3	cDNA FLJ60006, highly similar to Pepsin A (EC 3.4.23.1)	GO:0016787	hydrolase activity	0.994976	0.585575
LOC101105611	LOC101105611	pregnancy-associated glycoprotein 2-like	2e-102	PGA3	cDNA FLJ60006, highly similar to Pepsin A (EC 3.4.23.1)	GO:0008233	peptidase activity	0.789302	0.797674
LOC101105611	LOC101105611	pregnancy-associated glycoprotein 2-like	2e-102	PGA3	cDNA FLJ60006, highly similar to Pepsin A (EC 3.4.23.1)	GO:0004190	aspartic-type endopeptidase activity	0.106945	2.72293
LARP7	LARP7	La ribonucleoprotein domain family, member 7	0	LARP7	La-related protein 7	GO:0005515	protein binding	0.953456	0.831414
LARP7	LARP7	La ribonucleoprotein domain family, member 7	0	LARP7	La-related protein 7	GO:0000166	nucleotide binding	0.800706	0.873061
LARP7	LARP7	La ribonucleoprotein domain family, member 7	0	LARP7	La-related protein 7	GO:0003723	RNA binding	0.215344	1.22678
LARP7	LARP7	La ribonucleoprotein domain family, member 7	0	LARP7	La-related protein 7	GO:0003676	nucleic acid binding	0.780078	0.852004
PES1	PES1	pescadillo ribosomal biogenesis factor 1	0	PES1	cDNA FLJ39001 fis, clone NT2RI2022584, highly similar to Pescadillo homolog 1	GO:0005515	protein binding	0.953456	0.831414
PES1	PES1	pescadillo ribosomal biogenesis factor 1	0	PES1	cDNA FLJ39001 fis, clone NT2RI2022584, highly similar to Pescadillo homolog 1	GO:0043021	ribonucleoprotein complex binding	0.333003	2.57961
LOC101119773	LOC101119773	guanylate-binding protein 7-like	0	GBP4	cDNA FLJ51459, highly similar to Guanylate-binding protein 4	GO:0000166	nucleotide binding	0.800706	0.873061
LOC101119773	LOC101119773	guanylate-binding protein 7-like	0	GBP4	cDNA FLJ51459, highly similar to Guanylate-binding protein 4	GO:0003924	GTPase activity	0.013738	2.25581
LOC101119773	LOC101119773	guanylate-binding protein 7-like	0	GBP4	cDNA FLJ51459, highly similar to Guanylate-binding protein 4	GO:0005525	GTP binding	0.126391	1.51444
APOL5	APOL5	apolipoprotein L, 5	3e-29	APOL5	Apolipoprotein L5	GO:0008035	high-density lipoprotein particle binding	0.149602	7.00181
APOL5	APOL5	apolipoprotein L, 5	3e-29	APOL5	Apolipoprotein L5	GO:0008289	lipid binding	0.103243	1.67089
OAS2	OAS2	2'-5'-oligoadenylate synthetase 2, 69/71kDa	3e-152	OAS3	cDNA FLJ78682, highly similar to Homo sapiens 2'-5'-oligoadenylate synthetase 3, 100kDa (OAS3), mRNA	GO:0003725	double-stranded RNA binding	0.309831	1.81528
OAS2	OAS2	2'-5'-oligoadenylate synthetase 2, 69/71kDa	3e-152	OAS3	cDNA FLJ78682, highly similar to Homo sapiens 2'-5'-oligoadenylate synthetase 3, 100kDa (OAS3), mRNA	GO:0005515	protein binding	0.953456	0.831414
OAS2	OAS2	2'-5'-oligoadenylate synthetase 2, 69/71kDa	3e-152	OAS3	cDNA FLJ78682, highly similar to Homo sapiens 2'-5'-oligoadenylate synthetase 3, 100kDa (OAS3), mRNA	GO:0003723	RNA binding	0.215344	1.22678
OAS2	OAS2	2'-5'-oligoadenylate synthetase 2, 69/71kDa	3e-152	OAS3	cDNA FLJ78682, highly similar to Homo sapiens 2'-5'-oligoadenylate synthetase 3, 100kDa (OAS3), mRNA	GO:0001730	2'-5'-oligoadenylate synthetase activity	0.0589684	24.5063
OAS2	OAS2	2'-5'-oligoadenylate synthetase 2, 69/71kDa	3e-152	OAS3	cDNA FLJ78682, highly similar to Homo sapiens 2'-5'-oligoadenylate synthetase 3, 100kDa (OAS3), mRNA	GO:0016779	nucleotidyltransferase activity	0.780407	0.662333
OAS2	OAS2	2'-5'-oligoadenylate synthetase 2, 69/71kDa	3e-152	OAS3	cDNA FLJ78682, highly similar to Homo sapiens 2'-5'-oligoadenylate synthetase 3, 100kDa (OAS3), mRNA	GO:0005524	ATP binding	0.991055	0.596907
OAS2	OAS2	2'-5'-oligoadenylate synthetase 2, 69/71kDa	3e-152	OAS3	cDNA FLJ78682, highly similar to Homo sapiens 2'-5'-oligoadenylate synthetase 3, 100kDa (OAS3), mRNA	GO:0046872	metal ion binding	0.92285	0.821108
OAS2	OAS2	2'-5'-oligoadenylate synthetase 2, 69/71kDa	3e-152	OAS3	cDNA FLJ78682, highly similar to Homo sapiens 2'-5'-oligoadenylate synthetase 3, 100kDa (OAS3), mRNA	GO:0000166	nucleotide binding	0.800706	0.873061
OAS2	OAS2	2'-5'-oligoadenylate synthetase 2, 69/71kDa	3e-152	OAS3	cDNA FLJ78682, highly similar to Homo sapiens 2'-5'-oligoadenylate synthetase 3, 100kDa (OAS3), mRNA	GO:0016740	transferase activity	0.995688	0.558081
CD28	CD28	T-cell specific surface glycoprotein CD28	4e-87	CD28	T-cell-specific surface glycoprotein CD28	GO:0005515	protein binding	0.953456	0.831414
CD28	CD28	T-cell specific surface glycoprotein CD28	4e-87	CD28	T-cell-specific surface glycoprotein CD28	GO:0002020	protease binding	0.0483162	3.06329
CD28	CD28	T-cell specific surface glycoprotein CD28	4e-87	CD28	T-cell-specific surface glycoprotein CD28	GO:0042802	identical protein binding	0.537474	1.00642
CD28	CD28	T-cell specific surface glycoprotein CD28	4e-87	CD28	T-cell-specific surface glycoprotein CD28	GO:0015026	coreceptor activity	0.409249	1.96051
CD28	CD28	T-cell specific surface glycoprotein CD28	4e-87	CD28	T-cell-specific surface glycoprotein CD28	GO:0005070	SH3/SH2 adaptor activity	0.643583	0.980253
FOS	FOS	V-fos FBJ murine osteosarcoma viral oncogene-like protein	0	FOS	Proto-oncogene c-Fos	GO:0005515	protein binding	0.953456	0.831414
FOS	FOS	V-fos FBJ murine osteosarcoma viral oncogene-like protein	0	FOS	Proto-oncogene c-Fos	GO:0003700	sequence-specific DNA binding transcription factor activity	0.016485	1.58635
FOS	FOS	V-fos FBJ murine osteosarcoma viral oncogene-like protein	0	FOS	Proto-oncogene c-Fos	GO:0044212	transcription regulatory region DNA binding	0.299063	1.39241
FOS	FOS	V-fos FBJ murine osteosarcoma viral oncogene-like protein	0	FOS	Proto-oncogene c-Fos	GO:0003690	double-stranded DNA binding	0.0654939	2.40258
FOS	FOS	V-fos FBJ murine osteosarcoma viral oncogene-like protein	0	FOS	Proto-oncogene c-Fos	GO:0008134	transcription factor binding	0.28501	1.3298
FOS	FOS	V-fos FBJ murine osteosarcoma viral oncogene-like protein	0	FOS	Proto-oncogene c-Fos	GO:0070412	R-SMAD binding	0.319368	2.72293
FOS	FOS	V-fos FBJ murine osteosarcoma viral oncogene-like protein	0	FOS	Proto-oncogene c-Fos	GO:0003677	DNA binding	0.262124	1.11945
FOS	FOS	V-fos FBJ murine osteosarcoma viral oncogene-like protein	0	FOS	Proto-oncogene c-Fos	GO:0043565	sequence-specific DNA binding	0.0504238	1.5962
LOC101118186	LOC101118186	uncharacterized LOC101118186	1e-58	KLF2	Similar to Kruppel-like factor 2 (Lung)	GO:0003700	sequence-specific DNA binding transcription factor activity	0.016485	1.58635
LOC101118186	LOC101118186	uncharacterized LOC101118186	1e-58	KLF2	Similar to Kruppel-like factor 2 (Lung)	GO:0003676	nucleic acid binding	0.780078	0.852004
LOC101118186	LOC101118186	uncharacterized LOC101118186	1e-58	KLF2	Similar to Kruppel-like factor 2 (Lung)	GO:0003677	DNA binding	0.262124	1.11945
LOC101118186	LOC101118186	uncharacterized LOC101118186	1e-58	KLF2	Similar to Kruppel-like factor 2 (Lung)	GO:0046872	metal ion binding	0.92285	0.821108
LOC101118186	LOC101118186	uncharacterized LOC101118186	1e-58	KLF2	Similar to Kruppel-like factor 2 (Lung)	GO:0043565	sequence-specific DNA binding	0.0504238	1.5962
RCOR2	RCOR2	REST corepressor 2	0	RCOR2	REST corepressor 2	GO:0003700	sequence-specific DNA binding transcription factor activity	0.016485	1.58635
RCOR2	RCOR2	REST corepressor 2	0	RCOR2	REST corepressor 2	GO:0003682	chromatin binding	0.428138	1.12029
RCOR2	RCOR2	REST corepressor 2	0	RCOR2	REST corepressor 2	GO:0003714	transcription corepressor activity	0.0910464	1.8748
RCOR2	RCOR2	REST corepressor 2	0	RCOR2	REST corepressor 2	GO:0003677	DNA binding	0.262124	1.11945
C1QTNF2	C1QTNF2	C1q and tumor necrosis factor related protein 2	5e-138	C1QTNF2	Complement C1q tumor necrosis factor-related protein 2	GO:0005102	receptor binding	0.0104698	2.10484
C1QTNF2	C1QTNF2	C1q and tumor necrosis factor related protein 2	5e-138	C1QTNF2	Complement C1q tumor necrosis factor-related protein 2	GO:0042802	identical protein binding	0.537474	1.00642
PLAG1	PLAG1	pleiomorphic adenoma gene 1	0	PLAG1	CHCHD7-PLAG1 fusion protein	GO:0003700	sequence-specific DNA binding transcription factor activity	0.016485	1.58635
PLAG1	PLAG1	pleiomorphic adenoma gene 1	0	PLAG1	CHCHD7-PLAG1 fusion protein	GO:0000981	sequence-specific DNA binding RNA polymerase II transcription factor activity	0.0401158	3.26751
PLAG1	PLAG1	pleiomorphic adenoma gene 1	0	PLAG1	CHCHD7-PLAG1 fusion protein	GO:0003676	nucleic acid binding	0.780078	0.852004
PLAG1	PLAG1	pleiomorphic adenoma gene 1	0	PLAG1	CHCHD7-PLAG1 fusion protein	GO:0003677	DNA binding	0.262124	1.11945
PLAG1	PLAG1	pleiomorphic adenoma gene 1	0	PLAG1	CHCHD7-PLAG1 fusion protein	GO:0046872	metal ion binding	0.92285	0.821108
AKR1E2	AKR1E2	aldo-keto reductase family 1, member E2	4e-128	AKR1E2	cDNA FLJ54291, moderately similar to Homo sapiens aldo-keto reductase family 1, member C-like 2 (AKR1CL2), mRNA	GO:0050571	1,5-anhydro-D-fructose reductase activity	0.0397104	49.0127
AKR1E2	AKR1E2	aldo-keto reductase family 1, member E2	4e-128	AKR1E2	cDNA FLJ54291, moderately similar to Homo sapiens aldo-keto reductase family 1, member C-like 2 (AKR1CL2), mRNA	GO:0016491	oxidoreductase activity	0.982827	0.482883
TNFSF10	TNFSF10	tumor necrosis factor (ligand) superfamily, member 10	1e-112	TNFSF10	Tumor necrosis factor ligand superfamily member 10	GO:0005515	protein binding	0.953456	0.831414
TNFSF10	TNFSF10	tumor necrosis factor (ligand) superfamily, member 10	1e-112	TNFSF10	Tumor necrosis factor ligand superfamily member 10	GO:0005164	tumor necrosis factor receptor binding	0.421078	1.8851
TNFSF10	TNFSF10	tumor necrosis factor (ligand) superfamily, member 10	1e-112	TNFSF10	Tumor necrosis factor ligand superfamily member 10	GO:0005102	receptor binding	0.0104698	2.10484
TNFSF10	TNFSF10	tumor necrosis factor (ligand) superfamily, member 10	1e-112	TNFSF10	Tumor necrosis factor ligand superfamily member 10	GO:0005125	cytokine activity	0.00372878	2.73675
TNFSF10	TNFSF10	tumor necrosis factor (ligand) superfamily, member 10	1e-112	TNFSF10	Tumor necrosis factor ligand superfamily member 10	GO:0046872	metal ion binding	0.92285	0.821108
CSGALNACT1	CSGALNACT1	chondroitin sulfate N-acetylgalactosaminyltransferase 1	0	CSGALNACT1	cDNA FLJ30592 fis, clone BRAWH2008706, highly similar to Chondroitinbeta-1,4-N-acetylgalactosaminyltransferase 1 (EC 2.4.1.174)	GO:0046872	metal ion binding	0.92285	0.821108
CSGALNACT1	CSGALNACT1	chondroitin sulfate N-acetylgalactosaminyltransferase 1	0	CSGALNACT1	cDNA FLJ30592 fis, clone BRAWH2008706, highly similar to Chondroitinbeta-1,4-N-acetylgalactosaminyltransferase 1 (EC 2.4.1.174)	GO:0047238	glucuronosyl-N-acetylgalactosaminyl-proteoglycan 4-beta-N-acetylgalactosaminyltransferase activity	0.0963301	12.2532
CSGALNACT1	CSGALNACT1	chondroitin sulfate N-acetylgalactosaminyltransferase 1	0	CSGALNACT1	cDNA FLJ30592 fis, clone BRAWH2008706, highly similar to Chondroitinbeta-1,4-N-acetylgalactosaminyltransferase 1 (EC 2.4.1.174)	GO:0047237	glucuronylgalactosylproteoglycan 4-beta-N-acetylgalactosaminyltransferase activity	0.0589684	24.5063
CSGALNACT1	CSGALNACT1	chondroitin sulfate N-acetylgalactosaminyltransferase 1	0	CSGALNACT1	cDNA FLJ30592 fis, clone BRAWH2008706, highly similar to Chondroitinbeta-1,4-N-acetylgalactosaminyltransferase 1 (EC 2.4.1.174)	GO:0008955	peptidoglycan glycosyltransferase activity	0.0397104	49.0127
CSGALNACT1	CSGALNACT1	chondroitin sulfate N-acetylgalactosaminyltransferase 1	0	CSGALNACT1	cDNA FLJ30592 fis, clone BRAWH2008706, highly similar to Chondroitinbeta-1,4-N-acetylgalactosaminyltransferase 1 (EC 2.4.1.174)	GO:0016758	transferase activity, transferring hexosyl groups	0.657691	0.942551
CSGALNACT1	CSGALNACT1	chondroitin sulfate N-acetylgalactosaminyltransferase 1	0	CSGALNACT1	cDNA FLJ30592 fis, clone BRAWH2008706, highly similar to Chondroitinbeta-1,4-N-acetylgalactosaminyltransferase 1 (EC 2.4.1.174)	GO:0015020	glucuronosyltransferase activity	0.319368	2.72293
CSGALNACT1	CSGALNACT1	chondroitin sulfate N-acetylgalactosaminyltransferase 1	0	CSGALNACT1	cDNA FLJ30592 fis, clone BRAWH2008706, highly similar to Chondroitinbeta-1,4-N-acetylgalactosaminyltransferase 1 (EC 2.4.1.174)	GO:0008376	acetylgalactosaminyltransferase activity	0.149602	7.00181
CSGALNACT1	CSGALNACT1	chondroitin sulfate N-acetylgalactosaminyltransferase 1	0	CSGALNACT1	cDNA FLJ30592 fis, clone BRAWH2008706, highly similar to Chondroitinbeta-1,4-N-acetylgalactosaminyltransferase 1 (EC 2.4.1.174)	GO:0016740	transferase activity	0.995688	0.558081
SYNM	SYNM	synemin, intermediate filament protein	0	SYNM	Synemin	GO:0005515	protein binding	0.953456	0.831414
SYNM	SYNM	synemin, intermediate filament protein	0	SYNM	Synemin	GO:0019215	intermediate filament binding	0.114449	9.80253
SYNM	SYNM	synemin, intermediate filament protein	0	SYNM	Synemin	GO:0005198	structural molecule activity	0.100946	1.74267
SYNM	SYNM	synemin, intermediate filament protein	0	SYNM	Synemin	GO:0017166	vinculin binding	0.231481	4.08439
SYNM	SYNM	synemin, intermediate filament protein	0	SYNM	Synemin	GO:0005200	structural constituent of cytoskeleton	0.864606	0.500129
SYNM	SYNM	synemin, intermediate filament protein	0	SYNM	Synemin	GO:0008307	structural constituent of muscle	0.250414	2.13099
CDC42EP2	CDC42EP2	CDC42 effector protein (Rho GTPase binding) 2	5e-81	CDC42EP2	Cdc42 effector protein 2	GO:0005515	protein binding	0.953456	0.831414
CDC42EP2	CDC42EP2	CDC42 effector protein (Rho GTPase binding) 2	5e-81	CDC42EP2	Cdc42 effector protein 2	GO:0001515	opioid peptide activity	0.00387483	32.6751
CDC42EP2	CDC42EP2	CDC42 effector protein (Rho GTPase binding) 2	5e-81	CDC42EP2	Cdc42 effector protein 2	GO:0017049	GTP-Rho binding	0.166649	6.12658
CDC42EP2	CDC42EP2	CDC42 effector protein (Rho GTPase binding) 2	5e-81	CDC42EP2	Cdc42 effector protein 2	GO:0005100	Rho GTPase activator activity	0.397177	2.04219
BAMBI	BAMBI	BMP and activin membrane-bound inhibitor homolog	3e-148	BAMBI	BMP and activin membrane-bound inhibitor homolog	GO:0005114	type II transforming growth factor beta receptor binding	0.149602	7.00181
BAMBI	BAMBI	BMP and activin membrane-bound inhibitor homolog	3e-148	BAMBI	BMP and activin membrane-bound inhibitor homolog	GO:0005109	frizzled binding	0.17691	2.72293
MX1	MX1	Mx1 protein	0	MX1	Interferon-induced GTP-binding protein Mx1, N-terminally processed	GO:0005515	protein binding	0.953456	0.831414
MX1	MX1	Mx1 protein	0	MX1	Interferon-induced GTP-binding protein Mx1, N-terminally processed	GO:0003924	GTPase activity	0.013738	2.25581
MX1	MX1	Mx1 protein	0	MX1	Interferon-induced GTP-binding protein Mx1, N-terminally processed	GO:0005525	GTP binding	0.126391	1.51444
MX1	MX1	Mx1 protein	0	MX1	Interferon-induced GTP-binding protein Mx1, N-terminally processed	GO:0000166	nucleotide binding	0.800706	0.873061
LOC101108727	LOC101108727	melanoma-associated antigen 10-like	5e-56	MAGEA8	Melanoma-associated antigen 8	GO:0003674	molecular_function	0.34559	1.13817
CSN1S1	CSN1S1	Alpha s1 casein	6e-16	CSN1S1	Alpha-S1-casein	GO:0005215	transporter activity	0.923258	0.523267
LOC101108870	LOC101108870	nuclear autoantigenic sperm protein-like	1e-83	NASP	cDNA FLJ53176, highly similar to Nuclear autoantigenic sperm protein	GO:0042393	histone binding	0.00566526	3.974
LOC101108870	LOC101108870	nuclear autoantigenic sperm protein-like	1e-83	NASP	cDNA FLJ53176, highly similar to Nuclear autoantigenic sperm protein	GO:0051879	Hsp90 protein binding	0.0603035	5.44585
PHACTR3	PHACTR3	phosphatase and actin regulator 3	0	PHACTR3	Phosphatase and actin regulator 3	GO:0004864	protein phosphatase inhibitor activity	0.0433732	4.08439
PHACTR3	PHACTR3	phosphatase and actin regulator 3	0	PHACTR3	Phosphatase and actin regulator 3	GO:0003779	actin binding	0.850781	0.684534
SURF6	SURF6	surfeit 6	4e-64	SURF6	Surfeit locus protein 6	GO:0003723	RNA binding	0.215344	1.22678
SURF6	SURF6	surfeit 6	4e-64	SURF6	Surfeit locus protein 6	GO:0003677	DNA binding	0.262124	1.11945
LOC101105321	LOC101105321	apolipoprotein L3-like	1e-49	APOL3	Apolipoprotein L3	GO:0004871	signal transducer activity	0.758875	0.88067
LOC101105321	LOC101105321	apolipoprotein L3-like	1e-49	APOL3	Apolipoprotein L3	GO:0005319	lipid transporter activity	0.0106548	7.3519
LOC101105321	LOC101105321	apolipoprotein L3-like	1e-49	APOL3	Apolipoprotein L3	GO:0008289	lipid binding	0.103243	1.67089
LOC101105185	LOC101105185	hemoglobin subunit epsilon-2-like	1e-66	HBE1	Hemoglobin subunit epsilon	GO:0005506	iron ion binding	0.866373	0.56662
LOC101105185	LOC101105185	hemoglobin subunit epsilon-2-like	1e-66	HBE1	Hemoglobin subunit epsilon	GO:0019825	oxygen binding	0.191387	2.57961
LOC101105185	LOC101105185	hemoglobin subunit epsilon-2-like	1e-66	HBE1	Hemoglobin subunit epsilon	GO:0005344	oxygen transporter activity	0.023284	9.80253
LOC101105185	LOC101105185	hemoglobin subunit epsilon-2-like	1e-66	HBE1	Hemoglobin subunit epsilon	GO:0046872	metal ion binding	0.92285	0.821108
LOC101105185	LOC101105185	hemoglobin subunit epsilon-2-like	1e-66	HBE1	Hemoglobin subunit epsilon	GO:0020037	heme binding	0.575446	1.00711
NR4A2	NR4A2	nuclear receptor subfamily 4, group A, member 2	0	NR4A2	cDNA FLJ56147, highly similar to Orphan nuclear receptor NR4A2	GO:0005515	protein binding	0.953456	0.831414
NR4A2	NR4A2	nuclear receptor subfamily 4, group A, member 2	0	NR4A2	cDNA FLJ56147, highly similar to Orphan nuclear receptor NR4A2	GO:0003700	sequence-specific DNA binding transcription factor activity	0.016485	1.58635
NR4A2	NR4A2	nuclear receptor subfamily 4, group A, member 2	0	NR4A2	cDNA FLJ56147, highly similar to Orphan nuclear receptor NR4A2	GO:0003707	steroid hormone receptor activity	0.0233512	3.92101
NR4A2	NR4A2	nuclear receptor subfamily 4, group A, member 2	0	NR4A2	cDNA FLJ56147, highly similar to Orphan nuclear receptor NR4A2	GO:0046872	metal ion binding	0.92285	0.821108
NR4A2	NR4A2	nuclear receptor subfamily 4, group A, member 2	0	NR4A2	cDNA FLJ56147, highly similar to Orphan nuclear receptor NR4A2	GO:0004879	ligand-activated sequence-specific DNA binding RNA polymerase II transcription factor activity	0.0108424	5.02694
NR4A2	NR4A2	nuclear receptor subfamily 4, group A, member 2	0	NR4A2	cDNA FLJ56147, highly similar to Orphan nuclear receptor NR4A2	GO:0046982	protein heterodimerization activity	0.580035	0.972956
NR4A2	NR4A2	nuclear receptor subfamily 4, group A, member 2	0	NR4A2	cDNA FLJ56147, highly similar to Orphan nuclear receptor NR4A2	GO:0003677	DNA binding	0.262124	1.11945
NR4A2	NR4A2	nuclear receptor subfamily 4, group A, member 2	0	NR4A2	cDNA FLJ56147, highly similar to Orphan nuclear receptor NR4A2	GO:0043565	sequence-specific DNA binding	0.0504238	1.5962
NR4A2	NR4A2	nuclear receptor subfamily 4, group A, member 2	0	NR4A2	cDNA FLJ56147, highly similar to Orphan nuclear receptor NR4A2	GO:0008270	zinc ion binding	0.883885	0.770505
LOC101121661	LOC101121661	kynurenine/alpha-aminoadipate aminotransferase, mitochondrial-like	0	AADAT	Kynurenine/alpha-aminoadipate aminotransferase, mitochondrial	GO:0047536	2-aminoadipate transaminase activity	0.0397104	49.0127
LOC101121661	LOC101121661	kynurenine/alpha-aminoadipate aminotransferase, mitochondrial-like	0	AADAT	Kynurenine/alpha-aminoadipate aminotransferase, mitochondrial	GO:0008483	transaminase activity	0.372287	2.22785
LOC101121661	LOC101121661	kynurenine/alpha-aminoadipate aminotransferase, mitochondrial-like	0	AADAT	Kynurenine/alpha-aminoadipate aminotransferase, mitochondrial	GO:0003824	catalytic activity	0.940336	0.645753
LOC101121661	LOC101121661	kynurenine/alpha-aminoadipate aminotransferase, mitochondrial-like	0	AADAT	Kynurenine/alpha-aminoadipate aminotransferase, mitochondrial	GO:0042803	protein homodimerization activity	0.464239	1.05666
LOC101121661	LOC101121661	kynurenine/alpha-aminoadipate aminotransferase, mitochondrial-like	0	AADAT	Kynurenine/alpha-aminoadipate aminotransferase, mitochondrial	GO:0030170	pyridoxal phosphate binding	0.67124	0.907642
LOC101121661	LOC101121661	kynurenine/alpha-aminoadipate aminotransferase, mitochondrial-like	0	AADAT	Kynurenine/alpha-aminoadipate aminotransferase, mitochondrial	GO:0016212	kynurenine-oxoglutarate transaminase activity	0.0963301	12.2532
LOC101121661	LOC101121661	kynurenine/alpha-aminoadipate aminotransferase, mitochondrial-like	0	AADAT	Kynurenine/alpha-aminoadipate aminotransferase, mitochondrial	GO:0016740	transferase activity	0.995688	0.558081
MESP2	MESP2	mesoderm posterior 2 homolog (mouse)	3e-51	MESP2	Mesoderm posterior protein 2	GO:0003700	sequence-specific DNA binding transcription factor activity	0.016485	1.58635
MESP2	MESP2	mesoderm posterior 2 homolog (mouse)	3e-51	MESP2	Mesoderm posterior protein 2	GO:0046983	protein dimerization activity	0.647758	0.902073
MESP2	MESP2	mesoderm posterior 2 homolog (mouse)	3e-51	MESP2	Mesoderm posterior protein 2	GO:0003677	DNA binding	0.262124	1.11945
LOC101102394	LOC101102394	uncharacterized LOC101102394	8e-72	ZFYVE28	ZFYVE28 protein	GO:0005515	protein binding	0.953456	0.831414
LOC101102394	LOC101102394	uncharacterized LOC101102394	8e-72	ZFYVE28	ZFYVE28 protein	GO:0032266	phosphatidylinositol-3-phosphate binding	0.359457	2.33394
LOC101102394	LOC101102394	uncharacterized LOC101102394	8e-72	ZFYVE28	ZFYVE28 protein	GO:0046872	metal ion binding	0.92285	0.821108
GNB3	GNB3	guanine nucleotide binding protein (G protein), beta polypeptide 3	0	GNB3	Guanine nucleotide binding protein (G protein), beta polypeptide 3	GO:0003924	GTPase activity	0.013738	2.25581
GNB3	GNB3	guanine nucleotide binding protein (G protein), beta polypeptide 3	0	GNB3	Guanine nucleotide binding protein (G protein), beta polypeptide 3	GO:0051020	GTPase binding	0.246882	3.7702
GNB3	GNB3	guanine nucleotide binding protein (G protein), beta polypeptide 3	0	GNB3	Guanine nucleotide binding protein (G protein), beta polypeptide 3	GO:0004871	signal transducer activity	0.758875	0.88067
Bst-2A	BST-2A	Bone marrow stromal cell antigen 2A	1e-18	BST2	cDNA FLJ59809, highly similar to Bone marrow stromal antigen 2	GO:0005515	protein binding	0.953456	0.831414
Bst-2A	BST-2A	Bone marrow stromal cell antigen 2A	1e-18	BST2	cDNA FLJ59809, highly similar to Bone marrow stromal antigen 2	GO:0042803	protein homodimerization activity	0.464239	1.05666
Bst-2A	BST-2A	Bone marrow stromal cell antigen 2A	1e-18	BST2	cDNA FLJ59809, highly similar to Bone marrow stromal antigen 2	GO:0004871	signal transducer activity	0.758875	0.88067
Bst-2A	BST-2A	Bone marrow stromal cell antigen 2A	1e-18	BST2	cDNA FLJ59809, highly similar to Bone marrow stromal antigen 2	GO:0008191	metalloendopeptidase inhibitor activity	0.0498537	6.12658
TEX14	TEX14	testis expressed 14	0	TEX14	Inactive serine/threonine-protein kinase TEX14	GO:0005515	protein binding	0.953456	0.831414
TEX14	TEX14	testis expressed 14	0	TEX14	Inactive serine/threonine-protein kinase TEX14	GO:0000166	nucleotide binding	0.800706	0.873061
TEX14	TEX14	testis expressed 14	0	TEX14	Inactive serine/threonine-protein kinase TEX14	GO:0016772	transferase activity, transferring phosphorus-containing groups	0.953934	0.558019
TEX14	TEX14	testis expressed 14	0	TEX14	Inactive serine/threonine-protein kinase TEX14	GO:0019901	protein kinase binding	0.610049	0.945582
TEX14	TEX14	testis expressed 14	0	TEX14	Inactive serine/threonine-protein kinase TEX14	GO:0005524	ATP binding	0.991055	0.596907
TEX14	TEX14	testis expressed 14	0	TEX14	Inactive serine/threonine-protein kinase TEX14	GO:0004672	protein kinase activity	0.947112	0.571021
LOC101108252	LOC101108252	olfactory receptor 51G2-like	4e-93	OR51G2	Olfactory receptor 51G2	GO:0004984	olfactory receptor activity	0.759374	0.849229
LOC101108252	LOC101108252	olfactory receptor 51G2-like	4e-93	OR51G2	Olfactory receptor 51G2	GO:0004930	G-protein coupled receptor activity	0.881235	0.777329
LOC101108252	LOC101108252	olfactory receptor 51G2-like	4e-93	OR51G2	Olfactory receptor 51G2	GO:0004871	signal transducer activity	0.758875	0.88067
TRMT61B	TRMT61B	tRNA methyltransferase 61 homolog B (S. cerevisiae)	0	TRMT61B	tRNA (adenine(58)-N(1))-methyltransferase, mitochondrial	GO:0005515	protein binding	0.953456	0.831414
TRMT61B	TRMT61B	tRNA methyltransferase 61 homolog B (S. cerevisiae)	0	TRMT61B	tRNA (adenine(58)-N(1))-methyltransferase, mitochondrial	GO:0016429	tRNA (adenine-N1-)-methyltransferase activity	0.0589684	24.5063
TRMT61B	TRMT61B	tRNA methyltransferase 61 homolog B (S. cerevisiae)	0	TRMT61B	tRNA (adenine(58)-N(1))-methyltransferase, mitochondrial	GO:0008168	methyltransferase activity	0.727567	0.7948
TRMT61B	TRMT61B	tRNA methyltransferase 61 homolog B (S. cerevisiae)	0	TRMT61B	tRNA (adenine(58)-N(1))-methyltransferase, mitochondrial	GO:0016740	transferase activity	0.995688	0.558081
CTHRC1	CTHRC1	collagen triple helix repeat containing 1	2e-127	CTHRC1	cDNA FLJ57590, highly similar to Collagen triple helix repeat-containing protein 1	GO:0017147	Wnt-protein binding	0.108105	3.7702
CTHRC1	CTHRC1	collagen triple helix repeat containing 1	2e-127	CTHRC1	cDNA FLJ57590, highly similar to Collagen triple helix repeat-containing protein 1	GO:0005109	frizzled binding	0.17691	2.72293
BAI3	BAI3	brain-specific angiogenesis inhibitor 3	0	BAI3	cDNA FLJ75576, highly similar to Homo sapiens brain-specific angiogenesis inhibitor 3 (BAI3), mRNA	GO:0004930	G-protein coupled receptor activity	0.881235	0.777329
BAI3	BAI3	brain-specific angiogenesis inhibitor 3	0	BAI3	cDNA FLJ75576, highly similar to Homo sapiens brain-specific angiogenesis inhibitor 3 (BAI3), mRNA	GO:0004871	signal transducer activity	0.758875	0.88067
BAI3	BAI3	brain-specific angiogenesis inhibitor 3	0	BAI3	cDNA FLJ75576, highly similar to Homo sapiens brain-specific angiogenesis inhibitor 3 (BAI3), mRNA	GO:0004888	transmembrane signaling receptor activity	0.87049	0.560145
CRYM	CRYM	crystallin, mu	3e-168	CRYM	Ketimine reductase mu-crystallin	GO:0050661	NADP binding	0.527061	1.36146
CRYM	CRYM	crystallin, mu	3e-168	CRYM	Ketimine reductase mu-crystallin	GO:0003714	transcription corepressor activity	0.0910464	1.8748
CRYM	CRYM	crystallin, mu	3e-168	CRYM	Ketimine reductase mu-crystallin	GO:0042562	hormone binding	0.0549906	5.7662
CRYM	CRYM	crystallin, mu	3e-168	CRYM	Ketimine reductase mu-crystallin	GO:0070324	thyroid hormone binding	0.0963301	12.2532
CRYM	CRYM	crystallin, mu	3e-168	CRYM	Ketimine reductase mu-crystallin	GO:0042803	protein homodimerization activity	0.464239	1.05666
CRYM	CRYM	crystallin, mu	3e-168	CRYM	Ketimine reductase mu-crystallin	GO:0047127	thiomorpholine-carboxylate dehydrogenase activity	0.0397104	49.0127
CRYM	CRYM	crystallin, mu	3e-168	CRYM	Ketimine reductase mu-crystallin	GO:0016491	oxidoreductase activity	0.982827	0.482883
DDRGK1	DDRGK1	DDRGK domain containing 1	2e-120	DDRGK1	DDRGK domain-containing protein 1	GO:0005515	protein binding	0.953456	0.831414
CLEC1B	CLEC1B	C-type lectin domain family 1, member B	2e-96	CLEC1B	C-type lectin domain family 1 member B	GO:0005515	protein binding	0.953456	0.831414
CLEC1B	CLEC1B	C-type lectin domain family 1, member B	2e-96	CLEC1B	C-type lectin domain family 1 member B	GO:0030246	carbohydrate binding	0.00229619	3.12183
CLEC1B	CLEC1B	C-type lectin domain family 1, member B	2e-96	CLEC1B	C-type lectin domain family 1 member B	GO:0004888	transmembrane signaling receptor activity	0.87049	0.560145
FRMD3	FRMD3	FERM domain containing 3	0	FRMD3	FERM domain-containing protein 3	GO:0008092	cytoskeletal protein binding	0.346505	1.66145
LOC101116222	LOC101116222	olfactory receptor 12-like	2e-83	OR5AP2	OR5AP2 protein	GO:0004984	olfactory receptor activity	0.759374	0.849229
LOC101116222	LOC101116222	olfactory receptor 12-like	2e-83	OR5AP2	OR5AP2 protein	GO:0004930	G-protein coupled receptor activity	0.881235	0.777329
LOC101116222	LOC101116222	olfactory receptor 12-like	2e-83	OR5AP2	OR5AP2 protein	GO:0004871	signal transducer activity	0.758875	0.88067
TSKS	TSKS	testis-specific serine kinase substrate	0	TSKS	Testis-specific serine kinase substrate	GO:0005515	protein binding	0.953456	0.831414
TSKS	TSKS	testis-specific serine kinase substrate	0	TSKS	Testis-specific serine kinase substrate	GO:0019901	protein kinase binding	0.610049	0.945582
MPZ	MPZ	myelin protein zero	4e-120	MPZ	Myelin protein P0	GO:0003674	molecular_function	0.34559	1.13817
MPZ	MPZ	myelin protein zero	4e-120	MPZ	Myelin protein P0	GO:0005198	structural molecule activity	0.100946	1.74267
SOX10	SOX10	SRY (sex determining region Y)-box 10	0	SOX10	Transcription factor SOX-10	GO:0005515	protein binding	0.953456	0.831414
SOX10	SOX10	SRY (sex determining region Y)-box 10	0	SOX10	Transcription factor SOX-10	GO:0003700	sequence-specific DNA binding transcription factor activity	0.016485	1.58635
SOX10	SOX10	SRY (sex determining region Y)-box 10	0	SOX10	Transcription factor SOX-10	GO:0044212	transcription regulatory region DNA binding	0.299063	1.39241
SOX10	SOX10	SRY (sex determining region Y)-box 10	0	SOX10	Transcription factor SOX-10	GO:0000981	sequence-specific DNA binding RNA polymerase II transcription factor activity	0.0401158	3.26751
SOX10	SOX10	SRY (sex determining region Y)-box 10	0	SOX10	Transcription factor SOX-10	GO:0003705	RNA polymerase II distal enhancer sequence-specific DNA binding transcription factor activity	0.0752131	2.61401
SOX10	SOX10	SRY (sex determining region Y)-box 10	0	SOX10	Transcription factor SOX-10	GO:0042802	identical protein binding	0.537474	1.00642
SOX10	SOX10	SRY (sex determining region Y)-box 10	0	SOX10	Transcription factor SOX-10	GO:0003713	transcription coactivator activity	0.705524	0.834258
SOX10	SOX10	SRY (sex determining region Y)-box 10	0	SOX10	Transcription factor SOX-10	GO:0000978	RNA polymerase II core promoter proximal region sequence-specific DNA binding	0.517404	1.40036
SOX10	SOX10	SRY (sex determining region Y)-box 10	0	SOX10	Transcription factor SOX-10	GO:0003677	DNA binding	0.262124	1.11945
SOX10	SOX10	SRY (sex determining region Y)-box 10	0	SOX10	Transcription factor SOX-10	GO:0003682	chromatin binding	0.428138	1.12029
SOX10	SOX10	SRY (sex determining region Y)-box 10	0	SOX10	Transcription factor SOX-10	GO:0000980	RNA polymerase II distal enhancer sequence-specific DNA binding	0.0498537	6.12658
SOX10	SOX10	SRY (sex determining region Y)-box 10	0	SOX10	Transcription factor SOX-10	GO:0008134	transcription factor binding	0.28501	1.3298
PROCA1	PROCA1	protein interacting with cyclin A1	8e-97	PROCA1	cDNA FLJ50273, highly similar to Homo sapiens proline-rich cyclin A1-interacting protein (PROCA1), mRNA	GO:0004623	phospholipase A2 activity	0.0260989	5.07027
PROCA1	PROCA1	protein interacting with cyclin A1	8e-97	PROCA1	cDNA FLJ50273, highly similar to Homo sapiens proline-rich cyclin A1-interacting protein (PROCA1), mRNA	GO:0005509	calcium ion binding	0.578377	0.97277
SPRR1B	SPRR1B	small proline-rich protein 1B	4e-17	SPRR1B	Cornifin-B	GO:0005198	structural molecule activity	0.100946	1.74267
SPRR1B	SPRR1B	small proline-rich protein 1B	4e-17	SPRR1B	Cornifin-B	GO:0030674	protein binding, bridging	0.309831	1.81528
LOC101104711	LOC101104711	cardiotrophin-2-like	3e-15	CLCF1	Cardiotrophin-like cytokine factor 1	GO:0005515	protein binding	0.953456	0.831414
LOC101104711	LOC101104711	cardiotrophin-2-like	3e-15	CLCF1	Cardiotrophin-like cytokine factor 1	GO:0046982	protein heterodimerization activity	0.580035	0.972956
LOC101104711	LOC101104711	cardiotrophin-2-like	3e-15	CLCF1	Cardiotrophin-like cytokine factor 1	GO:0005102	receptor binding	0.0104698	2.10484
LOC101104711	LOC101104711	cardiotrophin-2-like	3e-15	CLCF1	Cardiotrophin-like cytokine factor 1	GO:0005125	cytokine activity	0.00372878	2.73675
LOC101104711	LOC101104711	cardiotrophin-2-like	3e-15	CLCF1	Cardiotrophin-like cytokine factor 1	GO:0005127	ciliary neurotrophic factor receptor binding	0.149602	7.00181
LOC101104711	LOC101104711	cardiotrophin-2-like	3e-15	CLCF1	Cardiotrophin-like cytokine factor 1	GO:0008083	growth factor activity	0.0176783	2.54611
FOXO4	FOXO4	forkhead box O4	0	FOXO4	Forkhead box protein O4	GO:0005515	protein binding	0.953456	0.831414
FOXO4	FOXO4	forkhead box O4	0	FOXO4	Forkhead box protein O4	GO:0003700	sequence-specific DNA binding transcription factor activity	0.016485	1.58635
FOXO4	FOXO4	forkhead box O4	0	FOXO4	Forkhead box protein O4	GO:0008301	DNA binding, bending	0.242979	2.17834
FOXO4	FOXO4	forkhead box O4	0	FOXO4	Forkhead box protein O4	GO:0003677	DNA binding	0.262124	1.11945
FOXO4	FOXO4	forkhead box O4	0	FOXO4	Forkhead box protein O4	GO:0043565	sequence-specific DNA binding	0.0504238	1.5962
FOXO4	FOXO4	forkhead box O4	0	FOXO4	Forkhead box protein O4	GO:0019899	enzyme binding	0.313168	1.28498
FOXO4	FOXO4	forkhead box O4	0	FOXO4	Forkhead box protein O4	GO:0008134	transcription factor binding	0.28501	1.3298
MIA	MIA	melanoma inhibitory activity	8e-62	MIA	Melanoma-derived growth regulatory protein	GO:0008083	growth factor activity	0.0176783	2.54611
TEP1	TEP1	telomerase-associated protein 1	0	TEP1	Telomerase protein component 1 variant	GO:0000166	nucleotide binding	0.800706	0.873061
TEP1	TEP1	telomerase-associated protein 1	0	TEP1	Telomerase protein component 1 variant	GO:0003720	telomerase activity	0.077839	16.3376
TEP1	TEP1	telomerase-associated protein 1	0	TEP1	Telomerase protein component 1 variant	GO:0003723	RNA binding	0.215344	1.22678
TEP1	TEP1	telomerase-associated protein 1	0	TEP1	Telomerase protein component 1 variant	GO:0005524	ATP binding	0.991055	0.596907
COL13A1	COL13A1	collagen, type XIII, alpha 1	8e-176	COL13A1	Collagen alpha-1(XIII) chain	GO:0005515	protein binding	0.953456	0.831414
COL13A1	COL13A1	collagen, type XIII, alpha 1	8e-176	COL13A1	Collagen alpha-1(XIII) chain	GO:0008201	heparin binding	0.00786532	2.97046
COL13A1	COL13A1	collagen, type XIII, alpha 1	8e-176	COL13A1	Collagen alpha-1(XIII) chain	GO:0005201	extracellular matrix structural constituent	0.166316	2.1946
UBXN1	UBXN1	UBX domain protein 1	1e-116	UBXN1	UBX domain-containing protein 1	GO:0005515	protein binding	0.953456	0.831414
UBXN1	UBXN1	UBX domain protein 1	1e-116	UBXN1	UBX domain-containing protein 1	GO:0043130	ubiquitin binding	0.605707	1.08917
UBXN1	UBXN1	UBX domain protein 1	1e-116	UBXN1	UBX domain-containing protein 1	GO:0071796	K6-linked polyubiquitin binding	0.0397104	49.0127
UBXN1	UBXN1	UBX domain protein 1	1e-116	UBXN1	UBX domain-containing protein 1	GO:0051117	ATPase binding	0.455159	1.69009
UBXN1	UBXN1	UBX domain protein 1	1e-116	UBXN1	UBX domain-containing protein 1	GO:0031625	ubiquitin protein ligase binding	0.834003	0.616511
UBXN1	UBXN1	UBX domain protein 1	1e-116	UBXN1	UBX domain-containing protein 1	GO:0031593	polyubiquitin binding	0.346364	2.45063
LOC101123234	LOC101123234	olfactory receptor 51M1-like	3e-151	OR51M1	Olfactory receptor, family 51, subfamily M, member 1	GO:0004984	olfactory receptor activity	0.759374	0.849229
LOC101123234	LOC101123234	olfactory receptor 51M1-like	3e-151	OR51M1	Olfactory receptor, family 51, subfamily M, member 1	GO:0004930	G-protein coupled receptor activity	0.881235	0.777329
LOC101123234	LOC101123234	olfactory receptor 51M1-like	3e-151	OR51M1	Olfactory receptor, family 51, subfamily M, member 1	GO:0004871	signal transducer activity	0.758875	0.88067
ZP3	ZP3	zona pellucida glycoprotein 3 (sperm receptor)	2e-158	ZP3	Processed zona pellucida sperm-binding protein 3	GO:0005515	protein binding	0.953456	0.831414
ZP3	ZP3	zona pellucida glycoprotein 3 (sperm receptor)	2e-158	ZP3	Processed zona pellucida sperm-binding protein 3	GO:0015279	store-operated calcium channel activity	0.199723	4.90127
ZP3	ZP3	zona pellucida glycoprotein 3 (sperm receptor)	2e-158	ZP3	Processed zona pellucida sperm-binding protein 3	GO:0032190	acrosin binding	0.0963301	12.2532
ZP3	ZP3	zona pellucida glycoprotein 3 (sperm receptor)	2e-158	ZP3	Processed zona pellucida sperm-binding protein 3	GO:0004871	signal transducer activity	0.758875	0.88067
ZP3	ZP3	zona pellucida glycoprotein 3 (sperm receptor)	2e-158	ZP3	Processed zona pellucida sperm-binding protein 3	GO:0005384	manganese ion transmembrane transporter activity	0.132204	8.16878
ZP3	ZP3	zona pellucida glycoprotein 3 (sperm receptor)	2e-158	ZP3	Processed zona pellucida sperm-binding protein 3	GO:0030246	carbohydrate binding	0.00229619	3.12183
LOC101120029	LOC101120029	group XVI phospholipase A1/A2-like	4e-49	PLA2G16	HRAS-like suppressor 3	GO:0005515	protein binding	0.953456	0.831414
LOC101120029	LOC101120029	group XVI phospholipase A1/A2-like	4e-49	PLA2G16	HRAS-like suppressor 3	GO:0052739	phosphatidylserine 1-acylhydrolase activity	0.077839	16.3376
LOC101120029	LOC101120029	group XVI phospholipase A1/A2-like	4e-49	PLA2G16	HRAS-like suppressor 3	GO:0052740	1-acyl-2-lysophosphatidylserine acylhydrolase activity	0.077839	16.3376
LOC101120029	LOC101120029	group XVI phospholipase A1/A2-like	4e-49	PLA2G16	HRAS-like suppressor 3	GO:0016787	hydrolase activity	0.994976	0.585575
LOC101120029	LOC101120029	group XVI phospholipase A1/A2-like	4e-49	PLA2G16	HRAS-like suppressor 3	GO:0004623	phospholipase A2 activity	0.0260989	5.07027
LOC101120029	LOC101120029	group XVI phospholipase A1/A2-like	4e-49	PLA2G16	HRAS-like suppressor 3	GO:0008970	phosphatidylcholine 1-acylhydrolase activity	0.007921	19.6051
CRYAA	CRYAA	Alpha-crystallin A chain	1e-93	CRYAA	Alpha-crystallin A chain, short form	GO:0005515	protein binding	0.953456	0.831414
CRYAA	CRYAA	Alpha-crystallin A chain	1e-93	CRYAA	Alpha-crystallin A chain, short form	GO:0005212	structural constituent of eye lens	0.359457	2.33394
CRYAA	CRYAA	Alpha-crystallin A chain	1e-93	CRYAA	Alpha-crystallin A chain, short form	GO:0046872	metal ion binding	0.92285	0.821108
CRYAA	CRYAA	Alpha-crystallin A chain	1e-93	CRYAA	Alpha-crystallin A chain, short form	GO:0042802	identical protein binding	0.537474	1.00642
CRYAA	CRYAA	Alpha-crystallin A chain	1e-93	CRYAA	Alpha-crystallin A chain, short form	GO:0051082	unfolded protein binding	0.677191	0.859871
LOC101117492	LOC101117492	olfactory receptor 1J4-like	3e-118	OR1J4	OR1J4 protein	GO:0004984	olfactory receptor activity	0.759374	0.849229
LOC101117492	LOC101117492	olfactory receptor 1J4-like	3e-118	OR1J4	OR1J4 protein	GO:0004930	G-protein coupled receptor activity	0.881235	0.777329
LOC101117492	LOC101117492	olfactory receptor 1J4-like	3e-118	OR1J4	OR1J4 protein	GO:0004871	signal transducer activity	0.758875	0.88067
LIPG	LIPG	Endothelial lipase	0	LIPG	cDNA FLJ77993, highly similar to Homo sapiens endothelial lipase mRNA	GO:0004806	triglyceride lipase activity	0.319368	2.72293
LIPG	LIPG	Endothelial lipase	0	LIPG	cDNA FLJ77993, highly similar to Homo sapiens endothelial lipase mRNA	GO:0004620	phospholipase activity	0.035596	7.54041
LIPG	LIPG	Endothelial lipase	0	LIPG	cDNA FLJ77993, highly similar to Homo sapiens endothelial lipase mRNA	GO:0003824	catalytic activity	0.940336	0.645753
LIPG	LIPG	Endothelial lipase	0	LIPG	cDNA FLJ77993, highly similar to Homo sapiens endothelial lipase mRNA	GO:0004465	lipoprotein lipase activity	0.077839	16.3376
LIPG	LIPG	Endothelial lipase	0	LIPG	cDNA FLJ77993, highly similar to Homo sapiens endothelial lipase mRNA	GO:0016787	hydrolase activity	0.994976	0.585575
LIPG	LIPG	Endothelial lipase	0	LIPG	cDNA FLJ77993, highly similar to Homo sapiens endothelial lipase mRNA	GO:0008970	phosphatidylcholine 1-acylhydrolase activity	0.007921	19.6051
LIPG	LIPG	Endothelial lipase	0	LIPG	cDNA FLJ77993, highly similar to Homo sapiens endothelial lipase mRNA	GO:0008201	heparin binding	0.00786532	2.97046
NR4A1	NR4A1	nuclear receptor subfamily 4, group A, member 1	0	NR4A1	Nuclear receptor subfamily 4 group A member 1	GO:0005515	protein binding	0.953456	0.831414
NR4A1	NR4A1	nuclear receptor subfamily 4, group A, member 1	0	NR4A1	Nuclear receptor subfamily 4 group A member 1	GO:0003700	sequence-specific DNA binding transcription factor activity	0.016485	1.58635
NR4A1	NR4A1	nuclear receptor subfamily 4, group A, member 1	0	NR4A1	Nuclear receptor subfamily 4 group A member 1	GO:0003707	steroid hormone receptor activity	0.0233512	3.92101
NR4A1	NR4A1	nuclear receptor subfamily 4, group A, member 1	0	NR4A1	Nuclear receptor subfamily 4 group A member 1	GO:0042803	protein homodimerization activity	0.464239	1.05666
NR4A1	NR4A1	nuclear receptor subfamily 4, group A, member 1	0	NR4A1	Nuclear receptor subfamily 4 group A member 1	GO:0046872	metal ion binding	0.92285	0.821108
NR4A1	NR4A1	nuclear receptor subfamily 4, group A, member 1	0	NR4A1	Nuclear receptor subfamily 4 group A member 1	GO:0004879	ligand-activated sequence-specific DNA binding RNA polymerase II transcription factor activity	0.0108424	5.02694
NR4A1	NR4A1	nuclear receptor subfamily 4, group A, member 1	0	NR4A1	Nuclear receptor subfamily 4 group A member 1	GO:0046982	protein heterodimerization activity	0.580035	0.972956
NR4A1	NR4A1	nuclear receptor subfamily 4, group A, member 1	0	NR4A1	Nuclear receptor subfamily 4 group A member 1	GO:0003677	DNA binding	0.262124	1.11945
NR4A1	NR4A1	nuclear receptor subfamily 4, group A, member 1	0	NR4A1	Nuclear receptor subfamily 4 group A member 1	GO:0043565	sequence-specific DNA binding	0.0504238	1.5962
NR4A1	NR4A1	nuclear receptor subfamily 4, group A, member 1	0	NR4A1	Nuclear receptor subfamily 4 group A member 1	GO:0001077	RNA polymerase II core promoter proximal region sequence-specific DNA binding transcription factor activity involved in positive regulation of transcription	0.0597625	2.84131
NR4A1	NR4A1	nuclear receptor subfamily 4, group A, member 1	0	NR4A1	Nuclear receptor subfamily 4 group A member 1	GO:0008270	zinc ion binding	0.883885	0.770505
LAT1	LAT1	L-type amino acid transporter subunit LAT1	0	SLC7A5	Large neutral amino acids transporter small subunit 1	GO:0015171	amino acid transmembrane transporter activity	0.0260989	5.07027
LAT1	LAT1	L-type amino acid transporter subunit LAT1	0	SLC7A5	Large neutral amino acids transporter small subunit 1	GO:0042605	peptide antigen binding	0.346364	2.45063
LAT1	LAT1	L-type amino acid transporter subunit LAT1	0	SLC7A5	Large neutral amino acids transporter small subunit 1	GO:0015175	neutral amino acid transmembrane transporter activity	0.215763	4.4557
LAT1	LAT1	L-type amino acid transporter subunit LAT1	0	SLC7A5	Large neutral amino acids transporter small subunit 1	GO:0015179	L-amino acid transmembrane transporter activity	0.114449	9.80253
LOC101121414	LOC101121414	apolipoprotein L3-like	2e-77	APOL3	Apolipoprotein L3	GO:0004871	signal transducer activity	0.758875	0.88067
LOC101121414	LOC101121414	apolipoprotein L3-like	2e-77	APOL3	Apolipoprotein L3	GO:0005319	lipid transporter activity	0.0106548	7.3519
LOC101121414	LOC101121414	apolipoprotein L3-like	2e-77	APOL3	Apolipoprotein L3	GO:0008289	lipid binding	0.103243	1.67089
ACIN1	ACIN1	apoptotic chromatin condensation inducer 1	0	ACIN1	cDNA FLJ50838, highly similar to Apoptotic chromatin condensation inducer in thenucleus	GO:0005515	protein binding	0.953456	0.831414
ACIN1	ACIN1	apoptotic chromatin condensation inducer 1	0	ACIN1	cDNA FLJ50838, highly similar to Apoptotic chromatin condensation inducer in thenucleus	GO:0003723	RNA binding	0.215344	1.22678
ACIN1	ACIN1	apoptotic chromatin condensation inducer 1	0	ACIN1	cDNA FLJ50838, highly similar to Apoptotic chromatin condensation inducer in thenucleus	GO:0003676	nucleic acid binding	0.780078	0.852004
ACIN1	ACIN1	apoptotic chromatin condensation inducer 1	0	ACIN1	cDNA FLJ50838, highly similar to Apoptotic chromatin condensation inducer in thenucleus	GO:0000166	nucleotide binding	0.800706	0.873061
ACIN1	ACIN1	apoptotic chromatin condensation inducer 1	0	ACIN1	cDNA FLJ50838, highly similar to Apoptotic chromatin condensation inducer in thenucleus	GO:0019899	enzyme binding	0.313168	1.28498
ACIN1	ACIN1	apoptotic chromatin condensation inducer 1	0	ACIN1	cDNA FLJ50838, highly similar to Apoptotic chromatin condensation inducer in thenucleus	GO:0016887	ATPase activity	0.682286	0.854872
EPDR1	EPDR1	ependymin related protein 1 (zebrafish)	2e-76	EPDR1	Ependymin related protein 1 (Zebrafish), isoform CRA_b	GO:0005509	calcium ion binding	0.578377	0.97277
CWF19L1	CWF19L1	CWF19-like 1, cell cycle control (S. pombe)	0	CWF19L1	CWF19-like 1, cell cycle control (S. pombe), isoform CRA_d	GO:0003674	molecular_function	0.34559	1.13817
CWF19L1	CWF19L1	CWF19-like 1, cell cycle control (S. pombe)	0	CWF19L1	CWF19-like 1, cell cycle control (S. pombe), isoform CRA_d	GO:0003824	catalytic activity	0.940336	0.645753
UCN2	UCN2	urocortin 2	6e-22	UCN2	Urocortin-2	GO:0001664	G-protein coupled receptor binding	0.134735	3.26751
UCN2	UCN2	urocortin 2	6e-22	UCN2	Urocortin-2	GO:0051431	corticotropin-releasing hormone receptor 2 binding	0.00573447	24.5063
UCN2	UCN2	urocortin 2	6e-22	UCN2	Urocortin-2	GO:0042562	hormone binding	0.0549906	5.7662
UCN2	UCN2	urocortin 2	6e-22	UCN2	Urocortin-2	GO:0005102	receptor binding	0.0104698	2.10484
UCN2	UCN2	urocortin 2	6e-22	UCN2	Urocortin-2	GO:0005179	hormone activity	0.00128531	4.08439
HNRNPH3	HNRNPH3	heterogeneous nuclear ribonucleoprotein H3 (2H9)	0	HNRNPH3	Heterogeneous nuclear ribonucleoprotein H3 isoform a variant	GO:0000166	nucleotide binding	0.800706	0.873061
HNRNPH3	HNRNPH3	heterogeneous nuclear ribonucleoprotein H3 (2H9)	0	HNRNPH3	Heterogeneous nuclear ribonucleoprotein H3 isoform a variant	GO:0003723	RNA binding	0.215344	1.22678
HNRNPH3	HNRNPH3	heterogeneous nuclear ribonucleoprotein H3 (2H9)	0	HNRNPH3	Heterogeneous nuclear ribonucleoprotein H3 isoform a variant	GO:0003676	nucleic acid binding	0.780078	0.852004
RAX	RAX	retina and anterior neural fold homeobox	2e-38	RAX	Retinal homeobox protein Rx	GO:0043565	sequence-specific DNA binding	0.0504238	1.5962
RAX	RAX	retina and anterior neural fold homeobox	2e-38	RAX	Retinal homeobox protein Rx	GO:0003700	sequence-specific DNA binding transcription factor activity	0.016485	1.58635
RAX	RAX	retina and anterior neural fold homeobox	2e-38	RAX	Retinal homeobox protein Rx	GO:0003677	DNA binding	0.262124	1.11945
LOC101121470	LOC101121470	olfactory receptor 8D4-like	4e-153	OR8D4	Olfactory receptor 8D4	GO:0004984	olfactory receptor activity	0.759374	0.849229
LOC101121470	LOC101121470	olfactory receptor 8D4-like	4e-153	OR8D4	Olfactory receptor 8D4	GO:0004930	G-protein coupled receptor activity	0.881235	0.777329
LOC101121470	LOC101121470	olfactory receptor 8D4-like	4e-153	OR8D4	Olfactory receptor 8D4	GO:0004871	signal transducer activity	0.758875	0.88067
MNS1	MNS1	meiosis-specific nuclear structural 1	0	MNS1	cDNA FLJ32980 fis, clone TESTI2017832, highly similar to Homo sapiens meiosis-specific nuclear structural 1 (MNS1), mRNA	GO:0042802	identical protein binding	0.537474	1.00642
LOC101116132	LOC101116132	40S ribosomal protein S3a-like	1e-155	RPS3A	40S ribosomal protein S3a	GO:0005515	protein binding	0.953456	0.831414
LOC101116132	LOC101116132	40S ribosomal protein S3a-like	1e-155	RPS3A	40S ribosomal protein S3a	GO:0003723	RNA binding	0.215344	1.22678
LOC101116132	LOC101116132	40S ribosomal protein S3a-like	1e-155	RPS3A	40S ribosomal protein S3a	GO:0003735	structural constituent of ribosome	0.769499	0.759886
LOC101103947	LOC101103947	alpha-1-acid glycoprotein-like	8e-58	ORM1	cDNA, FLJ79106, weakly similar to Alpha-1-acid glycoprotein 1	GO:0005515	protein binding	0.953456	0.831414
TCHP	TCHP	trichoplein, keratin filament binding	0	TCHP	Trichoplein keratin filament-binding protein	GO:0005515	protein binding	0.953456	0.831414
CCL17	CCL17	chemokine (C-C motif) ligand 17	7e-18	CCL17	C-C motif chemokine 17	GO:0008009	chemokine activity	0.000449185	6.83898
CCL17	CCL17	chemokine (C-C motif) ligand 17	7e-18	CCL17	C-C motif chemokine 17	GO:0005102	receptor binding	0.0104698	2.10484
CCL17	CCL17	chemokine (C-C motif) ligand 17	7e-18	CCL17	C-C motif chemokine 17	GO:0005125	cytokine activity	0.00372878	2.73675
TSPYL2	TSPYL2	TSPY-like 2	0	TSPYL2	cDNA FLJ78640, highly similar to Homo sapiens TSPY-like 2 (TSPYL2), mRNA	GO:0000182	rDNA binding	0.0589684	24.5063
GTPBP3	GTPBP3	GTP binding protein 3 (mitochondrial)	0	GTPBP3	cDNA FLJ53015, highly similar to Homo sapiens GTP binding protein 3 (GTPBP3), transcript variant IV, mRNA	GO:0000166	nucleotide binding	0.800706	0.873061
GTPBP3	GTPBP3	GTP binding protein 3 (mitochondrial)	0	GTPBP3	cDNA FLJ53015, highly similar to Homo sapiens GTP binding protein 3 (GTPBP3), transcript variant IV, mRNA	GO:0003924	GTPase activity	0.013738	2.25581
GTPBP3	GTPBP3	GTP binding protein 3 (mitochondrial)	0	GTPBP3	cDNA FLJ53015, highly similar to Homo sapiens GTP binding protein 3 (GTPBP3), transcript variant IV, mRNA	GO:0005525	GTP binding	0.126391	1.51444
WHSC2	WHSC2	Wolf-Hirschhorn syndrome candidate 2	3e-149	NELFA	cDNA FLJ10442 fis, clone NT2RP1000738, highly similar to Negative elongation factor A	GO:0005515	protein binding	0.953456	0.831414
WHSC2	WHSC2	Wolf-Hirschhorn syndrome candidate 2	3e-149	NELFA	cDNA FLJ10442 fis, clone NT2RP1000738, highly similar to Negative elongation factor A	GO:0003746	translation elongation factor activity	0.59766	1.11392
WHSC2	WHSC2	Wolf-Hirschhorn syndrome candidate 2	3e-149	NELFA	cDNA FLJ10442 fis, clone NT2RP1000738, highly similar to Negative elongation factor A	GO:0003682	chromatin binding	0.428138	1.12029
LOC101113096	LOC101113096	olfactory receptor 51D1-like	1e-159	OR51D1	Olfactory receptor 51D1	GO:0004984	olfactory receptor activity	0.759374	0.849229
LOC101113096	LOC101113096	olfactory receptor 51D1-like	1e-159	OR51D1	Olfactory receptor 51D1	GO:0004930	G-protein coupled receptor activity	0.881235	0.777329
LOC101113096	LOC101113096	olfactory receptor 51D1-like	1e-159	OR51D1	Olfactory receptor 51D1	GO:0004871	signal transducer activity	0.758875	0.88067
OSM	OSM	oncostatin M	8e-36	OSM	Oncostatin M	GO:0005147	oncostatin-M receptor binding	0.0397104	49.0127
OSM	OSM	oncostatin M	8e-36	OSM	Oncostatin M	GO:0005125	cytokine activity	0.00372878	2.73675
OSM	OSM	oncostatin M	8e-36	OSM	Oncostatin M	GO:0008083	growth factor activity	0.0176783	2.54611
ISG17	ISG17	interferon stimulated gene 17	4e-45	ISG15	Ubiquitin-like protein ISG15	GO:0005515	protein binding	0.953456	0.831414
ISG17	ISG17	interferon stimulated gene 17	4e-45	ISG15	Ubiquitin-like protein ISG15	GO:0031386	protein tag	0.0589684	24.5063
SOX11	SOX11	SRY (sex determining region Y)-box 11	1e-162	SOX11	Transcription factor SOX-11	GO:0003700	sequence-specific DNA binding transcription factor activity	0.016485	1.58635
SOX11	SOX11	SRY (sex determining region Y)-box 11	1e-162	SOX11	Transcription factor SOX-11	GO:0000976	transcription regulatory region sequence-specific DNA binding	0.0157931	4.4557
SOX11	SOX11	SRY (sex determining region Y)-box 11	1e-162	SOX11	Transcription factor SOX-11	GO:0001105	RNA polymerase II transcription coactivator activity	0.359457	2.33394
SOX11	SOX11	SRY (sex determining region Y)-box 11	1e-162	SOX11	Transcription factor SOX-11	GO:0000979	RNA polymerase II core promoter sequence-specific DNA binding	0.0831369	4.4557
SOX11	SOX11	SRY (sex determining region Y)-box 11	1e-162	SOX11	Transcription factor SOX-11	GO:0001158	enhancer sequence-specific DNA binding	0.246882	3.7702
SOX11	SOX11	SRY (sex determining region Y)-box 11	1e-162	SOX11	Transcription factor SOX-11	GO:0008135	translation factor activity, nucleic acid binding	0.421078	1.8851
SOX11	SOX11	SRY (sex determining region Y)-box 11	1e-162	SOX11	Transcription factor SOX-11	GO:0003677	DNA binding	0.262124	1.11945
SOX11	SOX11	SRY (sex determining region Y)-box 11	1e-162	SOX11	Transcription factor SOX-11	GO:0001077	RNA polymerase II core promoter proximal region sequence-specific DNA binding transcription factor activity involved in positive regulation of transcription	0.0597625	2.84131
SOX11	SOX11	SRY (sex determining region Y)-box 11	1e-162	SOX11	Transcription factor SOX-11	GO:0001071	nucleic acid binding transcription factor activity	0.132204	8.16878
CLEC19A	CLEC19A	C-type lectin domain family 19, member A	5e-99	CLEC19A	C-type lectin domain family 19 member A	GO:0030246	carbohydrate binding	0.00229619	3.12183
ADRA1B	ADRA1B	adrenoceptor alpha 1B	0	ADRA1B	Alpha-1B adrenergic receptor	GO:0004871	signal transducer activity	0.758875	0.88067
ADRA1B	ADRA1B	adrenoceptor alpha 1B	0	ADRA1B	Alpha-1B adrenergic receptor	GO:0004935	adrenergic receptor activity	0.291254	3.06329
ADRA1B	ADRA1B	adrenoceptor alpha 1B	0	ADRA1B	Alpha-1B adrenergic receptor	GO:0004937	alpha1-adrenergic receptor activity	0.077839	16.3376
ADRA1B	ADRA1B	adrenoceptor alpha 1B	0	ADRA1B	Alpha-1B adrenergic receptor	GO:0046982	protein heterodimerization activity	0.580035	0.972956
ADRA1B	ADRA1B	adrenoceptor alpha 1B	0	ADRA1B	Alpha-1B adrenergic receptor	GO:0004930	G-protein coupled receptor activity	0.881235	0.777329
METTL21B	METTL21B	methyltransferase like 21B	7e-121	METTL21B	Protein-lysine methyltransferase METTL21B	GO:0008168	methyltransferase activity	0.727567	0.7948
METTL21B	METTL21B	methyltransferase like 21B	7e-121	METTL21B	Protein-lysine methyltransferase METTL21B	GO:0016740	transferase activity	0.995688	0.558081
LOC101114402	LOC101114402	CDGSH iron-sulfur domain-containing protein 1-like	5e-30	CISD1	CDGSH iron-sulfur domain-containing protein 1	GO:0051536	iron-sulfur cluster binding	0.176176	2.13099
LOC101114402	LOC101114402	CDGSH iron-sulfur domain-containing protein 1-like	5e-30	CISD1	CDGSH iron-sulfur domain-containing protein 1	GO:0051537	2 iron, 2 sulfur cluster binding	0.397177	2.04219
LOC101114402	LOC101114402	CDGSH iron-sulfur domain-containing protein 1-like	5e-30	CISD1	CDGSH iron-sulfur domain-containing protein 1	GO:0046872	metal ion binding	0.92285	0.821108
AK5	AK5	adenylate kinase 5	0	AK5	Adenylate kinase isoenzyme 5	GO:0004550	nucleoside diphosphate kinase activity	0.291254	3.06329
AK5	AK5	adenylate kinase 5	0	AK5	Adenylate kinase isoenzyme 5	GO:0004017	adenylate kinase activity	0.149602	7.00181
AK5	AK5	adenylate kinase 5	0	AK5	Adenylate kinase isoenzyme 5	GO:0019206	nucleoside kinase activity	0.132204	8.16878
AK5	AK5	adenylate kinase 5	0	AK5	Adenylate kinase isoenzyme 5	GO:0005524	ATP binding	0.991055	0.596907
AK5	AK5	adenylate kinase 5	0	AK5	Adenylate kinase isoenzyme 5	GO:0019205	nucleobase-containing compound kinase activity	0.199723	4.90127
AK5	AK5	adenylate kinase 5	0	AK5	Adenylate kinase isoenzyme 5	GO:0000166	nucleotide binding	0.800706	0.873061
AK5	AK5	adenylate kinase 5	0	AK5	Adenylate kinase isoenzyme 5	GO:0016301	kinase activity	0.982752	0.5235
AK5	AK5	adenylate kinase 5	0	AK5	Adenylate kinase isoenzyme 5	GO:0016740	transferase activity	0.995688	0.558081
LOC101122984	LOC101122984	histone H1oo-like	3e-80	H1FOO	Histone H1oo	GO:0003677	DNA binding	0.262124	1.11945
DUSP22	DUSP22	dual specificity phosphatase 22	3e-78	DUSP22	Dual specificity protein phosphatase 22	GO:0016791	phosphatase activity	0.46398	1.19543
DUSP22	DUSP22	dual specificity phosphatase 22	3e-78	DUSP22	Dual specificity protein phosphatase 22	GO:0016787	hydrolase activity	0.994976	0.585575
DUSP22	DUSP22	dual specificity phosphatase 22	3e-78	DUSP22	Dual specificity protein phosphatase 22	GO:0004721	phosphoprotein phosphatase activity	0.812447	0.649174
DUSP22	DUSP22	dual specificity phosphatase 22	3e-78	DUSP22	Dual specificity protein phosphatase 22	GO:0008138	protein tyrosine/serine/threonine phosphatase activity	0.0650381	3.41949
DUSP22	DUSP22	dual specificity phosphatase 22	3e-78	DUSP22	Dual specificity protein phosphatase 22	GO:0004725	protein tyrosine phosphatase activity	0.628981	0.942551
MSRB1	MSRB1	methionine sulfoxide reductase B1	2e-53	MSRB1	Methionine-R-sulfoxide reductase B1	GO:0003779	actin binding	0.850781	0.684534
MSRB1	MSRB1	methionine sulfoxide reductase B1	2e-53	MSRB1	Methionine-R-sulfoxide reductase B1	GO:0046872	metal ion binding	0.92285	0.821108
MSRB1	MSRB1	methionine sulfoxide reductase B1	2e-53	MSRB1	Methionine-R-sulfoxide reductase B1	GO:0033743	peptide-methionine (R)-S-oxide reductase activity	0.077839	16.3376
MSRB1	MSRB1	methionine sulfoxide reductase B1	2e-53	MSRB1	Methionine-R-sulfoxide reductase B1	GO:0016491	oxidoreductase activity	0.982827	0.482883
MSRB1	MSRB1	methionine sulfoxide reductase B1	2e-53	MSRB1	Methionine-R-sulfoxide reductase B1	GO:0016671	oxidoreductase activity, acting on a sulfur group of donors, disulfide as acceptor	0.149602	7.00181
MSRB1	MSRB1	methionine sulfoxide reductase B1	2e-53	MSRB1	Methionine-R-sulfoxide reductase B1	GO:0070191	methionine-R-sulfoxide reductase activity	0.0397104	49.0127
MSRB1	MSRB1	methionine sulfoxide reductase B1	2e-53	MSRB1	Methionine-R-sulfoxide reductase B1	GO:0008270	zinc ion binding	0.883885	0.770505
DPP10	DPP10	dipeptidyl-peptidase 10 (non-functional)	0	DPP10	cDNA, FLJ96118, highly similar to Homo sapiens dipeptidylpeptidase 10 (DPP10), mRNA	GO:0008236	serine-type peptidase activity	0.386283	1.28138
DPP10	DPP10	dipeptidyl-peptidase 10 (non-functional)	0	DPP10	cDNA, FLJ96118, highly similar to Homo sapiens dipeptidylpeptidase 10 (DPP10), mRNA	GO:0008239	dipeptidyl-peptidase activity	0.199723	4.90127
LOC101113210	LOC101113210	glutathione S-transferase A4-like	3e-57	GSTA1	Glutathione S-transferase A1	GO:0004364	glutathione transferase activity	0.0260989	5.07027
LOC101113210	LOC101113210	glutathione S-transferase A4-like	3e-57	GSTA1	Glutathione S-transferase A1	GO:0016740	transferase activity	0.995688	0.558081

## Sheet: DownGO2Gene
GOID	GOTerm	QueryID	Symbol	Description	P-Value	FDR	Enrichment
GO:0008009	chemokine activity	LOC100101238	LOC100101238	Regakine 1-like protein	0.000449185	0.174284	6.83898
GO:0008009	chemokine activity	CXCL14	CXCL14	chemokine (C-X-C motif) ligand 14	0.000449185	0.174284	6.83898
GO:0008009	chemokine activity	LOC101114535	LOC101114535	c-C motif chemokine 3-like	0.000449185	0.174284	6.83898
GO:0008009	chemokine activity	CXCL9	CXCL9	chemokine (C-X-C motif) ligand 9	0.000449185	0.174284	6.83898
GO:0008009	chemokine activity	PPBP	PPBP	pro-platelet basic protein (chemokine (C-X-C motif) ligand 7)	0.000449185	0.174284	6.83898
GO:0008009	chemokine activity	CCL17	CCL17	chemokine (C-C motif) ligand 17	0.000449185	0.174284	6.83898
GO:0005179	hormone activity	NPPC	NPPC	C-type natriuretic peptide	0.00128531	0.222497	4.08439
GO:0005179	hormone activity	ADM	ADM	adrenomedullin	0.00128531	0.222497	4.08439
GO:0005179	hormone activity	TSHB	TSHB	thyroid stimulating hormone, beta	0.00128531	0.222497	4.08439
GO:0005179	hormone activity	LOC100125619	LOC100125619	Guanylin	0.00128531	0.222497	4.08439
GO:0005179	hormone activity	GCG	GCG	Glucagon	0.00128531	0.222497	4.08439
GO:0005179	hormone activity	CRH	CRH	Corticoliberin	0.00128531	0.222497	4.08439
GO:0005179	hormone activity	RLN3	RLN3	relaxin 3	0.00128531	0.222497	4.08439
GO:0005179	hormone activity	UCN2	UCN2	urocortin 2	0.00128531	0.222497	4.08439
GO:0030246	carbohydrate binding	LGALS4	LGALS4	lectin, galactoside-binding, soluble, 4	0.00229619	0.222497	3.12183
GO:0030246	carbohydrate binding	LGALS7B	LGALS7B	lectin, galactoside-binding, soluble, 7B	0.00229619	0.222497	3.12183
GO:0030246	carbohydrate binding	CLEC14A	CLEC14A	C-type lectin domain family 14, member A	0.00229619	0.222497	3.12183
GO:0030246	carbohydrate binding	COLEC11	COLEC11	collectin sub-family member 11	0.00229619	0.222497	3.12183
GO:0030246	carbohydrate binding	SELL	SELL	selectin L	0.00229619	0.222497	3.12183
GO:0030246	carbohydrate binding	LOC101106651	LOC101106651	pulmonary surfactant-associated protein D-like	0.00229619	0.222497	3.12183
GO:0030246	carbohydrate binding	CLEC11A	CLEC11A	C-type lectin domain family 11, member A	0.00229619	0.222497	3.12183
GO:0030246	carbohydrate binding	CLEC1B	CLEC1B	C-type lectin domain family 1, member B	0.00229619	0.222497	3.12183
GO:0030246	carbohydrate binding	ZP3	ZP3	zona pellucida glycoprotein 3 (sperm receptor)	0.00229619	0.222497	3.12183
GO:0030246	carbohydrate binding	CLEC19A	CLEC19A	C-type lectin domain family 19, member A	0.00229619	0.222497	3.12183
GO:0031779	melanocortin receptor binding	LOC101111988	LOC101111988	agouti-signaling protein-like	0.00235649	0.222497	49.0127
GO:0031779	melanocortin receptor binding	ASIP	ASIP	Agouti signaling protein	0.00235649	0.222497	49.0127
GO:0005125	cytokine activity	LOC101113250	LOC101113250	aminoacyl tRNA synthase complex-interacting multifunctional protein 1-like	0.00372878	0.222497	2.73675
GO:0005125	cytokine activity	LOC100101238	LOC100101238	Regakine 1-like protein	0.00372878	0.222497	2.73675
GO:0005125	cytokine activity	CXCL14	CXCL14	chemokine (C-X-C motif) ligand 14	0.00372878	0.222497	2.73675
GO:0005125	cytokine activity	IL27	IL27	interleukin 27	0.00372878	0.222497	2.73675
GO:0005125	cytokine activity	IL21	IL21	Interleukin	0.00372878	0.222497	2.73675
GO:0005125	cytokine activity	CXCL9	CXCL9	chemokine (C-X-C motif) ligand 9	0.00372878	0.222497	2.73675
GO:0005125	cytokine activity	PPBP	PPBP	pro-platelet basic protein (chemokine (C-X-C motif) ligand 7)	0.00372878	0.222497	2.73675
GO:0005125	cytokine activity	TNFSF10	TNFSF10	tumor necrosis factor (ligand) superfamily, member 10	0.00372878	0.222497	2.73675
GO:0005125	cytokine activity	LOC101104711	LOC101104711	cardiotrophin-2-like	0.00372878	0.222497	2.73675
GO:0005125	cytokine activity	CCL17	CCL17	chemokine (C-C motif) ligand 17	0.00372878	0.222497	2.73675
GO:0005125	cytokine activity	OSM	OSM	oncostatin M	0.00372878	0.222497	2.73675
GO:0001515	opioid peptide activity	LOC101109024	LOC101109024	uncharacterized LOC101109024	0.00387483	0.222497	32.6751
GO:0001515	opioid peptide activity	CDC42EP2	CDC42EP2	CDC42 effector protein (Rho GTPase binding) 2	0.00387483	0.222497	32.6751
GO:0042393	histone binding	LOC101119456	LOC101119456	protein SET-like	0.00566526	0.222497	3.974
GO:0042393	histone binding	LOC101102605	LOC101102605	nucleophosmin-like	0.00566526	0.222497	3.974
GO:0042393	histone binding	NPM2	NPM2	nucleophosmin/nucleoplasmin 2	0.00566526	0.222497	3.974
GO:0042393	histone binding	NASP	NASP	nuclear autoantigenic sperm protein (histone-binding)	0.00566526	0.222497	3.974
GO:0042393	histone binding	SNCA	SNCA	Alpha-synuclein	0.00566526	0.222497	3.974
GO:0042393	histone binding	LOC101108870	LOC101108870	nuclear autoantigenic sperm protein-like	0.00566526	0.222497	3.974
GO:0051431	corticotropin-releasing hormone receptor 2 binding	CRH	CRH	Corticoliberin	0.00573447	0.222497	24.5063
GO:0051431	corticotropin-releasing hormone receptor 2 binding	UCN2	UCN2	urocortin 2	0.00573447	0.222497	24.5063
GO:0031781	type 3 melanocortin receptor binding	LOC101111988	LOC101111988	agouti-signaling protein-like	0.00573447	0.222497	24.5063
GO:0031781	type 3 melanocortin receptor binding	ASIP	ASIP	Agouti signaling protein	0.00573447	0.222497	24.5063
GO:0031782	type 4 melanocortin receptor binding	LOC101111988	LOC101111988	agouti-signaling protein-like	0.00573447	0.222497	24.5063
GO:0031782	type 4 melanocortin receptor binding	ASIP	ASIP	Agouti signaling protein	0.00573447	0.222497	24.5063
GO:0008201	heparin binding	PLGF	PLGF	Placental growth factor	0.00786532	0.256112	2.97046
GO:0008201	heparin binding	SELL	SELL	selectin L	0.00786532	0.256112	2.97046
GO:0008201	heparin binding	RSPO2	RSPO2	R-spondin 2	0.00786532	0.256112	2.97046
GO:0008201	heparin binding	HDGF	HDGF	hepatoma-derived growth factor	0.00786532	0.256112	2.97046
GO:0008201	heparin binding	LOC100037673	LOC100037673	cysteine-rich angiogenic inducer 61	0.00786532	0.256112	2.97046
GO:0008201	heparin binding	HBEGF	HBEGF	heparin-binding EGF-like growth factor	0.00786532	0.256112	2.97046
GO:0008201	heparin binding	COL13A1	COL13A1	collagen, type XIII, alpha 1	0.00786532	0.256112	2.97046
GO:0008201	heparin binding	LIPG	LIPG	Endothelial lipase	0.00786532	0.256112	2.97046
GO:0008970	phosphatidylcholine 1-acylhydrolase activity	LOC101120029	LOC101120029	group XVI phospholipase A1/A2-like	0.007921	0.256112	19.6051
GO:0008970	phosphatidylcholine 1-acylhydrolase activity	LIPG	LIPG	Endothelial lipase	0.007921	0.256112	19.6051
GO:0005102	receptor binding	NPPC	NPPC	C-type natriuretic peptide	0.0104698	0.280458	2.10484
GO:0005102	receptor binding	ADM	ADM	adrenomedullin	0.0104698	0.280458	2.10484
GO:0005102	receptor binding	GCG	GCG	Glucagon	0.0104698	0.280458	2.10484
GO:0005102	receptor binding	IL27	IL27	interleukin 27	0.0104698	0.280458	2.10484
GO:0005102	receptor binding	LOC101111988	LOC101111988	agouti-signaling protein-like	0.0104698	0.280458	2.10484
GO:0005102	receptor binding	RND1	RND1	Rho family GTPase 1	0.0104698	0.280458	2.10484
GO:0005102	receptor binding	CRH	CRH	Corticoliberin	0.0104698	0.280458	2.10484
GO:0005102	receptor binding	RSPO2	RSPO2	R-spondin 2	0.0104698	0.280458	2.10484
GO:0005102	receptor binding	ASIP	ASIP	Agouti signaling protein	0.0104698	0.280458	2.10484
GO:0005102	receptor binding	C1QTNF2	C1QTNF2	C1q and tumor necrosis factor related protein 2	0.0104698	0.280458	2.10484
GO:0005102	receptor binding	TNFSF10	TNFSF10	tumor necrosis factor (ligand) superfamily, member 10	0.0104698	0.280458	2.10484
GO:0005102	receptor binding	LOC101104711	LOC101104711	cardiotrophin-2-like	0.0104698	0.280458	2.10484
GO:0005102	receptor binding	UCN2	UCN2	urocortin 2	0.0104698	0.280458	2.10484
GO:0005102	receptor binding	CCL17	CCL17	chemokine (C-C motif) ligand 17	0.0104698	0.280458	2.10484
GO:0005319	lipid transporter activity	LOC101106071	LOC101106071	apolipoprotein L3-like	0.0106548	0.280458	7.3519
GO:0005319	lipid transporter activity	LOC101105321	LOC101105321	apolipoprotein L3-like	0.0106548	0.280458	7.3519
GO:0005319	lipid transporter activity	LOC101121414	LOC101121414	apolipoprotein L3-like	0.0106548	0.280458	7.3519
GO:0004879	ligand-activated sequence-specific DNA binding RNA polymerase II transcription factor activity	NR1H4	NR1H4	nuclear receptor subfamily 1, group H, member 4	0.0108424	0.280458	5.02694
GO:0004879	ligand-activated sequence-specific DNA binding RNA polymerase II transcription factor activity	NR4A3	NR4A3	nuclear receptor subfamily 4, group A, member 3	0.0108424	0.280458	5.02694
GO:0004879	ligand-activated sequence-specific DNA binding RNA polymerase II transcription factor activity	NR4A2	NR4A2	nuclear receptor subfamily 4, group A, member 2	0.0108424	0.280458	5.02694
GO:0004879	ligand-activated sequence-specific DNA binding RNA polymerase II transcription factor activity	NR4A1	NR4A1	nuclear receptor subfamily 4, group A, member 1	0.0108424	0.280458	5.02694
GO:0003924	GTPase activity	LOC101123290	LOC101123290	GTPase IMAP family member 7-like	0.013738	0.305428	2.25581
GO:0003924	GTPase activity	LOC101120875	LOC101120875	guanylate-binding protein 6-like	0.013738	0.305428	2.25581
GO:0003924	GTPase activity	RNF112	RNF112	ring finger protein 112	0.013738	0.305428	2.25581
GO:0003924	GTPase activity	DIRAS2	DIRAS2	DIRAS family, GTP-binding RAS-like 2	0.013738	0.305428	2.25581
GO:0003924	GTPase activity	RAB35	RAB35	RAB35, member RAS oncogene family	0.013738	0.305428	2.25581
GO:0003924	GTPase activity	RND1	RND1	Rho family GTPase 1	0.013738	0.305428	2.25581
GO:0003924	GTPase activity	GBP5	GBP5	guanylate binding protein 5	0.013738	0.305428	2.25581
GO:0003924	GTPase activity	LOC101119773	LOC101119773	guanylate-binding protein 7-like	0.013738	0.305428	2.25581
GO:0003924	GTPase activity	MX1	MX1	Mx1 protein	0.013738	0.305428	2.25581
GO:0003924	GTPase activity	GNB3	GNB3	guanine nucleotide binding protein (G protein), beta polypeptide 3	0.013738	0.305428	2.25581
GO:0003924	GTPase activity	GTPBP3	GTPBP3	GTP binding protein 3 (mitochondrial)	0.013738	0.305428	2.25581
GO:0000976	transcription regulatory region sequence-specific DNA binding	EGR1	EGR1	Early growth response factor 1	0.0157931	0.305428	4.4557
GO:0000976	transcription regulatory region sequence-specific DNA binding	SHOX2	SHOX2	short stature homeobox 2	0.0157931	0.305428	4.4557
GO:0000976	transcription regulatory region sequence-specific DNA binding	PROP1	PROP1	Prophet of POU1F1	0.0157931	0.305428	4.4557
GO:0000976	transcription regulatory region sequence-specific DNA binding	SOX11	SOX11	SRY (sex determining region Y)-box 11	0.0157931	0.305428	4.4557
GO:0004887	thyroid hormone receptor activity	NR1H4	NR1H4	nuclear receptor subfamily 1, group H, member 4	0.0163047	0.305428	12.2532
GO:0004887	thyroid hormone receptor activity	NR4A3	NR4A3	nuclear receptor subfamily 4, group A, member 3	0.0163047	0.305428	12.2532
GO:0045028	G-protein coupled purinergic nucleotide receptor activity	P2RY1	P2RY1	purinergic receptor P2Y, G-protein coupled, 1	0.0163047	0.305428	12.2532
GO:0045028	G-protein coupled purinergic nucleotide receptor activity	P2RY13	P2RY13	purinergic receptor P2Y, G-protein coupled, 13	0.0163047	0.305428	12.2532
GO:0003700	sequence-specific DNA binding transcription factor activity	TBX22	TBX22	T-box 22	0.016485	0.305428	1.58635
GO:0003700	sequence-specific DNA binding transcription factor activity	ZNF500	ZNF500	zinc finger protein 500	0.016485	0.305428	1.58635
GO:0003700	sequence-specific DNA binding transcription factor activity	HOXC9	HOXC9	Homeobox protein Hox-C9	0.016485	0.305428	1.58635
GO:0003700	sequence-specific DNA binding transcription factor activity	RFX5	RFX5	regulatory factor X, 5 (influences HLA class II expression)	0.016485	0.305428	1.58635
GO:0003700	sequence-specific DNA binding transcription factor activity	EOMES	EOMES	eomesodermin	0.016485	0.305428	1.58635
GO:0003700	sequence-specific DNA binding transcription factor activity	SLC26A3	SLC26A3	Solute carrier family 26 member 3	0.016485	0.305428	1.58635
GO:0003700	sequence-specific DNA binding transcription factor activity	PAX5	PAX5	paired box 5	0.016485	0.305428	1.58635
GO:0003700	sequence-specific DNA binding transcription factor activity	TEAD3	TEAD3	TEA domain family member 3	0.016485	0.305428	1.58635
GO:0003700	sequence-specific DNA binding transcription factor activity	ERF	ERF	Ets2 repressor factor	0.016485	0.305428	1.58635
GO:0003700	sequence-specific DNA binding transcription factor activity	LOC101118963	LOC101118963	zinc finger protein 134-like	0.016485	0.305428	1.58635
GO:0003700	sequence-specific DNA binding transcription factor activity	NR1H4	NR1H4	nuclear receptor subfamily 1, group H, member 4	0.016485	0.305428	1.58635
GO:0003700	sequence-specific DNA binding transcription factor activity	EGR1	EGR1	Early growth response factor 1	0.016485	0.305428	1.58635
GO:0003700	sequence-specific DNA binding transcription factor activity	MKX	MKX	mohawk homeobox	0.016485	0.305428	1.58635
GO:0003700	sequence-specific DNA binding transcription factor activity	ZNF19	ZNF19	zinc finger protein 19	0.016485	0.305428	1.58635
GO:0003700	sequence-specific DNA binding transcription factor activity	FOXR1	FOXR1	forkhead box R1	0.016485	0.305428	1.58635
GO:0003700	sequence-specific DNA binding transcription factor activity	SHOX2	SHOX2	short stature homeobox 2	0.016485	0.305428	1.58635
GO:0003700	sequence-specific DNA binding transcription factor activity	NR4A3	NR4A3	nuclear receptor subfamily 4, group A, member 3	0.016485	0.305428	1.58635
GO:0003700	sequence-specific DNA binding transcription factor activity	PROP1	PROP1	Prophet of POU1F1	0.016485	0.305428	1.58635
GO:0003700	sequence-specific DNA binding transcription factor activity	FOS	FOS	V-fos FBJ murine osteosarcoma viral oncogene-like protein	0.016485	0.305428	1.58635
GO:0003700	sequence-specific DNA binding transcription factor activity	LOC101118186	LOC101118186	uncharacterized LOC101118186	0.016485	0.305428	1.58635
GO:0003700	sequence-specific DNA binding transcription factor activity	RCOR2	RCOR2	REST corepressor 2	0.016485	0.305428	1.58635
GO:0003700	sequence-specific DNA binding transcription factor activity	PLAG1	PLAG1	pleiomorphic adenoma gene 1	0.016485	0.305428	1.58635
GO:0003700	sequence-specific DNA binding transcription factor activity	NR4A2	NR4A2	nuclear receptor subfamily 4, group A, member 2	0.016485	0.305428	1.58635
GO:0003700	sequence-specific DNA binding transcription factor activity	MESP2	MESP2	mesoderm posterior 2 homolog (mouse)	0.016485	0.305428	1.58635
GO:0003700	sequence-specific DNA binding transcription factor activity	SOX10	SOX10	SRY (sex determining region Y)-box 10	0.016485	0.305428	1.58635
GO:0003700	sequence-specific DNA binding transcription factor activity	FOXO4	FOXO4	forkhead box O4	0.016485	0.305428	1.58635
GO:0003700	sequence-specific DNA binding transcription factor activity	NR4A1	NR4A1	nuclear receptor subfamily 4, group A, member 1	0.016485	0.305428	1.58635
GO:0003700	sequence-specific DNA binding transcription factor activity	RAX	RAX	retina and anterior neural fold homeobox	0.016485	0.305428	1.58635
GO:0003700	sequence-specific DNA binding transcription factor activity	SOX11	SOX11	SRY (sex determining region Y)-box 11	0.016485	0.305428	1.58635
GO:0008083	growth factor activity	PLGF	PLGF	Placental growth factor	0.0176783	0.305428	2.54611
GO:0008083	growth factor activity	HDGF	HDGF	hepatoma-derived growth factor	0.0176783	0.305428	2.54611
GO:0008083	growth factor activity	PPBP	PPBP	pro-platelet basic protein (chemokine (C-X-C motif) ligand 7)	0.0176783	0.305428	2.54611
GO:0008083	growth factor activity	HBEGF	HBEGF	heparin-binding EGF-like growth factor	0.0176783	0.305428	2.54611
GO:0008083	growth factor activity	CLEC11A	CLEC11A	C-type lectin domain family 11, member A	0.0176783	0.305428	2.54611
GO:0008083	growth factor activity	LOC101104711	LOC101104711	cardiotrophin-2-like	0.0176783	0.305428	2.54611
GO:0008083	growth factor activity	MIA	MIA	melanoma inhibitory activity	0.0176783	0.305428	2.54611
GO:0008083	growth factor activity	OSM	OSM	oncostatin M	0.0176783	0.305428	2.54611
GO:0005344	oxygen transporter activity	HBZ	HBZ	hemoglobin, zeta	0.023284	0.305428	9.80253
GO:0005344	oxygen transporter activity	LOC101105185	LOC101105185	hemoglobin subunit epsilon-2-like	0.023284	0.305428	9.80253
GO:0003707	steroid hormone receptor activity	NR1H4	NR1H4	nuclear receptor subfamily 1, group H, member 4	0.0233512	0.305428	3.92101
GO:0003707	steroid hormone receptor activity	NR4A3	NR4A3	nuclear receptor subfamily 4, group A, member 3	0.0233512	0.305428	3.92101
GO:0003707	steroid hormone receptor activity	NR4A2	NR4A2	nuclear receptor subfamily 4, group A, member 2	0.0233512	0.305428	3.92101
GO:0003707	steroid hormone receptor activity	NR4A1	NR4A1	nuclear receptor subfamily 4, group A, member 1	0.0233512	0.305428	3.92101
GO:0004364	glutathione transferase activity	GSTA1	GSTA1	Glutathione S-transferase	0.0260989	0.305428	5.07027
GO:0004364	glutathione transferase activity	LOC101108705	LOC101108705	glutathione S-transferase Mu 1-like	0.0260989	0.305428	5.07027
GO:0004364	glutathione transferase activity	LOC101113210	LOC101113210	glutathione S-transferase A4-like	0.0260989	0.305428	5.07027
GO:0015171	amino acid transmembrane transporter activity	LOC101111827	LOC101111827	cationic amino acid transporter 3-like	0.0260989	0.305428	5.07027
GO:0015171	amino acid transmembrane transporter activity	SLC7A11	SLC7A11	Solute carrier family 7 member 11	0.0260989	0.305428	5.07027
GO:0015171	amino acid transmembrane transporter activity	LAT1	LAT1	L-type amino acid transporter subunit LAT1	0.0260989	0.305428	5.07027
GO:0004623	phospholipase A2 activity	PLA2G4B	PLA2G4B	phospholipase A2, group IVB (cytosolic)	0.0260989	0.305428	5.07027
GO:0004623	phospholipase A2 activity	PROCA1	PROCA1	protein interacting with cyclin A1	0.0260989	0.305428	5.07027
GO:0004623	phospholipase A2 activity	LOC101120029	LOC101120029	group XVI phospholipase A1/A2-like	0.0260989	0.305428	5.07027
GO:0004620	phospholipase activity	PLA2G4B	PLA2G4B	phospholipase A2, group IVB (cytosolic)	0.035596	0.305428	7.54041
GO:0004620	phospholipase activity	LIPG	LIPG	Endothelial lipase	0.035596	0.305428	7.54041
GO:0031686	A1 adenosine receptor binding	P2RY1	P2RY1	purinergic receptor P2Y, G-protein coupled, 1	0.0397104	0.305428	49.0127
GO:0017188	aspartate N-acetyltransferase activity	NAT8L	NAT8L	N-acetyltransferase 8-like (GCN5-related, putative)	0.0397104	0.305428	49.0127
GO:0017045	corticotropin-releasing hormone activity	CRH	CRH	Corticoliberin	0.0397104	0.305428	49.0127
GO:0050571	1,5-anhydro-D-fructose reductase activity	AKR1E2	AKR1E2	aldo-keto reductase family 1, member E2	0.0397104	0.305428	49.0127
GO:0070191	methionine-R-sulfoxide reductase activity	MSRB1	MSRB1	methionine sulfoxide reductase B1	0.0397104	0.305428	49.0127
GO:0047536	2-aminoadipate transaminase activity	LOC101121661	LOC101121661	kynurenine/alpha-aminoadipate aminotransferase, mitochondrial-like	0.0397104	0.305428	49.0127
GO:0015327	cystine:glutamate antiporter activity	SLC7A11	SLC7A11	Solute carrier family 7 member 11	0.0397104	0.305428	49.0127
GO:0008955	peptidoglycan glycosyltransferase activity	CSGALNACT1	CSGALNACT1	chondroitin sulfate N-acetylgalactosaminyltransferase 1	0.0397104	0.305428	49.0127
GO:0048040	UDP-glucuronate decarboxylase activity	UXS1	UXS1	UDP-glucuronate decarboxylase 1	0.0397104	0.305428	49.0127
GO:0008427	calcium-dependent protein kinase inhibitor activity	CAMK2N1	CAMK2N1	calcium/calmodulin-dependent protein kinase II inhibitor 1	0.0397104	0.305428	49.0127
GO:0033871	[heparan sulfate]-glucosamine 3-sulfotransferase 2 activity	HS3ST2	HS3ST2	heparan sulfate (glucosamine) 3-O-sulfotransferase 2	0.0397104	0.305428	49.0127
GO:0071796	K6-linked polyubiquitin binding	UBXN1	UBXN1	UBX domain protein 1	0.0397104	0.305428	49.0127
GO:1902122	chenodeoxycholic acid binding	NR1H4	NR1H4	nuclear receptor subfamily 1, group H, member 4	0.0397104	0.305428	49.0127
GO:0060961	phospholipase D inhibitor activity	SNCA	SNCA	Alpha-synuclein	0.0397104	0.305428	49.0127
GO:0031700	adrenomedullin receptor binding	ADM	ADM	adrenomedullin	0.0397104	0.305428	49.0127
GO:0042931	enterobactin transporter activity	ASIC3	ASIC3	acid-sensing (proton-gated) ion channel 3	0.0397104	0.305428	49.0127
GO:0005147	oncostatin-M receptor binding	OSM	OSM	oncostatin M	0.0397104	0.305428	49.0127
GO:0002058	uracil binding	DPYS	DPYS	dihydropyrimidinase	0.0397104	0.305428	49.0127
GO:0002059	thymine binding	DPYS	DPYS	dihydropyrimidinase	0.0397104	0.305428	49.0127
GO:0030250	guanylate cyclase activator activity	LOC100125619	LOC100125619	Guanylin	0.0397104	0.305428	49.0127
GO:0047127	thiomorpholine-carboxylate dehydrogenase activity	CRYM	CRYM	crystallin, mu	0.0397104	0.305428	49.0127
GO:0003692	left-handed Z-DNA binding	ZBP1	ZBP1	Z-DNA binding protein 1	0.0397104	0.305428	49.0127
GO:0000981	sequence-specific DNA binding RNA polymerase II transcription factor activity	BHLHE22	BHLHE22	basic helix-loop-helix family, member e22	0.0401158	0.305428	3.26751
GO:0000981	sequence-specific DNA binding RNA polymerase II transcription factor activity	MKX	MKX	mohawk homeobox	0.0401158	0.305428	3.26751
GO:0000981	sequence-specific DNA binding RNA polymerase II transcription factor activity	PLAG1	PLAG1	pleiomorphic adenoma gene 1	0.0401158	0.305428	3.26751
GO:0000981	sequence-specific DNA binding RNA polymerase II transcription factor activity	SOX10	SOX10	SRY (sex determining region Y)-box 10	0.0401158	0.305428	3.26751
GO:0004089	carbonate dehydratase activity	CA4	CA4	carbonic anhydrase IV	0.0401464	0.305428	7.00181
GO:0004089	carbonate dehydratase activity	CA5A	CA5A	carbonic anhydrase VA, mitochondrial	0.0401464	0.305428	7.00181
GO:0004864	protein phosphatase inhibitor activity	LOC101119456	LOC101119456	protein SET-like	0.0433732	0.316186	4.08439
GO:0004864	protein phosphatase inhibitor activity	PPP1R17	PPP1R17	protein phosphatase 1, regulatory subunit 17	0.0433732	0.316186	4.08439
GO:0004864	protein phosphatase inhibitor activity	PHACTR3	PHACTR3	phosphatase and actin regulator 3	0.0433732	0.316186	4.08439
GO:0002020	protease binding	SELL	SELL	selectin L	0.0483162	0.316186	3.06329
GO:0002020	protease binding	ADAMTS4	ADAMTS4	ADAM metallopeptidase with thrombospondin type 1 motif, 4	0.0483162	0.316186	3.06329
GO:0002020	protease binding	CHL1	CHL1	cell adhesion molecule with homology to L1CAM (close homolog of L1)	0.0483162	0.316186	3.06329
GO:0002020	protease binding	CD28	CD28	T-cell specific surface glycoprotein CD28	0.0483162	0.316186	3.06329
GO:0000980	RNA polymerase II distal enhancer sequence-specific DNA binding	NR1H4	NR1H4	nuclear receptor subfamily 1, group H, member 4	0.0498537	0.316186	6.12658
GO:0000980	RNA polymerase II distal enhancer sequence-specific DNA binding	SOX10	SOX10	SRY (sex determining region Y)-box 10	0.0498537	0.316186	6.12658
GO:0008191	metalloendopeptidase inhibitor activity	Bst-2B	BST-2B	Bone marrow stromal cell antigen 2B	0.0498537	0.316186	6.12658
GO:0008191	metalloendopeptidase inhibitor activity	Bst-2A	BST-2A	Bone marrow stromal cell antigen 2A	0.0498537	0.316186	6.12658
GO:0043565	sequence-specific DNA binding	HOXC9	HOXC9	Homeobox protein Hox-C9	0.0504238	0.316186	1.5962
GO:0043565	sequence-specific DNA binding	EOMES	EOMES	eomesodermin	0.0504238	0.316186	1.5962
GO:0043565	sequence-specific DNA binding	ERF	ERF	Ets2 repressor factor	0.0504238	0.316186	1.5962
GO:0043565	sequence-specific DNA binding	NR1H4	NR1H4	nuclear receptor subfamily 1, group H, member 4	0.0504238	0.316186	1.5962
GO:0043565	sequence-specific DNA binding	EGR1	EGR1	Early growth response factor 1	0.0504238	0.316186	1.5962
GO:0043565	sequence-specific DNA binding	MKX	MKX	mohawk homeobox	0.0504238	0.316186	1.5962
GO:0043565	sequence-specific DNA binding	NEUROG2	NEUROG2	neurogenin 2	0.0504238	0.316186	1.5962
GO:0043565	sequence-specific DNA binding	FOXR1	FOXR1	forkhead box R1	0.0504238	0.316186	1.5962
GO:0043565	sequence-specific DNA binding	SHOX2	SHOX2	short stature homeobox 2	0.0504238	0.316186	1.5962
GO:0043565	sequence-specific DNA binding	NR4A3	NR4A3	nuclear receptor subfamily 4, group A, member 3	0.0504238	0.316186	1.5962
GO:0043565	sequence-specific DNA binding	PROP1	PROP1	Prophet of POU1F1	0.0504238	0.316186	1.5962
GO:0043565	sequence-specific DNA binding	FOS	FOS	V-fos FBJ murine osteosarcoma viral oncogene-like protein	0.0504238	0.316186	1.5962
GO:0043565	sequence-specific DNA binding	LOC101118186	LOC101118186	uncharacterized LOC101118186	0.0504238	0.316186	1.5962
GO:0043565	sequence-specific DNA binding	NR4A2	NR4A2	nuclear receptor subfamily 4, group A, member 2	0.0504238	0.316186	1.5962
GO:0043565	sequence-specific DNA binding	FOXO4	FOXO4	forkhead box O4	0.0504238	0.316186	1.5962
GO:0043565	sequence-specific DNA binding	NR4A1	NR4A1	nuclear receptor subfamily 4, group A, member 1	0.0504238	0.316186	1.5962
GO:0043565	sequence-specific DNA binding	RAX	RAX	retina and anterior neural fold homeobox	0.0504238	0.316186	1.5962
GO:0042562	hormone binding	CRYM	CRYM	crystallin, mu	0.0549906	0.316186	5.7662
GO:0042562	hormone binding	UCN2	UCN2	urocortin 2	0.0549906	0.316186	5.7662
GO:0005184	neuropeptide hormone activity	LOC101109024	LOC101109024	uncharacterized LOC101109024	0.0549906	0.316186	5.7662
GO:0005184	neuropeptide hormone activity	CRH	CRH	Corticoliberin	0.0549906	0.316186	5.7662
GO:0031386	protein tag	ISG17	ISG17	interferon stimulated gene 17	0.0589684	0.316186	24.5063
GO:0000182	rDNA binding	TSPYL2	TSPYL2	TSPY-like 2	0.0589684	0.316186	24.5063
GO:0045523	interleukin-27 receptor binding	IL27	IL27	interleukin 27	0.0589684	0.316186	24.5063
GO:0033754	indoleamine 2,3-dioxygenase activity	IDO1	IDO1	Indoleamine-pyrrole 2,3 dioxygenase	0.0589684	0.316186	24.5063
GO:0004904	interferon receptor activity	IL22RA1	IL22RA1	interleukin 22 receptor, alpha 1	0.0589684	0.316186	24.5063
GO:0016429	tRNA (adenine-N1-)-methyltransferase activity	TRMT61B	TRMT61B	tRNA methyltransferase 61 homolog B (S. cerevisiae)	0.0589684	0.316186	24.5063
GO:0038100	nodal binding	LOC101104671	LOC101104671	cryptic protein-like	0.0589684	0.316186	24.5063
GO:0001730	2'-5'-oligoadenylate synthetase activity	OAS2	OAS2	2'-5'-oligoadenylate synthetase 2, 69/71kDa	0.0589684	0.316186	24.5063
GO:0070080	titin Z domain binding	TCAP	TCAP	titin-cap	0.0589684	0.316186	24.5063
GO:0047237	glucuronylgalactosylproteoglycan 4-beta-N-acetylgalactosaminyltransferase activity	CSGALNACT1	CSGALNACT1	chondroitin sulfate N-acetylgalactosaminyltransferase 1	0.0589684	0.316186	24.5063
GO:0038181	bile acid receptor activity	NR1H4	NR1H4	nuclear receptor subfamily 1, group H, member 4	0.0589684	0.316186	24.5063
GO:0045032	ADP-activated nucleotide receptor activity	P2RY1	P2RY1	purinergic receptor P2Y, G-protein coupled, 1	0.0589684	0.316186	24.5063
GO:0045031	ATP-activated nucleotide receptor activity	P2RY1	P2RY1	purinergic receptor P2Y, G-protein coupled, 1	0.0589684	0.316186	24.5063
GO:0004157	dihydropyrimidinase activity	DPYS	DPYS	dihydropyrimidinase	0.0589684	0.316186	24.5063
GO:0001077	RNA polymerase II core promoter proximal region sequence-specific DNA binding transcription factor activity involved in positive regulation of transcription	EGR1	EGR1	Early growth response factor 1	0.0597625	0.316186	2.84131
GO:0001077	RNA polymerase II core promoter proximal region sequence-specific DNA binding transcription factor activity involved in positive regulation of transcription	NR4A3	NR4A3	nuclear receptor subfamily 4, group A, member 3	0.0597625	0.316186	2.84131
GO:0001077	RNA polymerase II core promoter proximal region sequence-specific DNA binding transcription factor activity involved in positive regulation of transcription	NR4A1	NR4A1	nuclear receptor subfamily 4, group A, member 1	0.0597625	0.316186	2.84131
GO:0001077	RNA polymerase II core promoter proximal region sequence-specific DNA binding transcription factor activity involved in positive regulation of transcription	SOX11	SOX11	SRY (sex determining region Y)-box 11	0.0597625	0.316186	2.84131
GO:0051879	Hsp90 protein binding	NASP	NASP	nuclear autoantigenic sperm protein (histone-binding)	0.0603035	0.316186	5.44585
GO:0051879	Hsp90 protein binding	LOC101108870	LOC101108870	nuclear autoantigenic sperm protein-like	0.0603035	0.316186	5.44585
GO:0008138	protein tyrosine/serine/threonine phosphatase activity	DUSP27	DUSP27	dual specificity phosphatase 27 (putative)	0.0650381	0.324748	3.41949
GO:0008138	protein tyrosine/serine/threonine phosphatase activity	DUSP9	DUSP9	dual specificity phosphatase 9	0.0650381	0.324748	3.41949
GO:0008138	protein tyrosine/serine/threonine phosphatase activity	DUSP22	DUSP22	dual specificity phosphatase 22	0.0650381	0.324748	3.41949
GO:0003690	double-stranded DNA binding	LOC101112936	LOC101112936	interferon-activable protein 203-like	0.0654939	0.324748	2.40258
GO:0003690	double-stranded DNA binding	EGR1	EGR1	Early growth response factor 1	0.0654939	0.324748	2.40258
GO:0003690	double-stranded DNA binding	FOXR1	FOXR1	forkhead box R1	0.0654939	0.324748	2.40258
GO:0003690	double-stranded DNA binding	DDX58	DDX58	DEAD (Asp-Glu-Ala-Asp) box polypeptide 58	0.0654939	0.324748	2.40258
GO:0003690	double-stranded DNA binding	FOS	FOS	V-fos FBJ murine osteosarcoma viral oncogene-like protein	0.0654939	0.324748	2.40258
GO:0003705	RNA polymerase II distal enhancer sequence-specific DNA binding transcription factor activity	GLI1	GLI1	GLI family zinc finger 1	0.0752131	0.324748	2.61401
GO:0003705	RNA polymerase II distal enhancer sequence-specific DNA binding transcription factor activity	NR1H4	NR1H4	nuclear receptor subfamily 1, group H, member 4	0.0752131	0.324748	2.61401
GO:0003705	RNA polymerase II distal enhancer sequence-specific DNA binding transcription factor activity	FOXR1	FOXR1	forkhead box R1	0.0752131	0.324748	2.61401
GO:0003705	RNA polymerase II distal enhancer sequence-specific DNA binding transcription factor activity	SOX10	SOX10	SRY (sex determining region Y)-box 10	0.0752131	0.324748	2.61401
GO:0000404	loop DNA binding	XPC	XPC	xeroderma pigmentosum, complementation group C	0.077839	0.324748	16.3376
GO:0042799	histone methyltransferase activity (H4-K20 specific)	SUV420H2	SUV420H2	suppressor of variegation 4-20 homolog 2 (Drosophila)	0.077839	0.324748	16.3376
GO:0003726	double-stranded RNA adenosine deaminase activity	ZBP1	ZBP1	Z-DNA binding protein 1	0.077839	0.324748	16.3376
GO:0003720	telomerase activity	TEP1	TEP1	telomerase-associated protein 1	0.077839	0.324748	16.3376
GO:0033743	peptide-methionine (R)-S-oxide reductase activity	MSRB1	MSRB1	methionine sulfoxide reductase B1	0.077839	0.324748	16.3376
GO:0052739	phosphatidylserine 1-acylhydrolase activity	LOC101120029	LOC101120029	group XVI phospholipase A1/A2-like	0.077839	0.324748	16.3376
GO:0052740	1-acyl-2-lysophosphatidylserine acylhydrolase activity	LOC101120029	LOC101120029	group XVI phospholipase A1/A2-like	0.077839	0.324748	16.3376
GO:0042015	interleukin-20 binding	IL22RA1	IL22RA1	interleukin 22 receptor, alpha 1	0.077839	0.324748	16.3376
GO:0032051	clathrin light chain binding	CALY	CALY	calcyon neuron-specific vesicular protein	0.077839	0.324748	16.3376
GO:0030156	benzodiazepine receptor binding	LOC101113864	LOC101113864	diazepam-binding inhibitor-like 5-like	0.077839	0.324748	16.3376
GO:0004833	tryptophan 2,3-dioxygenase activity	IDO1	IDO1	Indoleamine-pyrrole 2,3 dioxygenase	0.077839	0.324748	16.3376
GO:0030272	5-formyltetrahydrofolate cyclo-ligase activity	LOC101102845	LOC101102845	5-formyltetrahydrofolate cyclo-ligase-like	0.077839	0.324748	16.3376
GO:0004465	lipoprotein lipase activity	LIPG	LIPG	Endothelial lipase	0.077839	0.324748	16.3376
GO:0051430	corticotropin-releasing hormone receptor 1 binding	CRH	CRH	Corticoliberin	0.077839	0.324748	16.3376
GO:0004937	alpha1-adrenergic receptor activity	ADRA1B	ADRA1B	adrenoceptor alpha 1B	0.077839	0.324748	16.3376
GO:0051373	FATZ binding	TCAP	TCAP	titin-cap	0.077839	0.324748	16.3376
GO:0000979	RNA polymerase II core promoter sequence-specific DNA binding	EGR1	EGR1	Early growth response factor 1	0.0831369	0.343161	4.4557
GO:0000979	RNA polymerase II core promoter sequence-specific DNA binding	SOX11	SOX11	SRY (sex determining region Y)-box 11	0.0831369	0.343161	4.4557
GO:0016817	hydrolase activity, acting on acid anhydrides	LOC101114265	LOC101114265	putative ATP-dependent RNA helicase DDX11-like protein 8-like	0.0891984	0.362875	4.26197
GO:0016817	hydrolase activity, acting on acid anhydrides	DDX58	DDX58	DEAD (Asp-Glu-Ala-Asp) box polypeptide 58	0.0891984	0.362875	4.26197
GO:0003714	transcription corepressor activity	ERF	ERF	Ets2 repressor factor	0.0910464	0.362875	1.8748
GO:0003714	transcription corepressor activity	NR1H4	NR1H4	nuclear receptor subfamily 1, group H, member 4	0.0910464	0.362875	1.8748
GO:0003714	transcription corepressor activity	TLE2	TLE2	transducin-like enhancer of split 2 (E(sp1) homolog, Drosophila)	0.0910464	0.362875	1.8748
GO:0003714	transcription corepressor activity	SKOR1	SKOR1	SKI family transcriptional corepressor 1	0.0910464	0.362875	1.8748
GO:0003714	transcription corepressor activity	CCND1	CCND1	Cyclin D1	0.0910464	0.362875	1.8748
GO:0003714	transcription corepressor activity	RCOR2	RCOR2	REST corepressor 2	0.0910464	0.362875	1.8748
GO:0003714	transcription corepressor activity	CRYM	CRYM	crystallin, mu	0.0910464	0.362875	1.8748
GO:0008080	N-acetyltransferase activity	NAT8L	NAT8L	N-acetyltransferase 8-like (GCN5-related, putative)	0.0953853	0.362875	4.08439
GO:0008080	N-acetyltransferase activity	NAT10	NAT10	N-acetyltransferase 10 (GCN5-related)	0.0953853	0.362875	4.08439
GO:0001222	transcription corepressor binding	HDGF	HDGF	hepatoma-derived growth factor	0.0963301	0.362875	12.2532
GO:0032190	acrosin binding	ZP3	ZP3	zona pellucida glycoprotein 3 (sperm receptor)	0.0963301	0.362875	12.2532
GO:0016212	kynurenine-oxoglutarate transaminase activity	LOC101121661	LOC101121661	kynurenine/alpha-aminoadipate aminotransferase, mitochondrial-like	0.0963301	0.362875	12.2532
GO:0005134	interleukin-2 receptor binding	IL21	IL21	Interleukin	0.0963301	0.362875	12.2532
GO:0070324	thyroid hormone binding	CRYM	CRYM	crystallin, mu	0.0963301	0.362875	12.2532
GO:0047238	glucuronosyl-N-acetylgalactosaminyl-proteoglycan 4-beta-N-acetylgalactosaminyltransferase activity	CSGALNACT1	CSGALNACT1	chondroitin sulfate N-acetylgalactosaminyltransferase 1	0.0963301	0.362875	12.2532
GO:0005198	structural molecule activity	IFFO1	IFFO1	intermediate filament family orphan 1	0.100946	0.376607	1.74267
GO:0005198	structural molecule activity	KRT222	KRT222	keratin 222	0.100946	0.376607	1.74267
GO:0005198	structural molecule activity	KRT71	KRT71	Keratin 71	0.100946	0.376607	1.74267
GO:0005198	structural molecule activity	LOC443080	LOC443080	Type I keratin intermediate filament IRSa2	0.100946	0.376607	1.74267
GO:0005198	structural molecule activity	PLP1	PLP1	proteolipid protein 1	0.100946	0.376607	1.74267
GO:0005198	structural molecule activity	SYNM	SYNM	synemin, intermediate filament protein	0.100946	0.376607	1.74267
GO:0005198	structural molecule activity	MPZ	MPZ	myelin protein zero	0.100946	0.376607	1.74267
GO:0005198	structural molecule activity	SPRR1B	SPRR1B	small proline-rich protein 1B	0.100946	0.376607	1.74267
GO:0008017	microtubule binding	CAPN6	CAPN6	calpain 6	0.103108	0.377909	1.92207
GO:0008017	microtubule binding	SKA2	SKA2	spindle and kinetochore associated complex subunit 2	0.103108	0.377909	1.92207
GO:0008017	microtubule binding	KIF7	KIF7	kinesin family member 7	0.103108	0.377909	1.92207
GO:0008017	microtubule binding	GLI1	GLI1	GLI family zinc finger 1	0.103108	0.377909	1.92207
GO:0008017	microtubule binding	SNCA	SNCA	Alpha-synuclein	0.103108	0.377909	1.92207
GO:0008017	microtubule binding	KIF1A	KIF1A	kinesin family member 1A	0.103108	0.377909	1.92207
GO:0008289	lipid binding	LOC101106071	LOC101106071	apolipoprotein L3-like	0.103243	0.377909	1.67089
GO:0008289	lipid binding	LOC101113971	LOC101113971	RUN and FYVE domain-containing protein 1-like	0.103243	0.377909	1.67089
GO:0008289	lipid binding	LOC101113864	LOC101113864	diazepam-binding inhibitor-like 5-like	0.103243	0.377909	1.67089
GO:0008289	lipid binding	BPIFB6	BPIFB6	BPI fold containing family B, member 6	0.103243	0.377909	1.67089
GO:0008289	lipid binding	OSBPL7	OSBPL7	oxysterol binding protein-like 7	0.103243	0.377909	1.67089
GO:0008289	lipid binding	FABP7	FABP7	fatty acid binding protein 7, brain	0.103243	0.377909	1.67089
GO:0008289	lipid binding	APOL5	APOL5	apolipoprotein L, 5	0.103243	0.377909	1.67089
GO:0008289	lipid binding	LOC101105321	LOC101105321	apolipoprotein L3-like	0.103243	0.377909	1.67089
GO:0008289	lipid binding	LOC101121414	LOC101121414	apolipoprotein L3-like	0.103243	0.377909	1.67089
GO:0004190	aspartic-type endopeptidase activity	LOC101104190	LOC101104190	pregnancy-associated glycoprotein 1-like	0.106945	0.382813	2.72293
GO:0004190	aspartic-type endopeptidase activity	LOC101122563	LOC101122563	pregnancy-associated glycoprotein-like	0.106945	0.382813	2.72293
GO:0004190	aspartic-type endopeptidase activity	LOC101105611	LOC101105611	pregnancy-associated glycoprotein 2-like	0.106945	0.382813	2.72293
GO:0000977	RNA polymerase II regulatory region sequence-specific DNA binding	EOMES	EOMES	eomesodermin	0.108105	0.382813	3.7702
GO:0000977	RNA polymerase II regulatory region sequence-specific DNA binding	EGR1	EGR1	Early growth response factor 1	0.108105	0.382813	3.7702
GO:0017147	Wnt-protein binding	SFRP4	SFRP4	secreted frizzled-related protein 4	0.108105	0.382813	3.7702
GO:0017147	Wnt-protein binding	CTHRC1	CTHRC1	collagen triple helix repeat containing 1	0.108105	0.382813	3.7702
GO:0019864	IgG binding	FCGR1A	FCGR1A	Fc fragment of IgG, high affinity Ia, receptor (CD64)	0.114449	0.382813	9.80253
GO:0019215	intermediate filament binding	SYNM	SYNM	synemin, intermediate filament protein	0.114449	0.382813	9.80253
GO:0048248	CXCR3 chemokine receptor binding	CXCL9	CXCL9	chemokine (C-X-C motif) ligand 9	0.114449	0.382813	9.80253
GO:0015108	chloride transmembrane transporter activity	SLC26A3	SLC26A3	Solute carrier family 26 member 3	0.114449	0.382813	9.80253
GO:0015106	bicarbonate transmembrane transporter activity	SLC26A3	SLC26A3	Solute carrier family 26 member 3	0.114449	0.382813	9.80253
GO:0004865	protein serine/threonine phosphatase inhibitor activity	PPP1R17	PPP1R17	protein phosphatase 1, regulatory subunit 17	0.114449	0.382813	9.80253
GO:0015179	L-amino acid transmembrane transporter activity	LAT1	LAT1	L-type amino acid transporter subunit LAT1	0.114449	0.382813	9.80253
GO:0051219	phosphoprotein binding	DPYS	DPYS	dihydropyrimidinase	0.121239	0.402059	3.5009
GO:0051219	phosphoprotein binding	SNCA	SNCA	Alpha-synuclein	0.121239	0.402059	3.5009
GO:0005525	GTP binding	LOC101123290	LOC101123290	GTPase IMAP family member 7-like	0.126391	0.403899	1.51444
GO:0005525	GTP binding	LOC101120875	LOC101120875	guanylate-binding protein 6-like	0.126391	0.403899	1.51444
GO:0005525	GTP binding	RAB15	RAB15	RAB15, member RAS oncogene family	0.126391	0.403899	1.51444
GO:0005525	GTP binding	RNF112	RNF112	ring finger protein 112	0.126391	0.403899	1.51444
GO:0005525	GTP binding	DIRAS2	DIRAS2	DIRAS family, GTP-binding RAS-like 2	0.126391	0.403899	1.51444
GO:0005525	GTP binding	RAB35	RAB35	RAB35, member RAS oncogene family	0.126391	0.403899	1.51444
GO:0005525	GTP binding	RND1	RND1	Rho family GTPase 1	0.126391	0.403899	1.51444
GO:0005525	GTP binding	GBP5	GBP5	guanylate binding protein 5	0.126391	0.403899	1.51444
GO:0005525	GTP binding	LOC101119773	LOC101119773	guanylate-binding protein 7-like	0.126391	0.403899	1.51444
GO:0005525	GTP binding	MX1	MX1	Mx1 protein	0.126391	0.403899	1.51444
GO:0005525	GTP binding	GTPBP3	GTPBP3	GTP binding protein 3 (mitochondrial)	0.126391	0.403899	1.51444
GO:0050544	arachidonic acid binding	SNCA	SNCA	Alpha-synuclein	0.132204	0.403899	8.16878
GO:0000405	bubble DNA binding	XPC	XPC	xeroderma pigmentosum, complementation group C	0.132204	0.403899	8.16878
GO:0019911	structural constituent of myelin sheath	PLP1	PLP1	proteolipid protein 1	0.132204	0.403899	8.16878
GO:0001071	nucleic acid binding transcription factor activity	SOX11	SOX11	SRY (sex determining region Y)-box 11	0.132204	0.403899	8.16878
GO:0005384	manganese ion transmembrane transporter activity	ZP3	ZP3	zona pellucida glycoprotein 3 (sperm receptor)	0.132204	0.403899	8.16878
GO:0019206	nucleoside kinase activity	AK5	AK5	adenylate kinase 5	0.132204	0.403899	8.16878
GO:0038036	sphingosine-1-phosphate receptor activity	S1PR5	S1PR5	sphingosine-1-phosphate receptor 5	0.132204	0.403899	8.16878
GO:0004749	ribose phosphate diphosphokinase activity	PRPS1	PRPS1	phosphoribosyl pyrophosphate synthetase 1	0.132204	0.403899	8.16878
GO:0043023	ribosomal large subunit binding	LOC101102605	LOC101102605	nucleophosmin-like	0.132204	0.403899	8.16878
GO:0001664	G-protein coupled receptor binding	RLN3	RLN3	relaxin 3	0.134735	0.408415	3.26751
GO:0001664	G-protein coupled receptor binding	UCN2	UCN2	urocortin 2	0.134735	0.408415	3.26751
GO:0043621	protein self-association	TMEM190	TMEM190	transmembrane protein 190	0.148542	0.420619	3.06329
GO:0043621	protein self-association	RSAD2	RSAD2	radical S-adenosyl methionine domain containing 2	0.148542	0.420619	3.06329
GO:0005261	cation channel activity	GAR1	GAR1	GAR1 ribonucleoprotein homolog (yeast)	0.148542	0.420619	3.06329
GO:0005261	cation channel activity	ASIC3	ASIC3	acid-sensing (proton-gated) ion channel 3	0.148542	0.420619	3.06329
GO:0016671	oxidoreductase activity, acting on a sulfur group of donors, disulfide as acceptor	MSRB1	MSRB1	methionine sulfoxide reductase B1	0.149602	0.420619	7.00181
GO:0019212	phosphatase inhibitor activity	PPP1R17	PPP1R17	protein phosphatase 1, regulatory subunit 17	0.149602	0.420619	7.00181
GO:0008035	high-density lipoprotein particle binding	APOL5	APOL5	apolipoprotein L, 5	0.149602	0.420619	7.00181
GO:0005114	type II transforming growth factor beta receptor binding	BAMBI	BAMBI	BMP and activin membrane-bound inhibitor homolog	0.149602	0.420619	7.00181
GO:0005127	ciliary neurotrophic factor receptor binding	LOC101104711	LOC101104711	cardiotrophin-2-like	0.149602	0.420619	7.00181
GO:0008376	acetylgalactosaminyltransferase activity	CSGALNACT1	CSGALNACT1	chondroitin sulfate N-acetylgalactosaminyltransferase 1	0.149602	0.420619	7.00181
GO:0070087	chromo shadow domain binding	SUV420H2	SUV420H2	suppressor of variegation 4-20 homolog 2 (Drosophila)	0.149602	0.420619	7.00181
GO:0004017	adenylate kinase activity	AK5	AK5	adenylate kinase 5	0.149602	0.420619	7.00181
GO:0004860	protein kinase inhibitor activity	LOC101102605	LOC101102605	nucleophosmin-like	0.162615	0.449027	2.8831
GO:0004860	protein kinase inhibitor activity	CAMK2N1	CAMK2N1	calcium/calmodulin-dependent protein kinase II inhibitor 1	0.162615	0.449027	2.8831
GO:0005201	extracellular matrix structural constituent	MATN3	MATN3	matrilin 3	0.166316	0.449027	2.1946
GO:0005201	extracellular matrix structural constituent	COL27A1	COL27A1	collagen, type XXVII, alpha 1	0.166316	0.449027	2.1946
GO:0005201	extracellular matrix structural constituent	COL13A1	COL13A1	collagen, type XIII, alpha 1	0.166316	0.449027	2.1946
GO:0048156	tau protein binding	SNCA	SNCA	Alpha-synuclein	0.166649	0.449027	6.12658
GO:0017049	GTP-Rho binding	CDC42EP2	CDC42EP2	CDC42 effector protein (Rho GTPase binding) 2	0.166649	0.449027	6.12658
GO:0043208	glycosphingolipid binding	SELL	SELL	selectin L	0.166649	0.449027	6.12658
GO:0050700	CARD domain binding	CARD11	CARD11	caspase recruitment domain family, member 11	0.166649	0.449027	6.12658
GO:0001085	RNA polymerase II transcription factor binding	TEAD3	TEAD3	TEA domain family member 3	0.169737	0.45313	2.80072
GO:0001085	RNA polymerase II transcription factor binding	MKX	MKX	mohawk homeobox	0.169737	0.45313	2.80072
GO:0051536	iron-sulfur cluster binding	RSAD2	RSAD2	radical S-adenosyl methionine domain containing 2	0.176176	0.45313	2.13099
GO:0051536	iron-sulfur cluster binding	LOC101114265	LOC101114265	putative ATP-dependent RNA helicase DDX11-like protein 8-like	0.176176	0.45313	2.13099
GO:0051536	iron-sulfur cluster binding	LOC101114402	LOC101114402	CDGSH iron-sulfur domain-containing protein 1-like	0.176176	0.45313	2.13099
GO:0005109	frizzled binding	BAMBI	BAMBI	BMP and activin membrane-bound inhibitor homolog	0.17691	0.45313	2.72293
GO:0005109	frizzled binding	CTHRC1	CTHRC1	collagen triple helix repeat containing 1	0.17691	0.45313	2.72293
GO:0001191	RNA polymerase II transcription factor binding transcription factor activity involved in negative regulation of transcription	EOMES	EOMES	eomesodermin	0.183354	0.45313	5.44585
GO:0000982	RNA polymerase II core promoter proximal region sequence-specific DNA binding transcription factor activity	EGR1	EGR1	Early growth response factor 1	0.183354	0.45313	5.44585
GO:0016812	hydrolase activity, acting on carbon-nitrogen (but not peptide) bonds, in cyclic amides	DPYS	DPYS	dihydropyrimidinase	0.183354	0.45313	5.44585
GO:0016538	cyclin-dependent protein serine/threonine kinase regulator activity	CCND1	CCND1	Cyclin D1	0.183354	0.45313	5.44585
GO:0008271	secondary active sulfate transmembrane transporter activity	SLC26A3	SLC26A3	Solute carrier family 26 member 3	0.183354	0.45313	5.44585
GO:0008139	nuclear localization sequence binding	CABP1	CABP1	calcium binding protein 1	0.183354	0.45313	5.44585
GO:0016208	AMP binding	AKAP7	AKAP7	A kinase (PRKA) anchor protein 7	0.183354	0.45313	5.44585
GO:0032052	bile acid binding	NR1H4	NR1H4	nuclear receptor subfamily 1, group H, member 4	0.183354	0.45313	5.44585
GO:0015280	ligand-gated sodium channel activity	ASIC3	ASIC3	acid-sensing (proton-gated) ion channel 3	0.183354	0.45313	5.44585
GO:0034237	protein kinase A regulatory subunit binding	AKAP7	AKAP7	A kinase (PRKA) anchor protein 7	0.183354	0.45313	5.44585
GO:0019825	oxygen binding	HBZ	HBZ	hemoglobin, zeta	0.191387	0.453173	2.57961
GO:0019825	oxygen binding	LOC101105185	LOC101105185	hemoglobin subunit epsilon-2-like	0.191387	0.453173	2.57961
GO:0051539	4 iron, 4 sulfur cluster binding	RSAD2	RSAD2	radical S-adenosyl methionine domain containing 2	0.198682	0.453173	2.51347
GO:0051539	4 iron, 4 sulfur cluster binding	LOC101114265	LOC101114265	putative ATP-dependent RNA helicase DDX11-like protein 8-like	0.198682	0.453173	2.51347
GO:0015385	sodium:hydrogen antiporter activity	SLC9A5	SLC9A5	solute carrier family 9, subfamily A (NHE5, cation proton antiporter 5), member 5	0.199723	0.453173	4.90127
GO:0015326	cationic amino acid transmembrane transporter activity	LOC101111827	LOC101111827	cationic amino acid transporter 3-like	0.199723	0.453173	4.90127
GO:0097200	cysteine-type endopeptidase activity involved in execution phase of apoptosis	MCP-3	MCP-3	Mast cell protease 3	0.199723	0.453173	4.90127
GO:0008239	dipeptidyl-peptidase activity	DPP10	DPP10	dipeptidyl-peptidase 10 (non-functional)	0.199723	0.453173	4.90127
GO:0015279	store-operated calcium channel activity	ZP3	ZP3	zona pellucida glycoprotein 3 (sperm receptor)	0.199723	0.453173	4.90127
GO:0030957	Tat protein binding	LOC101102605	LOC101102605	nucleophosmin-like	0.199723	0.453173	4.90127
GO:0031432	titin binding	TCAP	TCAP	titin-cap	0.199723	0.453173	4.90127
GO:0051428	peptide hormone receptor binding	NPPC	NPPC	C-type natriuretic peptide	0.199723	0.453173	4.90127
GO:0043295	glutathione binding	LOC101108705	LOC101108705	glutathione S-transferase Mu 1-like	0.199723	0.453173	4.90127
GO:0019205	nucleobase-containing compound kinase activity	AK5	AK5	adenylate kinase 5	0.199723	0.453173	4.90127
GO:0015189	L-lysine transmembrane transporter activity	LOC101111827	LOC101111827	cationic amino acid transporter 3-like	0.199723	0.453173	4.90127
GO:0070628	proteasome binding	LOC101113705	LOC101113705	ubiquitin D-like	0.199723	0.453173	4.90127
GO:0003723	RNA binding	IFIT1	IFIT1	interferon-induced protein with tetratricopeptide repeats 1	0.215344	0.472973	1.22678
GO:0003723	RNA binding	LOC101113250	LOC101113250	aminoacyl tRNA synthase complex-interacting multifunctional protein 1-like	0.215344	0.472973	1.22678
GO:0003723	RNA binding	LOC101102605	LOC101102605	nucleophosmin-like	0.215344	0.472973	1.22678
GO:0003723	RNA binding	SNRPD1	SNRPD1	small nuclear ribonucleoprotein D1 polypeptide 16kDa	0.215344	0.472973	1.22678
GO:0003723	RNA binding	LOC101104797	LOC101104797	ubiquitin-like protein FUBI-like	0.215344	0.472973	1.22678
GO:0003723	RNA binding	ZBP1	ZBP1	Z-DNA binding protein 1	0.215344	0.472973	1.22678
GO:0003723	RNA binding	THUMPD1	THUMPD1	THUMP domain containing 1	0.215344	0.472973	1.22678
GO:0003723	RNA binding	LOC101110741	LOC101110741	RNA-binding motif protein, X-linked 2-like	0.215344	0.472973	1.22678
GO:0003723	RNA binding	GAR1	GAR1	GAR1 ribonucleoprotein homolog (yeast)	0.215344	0.472973	1.22678
GO:0003723	RNA binding	HNRNPR	HNRNPR	heterogeneous nuclear ribonucleoprotein R	0.215344	0.472973	1.22678
GO:0003723	RNA binding	SNRNP35	SNRNP35	small nuclear ribonucleoprotein 35kDa (U11/U12)	0.215344	0.472973	1.22678
GO:0003723	RNA binding	LOC101114593	LOC101114593	60S ribosomal protein L31-like	0.215344	0.472973	1.22678
GO:0003723	RNA binding	LOC101114265	LOC101114265	putative ATP-dependent RNA helicase DDX11-like protein 8-like	0.215344	0.472973	1.22678
GO:0003723	RNA binding	DDX58	DDX58	DEAD (Asp-Glu-Ala-Asp) box polypeptide 58	0.215344	0.472973	1.22678
GO:0003723	RNA binding	LARP7	LARP7	La ribonucleoprotein domain family, member 7	0.215344	0.472973	1.22678
GO:0003723	RNA binding	OAS2	OAS2	2'-5'-oligoadenylate synthetase 2, 69/71kDa	0.215344	0.472973	1.22678
GO:0003723	RNA binding	SURF6	SURF6	surfeit 6	0.215344	0.472973	1.22678
GO:0003723	RNA binding	TEP1	TEP1	telomerase-associated protein 1	0.215344	0.472973	1.22678
GO:0003723	RNA binding	ACIN1	ACIN1	apoptotic chromatin condensation inducer 1	0.215344	0.472973	1.22678
GO:0003723	RNA binding	HNRNPH3	HNRNPH3	heterogeneous nuclear ribonucleoprotein H3 (2H9)	0.215344	0.472973	1.22678
GO:0003723	RNA binding	LOC101116132	LOC101116132	40S ribosomal protein S3a-like	0.215344	0.472973	1.22678
GO:0008889	glycerophosphodiester phosphodiesterase activity	GDPD3	GDPD3	glycerophosphodiester phosphodiesterase domain containing 3	0.215763	0.472973	4.4557
GO:0042800	histone methyltransferase activity (H3-K4 specific)	LOC101115006	LOC101115006	retinoblastoma-binding protein 5-like	0.215763	0.472973	4.4557
GO:0004385	guanylate kinase activity	CARD11	CARD11	caspase recruitment domain family, member 11	0.215763	0.472973	4.4557
GO:0015175	neutral amino acid transmembrane transporter activity	LAT1	LAT1	L-type amino acid transporter subunit LAT1	0.215763	0.472973	4.4557
GO:0015181	arginine transmembrane transporter activity	LOC101111827	LOC101111827	cationic amino acid transporter 3-like	0.215763	0.472973	4.4557
GO:0015297	antiporter activity	SLC9A5	SLC9A5	solute carrier family 9, subfamily A (NHE5, cation proton antiporter 5), member 5	0.220742	0.481168	2.33394
GO:0015297	antiporter activity	SLC26A3	SLC26A3	Solute carrier family 26 member 3	0.220742	0.481168	2.33394
GO:0005057	receptor signaling protein activity	CD19	CD19	CD19 molecule	0.22814	0.482874	2.27966
GO:0005057	receptor signaling protein activity	FCGR1A	FCGR1A	Fc fragment of IgG, high affinity Ia, receptor (CD64)	0.22814	0.482874	2.27966
GO:0017166	vinculin binding	SYNM	SYNM	synemin, intermediate filament protein	0.231481	0.482874	4.08439
GO:0017017	MAP kinase tyrosine/serine/threonine phosphatase activity	DUSP9	DUSP9	dual specificity phosphatase 9	0.231481	0.482874	4.08439
GO:0045502	dynein binding	SNCA	SNCA	Alpha-synuclein	0.231481	0.482874	4.08439
GO:0005355	glucose transmembrane transporter activity	PPBP	PPBP	pro-platelet basic protein (chemokine (C-X-C motif) ligand 7)	0.231481	0.482874	4.08439
GO:0005542	folic acid binding	LOC101102845	LOC101102845	5-formyltetrahydrofolate cyclo-ligase-like	0.231481	0.482874	4.08439
GO:0015116	sulfate transmembrane transporter activity	SLC26A3	SLC26A3	Solute carrier family 26 member 3	0.231481	0.482874	4.08439
GO:0043274	phospholipase binding	SNCA	SNCA	Alpha-synuclein	0.231481	0.482874	4.08439
GO:0008047	enzyme activator activity	LOC100125619	LOC100125619	Guanylin	0.235553	0.488742	2.22785
GO:0008047	enzyme activator activity	CLPSL2	CLPSL2	colipase-like 2	0.235553	0.488742	2.22785
GO:0008301	DNA binding, bending	FOXR1	FOXR1	forkhead box R1	0.242979	0.491232	2.17834
GO:0008301	DNA binding, bending	FOXO4	FOXO4	forkhead box O4	0.242979	0.491232	2.17834
GO:0015095	magnesium ion transmembrane transporter activity	NIPAL1	NIPAL1	NIPA-like domain containing 1	0.246882	0.491232	3.7702
GO:0001158	enhancer sequence-specific DNA binding	SOX11	SOX11	SRY (sex determining region Y)-box 11	0.246882	0.491232	3.7702
GO:0046965	retinoid X receptor binding	NR1H4	NR1H4	nuclear receptor subfamily 1, group H, member 4	0.246882	0.491232	3.7702
GO:0051020	GTPase binding	GNB3	GNB3	guanine nucleotide binding protein (G protein), beta polypeptide 3	0.246882	0.491232	3.7702
GO:0043024	ribosomal small subunit binding	LOC101102605	LOC101102605	nucleophosmin-like	0.246882	0.491232	3.7702
GO:0004622	lysophospholipase activity	PLA2G4B	PLA2G4B	phospholipase A2, group IVB (cytosolic)	0.246882	0.491232	3.7702
GO:0008198	ferrous iron binding	SNCA	SNCA	Alpha-synuclein	0.246882	0.491232	3.7702
GO:0008307	structural constituent of muscle	TCAP	TCAP	titin-cap	0.250414	0.495718	2.13099
GO:0008307	structural constituent of muscle	SYNM	SYNM	synemin, intermediate filament protein	0.250414	0.495718	2.13099
GO:0001190	RNA polymerase II transcription factor binding transcription factor activity involved in positive regulation of transcription	NR1H4	NR1H4	nuclear receptor subfamily 1, group H, member 4	0.261974	0.503486	3.5009
GO:0015301	anion:anion antiporter activity	SLC26A3	SLC26A3	Solute carrier family 26 member 3	0.261974	0.503486	3.5009
GO:0035035	histone acetyltransferase binding	EGR1	EGR1	Early growth response factor 1	0.261974	0.503486	3.5009
GO:0047498	calcium-dependent phospholipase A2 activity	PLA2G4B	PLA2G4B	phospholipase A2, group IVB (cytosolic)	0.261974	0.503486	3.5009
GO:0016404	15-hydroxyprostaglandin dehydrogenase (NAD+) activity	LOC101107534	LOC101107534	multidrug resistance-associated protein 4-like	0.261974	0.503486	3.5009
GO:0003677	DNA binding	TBX22	TBX22	T-box 22	0.262124	0.503486	1.11945
GO:0003677	DNA binding	LOC101119456	LOC101119456	protein SET-like	0.262124	0.503486	1.11945
GO:0003677	DNA binding	LOC101114191	LOC101114191	zinc finger protein 26-like	0.262124	0.503486	1.11945
GO:0003677	DNA binding	ZNF500	ZNF500	zinc finger protein 500	0.262124	0.503486	1.11945
GO:0003677	DNA binding	HOXC9	HOXC9	Homeobox protein Hox-C9	0.262124	0.503486	1.11945
GO:0003677	DNA binding	ZBP1	ZBP1	Z-DNA binding protein 1	0.262124	0.503486	1.11945
GO:0003677	DNA binding	PSMC3IP	PSMC3IP	PSMC3 interacting protein	0.262124	0.503486	1.11945
GO:0003677	DNA binding	FBXL19	FBXL19	F-box and leucine-rich repeat protein 19	0.262124	0.503486	1.11945
GO:0003677	DNA binding	RFX5	RFX5	regulatory factor X, 5 (influences HLA class II expression)	0.262124	0.503486	1.11945
GO:0003677	DNA binding	EOMES	EOMES	eomesodermin	0.262124	0.503486	1.11945
GO:0003677	DNA binding	EME2	EME2	essential meiotic endonuclease 1 homolog 2 (S. pombe)	0.262124	0.503486	1.11945
GO:0003677	DNA binding	LOC101115661	LOC101115661	histone H2B type 1-A-like	0.262124	0.503486	1.11945
GO:0003677	DNA binding	GLI1	GLI1	GLI family zinc finger 1	0.262124	0.503486	1.11945
GO:0003677	DNA binding	PAX5	PAX5	paired box 5	0.262124	0.503486	1.11945
GO:0003677	DNA binding	TNP1	TNP1	Spermatid nuclear transition protein 1	0.262124	0.503486	1.11945
GO:0003677	DNA binding	TEAD3	TEAD3	TEA domain family member 3	0.262124	0.503486	1.11945
GO:0003677	DNA binding	ERF	ERF	Ets2 repressor factor	0.262124	0.503486	1.11945
GO:0003677	DNA binding	LOC101112936	LOC101112936	interferon-activable protein 203-like	0.262124	0.503486	1.11945
GO:0003677	DNA binding	LOC101118963	LOC101118963	zinc finger protein 134-like	0.262124	0.503486	1.11945
GO:0003677	DNA binding	NR1H4	NR1H4	nuclear receptor subfamily 1, group H, member 4	0.262124	0.503486	1.11945
GO:0003677	DNA binding	EGR1	EGR1	Early growth response factor 1	0.262124	0.503486	1.11945
GO:0003677	DNA binding	XPC	XPC	xeroderma pigmentosum, complementation group C	0.262124	0.503486	1.11945
GO:0003677	DNA binding	MKX	MKX	mohawk homeobox	0.262124	0.503486	1.11945
GO:0003677	DNA binding	ARID3C	ARID3C	AT rich interactive domain 3C (BRIGHT-like)	0.262124	0.503486	1.11945
GO:0003677	DNA binding	HDGF	HDGF	hepatoma-derived growth factor	0.262124	0.503486	1.11945
GO:0003677	DNA binding	ZBTB4	ZBTB4	zinc finger and BTB domain containing 4	0.262124	0.503486	1.11945
GO:0003677	DNA binding	ZNF19	ZNF19	zinc finger protein 19	0.262124	0.503486	1.11945
GO:0003677	DNA binding	NEUROG2	NEUROG2	neurogenin 2	0.262124	0.503486	1.11945
GO:0003677	DNA binding	FOXR1	FOXR1	forkhead box R1	0.262124	0.503486	1.11945
GO:0003677	DNA binding	SHOX2	SHOX2	short stature homeobox 2	0.262124	0.503486	1.11945
GO:0003677	DNA binding	LOC101114265	LOC101114265	putative ATP-dependent RNA helicase DDX11-like protein 8-like	0.262124	0.503486	1.11945
GO:0003677	DNA binding	NR4A3	NR4A3	nuclear receptor subfamily 4, group A, member 3	0.262124	0.503486	1.11945
GO:0003677	DNA binding	PROP1	PROP1	Prophet of POU1F1	0.262124	0.503486	1.11945
GO:0003677	DNA binding	FOS	FOS	V-fos FBJ murine osteosarcoma viral oncogene-like protein	0.262124	0.503486	1.11945
GO:0003677	DNA binding	LOC101118186	LOC101118186	uncharacterized LOC101118186	0.262124	0.503486	1.11945
GO:0003677	DNA binding	RCOR2	RCOR2	REST corepressor 2	0.262124	0.503486	1.11945
GO:0003677	DNA binding	PLAG1	PLAG1	pleiomorphic adenoma gene 1	0.262124	0.503486	1.11945
GO:0003677	DNA binding	SURF6	SURF6	surfeit 6	0.262124	0.503486	1.11945
GO:0003677	DNA binding	NR4A2	NR4A2	nuclear receptor subfamily 4, group A, member 2	0.262124	0.503486	1.11945
GO:0003677	DNA binding	MESP2	MESP2	mesoderm posterior 2 homolog (mouse)	0.262124	0.503486	1.11945
GO:0003677	DNA binding	SOX10	SOX10	SRY (sex determining region Y)-box 10	0.262124	0.503486	1.11945
GO:0003677	DNA binding	FOXO4	FOXO4	forkhead box O4	0.262124	0.503486	1.11945
GO:0003677	DNA binding	NR4A1	NR4A1	nuclear receptor subfamily 4, group A, member 1	0.262124	0.503486	1.11945
GO:0003677	DNA binding	RAX	RAX	retina and anterior neural fold homeobox	0.262124	0.503486	1.11945
GO:0003677	DNA binding	SOX11	SOX11	SRY (sex determining region Y)-box 11	0.262124	0.503486	1.11945
GO:0003677	DNA binding	LOC101122984	LOC101122984	histone H1oo-like	0.262124	0.503486	1.11945
GO:0005523	tropomyosin binding	LMOD1	LMOD1	leiomodin 1 (smooth muscle)	0.276763	0.521281	3.26751
GO:0005537	mannose binding	COLEC11	COLEC11	collectin sub-family member 11	0.276763	0.521281	3.26751
GO:0004198	calcium-dependent cysteine-type endopeptidase activity	CAPN6	CAPN6	calpain 6	0.276763	0.521281	3.26751
GO:0015299	solute:hydrogen antiporter activity	SLC9A5	SLC9A5	solute carrier family 9, subfamily A (NHE5, cation proton antiporter 5), member 5	0.276763	0.521281	3.26751
GO:0008134	transcription factor binding	LOC101112936	LOC101112936	interferon-activable protein 203-like	0.28501	0.534222	1.3298
GO:0008134	transcription factor binding	EGR1	EGR1	Early growth response factor 1	0.28501	0.534222	1.3298
GO:0008134	transcription factor binding	FOXR1	FOXR1	forkhead box R1	0.28501	0.534222	1.3298
GO:0008134	transcription factor binding	CCND1	CCND1	Cyclin D1	0.28501	0.534222	1.3298
GO:0008134	transcription factor binding	FOS	FOS	V-fos FBJ murine osteosarcoma viral oncogene-like protein	0.28501	0.534222	1.3298
GO:0008134	transcription factor binding	SOX10	SOX10	SRY (sex determining region Y)-box 10	0.28501	0.534222	1.3298
GO:0008134	transcription factor binding	FOXO4	FOXO4	forkhead box O4	0.28501	0.534222	1.3298
GO:0005504	fatty acid binding	SNCA	SNCA	Alpha-synuclein	0.291254	0.535576	3.06329
GO:0001106	RNA polymerase II transcription corepressor activity	HDGF	HDGF	hepatoma-derived growth factor	0.291254	0.535576	3.06329
GO:0004935	adrenergic receptor activity	ADRA1B	ADRA1B	adrenoceptor alpha 1B	0.291254	0.535576	3.06329
GO:0004550	nucleoside diphosphate kinase activity	AK5	AK5	adenylate kinase 5	0.291254	0.535576	3.06329
GO:0044212	transcription regulatory region DNA binding	GLI1	GLI1	GLI family zinc finger 1	0.299063	0.547342	1.39241
GO:0044212	transcription regulatory region DNA binding	EGR1	EGR1	Early growth response factor 1	0.299063	0.547342	1.39241
GO:0044212	transcription regulatory region DNA binding	LOC101115006	LOC101115006	retinoblastoma-binding protein 5-like	0.299063	0.547342	1.39241
GO:0044212	transcription regulatory region DNA binding	FOS	FOS	V-fos FBJ murine osteosarcoma viral oncogene-like protein	0.299063	0.547342	1.39241
GO:0044212	transcription regulatory region DNA binding	SOX10	SOX10	SRY (sex determining region Y)-box 10	0.299063	0.547342	1.39241
GO:0030674	protein binding, bridging	TCAP	TCAP	titin-cap	0.309831	0.558176	1.81528
GO:0030674	protein binding, bridging	SPRR1B	SPRR1B	small proline-rich protein 1B	0.309831	0.558176	1.81528
GO:0003725	double-stranded RNA binding	DDX58	DDX58	DEAD (Asp-Glu-Ala-Asp) box polypeptide 58	0.309831	0.558176	1.81528
GO:0003725	double-stranded RNA binding	OAS2	OAS2	2'-5'-oligoadenylate synthetase 2, 69/71kDa	0.309831	0.558176	1.81528
GO:0019899	enzyme binding	NPM2	NPM2	nucleophosmin/nucleoplasmin 2	0.313168	0.558176	1.28498
GO:0019899	enzyme binding	SNCA	SNCA	Alpha-synuclein	0.313168	0.558176	1.28498
GO:0019899	enzyme binding	LOC101108705	LOC101108705	glutathione S-transferase Mu 1-like	0.313168	0.558176	1.28498
GO:0019899	enzyme binding	CCND1	CCND1	Cyclin D1	0.313168	0.558176	1.28498
GO:0019899	enzyme binding	ASB4	ASB4	ankyrin repeat and SOCS box containing 4	0.313168	0.558176	1.28498
GO:0019899	enzyme binding	FOXO4	FOXO4	forkhead box O4	0.313168	0.558176	1.28498
GO:0019899	enzyme binding	ACIN1	ACIN1	apoptotic chromatin condensation inducer 1	0.313168	0.558176	1.28498
GO:0008093	cytoskeletal adaptor activity	MTSS1L	MTSS1L	metastasis suppressor 1-like	0.319368	0.558176	2.72293
GO:0030544	Hsp70 protein binding	SNCA	SNCA	Alpha-synuclein	0.319368	0.558176	2.72293
GO:0051018	protein kinase A binding	AKAP7	AKAP7	A kinase (PRKA) anchor protein 7	0.319368	0.558176	2.72293
GO:0050840	extracellular matrix binding	LOC100037673	LOC100037673	cysteine-rich angiogenic inducer 61	0.319368	0.558176	2.72293
GO:0004806	triglyceride lipase activity	LIPG	LIPG	Endothelial lipase	0.319368	0.558176	2.72293
GO:0070412	R-SMAD binding	FOS	FOS	V-fos FBJ murine osteosarcoma viral oncogene-like protein	0.319368	0.558176	2.72293
GO:0015020	glucuronosyltransferase activity	CSGALNACT1	CSGALNACT1	chondroitin sulfate N-acetylgalactosaminyltransferase 1	0.319368	0.558176	2.72293
GO:0005234	extracellular-glutamate-gated ion channel activity	STX1B	STX1B	Syntaxin-1B	0.333003	0.571705	2.57961
GO:0043021	ribonucleoprotein complex binding	PES1	PES1	pescadillo ribosomal biogenesis factor 1	0.333003	0.571705	2.57961
GO:0005154	epidermal growth factor receptor binding	HBEGF	HBEGF	heparin-binding EGF-like growth factor	0.333003	0.571705	2.57961
GO:0043027	cysteine-type endopeptidase inhibitor activity involved in apoptotic process	SNCA	SNCA	Alpha-synuclein	0.333003	0.571705	2.57961
GO:0003674	molecular_function	IER3	IER3	immediate early response 3	0.34559	0.5795	1.13817
GO:0003674	molecular_function	LOC101104797	LOC101104797	ubiquitin-like protein FUBI-like	0.34559	0.5795	1.13817
GO:0003674	molecular_function	FAM50A	FAM50A	family with sequence similarity 50, member A	0.34559	0.5795	1.13817
GO:0003674	molecular_function	EDDM3B	EDDM3B	epididymal protein 3B	0.34559	0.5795	1.13817
GO:0003674	molecular_function	NPTX2	NPTX2	neuronal pentraxin II	0.34559	0.5795	1.13817
GO:0003674	molecular_function	WDR46	WDR46	WD repeat domain 46	0.34559	0.5795	1.13817
GO:0003674	molecular_function	CDH9	CDH9	cadherin 9, type 2 (T1-cadherin)	0.34559	0.5795	1.13817
GO:0003674	molecular_function	LOC101120099	LOC101120099	density-regulated protein-like	0.34559	0.5795	1.13817
GO:0003674	molecular_function	FRAT2	FRAT2	frequently rearranged in advanced T-cell lymphomas 2	0.34559	0.5795	1.13817
GO:0003674	molecular_function	NAT10	NAT10	N-acetyltransferase 10 (GCN5-related)	0.34559	0.5795	1.13817
GO:0003674	molecular_function	LOC101104671	LOC101104671	cryptic protein-like	0.34559	0.5795	1.13817
GO:0003674	molecular_function	IFIT3	IFIT3	interferon-induced protein with tetratricopeptide repeats 3	0.34559	0.5795	1.13817
GO:0003674	molecular_function	LOC101103902	LOC101103902	gasdermin-C-like	0.34559	0.5795	1.13817
GO:0003674	molecular_function	LOC101108727	LOC101108727	melanoma-associated antigen 10-like	0.34559	0.5795	1.13817
GO:0003674	molecular_function	MPZ	MPZ	myelin protein zero	0.34559	0.5795	1.13817
GO:0003674	molecular_function	CWF19L1	CWF19L1	CWF19-like 1, cell cycle control (S. pombe)	0.34559	0.5795	1.13817
GO:0031593	polyubiquitin binding	UBXN1	UBXN1	UBX domain protein 1	0.346364	0.5795	2.45063
GO:0042813	Wnt-activated receptor activity	SFRP4	SFRP4	secreted frizzled-related protein 4	0.346364	0.5795	2.45063
GO:0042605	peptide antigen binding	LAT1	LAT1	L-type amino acid transporter subunit LAT1	0.346364	0.5795	2.45063
GO:0016818	hydrolase activity, acting on acid anhydrides, in phosphorus-containing anhydrides	LOC101114265	LOC101114265	putative ATP-dependent RNA helicase DDX11-like protein 8-like	0.346364	0.5795	2.45063
GO:0008092	cytoskeletal protein binding	DYNLL2	DYNLL2	dynein, light chain, LC8-type 2	0.346505	0.5795	1.66145
GO:0008092	cytoskeletal protein binding	FRMD3	FRMD3	FERM domain containing 3	0.346505	0.5795	1.66145
GO:0005212	structural constituent of eye lens	CRYAA	CRYAA	Alpha-crystallin A chain	0.359457	0.588478	2.33394
GO:0016810	hydrolase activity, acting on carbon-nitrogen (but not peptide) bonds	DPYS	DPYS	dihydropyrimidinase	0.359457	0.588478	2.33394
GO:0001105	RNA polymerase II transcription coactivator activity	SOX11	SOX11	SRY (sex determining region Y)-box 11	0.359457	0.588478	2.33394
GO:0043014	alpha-tubulin binding	SNCA	SNCA	Alpha-synuclein	0.359457	0.588478	2.33394
GO:0032266	phosphatidylinositol-3-phosphate binding	LOC101102394	LOC101102394	uncharacterized LOC101102394	0.359457	0.588478	2.33394
GO:0000062	fatty-acyl-CoA binding	LOC101113864	LOC101113864	diazepam-binding inhibitor-like 5-like	0.372287	0.596889	2.22785
GO:0016922	ligand-dependent nuclear receptor binding	NR1H4	NR1H4	nuclear receptor subfamily 1, group H, member 4	0.372287	0.596889	2.22785
GO:0008483	transaminase activity	LOC101121661	LOC101121661	kynurenine/alpha-aminoadipate aminotransferase, mitochondrial-like	0.372287	0.596889	2.22785
GO:0005539	glycosaminoglycan binding	PODXL2	PODXL2	podocalyxin-like 2	0.372287	0.596889	2.22785
GO:0016597	amino acid binding	DPYS	DPYS	dihydropyrimidinase	0.372287	0.596889	2.22785
GO:0005520	insulin-like growth factor binding	LOC100037673	LOC100037673	cysteine-rich angiogenic inducer 61	0.384858	0.609259	2.13099
GO:0070888	E-box binding	NEUROG2	NEUROG2	neurogenin 2	0.384858	0.609259	2.13099
GO:0005484	SNAP receptor activity	STX1B	STX1B	Syntaxin-1B	0.384858	0.609259	2.13099
GO:0008236	serine-type peptidase activity	TMPRSS4	TMPRSS4	transmembrane protease, serine 4	0.386283	0.609259	1.28138
GO:0008236	serine-type peptidase activity	LOC101116249	LOC101116249	chymotrypsinogen B-like	0.386283	0.609259	1.28138
GO:0008236	serine-type peptidase activity	MCP-3	MCP-3	Mast cell protease 3	0.386283	0.609259	1.28138
GO:0008236	serine-type peptidase activity	DPP10	DPP10	dipeptidyl-peptidase 10 (non-functional)	0.386283	0.609259	1.28138
GO:0050662	coenzyme binding	UXS1	UXS1	UDP-glucuronate decarboxylase 1	0.397177	0.616419	2.04219
GO:0008060	ARF GTPase activator activity	ACAP1	ACAP1	ArfGAP with coiled-coil, ankyrin repeat and PH domains 1	0.397177	0.616419	2.04219
GO:0005100	Rho GTPase activator activity	CDC42EP2	CDC42EP2	CDC42 effector protein (Rho GTPase binding) 2	0.397177	0.616419	2.04219
GO:0051537	2 iron, 2 sulfur cluster binding	LOC101114402	LOC101114402	CDGSH iron-sulfur domain-containing protein 1-like	0.397177	0.616419	2.04219
GO:0005126	cytokine receptor binding	IL21	IL21	Interleukin	0.409249	0.620268	1.96051
GO:0016831	carboxy-lyase activity	UXS1	UXS1	UDP-glucuronate decarboxylase 1	0.409249	0.620268	1.96051
GO:0032947	protein complex scaffold	AKAP7	AKAP7	A kinase (PRKA) anchor protein 7	0.409249	0.620268	1.96051
GO:0043531	ADP binding	P2RY1	P2RY1	purinergic receptor P2Y, G-protein coupled, 1	0.409249	0.620268	1.96051
GO:0004869	cysteine-type endopeptidase inhibitor activity	CST6	CST6	cystatin E/M	0.409249	0.620268	1.96051
GO:0015026	coreceptor activity	CD28	CD28	T-cell specific surface glycoprotein CD28	0.409249	0.620268	1.96051
GO:0008601	protein phosphatase type 2A regulator activity	LOC101119456	LOC101119456	protein SET-like	0.421078	0.628378	1.8851
GO:0019894	kinesin binding	SNCA	SNCA	Alpha-synuclein	0.421078	0.628378	1.8851
GO:0008135	translation factor activity, nucleic acid binding	SOX11	SOX11	SRY (sex determining region Y)-box 11	0.421078	0.628378	1.8851
GO:0005164	tumor necrosis factor receptor binding	TNFSF10	TNFSF10	tumor necrosis factor (ligand) superfamily, member 10	0.421078	0.628378	1.8851
GO:0003682	chromatin binding	BHLHE22	BHLHE22	basic helix-loop-helix family, member e22	0.428138	0.636465	1.12029
GO:0003682	chromatin binding	EOMES	EOMES	eomesodermin	0.428138	0.636465	1.12029
GO:0003682	chromatin binding	GLI1	GLI1	GLI family zinc finger 1	0.428138	0.636465	1.12029
GO:0003682	chromatin binding	ARID3C	ARID3C	AT rich interactive domain 3C (BRIGHT-like)	0.428138	0.636465	1.12029
GO:0003682	chromatin binding	PROP1	PROP1	Prophet of POU1F1	0.428138	0.636465	1.12029
GO:0003682	chromatin binding	RCOR2	RCOR2	REST corepressor 2	0.428138	0.636465	1.12029
GO:0003682	chromatin binding	SOX10	SOX10	SRY (sex determining region Y)-box 10	0.428138	0.636465	1.12029
GO:0003682	chromatin binding	WHSC2	WHSC2	Wolf-Hirschhorn syndrome candidate 2	0.428138	0.636465	1.12029
GO:0003678	DNA helicase activity	LOC101114265	LOC101114265	putative ATP-dependent RNA helicase DDX11-like protein 8-like	0.43267	0.640748	1.81528
GO:0051059	NF-kappaB binding	LOC101102605	LOC101102605	nucleophosmin-like	0.444029	0.655069	1.75045
GO:0046875	ephrin receptor binding	EFNA2	EFNA2	ephrin-A2	0.455159	0.663917	1.69009
GO:0051117	ATPase binding	UBXN1	UBXN1	UBX domain protein 1	0.455159	0.663917	1.69009
GO:0004003	ATP-dependent DNA helicase activity	LOC101114265	LOC101114265	putative ATP-dependent RNA helicase DDX11-like protein 8-like	0.455159	0.663917	1.69009
GO:0030165	PDZ domain binding	ASIC3	ASIC3	acid-sensing (proton-gated) ion channel 3	0.45831	0.666009	1.307
GO:0030165	PDZ domain binding	SFRP4	SFRP4	secreted frizzled-related protein 4	0.45831	0.666009	1.307
GO:0016791	phosphatase activity	DUSP27	DUSP27	dual specificity phosphatase 27 (putative)	0.46398	0.667283	1.19543
GO:0016791	phosphatase activity	DUSP9	DUSP9	dual specificity phosphatase 9	0.46398	0.667283	1.19543
GO:0016791	phosphatase activity	DUSP22	DUSP22	dual specificity phosphatase 22	0.46398	0.667283	1.19543
GO:0042803	protein homodimerization activity	LOC101113250	LOC101113250	aminoacyl tRNA synthase complex-interacting multifunctional protein 1-like	0.464239	0.667283	1.05666
GO:0042803	protein homodimerization activity	BHLHE22	BHLHE22	basic helix-loop-helix family, member e22	0.464239	0.667283	1.05666
GO:0042803	protein homodimerization activity	LOC101102605	LOC101102605	nucleophosmin-like	0.464239	0.667283	1.05666
GO:0042803	protein homodimerization activity	LOC101123290	LOC101123290	GTPase IMAP family member 7-like	0.464239	0.667283	1.05666
GO:0042803	protein homodimerization activity	NPPC	NPPC	C-type natriuretic peptide	0.464239	0.667283	1.05666
GO:0042803	protein homodimerization activity	PRPS1	PRPS1	phosphoribosyl pyrophosphate synthetase 1	0.464239	0.667283	1.05666
GO:0042803	protein homodimerization activity	PLGF	PLGF	Placental growth factor	0.464239	0.667283	1.05666
GO:0042803	protein homodimerization activity	Bst-2B	BST-2B	Bone marrow stromal cell antigen 2B	0.464239	0.667283	1.05666
GO:0042803	protein homodimerization activity	LOC101108705	LOC101108705	glutathione S-transferase Mu 1-like	0.464239	0.667283	1.05666
GO:0042803	protein homodimerization activity	LOC101121661	LOC101121661	kynurenine/alpha-aminoadipate aminotransferase, mitochondrial-like	0.464239	0.667283	1.05666
GO:0042803	protein homodimerization activity	Bst-2A	BST-2A	Bone marrow stromal cell antigen 2A	0.464239	0.667283	1.05666
GO:0042803	protein homodimerization activity	CRYM	CRYM	crystallin, mu	0.464239	0.667283	1.05666
GO:0042803	protein homodimerization activity	NR4A1	NR4A1	nuclear receptor subfamily 4, group A, member 1	0.464239	0.667283	1.05666
GO:0097110	scaffold protein binding	P2RY1	P2RY1	purinergic receptor P2Y, G-protein coupled, 1	0.466066	0.667283	1.63376
GO:0048487	beta-tubulin binding	SNCA	SNCA	Alpha-synuclein	0.466066	0.667283	1.63376
GO:0005083	small GTPase regulator activity	CDC42BPG	CDC42BPG	CDC42 binding protein kinase gamma (DMPK-like)	0.476755	0.679402	1.58105
GO:0003777	microtubule motor activity	KIF7	KIF7	kinesin family member 7	0.478033	0.679402	1.25673
GO:0003777	microtubule motor activity	KIF1A	KIF1A	kinesin family member 1A	0.478033	0.679402	1.25673
GO:0001102	RNA polymerase II activating transcription factor binding	EOMES	EOMES	eomesodermin	0.487228	0.687434	1.53165
GO:0005546	phosphatidylinositol-4,5-bisphosphate binding	RAB35	RAB35	RAB35, member RAS oncogene family	0.487228	0.687434	1.53165
GO:0015485	cholesterol binding	OSBPL7	OSBPL7	oxysterol binding protein-like 7	0.497491	0.696847	1.48523
GO:0005544	calcium-dependent phospholipid binding	PLA2G4B	PLA2G4B	phospholipase A2, group IVB (cytosolic)	0.497491	0.696847	1.48523
GO:0004693	cyclin-dependent protein serine/threonine kinase activity	CDK3	CDK3	cyclin-dependent kinase 3	0.507548	0.700814	1.44155
GO:0019838	growth factor binding	LOC100037673	LOC100037673	cysteine-rich angiogenic inducer 61	0.507548	0.700814	1.44155
GO:0005272	sodium channel activity	ASIC3	ASIC3	acid-sensing (proton-gated) ion channel 3	0.507548	0.700814	1.44155
GO:0050839	cell adhesion molecule binding	SELL	SELL	selectin L	0.507548	0.700814	1.44155
GO:0008094	DNA-dependent ATPase activity	LOC101114265	LOC101114265	putative ATP-dependent RNA helicase DDX11-like protein 8-like	0.517404	0.706875	1.40036
GO:0003727	single-stranded RNA binding	DDX58	DDX58	DEAD (Asp-Glu-Ala-Asp) box polypeptide 58	0.517404	0.706875	1.40036
GO:0000978	RNA polymerase II core promoter proximal region sequence-specific DNA binding	SOX10	SOX10	SRY (sex determining region Y)-box 10	0.517404	0.706875	1.40036
GO:0050661	NADP binding	CRYM	CRYM	crystallin, mu	0.527061	0.714328	1.36146
GO:0046332	SMAD binding	SKOR1	SKOR1	SKI family transcriptional corepressor 1	0.527061	0.714328	1.36146
GO:0003774	motor activity	DYNLL2	DYNLL2	dynein, light chain, LC8-type 2	0.528382	0.714328	1.13983
GO:0003774	motor activity	KIF1A	KIF1A	kinesin family member 1A	0.528382	0.714328	1.13983
GO:0004896	cytokine receptor activity	PR	PR	Prolactin receptor	0.536525	0.716631	1.32467
GO:0018024	histone-lysine N-methyltransferase activity	SUV420H2	SUV420H2	suppressor of variegation 4-20 homolog 2 (Drosophila)	0.536525	0.716631	1.32467
GO:0016788	hydrolase activity, acting on ester bonds	LIPN	LIPN	lipase, family member N	0.536525	0.716631	1.32467
GO:0042802	identical protein binding	GCG	GCG	Glucagon	0.537474	0.716631	1.00642
GO:0042802	identical protein binding	SNCA	SNCA	Alpha-synuclein	0.537474	0.716631	1.00642
GO:0042802	identical protein binding	GBP5	GBP5	guanylate binding protein 5	0.537474	0.716631	1.00642
GO:0042802	identical protein binding	IFIT3	IFIT3	interferon-induced protein with tetratricopeptide repeats 3	0.537474	0.716631	1.00642
GO:0042802	identical protein binding	DDX58	DDX58	DEAD (Asp-Glu-Ala-Asp) box polypeptide 58	0.537474	0.716631	1.00642
GO:0042802	identical protein binding	CD28	CD28	T-cell specific surface glycoprotein CD28	0.537474	0.716631	1.00642
GO:0042802	identical protein binding	C1QTNF2	C1QTNF2	C1q and tumor necrosis factor related protein 2	0.537474	0.716631	1.00642
GO:0042802	identical protein binding	SOX10	SOX10	SRY (sex determining region Y)-box 10	0.537474	0.716631	1.00642
GO:0042802	identical protein binding	CRYAA	CRYAA	Alpha-crystallin A chain	0.537474	0.716631	1.00642
GO:0042802	identical protein binding	MNS1	MNS1	meiosis-specific nuclear structural 1	0.537474	0.716631	1.00642
GO:0000287	magnesium ion binding	CDC42BPG	CDC42BPG	CDC42 binding protein kinase gamma (DMPK-like)	0.549715	0.72735	1.02644
GO:0000287	magnesium ion binding	PRPS1	PRPS1	phosphoribosyl pyrophosphate synthetase 1	0.549715	0.72735	1.02644
GO:0000287	magnesium ion binding	SNCA	SNCA	Alpha-synuclein	0.549715	0.72735	1.02644
GO:0000287	magnesium ion binding	NELL1	NELL1	NEL-like 1 (chicken)	0.549715	0.72735	1.02644
GO:0008026	ATP-dependent helicase activity	LOC101114265	LOC101114265	putative ATP-dependent RNA helicase DDX11-like protein 8-like	0.552279	0.72735	1.08917
GO:0008026	ATP-dependent helicase activity	DDX58	DDX58	DEAD (Asp-Glu-Ala-Asp) box polypeptide 58	0.552279	0.72735	1.08917
GO:0048306	calcium-dependent protein binding	CABP1	CABP1	calcium binding protein 1	0.554886	0.72735	1.25673
GO:0003899	DNA-directed RNA polymerase activity	POLR3G	POLR3G	polymerase (RNA) III (DNA directed) polypeptide G (32kD)	0.554886	0.72735	1.25673
GO:0042277	peptide binding	NR1H4	NR1H4	nuclear receptor subfamily 1, group H, member 4	0.554886	0.72735	1.25673
GO:0016829	lyase activity	CA4	CA4	carbonic anhydrase IV	0.561749	0.733868	1.02824
GO:0016829	lyase activity	UXS1	UXS1	UDP-glucuronate decarboxylase 1	0.561749	0.733868	1.02824
GO:0016829	lyase activity	CA5A	CA5A	carbonic anhydrase VA, mitochondrial	0.561749	0.733868	1.02824
GO:0051287	NAD binding	NELL1	NELL1	NEL-like 1 (chicken)	0.572517	0.740456	1.19543
GO:0000049	tRNA binding	LOC101113250	LOC101113250	aminoacyl tRNA synthase complex-interacting multifunctional protein 1-like	0.572517	0.740456	1.19543
GO:0004857	enzyme inhibitor activity	CABP1	CABP1	calcium binding protein 1	0.572517	0.740456	1.19543
GO:0020037	heme binding	IDO1	IDO1	Indoleamine-pyrrole 2,3 dioxygenase	0.575446	0.741627	1.00711
GO:0020037	heme binding	HBZ	HBZ	hemoglobin, zeta	0.575446	0.741627	1.00711
GO:0020037	heme binding	LOC101105185	LOC101105185	hemoglobin subunit epsilon-2-like	0.575446	0.741627	1.00711
GO:0005509	calcium ion binding	EGFL7	EGFL7	EGF-like-domain, multiple 7	0.578377	0.741627	0.97277
GO:0005509	calcium ion binding	CABP1	CABP1	calcium binding protein 1	0.578377	0.741627	0.97277
GO:0005509	calcium ion binding	CABP2	CABP2	calcium binding protein 2	0.578377	0.741627	0.97277
GO:0005509	calcium ion binding	CDH19	CDH19	cadherin 19, type 2	0.578377	0.741627	0.97277
GO:0005509	calcium ion binding	CDH9	CDH9	cadherin 9, type 2 (T1-cadherin)	0.578377	0.741627	0.97277
GO:0005509	calcium ion binding	NECAB3	NECAB3	N-terminal EF-hand calcium binding protein 3	0.578377	0.741627	0.97277
GO:0005509	calcium ion binding	CRNN	CRNN	cornulin	0.578377	0.741627	0.97277
GO:0005509	calcium ion binding	PLA2G4B	PLA2G4B	phospholipase A2, group IVB (cytosolic)	0.578377	0.741627	0.97277
GO:0005509	calcium ion binding	CDH7	CDH7	cadherin 7, type 2	0.578377	0.741627	0.97277
GO:0005509	calcium ion binding	SNCA	SNCA	Alpha-synuclein	0.578377	0.741627	0.97277
GO:0005509	calcium ion binding	NELL1	NELL1	NEL-like 1 (chicken)	0.578377	0.741627	0.97277
GO:0005509	calcium ion binding	PROCA1	PROCA1	protein interacting with cyclin A1	0.578377	0.741627	0.97277
GO:0005509	calcium ion binding	EPDR1	EPDR1	ependymin related protein 1 (zebrafish)	0.578377	0.741627	0.97277
GO:0046982	protein heterodimerization activity	LOC101102605	LOC101102605	nucleophosmin-like	0.580035	0.741627	0.972956
GO:0046982	protein heterodimerization activity	LOC101115661	LOC101115661	histone H2B type 1-A-like	0.580035	0.741627	0.972956
GO:0046982	protein heterodimerization activity	PLGF	PLGF	Placental growth factor	0.580035	0.741627	0.972956
GO:0046982	protein heterodimerization activity	P2RY1	P2RY1	purinergic receptor P2Y, G-protein coupled, 1	0.580035	0.741627	0.972956
GO:0046982	protein heterodimerization activity	NR4A2	NR4A2	nuclear receptor subfamily 4, group A, member 2	0.580035	0.741627	0.972956
GO:0046982	protein heterodimerization activity	LOC101104711	LOC101104711	cardiotrophin-2-like	0.580035	0.741627	0.972956
GO:0046982	protein heterodimerization activity	NR4A1	NR4A1	nuclear receptor subfamily 4, group A, member 1	0.580035	0.741627	0.972956
GO:0046982	protein heterodimerization activity	ADRA1B	ADRA1B	adrenoceptor alpha 1B	0.580035	0.741627	0.972956
GO:0016616	oxidoreductase activity, acting on the CH-OH group of donors, NAD or NADP as acceptor	NELL1	NELL1	NEL-like 1 (chicken)	0.581068	0.741627	1.16697
GO:0003746	translation elongation factor activity	WHSC2	WHSC2	Wolf-Hirschhorn syndrome candidate 2	0.59766	0.757817	1.11392
GO:0030374	ligand-dependent nuclear receptor transcription coactivator activity	PSMC3IP	PSMC3IP	PSMC3 interacting protein	0.59766	0.757817	1.11392
GO:0019003	GDP binding	RAB35	RAB35	RAB35, member RAS oncogene family	0.605707	0.760564	1.08917
GO:0043130	ubiquitin binding	UBXN1	UBXN1	UBX domain protein 1	0.605707	0.760564	1.08917
GO:0035064	methylated histone residue binding	LOC101115006	LOC101115006	retinoblastoma-binding protein 5-like	0.605707	0.760564	1.08917
GO:0019901	protein kinase binding	LOC101102605	LOC101102605	nucleophosmin-like	0.610049	0.760619	0.945582
GO:0019901	protein kinase binding	AKAP7	AKAP7	A kinase (PRKA) anchor protein 7	0.610049	0.760619	0.945582
GO:0019901	protein kinase binding	CAMK2N1	CAMK2N1	calcium/calmodulin-dependent protein kinase II inhibitor 1	0.610049	0.760619	0.945582
GO:0019901	protein kinase binding	CCND1	CCND1	Cyclin D1	0.610049	0.760619	0.945582
GO:0019901	protein kinase binding	TEX14	TEX14	testis expressed 14	0.610049	0.760619	0.945582
GO:0019901	protein kinase binding	TSKS	TSKS	testis-specific serine kinase substrate	0.610049	0.760619	0.945582
GO:0004252	serine-type endopeptidase activity	TMPRSS4	TMPRSS4	transmembrane protease, serine 4	0.610617	0.760619	0.954792
GO:0004252	serine-type endopeptidase activity	LOC101116249	LOC101116249	chymotrypsinogen B-like	0.610617	0.760619	0.954792
GO:0004252	serine-type endopeptidase activity	MCP-3	MCP-3	Mast cell protease 3	0.610617	0.760619	0.954792
GO:0005230	extracellular ligand-gated ion channel activity	STX1B	STX1B	Syntaxin-1B	0.613592	0.760619	1.06549
GO:0008146	sulfotransferase activity	HS3ST2	HS3ST2	heparan sulfate (glucosamine) 3-O-sulfotransferase 2	0.613592	0.760619	1.06549
GO:0004725	protein tyrosine phosphatase activity	DUSP9	DUSP9	dual specificity phosphatase 9	0.628981	0.777212	0.942551
GO:0004725	protein tyrosine phosphatase activity	DUSP22	DUSP22	dual specificity phosphatase 22	0.628981	0.777212	0.942551
GO:0003712	transcription cofactor activity	SLC26A3	SLC26A3	Solute carrier family 26 member 3	0.636312	0.783774	1.00026
GO:0017111	nucleoside-triphosphatase activity	LOC101107534	LOC101107534	multidrug resistance-associated protein 4-like	0.63973	0.785252	0.913279
GO:0017111	nucleoside-triphosphatase activity	ABCA10	ABCA10	ATP-binding cassette, sub-family A (ABC1), member 10	0.63973	0.785252	0.913279
GO:0017111	nucleoside-triphosphatase activity	DDX58	DDX58	DEAD (Asp-Glu-Ala-Asp) box polypeptide 58	0.63973	0.785252	0.913279
GO:0005070	SH3/SH2 adaptor activity	CD28	CD28	T-cell specific surface glycoprotein CD28	0.643583	0.785252	0.980253
GO:0004197	cysteine-type endopeptidase activity	CASP14	CASP14	caspase 14, apoptosis-related cysteine peptidase	0.643583	0.785252	0.980253
GO:0046983	protein dimerization activity	BHLHE22	BHLHE22	basic helix-loop-helix family, member e22	0.647758	0.787869	0.902073
GO:0046983	protein dimerization activity	NEUROG2	NEUROG2	neurogenin 2	0.647758	0.787869	0.902073
GO:0046983	protein dimerization activity	MESP2	MESP2	mesoderm posterior 2 homolog (mouse)	0.647758	0.787869	0.902073
GO:0008137	NADH dehydrogenase (ubiquinone) activity	ND6	ND6	NADH-ubiquinone oxidoreductase chain 6	0.650709	0.788984	0.961033
GO:0042626	ATPase activity, coupled to transmembrane movement of substances	LOC101107534	LOC101107534	multidrug resistance-associated protein 4-like	0.657691	0.791079	0.942551
GO:0016758	transferase activity, transferring hexosyl groups	CSGALNACT1	CSGALNACT1	chondroitin sulfate N-acetylgalactosaminyltransferase 1	0.657691	0.791079	0.942551
GO:0004222	metalloendopeptidase activity	ADAM33	ADAM33	ADAM metallopeptidase domain 33	0.658553	0.791079	0.891139
GO:0004222	metalloendopeptidase activity	ADAMTS4	ADAMTS4	ADAM metallopeptidase with thrombospondin type 1 motif, 4	0.658553	0.791079	0.891139
GO:0005543	phospholipid binding	CDC42BPG	CDC42BPG	CDC42 binding protein kinase gamma (DMPK-like)	0.670119	0.798899	0.885771
GO:0005543	phospholipid binding	ACAP1	ACAP1	ArfGAP with coiled-coil, ankyrin repeat and PH domains 1	0.670119	0.798899	0.885771
GO:0005543	phospholipid binding	SNCA	SNCA	Alpha-synuclein	0.670119	0.798899	0.885771
GO:0005543	phospholipid binding	KIF1A	KIF1A	kinesin family member 1A	0.670119	0.798899	0.885771
GO:0005543	phospholipid binding	OSBPL7	OSBPL7	oxysterol binding protein-like 7	0.670119	0.798899	0.885771
GO:0005543	phospholipid binding	PLEKHG4	PLEKHG4	pleckstrin homology domain containing, family G (with RhoGef domain) member 4	0.670119	0.798899	0.885771
GO:0008081	phosphoric diester hydrolase activity	GDPD3	GDPD3	glycerophosphodiester phosphodiesterase domain containing 3	0.67124	0.798899	0.907642
GO:0030170	pyridoxal phosphate binding	LOC101121661	LOC101121661	kynurenine/alpha-aminoadipate aminotransferase, mitochondrial-like	0.67124	0.798899	0.907642
GO:0051082	unfolded protein binding	LOC101102605	LOC101102605	nucleophosmin-like	0.677191	0.8018	0.859871
GO:0051082	unfolded protein binding	CRYAA	CRYAA	Alpha-crystallin A chain	0.677191	0.8018	0.859871
GO:0005044	scavenger receptor activity	TMPRSS4	TMPRSS4	transmembrane protease, serine 4	0.677811	0.8018	0.891139
GO:0016887	ATPase activity	LOC101107534	LOC101107534	multidrug resistance-associated protein 4-like	0.682286	0.804512	0.854872
GO:0016887	ATPase activity	ABCA10	ABCA10	ATP-binding cassette, sub-family A (ABC1), member 10	0.682286	0.804512	0.854872
GO:0016887	ATPase activity	ACIN1	ACIN1	apoptotic chromatin condensation inducer 1	0.682286	0.804512	0.854872
GO:0003684	damaged DNA binding	XPC	XPC	xeroderma pigmentosum, complementation group C	0.68425	0.804512	0.875226
GO:0019904	protein domain specific binding	STX1B	STX1B	Syntaxin-1B	0.696792	0.816783	0.835443
GO:0019904	protein domain specific binding	AKAP7	AKAP7	A kinase (PRKA) anchor protein 7	0.696792	0.816783	0.835443
GO:0019904	protein domain specific binding	SNCA	SNCA	Alpha-synuclein	0.696792	0.816783	0.835443
GO:0017137	Rab GTPase binding	SYTL5	SYTL5	synaptotagmin-like 5	0.702804	0.821349	0.830723
GO:0003713	transcription coactivator activity	LOC101102605	LOC101102605	nucleophosmin-like	0.705524	0.822052	0.834258
GO:0003713	transcription coactivator activity	NR1H4	NR1H4	nuclear receptor subfamily 1, group H, member 4	0.705524	0.822052	0.834258
GO:0003713	transcription coactivator activity	CITED4	CITED4	Cbp/p300-interacting transactivator, with Glu/Asp-rich carboxy-terminal domain, 4	0.705524	0.822052	0.834258
GO:0003713	transcription coactivator activity	SOX10	SOX10	SRY (sex determining region Y)-box 10	0.705524	0.822052	0.834258
GO:0005507	copper ion binding	SNCA	SNCA	Alpha-synuclein	0.708742	0.823329	0.816878
GO:0042826	histone deacetylase binding	CCND1	CCND1	Cyclin D1	0.714561	0.825148	0.803486
GO:0008013	beta-catenin binding	PROP1	PROP1	Prophet of POU1F1	0.714561	0.825148	0.803486
GO:0008168	methyltransferase activity	SUV420H2	SUV420H2	suppressor of variegation 4-20 homolog 2 (Drosophila)	0.727567	0.837673	0.7948
GO:0008168	methyltransferase activity	TRMT61B	TRMT61B	tRNA methyltransferase 61 homolog B (S. cerevisiae)	0.727567	0.837673	0.7948
GO:0008168	methyltransferase activity	METTL21B	METTL21B	methyltransferase like 21B	0.727567	0.837673	0.7948
GO:0008565	protein transporter activity	LOC101113971	LOC101113971	RUN and FYVE domain-containing protein 1-like	0.731329	0.839513	0.765823
GO:0003743	translation initiation factor activity	LOC101120099	LOC101120099	density-regulated protein-like	0.757108	0.864039	0.710328
GO:0004871	signal transducer activity	LOC101106071	LOC101106071	apolipoprotein L3-like	0.758875	0.864039	0.88067
GO:0004871	signal transducer activity	LOC101118303	LOC101118303	olfactory receptor 51F2-like	0.758875	0.864039	0.88067
GO:0004871	signal transducer activity	LOC101116831	LOC101116831	olfactory receptor 14A16-like	0.758875	0.864039	0.88067
GO:0004871	signal transducer activity	LOC101111964	LOC101111964	olfactory receptor 2V2-like	0.758875	0.864039	0.88067
GO:0004871	signal transducer activity	LOC101116764	LOC101116764	putative olfactory receptor 51H1-like	0.758875	0.864039	0.88067
GO:0004871	signal transducer activity	LOC101106764	LOC101106764	olfactory receptor 10AD1-like	0.758875	0.864039	0.88067
GO:0004871	signal transducer activity	LOC101118102	LOC101118102	olfactory receptor 2T12-like	0.758875	0.864039	0.88067
GO:0004871	signal transducer activity	LOC101106775	LOC101106775	olfactory receptor 4E1-like	0.758875	0.864039	0.88067
GO:0004871	signal transducer activity	P2RY1	P2RY1	purinergic receptor P2Y, G-protein coupled, 1	0.758875	0.864039	0.88067
GO:0004871	signal transducer activity	P2RY13	P2RY13	purinergic receptor P2Y, G-protein coupled, 13	0.758875	0.864039	0.88067
GO:0004871	signal transducer activity	Bst-2B	BST-2B	Bone marrow stromal cell antigen 2B	0.758875	0.864039	0.88067
GO:0004871	signal transducer activity	LOC101120798	LOC101120798	olfactory receptor 6N2-like	0.758875	0.864039	0.88067
GO:0004871	signal transducer activity	S1PR5	S1PR5	sphingosine-1-phosphate receptor 5	0.758875	0.864039	0.88067
GO:0004871	signal transducer activity	LOC101105321	LOC101105321	apolipoprotein L3-like	0.758875	0.864039	0.88067
GO:0004871	signal transducer activity	GNB3	GNB3	guanine nucleotide binding protein (G protein), beta polypeptide 3	0.758875	0.864039	0.88067
GO:0004871	signal transducer activity	Bst-2A	BST-2A	Bone marrow stromal cell antigen 2A	0.758875	0.864039	0.88067
GO:0004871	signal transducer activity	LOC101108252	LOC101108252	olfactory receptor 51G2-like	0.758875	0.864039	0.88067
GO:0004871	signal transducer activity	BAI3	BAI3	brain-specific angiogenesis inhibitor 3	0.758875	0.864039	0.88067
GO:0004871	signal transducer activity	LOC101116222	LOC101116222	olfactory receptor 12-like	0.758875	0.864039	0.88067
GO:0004871	signal transducer activity	LOC101123234	LOC101123234	olfactory receptor 51M1-like	0.758875	0.864039	0.88067
GO:0004871	signal transducer activity	ZP3	ZP3	zona pellucida glycoprotein 3 (sperm receptor)	0.758875	0.864039	0.88067
GO:0004871	signal transducer activity	LOC101117492	LOC101117492	olfactory receptor 1J4-like	0.758875	0.864039	0.88067
GO:0004871	signal transducer activity	LOC101121414	LOC101121414	apolipoprotein L3-like	0.758875	0.864039	0.88067
GO:0004871	signal transducer activity	LOC101121470	LOC101121470	olfactory receptor 8D4-like	0.758875	0.864039	0.88067
GO:0004871	signal transducer activity	LOC101113096	LOC101113096	olfactory receptor 51D1-like	0.758875	0.864039	0.88067
GO:0004871	signal transducer activity	ADRA1B	ADRA1B	adrenoceptor alpha 1B	0.758875	0.864039	0.88067
GO:0004984	olfactory receptor activity	LOC101118303	LOC101118303	olfactory receptor 51F2-like	0.759374	0.864039	0.849229
GO:0004984	olfactory receptor activity	LOC101116831	LOC101116831	olfactory receptor 14A16-like	0.759374	0.864039	0.849229
GO:0004984	olfactory receptor activity	LOC101111964	LOC101111964	olfactory receptor 2V2-like	0.759374	0.864039	0.849229
GO:0004984	olfactory receptor activity	LOC101116764	LOC101116764	putative olfactory receptor 51H1-like	0.759374	0.864039	0.849229
GO:0004984	olfactory receptor activity	LOC101106764	LOC101106764	olfactory receptor 10AD1-like	0.759374	0.864039	0.849229
GO:0004984	olfactory receptor activity	LOC101118102	LOC101118102	olfactory receptor 2T12-like	0.759374	0.864039	0.849229
GO:0004984	olfactory receptor activity	LOC101106775	LOC101106775	olfactory receptor 4E1-like	0.759374	0.864039	0.849229
GO:0004984	olfactory receptor activity	LOC101120798	LOC101120798	olfactory receptor 6N2-like	0.759374	0.864039	0.849229
GO:0004984	olfactory receptor activity	LOC101108252	LOC101108252	olfactory receptor 51G2-like	0.759374	0.864039	0.849229
GO:0004984	olfactory receptor activity	LOC101116222	LOC101116222	olfactory receptor 12-like	0.759374	0.864039	0.849229
GO:0004984	olfactory receptor activity	LOC101123234	LOC101123234	olfactory receptor 51M1-like	0.759374	0.864039	0.849229
GO:0004984	olfactory receptor activity	LOC101117492	LOC101117492	olfactory receptor 1J4-like	0.759374	0.864039	0.849229
GO:0004984	olfactory receptor activity	LOC101121470	LOC101121470	olfactory receptor 8D4-like	0.759374	0.864039	0.849229
GO:0004984	olfactory receptor activity	LOC101113096	LOC101113096	olfactory receptor 51D1-like	0.759374	0.864039	0.849229
GO:0044325	ion channel binding	TCAP	TCAP	titin-cap	0.766711	0.869836	0.690319
GO:0003735	structural constituent of ribosome	LOC101104797	LOC101104797	ubiquitin-like protein FUBI-like	0.769499	0.870454	0.759886
GO:0003735	structural constituent of ribosome	LOC101114593	LOC101114593	60S ribosomal protein L31-like	0.769499	0.870454	0.759886
GO:0003735	structural constituent of ribosome	MRPL19	MRPL19	mitochondrial ribosomal protein L19	0.769499	0.870454	0.759886
GO:0003735	structural constituent of ribosome	LOC101116132	LOC101116132	40S ribosomal protein S3a-like	0.769499	0.870454	0.759886
GO:0005089	Rho guanyl-nucleotide exchange factor activity	PLEKHG4	PLEKHG4	pleckstrin homology domain containing, family G (with RhoGef domain) member 4	0.775934	0.875138	0.671406
GO:0003676	nucleic acid binding	LOC101114191	LOC101114191	zinc finger protein 26-like	0.780078	0.875138	0.852004
GO:0003676	nucleic acid binding	LOC101102605	LOC101102605	nucleophosmin-like	0.780078	0.875138	0.852004
GO:0003676	nucleic acid binding	ZNF500	ZNF500	zinc finger protein 500	0.780078	0.875138	0.852004
GO:0003676	nucleic acid binding	LOC101110741	LOC101110741	RNA-binding motif protein, X-linked 2-like	0.780078	0.875138	0.852004
GO:0003676	nucleic acid binding	GLI1	GLI1	GLI family zinc finger 1	0.780078	0.875138	0.852004
GO:0003676	nucleic acid binding	HNRNPR	HNRNPR	heterogeneous nuclear ribonucleoprotein R	0.780078	0.875138	0.852004
GO:0003676	nucleic acid binding	NPM2	NPM2	nucleophosmin/nucleoplasmin 2	0.780078	0.875138	0.852004
GO:0003676	nucleic acid binding	LOC101118963	LOC101118963	zinc finger protein 134-like	0.780078	0.875138	0.852004
GO:0003676	nucleic acid binding	SNRNP35	SNRNP35	small nuclear ribonucleoprotein 35kDa (U11/U12)	0.780078	0.875138	0.852004
GO:0003676	nucleic acid binding	EGR1	EGR1	Early growth response factor 1	0.780078	0.875138	0.852004
GO:0003676	nucleic acid binding	ZBTB4	ZBTB4	zinc finger and BTB domain containing 4	0.780078	0.875138	0.852004
GO:0003676	nucleic acid binding	ZNF19	ZNF19	zinc finger protein 19	0.780078	0.875138	0.852004
GO:0003676	nucleic acid binding	LOC101114265	LOC101114265	putative ATP-dependent RNA helicase DDX11-like protein 8-like	0.780078	0.875138	0.852004
GO:0003676	nucleic acid binding	DDX58	DDX58	DEAD (Asp-Glu-Ala-Asp) box polypeptide 58	0.780078	0.875138	0.852004
GO:0003676	nucleic acid binding	LARP7	LARP7	La ribonucleoprotein domain family, member 7	0.780078	0.875138	0.852004
GO:0003676	nucleic acid binding	LOC101118186	LOC101118186	uncharacterized LOC101118186	0.780078	0.875138	0.852004
GO:0003676	nucleic acid binding	PLAG1	PLAG1	pleiomorphic adenoma gene 1	0.780078	0.875138	0.852004
GO:0003676	nucleic acid binding	ACIN1	ACIN1	apoptotic chromatin condensation inducer 1	0.780078	0.875138	0.852004
GO:0003676	nucleic acid binding	HNRNPH3	HNRNPH3	heterogeneous nuclear ribonucleoprotein H3 (2H9)	0.780078	0.875138	0.852004
GO:0016779	nucleotidyltransferase activity	OAS2	OAS2	2'-5'-oligoadenylate synthetase 2, 69/71kDa	0.780407	0.875138	0.662333
GO:0004386	helicase activity	LOC101114265	LOC101114265	putative ATP-dependent RNA helicase DDX11-like protein 8-like	0.788406	0.880026	0.685492
GO:0004386	helicase activity	DDX58	DDX58	DEAD (Asp-Glu-Ala-Asp) box polypeptide 58	0.788406	0.880026	0.685492
GO:0008233	peptidase activity	TMPRSS4	TMPRSS4	transmembrane protease, serine 4	0.789302	0.880026	0.797674
GO:0008233	peptidase activity	LOC101104190	LOC101104190	pregnancy-associated glycoprotein 1-like	0.789302	0.880026	0.797674
GO:0008233	peptidase activity	LOC101116249	LOC101116249	chymotrypsinogen B-like	0.789302	0.880026	0.797674
GO:0008233	peptidase activity	LOC101122563	LOC101122563	pregnancy-associated glycoprotein-like	0.789302	0.880026	0.797674
GO:0008233	peptidase activity	ADAM33	ADAM33	ADAM metallopeptidase domain 33	0.789302	0.880026	0.797674
GO:0008233	peptidase activity	CASP14	CASP14	caspase 14, apoptosis-related cysteine peptidase	0.789302	0.880026	0.797674
GO:0008233	peptidase activity	MCP-3	MCP-3	Mast cell protease 3	0.789302	0.880026	0.797674
GO:0008233	peptidase activity	ADAMTS4	ADAMTS4	ADAM metallopeptidase with thrombospondin type 1 motif, 4	0.789302	0.880026	0.797674
GO:0008233	peptidase activity	LOC101105611	LOC101105611	pregnancy-associated glycoprotein 2-like	0.789302	0.880026	0.797674
GO:0003697	single-stranded DNA binding	XPC	XPC	xeroderma pigmentosum, complementation group C	0.793296	0.881945	0.636528
GO:0051213	dioxygenase activity	IDO1	IDO1	Indoleamine-pyrrole 2,3 dioxygenase	0.797421	0.883999	0.628367
GO:0000166	nucleotide binding	LOC101123290	LOC101123290	GTPase IMAP family member 7-like	0.800706	0.885111	0.873061
GO:0000166	nucleotide binding	CDC42BPG	CDC42BPG	CDC42 binding protein kinase gamma (DMPK-like)	0.800706	0.885111	0.873061
GO:0000166	nucleotide binding	LOC101120875	LOC101120875	guanylate-binding protein 6-like	0.800706	0.885111	0.873061
GO:0000166	nucleotide binding	RAB15	RAB15	RAB15, member RAS oncogene family	0.800706	0.885111	0.873061
GO:0000166	nucleotide binding	LOC101110741	LOC101110741	RNA-binding motif protein, X-linked 2-like	0.800706	0.885111	0.873061
GO:0000166	nucleotide binding	LOC101107534	LOC101107534	multidrug resistance-associated protein 4-like	0.800706	0.885111	0.873061
GO:0000166	nucleotide binding	LOC101102845	LOC101102845	5-formyltetrahydrofolate cyclo-ligase-like	0.800706	0.885111	0.873061
GO:0000166	nucleotide binding	ABCA10	ABCA10	ATP-binding cassette, sub-family A (ABC1), member 10	0.800706	0.885111	0.873061
GO:0000166	nucleotide binding	PRPS1	PRPS1	phosphoribosyl pyrophosphate synthetase 1	0.800706	0.885111	0.873061
GO:0000166	nucleotide binding	KIF7	KIF7	kinesin family member 7	0.800706	0.885111	0.873061
GO:0000166	nucleotide binding	NRBP2	NRBP2	nuclear receptor binding protein 2	0.800706	0.885111	0.873061
GO:0000166	nucleotide binding	AKAP7	AKAP7	A kinase (PRKA) anchor protein 7	0.800706	0.885111	0.873061
GO:0000166	nucleotide binding	NAT10	NAT10	N-acetyltransferase 10 (GCN5-related)	0.800706	0.885111	0.873061
GO:0000166	nucleotide binding	HNRNPR	HNRNPR	heterogeneous nuclear ribonucleoprotein R	0.800706	0.885111	0.873061
GO:0000166	nucleotide binding	DIRAS2	DIRAS2	DIRAS family, GTP-binding RAS-like 2	0.800706	0.885111	0.873061
GO:0000166	nucleotide binding	SNRNP35	SNRNP35	small nuclear ribonucleoprotein 35kDa (U11/U12)	0.800706	0.885111	0.873061
GO:0000166	nucleotide binding	CDK3	CDK3	cyclin-dependent kinase 3	0.800706	0.885111	0.873061
GO:0000166	nucleotide binding	RAB35	RAB35	RAB35, member RAS oncogene family	0.800706	0.885111	0.873061
GO:0000166	nucleotide binding	RND1	RND1	Rho family GTPase 1	0.800706	0.885111	0.873061
GO:0000166	nucleotide binding	HDGF	HDGF	hepatoma-derived growth factor	0.800706	0.885111	0.873061
GO:0000166	nucleotide binding	KIF1A	KIF1A	kinesin family member 1A	0.800706	0.885111	0.873061
GO:0000166	nucleotide binding	GBP5	GBP5	guanylate binding protein 5	0.800706	0.885111	0.873061
GO:0000166	nucleotide binding	SKOR1	SKOR1	SKI family transcriptional corepressor 1	0.800706	0.885111	0.873061
GO:0000166	nucleotide binding	LOC101114265	LOC101114265	putative ATP-dependent RNA helicase DDX11-like protein 8-like	0.800706	0.885111	0.873061
GO:0000166	nucleotide binding	MOS	MOS	v-mos Moloney murine sarcoma viral oncogene homolog	0.800706	0.885111	0.873061
GO:0000166	nucleotide binding	DDX58	DDX58	DEAD (Asp-Glu-Ala-Asp) box polypeptide 58	0.800706	0.885111	0.873061
GO:0000166	nucleotide binding	LARP7	LARP7	La ribonucleoprotein domain family, member 7	0.800706	0.885111	0.873061
GO:0000166	nucleotide binding	LOC101119773	LOC101119773	guanylate-binding protein 7-like	0.800706	0.885111	0.873061
GO:0000166	nucleotide binding	OAS2	OAS2	2'-5'-oligoadenylate synthetase 2, 69/71kDa	0.800706	0.885111	0.873061
GO:0000166	nucleotide binding	MX1	MX1	Mx1 protein	0.800706	0.885111	0.873061
GO:0000166	nucleotide binding	TEX14	TEX14	testis expressed 14	0.800706	0.885111	0.873061
GO:0000166	nucleotide binding	TEP1	TEP1	telomerase-associated protein 1	0.800706	0.885111	0.873061
GO:0000166	nucleotide binding	ACIN1	ACIN1	apoptotic chromatin condensation inducer 1	0.800706	0.885111	0.873061
GO:0000166	nucleotide binding	HNRNPH3	HNRNPH3	heterogeneous nuclear ribonucleoprotein H3 (2H9)	0.800706	0.885111	0.873061
GO:0000166	nucleotide binding	GTPBP3	GTPBP3	GTP binding protein 3 (mitochondrial)	0.800706	0.885111	0.873061
GO:0000166	nucleotide binding	AK5	AK5	adenylate kinase 5	0.800706	0.885111	0.873061
GO:0004721	phosphoprotein phosphatase activity	DUSP9	DUSP9	dual specificity phosphatase 9	0.812447	0.895538	0.649174
GO:0004721	phosphoprotein phosphatase activity	DUSP22	DUSP22	dual specificity phosphatase 22	0.812447	0.895538	0.649174
GO:0004519	endonuclease activity	EME2	EME2	essential meiotic endonuclease 1 homolog 2 (S. pombe)	0.820497	0.901849	0.583484
GO:0031625	ubiquitin protein ligase binding	ASB4	ASB4	ankyrin repeat and SOCS box containing 4	0.834003	0.914105	0.616511
GO:0031625	ubiquitin protein ligase binding	UBXN1	UBXN1	UBX domain protein 1	0.834003	0.914105	0.616511
GO:0047485	protein N-terminus binding	SNCA	SNCA	Alpha-synuclein	0.8377	0.91557	0.550704
GO:0008022	protein C-terminus binding	AKAP7	AKAP7	A kinase (PRKA) anchor protein 7	0.843916	0.919773	0.601382
GO:0008022	protein C-terminus binding	PROP1	PROP1	Prophet of POU1F1	0.843916	0.919773	0.601382
GO:0005178	integrin binding	LOC100037673	LOC100037673	cysteine-rich angiogenic inducer 61	0.850264	0.922076	0.527018
GO:0003779	actin binding	LMOD1	LMOD1	leiomodin 1 (smooth muscle)	0.850781	0.922076	0.684534
GO:0003779	actin binding	LOC101119481	LOC101119481	thymosin beta-4-like	0.850781	0.922076	0.684534
GO:0003779	actin binding	MTSS1L	MTSS1L	metastasis suppressor 1-like	0.850781	0.922076	0.684534
GO:0003779	actin binding	PHACTR3	PHACTR3	phosphatase and actin regulator 3	0.850781	0.922076	0.684534
GO:0003779	actin binding	MSRB1	MSRB1	methionine sulfoxide reductase B1	0.850781	0.922076	0.684534
GO:0016746	transferase activity, transferring acyl groups	NAT8L	NAT8L	N-acetyltransferase 8-like (GCN5-related, putative)	0.855545	0.922087	0.583484
GO:0016746	transferase activity, transferring acyl groups	NAT10	NAT10	N-acetyltransferase 10 (GCN5-related)	0.855545	0.922087	0.583484
GO:0008237	metallopeptidase activity	ADAM33	ADAM33	ADAM metallopeptidase domain 33	0.855545	0.922087	0.583484
GO:0008237	metallopeptidase activity	ADAMTS4	ADAMTS4	ADAM metallopeptidase with thrombospondin type 1 motif, 4	0.855545	0.922087	0.583484
GO:0005200	structural constituent of cytoskeleton	SYNM	SYNM	synemin, intermediate filament protein	0.864606	0.928598	0.500129
GO:0005506	iron ion binding	HBZ	HBZ	hemoglobin, zeta	0.866373	0.928598	0.56662
GO:0005506	iron ion binding	LOC101105185	LOC101105185	hemoglobin subunit epsilon-2-like	0.866373	0.928598	0.56662
GO:0004888	transmembrane signaling receptor activity	BAI3	BAI3	brain-specific angiogenesis inhibitor 3	0.87049	0.930442	0.560145
GO:0004888	transmembrane signaling receptor activity	CLEC1B	CLEC1B	C-type lectin domain family 1, member B	0.87049	0.930442	0.560145
GO:0009055	electron carrier activity	IDO1	IDO1	Indoleamine-pyrrole 2,3 dioxygenase	0.87757	0.935432	0.475851
GO:0004930	G-protein coupled receptor activity	LOC101118303	LOC101118303	olfactory receptor 51F2-like	0.881235	0.936765	0.777329
GO:0004930	G-protein coupled receptor activity	LOC101116831	LOC101116831	olfactory receptor 14A16-like	0.881235	0.936765	0.777329
GO:0004930	G-protein coupled receptor activity	LOC101111964	LOC101111964	olfactory receptor 2V2-like	0.881235	0.936765	0.777329
GO:0004930	G-protein coupled receptor activity	LOC101116764	LOC101116764	putative olfactory receptor 51H1-like	0.881235	0.936765	0.777329
GO:0004930	G-protein coupled receptor activity	LOC101106764	LOC101106764	olfactory receptor 10AD1-like	0.881235	0.936765	0.777329
GO:0004930	G-protein coupled receptor activity	LOC101118102	LOC101118102	olfactory receptor 2T12-like	0.881235	0.936765	0.777329
GO:0004930	G-protein coupled receptor activity	LOC101106775	LOC101106775	olfactory receptor 4E1-like	0.881235	0.936765	0.777329
GO:0004930	G-protein coupled receptor activity	P2RY1	P2RY1	purinergic receptor P2Y, G-protein coupled, 1	0.881235	0.936765	0.777329
GO:0004930	G-protein coupled receptor activity	P2RY13	P2RY13	purinergic receptor P2Y, G-protein coupled, 13	0.881235	0.936765	0.777329
GO:0004930	G-protein coupled receptor activity	LOC101120798	LOC101120798	olfactory receptor 6N2-like	0.881235	0.936765	0.777329
GO:0004930	G-protein coupled receptor activity	S1PR5	S1PR5	sphingosine-1-phosphate receptor 5	0.881235	0.936765	0.777329
GO:0004930	G-protein coupled receptor activity	LOC101108252	LOC101108252	olfactory receptor 51G2-like	0.881235	0.936765	0.777329
GO:0004930	G-protein coupled receptor activity	BAI3	BAI3	brain-specific angiogenesis inhibitor 3	0.881235	0.936765	0.777329
GO:0004930	G-protein coupled receptor activity	LOC101116222	LOC101116222	olfactory receptor 12-like	0.881235	0.936765	0.777329
GO:0004930	G-protein coupled receptor activity	LOC101123234	LOC101123234	olfactory receptor 51M1-like	0.881235	0.936765	0.777329
GO:0004930	G-protein coupled receptor activity	LOC101117492	LOC101117492	olfactory receptor 1J4-like	0.881235	0.936765	0.777329
GO:0004930	G-protein coupled receptor activity	LOC101121470	LOC101121470	olfactory receptor 8D4-like	0.881235	0.936765	0.777329
GO:0004930	G-protein coupled receptor activity	LOC101113096	LOC101113096	olfactory receptor 51D1-like	0.881235	0.936765	0.777329
GO:0004930	G-protein coupled receptor activity	ADRA1B	ADRA1B	adrenoceptor alpha 1B	0.881235	0.936765	0.777329
GO:0008270	zinc ion binding	LOC101113971	LOC101113971	RUN and FYVE domain-containing protein 1-like	0.883885	0.937014	0.770505
GO:0008270	zinc ion binding	ZCWPW1	ZCWPW1	zinc finger, CW type with PWWP domain 1	0.883885	0.937014	0.770505
GO:0008270	zinc ion binding	CCNB1IP1	CCNB1IP1	cyclin B1 interacting protein 1, E3 ubiquitin protein ligase	0.883885	0.937014	0.770505
GO:0008270	zinc ion binding	DPYS	DPYS	dihydropyrimidinase	0.883885	0.937014	0.770505
GO:0008270	zinc ion binding	CA4	CA4	carbonic anhydrase IV	0.883885	0.937014	0.770505
GO:0008270	zinc ion binding	RNF112	RNF112	ring finger protein 112	0.883885	0.937014	0.770505
GO:0008270	zinc ion binding	FBXL19	FBXL19	F-box and leucine-rich repeat protein 19	0.883885	0.937014	0.770505
GO:0008270	zinc ion binding	ACAP1	ACAP1	ArfGAP with coiled-coil, ankyrin repeat and PH domains 1	0.883885	0.937014	0.770505
GO:0008270	zinc ion binding	NR1H4	NR1H4	nuclear receptor subfamily 1, group H, member 4	0.883885	0.937014	0.770505
GO:0008270	zinc ion binding	ADAM33	ADAM33	ADAM metallopeptidase domain 33	0.883885	0.937014	0.770505
GO:0008270	zinc ion binding	SNCA	SNCA	Alpha-synuclein	0.883885	0.937014	0.770505
GO:0008270	zinc ion binding	ADAMTS4	ADAMTS4	ADAM metallopeptidase with thrombospondin type 1 motif, 4	0.883885	0.937014	0.770505
GO:0008270	zinc ion binding	NR4A3	NR4A3	nuclear receptor subfamily 4, group A, member 3	0.883885	0.937014	0.770505
GO:0008270	zinc ion binding	DDX58	DDX58	DEAD (Asp-Glu-Ala-Asp) box polypeptide 58	0.883885	0.937014	0.770505
GO:0008270	zinc ion binding	CA5A	CA5A	carbonic anhydrase VA, mitochondrial	0.883885	0.937014	0.770505
GO:0008270	zinc ion binding	NR4A2	NR4A2	nuclear receptor subfamily 4, group A, member 2	0.883885	0.937014	0.770505
GO:0008270	zinc ion binding	NR4A1	NR4A1	nuclear receptor subfamily 4, group A, member 1	0.883885	0.937014	0.770505
GO:0008270	zinc ion binding	MSRB1	MSRB1	methionine sulfoxide reductase B1	0.883885	0.937014	0.770505
GO:0004872	receptor activity	P2RY1	P2RY1	purinergic receptor P2Y, G-protein coupled, 1	0.909177	0.959264	0.54661
GO:0004872	receptor activity	TREM1	TREM1	triggering receptor expressed on myeloid cells 1	0.909177	0.959264	0.54661
GO:0004872	receptor activity	NR1H4	NR1H4	nuclear receptor subfamily 1, group H, member 4	0.909177	0.959264	0.54661
GO:0004842	ubiquitin-protein ligase activity	HERC6	HERC6	HECT and RLD domain containing E3 ubiquitin protein ligase family member 6	0.912904	0.959264	0.540581
GO:0004842	ubiquitin-protein ligase activity	TSPAN17	TSPAN17	tetraspanin 17	0.912904	0.959264	0.540581
GO:0004842	ubiquitin-protein ligase activity	ASB4	ASB4	ankyrin repeat and SOCS box containing 4	0.912904	0.959264	0.540581
GO:0017124	SH3 domain binding	MTSS1L	MTSS1L	metastasis suppressor 1-like	0.913031	0.959264	0.408439
GO:0030414	peptidase inhibitor activity	CST6	CST6	cystatin E/M	0.914762	0.959264	0.405063
GO:0004518	nuclease activity	EME2	EME2	essential meiotic endonuclease 1 homolog 2 (S. pombe)	0.919751	0.960386	0.395263
GO:0046872	metal ion binding	LOC101113971	LOC101113971	RUN and FYVE domain-containing protein 1-like	0.92285	0.960386	0.821108
GO:0046872	metal ion binding	PR	PR	Prolactin receptor	0.92285	0.960386	0.821108
GO:0046872	metal ion binding	ZCWPW1	ZCWPW1	zinc finger, CW type with PWWP domain 1	0.92285	0.960386	0.821108
GO:0046872	metal ion binding	GTSF1	GTSF1	gametocyte specific factor 1	0.92285	0.960386	0.821108
GO:0046872	metal ion binding	CCNB1IP1	CCNB1IP1	cyclin B1 interacting protein 1, E3 ubiquitin protein ligase	0.92285	0.960386	0.821108
GO:0046872	metal ion binding	LOC101114191	LOC101114191	zinc finger protein 26-like	0.92285	0.960386	0.821108
GO:0046872	metal ion binding	ZNF500	ZNF500	zinc finger protein 500	0.92285	0.960386	0.821108
GO:0046872	metal ion binding	DPYS	DPYS	dihydropyrimidinase	0.92285	0.960386	0.821108
GO:0046872	metal ion binding	CDC42BPG	CDC42BPG	CDC42 binding protein kinase gamma (DMPK-like)	0.92285	0.960386	0.821108
GO:0046872	metal ion binding	CA4	CA4	carbonic anhydrase IV	0.92285	0.960386	0.821108
GO:0046872	metal ion binding	CABP1	CABP1	calcium binding protein 1	0.92285	0.960386	0.821108
GO:0046872	metal ion binding	NPTX2	NPTX2	neuronal pentraxin II	0.92285	0.960386	0.821108
GO:0046872	metal ion binding	RNF112	RNF112	ring finger protein 112	0.92285	0.960386	0.821108
GO:0046872	metal ion binding	FBXL19	FBXL19	F-box and leucine-rich repeat protein 19	0.92285	0.960386	0.821108
GO:0046872	metal ion binding	IDO1	IDO1	Indoleamine-pyrrole 2,3 dioxygenase	0.92285	0.960386	0.821108
GO:0046872	metal ion binding	CABP2	CABP2	calcium binding protein 2	0.92285	0.960386	0.821108
GO:0046872	metal ion binding	CDH19	CDH19	cadherin 19, type 2	0.92285	0.960386	0.821108
GO:0046872	metal ion binding	SYTL5	SYTL5	synaptotagmin-like 5	0.92285	0.960386	0.821108
GO:0046872	metal ion binding	PRPS1	PRPS1	phosphoribosyl pyrophosphate synthetase 1	0.92285	0.960386	0.821108
GO:0046872	metal ion binding	GLI1	GLI1	GLI family zinc finger 1	0.92285	0.960386	0.821108
GO:0046872	metal ion binding	CDH9	CDH9	cadherin 9, type 2 (T1-cadherin)	0.92285	0.960386	0.821108
GO:0046872	metal ion binding	NECAB3	NECAB3	N-terminal EF-hand calcium binding protein 3	0.92285	0.960386	0.821108
GO:0046872	metal ion binding	CRNN	CRNN	cornulin	0.92285	0.960386	0.821108
GO:0046872	metal ion binding	PLA2G4B	PLA2G4B	phospholipase A2, group IVB (cytosolic)	0.92285	0.960386	0.821108
GO:0046872	metal ion binding	CDH7	CDH7	cadherin 7, type 2	0.92285	0.960386	0.821108
GO:0046872	metal ion binding	LOC101118963	LOC101118963	zinc finger protein 134-like	0.92285	0.960386	0.821108
GO:0046872	metal ion binding	RSAD2	RSAD2	radical S-adenosyl methionine domain containing 2	0.92285	0.960386	0.821108
GO:0046872	metal ion binding	ACAP1	ACAP1	ArfGAP with coiled-coil, ankyrin repeat and PH domains 1	0.92285	0.960386	0.821108
GO:0046872	metal ion binding	NR1H4	NR1H4	nuclear receptor subfamily 1, group H, member 4	0.92285	0.960386	0.821108
GO:0046872	metal ion binding	EGR1	EGR1	Early growth response factor 1	0.92285	0.960386	0.821108
GO:0046872	metal ion binding	ADAM33	ADAM33	ADAM metallopeptidase domain 33	0.92285	0.960386	0.821108
GO:0046872	metal ion binding	SNCA	SNCA	Alpha-synuclein	0.92285	0.960386	0.821108
GO:0046872	metal ion binding	GDPD3	GDPD3	glycerophosphodiester phosphodiesterase domain containing 3	0.92285	0.960386	0.821108
GO:0046872	metal ion binding	ZBTB4	ZBTB4	zinc finger and BTB domain containing 4	0.92285	0.960386	0.821108
GO:0046872	metal ion binding	ZNF19	ZNF19	zinc finger protein 19	0.92285	0.960386	0.821108
GO:0046872	metal ion binding	ADAMTS4	ADAMTS4	ADAM metallopeptidase with thrombospondin type 1 motif, 4	0.92285	0.960386	0.821108
GO:0046872	metal ion binding	LOC101102731	LOC101102731	alpha-fetoprotein-like	0.92285	0.960386	0.821108
GO:0046872	metal ion binding	HBZ	HBZ	hemoglobin, zeta	0.92285	0.960386	0.821108
GO:0046872	metal ion binding	LOC101114265	LOC101114265	putative ATP-dependent RNA helicase DDX11-like protein 8-like	0.92285	0.960386	0.821108
GO:0046872	metal ion binding	NR4A3	NR4A3	nuclear receptor subfamily 4, group A, member 3	0.92285	0.960386	0.821108
GO:0046872	metal ion binding	COL27A1	COL27A1	collagen, type XXVII, alpha 1	0.92285	0.960386	0.821108
GO:0046872	metal ion binding	DDX58	DDX58	DEAD (Asp-Glu-Ala-Asp) box polypeptide 58	0.92285	0.960386	0.821108
GO:0046872	metal ion binding	CA5A	CA5A	carbonic anhydrase VA, mitochondrial	0.92285	0.960386	0.821108
GO:0046872	metal ion binding	OAS2	OAS2	2'-5'-oligoadenylate synthetase 2, 69/71kDa	0.92285	0.960386	0.821108
GO:0046872	metal ion binding	LOC101118186	LOC101118186	uncharacterized LOC101118186	0.92285	0.960386	0.821108
GO:0046872	metal ion binding	PLAG1	PLAG1	pleiomorphic adenoma gene 1	0.92285	0.960386	0.821108
GO:0046872	metal ion binding	TNFSF10	TNFSF10	tumor necrosis factor (ligand) superfamily, member 10	0.92285	0.960386	0.821108
GO:0046872	metal ion binding	CSGALNACT1	CSGALNACT1	chondroitin sulfate N-acetylgalactosaminyltransferase 1	0.92285	0.960386	0.821108
GO:0046872	metal ion binding	LOC101105185	LOC101105185	hemoglobin subunit epsilon-2-like	0.92285	0.960386	0.821108
GO:0046872	metal ion binding	NR4A2	NR4A2	nuclear receptor subfamily 4, group A, member 2	0.92285	0.960386	0.821108
GO:0046872	metal ion binding	LOC101102394	LOC101102394	uncharacterized LOC101102394	0.92285	0.960386	0.821108
GO:0046872	metal ion binding	CRYAA	CRYAA	Alpha-crystallin A chain	0.92285	0.960386	0.821108
GO:0046872	metal ion binding	NR4A1	NR4A1	nuclear receptor subfamily 4, group A, member 1	0.92285	0.960386	0.821108
GO:0046872	metal ion binding	LOC101114402	LOC101114402	CDGSH iron-sulfur domain-containing protein 1-like	0.92285	0.960386	0.821108
GO:0046872	metal ion binding	MSRB1	MSRB1	methionine sulfoxide reductase B1	0.92285	0.960386	0.821108
GO:0005215	transporter activity	SLC26A3	SLC26A3	Solute carrier family 26 member 3	0.923258	0.960386	0.523267
GO:0005215	transporter activity	FABP7	FABP7	fatty acid binding protein 7, brain	0.923258	0.960386	0.523267
GO:0005215	transporter activity	CSN1S1	CSN1S1	Alpha s1 casein	0.923258	0.960386	0.523267
GO:0008234	cysteine-type peptidase activity	CASP14	CASP14	caspase 14, apoptosis-related cysteine peptidase	0.928867	0.963637	0.37702
GO:0003824	catalytic activity	TMPRSS4	TMPRSS4	transmembrane protease, serine 4	0.940336	0.972934	0.645753
GO:0003824	catalytic activity	AKAP7	AKAP7	A kinase (PRKA) anchor protein 7	0.940336	0.972934	0.645753
GO:0003824	catalytic activity	LGI3	LGI3	leucine-rich repeat LGI family, member 3	0.940336	0.972934	0.645753
GO:0003824	catalytic activity	LOC101116249	LOC101116249	chymotrypsinogen B-like	0.940336	0.972934	0.645753
GO:0003824	catalytic activity	RSAD2	RSAD2	radical S-adenosyl methionine domain containing 2	0.940336	0.972934	0.645753
GO:0003824	catalytic activity	MCP-3	MCP-3	Mast cell protease 3	0.940336	0.972934	0.645753
GO:0003824	catalytic activity	UXS1	UXS1	UDP-glucuronate decarboxylase 1	0.940336	0.972934	0.645753
GO:0003824	catalytic activity	LOC101121661	LOC101121661	kynurenine/alpha-aminoadipate aminotransferase, mitochondrial-like	0.940336	0.972934	0.645753
GO:0003824	catalytic activity	LIPG	LIPG	Endothelial lipase	0.940336	0.972934	0.645753
GO:0003824	catalytic activity	CWF19L1	CWF19L1	CWF19-like 1, cell cycle control (S. pombe)	0.940336	0.972934	0.645753
GO:0032403	protein complex binding	CCND1	CCND1	Cyclin D1	0.944102	0.974233	0.34516
GO:0004672	protein kinase activity	CDC42BPG	CDC42BPG	CDC42 binding protein kinase gamma (DMPK-like)	0.947112	0.974747	0.571021
GO:0004672	protein kinase activity	NRBP2	NRBP2	nuclear receptor binding protein 2	0.947112	0.974747	0.571021
GO:0004672	protein kinase activity	CDK3	CDK3	cyclin-dependent kinase 3	0.947112	0.974747	0.571021
GO:0004672	protein kinase activity	CCND1	CCND1	Cyclin D1	0.947112	0.974747	0.571021
GO:0004672	protein kinase activity	MOS	MOS	v-mos Moloney murine sarcoma viral oncogene homolog	0.947112	0.974747	0.571021
GO:0004672	protein kinase activity	TEX14	TEX14	testis expressed 14	0.947112	0.974747	0.571021
GO:0005515	protein binding	LOC101113971	LOC101113971	RUN and FYVE domain-containing protein 1-like	0.953456	0.976587	0.831414
GO:0005515	protein binding	IFIT1	IFIT1	interferon-induced protein with tetratricopeptide repeats 1	0.953456	0.976587	0.831414
GO:0005515	protein binding	IER3	IER3	immediate early response 3	0.953456	0.976587	0.831414
GO:0005515	protein binding	LOC101119456	LOC101119456	protein SET-like	0.953456	0.976587	0.831414
GO:0005515	protein binding	LOC101113250	LOC101113250	aminoacyl tRNA synthase complex-interacting multifunctional protein 1-like	0.953456	0.976587	0.831414
GO:0005515	protein binding	CCNB1IP1	CCNB1IP1	cyclin B1 interacting protein 1, E3 ubiquitin protein ligase	0.953456	0.976587	0.831414
GO:0005515	protein binding	CCDC28B	CCDC28B	coiled-coil domain containing 28B	0.953456	0.976587	0.831414
GO:0005515	protein binding	LOC101102605	LOC101102605	nucleophosmin-like	0.953456	0.976587	0.831414
GO:0005515	protein binding	LOC101123290	LOC101123290	GTPase IMAP family member 7-like	0.953456	0.976587	0.831414
GO:0005515	protein binding	SNRPD1	SNRPD1	small nuclear ribonucleoprotein D1 polypeptide 16kDa	0.953456	0.976587	0.831414
GO:0005515	protein binding	MATN3	MATN3	matrilin 3	0.953456	0.976587	0.831414
GO:0005515	protein binding	CDC42BPG	CDC42BPG	CDC42 binding protein kinase gamma (DMPK-like)	0.953456	0.976587	0.831414
GO:0005515	protein binding	LOC101107200	LOC101107200	nucleosome assembly protein 1-like 1-like	0.953456	0.976587	0.831414
GO:0005515	protein binding	CA4	CA4	carbonic anhydrase IV	0.953456	0.976587	0.831414
GO:0005515	protein binding	ZBP1	ZBP1	Z-DNA binding protein 1	0.953456	0.976587	0.831414
GO:0005515	protein binding	ADM	ADM	adrenomedullin	0.953456	0.976587	0.831414
GO:0005515	protein binding	STON2	STON2	stonin 2	0.953456	0.976587	0.831414
GO:0005515	protein binding	SKA2	SKA2	spindle and kinetochore associated complex subunit 2	0.953456	0.976587	0.831414
GO:0005515	protein binding	CABP1	CABP1	calcium binding protein 1	0.953456	0.976587	0.831414
GO:0005515	protein binding	PPFIA4	PPFIA4	protein tyrosine phosphatase, receptor type, f polypeptide (PTPRF), interacting protein (liprin), alpha 4	0.953456	0.976587	0.831414
GO:0005515	protein binding	LOC101110741	LOC101110741	RNA-binding motif protein, X-linked 2-like	0.953456	0.976587	0.831414
GO:0005515	protein binding	RFX5	RFX5	regulatory factor X, 5 (influences HLA class II expression)	0.953456	0.976587	0.831414
GO:0005515	protein binding	TCAP	TCAP	titin-cap	0.953456	0.976587	0.831414
GO:0005515	protein binding	SLC7A11	SLC7A11	Solute carrier family 7 member 11	0.953456	0.976587	0.831414
GO:0005515	protein binding	SYTL5	SYTL5	synaptotagmin-like 5	0.953456	0.976587	0.831414
GO:0005515	protein binding	SLC26A3	SLC26A3	Solute carrier family 26 member 3	0.953456	0.976587	0.831414
GO:0005515	protein binding	KIF7	KIF7	kinesin family member 7	0.953456	0.976587	0.831414
GO:0005515	protein binding	GLI1	GLI1	GLI family zinc finger 1	0.953456	0.976587	0.831414
GO:0005515	protein binding	NECAB3	NECAB3	N-terminal EF-hand calcium binding protein 3	0.953456	0.976587	0.831414
GO:0005515	protein binding	AKAP7	AKAP7	A kinase (PRKA) anchor protein 7	0.953456	0.976587	0.831414
GO:0005515	protein binding	GCG	GCG	Glucagon	0.953456	0.976587	0.831414
GO:0005515	protein binding	LOC101109024	LOC101109024	uncharacterized LOC101109024	0.953456	0.976587	0.831414
GO:0005515	protein binding	PELP1	PELP1	proline, glutamate and leucine rich protein 1	0.953456	0.976587	0.831414
GO:0005515	protein binding	TEAD3	TEAD3	TEA domain family member 3	0.953456	0.976587	0.831414
GO:0005515	protein binding	LOC101120099	LOC101120099	density-regulated protein-like	0.953456	0.976587	0.831414
GO:0005515	protein binding	P2RY1	P2RY1	purinergic receptor P2Y, G-protein coupled, 1	0.953456	0.976587	0.831414
GO:0005515	protein binding	LOC101112936	LOC101112936	interferon-activable protein 203-like	0.953456	0.976587	0.831414
GO:0005515	protein binding	HNRNPR	HNRNPR	heterogeneous nuclear ribonucleoprotein R	0.953456	0.976587	0.831414
GO:0005515	protein binding	Bst-2B	BST-2B	Bone marrow stromal cell antigen 2B	0.953456	0.976587	0.831414
GO:0005515	protein binding	RSAD2	RSAD2	radical S-adenosyl methionine domain containing 2	0.953456	0.976587	0.831414
GO:0005515	protein binding	CDC26	CDC26	cell division cycle 26 homolog (S. cerevisiae)	0.953456	0.976587	0.831414
GO:0005515	protein binding	SELL	SELL	selectin L	0.953456	0.976587	0.831414
GO:0005515	protein binding	NR1H4	NR1H4	nuclear receptor subfamily 1, group H, member 4	0.953456	0.976587	0.831414
GO:0005515	protein binding	LOC101119481	LOC101119481	thymosin beta-4-like	0.953456	0.976587	0.831414
GO:0005515	protein binding	RAB35	RAB35	RAB35, member RAS oncogene family	0.953456	0.976587	0.831414
GO:0005515	protein binding	EGR1	EGR1	Early growth response factor 1	0.953456	0.976587	0.831414
GO:0005515	protein binding	RND1	RND1	Rho family GTPase 1	0.953456	0.976587	0.831414
GO:0005515	protein binding	TLE2	TLE2	transducin-like enhancer of split 2 (E(sp1) homolog, Drosophila)	0.953456	0.976587	0.831414
GO:0005515	protein binding	CRH	CRH	Corticoliberin	0.953456	0.976587	0.831414
GO:0005515	protein binding	LOC101115006	LOC101115006	retinoblastoma-binding protein 5-like	0.953456	0.976587	0.831414
GO:0005515	protein binding	XPC	XPC	xeroderma pigmentosum, complementation group C	0.953456	0.976587	0.831414
GO:0005515	protein binding	CARD11	CARD11	caspase recruitment domain family, member 11	0.953456	0.976587	0.831414
GO:0005515	protein binding	SNCA	SNCA	Alpha-synuclein	0.953456	0.976587	0.831414
GO:0005515	protein binding	LOC101113705	LOC101113705	ubiquitin D-like	0.953456	0.976587	0.831414
GO:0005515	protein binding	CXCL9	CXCL9	chemokine (C-X-C motif) ligand 9	0.953456	0.976587	0.831414
GO:0005515	protein binding	SUV420H2	SUV420H2	suppressor of variegation 4-20 homolog 2 (Drosophila)	0.953456	0.976587	0.831414
GO:0005515	protein binding	MCP-3	MCP-3	Mast cell protease 3	0.953456	0.976587	0.831414
GO:0005515	protein binding	IFI6	IFI6	interferon, alpha-inducible protein 6	0.953456	0.976587	0.831414
GO:0005515	protein binding	APBB3	APBB3	amyloid beta (A4) precursor protein-binding, family B, member 3	0.953456	0.976587	0.831414
GO:0005515	protein binding	PODXL2	PODXL2	podocalyxin-like 2	0.953456	0.976587	0.831414
GO:0005515	protein binding	ADAMTS4	ADAMTS4	ADAM metallopeptidase with thrombospondin type 1 motif, 4	0.953456	0.976587	0.831414
GO:0005515	protein binding	IFIT3	IFIT3	interferon-induced protein with tetratricopeptide repeats 3	0.953456	0.976587	0.831414
GO:0005515	protein binding	DUSP9	DUSP9	dual specificity phosphatase 9	0.953456	0.976587	0.831414
GO:0005515	protein binding	NELL1	NELL1	NEL-like 1 (chicken)	0.953456	0.976587	0.831414
GO:0005515	protein binding	CCND1	CCND1	Cyclin D1	0.953456	0.976587	0.831414
GO:0005515	protein binding	LOC101114265	LOC101114265	putative ATP-dependent RNA helicase DDX11-like protein 8-like	0.953456	0.976587	0.831414
GO:0005515	protein binding	OSBPL7	OSBPL7	oxysterol binding protein-like 7	0.953456	0.976587	0.831414
GO:0005515	protein binding	DDX58	DDX58	DEAD (Asp-Glu-Ala-Asp) box polypeptide 58	0.953456	0.976587	0.831414
GO:0005515	protein binding	FCGR1A	FCGR1A	Fc fragment of IgG, high affinity Ia, receptor (CD64)	0.953456	0.976587	0.831414
GO:0005515	protein binding	LOC101106651	LOC101106651	pulmonary surfactant-associated protein D-like	0.953456	0.976587	0.831414
GO:0005515	protein binding	LARP7	LARP7	La ribonucleoprotein domain family, member 7	0.953456	0.976587	0.831414
GO:0005515	protein binding	PES1	PES1	pescadillo ribosomal biogenesis factor 1	0.953456	0.976587	0.831414
GO:0005515	protein binding	OAS2	OAS2	2'-5'-oligoadenylate synthetase 2, 69/71kDa	0.953456	0.976587	0.831414
GO:0005515	protein binding	CD28	CD28	T-cell specific surface glycoprotein CD28	0.953456	0.976587	0.831414
GO:0005515	protein binding	FOS	FOS	V-fos FBJ murine osteosarcoma viral oncogene-like protein	0.953456	0.976587	0.831414
GO:0005515	protein binding	TNFSF10	TNFSF10	tumor necrosis factor (ligand) superfamily, member 10	0.953456	0.976587	0.831414
GO:0005515	protein binding	SYNM	SYNM	synemin, intermediate filament protein	0.953456	0.976587	0.831414
GO:0005515	protein binding	CDC42EP2	CDC42EP2	CDC42 effector protein (Rho GTPase binding) 2	0.953456	0.976587	0.831414
GO:0005515	protein binding	MX1	MX1	Mx1 protein	0.953456	0.976587	0.831414
GO:0005515	protein binding	NR4A2	NR4A2	nuclear receptor subfamily 4, group A, member 2	0.953456	0.976587	0.831414
GO:0005515	protein binding	LOC101102394	LOC101102394	uncharacterized LOC101102394	0.953456	0.976587	0.831414
GO:0005515	protein binding	Bst-2A	BST-2A	Bone marrow stromal cell antigen 2A	0.953456	0.976587	0.831414
GO:0005515	protein binding	TEX14	TEX14	testis expressed 14	0.953456	0.976587	0.831414
GO:0005515	protein binding	TRMT61B	TRMT61B	tRNA methyltransferase 61 homolog B (S. cerevisiae)	0.953456	0.976587	0.831414
GO:0005515	protein binding	DDRGK1	DDRGK1	DDRGK domain containing 1	0.953456	0.976587	0.831414
GO:0005515	protein binding	CLEC1B	CLEC1B	C-type lectin domain family 1, member B	0.953456	0.976587	0.831414
GO:0005515	protein binding	TSKS	TSKS	testis-specific serine kinase substrate	0.953456	0.976587	0.831414
GO:0005515	protein binding	SOX10	SOX10	SRY (sex determining region Y)-box 10	0.953456	0.976587	0.831414
GO:0005515	protein binding	LOC101104711	LOC101104711	cardiotrophin-2-like	0.953456	0.976587	0.831414
GO:0005515	protein binding	FOXO4	FOXO4	forkhead box O4	0.953456	0.976587	0.831414
GO:0005515	protein binding	COL13A1	COL13A1	collagen, type XIII, alpha 1	0.953456	0.976587	0.831414
GO:0005515	protein binding	UBXN1	UBXN1	UBX domain protein 1	0.953456	0.976587	0.831414
GO:0005515	protein binding	ZP3	ZP3	zona pellucida glycoprotein 3 (sperm receptor)	0.953456	0.976587	0.831414
GO:0005515	protein binding	LOC101120029	LOC101120029	group XVI phospholipase A1/A2-like	0.953456	0.976587	0.831414
GO:0005515	protein binding	CRYAA	CRYAA	Alpha-crystallin A chain	0.953456	0.976587	0.831414
GO:0005515	protein binding	NR4A1	NR4A1	nuclear receptor subfamily 4, group A, member 1	0.953456	0.976587	0.831414
GO:0005515	protein binding	ACIN1	ACIN1	apoptotic chromatin condensation inducer 1	0.953456	0.976587	0.831414
GO:0005515	protein binding	LOC101116132	LOC101116132	40S ribosomal protein S3a-like	0.953456	0.976587	0.831414
GO:0005515	protein binding	LOC101103947	LOC101103947	alpha-1-acid glycoprotein-like	0.953456	0.976587	0.831414
GO:0005515	protein binding	TCHP	TCHP	trichoplein, keratin filament binding	0.953456	0.976587	0.831414
GO:0005515	protein binding	WHSC2	WHSC2	Wolf-Hirschhorn syndrome candidate 2	0.953456	0.976587	0.831414
GO:0005515	protein binding	ISG17	ISG17	interferon stimulated gene 17	0.953456	0.976587	0.831414
GO:0016772	transferase activity, transferring phosphorus-containing groups	CDC42BPG	CDC42BPG	CDC42 binding protein kinase gamma (DMPK-like)	0.953934	0.976587	0.558019
GO:0016772	transferase activity, transferring phosphorus-containing groups	NRBP2	NRBP2	nuclear receptor binding protein 2	0.953934	0.976587	0.558019
GO:0016772	transferase activity, transferring phosphorus-containing groups	CDK3	CDK3	cyclin-dependent kinase 3	0.953934	0.976587	0.558019
GO:0016772	transferase activity, transferring phosphorus-containing groups	FAM69C	FAM69C	family with sequence similarity 69, member C	0.953934	0.976587	0.558019
GO:0016772	transferase activity, transferring phosphorus-containing groups	MOS	MOS	v-mos Moloney murine sarcoma viral oncogene homolog	0.953934	0.976587	0.558019
GO:0016772	transferase activity, transferring phosphorus-containing groups	TEX14	TEX14	testis expressed 14	0.953934	0.976587	0.558019
GO:0005085	guanyl-nucleotide exchange factor activity	PLEKHG4	PLEKHG4	pleckstrin homology domain containing, family G (with RhoGef domain) member 4	0.965463	0.985789	0.295257
GO:0016301	kinase activity	CDC42BPG	CDC42BPG	CDC42 binding protein kinase gamma (DMPK-like)	0.982752	0.993585	0.5235
GO:0016301	kinase activity	PRPS1	PRPS1	phosphoribosyl pyrophosphate synthetase 1	0.982752	0.993585	0.5235
GO:0016301	kinase activity	AKAP7	AKAP7	A kinase (PRKA) anchor protein 7	0.982752	0.993585	0.5235
GO:0016301	kinase activity	CDK3	CDK3	cyclin-dependent kinase 3	0.982752	0.993585	0.5235
GO:0016301	kinase activity	NELL1	NELL1	NEL-like 1 (chicken)	0.982752	0.993585	0.5235
GO:0016301	kinase activity	CCND1	CCND1	Cyclin D1	0.982752	0.993585	0.5235
GO:0016301	kinase activity	MOS	MOS	v-mos Moloney murine sarcoma viral oncogene homolog	0.982752	0.993585	0.5235
GO:0016301	kinase activity	AK5	AK5	adenylate kinase 5	0.982752	0.993585	0.5235
GO:0016491	oxidoreductase activity	IDO1	IDO1	Indoleamine-pyrrole 2,3 dioxygenase	0.982827	0.993585	0.482883
GO:0016491	oxidoreductase activity	SNCA	SNCA	Alpha-synuclein	0.982827	0.993585	0.482883
GO:0016491	oxidoreductase activity	ND6	ND6	NADH-ubiquinone oxidoreductase chain 6	0.982827	0.993585	0.482883
GO:0016491	oxidoreductase activity	AKR1E2	AKR1E2	aldo-keto reductase family 1, member E2	0.982827	0.993585	0.482883
GO:0016491	oxidoreductase activity	CRYM	CRYM	crystallin, mu	0.982827	0.993585	0.482883
GO:0016491	oxidoreductase activity	MSRB1	MSRB1	methionine sulfoxide reductase B1	0.982827	0.993585	0.482883
GO:0005096	GTPase activator activity	ACAP1	ACAP1	ArfGAP with coiled-coil, ankyrin repeat and PH domains 1	0.984802	0.993585	0.236776
GO:0016874	ligase activity	CCNB1IP1	CCNB1IP1	cyclin B1 interacting protein 1, E3 ubiquitin protein ligase	0.985234	0.993585	0.375097
GO:0016874	ligase activity	LOC101102845	LOC101102845	5-formyltetrahydrofolate cyclo-ligase-like	0.985234	0.993585	0.375097
GO:0016874	ligase activity	HERC6	HERC6	HECT and RLD domain containing E3 ubiquitin protein ligase family member 6	0.985234	0.993585	0.375097
GO:0004674	protein serine/threonine kinase activity	CDC42BPG	CDC42BPG	CDC42 binding protein kinase gamma (DMPK-like)	0.985902	0.993585	0.372248
GO:0004674	protein serine/threonine kinase activity	CDK3	CDK3	cyclin-dependent kinase 3	0.985902	0.993585	0.372248
GO:0004674	protein serine/threonine kinase activity	MOS	MOS	v-mos Moloney murine sarcoma viral oncogene homolog	0.985902	0.993585	0.372248
GO:0005524	ATP binding	CDC42BPG	CDC42BPG	CDC42 binding protein kinase gamma (DMPK-like)	0.991055	0.995688	0.596907
GO:0005524	ATP binding	LOC101107534	LOC101107534	multidrug resistance-associated protein 4-like	0.991055	0.995688	0.596907
GO:0005524	ATP binding	LOC101102845	LOC101102845	5-formyltetrahydrofolate cyclo-ligase-like	0.991055	0.995688	0.596907
GO:0005524	ATP binding	ABCA10	ABCA10	ATP-binding cassette, sub-family A (ABC1), member 10	0.991055	0.995688	0.596907
GO:0005524	ATP binding	PRPS1	PRPS1	phosphoribosyl pyrophosphate synthetase 1	0.991055	0.995688	0.596907
GO:0005524	ATP binding	KIF7	KIF7	kinesin family member 7	0.991055	0.995688	0.596907
GO:0005524	ATP binding	NRBP2	NRBP2	nuclear receptor binding protein 2	0.991055	0.995688	0.596907
GO:0005524	ATP binding	P2RY1	P2RY1	purinergic receptor P2Y, G-protein coupled, 1	0.991055	0.995688	0.596907
GO:0005524	ATP binding	NAT10	NAT10	N-acetyltransferase 10 (GCN5-related)	0.991055	0.995688	0.596907
GO:0005524	ATP binding	CDK3	CDK3	cyclin-dependent kinase 3	0.991055	0.995688	0.596907
GO:0005524	ATP binding	KIF1A	KIF1A	kinesin family member 1A	0.991055	0.995688	0.596907
GO:0005524	ATP binding	LOC101114265	LOC101114265	putative ATP-dependent RNA helicase DDX11-like protein 8-like	0.991055	0.995688	0.596907
GO:0005524	ATP binding	MOS	MOS	v-mos Moloney murine sarcoma viral oncogene homolog	0.991055	0.995688	0.596907
GO:0005524	ATP binding	DDX58	DDX58	DEAD (Asp-Glu-Ala-Asp) box polypeptide 58	0.991055	0.995688	0.596907
GO:0005524	ATP binding	OAS2	OAS2	2'-5'-oligoadenylate synthetase 2, 69/71kDa	0.991055	0.995688	0.596907
GO:0005524	ATP binding	TEX14	TEX14	testis expressed 14	0.991055	0.995688	0.596907
GO:0005524	ATP binding	TEP1	TEP1	telomerase-associated protein 1	0.991055	0.995688	0.596907
GO:0005524	ATP binding	AK5	AK5	adenylate kinase 5	0.991055	0.995688	0.596907
GO:0016787	hydrolase activity	DPYS	DPYS	dihydropyrimidinase	0.994976	0.995688	0.585575
GO:0016787	hydrolase activity	EME2	EME2	essential meiotic endonuclease 1 homolog 2 (S. pombe)	0.994976	0.995688	0.585575
GO:0016787	hydrolase activity	TMPRSS4	TMPRSS4	transmembrane protease, serine 4	0.994976	0.995688	0.585575
GO:0016787	hydrolase activity	PLA2G4B	PLA2G4B	phospholipase A2, group IVB (cytosolic)	0.994976	0.995688	0.585575
GO:0016787	hydrolase activity	LOC101104190	LOC101104190	pregnancy-associated glycoprotein 1-like	0.994976	0.995688	0.585575
GO:0016787	hydrolase activity	LOC101116249	LOC101116249	chymotrypsinogen B-like	0.994976	0.995688	0.585575
GO:0016787	hydrolase activity	LOC101122563	LOC101122563	pregnancy-associated glycoprotein-like	0.994976	0.995688	0.585575
GO:0016787	hydrolase activity	LIPN	LIPN	lipase, family member N	0.994976	0.995688	0.585575
GO:0016787	hydrolase activity	ADAM33	ADAM33	ADAM metallopeptidase domain 33	0.994976	0.995688	0.585575
GO:0016787	hydrolase activity	GDPD3	GDPD3	glycerophosphodiester phosphodiesterase domain containing 3	0.994976	0.995688	0.585575
GO:0016787	hydrolase activity	CASP14	CASP14	caspase 14, apoptosis-related cysteine peptidase	0.994976	0.995688	0.585575
GO:0016787	hydrolase activity	MCP-3	MCP-3	Mast cell protease 3	0.994976	0.995688	0.585575
GO:0016787	hydrolase activity	ADAMTS4	ADAMTS4	ADAM metallopeptidase with thrombospondin type 1 motif, 4	0.994976	0.995688	0.585575
GO:0016787	hydrolase activity	DUSP9	DUSP9	dual specificity phosphatase 9	0.994976	0.995688	0.585575
GO:0016787	hydrolase activity	LOC101114265	LOC101114265	putative ATP-dependent RNA helicase DDX11-like protein 8-like	0.994976	0.995688	0.585575
GO:0016787	hydrolase activity	DDX58	DDX58	DEAD (Asp-Glu-Ala-Asp) box polypeptide 58	0.994976	0.995688	0.585575
GO:0016787	hydrolase activity	LOC101105611	LOC101105611	pregnancy-associated glycoprotein 2-like	0.994976	0.995688	0.585575
GO:0016787	hydrolase activity	LOC101120029	LOC101120029	group XVI phospholipase A1/A2-like	0.994976	0.995688	0.585575
GO:0016787	hydrolase activity	LIPG	LIPG	Endothelial lipase	0.994976	0.995688	0.585575
GO:0016787	hydrolase activity	DUSP22	DUSP22	dual specificity phosphatase 22	0.994976	0.995688	0.585575
GO:0016740	transferase activity	CDC42BPG	CDC42BPG	CDC42 binding protein kinase gamma (DMPK-like)	0.995688	0.995688	0.558081
GO:0016740	transferase activity	HS3ST2	HS3ST2	heparan sulfate (glucosamine) 3-O-sulfotransferase 2	0.995688	0.995688	0.558081
GO:0016740	transferase activity	NAT8L	NAT8L	N-acetyltransferase 8-like (GCN5-related, putative)	0.995688	0.995688	0.558081
GO:0016740	transferase activity	PRPS1	PRPS1	phosphoribosyl pyrophosphate synthetase 1	0.995688	0.995688	0.558081
GO:0016740	transferase activity	GSTA1	GSTA1	Glutathione S-transferase	0.995688	0.995688	0.558081
GO:0016740	transferase activity	NAT10	NAT10	N-acetyltransferase 10 (GCN5-related)	0.995688	0.995688	0.558081
GO:0016740	transferase activity	CDK3	CDK3	cyclin-dependent kinase 3	0.995688	0.995688	0.558081
GO:0016740	transferase activity	SUV420H2	SUV420H2	suppressor of variegation 4-20 homolog 2 (Drosophila)	0.995688	0.995688	0.558081
GO:0016740	transferase activity	LOC101108705	LOC101108705	glutathione S-transferase Mu 1-like	0.995688	0.995688	0.558081
GO:0016740	transferase activity	MOS	MOS	v-mos Moloney murine sarcoma viral oncogene homolog	0.995688	0.995688	0.558081
GO:0016740	transferase activity	OAS2	OAS2	2'-5'-oligoadenylate synthetase 2, 69/71kDa	0.995688	0.995688	0.558081
GO:0016740	transferase activity	CSGALNACT1	CSGALNACT1	chondroitin sulfate N-acetylgalactosaminyltransferase 1	0.995688	0.995688	0.558081
GO:0016740	transferase activity	LOC101121661	LOC101121661	kynurenine/alpha-aminoadipate aminotransferase, mitochondrial-like	0.995688	0.995688	0.558081
GO:0016740	transferase activity	TRMT61B	TRMT61B	tRNA methyltransferase 61 homolog B (S. cerevisiae)	0.995688	0.995688	0.558081
GO:0016740	transferase activity	METTL21B	METTL21B	methyltransferase like 21B	0.995688	0.995688	0.558081
GO:0016740	transferase activity	AK5	AK5	adenylate kinase 5	0.995688	0.995688	0.558081
GO:0016740	transferase activity	LOC101113210	LOC101113210	glutathione S-transferase A4-like	0.995688	0.995688	0.558081

## Sheet: UpGO_Result
GOID	GOTerm	DifGene	AllDifGene	GeneInGOID	AllGene	P-Value	FDR	Enrichment	(-log2P)
GO:0005507	copper ion binding	7	334	60	15488	0.000568108	0.106839	5.40998	10.7815
GO:0004867	serine-type endopeptidase inhibitor activity	9	334	102	15488	0.000657947	0.106839	4.09158	10.5697
GO:0046870	cadmium ion binding	3	334	6	15488	0.00073011	0.106839	23.1856	10.4196
GO:0015288	porin activity	3	334	7	15488	0.00102642	0.11265	19.8734	9.92816
GO:0030414	peptidase inhibitor activity	9	334	121	15488	0.0019941	0.164395	3.4491	8.97004
GO:0015250	water channel activity	3	334	10	15488	0.00233167	0.164395	13.9114	8.74442
GO:0016151	nickel cation binding	2	334	2	15488	0.00262133	0.164395	46.3713	8.57548
GO:0005509	calcium ion binding	26	334	655	15488	0.00416466	0.175431	1.84069	7.90758
GO:0005275	amine transmembrane transporter activity	2	334	3	15488	0.00430709	0.175431	30.9142	7.85907
GO:0004089	carbonate dehydratase activity	3	334	14	15488	0.00520157	0.175431	9.9367	7.58684
GO:0050786	RAGE receptor binding	3	334	15	15488	0.00614352	0.175431	9.27425	7.34672
GO:0004370	glycerol kinase activity	2	334	4	15488	0.00636943	0.175431	23.1856	7.29462
GO:0001846	opsonin binding	2	334	4	15488	0.00636943	0.175431	23.1856	7.29462
GO:0005315	inorganic phosphate transmembrane transporter activity	2	334	4	15488	0.00636943	0.175431	23.1856	7.29462
GO:0004955	prostaglandin receptor activity	2	334	4	15488	0.00636943	0.175431	23.1856	7.29462
GO:0005179	hormone activity	7	334	96	15488	0.0066528	0.175431	3.38124	7.23182
GO:0004550	nucleoside diphosphate kinase activity	3	334	16	15488	0.00718061	0.175431	8.69461	7.12168
GO:0008865	fructokinase activity	2	334	5	15488	0.00879154	0.175431	18.5485	6.82967
GO:0019158	mannokinase activity	2	334	5	15488	0.00879154	0.175431	18.5485	6.82967
GO:0004396	hexokinase activity	2	334	5	15488	0.00879154	0.175431	18.5485	6.82967
GO:0015179	L-amino acid transmembrane transporter activity	2	334	5	15488	0.00879154	0.175431	18.5485	6.82967
GO:0004340	glucokinase activity	2	334	5	15488	0.00879154	0.175431	18.5485	6.82967
GO:0005372	water transmembrane transporter activity	2	334	6	15488	0.0115572	0.202944	15.4571	6.43507
GO:0001882	nucleoside binding	2	334	6	15488	0.0115572	0.202944	15.4571	6.43507
GO:0044548	S100 protein binding	2	334	6	15488	0.0115572	0.202944	15.4571	6.43507
GO:0042605	peptide antigen binding	3	334	20	15488	0.0123192	0.208004	6.95569	6.34295
GO:0004908	interleukin-1 receptor activity	2	334	7	15488	0.0146506	0.238208	13.2489	6.09289
GO:0004888	transmembrane signaling receptor activity	9	334	175	15488	0.0178698	0.255096	2.38481	5.80633
GO:0046790	virion binding	2	334	8	15488	0.0180567	0.255096	11.5928	5.79132
GO:0008329	signaling pattern recognition receptor activity	2	334	8	15488	0.0180567	0.255096	11.5928	5.79132
GO:0004872	receptor activity	12	334	269	15488	0.0187562	0.255096	2.06861	5.73649
GO:0016209	antioxidant activity	3	334	24	15488	0.0191051	0.255096	5.79641	5.7099
GO:0004866	endopeptidase inhibitor activity	4	334	45	15488	0.0201846	0.255096	4.12189	5.6306
GO:0005215	transporter activity	12	334	281	15488	0.024868	0.255096	1.98027	5.32957
GO:0016773	phosphotransferase activity, alcohol group as acceptor	4	334	50	15488	0.0277287	0.255096	3.7097	5.17248
GO:0008144	drug binding	4	334	53	15488	0.0329581	0.255096	3.49972	4.92322
GO:0005355	glucose transmembrane transporter activity	2	334	12	15488	0.03452	0.255096	7.72854	4.85642
GO:0016892	endoribonuclease activity, producing 3'-phosphomonoesters	2	334	13	15488	0.039278	0.255096	7.13404	4.67013
GO:0004859	phospholipase inhibitor activity	2	334	13	15488	0.039278	0.255096	7.13404	4.67013
GO:0050429	calcium-dependent phospholipase C activity	1	334	1	15488	0.0418939	0.255096	46.3713	4.57712
GO:0019962	type I interferon binding	1	334	1	15488	0.0418939	0.255096	46.3713	4.57712
GO:0030504	inorganic diphosphate transmembrane transporter activity	1	334	1	15488	0.0418939	0.255096	46.3713	4.57712
GO:0004796	thromboxane-A synthase activity	1	334	1	15488	0.0418939	0.255096	46.3713	4.57712
GO:0050528	acyloxyacyl hydrolase activity	1	334	1	15488	0.0418939	0.255096	46.3713	4.57712
GO:0004878	complement component C5a receptor activity	1	334	1	15488	0.0418939	0.255096	46.3713	4.57712
GO:0015390	purine-specific nucleoside:sodium symporter activity	1	334	1	15488	0.0418939	0.255096	46.3713	4.57712
GO:0015389	pyrimidine- and adenine-specific:sodium symporter activity	1	334	1	15488	0.0418939	0.255096	46.3713	4.57712
GO:0019828	aspartic-type endopeptidase inhibitor activity	1	334	1	15488	0.0418939	0.255096	46.3713	4.57712
GO:0022841	potassium ion leak channel activity	1	334	1	15488	0.0418939	0.255096	46.3713	4.57712
GO:0046943	carboxylic acid transmembrane transporter activity	1	334	1	15488	0.0418939	0.255096	46.3713	4.57712
GO:0008437	thyrotropin-releasing hormone activity	1	334	1	15488	0.0418939	0.255096	46.3713	4.57712
GO:0046915	transition metal ion transmembrane transporter activity	1	334	1	15488	0.0418939	0.255096	46.3713	4.57712
GO:0002114	interleukin-33 receptor activity	1	334	1	15488	0.0418939	0.255096	46.3713	4.57712
GO:0008336	gamma-butyrobetaine dioxygenase activity	1	334	1	15488	0.0418939	0.255096	46.3713	4.57712
GO:0008448	N-acetylglucosamine-6-phosphate deacetylase activity	1	334	1	15488	0.0418939	0.255096	46.3713	4.57712
GO:0042008	interleukin-18 receptor activity	1	334	1	15488	0.0418939	0.255096	46.3713	4.57712
GO:0002113	interleukin-33 binding	1	334	1	15488	0.0418939	0.255096	46.3713	4.57712
GO:0001856	complement component C5a binding	1	334	1	15488	0.0418939	0.255096	46.3713	4.57712
GO:0005252	open rectifier potassium channel activity	1	334	1	15488	0.0418939	0.255096	46.3713	4.57712
GO:0005350	pyrimidine nucleobase transmembrane transporter activity	1	334	1	15488	0.0418939	0.255096	46.3713	4.57712
GO:0005451	monovalent cation:hydrogen antiporter activity	1	334	1	15488	0.0418939	0.255096	46.3713	4.57712
GO:0031854	orexigenic neuropeptide QRFP receptor binding	1	334	1	15488	0.0418939	0.255096	46.3713	4.57712
GO:0031710	neuromedin B receptor binding	1	334	1	15488	0.0418939	0.255096	46.3713	4.57712
GO:0008117	sphinganine-1-phosphate aldolase activity	1	334	1	15488	0.0418939	0.255096	46.3713	4.57712
GO:0005345	purine nucleobase transmembrane transporter activity	1	334	1	15488	0.0418939	0.255096	46.3713	4.57712
GO:0015055	secretin receptor activity	1	334	1	15488	0.0418939	0.255096	46.3713	4.57712
GO:0022865	transmembrane electron transfer carrier	1	334	1	15488	0.0418939	0.255096	46.3713	4.57712
GO:0051139	metal ion:hydrogen antiporter activity	1	334	1	15488	0.0418939	0.255096	46.3713	4.57712
GO:0004051	arachidonate 5-lipoxygenase activity	1	334	1	15488	0.0418939	0.255096	46.3713	4.57712
GO:0015166	polyol transmembrane transporter activity	1	334	1	15488	0.0418939	0.255096	46.3713	4.57712
GO:0042497	triacyl lipopeptide binding	1	334	1	15488	0.0418939	0.255096	46.3713	4.57712
GO:0030884	exogenous lipid antigen binding	2	334	14	15488	0.0442674	0.255096	6.62447	4.49761
GO:0030883	endogenous lipid antigen binding	2	334	14	15488	0.0442674	0.255096	6.62447	4.49761
GO:0022891	substrate-specific transmembrane transporter activity	2	334	14	15488	0.0442674	0.255096	6.62447	4.49761
GO:0032395	MHC class II receptor activity	2	334	14	15488	0.0442674	0.255096	6.62447	4.49761
GO:0030881	beta-2-microglobulin binding	2	334	15	15488	0.0494762	0.255096	6.18283	4.33712
GO:0071723	lipopeptide binding	2	334	15	15488	0.0494762	0.255096	6.18283	4.33712
GO:0005537	mannose binding	2	334	15	15488	0.0494762	0.255096	6.18283	4.33712
GO:0005041	low-density lipoprotein receptor activity	2	334	16	15488	0.0548928	0.255096	5.79641	4.18724
GO:0030169	low-density lipoprotein particle binding	2	334	16	15488	0.0548928	0.255096	5.79641	4.18724
GO:0005184	neuropeptide hormone activity	2	334	17	15488	0.060506	0.255096	5.45544	4.04678
GO:0016503	pheromone receptor activity	2	334	17	15488	0.060506	0.255096	5.45544	4.04678
GO:0045340	mercury ion binding	1	334	2	15488	0.0621761	0.255096	23.1856	4.0075
GO:0019862	IgA binding	1	334	2	15488	0.0621761	0.255096	23.1856	4.0075
GO:0016667	oxidoreductase activity, acting on a sulfur group of donors	1	334	2	15488	0.0621761	0.255096	23.1856	4.0075
GO:0050262	ribosylnicotinamide kinase activity	1	334	2	15488	0.0621761	0.255096	23.1856	4.0075
GO:0019211	phosphatase activator activity	1	334	2	15488	0.0621761	0.255096	23.1856	4.0075
GO:0005093	Rab GDP-dissociation inhibitor activity	1	334	2	15488	0.0621761	0.255096	23.1856	4.0075
GO:0004905	type I interferon receptor activity	1	334	2	15488	0.0621761	0.255096	23.1856	4.0075
GO:0008124	4-alpha-hydroxytetrahydrobiopterin dehydratase activity	1	334	2	15488	0.0621761	0.255096	23.1856	4.0075
GO:0042287	MHC protein binding	1	334	2	15488	0.0621761	0.255096	23.1856	4.0075
GO:0052657	guanine phosphoribosyltransferase activity	1	334	2	15488	0.0621761	0.255096	23.1856	4.0075
GO:0005353	fructose transmembrane transporter activity	1	334	2	15488	0.0621761	0.255096	23.1856	4.0075
GO:0001874	(1->3)-beta-D-glucan receptor activity	1	334	2	15488	0.0621761	0.255096	23.1856	4.0075
GO:0015222	serotonin transmembrane transporter activity	1	334	2	15488	0.0621761	0.255096	23.1856	4.0075
GO:0004161	dimethylallyltranstransferase activity	1	334	2	15488	0.0621761	0.255096	23.1856	4.0075
GO:0004311	farnesyltranstransferase activity	1	334	2	15488	0.0621761	0.255096	23.1856	4.0075
GO:0047710	bis(5'-adenosyl)-triphosphatase activity	1	334	2	15488	0.0621761	0.255096	23.1856	4.0075
GO:0004944	C5a anaphylatoxin receptor activity	1	334	2	15488	0.0621761	0.255096	23.1856	4.0075
GO:0004942	anaphylatoxin receptor activity	1	334	2	15488	0.0621761	0.255096	23.1856	4.0075
GO:0008160	protein tyrosine phosphatase activator activity	1	334	2	15488	0.0621761	0.255096	23.1856	4.0075
GO:0042498	diacyl lipopeptide binding	1	334	2	15488	0.0621761	0.255096	23.1856	4.0075
GO:0004605	phosphatidate cytidylyltransferase activity	1	334	2	15488	0.0621761	0.255096	23.1856	4.0075
GO:0047150	betaine-homocysteine S-methyltransferase activity	1	334	2	15488	0.0621761	0.255096	23.1856	4.0075
GO:0004912	interleukin-3 receptor activity	1	334	2	15488	0.0621761	0.255096	23.1856	4.0075
GO:0004914	interleukin-5 receptor activity	1	334	2	15488	0.0621761	0.255096	23.1856	4.0075
GO:0004337	geranyltranstransferase activity	1	334	2	15488	0.0621761	0.255096	23.1856	4.0075
GO:0005201	extracellular matrix structural constituent	4	334	67	15488	0.0644401	0.261937	2.76843	3.9559
GO:0004540	ribonuclease activity	2	334	18	15488	0.066305	0.267045	5.15236	3.91474
GO:0004602	glutathione peroxidase activity	2	334	19	15488	0.0722793	0.270753	4.88118	3.79027
GO:0050211	procollagen galactosyltransferase activity	1	334	3	15488	0.0820276	0.270753	15.4571	3.60775
GO:0004792	thiosulfate sulfurtransferase activity	1	334	3	15488	0.0820276	0.270753	15.4571	3.60775
GO:0004505	phenylalanine 4-monooxygenase activity	1	334	3	15488	0.0820276	0.270753	15.4571	3.60775
GO:0008753	NADPH dehydrogenase (quinone) activity	1	334	3	15488	0.0820276	0.270753	15.4571	3.60775
GO:0008898	homocysteine S-methyltransferase activity	1	334	3	15488	0.0820276	0.270753	15.4571	3.60775
GO:0055106	ubiquitin-protein ligase regulator activity	1	334	3	15488	0.0820276	0.270753	15.4571	3.60775
GO:0048408	epidermal growth factor binding	1	334	3	15488	0.0820276	0.270753	15.4571	3.60775
GO:0003955	NAD(P)H dehydrogenase (quinone) activity	1	334	3	15488	0.0820276	0.270753	15.4571	3.60775
GO:0008401	retinoic acid 4-hydroxylase activity	1	334	3	15488	0.0820276	0.270753	15.4571	3.60775
GO:0008241	peptidyl-dipeptidase activity	1	334	3	15488	0.0820276	0.270753	15.4571	3.60775
GO:0042015	interleukin-20 binding	1	334	3	15488	0.0820276	0.270753	15.4571	3.60775
GO:0070891	lipoteichoic acid binding	1	334	3	15488	0.0820276	0.270753	15.4571	3.60775
GO:0070892	lipoteichoic acid receptor activity	1	334	3	15488	0.0820276	0.270753	15.4571	3.60775
GO:0015114	phosphate ion transmembrane transporter activity	1	334	3	15488	0.0820276	0.270753	15.4571	3.60775
GO:0001872	(1->3)-beta-D-glucan binding	1	334	3	15488	0.0820276	0.270753	15.4571	3.60775
GO:0031849	olfactory receptor binding	1	334	3	15488	0.0820276	0.270753	15.4571	3.60775
GO:0004465	lipoprotein lipase activity	1	334	3	15488	0.0820276	0.270753	15.4571	3.60775
GO:0005415	nucleoside:sodium symporter activity	1	334	3	15488	0.0820276	0.270753	15.4571	3.60775
GO:0015254	glycerol channel activity	1	334	3	15488	0.0820276	0.270753	15.4571	3.60775
GO:0015174	basic amino acid transmembrane transporter activity	1	334	3	15488	0.0820276	0.270753	15.4571	3.60775
GO:0004422	hypoxanthine phosphoribosyltransferase activity	1	334	3	15488	0.0820276	0.270753	15.4571	3.60775
GO:0017123	Ral GTPase activator activity	1	334	3	15488	0.0820276	0.270753	15.4571	3.60775
GO:0004142	diacylglycerol cholinephosphotransferase activity	1	334	3	15488	0.0820276	0.270753	15.4571	3.60775
GO:0001105	RNA polymerase II transcription coactivator activity	2	334	21	15488	0.0847142	0.275478	4.41631	3.56125
GO:0043014	alpha-tubulin binding	2	334	21	15488	0.0847142	0.275478	4.41631	3.56125
GO:0019956	chemokine binding	1	334	4	15488	0.101458	0.294967	11.5928	3.30105
GO:0004095	carnitine O-palmitoyltransferase activity	1	334	4	15488	0.101458	0.294967	11.5928	3.30105
GO:0004698	calcium-dependent protein kinase C activity	1	334	4	15488	0.101458	0.294967	11.5928	3.30105
GO:0035662	Toll-like receptor 4 binding	1	334	4	15488	0.101458	0.294967	11.5928	3.30105
GO:0050897	cobalt ion binding	1	334	4	15488	0.101458	0.294967	11.5928	3.30105
GO:0008519	ammonium transmembrane transporter activity	1	334	4	15488	0.101458	0.294967	11.5928	3.30105
GO:0000293	ferric-chelate reductase activity	1	334	4	15488	0.101458	0.294967	11.5928	3.30105
GO:0001205	RNA polymerase II distal enhancer sequence-specific DNA binding transcription factor activity involved in positive regulation of transcription	1	334	4	15488	0.101458	0.294967	11.5928	3.30105
GO:0016929	SUMO-specific protease activity	1	334	4	15488	0.101458	0.294967	11.5928	3.30105
GO:0030492	hemoglobin binding	1	334	4	15488	0.101458	0.294967	11.5928	3.30105
GO:0051525	NFAT protein binding	1	334	4	15488	0.101458	0.294967	11.5928	3.30105
GO:0004957	prostaglandin E receptor activity	1	334	4	15488	0.101458	0.294967	11.5928	3.30105
GO:0031681	G-protein beta-subunit binding	1	334	4	15488	0.101458	0.294967	11.5928	3.30105
GO:0004127	cytidylate kinase activity	1	334	4	15488	0.101458	0.294967	11.5928	3.30105
GO:0015184	L-cystine transmembrane transporter activity	1	334	4	15488	0.101458	0.294967	11.5928	3.30105
GO:0015016	[heparan sulfate]-glucosamine N-sulfotransferase activity	1	334	4	15488	0.101458	0.294967	11.5928	3.30105
GO:0051537	2 iron, 2 sulfur cluster binding	2	334	24	15488	0.104441	0.301642	3.86427	3.25924
GO:0004869	cysteine-type endopeptidase inhibitor activity	2	334	25	15488	0.111268	0.312951	3.7097	3.16789
GO:0019894	kinesin binding	2	334	26	15488	0.118207	0.312951	3.56702	3.08062
GO:0004950	chemokine receptor activity	2	334	26	15488	0.118207	0.312951	3.56702	3.08062
GO:0003735	structural constituent of ribosome	9	334	258	15488	0.118564	0.312951	1.6176	3.07626
GO:0042803	protein homodimerization activity	18	334	603	15488	0.119722	0.312951	1.38422	3.06224
GO:0004784	superoxide dismutase activity	1	334	5	15488	0.120475	0.312951	9.27425	3.05319
GO:0004645	phosphorylase activity	1	334	5	15488	0.120475	0.312951	9.27425	3.05319
GO:0008308	voltage-gated anion channel activity	1	334	5	15488	0.120475	0.312951	9.27425	3.05319
GO:0008504	monoamine transmembrane transporter activity	1	334	5	15488	0.120475	0.312951	9.27425	3.05319
GO:0033192	calmodulin-dependent protein phosphatase activity	1	334	5	15488	0.120475	0.312951	9.27425	3.05319
GO:0001875	lipopolysaccharide receptor activity	1	334	5	15488	0.120475	0.312951	9.27425	3.05319
GO:0043169	cation binding	1	334	5	15488	0.120475	0.312951	9.27425	3.05319
GO:0031730	CCR5 chemokine receptor binding	1	334	5	15488	0.120475	0.312951	9.27425	3.05319
GO:0015057	thrombin receptor activity	1	334	5	15488	0.120475	0.312951	9.27425	3.05319
GO:0051739	ammonia transmembrane transporter activity	1	334	5	15488	0.120475	0.312951	9.27425	3.05319
GO:0004126	cytidine deaminase activity	1	334	5	15488	0.120475	0.312951	9.27425	3.05319
GO:0008568	microtubule-severing ATPase activity	1	334	5	15488	0.120475	0.312951	9.27425	3.05319
GO:0003774	motor activity	4	334	86	15488	0.124747	0.322141	2.1568	3.00292
GO:0017124	SH3 domain binding	5	334	120	15488	0.127897	0.327764	1.93214	2.96695
GO:0030246	carbohydrate binding	6	334	157	15488	0.134857	0.327764	1.77215	2.89049
GO:0050544	arachidonic acid binding	1	334	6	15488	0.139089	0.327764	7.72854	2.84592
GO:0004634	phosphopyruvate hydratase activity	1	334	6	15488	0.139089	0.327764	7.72854	2.84592
GO:0001071	nucleic acid binding transcription factor activity	1	334	6	15488	0.139089	0.327764	7.72854	2.84592
GO:0016814	hydrolase activity, acting on carbon-nitrogen (but not peptide) bonds, in cyclic amidines	1	334	6	15488	0.139089	0.327764	7.72854	2.84592
GO:0008320	protein transmembrane transporter activity	1	334	6	15488	0.139089	0.327764	7.72854	2.84592
GO:0005384	manganese ion transmembrane transporter activity	1	334	6	15488	0.139089	0.327764	7.72854	2.84592
GO:0019534	toxin transporter activity	1	334	6	15488	0.139089	0.327764	7.72854	2.84592
GO:0016004	phospholipase activator activity	1	334	6	15488	0.139089	0.327764	7.72854	2.84592
GO:0031726	CCR1 chemokine receptor binding	1	334	6	15488	0.139089	0.327764	7.72854	2.84592
GO:0070053	thrombospondin receptor activity	1	334	6	15488	0.139089	0.327764	7.72854	2.84592
GO:0004958	prostaglandin F receptor activity	1	334	6	15488	0.139089	0.327764	7.72854	2.84592
GO:0003680	AT DNA binding	1	334	6	15488	0.139089	0.327764	7.72854	2.84592
GO:0015171	amino acid transmembrane transporter activity	2	334	29	15488	0.139617	0.327764	3.19802	2.84045
GO:0051117	ATPase binding	2	334	29	15488	0.139617	0.327764	3.19802	2.84045
GO:0004623	phospholipase A2 activity	2	334	29	15488	0.139617	0.327764	3.19802	2.84045
GO:0017137	Rab GTPase binding	3	334	59	15488	0.144404	0.3372	2.35786	2.79181
GO:0005125	cytokine activity	7	334	197	15488	0.145619	0.338236	1.64771	2.77973
GO:0008097	5S rRNA binding	1	334	7	15488	0.157308	0.343574	6.62447	2.66833
GO:0008035	high-density lipoprotein particle binding	1	334	7	15488	0.157308	0.343574	6.62447	2.66833
GO:0005114	type II transforming growth factor beta receptor binding	1	334	7	15488	0.157308	0.343574	6.62447	2.66833
GO:0001614	purinergic nucleotide receptor activity	1	334	7	15488	0.157308	0.343574	6.62447	2.66833
GO:0015101	organic cation transmembrane transporter activity	1	334	7	15488	0.157308	0.343574	6.62447	2.66833
GO:0005536	glucose binding	1	334	7	15488	0.157308	0.343574	6.62447	2.66833
GO:0071813	lipoprotein particle binding	1	334	7	15488	0.157308	0.343574	6.62447	2.66833
GO:0035254	glutamate receptor binding	1	334	7	15488	0.157308	0.343574	6.62447	2.66833
GO:0004982	N-formyl peptide receptor activity	1	334	7	15488	0.157308	0.343574	6.62447	2.66833
GO:0005436	sodium:phosphate symporter activity	1	334	7	15488	0.157308	0.343574	6.62447	2.66833
GO:0004017	adenylate kinase activity	1	334	7	15488	0.157308	0.343574	6.62447	2.66833
GO:0004931	extracellular ATP-gated cation channel activity	1	334	7	15488	0.157308	0.343574	6.62447	2.66833
GO:0004601	peroxidase activity	2	334	33	15488	0.169286	0.357612	2.81038	2.56247
GO:0002020	protease binding	3	334	64	15488	0.169766	0.357612	2.17365	2.55838
GO:0048156	tau protein binding	1	334	8	15488	0.175141	0.357612	5.79641	2.51342
GO:0003810	protein-glutamine gamma-glutamyltransferase activity	1	334	8	15488	0.175141	0.357612	5.79641	2.51342
GO:0042834	peptidoglycan binding	1	334	8	15488	0.175141	0.357612	5.79641	2.51342
GO:0005092	GDP-dissociation inhibitor activity	1	334	8	15488	0.175141	0.357612	5.79641	2.51342
GO:0005391	sodium:potassium-exchanging ATPase activity	1	334	8	15488	0.175141	0.357612	5.79641	2.51342
GO:0005501	retinoid binding	1	334	8	15488	0.175141	0.357612	5.79641	2.51342
GO:0002162	dystroglycan binding	1	334	8	15488	0.175141	0.357612	5.79641	2.51342
GO:0015238	drug transmembrane transporter activity	1	334	8	15488	0.175141	0.357612	5.79641	2.51342
GO:0004568	chitinase activity	1	334	8	15488	0.175141	0.357612	5.79641	2.51342
GO:0051378	serotonin binding	1	334	8	15488	0.175141	0.357612	5.79641	2.51342
GO:0017110	nucleoside-diphosphatase activity	1	334	8	15488	0.175141	0.357612	5.79641	2.51342
GO:0004716	receptor signaling protein tyrosine kinase activity	1	334	8	15488	0.175141	0.357612	5.79641	2.51342
GO:0015631	tubulin binding	2	334	34	15488	0.17686	0.359452	2.72772	2.49932
GO:0005102	receptor binding	10	334	326	15488	0.181186	0.366546	1.42243	2.46446
GO:0005109	frizzled binding	2	334	36	15488	0.192155	0.379143	2.57618	2.37965
GO:0019213	deacetylase activity	1	334	9	15488	0.192594	0.379143	5.15236	2.37636
GO:0043495	protein anchor	1	334	9	15488	0.192594	0.379143	5.15236	2.37636
GO:0005351	sugar:hydrogen symporter activity	1	334	9	15488	0.192594	0.379143	5.15236	2.37636
GO:0016504	peptidase activator activity	1	334	9	15488	0.192594	0.379143	5.15236	2.37636
GO:0032052	bile acid binding	1	334	9	15488	0.192594	0.379143	5.15236	2.37636
GO:0004896	cytokine receptor activity	2	334	37	15488	0.199866	0.391701	2.50655	2.3229
GO:0016829	lyase activity	5	334	143	15488	0.206716	0.401958	1.62137	2.27428
GO:0005031	tumor necrosis factor-activated receptor activity	1	334	10	15488	0.209678	0.401958	4.63713	2.25376
GO:0008420	CTD phosphatase activity	1	334	10	15488	0.209678	0.401958	4.63713	2.25376
GO:0016918	retinal binding	1	334	10	15488	0.209678	0.401958	4.63713	2.25376
GO:0019205	nucleobase-containing compound kinase activity	1	334	10	15488	0.209678	0.401958	4.63713	2.25376
GO:0005198	structural molecule activity	7	334	225	15488	0.224516	0.417601	1.44266	2.15511
GO:0030676	Rac guanyl-nucleotide exchange factor activity	1	334	11	15488	0.226398	0.417601	4.21557	2.14306
GO:0030898	actin-dependent ATPase activity	1	334	11	15488	0.226398	0.417601	4.21557	2.14306
GO:0016702	oxidoreductase activity, acting on single donors with incorporation of molecular oxygen, incorporation of two atoms of oxygen	1	334	11	15488	0.226398	0.417601	4.21557	2.14306
GO:0031434	mitogen-activated protein kinase kinase binding	1	334	11	15488	0.226398	0.417601	4.21557	2.14306
GO:0001965	G-protein alpha-subunit binding	1	334	11	15488	0.226398	0.417601	4.21557	2.14306
GO:0004861	cyclin-dependent protein serine/threonine kinase inhibitor activity	1	334	11	15488	0.226398	0.417601	4.21557	2.14306
GO:0015175	neutral amino acid transmembrane transporter activity	1	334	11	15488	0.226398	0.417601	4.21557	2.14306
GO:0016493	C-C chemokine receptor activity	1	334	11	15488	0.226398	0.417601	4.21557	2.14306
GO:0001046	core promoter sequence-specific DNA binding	1	334	12	15488	0.242765	0.434994	3.86427	2.04237
GO:0045502	dynein binding	1	334	12	15488	0.242765	0.434994	3.86427	2.04237
GO:0048407	platelet-derived growth factor binding	1	334	12	15488	0.242765	0.434994	3.86427	2.04237
GO:0005243	gap junction channel activity	1	334	12	15488	0.242765	0.434994	3.86427	2.04237
GO:0005160	transforming growth factor beta receptor binding	1	334	12	15488	0.242765	0.434994	3.86427	2.04237
GO:0043274	phospholipase binding	1	334	12	15488	0.242765	0.434994	3.86427	2.04237
GO:0030247	polysaccharide binding	1	334	12	15488	0.242765	0.434994	3.86427	2.04237
GO:0003777	microtubule motor activity	3	334	78	15488	0.246102	0.436683	1.78351	2.02267
GO:0005057	receptor signaling protein activity	2	334	43	15488	0.246691	0.436683	2.1568	2.01922
GO:0008009	chemokine activity	2	334	43	15488	0.246691	0.436683	2.1568	2.01922
GO:0004252	serine-type endopeptidase activity	5	334	154	15488	0.248914	0.438849	1.50556	2.00628
GO:0050431	transforming growth factor beta binding	1	334	13	15488	0.258783	0.445513	3.56702	1.95018
GO:0015276	ligand-gated ion channel activity	1	334	13	15488	0.258783	0.445513	3.56702	1.95018
GO:0001784	phosphotyrosine binding	1	334	13	15488	0.258783	0.445513	3.56702	1.95018
GO:0051020	GTPase binding	1	334	13	15488	0.258783	0.445513	3.56702	1.95018
GO:0070402	NADPH binding	1	334	13	15488	0.258783	0.445513	3.56702	1.95018
GO:0004620	phospholipase activity	1	334	13	15488	0.258783	0.445513	3.56702	1.95018
GO:0042802	identical protein binding	13	334	487	15488	0.267685	0.458133	1.23784	1.90139
GO:0048038	quinone binding	1	334	14	15488	0.274462	0.458133	3.31223	1.86532
GO:0019841	retinol binding	1	334	14	15488	0.274462	0.458133	3.31223	1.86532
GO:0017075	syntaxin-1 binding	1	334	14	15488	0.274462	0.458133	3.31223	1.86532
GO:0010181	FMN binding	1	334	14	15488	0.274462	0.458133	3.31223	1.86532
GO:0047498	calcium-dependent phospholipase A2 activity	1	334	14	15488	0.274462	0.458133	3.31223	1.86532
GO:0004707	MAP kinase activity	1	334	14	15488	0.274462	0.458133	3.31223	1.86532
GO:0004016	adenylate cyclase activity	1	334	14	15488	0.274462	0.458133	3.31223	1.86532
GO:0004993	serotonin receptor activity	1	334	15	15488	0.289809	0.480098	3.09142	1.78683
GO:0001530	lipopolysaccharide binding	1	334	15	15488	0.289809	0.480098	3.09142	1.78683
GO:0008270	zinc ion binding	28	334	1145	15488	0.291932	0.481797	1.13397	1.7763
GO:0048018	receptor agonist activity	1	334	16	15488	0.304829	0.493801	2.8982	1.71393
[truncated: 172 more rows]

## Sheet: UpGene2GO
QueryID	QuerySymbol	Description	E-Value	SubjectSymbol	Description	GOID	GOTerm	P-Value	Enrichment
[truncated: 1,278 more rows]

[truncated: 1 more sheets: UpGO2Gene]
