# Supplementary material for: Co-expression analysis and identification of fecundity-related long non-coding RNAs in sheep ovaries
Source: Sci Rep. 2016 Dec 16;6:39398. doi: 10.1038/srep39398 (PMC5159859; doi:10.1038/srep39398)
Supplement: Supplementary Table S11 [file srep39398-s11.xls]

## Sheet: Table S12 Cis-target genes of d
LncRNA	LncRNA_position	mRNA	Correlation	Distance	Position	Gene	NR:Seq-id	NR:Score	NR:Evalue	NR:Description	NT:Seq-id	NT:Score	NT:Evalue	NT:Description	Uniprot:UniProtKB-AC	Uniprot:Score	Uniprot:Evalue	Uniprot:Description	COG:gene	COG:Score	COG:Eval	COG:num	Pfam:pfam_ID	Pfam:pfam_Name	Pfam:pfam_Description	GO:biological_process	GO:cellular_component	GO:molecular_function	KEGG:KO	KEGG:Description
MITD1	chr3:102055495-102072789:+	TSGA10	0.910658	18729	chr3:101947847-102036766:+	TSGA10	gi|803041316|ref|XP_012029185.1|	4591	0	PREDICTED: testis-specific gene 10 protein isoform X1 [Ovis aries]	gi|548484867|ref|XM_005686280.1|	2776	0	PREDICTED: Capra hircus testis specific, 10 (TSGA10), transcript variant X3, mRNA	Q6NY15	163	1e-40	Testis-specific gene 10 protein	.	.	.	.	pfam01576	Myosin_tail_1	Myosin tail. The myosin molecule is a multi-subunit complex made up of two heavy chains and four light chains it is a fundamental contractile protein found in all eukaryote cell types. This family consists of the coiled-coil myosin heavy chain tail region. The coiled-coil is composed of the tail from two molecules of myosin. These can then assemble into the macromolecular thick filament. The coil…	GO:0030031|cell projection assembly;	GO:0005737|cytoplasm;GO:0031514|motile cilium;GO:0043005|neuron projection;GO:0031965|nuclear membrane;	GO:0005198|structural molecule activity;	.	.
LOC101108964	chr1:9926943-9942984:-	SFPQ	0.98764	1267	chr1:9909618-9925674:-	SFPQ	gi|640780872|ref|XP_008046045.1|	1533	0	PREDICTED: splicing factor, proline- and glutamine-rich [Tarsius syrichta]	gi|593724325|ref|XM_007108236.1|	5767	0	PREDICTED: Physeter catodon splicing factor proline/glutamine-rich (SFPQ), mRNA	P23246	590	0	Splicing factor, proline- and glutamine-rich	.	.	.	.	pfam08075	NOPS	NOPS (NUC059) domain. This domain is found at the C-terminus of NONA and PSP1 proteins adjacent to 1 or 2 pfam00076 domains.	GO:0000380|alternative mRNA splicing, via spliceosome;GO:0000724|double-strand break repair via homologous recombination;GO:0070932|histone H3 deacetylation;GO:0006397|mRNA processing;GO:0042754|negative regulation of circadian rhythm;GO:0000122|negative regulation of transcription from RNA polymerase II promoter;GO:0045892|negative regulation of transcription, DNA-templated;GO:1902177|positive r…	GO:0000785|chromatin;GO:0005737|cytoplasm;GO:0016363|nuclear matrix;GO:0005654|nucleoplasm;GO:0005634|nucleus;GO:0042382|paraspeckles;GO:0090575|RNA polymerase II transcription factor complex;	GO:0003682|chromatin binding;GO:0001047|core promoter binding;GO:0042826|histone deacetylase binding;GO:0000166|nucleotide binding;GO:0044822|poly(A) RNA binding;GO:0000980|RNA polymerase II distal enhancer sequence-specific DNA binding;GO:0044212|transcription regulatory region DNA binding;GO:0000976|transcription regulatory region sequence-specific DNA binding;	K13219	SFPQ, PSF; splicing factor, proline- and glutamine-rich
LOC101108964	chr1:9926943-9942984:-	LOC101109132	0.974569	16052	chr1:9959036-9959962:+	LOC101109132	gi|802976896|ref|XP_011950722.1|	1313	3e-180	PREDICTED: 40S ribosomal protein S2 [Ovis aries]	gi|556723717|ref|XM_005957612.1|	856	0	PREDICTED: Pantholops hodgsonii ribosomal protein S2 (RPS2), mRNA	P15880	484	2e-171	40S ribosomal protein S2	SPCC576.08c	321	3e-108	COG0098	pfam00333	Ribosomal_S5	Ribosomal protein S5, N-terminal domain.	GO:0044267|cellular protein metabolic process;GO:0010467|gene expression;GO:0000184|nuclear-transcribed mRNA catabolic process, nonsense-mediated decay;GO:0051347|positive regulation of transferase activity;GO:0006614|SRP-dependent cotranslational protein targeting to membrane;GO:0006412|translation;GO:0006414|translational elongation;GO:0006413|translational initiation;GO:0006415|translational t…	GO:0005737|cytoplasm;GO:0005829|cytosol;GO:0022627|cytosolic small ribosomal subunit;GO:0070062|extracellular exosome;GO:0005925|focal adhesion;GO:0016020|membrane;GO:0005654|nucleoplasm;GO:0005634|nucleus;	GO:0019899|enzyme binding;GO:0017134|fibroblast growth factor binding;GO:0003729|mRNA binding;GO:0044822|poly(A) RNA binding;GO:0003735|structural constituent of ribosome;	K02981	RP-S2e, RPS2; small subunit ribosomal protein S2e
LOC101106295	chr21:38584554-38629150:+	LOC101105115	0.965742	2044	chr21:38631194-38641185:-	LOC101105115	gi|803190965|ref|XP_011957359.1|	1727	0	PREDICTED: LOW QUALITY PROTEIN: pregnancy-associated glycoprotein 1-like isoform X1 [Ovis aries]	gi|555951725|ref|XM_005887996.1|	934	0	PREDICTED: Bos mutus pregnancy-associated glycoprotein 1-like (LOC102277441), mRNA	Q29432	103	9e-23	Pregnancy-associated glycoprotein 1	.	.	.	.	pfam00026	Asp	Eukaryotic aspartyl protease. Aspartyl (acid) proteases include pepsins, cathepsins, and renins. Two-domain structure, probably arising from ancestral duplication. This family does not include the retroviral nor retrotransposon proteases (pfam00077), which are much smaller and appear to be homologous to a single domain of the eukaryotic asp proteases.	GO:0030163|protein catabolic process;GO:0006508|proteolysis;	GO:0005615|extracellular space;	GO:0004190|aspartic-type endopeptidase activity;	.	.
LOC101122926	chr2:225742875-225751462:+	CUL3	0.909335	12821	chr2:225623004-225730054:-	CUL3	gi|39104526|dbj|BAC97984.2|	4074	0	mKIAA0617 protein [Mus musculus]	gi|594624375|ref|XM_007166736.1|	3325	0	PREDICTED: Balaenoptera acutorostrata scammoni cullin 3 (CUL3), mRNA	B5DF89	87.8	5e-16	Cullin-3	SPAC24H6.03	434	1e-131	COG5647	pfam00888	Cullin	Cullin family.	GO:0048208|COPII vesicle coating;GO:0040016|embryonic cleavage;GO:0006888|ER to Golgi vesicle-mediated transport;GO:0007229|integrin-mediated signaling pathway;GO:0032467|positive regulation of cytokinesis;GO:0043161|proteasome-mediated ubiquitin-dependent protein catabolic process;GO:0006513|protein monoubiquitination;GO:0000209|protein polyubiquitination;GO:0042787|protein ubiquitination involv…	GO:0031463|Cul3-RING ubiquitin ligase complex;GO:0000139|Golgi membrane;GO:0005634|nucleus;	GO:0031208|POZ domain binding;	.	.
KIAA1731	chr21:577345-625340:+	C21H11orf54	0.93203	14858	chr21:533738-562487:-	C21H11orf54	gi|426251439|ref|XP_004019429.1|	1678	0	PREDICTED: ester hydrolase C11orf54 homolog [Ovis aries]	gi|548526572|ref|XM_005699392.1|	1958	0	PREDICTED: Capra hircus chromosome 29 open reading frame, human C11orf54 (C29H11orf54), mRNA	Q2HJH3	635	0	Ester hydrolase C11orf54 homolog	.	.	.	.	pfam08925	DUF1907	Domain of Unknown Function (DUF1907). The structure of this domain displays an alpha-beta-beta-alpha four layer topology, with an HxHxxxxxxxxxH motif that coordinates a zinc ion, and an acetate anion at a site that likely supports the enzymatic activity of an ester hydrolase.	.	GO:0070062|extracellular exosome;GO:0005634|nucleus;	GO:0016788|hydrolase activity, acting on ester bonds;GO:0008270|zinc ion binding;	.	.
