# Supplementary material for: Co-expression analysis and identification of fecundity-related long non-coding RNAs in sheep ovaries
Source: Sci Rep. 2016 Dec 16;6:39398. doi: 10.1038/srep39398 (PMC5159859; doi:10.1038/srep39398)
Supplement: Supplementary Table S12 [file srep39398-s12.xls]

## Sheet: Table S4 Trans-target genes of 
LncRNA	LncRNA_position	Gene_id	Correlation	Energy	Position	Gene	NR:Seq-id	NR:Score	NR:Evalue	NR:Description	NT:Seq-id	NT:Score	NT:Evalue	NT:Description	Uniprot:UniProtKB-AC	Uniprot:Score	Uniprot:Evalue	Uniprot:Description	COG:gene	COG:Score	COG:Eval	COG:num	Pfam:pfam_ID	Pfam:pfam_Name	Pfam:pfam_Description	GO:biological_process	GO:cellular_component	GO:molecular_function	KEGG:KO	KEGG:Description
MYH15.1	chr1:171573069-171730662:-	ZBED2	0.915711	-64	chr1:174544422-174553037:-	ZBED2	gi|802997305|ref|XP_012045522.1|	804	1e-93	PREDICTED: zinc finger BED domain-containing protein 2 [Ovis aries]	gi|594101890|ref|XM_006073962.1|	3819	0	PREDICTED: Bubalus bubalis zinc finger, BED-type containing 2 (ZBED2), mRNA	Q9BTP6	248	5e-72	Zinc finger BED domain-containing protein 2	.	.	.	.	pfam02892	zf-BED	BED zinc finger.	.	.	GO:0003677|DNA binding;GO:0046872|metal ion binding;	.	.
MYH15.1	chr1:171573069-171730662:-	UNC13A	0.953722	-64	chr5:5176675-5216143:+	UNC13A	gi|803248433|ref|XP_011984192.1|	7324	0	PREDICTED: protein unc-13 homolog A isoform X5 [Ovis aries musimon]	gi|594696736|ref|XM_007195485.1|	4773	0	PREDICTED: Balaenoptera acutorostrata scammoni unc-13 homolog A (C. elegans) (UNC13A), transcript variant X2, mRNA	Q62768	2575	0	Protein unc-13 homolog A	.	.	.	.	pfam10540	Membr_traf_MHD	Munc13 (mammalian uncoordinated) homology domain. Munc13 proteins constitute a family of three highly homologous molecules (Munc13-1, Munc13-2 and Munc13-3) with homology to Caenorhabditis elegans unc-13p. Munc13 proteins contain a phorbol ester-binding C1 domain and two C2 domains, which are Ca2+/phospholipid binding domains. Sequence analyses have uncovered two regions called Munc13 homology do…	GO:0035556|intracellular signal transduction;GO:0060291|long-term synaptic potentiation;GO:0007269|neurotransmitter secretion;GO:0016082|synaptic vesicle priming;	GO:0030054|cell junction;GO:0005737|cytoplasm;GO:0060076|excitatory synapse;GO:0043005|neuron projection;GO:0042734|presynaptic membrane;GO:0043234|protein complex;GO:0043195|terminal bouton;	GO:0019992|diacylglycerol binding;GO:0046872|metal ion binding;GO:0019904|protein domain specific binding;GO:0046982|protein heterodimerization activity;GO:0042803|protein homodimerization activity;GO:0047485|protein N-terminus binding;GO:0000149|SNARE binding;GO:0030507|spectrin binding;GO:0017075|syntaxin-1 binding;	K15293	UNC13, MUNC13; protein unc-13
MYH15.1	chr1:171573069-171730662:-	TRIM71	0.907197	-64	chr19:7122589-7189146:+	TRIM71	gi|803186865|ref|XP_011955702.1|	2684	0	PREDICTED: LOW QUALITY PROTEIN: E3 ubiquitin-protein ligase TRIM71 isoform X1, partial [Ovis aries]	gi|466057913|ref|XM_004279694.1|	1743	0	PREDICTED: Orcinus orca tripartite motif containing 71, E3 ubiquitin protein ligase (TRIM71), mRNA	Q2Q1W2	93.6	2e-17	E3 ubiquitin-protein ligase TRIM71	.	.	.	.	pfam00630	Filamin	Filamin/ABP280 repeat.	GO:0061158|3'-UTR-mediated mRNA destabilization;GO:0008543|fibroblast growth factor receptor signaling pathway;GO:0000082|G1/S transition of mitotic cell cycle;GO:0010586|miRNA metabolic process;GO:0017148|negative regulation of translation;GO:0035278|negative regulation of translation involved in gene silencing by miRNA;GO:0001843|neural tube closure;GO:0021915|neural tube development;GO:2000637…	GO:0000932|cytoplasmic mRNA processing body;	GO:0016874|ligase activity;GO:0035198|miRNA binding;GO:0030371|translation repressor activity;GO:0061630|ubiquitin protein ligase activity;GO:0004842|ubiquitin-protein transferase activity;GO:0008270|zinc ion binding;	K12035	TRIM71; tripartite motif-containing protein 71 [EC:2.3.2.27]
MYH15.1	chr1:171573069-171730662:-	TPH1	0.957034	-64	chr15:33936711-33974002:+	TPH1	gi|528915277|ref|XP_005194645.1|	2342	0	PREDICTED: tryptophan 5-hydroxylase 1 isoform X1 [Bos taurus]	gi|548495002|ref|XM_005689574.1|	3113	0	PREDICTED: Capra hircus tryptophan hydroxylase 1 (TPH1), transcript variant X1, mRNA	P17752	874	0	Tryptophan 5-hydroxylase 1	RSc3355	132	4e-32	COG3186	pfam00351	Biopterin_H	Biopterin-dependent aromatic amino acid hydroxylase. This family includes phenylalanine-4-hydroxylase, the phenylketonuria disease protein.	GO:0009072|aromatic amino acid family metabolic process;GO:0046849|bone remodeling;GO:0034641|cellular nitrogen compound metabolic process;GO:0007623|circadian rhythm;GO:0046219|indolalkylamine biosynthetic process;GO:0060749|mammary gland alveolus development;GO:0030279|negative regulation of ossification;GO:0045600|positive regulation of fat cell differentiation;GO:0035902|response to immobiliz…	GO:0005829|cytosol;GO:0043005|neuron projection;	GO:0016597|amino acid binding;GO:0005506|iron ion binding;GO:0004510|tryptophan 5-monooxygenase activity;	K00502	TPH1_2; tryptophan 5-monooxygenase [EC:1.14.16.4]
MYH15.1	chr1:171573069-171730662:-	TP63	0.918039	-64	chr1:195514420-195783654:-	TP63	gi|823430605|ref|XP_004413020.2|	3587	0	PREDICTED: tumor protein 63 isoform X1 [Odobenus rosmarus divergens]	gi|548450342|ref|XM_005675125.1|	4804	0	PREDICTED: Capra hircus tumor protein p63 (TP63), transcript variant X1, mRNA	O88898	1128	0	Tumor protein 63	.	.	.	.	pfam00870	P53	P53 DNA-binding domain. This family contains one anomalous member, viz: Zea mays (Q6JAD8). This sequence is identical to human P53 and would appear to be a a human contaminant within the Zea mays sampling effort.	GO:0048646|anatomical structure formation involved in morphogenesis;GO:0006915|apoptotic process;GO:0007569|cell aging;GO:0030154|cell differentiation;GO:0006974|cellular response to DNA damage stimulus;GO:0034644|cellular response to UV;GO:0006338|chromatin remodeling;GO:0060197|cloacal septation;GO:0006978|DNA damage response, signal transduction by p53 class mediator resulting in transcription…	GO:0000785|chromatin;GO:0005737|cytoplasm;GO:0005829|cytosol;GO:0030425|dendrite;GO:0000790|nuclear chromatin;GO:0005654|nucleoplasm;GO:0005634|nucleus;GO:0005791|rough endoplasmic reticulum;GO:0005667|transcription factor complex;	GO:0003682|chromatin binding;GO:0003684|damaged DNA binding;GO:0003677|DNA binding;GO:0003690|double-stranded DNA binding;GO:0042802|identical protein binding;GO:0046872|metal ion binding;GO:0002039|p53 binding;GO:0001077|transcriptional activator activity, RNA polymerase II core promoter proximal region sequence-specific binding;GO:0043565|sequence-specific DNA binding;GO:0000989|transcription f…	K10149	TP63; tumor protein p63
MYH15.1	chr1:171573069-171730662:-	TMC3	0.931161	-64	chr18:26143686-26199298:-	TMC3	gi|426248190|ref|XP_004017848.1|	5569	0	PREDICTED: transmembrane channel-like protein 3 [Ovis aries]	gi|594104963|ref|XM_006075388.1|	3352	0	PREDICTED: Bubalus bubalis transmembrane channel-like 3 (TMC3), mRNA	Q7Z5M5	1737	0	Transmembrane channel-like protein 3	.	.	.	.	pfam07810	TMC	TMC domain. These sequences are similar to a region conserved amongst various protein products of the transmembrane channel-like (TMC) gene family, such as Transmembrane channel-like protein 3 and EVIN2 - this region is termed the TMC domain. Mutations in these genes are implicated in a number of human conditions, such as deafness and epidermodysplasia verruciformis. TMC proteins are thought to h…	GO:0006811|ion transport;	GO:0016021|integral component of membrane;	.	.	.
MYH15.1	chr1:171573069-171730662:-	TLR9	0.919912	-64	chr19:48652597-48657136:+	TLR9	gi|58531203|ref|NP_001011555.1|	3196	0	toll-like receptor 9 precursor [Ovis aries]	gi|289488966|gb|GU451250.1|	1461	0	Ovis aries voucher 1496 breed Tsigai toll-like receptor 9 (TLR9) gene, partial cds	Q5I2M4	281	5e-78	Toll-like receptor 9	ECU09g0200	52	6e-06	COG4886	pfam13855	LRR_8	Leucine rich repeat.	GO:0006954|inflammatory response;GO:0045087|innate immune response;GO:0002755|MyD88-dependent toll-like receptor signaling pathway;GO:0050729|positive regulation of inflammatory response;GO:0045356|positive regulation of interferon-alpha biosynthetic process;GO:0045359|positive regulation of interferon-beta biosynthetic process;GO:0045078|positive regulation of interferon-gamma biosynthetic proce…	GO:0032009|early phagosome;GO:0005783|endoplasmic reticulum;GO:0005789|endoplasmic reticulum membrane;GO:0005768|endosome;GO:0016021|integral component of membrane;GO:0005764|lysosome;	GO:0035197|siRNA binding;GO:0004888|transmembrane signaling receptor activity;	K10161	TLR9; toll-like receptor 9
MYH15.1	chr1:171573069-171730662:-	TEKT5	0.916502	-64	chr24:9360539-9409219:-	TEKT5	gi|426254298|ref|XP_004020816.1|	2540	0	PREDICTED: tektin-5 [Ovis aries]	gi|556779302|ref|XM_005984644.1|	1585	0	PREDICTED: Pantholops hodgsonii tektin 5 (TEKT5), mRNA	Q2YDI7	962	0	Tektin-5	.	.	.	.	pfam03148	Tektin	Tektin family. Tektins are cytoskeletal proteins. They have been demonstrated in such cellular sites as centrioles, basal bodies, and along ciliary and flagellar doublet microtubules. Tektins form unique protofilaments, organized as longitudinal polymers of tektin heterodimers with axial periodicity matching tubulin. Tektin polypeptides consist of several alpha-helical regions that are predicted …	.	GO:0005929|cilium;GO:0005737|cytoplasm;GO:0005874|microtubule;	.	K18632	TEKT5; tektin-5
MYH15.1	chr1:171573069-171730662:-	TDO2	0.958644	-64	chr17:43034811-43052325:-	TDO2	gi|426247133|ref|XP_004017341.1|	1985	0	PREDICTED: tryptophan 2,3-dioxygenase isoform X1 [Ovis aries]	gi|594110875|ref|XM_006078212.1|	2004	0	PREDICTED: Bubalus bubalis tryptophan 2,3-dioxygenase (TDO2), mRNA	Q2KIQ5	753	0	Tryptophan 2,3-dioxygenase	RSp0694	136	8e-34	COG3483	pfam03301	Trp_dioxygenase	Tryptophan 2,3-dioxygenase.	GO:0019442|tryptophan catabolic process to acetyl-CoA;GO:0019441|tryptophan catabolic process to kynurenine;	.	GO:0020037|heme binding;GO:0046872|metal ion binding;GO:0004833|tryptophan 2,3-dioxygenase activity;	K00453	E1.13.11.11, TDO2; tryptophan 2,3-dioxygenase [EC:1.13.11.11]
MYH15	chr1:171569543-171575119:+	SV2A	0.909773	-64	chr1:98791186-98801671:-	SV2A	gi|291398069|ref|XP_002715673.1|	3269	0	PREDICTED: synaptic vesicle glycoprotein 2A [Oryctolagus cuniculus]	gi|556750777|ref|XM_005970740.1|	4043	0	PREDICTED: Pantholops hodgsonii synaptic vesicle glycoprotein 2A (SV2A), mRNA	Q7L0J3	1242	0	Synaptic vesicle glycoprotein 2A	.	.	.	.	pfam00083	Sugar_tr	Sugar (and other) transporter.	GO:0006874|cellular calcium ion homeostasis;GO:0006836|neurotransmitter transport;	GO:0005911|cell-cell junction;GO:0005737|cytoplasm;GO:0005783|endoplasmic reticulum;GO:0016021|integral component of membrane;GO:0031594|neuromuscular junction;GO:0005886|plasma membrane;GO:0048786|presynaptic active zone;GO:0008021|synaptic vesicle;GO:0030672|synaptic vesicle membrane;GO:0043195|terminal bouton;	GO:0019901|protein kinase binding;GO:0004872|receptor activity;GO:0022857|transmembrane transporter activity;	K06258	SV2; MFS transporter, VNT family, synaptic vesicle glycoprotein 2
MYH15.1	chr1:171573069-171730662:-	SPATC1	0.927145	-64	chr9:13664308-13693877:-	SPATC1	gi|803104040|ref|XP_012038840.1|	2080	0	PREDICTED: speriolin isoform X2 [Ovis aries]	gi|594032748|ref|XM_006041070.1|	2090	0	PREDICTED: Bubalus bubalis spermatogenesis and centriole associated 1 (SPATC1), mRNA	Q148B6	508	1e-162	Speriolin	.	.	.	.	pfam15059	Speriolin_C	Speriolin C-terminus. This family represents the C-terminus of the sperm centrosome protein speriolin.	.	GO:0005813|centrosome;GO:0005737|cytoplasm;	.	.	.
MYH15.1	chr1:171573069-171730662:-	SMYD1	0.939591	-64	chr3:58491015-58537526:+	SMYD1	gi|426223567|ref|XP_004005946.1|	2670	0	PREDICTED: histone-lysine N-methyltransferase SMYD1 isoform X1 [Ovis aries]	gi|134085964|ref|NM_001083484.1|	4489	0	Bos taurus SET and MYND domain containing 1 (SMYD1), mRNA	Q8NB12	961	0	Histone-lysine N-methyltransferase SMYD1	SPBP8B7.07c	90.1	2e-17	COG2940	pfam01753	zf-MYND	MYND finger.	GO:0006338|chromatin remodeling;GO:0007507|heart development;GO:0045892|negative regulation of transcription, DNA-templated;GO:0045663|positive regulation of myoblast differentiation;GO:0010831|positive regulation of myotube differentiation;GO:0035914|skeletal muscle cell differentiation;GO:0006351|transcription, DNA-templated;	GO:0005737|cytoplasm;GO:0005634|nucleus;	GO:0003677|DNA binding;GO:0018024|histone-lysine N-methyltransferase activity;GO:0046872|metal ion binding;GO:0003714|transcription corepressor activity;	K11426	SMYD; SET and MYND domain-containing protein
NYAP1	chr24:35900853-35960797:-	SMARCD2	0.900521	-64	chr11:47450026-47459562:-	SMARCD2	gi|803252946|ref|XP_011986426.1|	2235	0	PREDICTED: SWI/SNF-related matrix-associated actin-dependent regulator of chromatin subfamily D member 2 isoform X2 [Ovis aries musimon]	gi|594033944|ref|XM_006041628.1|	2484	0	PREDICTED: Bubalus bubalis SWI/SNF related, matrix associated, actin dependent regulator of chromatin, subfamily d, member 2 (SMARCD2), mRNA	E1BJD1	858	0	SWI/SNF-related matrix-associated actin-dependent regulator of chromatin subfamily D member 2	SPAC23G3.10c	223	3e-63	COG5531	pfam02201	SWIB	SWIB/MDM2 domain. This family includes the SWIB domain and the MDM2 domain. The p53-associated protein (MDM2) is an inhibitor of the p53 tumor suppressor gene binding the transactivation domain and down regulating the ability of p53 to activate transcription. This family contains the p53 binding domain of MDM2.	GO:0043044|ATP-dependent chromatin remodeling;GO:0006337|nucleosome disassembly;GO:0006355|regulation of transcription, DNA-templated;GO:0006351|transcription, DNA-templated;	GO:0000790|nuclear chromatin;GO:0016514|SWI/SNF complex;	GO:0000978|RNA polymerase II core promoter proximal region sequence-specific DNA binding;GO:0000980|RNA polymerase II distal enhancer sequence-specific DNA binding;	K11650	SMARCD; SWI/SNF-related matrix-associated actin-dependent regulator of chromatin subfamily D
MYH15.1	chr1:171573069-171730662:-	SLCO1A2	0.915746	-64	chr3:193316539-193433818:+	SLCO1A2	gi|426225390|ref|XP_004006849.1|	3366	0	PREDICTED: solute carrier organic anion transporter family member 1A2 isoform X1 [Ovis aries]	gi|31341430|ref|NM_174654.2|	2440	0	Bos taurus solute carrier organic anion transporter family, member 1A2 (SLCO1A2), mRNA	P46721	1058	0	Solute carrier organic anion transporter family member 1A2	.	.	.	.	pfam03137	OATP	Organic Anion Transporter Polypeptide (OATP) family. This family consists of several eukaryotic Organic-Anion-Transporting Polypeptides (OATPs). Several have been identified mostly in human and rat. Different OATPs vary in tissue distribution and substrate specificity. Since the numbering of different OATPs in particular species was based originally on the order of discovery, similarly numbered O…	GO:0098779|mitophagy in response to mitochondrial depolarization;GO:0015721|bile acid and bile salt transport;GO:0008206|bile acid metabolic process;GO:0015711|organic anion transport;GO:0044281|small molecule metabolic process;GO:0043252|sodium-independent organic anion transport;GO:0055085|transmembrane transport;	GO:0016021|integral component of membrane;GO:0005886|plasma membrane;	GO:0008514|organic anion transmembrane transporter activity;	K03460	SLCO1A; solute carrier organic anion transporter family, member 1A
MYH15.1	chr1:171573069-171730662:-	SLC7A13	0.903561	-64	chr9:88953277-88964729:+	SLC7A13	gi|803106845|ref|XP_012039569.1|	1273	2e-173	PREDICTED: LOW QUALITY PROTEIN: solute carrier family 7 member 13 isoform X1 [Ovis aries]	gi|548493976|ref|XM_005709741.1|	659	0	PREDICTED: Capra hircus solute carrier family 7 (anionic amino acid transporter), member 13 (SLC7A13), mRNA	Q8TCU3	259	3e-80	Solute carrier family 7 member 13	.	.	.	.	pfam13520	AA_permease_2	Amino acid permease.	GO:0003333|amino acid transmembrane transport;GO:1902475|L-alpha-amino acid transmembrane transport;GO:0015807|L-amino acid transport;	GO:0005887|integral component of plasma membrane;	GO:0015297|antiporter activity;GO:0015179|L-amino acid transmembrane transporter activity;	K13870	SLC7A13, AGT1; solute carrier family 7 (L-type amino acid transporter), member 13
MYH15.1	chr1:171573069-171730662:-	SLC39A12	0.977708	-64	chr13:31428867-31510994:+	SLC39A12	gi|426240835|ref|XP_004014299.1|	3279	0	PREDICTED: zinc transporter ZIP12 isoform X1 [Ovis aries]	gi|594106111|ref|XM_006075928.1|	2512	0	PREDICTED: Bubalus bubalis solute carrier family 39 (zinc transporter), member 12 (SLC39A12), transcript variant X2, mRNA	Q08E40	1144	0	Zinc transporter ZIP12	RSc2227	94.4	6e-20	COG0428	pfam02535	Zip	ZIP Zinc transporter. The ZIP family consists of zinc transport proteins and many putative metal transporters. The main contribution to this family is from the Arabidopsis thaliana ZIP protein family these proteins are responsible for zinc uptake in the plant. Also found within this family are C. elegans proteins of unknown function which are annotated as being similar to human growth arrest indu…	GO:0031113|regulation of microtubule polymerization;GO:0010975|regulation of neuron projection development;GO:0007165|signal transduction;GO:0071578|zinc II ion transmembrane import;	GO:0016021|integral component of membrane;GO:0048471|perinuclear region of cytoplasm;GO:0005886|plasma membrane;GO:0031982|vesicle;	GO:0005385|zinc ion transmembrane transporter activity;	K14718	SLC39A12, ZIP12; solute carrier family 39 (zinc transporter), member 12
MYH15.1	chr1:171573069-171730662:-	SLC17A1	0.907928	-64	chr20:30837703-30889327:+	SLC17A1	gi|741900553|ref|XP_010823743.1|	2202	0	PREDICTED: sodium-dependent phosphate transport protein 1 isoform X2 [Bos taurus]	gi|548518331|ref|XM_005696767.1|	1723	0	PREDICTED: Capra hircus solute carrier family 17 (organic anion transporter), member 1 (SLC17A1), mRNA	Q28722	55.8	5e-07	Sodium-dependent phosphate transport protein 1	.	.	.	.	pfam07690	MFS_1	Major Facilitator Superfamily.	GO:0006814|sodium ion transport;	GO:0016021|integral component of membrane;	GO:0015114|phosphate ion transmembrane transporter activity;GO:0015293|symporter activity;	K12300	SLC17A1S; MFS transporter, ACS family, solute carrier family 17 (sodium-dependent inorganic phosphate cotransporter), member 1/2/3/4
MYH15.1	chr1:171573069-171730662:-	RTL1	0.922398	-64	chr18:64382318-64406185:-	RTL1	gi|426248579|ref|XP_004018040.1|	5924	0	PREDICTED: retrotransposon-like protein 1 [Ovis aries]	gi|594112752|ref|XM_006079091.1|	4090	0	PREDICTED: Bubalus bubalis retrotransposon-like 1 (RTL1), mRNA	Q52QI2	2117	0	Retrotransposon-like protein 1	SPAC9.04	118	9e-26	COG2801	pfam03732	Retrotrans_gag	Retrotransposon gag protein. Gag or Capsid-like proteins from LTR retrotransposons. There is a central motif QGXXEXXXXXFXXLXXH that is common to Retroviridae gag-proteins, but is poorly conserved.	GO:0007275|multicellular organismal development;	GO:0016021|integral component of membrane;	.	.	.
MYH15.1	chr1:171573069-171730662:-	PROM2	0.967905	-64	chr3:104204224-104218895:-	PROM2	gi|803041461|ref|XP_012029249.1|	3237	0	PREDICTED: prominin-2 isoform X1 [Ovis aries]	gi|548484794|ref|XM_005686245.1|	3627	0	PREDICTED: Capra hircus prominin 2 (PROM2), mRNA	Q8N271	968	0	Prominin-2	.	.	.	.	pfam05478	Prominin	Prominin. The prominins are an emerging family of proteins that among the multispan membrane proteins display a novel topology. Mouse prominin and human prominin (mouse)-like 1 (PROML1) are predicted to contain five membrane spanning domains, with an N-terminal domain exposed to the extracellular space followed by four, alternating small cytoplasmic and large extracellular, loops and a cytoplasmi…	GO:2001287|negative regulation of caveolin-mediated endocytosis;GO:0048550|negative regulation of pinocytosis;GO:0031346|positive regulation of cell projection organization;GO:0001934|positive regulation of protein phosphorylation;GO:0043087|regulation of GTPase activity;	GO:0016324|apical plasma membrane;GO:0016323|basolateral plasma membrane;GO:0042995|cell projection;GO:0009986|cell surface;GO:0060170|ciliary membrane;GO:0005929|cilium;GO:0031410|cytoplasmic vesicle;GO:0070062|extracellular exosome;GO:0005887|integral component of plasma membrane;GO:0044393|microspike;GO:0005902|microvillus;GO:0031528|microvillus membrane;GO:0071914|prominosome;	GO:0015485|cholesterol binding;	K15602	PROM2; prominin 2
MYH15.1	chr1:171573069-171730662:-	PIPOX	0.92946	-64	chr11:19994775-20008065:+	PIPOX	gi|803119265|ref|XP_012040801.1|	2080	0	PREDICTED: peroxisomal sarcosine oxidase isoform X1 [Ovis aries]	gi|556723378|ref|XM_005957449.1|	2255	0	PREDICTED: Pantholops hodgsonii pipecolic acid oxidase (PIPOX), mRNA	Q29RU9	683	0	Peroxisomal sarcosine oxidase	STM1160	109	1e-32	COG0665	pfam01266	DAO	FAD dependent oxidoreductase. This family includes various FAD dependent oxidoreductases: Glycerol-3-phosphate dehydrogenase EC:1.1.99.5, Sarcosine oxidase beta subunit EC:1.5.3.1, D-alanine oxidase EC:1.4.99.1, D-aspartate oxidase EC:1.4.3.1.	GO:0033514|L-lysine catabolic process to acetyl-CoA via L-pipecolate;GO:0046653|tetrahydrofolate metabolic process;	GO:0005777|peroxisome;	GO:0050031|L-pipecolate oxidase activity;GO:0008115|sarcosine oxidase activity;	K00306	PIPOX; sarcosine oxidase / L-pipecolate oxidase [EC:1.5.3.1 1.5.3.7]
MYH15.1	chr1:171573069-171730662:-	PEX5L	0.912071	-64	chr1:205083187-205364186:+	PEX5L	gi|829987615|ref|XP_004675052.2|	3182	0	PREDICTED: PEX5-related protein isoform X2 [Condylura cristata]	gi|548451076|ref|XM_005675270.1|	2675	0	PREDICTED: Capra hircus peroxisomal biogenesis factor 5-like (PEX5L), transcript variant X1, mRNA	Q8IYB4	1062	0	PEX5-related protein	.	.	.	.	pfam13414	TPR_11	TPR repeat.	GO:0045185|maintenance of protein location;GO:0016560|protein import into peroxisome matrix, docking;GO:0043949|regulation of cAMP-mediated signaling;GO:0042391|regulation of membrane potential;	GO:0005829|cytosol;GO:0030425|dendrite;GO:0005778|peroxisomal membrane;GO:0043235|receptor complex;	GO:0005052|peroxisome matrix targeting signal-1 binding;GO:0000268|peroxisome targeting sequence binding;GO:0031267|small GTPase binding;	.	.
NYAP1	chr24:35900853-35960797:-	PELP1	0.925313	-64	chr11:26203266-26253240:+	PELP1	gi|803235979|ref|XP_011978126.1|	2960	0	PREDICTED: proline-, glutamic acid- and leucine-rich protein 1 isoform X2 [Ovis aries musimon]	gi|555988533|ref|XM_005906044.1|	2349	0	PREDICTED: Bos mutus proline, glutamate and leucine rich protein 1 (PELP1), transcript variant X1, mRNA	Q8IZL8	106	1e-21	Proline-, glutamic acid- and leucine-rich protein 1	.	.	.	.	pfam08166	NUC202	NUC202 domain. This domain is found in a novel family of nucleolar proteins.	GO:0071391|cellular response to estrogen stimulus;GO:0045944|positive regulation of transcription from RNA polymerase II promoter;GO:0006351|transcription, DNA-templated;	GO:0005737|cytoplasm;GO:0016020|membrane;GO:0071339|MLL1 complex;GO:0005730|nucleolus;GO:0005654|nucleoplasm;GO:0005634|nucleus;GO:0035327|transcriptionally active chromatin;	GO:0003682|chromatin binding;GO:0044822|poly(A) RNA binding;GO:0008134|transcription factor binding;	K16913	PELP1, MNAR; proline-, glutamic acid- and leucine-rich protein 1
NR0B1	chrx:27539342-27553262:-	PAFAH1B3	0.912284	-64	chr14:49926465-49929241:+	PAFAH1B3	gi|803147321|ref|XP_004015754.2|	1088	4e-147	PREDICTED: platelet-activating factor acetylhydrolase IB subunit gamma isoform X1 [Ovis aries]	gi|548504704|ref|XM_005692565.1|	681	0	PREDICTED: Capra hircus platelet-activating factor acetylhydrolase 1b, catalytic subunit 3 (29kDa) (PAFAH1B3), transcript variant X1, mRNA	Q29460	420	9e-148	Platelet-activating factor acetylhydrolase IB subunit gamma	all0976	53.5	1e-07	COG2755	pfam13472	Lipase_GDSL_2	GDSL-like Lipase/Acylhydrolase family. This family of presumed lipases and related enzymes are similar to pfam00657.	GO:0007420|brain development;GO:0016042|lipid catabolic process;GO:0007283|spermatogenesis;	GO:0005737|cytoplasm;GO:0070062|extracellular exosome;GO:0016020|membrane;	GO:0003847|1-alkyl-2-acetylglycerophosphocholine esterase activity;GO:0047179|platelet-activating factor acetyltransferase activity;	K16795	PAFAH1B2_3; platelet-activating factor acetylhydrolase IB subunit beta/gamma [EC:3.1.1.47]
MYH15.1	chr1:171573069-171730662:-	OC90	0.907283	-64	chr9:22006358-22031748:+	OC90	gi|803107563|ref|XP_012039657.1|	2802	0	PREDICTED: otoconin-90 isoform X1 [Ovis aries]	gi|548492577|ref|XM_005688939.1|	1220	0	PREDICTED: Capra hircus otoconin 90 (OC90), mRNA	Q02509	669	0	Otoconin-90	.	.	.	.	pfam00068	Phospholip_A2_1	Phospholipase A2. Phospholipase A2 releases fatty acids from the second carbon group of glycerol. Perhaps the best known members are secreted snake venoms, but also found in secreted pancreatic and membrane-associated forms. Structure is all-alpha, with two core disulfide-linked helices and a calcium-binding loop. This alignment represents the major family of PLA2s. A second minor family, defined…	GO:0016042|lipid catabolic process;GO:0006644|phospholipid metabolic process;	GO:0005576|extracellular region;	GO:0005509|calcium ion binding;GO:0004623|phospholipase A2 activity;	.	.
MYH15.1	chr1:171573069-171730662:-	MYOM2	0.936716	-64	chr26:1172075-1236128:+	MYOM2	gi|426256494|ref|XP_004021875.1|	7565	0	PREDICTED: myomesin-2 isoform X1 [Ovis aries]	gi|556721158|ref|XM_005956374.1|	4235	0	PREDICTED: Pantholops hodgsonii myomesin 2 (MYOM2), mRNA	P54296	2580	0	Myomesin-2	.	.	.	.	pfam07679	I-set	Immunoglobulin I-set domain.	GO:0006936|muscle contraction;	GO:0031430|M band;GO:0005739|mitochondrion;GO:0032982|myosin filament;	GO:0008307|structural constituent of muscle;	.	.
MYH15.1	chr1:171573069-171730662:-	MSGN1	0.935836	-64	chr3:25717492-25718067:+	MSGN1	gi|426223168|ref|XP_004005749.1|	667	1e-85	PREDICTED: mesogenin-1 [Ovis aries]	gi|548486660|ref|XM_005686983.1|	552	0	PREDICTED: Capra hircus mesogenin 1 (MSGN1), mRNA	A6NI15	209	7e-67	Mesogenin-1	.	.	.	.	pfam00010	HLH	Helix-loop-helix DNA-binding domain.	GO:0030154|cell differentiation;GO:0007379|segment specification;GO:0001756|somitogenesis;	GO:0005634|nucleus;	GO:0003682|chromatin binding;GO:0003677|DNA binding;GO:0001228|transcriptional activator activity, RNA polymerase II transcription regulatory region sequence-specific binding;	K09077	MSGN1; mesogenin 1
MYH15.1	chr1:171573069-171730662:-	MOG	0.96279	-64	chr20:27895319-27908305:-	MOG	gi|426250670|ref|XP_004019057.1|	1090	2e-135	PREDICTED: myelin-oligodendrocyte glycoprotein isoform X2 [Ovis aries]	gi|507833876|emb|FQ482095.2|	2511	0	B.taurus DNA sequence from clone CH240-165A9, complete sequence	P55803	321	4e-99	Myelin-oligodendrocyte glycoprotein	.	.	.	.	pfam07679	I-set	Immunoglobulin I-set domain.	GO:0007155|cell adhesion;	GO:0016021|integral component of membrane;	.	.	.
MYH15.1	chr1:171573069-171730662:-	MMP20	0.942019	-64	chr15:5593138-5656126:+	MMP20	gi|426244423|ref|XP_004016022.1|	2511	0	PREDICTED: matrix metalloproteinase-20 [Ovis aries]	gi|548494067|ref|XM_005689365.1|	2036	0	PREDICTED: Capra hircus matrix metallopeptidase 20 (MMP20), mRNA	O18767	943	0	Matrix metalloproteinase-20	.	.	.	.	pfam00413	Peptidase_M10	Matrixin. The members of this family are enzymes that cleave peptides. These proteases require zinc for catalysis.	.	GO:0005578|proteinaceous extracellular matrix;	GO:0005509|calcium ion binding;GO:0004222|metalloendopeptidase activity;GO:0008270|zinc ion binding;	K07999	MMP20; matrix metalloproteinase-20 (enamelysin) [EC:3.4.24.-]
MYH15.1	chr1:171573069-171730662:-	MLNR	0.946822	-64	chr10:19161212-19163502:+	MLNR	gi|426236721|ref|XP_004012316.1|	1396	0	PREDICTED: motilin receptor isoform X1 [Ovis aries]	gi|556768024|ref|XM_005979178.1|	546	0	PREDICTED: Pantholops hodgsonii motilin receptor (MLNR), partial mRNA	O43193	243	2e-74	Motilin receptor	.	.	.	.	pfam00001	7tm_1	7 transmembrane receptor (rhodopsin family). This family contains, amongst other G-protein-coupled receptors (GCPRs), members of the opsin family, which have been considered to be typical members of the rhodopsin superfamily. They share several motifs, mainly the seven transmembrane helices, GCPRs of the rhodopsin superfamily. All opsins bind a chromophore, such as 11-cis-retinal. The function of…	GO:0007586|digestion;GO:0007186|G-protein coupled receptor signaling pathway;	GO:0005887|integral component of plasma membrane;GO:0005886|plasma membrane;	GO:0004930|G-protein coupled receptor activity;GO:0016520|growth hormone-releasing hormone receptor activity;	K05266	MLNR; motilin receptor
MYH15	chr1:171569543-171575119:+	LSS	0.932156	-64	chr1:263836789-263868476:-	LSS	gi|803006013|ref|XP_011960045.1|	3893	0	PREDICTED: lanosterol synthase isoform X1 [Ovis aries]	gi|556776807|ref|XM_005983439.1|	3836	0	PREDICTED: Pantholops hodgsonii lanosterol synthase (2,3-oxidosqualene-lanosterol cyclase) (LSS), transcript variant X1, mRNA	P84466	1431	0	Lanosterol synthase	YHR072w	520	5e-165	COG1657	pfam13249	Prenyltrans_2	Prenyltransferase-like.	GO:0006694|steroid biosynthetic process;	GO:0005789|endoplasmic reticulum membrane;	GO:0000250|lanosterol synthase activity;	K01852	E5.4.99.7, LSS, ERG7; lanosterol synthase [EC:5.4.99.7]
MYH15.1	chr1:171573069-171730662:-	LOC101121796	0.901665	-64	chr14:49302918-49328850:-	LOC101121796	gi|742162124|ref|XP_010847559.1|	785	1e-180	PREDICTED: cytochrome P450 2B4-like [Bison bison bison]	gi|556735985|ref|XM_005963534.1|	817	0	PREDICTED: Pantholops hodgsonii cytochrome P450 2B4-like (LOC102326876), mRNA	O55071	201	1e-125	Cytochrome P450 2B19	alr1450	58.2	6e-10	COG2124	pfam00067	p450	Cytochrome P450. Cytochrome P450s are haem-thiolate proteins involved in the oxidative degradation of various compounds. They are particularly well known for their role in the degradation of environmental toxins and mutagens. They can be divided into 4 classes, according to the method by which electrons from NAD(P)H are delivered to the catalytic site. Sequence conservation is relatively low with…	GO:0019373|epoxygenase P450 pathway;GO:0042738|exogenous drug catabolic process;GO:0055114|oxidation-reduction process;GO:0006805|xenobiotic metabolic process;	GO:0005737|cytoplasm;GO:0005789|endoplasmic reticulum membrane;GO:0043231|intracellular membrane-bounded organelle;	GO:0008392|arachidonic acid epoxygenase activity;GO:0070330|aromatase activity;GO:0020037|heme binding;GO:0005506|iron ion binding;GO:0016712|oxidoreductase activity, acting on paired donors, with incorporation or reduction of molecular oxygen, reduced flavin or flavoprotein as one donor, and incorporation of one atom of oxygen;GO:0019825|oxygen binding;GO:0008395|steroid hydroxylase activity;	K07412	CYP2B; cytochrome P450, family 2, subfamily B [EC:1.14.14.1]
MYH15.1	chr1:171573069-171730662:-	LOC101121539	0.906109	-64	chr14:49109046-49120408:-	LOC101121539	gi|803152998|ref|XP_011950446.1|	2668	0	PREDICTED: cytochrome P450 2F3 isoform X1 [Ovis aries]	gi|548504254|ref|XM_005692427.1|	1568	0	PREDICTED: Capra hircus cytochrome P450 2F3-like (LOC102191547), transcript variant X2, mRNA	O18809	944	0	Cytochrome P450 2F3	all3746	117	3e-27	COG2124	pfam00067	p450	Cytochrome P450. Cytochrome P450s are haem-thiolate proteins involved in the oxidative degradation of various compounds. They are particularly well known for their role in the degradation of environmental toxins and mutagens. They can be divided into 4 classes, according to the method by which electrons from NAD(P)H are delivered to the catalytic site. Sequence conservation is relatively low with…	.	GO:0005789|endoplasmic reticulum membrane;	GO:0070330|aromatase activity;GO:0020037|heme binding;GO:0005506|iron ion binding;GO:0019825|oxygen binding;	K07416	CYP2F; cytochrome P450, family 2, subfamily F [EC:1.14.14.1]
MYH15.1	chr1:171573069-171730662:-	LOC101120991	0.947533	-64	chr2:80172918-80212927:+	LOC101120991	gi|560993608|ref|XP_006218920.1|	519	8e-101	PREDICTED: lys-63-specific deubiquitinase BRCC36 isoform X2 [Vicugna pacos]	gi|466087081|ref|XM_004285932.1|	523	0	PREDICTED: Orcinus orca BRCA1/BRCA2-containing complex, subunit 3 (BRCC3), transcript variant X2, mRNA	P46737	150	8e-100	Lys-63-specific deubiquitinase BRCC36	.	.	.	.	pfam01398	JAB	JAB1/Mov34/MPN/PAD-1 ubiquitin protease. Members of this family are found in proteasome regulatory subunits, eukaryotic initiation factor 3 (eIF3) subunits and regulators of transcription factors. This family is also known as the MPN domain and PAD-1-like domain, JABP1 domain or JAMM domain. These are metalloenzymes that function as the ubiquitin isopeptidase/ deubiquitinase in the ubiquitin-base…	GO:0006302|double-strand break repair;GO:0031572|G2 DNA damage checkpoint;GO:0070537|histone H2A K63-linked deubiquitination;GO:0045739|positive regulation of DNA repair;GO:0070536|protein K63-linked deubiquitination;GO:0010212|response to ionizing radiation;GO:0010165|response to X-ray;	GO:0070531|BRCA1-A complex;GO:0070552|BRISC complex;GO:0000152|nuclear ubiquitin ligase complex;GO:0005654|nucleoplasm;GO:0005634|nucleus;GO:0000151|ubiquitin ligase complex;	GO:0030234|enzyme regulator activity;GO:0046872|metal ion binding;GO:0008237|metallopeptidase activity;GO:0031593|polyubiquitin binding;GO:0004843|ubiquitin-specific protease activity;	K11864	BRCC3; BRCA1/BRCA2-containing complex subunit 3
MYH15.1	chr1:171573069-171730662:-	LOC101120769	0.925538	-64	chr13:36172786-36193257:-	LOC101120769	gi|803134155|ref|XP_012043885.1|	4180	0	PREDICTED: ankyrin repeat domain-containing protein 26-like isoform X1 [Ovis aries]	gi|556736353|ref|XM_005963714.1|	2295	0	PREDICTED: Pantholops hodgsonii ankyrin repeat domain-containing protein 26-like (LOC102338170), mRNA	Q9UPS8	200	4e-51	Ankyrin repeat domain-containing protein 26	.	.	.	.	pfam14915	CCDC144C	CCDC144C protein coiled-coil region. This family includes the human protein CCDC144C and the ankyrin repeat domain-containing protein 26-like 1 found in eukaryotes. Its function remains unknown, however, it is known to contain a coiled-coil domain which corresponds to this region. The ankyrin repeat which features in this protein is a common amino acid motif.	GO:0042593|glucose homeostasis;GO:0070373|negative regulation of ERK1 and ERK2 cascade;GO:0045599|negative regulation of fat cell differentiation;GO:0046627|negative regulation of insulin receptor signaling pathway;GO:0040015|negative regulation of multicellular organism growth;GO:0046621|negative regulation of organ growth;GO:0019217|regulation of fatty acid metabolic process;GO:0060259|regulati…	GO:0005884|actin filament;GO:0005813|centrosome;	.	.	.
MYH15.1	chr1:171573069-171730662:-	LOC101118712	0.909371	-64	chr11:41276667-41283493:-	LOC101118712	gi|803298816|ref|XP_012007908.1|	1695	0	PREDICTED: keratin, type I cytoskeletal 42 isoform X3 [Ovis aries musimon]	gi|594063640|ref|XM_006055787.1|	926	0	PREDICTED: Bubalus bubalis keratin, type I cytoskeletal 42-like (LOC102397719), mRNA	Q6IFX2	620	0	Keratin, type I cytoskeletal 42	.	.	.	.	pfam00038	Filament	Intermediate filament protein.	.	GO:0005737|cytoplasm;GO:0005882|intermediate filament;	GO:0005198|structural molecule activity;	K07604	KRT1; type I keratin, acidic
NR0B1	chrx:27539342-27553262:-	LOC101118534	0.905178	-64	chr8:54155350-54157351:+	LOC101118534	gi|440907352|gb|ELR57507.1|	2112	0	Stress-induced-phosphoprotein 1, partial [Bos mutus]	gi|556744145|ref|XR_318930.1|	1705	0	PREDICTED: Pantholops hodgsonii stress-induced-phosphoprotein 1 pseudogene (LOC102320520), misc_RNA	Q3ZBZ8	803	0	Stress-induced-phosphoprotein 1	.	.	.	.	pfam13414	TPR_11	TPR repeat.	.	GO:0005737|cytoplasm;GO:0043209|myelin sheath;GO:0005634|nucleus;	GO:0044822|poly(A) RNA binding;	K09553	STIP1; stress-induced-phosphoprotein 1
MYH15.1	chr1:171573069-171730662:-	LOC101117725	0.930735	-64	chr1:222228096-222229278:+	LOC101117725	gi|543354415|ref|XP_005521728.1|	547	5e-64	PREDICTED: mortality factor 4-like protein 1 isoform X2 [Pseudopodoces humilis]	gi|593707204|ref|XM_007100187.1|	503	0	PREDICTED: Physeter catodon mortality factor 4 like 1 (MORF4L1), transcript variant X2, mRNA	Q6AYU1	212	2e-64	Mortality factor 4-like protein 1	.	.	.	.	pfam05712	MRG	MRG. This family consists of three different eukaryotic proteins (mortality factor 4 (MORF4/MRG15), male-specific lethal 3(MSL-3) and ESA1-associated factor 3(EAF3)). It is thought that the MRG family is involved in transcriptional regulation via histone acetylation. It contains 2 chromo domains and a leucine zipper motif.	GO:0008283|cell proliferation;GO:0006338|chromatin remodeling;GO:0006342|chromatin silencing;GO:0000724|double-strand break repair via homologous recombination;GO:0016575|histone deacetylation;GO:0043968|histone H2A acetylation;GO:0043967|histone H4 acetylation;GO:0040008|regulation of growth;GO:0006351|transcription, DNA-templated;	GO:0035267|NuA4 histone acetyltransferase complex;GO:0016580|Sin3 complex;	GO:0003682|chromatin binding;	K11339	MORF4L1, MRG15, EAF3; mortality factor 4-like protein 1
MYH15.1	chr1:171573069-171730662:-	LOC101116757	0.916744	-64	chr14:41782212-41783467:-	LOC101116757	gi|348041212|ref|NP_001231703.1|	547	2e-169	UDP-glucuronate decarboxylase 1 isoform b [Sus scrofa]	gi|329663220|ref|NM_001206064.1|	902	0	Bos taurus UDP-glucuronate decarboxylase 1 (UXS1), mRNA	Q5R885	46.6	3e-168	UDP-glucuronic acid decarboxylase 1	alr0657	160	1e-83	COG0451	pfam11803	UXS1_N	UDP-glucuronate decarboxylase N-terminal. The N-terminus of the UDP-glucuronate decarboxylases may be involved in localisation to the perinuclear Golgi membrane.	GO:0051262|protein tetramerization;GO:0033320|UDP-D-xylose biosynthetic process;	GO:0070062|extracellular exosome;GO:0032580|Golgi cisterna membrane;GO:0016021|integral component of membrane;GO:0005739|mitochondrion;	GO:0070403|NAD+ binding;GO:0048040|UDP-glucuronate decarboxylase activity;	K08678	UXS1, uxs; UDP-glucuronate decarboxylase [EC:4.1.1.35]
MYH15.1	chr1:171573069-171730662:-	LOC101116248	0.928795	-64	chr13:61936620-61982796:+	LOC101116248	gi|803139846|ref|XP_012044840.1|	2155	0	PREDICTED: uncharacterized protein LOC101116248 isoform X1 [Ovis aries]	gi|548491806|ref|XM_005688659.1|	623	0	PREDICTED: Capra hircus short palate, lung and nasal epithelium carcinoma-associated protein 2B-like (LOC102171351), mRNA	P79125	96.7	7e-21	Short palate, lung and nasal epithelium carcinoma-associated protein 2B	.	.	.	.	pfam01273	LBP_BPI_CETP	LBP / BPI / CETP family, N-terminal domain. The N and C terminal domains of the LBP/BPI/CETP family are structurally similar.	.	GO:0005576|extracellular region;	GO:0008289|lipid binding;	.	.
MYH15.1	chr1:171573069-171730662:-	LOC101115564	0.925584	-64	chr14:51871309-51879465:-	LOC101115564	gi|426243934|ref|XP_004015795.1|	605	8e-73	PREDICTED: uncharacterized protein LOC101115564 [Ovis aries]	gi|556732149|ref|XM_005961686.1|	391	0	PREDICTED: Pantholops hodgsonii uncharacterized LOC102318508 (LOC102318508), mRNA	.	.	.	.	.	.	.	.	pfam05093	CIAPIN1	Cytokine-induced anti-apoptosis inhibitor 1, Fe-S biogenesis. Anamorsin, subsequently named CIAPIN1 for cytokine-induced anti-apoptosis inhibitor 1, in humans is the homologue of yeast Dre2, a conserved soluble eukaryotic Fe-S cluster protein, that functions in cytosolic Fe-S protein biogenesis. It is found in both the cytoplasm and in the mitochondrial intermembrane space (IMS). CIAPIN1 is found…	.	.	.	.	.
MYH15.1	chr1:171573069-171730662:-	LOC101114215	0.954538	-64	chr17:71107188-71151374:-	LOC101114215	gi|803309418|ref|XP_012013095.1|	2815	0	PREDICTED: sodium/glucose cotransporter 1-like isoform X2 [Ovis aries musimon]	gi|556733877|ref|XM_005962518.1|	1452	0	PREDICTED: Pantholops hodgsonii sodium/glucose cotransporter 1-like (LOC102325212), mRNA	P53790	297	7e-89	Sodium/glucose cotransporter 1	BH2222	109	5e-24	COG4146	pfam00474	SSF	Sodium:solute symporter family. Membership of this family is supported by a significant blast score.	GO:0015758|glucose transport;GO:0050892|intestinal absorption;GO:0001656|metanephros development;	GO:0016324|apical plasma membrane;GO:0005903|brush border;GO:0070062|extracellular exosome;GO:0016021|integral component of membrane;	GO:0005355|glucose transmembrane transporter activity;GO:0005412|glucose:sodium symporter activity;	K14158	SLC5A1, SGLT1; solute carrier family 5 (sodium/glucose cotransporter), member 1
MYH15.1	chr1:171573069-171730662:-	LOC101114176	0.913715	-64	chr2:160678931-160691293:-	LOC101114176	gi|594620650|ref|XP_007165030.1|	1088	8e-144	PREDICTED: NADH dehydrogenase (ubiquinone) complex I, assembly factor 6, partial [Balaenoptera acutorostrata scammoni]	gi|556720403|ref|XR_318388.1|	942	0	PREDICTED: Pantholops hodgsonii NADH dehydrogenase (ubiquinone) complex I, assembly factor 6-like (LOC102343561), misc_RNA	A7YVD7	418	1e-142	NADH dehydrogenase (ubiquinone) complex I, assembly factor 6	AGc2873	66.2	2e-11	COG1562	pfam00494	SQS_PSY	Squalene/phytoene synthase.	GO:0009058|biosynthetic process;GO:0032981|mitochondrial respiratory chain complex I assembly;	GO:0005743|mitochondrial inner membrane;	GO:0016740|transferase activity;	K18163	NDUFAF6; NADH dehydrogenase [ubiquinone] 1 alpha subcomplex assembly factor 6
MYH15.1	chr1:171573069-171730662:-	LOC101113120	0.932204	-64	chr1:21221168-21226817:-	LOC101113120	gi|548460543|ref|XP_005678553.1|	499	2e-54	PREDICTED: cytochrome P450 4A25-like, partial [Capra hircus]	gi|556731549|ref|XR_318653.1|	277	3e-141	PREDICTED: Pantholops hodgsonii cytochrome P450 4A11-like (LOC102322956), misc_RNA	P14581	167	1e-44	Cytochrome P450 4A7	.	.	.	.	pfam00067	p450	Cytochrome P450. Cytochrome P450s are haem-thiolate proteins involved in the oxidative degradation of various compounds. They are particularly well known for their role in the degradation of environmental toxins and mutagens. They can be divided into 4 classes, according to the method by which electrons from NAD(P)H are delivered to the catalytic site. Sequence conservation is relatively low with…	.	GO:0005789|endoplasmic reticulum membrane;GO:0016021|integral component of membrane;	GO:0018685|alkane 1-monooxygenase activity;GO:0052869|arachidonic acid omega-hydroxylase activity;GO:0020037|heme binding;GO:0005506|iron ion binding;	K17687	CYP4A11; alkane 1-monooxygenase [EC:1.14.15.3]
MYH15.1	chr1:171573069-171730662:-	LOC101113010	0.90015	-64	chr15:46261232-46262176:+	LOC101113010	gi|803163165|ref|XP_011951954.1|	1182	7e-160	PREDICTED: olfactory receptor 56A1 [Ovis aries]	gi|548495450|ref|XM_005689792.1|	844	0	PREDICTED: Capra hircus olfactory receptor 56A1-like (LOC102189055), mRNA	Q8NGH5	384	2e-131	Olfactory receptor 56A1	.	.	.	.	pfam00001	7tm_1	7 transmembrane receptor (rhodopsin family). This family contains, amongst other G-protein-coupled receptors (GCPRs), members of the opsin family, which have been considered to be typical members of the rhodopsin superfamily. They share several motifs, mainly the seven transmembrane helices, GCPRs of the rhodopsin superfamily. All opsins bind a chromophore, such as 11-cis-retinal. The function of…	GO:0071880|adenylate cyclase-activating adrenergic receptor signaling pathway;GO:0007267|cell-cell signaling;	GO:0005887|integral component of plasma membrane;GO:0005886|plasma membrane;	GO:0004930|G-protein coupled receptor activity;GO:0004984|olfactory receptor activity;	K04257	OLFR; olfactory receptor
MYH15.1	chr1:171573069-171730662:-	LOC101111658	0.968643	-64	chr15:79512881-79513816:+	LOC101111658	gi|426246199|ref|XP_004016882.1|	1545	0	PREDICTED: olfactory receptor 4D9-like [Ovis aries]	gi|594089449|ref|XM_006068084.1|	753	0	PREDICTED: Bubalus bubalis olfactory receptor 4D9-like (LOC102396009), mRNA	Q8NGE8	490	2e-173	Olfactory receptor 4D9	.	.	.	.	pfam13853	7tm_4	Olfactory receptor. The members of this family are transmembrane olfactory receptors.	GO:0050907|detection of chemical stimulus involved in sensory perception;GO:0007186|G-protein coupled receptor signaling pathway;	GO:0016021|integral component of membrane;GO:0005886|plasma membrane;	GO:0004930|G-protein coupled receptor activity;GO:0004984|olfactory receptor activity;GO:0004888|transmembrane signaling receptor activity;	K04257	OLFR; olfactory receptor
MYH15.1	chr1:171573069-171730662:-	LOC101111417	0.919667	-64	chr1:263579446-263581507:-	LOC101111417	gi|441624216|ref|XP_004092981.1|	606	2e-96	PREDICTED: LOW QUALITY PROTEIN: adiponectin receptor protein 1 [Nomascus leucogenys]	gi|594669492|ref|XM_007182679.1|	1077	0	PREDICTED: Balaenoptera acutorostrata scammoni adiponectin receptor 1 (ADIPOR1), mRNA	Q96A54	74.7	5e-95	Adiponectin receptor protein 1	SPBC12C2.09c	72	5e-18	COG1272	pfam03006	HlyIII	Haemolysin-III related. Members of this family are integral membrane proteins. This family includes a protein with hemolytic activity from Bacillus cereus. It has been proposed that YOL002c encodes a Saccharomyces cerevisiae protein that plays a key role in metabolic pathways that regulate lipid and phosphate metabolizm. In eukaryotes, members are seven-transmembrane pass molecules found to encod…	GO:0033211|adiponectin-activated signaling pathway;GO:0019395|fatty acid oxidation;GO:0007186|G-protein coupled receptor signaling pathway;GO:0042593|glucose homeostasis;GO:0009755|hormone-mediated signaling pathway;GO:0033210|leptin-mediated signaling pathway;GO:0030308|negative regulation of cell growth;GO:0046628|positive regulation of insulin receptor signaling pathway;GO:0046427|positive reg…	GO:0016021|integral component of membrane;GO:0031226|intrinsic component of plasma membrane;GO:0016020|membrane;GO:0005886|plasma membrane;	GO:0097003|adipokinetic hormone receptor activity;GO:0055100|adiponectin binding;GO:0046872|metal ion binding;GO:0019901|protein kinase binding;GO:0004872|receptor activity;	K07297	ADIPOR; adiponectin receptor
MYH15.1	chr1:171573069-171730662:-	LOC101110500	0.948231	-64	chr4:104836217-104837189:+	LOC101110500	gi|426228137|ref|XP_004008171.1|	1646	0	PREDICTED: olfactory receptor 9A4 [Ovis aries]	gi|555978362|ref|XM_005901064.1|	812	0	PREDICTED: Bos mutus olfactory receptor 9A4-like (LOC102274211), mRNA	Q8NGU2	557	0	Olfactory receptor 9A4	.	.	.	.	pfam13853	7tm_4	Olfactory receptor. The members of this family are transmembrane olfactory receptors.	GO:0007186|G-protein coupled receptor signaling pathway;	GO:0005887|integral component of plasma membrane;GO:0005886|plasma membrane;	GO:0004930|G-protein coupled receptor activity;GO:0004984|olfactory receptor activity;	K04257	OLFR; olfactory receptor
MYH15.1	chr1:171573069-171730662:-	LOC101110483	0.927642	-64	chr2:54571896-54579893:-	LOC101110483	gi|803013707|ref|XP_011977380.1|	7004	0	PREDICTED: putative spermatogenesis-associated protein 31D4 isoform X1 [Ovis aries]	gi|556719525|ref|XM_005955585.1|	3652	0	PREDICTED: Pantholops hodgsonii SPATA31 subfamily D, member 1 (SPATA31D1), mRNA	Q6ZQQ2	342	4e-94	Spermatogenesis-associated protein 31D1	.	.	.	.	pfam14650	FAM75	FAM75 family.	GO:0030154|cell differentiation;GO:0007283|spermatogenesis;	GO:0016021|integral component of membrane;	.	.	.
MYH15.1	chr1:171573069-171730662:-	LOC101109309	0.903173	-64	chr21:39622291-39624149:+	LOC101109309	gi|426239353|ref|XP_004013586.1|	1190	9e-169	PREDICTED: transmembrane protein 183A isoform X1 [Ovis aries]	gi|74354045|gb|BC102408.1|	1231	0	Bos taurus transmembrane protein 183A, mRNA (cDNA clone MGC:127514 IMAGE:7949852), complete cds	Q5EA86	159	2e-169	Transmembrane protein 183	.	.	.	.	pfam03348	Serinc	Serine incorporator (Serinc). This is a family of eukaryotic membrane proteins which incorporate serine into membranes and facilitate the synthesis of the serine-derived lipids phosphatidylserine and sphingolipid. Members of this family contain 11 transmembrane domains and form intracellular complexes with key enzymes involved in serine and sphingolipid biosynthesis.	.	GO:0016021|integral component of membrane;	.	.	.
MYH15.1	chr1:171573069-171730662:-	LOC101107932	0.93172	-64	chrX:60923434-60927522:+	LOC101107932	gi|426257218|ref|XP_004022229.1|	1979	0	PREDICTED: uncharacterized protein CXorf49 homolog [Ovis aries]	gi|556738989|ref|XM_005964999.1|	1654	0	PREDICTED: Pantholops hodgsonii uncharacterized LOC102335835 (LOC102335835), mRNA	.	.	.	.	.	.	.	.	pfam15483	DUF4641	Domain of unknown function (DUF4641). This family of proteins is found in eukaryotes. Proteins in this family are typically between 201 and 519 amino acids in length.	.	.	.	.	.
MYH15.1	chr1:171573069-171730662:-	LOC101107514	0.900338	-64	chr3:60334035-60335289:-	LOC101107514	gi|594030637|ref|XP_006040217.1|	641	2e-113	PREDICTED: tubulin alpha-1A chain-like [Bubalus bubalis]	gi|548465455|ref|XM_005680002.1|	888	0	PREDICTED: Capra hircus tubulin, alpha 1b (TUBA1B), mRNA	P34690	233	6e-97	Tubulin alpha-2 chain	YML085c	207	1e-85	COG5023	pfam03953	Tubulin_C	Tubulin C-terminal domain. This family includes the tubulin alpha, beta and gamma chains. Members of this family are involved in polymer formation. Tubulins are GTPases. FtsZ can polymerize into tubes, sheets, and rings in vitro and is ubiquitous in eubacteria and archaea. Tubulin is the major component of microtubules. (The FtsZ GTPases have been split into their won family).	GO:0051642|centrosome localization;GO:0009792|embryo development ending in birth or egg hatching;GO:0000132|establishment of mitotic spindle orientation;GO:0008104|protein localization;GO:0051258|protein polymerization;GO:0032465|regulation of cytokinesis;	GO:0005737|cytoplasm;GO:0005874|microtubule;	GO:0005525|GTP binding;GO:0003924|GTPase activity;GO:0005200|structural constituent of cytoskeleton;	.	.
MYH15.1	chr1:171573069-171730662:-	LOC101103117	0.92356	-64	chr24:36907472-36944152:-	LOC101103117	gi|724886829|ref|XP_010374064.1|	995	0	PREDICTED: myosin-7-like [Rhinopithecus roxellana]	gi|466004718|ref|XM_004268916.1|	568	0	PREDICTED: Orcinus orca myosin-7-like (LOC101289395), mRNA	Q91Z83	54.3	7e-130	Myosin-7	SPCC645.05c	142	8e-45	COG5022	pfam00063	Myosin_head	Myosin head (motor domain).	GO:0007512|adult heart development;GO:0046034|ATP metabolic process;GO:0060048|cardiac muscle contraction;GO:0006936|muscle contraction;GO:0030049|muscle filament sliding;GO:0002027|regulation of heart rate;GO:0031449|regulation of slow-twitch skeletal muscle fiber contraction;GO:0002026|regulation of the force of heart contraction;GO:0014728|regulation of the force of skeletal muscle contraction…	GO:0005737|cytoplasm;GO:0005925|focal adhesion;GO:0005859|muscle myosin complex;GO:0030016|myofibril;GO:0016459|myosin complex;GO:0032982|myosin filament;GO:0005654|nucleoplasm;GO:0001725|stress fiber;GO:0030018|Z disc;	GO:0030898|actin-dependent ATPase activity;GO:0005524|ATP binding;GO:0016887|ATPase activity;GO:0000146|microfilament motor activity;	K17751	MYH6_7; myosin heavy chain 6/7
MYH15.1	chr1:171573069-171730662:-	LOC101102987	0.911011	-64	chr8:57693776-57694810:-	LOC101102987	gi|426234799|ref|XP_004011379.1|	1740	0	PREDICTED: trace amine-associated receptor 6 isoform X1 [Ovis aries]	gi|556744188|ref|XM_005967531.1|	954	0	PREDICTED: Pantholops hodgsonii trace amine-associated receptor 6-like (LOC102327872), mRNA	Q5QD13	593	0	Trace amine-associated receptor 6	.	.	.	.	pfam00001	7tm_1	7 transmembrane receptor (rhodopsin family). This family contains, amongst other G-protein-coupled receptors (GCPRs), members of the opsin family, which have been considered to be typical members of the rhodopsin superfamily. They share several motifs, mainly the seven transmembrane helices, GCPRs of the rhodopsin superfamily. All opsins bind a chromophore, such as 11-cis-retinal. The function of…	GO:0010579|positive regulation of adenylate cyclase activity involved in G-protein coupled receptor signaling pathway;GO:0007606|sensory perception of chemical stimulus;	GO:0005887|integral component of plasma membrane;	GO:0001594|trace-amine receptor activity;	K05051	TAAR; trace amine associated receptor
MYH15.1	chr1:171573069-171730662:-	LOC101102818	0.950408	-64	chr8:20179821-20205266:-	LOC101102818	gi|426234469|ref|XP_004011218.1|	2119	0	PREDICTED: leucine-rich repeat transmembrane protein FLRT1-like [Ovis aries]	gi|548479467|ref|XM_005684526.1|	2481	0	PREDICTED: Capra hircus platelet glycoprotein V-like (LOC102170698), mRNA	O43155	102	2e-20	Leucine-rich repeat transmembrane protein FLRT2	lin0372	52.8	9e-06	COG4886	pfam13855	LRR_8	Leucine rich repeat.	GO:0007411|axon guidance;GO:0007155|cell adhesion;GO:0035556|intracellular signal transduction;GO:0051965|positive regulation of synapse assembly;GO:2001222|regulation of neuron migration;	GO:0070062|extracellular exosome;GO:0005615|extracellular space;GO:0005925|focal adhesion;GO:0005887|integral component of plasma membrane;GO:0005622|intracellular;GO:0005578|proteinaceous extracellular matrix;	GO:0045499|chemorepellent activity;GO:0030674|protein binding, bridging;GO:0005057|receptor signaling protein activity;	K16362	FLRT; leucine-rich repeat transmembrane protein FLRT
MYH15.1	chr1:171573069-171730662:-	LOC101102610	0.919395	-64	chr1:17021991-17047088:+	LOC101102610	gi|803274317|ref|XP_011996829.1|	1503	0	PREDICTED: LOW QUALITY PROTEIN: uncharacterized protein LOC101102610 isoform X5 [Ovis aries musimon]	gi|594620233|ref|XM_007164773.1|	1032	0	PREDICTED: Balaenoptera acutorostrata scammoni uncharacterized LOC103012412 (LOC103012412), mRNA	O00370	100	2e-27	LINE-1 retrotransposable element ORF2 protein	.	.	.	.	pfam01066	CDP-OH_P_transf	CDP-alcohol phosphatidyltransferase. All of these members have the ability to catalyse the displacement of CMP from a CDP-alcohol by a second alcohol with formation of a phosphodiester bond and concomitant breaking of a phosphoride anhydride bond.	GO:0006310|DNA recombination;GO:0090305|nucleic acid phosphodiester bond hydrolysis;GO:0032199|reverse transcription involved in RNA-mediated transposition;GO:0032197|transposition, RNA-mediated;	.	GO:0046872|metal ion binding;GO:0003964|RNA-directed DNA polymerase activity;GO:0009036|Type II site-specific deoxyribonuclease activity;	.	.
MYH15.1	chr1:171573069-171730662:-	LINGO3	0.983212	-64	chr5:18769687-18773977:+	LINGO3	gi|803300112|ref|XP_012008566.1|	1508	0	PREDICTED: leucine-rich repeat and immunoglobulin-like domain-containing nogo receptor-interacting protein 3 isoform X2 [Ovis aries musimon]	gi|594046906|ref|XM_006047823.1|	1801	0	PREDICTED: Bubalus bubalis leucine rich repeat and Ig domain containing 3 (LINGO3), mRNA	P0C6S8	531	7e-171	Leucine-rich repeat and immunoglobulin-like domain-containing nogo receptor-interacting protein 3	.	.	.	.	pfam13855	LRR_8	Leucine rich repeat.	.	GO:0016021|integral component of membrane;	.	.	.
NYAP1	chr24:35900853-35960797:-	LENG9	0.912811	-64	chr14:60036781-60039475:-	LENG9	gi|803153281|ref|XP_011950594.1|	1685	0	PREDICTED: leukocyte receptor cluster member 9 isoform X1 [Ovis aries]	gi|594080956|ref|XM_006064045.1|	1068	0	PREDICTED: Bubalus bubalis leukocyte receptor cluster (LRC) member 9 (LENG9), mRNA	Q8BTN6	239	2e-68	Leukocyte receptor cluster member 9	.	.	.	.	pfam10469	AKAP7_NLS	AKAP7 2'5' RNA ligase-like domain. AKAP7_NLS is the N-terminal domain of the cyclic AMP-dependent protein kinase A, PKA, anchor protein AKAP7. This protein anchors PKA for its role in regulating PKA-mediated gene transcription in both somatic cells and oocytes. AKAP7_NLS carries the nuclear localisation signal (NLS) KKRKK, that indicates the cellular destiny of this anchor protein. Binding to the…	GO:0098779|mitophagy in response to mitochondrial depolarization;GO:0002230|positive regulation of defense response to virus by host;	.	GO:0046872|metal ion binding;	.	.
MYH15.1	chr1:171573069-171730662:-	KREMEN2	0.936722	-64	chr24:2354851-2358775:+	KREMEN2	gi|803197621|ref|XP_011960135.1|	1725	0	PREDICTED: kremen protein 2 isoform X1 [Ovis aries]	gi|157743214|gb|BC149793.1|	961	0	Bos taurus cDNA clone IMAGE:8465796	Q8NCW0	67	2e-10	Kremen protein 2	.	.	.	.	pfam01822	WSC	WSC domain. This domain may be involved in carbohydrate binding.	GO:0007154|cell communication;GO:0090090|negative regulation of canonical Wnt signaling pathway;GO:0016055|Wnt signaling pathway;	GO:0031901|early endosome membrane;GO:0016021|integral component of membrane;GO:0016020|membrane;GO:0005886|plasma membrane;	.	.	.
MYH15.1	chr1:171573069-171730662:-	IQCF2	0.91873	-64	chr19:48994982-49002750:-	IQCF2	gi|803234449|ref|XP_011977346.1|	988	1e-128	PREDICTED: IQ domain-containing protein F2 isoform X3 [Ovis aries musimon]	gi|548515469|ref|XM_005695901.1|	550	0	PREDICTED: Capra hircus IQ motif containing F2 (IQCF2), transcript variant X1, mRNA	.	.	.	.	.	.	.	.	pfam14214	Helitron_like_N	Helitron helicase-like domain at N-terminus. This family is found in Helitrons, recently recognized eukaryotic transposons that are predicted to amplify by a rolling-circle mechanism. In many instances a protein-coding gene is disrupted by their insertion.	.	.	.	.	.
MYH15.1	chr1:171573069-171730662:-	IGSF9B	0.917385	-64	chr21:32277060-32312561:+	IGSF9B	gi|803190775|ref|XP_011957290.1|	6081	0	PREDICTED: LOW QUALITY PROTEIN: protein turtle homolog B isoform X1 [Ovis aries]	gi|602730089|ref|XM_007450398.1|	2975	0	PREDICTED: Lipotes vexillifer immunoglobulin superfamily, member 9B (IGSF9B), mRNA	Q9UPX0	2139	0	Protein turtle homolog B	.	.	.	.	pfam07679	I-set	Immunoglobulin I-set domain.	GO:0007156|homophilic cell adhesion via plasma membrane adhesion molecules;GO:0097151|positive regulation of inhibitory postsynaptic potential;	GO:0030425|dendrite;GO:0060077|inhibitory synapse;GO:0016021|integral component of membrane;GO:0043025|neuronal cell body;GO:0005886|plasma membrane;	.	.	.
MYH15.1	chr1:171573069-171730662:-	HRH3	0.93882	-64	chr13:54212968-54231055:+	HRH3	gi|803139533|ref|XP_012044821.1|	1857	0	PREDICTED: histamine H3 receptor isoform X1 [Ovis aries]	gi|556751382|ref|XM_005971033.1|	1100	0	PREDICTED: Pantholops hodgsonii histamine receptor H3 (HRH3), mRNA	Q9JI35	624	0	Histamine H3 receptor	.	.	.	.	pfam00001	7tm_1	7 transmembrane receptor (rhodopsin family). This family contains, amongst other G-protein-coupled receptors (GCPRs), members of the opsin family, which have been considered to be typical members of the rhodopsin superfamily. They share several motifs, mainly the seven transmembrane helices, GCPRs of the rhodopsin superfamily. All opsins bind a chromophore, such as 11-cis-retinal. The function of…	GO:0001505|regulation of neurotransmitter levels;	GO:0016021|integral component of membrane;GO:0005886|plasma membrane;	GO:0004969|histamine receptor activity;	.	.
MYH15.1	chr1:171573069-171730662:-	HCN3	0.901703	-64	chr1:103907639-103920644:+	HCN3	gi|803006609|ref|XP_011962697.1|	3109	0	PREDICTED: LOW QUALITY PROTEIN: potassium/sodium hyperpolarization-activated cyclic nucleotide-gated channel 3 isoform X1 [Ovis aries]	gi|556759662|ref|XM_005975094.1|	1782	0	PREDICTED: Pantholops hodgsonii hyperpolarization activated cyclic nucleotide-gated potassium channel 3 (HCN3), mRNA	Q9P1Z3	88.6	2e-16	Potassium/sodium hyperpolarization-activated cyclic nucleotide-gated channel 3	mll3241_2	62.4	5e-10	COG0664	pfam08412	Ion_trans_N	Ion transport protein N-terminal. This metazoan domain is found to the N-terminus of pfam00520 in voltage- and cyclic nucleotide-gated K/Na ion channels.	GO:1903351|cellular response to dopamine;GO:0071805|potassium ion transmembrane transport;GO:0042391|regulation of membrane potential;GO:0072718|response to cisplatin;GO:0035725|sodium ion transmembrane transport;GO:0007268|synaptic transmission;	GO:0044316|cone cell pedicle;GO:0030425|dendrite;GO:0005887|integral component of plasma membrane;GO:0043025|neuronal cell body;GO:0005886|plasma membrane;GO:0045202|synapse;	GO:0030552|cAMP binding;GO:0005249|voltage-gated potassium channel activity;GO:0005248|voltage-gated sodium channel activity;	K04956	HCN3; hyperpolarization activated cyclic nucleotide-gated potassium channel 3
MYH15.1	chr1:171573069-171730662:-	HAPLN2	0.901271	-64	chr1:105044647-105053350:+	HAPLN2	gi|803006621|ref|XP_011962737.1|	1431	0	PREDICTED: hyaluronan and proteoglycan link protein 2 isoform X1, partial [Ovis aries]	gi|594055617|ref|XM_006051968.1|	1148	0	PREDICTED: Bubalus bubalis hyaluronan and proteoglycan link protein 2 (HAPLN2), transcript variant X4, mRNA	Q9ESM3	57.8	5e-07	Hyaluronan and proteoglycan link protein 2	.	.	.	.	pfam00193	Xlink	Extracellular link domain.	GO:0007155|cell adhesion;GO:0007417|central nervous system development;GO:0008065|establishment of blood-nerve barrier;GO:0085029|extracellular matrix assembly;GO:0001501|skeletal system development;	GO:0005578|proteinaceous extracellular matrix;	GO:0005540|hyaluronic acid binding;	K06851	HAPLN2; hyaluronan and proteoglycan link protein 2
MYH15.1	chr1:171573069-171730662:-	GRIN3B	0.95399	-64	chr5:40835716-40844833:+	GRIN3B	gi|426230961|ref|XP_004009527.1|	4574	0	PREDICTED: LOW QUALITY PROTEIN: glutamate receptor ionotropic, NMDA 3B isoform X1, partial [Ovis aries]	gi|594052463|ref|XM_006050483.1|	1730	0	PREDICTED: Bubalus bubalis glutamate receptor, ionotropic, N-methyl-D-aspartate 3B (GRIN3B), mRNA	O60391	1311	0	Glutamate receptor ionotropic, NMDA 3B	.	.	.	.	pfam00060	Lig_chan	Ligand-gated ion channel. This family includes the four transmembrane regions of the ionotropic glutamate receptors and NMDA receptors.	GO:0034220|ion transmembrane transport;GO:0035235|ionotropic glutamate receptor signaling pathway;GO:0051205|protein insertion into membrane;GO:0051924|regulation of calcium ion transport;GO:0035249|synaptic transmission, glutamatergic;	GO:0030054|cell junction;GO:0030425|dendrite;GO:0017146|NMDA selective glutamate receptor complex;GO:0043025|neuronal cell body;GO:0005886|plasma membrane;GO:0045211|postsynaptic membrane;	GO:0005262|calcium channel activity;GO:0005261|cation channel activity;GO:0005234|extracellular-glutamate-gated ion channel activity;GO:0016594|glycine binding;GO:0004972|NMDA glutamate receptor activity;GO:0042165|neurotransmitter binding;GO:0030594|neurotransmitter receptor activity;	K05214	GRIN3B; glutamate receptor ionotropic, NMDA 3B
MYH15.1	chr1:171573069-171730662:-	GIMD1	0.948668	-64	chr6:18937347-18951586:+	GIMD1	gi|803081650|ref|XP_004009690.2|	1165	5e-145	PREDICTED: GTPase IMAP family member GIMD1 [Ovis aries]	gi|593762704|ref|XM_007119937.1|	1326	0	PREDICTED: Physeter catodon GIMAP family P-loop NTPase domain containing 1 (GIMD1), mRNA	G3MZQ6	434	2e-142	GTPase IMAP family member GIMD1	.	.	.	.	pfam04548	AIG1	AIG1 family. Arabidopsis protein AIG1 appears to be involved in plant resistance to bacteria.	.	.	GO:0005525|GTP binding;	.	.
MYH15.1	chr1:171573069-171730662:-	GABRQ	0.903079	-64	chrX:78354300-78373253:-	GABRQ	gi|803203374|ref|XP_011962535.1|	3087	0	PREDICTED: gamma-aminobutyric acid receptor subunit theta [Ovis aries]	gi|548530221|ref|XM_005700490.1|	1106	0	PREDICTED: Capra hircus gamma-aminobutyric acid (GABA) A receptor, theta (GABRQ), mRNA	Q9UN88	732	0	Gamma-aminobutyric acid receptor subunit theta	.	.	.	.	pfam02931	Neur_chan_LBD	Neurotransmitter-gated ion-channel ligand binding domain. This family is the extracellular ligand binding domain of these ion channels. This domain forms a pentameric arrangement in the known structure.	GO:1902476|chloride transmembrane transport;GO:0034220|ion transmembrane transport;GO:0050877|neurological system process;GO:0006836|neurotransmitter transport;GO:0042391|regulation of membrane potential;GO:0007165|signal transduction;GO:0007268|synaptic transmission;GO:0055085|transmembrane transport;	GO:0030054|cell junction;GO:0034707|chloride channel complex;GO:1902711|GABA-A receptor complex;GO:0005887|integral component of plasma membrane;GO:0043005|neuron projection;GO:0005886|plasma membrane;GO:0045211|postsynaptic membrane;GO:0043235|receptor complex;GO:0045202|synapse;	GO:0005254|chloride channel activity;GO:0005230|extracellular ligand-gated ion channel activity;GO:0004890|GABA-A receptor activity;GO:0005326|neurotransmitter transporter activity;GO:0004888|transmembrane signaling receptor activity;	K05192	GABRQ; gamma-aminobutyric acid receptor subunit theta
MYH15.1	chr1:171573069-171730662:-	FSHB	0.952869	-64	chr15:59077783-59081578:+	FSHB	gi|57619324|ref|NP_001009798.1|	682	4e-84	follitropin subunit beta precursor [Ovis aries]	gi|57619323|ref|NM_001009798.1|	1561	0	Ovis aries follicle stimulating hormone, beta polypeptide (FSHB), mRNA	P01227	267	1e-85	Follitropin subunit beta	.	.	.	.	pfam00007	Cys_knot	Cystine-knot domain. The family comprises glycoprotein hormones and the C-terminal domain of various extracellular proteins. It is believed to be involved in disulfide-linked dimerization.	GO:0035938|estradiol secretion;	GO:0005623|cell;GO:0005576|extracellular region;	.	K05250	FSH; follicle stimulating hormone
MYH15.1	chr1:171573069-171730662:-	FSCN3	0.900865	-64	chr4:91879562-91887888:+	FSCN3	gi|803253891|ref|XP_011986907.1|	3221	0	PREDICTED: fascin-3-like isoform X1 [Ovis aries musimon]	gi|548463848|ref|XM_005679430.1|	1727	0	PREDICTED: Capra hircus fascin homolog 3, actin-bundling protein, testicular (Strongylocentrotus purpuratus) (FSCN3), mRNA	Q9QXW4	734	0	Fascin-3	.	.	.	.	pfam06268	Fascin	Fascin domain. This family consists of several eukaryotic fascin or singed proteins. The fascins are a structurally unique and evolutionarily conserved group of actin cross-linking proteins. Fascins function in the organisation of two major forms of actin-based structures: dynamic, cortical cell protrusions and cytoplasmic microfilament bundles. The cortical structures, which include filopodia, s…	GO:0030036|actin cytoskeleton organization;GO:0007015|actin filament organization;GO:0007286|spermatid development;	GO:0015629|actin cytoskeleton;GO:0005737|cytoplasm;	GO:0003779|actin binding;GO:0051015|actin filament binding;	K17456	FSCN3; fascin 3
MYH15.1	chr1:171573069-171730662:-	FCRL4	0.955557	-64	chr1:106391544-106426388:-	FCRL4	gi|802992185|ref|XP_012039201.1|	2879	0	PREDICTED: Fc receptor-like protein 4 isoform X3 [Ovis aries]	gi|594052679|ref|XM_006050587.1|	1730	0	PREDICTED: Bubalus bubalis Fc receptor-like 4 (FCRL4), mRNA	Q96PJ5	98.2	4e-20	Fc receptor-like protein 4	.	.	.	.	pfam13895	Ig_2	Immunoglobulin domain. This domain contains immunoglobulin-like domains.	GO:0002376|immune system process;	GO:0070062|extracellular exosome;GO:0016021|integral component of membrane;GO:0005886|plasma membrane;	.	.	.
MYH15.1	chr1:171573069-171730662:-	FAM196B	0.943149	-64	chr16:1814937-1938746:-	FAM196B	gi|426246249|ref|XP_004016907.1|	2521	0	PREDICTED: protein FAM196B [Ovis aries]	gi|594105252|ref|XM_006075522.1|	2342	0	PREDICTED: Bubalus bubalis family with sequence similarity 196, member B (FAM196B), transcript variant X2, mRNA	.	.	.	.	.	.	.	.	pfam15265	FAM196	FAM196 family. This protein family is a domain of unknown function. This family of proteins is found in eukaryotes and are typically between 441 and 534 amino acids in length.	.	.	.	.	.
MYH15.1	chr1:171573069-171730662:-	FAM170A	0.965663	-64	chr5:31666156-31672615:-	FAM170A	gi|803073725|ref|XP_012033629.1|	1374	9e-177	PREDICTED: protein FAM170A isoform X1 [Ovis aries]	gi|556729288|ref|XM_005960299.1|	1160	0	PREDICTED: Pantholops hodgsonii family with sequence similarity 170, member A (FAM170A), mRNA	A1A519	390	8e-126	Protein FAM170A	.	.	.	.	pfam15449	Retinal	Retinal protein. This family of proteins is found in the photoreceptor cells of the retina. Mutations of the gene encoding this protein have been associated with retinal disorders such as retinitis pigmentosa and late-onset progressive retinal atrophy. The function of this family of proteins is unknown, but it is likely to be important in the development and function of the retina.	GO:0045893|positive regulation of transcription, DNA-templated;GO:0006366|transcription from RNA polymerase II promoter;	GO:0005634|nucleus;	GO:0003677|DNA binding;GO:0046872|metal ion binding;	.	.
MYH15.1	chr1:171573069-171730662:-	EXOC3L2	0.961074	-64	chr14:51824489-51871479:-	EXOC3L2	gi|803247132|ref|XP_011983563.1|	2116	0	PREDICTED: exocyst complex component 3-like protein 2 isoform X7 [Ovis aries musimon]	gi|594088253|ref|XM_006067519.1|	1229	0	PREDICTED: Bubalus bubalis exocyst complex component 3-like 2 (EXOC3L2), mRNA	Q2M3D2	546	0	Exocyst complex component 3-like protein 2	.	.	.	.	pfam06046	Sec6	Exocyst complex component Sec6. Sec6 is a component of the multiprotein exocyst complex. Sec6 interacts with Sec8, Sec10 and Exo70.These exocyst proteins localize to regions of active exocytosis-at the growing ends of interphase cells and in the medial region of cells undergoing cytokinesis-in an F-actin-dependent and exocytosis- independent manner.	GO:0051601|exocyst localization;GO:0006887|exocytosis;	GO:0000145|exocyst;	GO:0000149|SNARE binding;	.	.
MYH15.1	chr1:171573069-171730662:-	EPS8	0.916323	-64	chr3:198717803-198924833:+	EPS8	gi|594056467|ref|XP_006052438.1|	3982	0	PREDICTED: epidermal growth factor receptor kinase substrate 8 isoform X1 [Bubalus bubalis]	gi|594056466|ref|XM_006052376.1|	3576	0	PREDICTED: Bubalus bubalis epidermal growth factor receptor pathway substrate 8 (EPS8), transcript variant X1, mRNA	Q12929	1306	0	Epidermal growth factor receptor kinase substrate 8	.	.	.	.	pfam08416	PTB	Phosphotyrosine-binding domain. The phosphotyrosine-binding domain (PTB, also phosphotyrosine-interaction or PI domain) in the protein tensin tends to be found at the C-terminus. Tensin is a multi-domain protein that binds to actin filaments and functions as a focal-adhesion molecule (focal adhesions are regions of plasma membrane through which cells attach to the extracellular matrix). Human ten…	GO:0051764|actin crosslink formation;GO:0031532|actin cytoskeleton reorganization;GO:0051017|actin filament bundle assembly;GO:0070358|actin polymerization-dependent cell motility;GO:0008344|adult locomotory behavior;GO:0051016|barbed-end actin filament capping;GO:0048149|behavioral response to ethanol;GO:0008283|cell proliferation;GO:0036336|dendritic cell migration;GO:0007173|epidermal growth f…	GO:0005903|brush border;GO:0005938|cell cortex;GO:0030054|cell junction;GO:0070062|extracellular exosome;GO:0030426|growth cone;GO:0017146|NMDA selective glutamate receptor complex;GO:0014069|postsynaptic density;GO:0032587|ruffle membrane;GO:0032420|stereocilium;GO:0031982|vesicle;	GO:0003779|actin binding;GO:0048365|Rac GTPase binding;GO:0005070|SH3/SH2 adaptor activity;	K17277	EPS8; epidermal growth factor receptor kinase substrate 8
NYAP1	chr24:35900853-35960797:-	EFNB1	0.922664	-64	chrX:58286378-58297687:+	EFNB1	gi|122692477|ref|NP_001073768.1|	1566	0	ephrin-B1 precursor [Bos taurus]	gi|555968413|ref|XM_005896180.1|	1398	0	PREDICTED: Bos mutus ephrin-B1 (EFNB1), mRNA	P98172	594	0	Ephrin-B1	.	.	.	.	pfam00812	Ephrin	Ephrin.	GO:0007411|axon guidance;GO:0007155|cell adhesion;GO:0007267|cell-cell signaling;GO:0009880|embryonic pattern specification;GO:0048013|ephrin receptor signaling pathway;GO:0001755|neural crest cell migration;GO:0042102|positive regulation of T cell proliferation;	GO:0005737|cytoplasm;GO:0070062|extracellular exosome;GO:0005887|integral component of plasma membrane;GO:0045121|membrane raft;GO:0005634|nucleus;GO:0005886|plasma membrane;GO:0045202|synapse;	GO:0046875|ephrin receptor binding;	K05463	EFNB; ephrin-B
MYH15.1	chr1:171573069-171730662:-	DLX1	0.91512	-64	chr2:136608104-136611211:-	DLX1	gi|635058762|ref|XP_007963553.1|	981	8e-128	PREDICTED: homeobox protein DLX-1 isoform X2 [Chlorocebus sabaeus]	gi|545555217|ref|XM_005640314.1|	1011	0	PREDICTED: Canis lupus familiaris distal-less homeobox 1 (DLX1), transcript variant X7, mRNA	P56177	365	2e-123	Homeobox protein DLX-1	.	.	.	.	pfam00046	Homeobox	Homeobox domain.	GO:0021893|cerebral cortex GABAergic interneuron fate commitment;GO:0048706|embryonic skeletal system development;GO:0021766|hippocampus development;GO:0043524|negative regulation of neuron apoptotic process;GO:0045746|negative regulation of Notch signaling pathway;GO:0048715|negative regulation of oligodendrocyte differentiation;GO:0000122|negative regulation of transcription from RNA polymerase…	GO:0005634|nucleus;	GO:0003682|chromatin binding;GO:0000977|RNA polymerase II regulatory region sequence-specific DNA binding;	K09314	DLX1_4_6; homeobox protein DLX1/4/6
MYH15.1	chr1:171573069-171730662:-	DESI2	0.913237	-64	chr12:30598688-30643719:-	DESI2	gi|594668996|ref|XP_007182510.1|	895	5e-108	PREDICTED: desumoylating isopeptidase 2 isoform X1 [Balaenoptera acutorostrata scammoni]	gi|548498016|ref|XM_005690556.1|	3181	0	PREDICTED: Capra hircus desumoylating isopeptidase 2 (DESI2), mRNA	Q5R456	312	3e-95	Desumoylating isopeptidase 2	.	.	.	.	pfam05903	Peptidase_C97	PPPDE putative peptidase domain. The PPPDE superfamily (after Permuted Papain fold Peptidases of DsRNA viruses and Eukaryotes), consists of predicted thiol peptidases with a circularly permuted papain-like fold. The inference of the likely DUB function of the PPPDE superfamily proteins is based on the fusions of the catalytic domain to Ub-binding PUG (PUB)/UBA domains and a novel alpha-helical Ub…	.	GO:0005737|cytoplasm;	GO:0008233|peptidase activity;	.	.
NYAP1	chr24:35900853-35960797:-	DDX49	0.93519	-64	chr5:4027012-4034929:-	DDX49	gi|803248168|ref|XP_011984054.1|	1451	0	PREDICTED: probable ATP-dependent RNA helicase DDX49 isoform X2 [Ovis aries musimon]	gi|548471563|ref|XM_005682100.1|	1848	0	PREDICTED: Capra hircus DEAD (Asp-Glu-Ala-Asp) box polypeptide 49 (DDX49), mRNA	Q9Y6V7	543	0	Probable ATP-dependent RNA helicase DDX49	.	.	.	.	pfam00270	DEAD	DEAD/DEAH box helicase. Members of this family include the DEAD and DEAH box helicases. Helicases are involved in unwinding nucleic acids. The DEAD box helicases are involved in various aspects of RNA metabolizm, including nuclear transcription, pre mRNA splicing, ribosome biogenesis, nucleocytoplasmic transport, translation, RNA decay and organellar gene expression.	GO:0010501|RNA secondary structure unwinding;	.	GO:0005524|ATP binding;GO:0004004|ATP-dependent RNA helicase activity;GO:0044822|poly(A) RNA binding;	K14778	DDX49, DBP8; ATP-dependent RNA helicase DDX49/DBP8 [EC:3.6.4.13]
MYH15.1	chr1:171573069-171730662:-	DCST1	0.913157	-64	chr1:103712321-103728264:+	DCST1	gi|426216747|ref|XP_004002619.1|	1694	0	PREDICTED: LOW QUALITY PROTEIN: DC-STAMP domain-containing protein 1 isoform X6 [Ovis aries]	gi|548457263|ref|XM_005677411.1|	1123	0	PREDICTED: Capra hircus DC-STAMP domain containing 1 (DCST1), transcript variant X2, mRNA	Q5T197	516	0	DC-STAMP domain-containing protein 1	.	.	.	.	pfam07782	DC_STAMP	DC-STAMP-like protein. This is a family of sequences which are similar to a region of the dendritic cell-specific transmembrane protein (DC-STAMP). This is thought to be a novel receptor protein that shares no identity with other multimembrane-spanning proteins. It is thought to have seven putative transmembrane regions, two of which are found in the region featured in this family. DC-STAMP is al…	.	GO:0016021|integral component of membrane;	GO:0008270|zinc ion binding;	.	.
MYH15.1	chr1:171573069-171730662:-	DBX1	0.91707	-64	chr21:24034511-24043046:+	DBX1	gi|426251581|ref|XP_004019500.1|	1347	2e-167	PREDICTED: homeobox protein DBX1 [Ovis aries]	gi|149642748|ref|NM_001098998.1|	1631	0	Bos taurus developing brain homeobox 1 (DBX1), mRNA	A5PKG8	510	7e-164	Homeobox protein DBX1	.	.	.	.	pfam00046	Homeobox	Homeobox domain.	GO:0006357|regulation of transcription from RNA polymerase II promoter;GO:0021521|ventral spinal cord interneuron specification;	GO:0005634|nucleus;	GO:0043565|sequence-specific DNA binding;	.	.
MYH15.1	chr1:171573069-171730662:-	CSN1S2	0.924135	-64	chr6:85097149-85113820:+	CSN1S2	gi|284025656|gb|ADB65931.1|	987	3e-131	alpha-s2-casein [Ovis aries]	gi|57164370|ref|NM_001009363.1|	1000	0	Ovis aries alpha-S2-casein (CSN1S2), mRNA	P04654	383	4e-132	Alpha-S2-casein	.	.	.	.	pfam00363	Casein	Casein.	.	GO:0005576|extracellular region;	GO:0005215|transporter activity;	.	.
MYH15.1	chr1:171573069-171730662:-	COL22A1	0.908968	-64	chr9:16903240-17128643:+	COL22A1	gi|803267556|ref|XP_011993524.1|	1572	0	PREDICTED: collagen alpha-1(XXII) chain isoform X2 [Ovis aries musimon]	gi|556773900|ref|XM_005982034.1|	2841	0	PREDICTED: Pantholops hodgsonii collagen, type XXII, alpha 1 (COL22A1), mRNA	Q8NFW1	108	4e-22	Collagen alpha-1(XXII) chain	.	.	.	.	pfam01391	Collagen	Collagen triple helix repeat (20 copies). Members of this family belong to the collagen superfamily. Collagens are generally extracellular structural proteins involved in formation of connective tissue structure. The alignment contains 20 copies of the G-X-Y repeat that forms a triple helix. The first position of the repeat is glycine, the second and third positions can be any residue but are fre…	GO:0030198|extracellular matrix organization;	GO:0005581|collagen trimer;GO:0005788|endoplasmic reticulum lumen;GO:0005576|extracellular region;GO:0005578|proteinaceous extracellular matrix;	.	K16630	COL22A; collagen, type XXII, alpha
MYH15	chr1:171569543-171575119:+	CLIP2	0.931425	-64	chr24:32958213-33011871:-	CLIP2	gi|803236822|ref|XP_011978540.1|	2466	0	PREDICTED: CAP-Gly domain-containing linker protein 2 isoform X2 [Ovis aries musimon]	gi|556753834|ref|XM_005972228.1|	3315	0	PREDICTED: Pantholops hodgsonii CAP-GLY domain containing linker protein 2 (CLIP2), mRNA	Q9UDT6	60.1	2e-07	CAP-Gly domain-containing linker protein 2	ECU06g0410	71.2	2e-12	COG5244	pfam01302	CAP_GLY	CAP-Gly domain. Cytoskeleton-associated proteins (CAPs) are involved in the organisation of microtubules and transportation of vesicles and organelles along the cytoskeletal network. A conserved motif, CAP-Gly, has been identified in a number of CAPs, including CLIP-170 and dynactins. The crystal structure of Caenorhabditis elegans F53F4.3 protein CAP-Gly domain was recently solved. The domain co…	.	GO:0005881|cytoplasmic microtubule;GO:0005875|microtubule associated complex;GO:0035371|microtubule plus-end;	.	K10422	CLIP2, CYLN2; CAP-Gly domain-containing linker protein 2
MYH15.1	chr1:171573069-171730662:-	CHRNA4	0.949532	-64	chr13:53488296-53497940:+	CHRNA4	gi|803139421|ref|XP_012044814.1|	2163	0	PREDICTED: neuronal acetylcholine receptor subunit alpha-4 isoform X1, partial [Ovis aries]	gi|300798277|ref|NM_001192900.1|	1174	0	Bos taurus cholinergic receptor, nicotinic, alpha 4 (neuronal) (CHRNA4), mRNA	Q5IS77	727	0	Neuronal acetylcholine receptor subunit alpha-4	.	.	.	.	pfam02931	Neur_chan_LBD	Neurotransmitter-gated ion-channel ligand binding domain. This family is the extracellular ligand binding domain of these ion channels. This domain forms a pentameric arrangement in the known structure.	GO:0035095|behavioral response to nicotine;GO:0098655|cation transmembrane transport;GO:0006812|cation transport;GO:0050890|cognition;GO:0006281|DNA repair;GO:0050877|neurological system process;GO:0001666|response to hypoxia;GO:0006979|response to oxidative stress;GO:0007165|signal transduction;GO:0007268|synaptic transmission;	GO:0005892|acetylcholine-gated channel complex;GO:0030054|cell junction;GO:0045211|postsynaptic membrane;	GO:0015464|acetylcholine receptor activity;GO:0004889|acetylcholine-activated cation-selective channel activity;	K04806	CHRNA4; nicotinic acetylcholine receptor alpha-4
MYH15.1	chr1:171573069-171730662:-	C3H2orf78	0.910886	-64	chr3:95422182-95430429:+	C3H2orf78	gi|803040959|ref|XP_012029042.1|	4511	0	PREDICTED: uncharacterized protein C2orf78 homolog [Ovis aries]	gi|548485231|ref|XM_005686456.1|	2731	0	PREDICTED: Capra hircus chromosome 11 open reading frame, human C2orf78 (C11H2orf78), mRNA	.	.	.	.	.	.	.	.	pfam15442	DUF4629	Domain of unknown function (DUF4629). This domain family is found in eukaryotes, and is approximately 150 amino acids in length. There are two conserved sequence motifs: MHML and LGKK.	.	.	.	.	.
MYH15.1	chr1:171573069-171730662:-	C3H12orf54	0.908885	-64	chr3:137584203-137607748:-	C3H12orf54	gi|803044306|ref|XP_004006451.2|	527	3e-64	PREDICTED: uncharacterized protein C12orf54 homolog isoform X1 [Ovis aries]	gi|548465497|ref|XM_005680023.1|	702	0	PREDICTED: Capra hircus chromosome 5 open reading frame, human C12orf54 (C5H12orf54), mRNA	.	.	.	.	.	.	.	.	pfam01226	Form_Nir_trans	Formate/nitrite transporter.	.	.	.	.	.
MYH15.1	chr1:171573069-171730662:-	C14H16orf86	0.928875	-64	chr14:34462688-34464898:+	C14H16orf86	gi|803143523|ref|XP_012045362.1|	1353	0	PREDICTED: uncharacterized protein C16orf86 homolog isoform X1 [Ovis aries]	gi|548503634|ref|XM_005692153.1|	1005	0	PREDICTED: Capra hircus chromosome 18 open reading frame, human C16orf86 (C18H16orf86), transcript variant X2, mRNA	.	.	.	.	.	.	.	.	pfam13266	DUF4057	Protein of unknown function (DUF4057). This family of proteins is functionally uncharacterized. This family of proteins is found in eukaryotes. Proteins in this family are typically between 279 and 322 amino acids in length.	.	.	.	.	.
MYH15.1	chr1:171573069-171730662:-	APOB	0.924696	-64	chr3:28578875-28618780:-	APOB	gi|803057156|ref|XP_012031328.1|	23903	0	PREDICTED: apolipoprotein B-100 isoform X1 [Ovis aries]	gi|548487156|ref|XM_005687081.1|	13408	0	PREDICTED: Capra hircus apolipoprotein B (APOB), mRNA	P04114	6810	0	Apolipoprotein B-100	.	.	.	.	pfam01347	Vitellogenin_N	Lipoprotein amino terminal region. This family contains regions from: Vitellogenin, Microsomal triglyceride transfer protein and apolipoprotein B-100. These proteins are all involved in lipid transport. This family contains the LV1n chain from lipovitellin, that contains two structural domains.	GO:0048844|artery morphogenesis;GO:0007596|blood coagulation;GO:0071379|cellular response to prostaglandin stimulus;GO:0071356|cellular response to tumor necrosis factor;GO:0033344|cholesterol efflux;GO:0042632|cholesterol homeostasis;GO:0008203|cholesterol metabolic process;GO:0030301|cholesterol transport;GO:0009566|fertilization;GO:0001701|in utero embryonic development;GO:0050900|leukocyte mi…	GO:0015629|actin cytoskeleton;GO:0042627|chylomicron;GO:0034360|chylomicron remnant;GO:0030669|clathrin-coated endocytic vesicle membrane;GO:0005737|cytoplasm;GO:0005829|cytosol;GO:0005769|early endosome;GO:0071682|endocytic vesicle lumen;GO:0005788|endoplasmic reticulum lumen;GO:0005789|endoplasmic reticulum membrane;GO:0031904|endosome lumen;GO:0010008|endosome membrane;GO:0070062|extracellular…	GO:0017127|cholesterol transporter activity;GO:0008201|heparin binding;GO:0035473|lipase binding;GO:0050750|low-density lipoprotein particle receptor binding;GO:0005543|phospholipid binding;	K14462	APOB; apolipoprotein B
MYH15.1	chr1:171573069-171730662:-	ANXA10	0.916273	-64	chr2:111340962-111428246:-	ANXA10	gi|426220621|ref|XP_004004513.1|	1741	0	PREDICTED: annexin A10 [Ovis aries]	gi|548476103|ref|XM_005683503.1|	1352	0	PREDICTED: Capra hircus annexin A10 (ANXA10), mRNA	Q9UJ72	600	0	Annexin A10	.	.	.	.	pfam00191	Annexin	Annexin. This family of annexins also includes giardin that has been shown to function as an annexin.	.	GO:0005739|mitochondrion;	GO:0005509|calcium ion binding;GO:0005544|calcium-dependent phospholipid binding;	K17097	ANXA10; annexin A10
MYH15.1	chr1:171573069-171730662:-	AMZ1	0.946164	-64	chr24:40436042-40442797:-	AMZ1	gi|803197457|ref|XP_011960057.1|	1129	7e-149	PREDICTED: archaemetzincin-1 isoform X4 [Ovis aries]	gi|555950356|ref|XM_005887319.1|	786	0	PREDICTED: Bos mutus archaelysin family metallopeptidase 1 (AMZ1), mRNA	Q400G9	166	2e-43	Archaemetzincin-1	.	.	.	.	pfam07998	Peptidase_M54	Peptidase family M54. This is a family of metallopeptidases. Two human proteins have been reported to degrade synthetic substrates and peptides.	.	.	GO:0008237|metallopeptidase activity;GO:0008270|zinc ion binding;	K06974	amzA, AMZ2, AMZ1; archaemetzincin [EC:3.4.-.-]
MYH15.1	chr1:171573069-171730662:-	AMPD1	0.910748	-64	chr1:91064998-91087755:-	AMPD1	gi|426216307|ref|XP_004002406.1|	4115	0	PREDICTED: AMP deaminase 1 isoform X1 [Ovis aries]	gi|548458523|ref|XM_005677842.1|	2347	0	PREDICTED: Capra hircus adenosine monophosphate deaminase 1 (AMPD1), transcript variant X1, mRNA	P23109	1437	0	AMP deaminase 1	SPBC106.04	555	0	COG1816	pfam00962	A_deaminase	Adenosine/AMP deaminase.	GO:0032264|IMP salvage;GO:0055086|nucleobase-containing small molecule metabolic process;GO:0006144|purine nucleobase metabolic process;GO:0043101|purine-containing compound salvage;GO:0010033|response to organic substance;GO:0044281|small molecule metabolic process;	GO:0005829|cytosol;	GO:0003876|AMP deaminase activity;GO:0046872|metal ion binding;	K01490	AMPD; AMP deaminase [EC:3.5.4.6]
MYH15.1	chr1:171573069-171730662:-	ALDH5A1	0.90927	-64	chr20:32027622-32053499:-	ALDH5A1	gi|803320425|ref|XP_012018422.1|	2400	0	PREDICTED: succinate-semialdehyde dehydrogenase, mitochondrial isoform X2 [Ovis aries musimon]	gi|426251341|ref|XM_004019334.1|	4709	0	PREDICTED: Ovis aries aldehyde dehydrogenase 5 family, member A1 (ALDH5A1), transcript variant X1, mRNA	P51650	809	0	Succinate-semialdehyde dehydrogenase, mitochondrial	PA0265	548	1e-177	COG1012	pfam00171	Aldedh	Aldehyde dehydrogenase family. This family of dehydrogenases act on aldehyde substrates. Members use NADP as a cofactor. The family includes the following members: The prototypical members are the aldehyde dehydrogenases EC:1.2.1.3. Succinate-semialdehyde dehydrogenase EC:1.2.1.16. Lactaldehyde dehydrogenase EC:1.2.1.22. Benzaldehyde dehydrogenase EC:1.2.1.28. Methylmalonate-semialdehyde dehydrog…	GO:0007417|central nervous system development;GO:0009450|gamma-aminobutyric acid catabolic process;GO:0055114|oxidation-reduction process;GO:0006105|succinate metabolic process;	GO:0005739|mitochondrion;	GO:0004029|aldehyde dehydrogenase (NAD) activity;GO:0031406|carboxylic acid binding;GO:0051287|NAD binding;GO:0004777|succinate-semialdehyde dehydrogenase (NAD+) activity;GO:0009013|succinate-semialdehyde dehydrogenase [NAD(P)+] activity;	.	.
NYAP1	chr24:35900853-35960797:-	AGFG2	0.923525	-64	chr24:35855415-35875942:-	AGFG2	gi|426254797|ref|XP_004021063.1|	1472	0	PREDICTED: arf-GAP domain and FG repeat-containing protein 2 isoform X1 [Ovis aries]	gi|548520950|ref|XM_005697825.1|	2695	0	PREDICTED: Capra hircus ArfGAP with FG repeats 2 (AGFG2), transcript variant X3, mRNA	O95081	501	1e-165	Arf-GAP domain and FG repeat-containing protein 2	YNL204c	54.7	5e-07	COG5347	pfam01412	ArfGap	Putative GTPase activating protein for Arf. Putative zinc fingers with GTPase activating proteins (GAPs) towards the small GTPase, Arf. The GAP of ARD1 stimulates GTPase hydrolysis for ARD1 but not ARFs.	.	GO:0016020|membrane;	GO:0005096|GTPase activator activity;GO:0046872|metal ion binding;	.	.
MYH15.1	chr1:171573069-171730662:-	ADCY1	0.91293	-64	chr4:76181792-76290252:-	ADCY1	gi|803216375|ref|XP_011968564.1|	4828	0	PREDICTED: adenylate cyclase type 1 isoform X2 [Ovis aries musimon]	gi|594054142|ref|XM_006051280.1|	9006	0	PREDICTED: Bubalus bubalis adenylate cyclase 1 (brain) (ADCY1), transcript variant X1, mRNA	P19754	63.9	3e-08	Adenylate cyclase type 1	all0661	149	3e-36	COG2114	pfam00211	Guanylate_cyc	Adenylate and Guanylate cyclase catalytic domain.	GO:0035556|intracellular signal transduction;GO:0042752|regulation of circadian rhythm;GO:0048511|rhythmic process;	GO:0005737|cytoplasm;GO:0016021|integral component of membrane;GO:0005886|plasma membrane;	GO:0004016|adenylate cyclase activity;GO:0005524|ATP binding;GO:0046872|metal ion binding;	K08041	ADCY1; adenylate cyclase 1 [EC:4.6.1.1]
MYH15.1	chr1:171573069-171730662:-	ACTL7A	0.936626	-64	chr2:14399951-14401697:-	ACTL7A	gi|426219742|ref|XP_004004077.1|	2296	0	PREDICTED: actin-like protein 7A [Ovis aries]	gi|594113434|ref|XM_006079406.1|	1493	0	PREDICTED: Bubalus bubalis actin-like 7A (ACTL7A), mRNA	Q32KZ2	857	0	Actin-like protein 7A	SPBC32H8.12c	322	4e-103	COG5277	pfam00022	Actin	Actin.	.	GO:0005737|cytoplasm;GO:0005856|cytoskeleton;GO:0005794|Golgi apparatus;GO:0001673|male germ cell nucleus;GO:0031514|motile cilium;GO:0043234|protein complex;	.	.	.
MYH15.1	chr1:171573069-171730662:-	ABCG5	0.930205	-64	chr3:80200805-80232162:+	ABCG5	gi|426223755|ref|XP_004006039.1|	3370	0	PREDICTED: ATP-binding cassette sub-family G member 5 [Ovis aries]	gi|548485477|ref|XM_005686547.1|	2237	0	PREDICTED: Capra hircus ATP-binding cassette, sub-family G (WHITE), member 5 (ABCG5), mRNA	Q9H222	1081	0	ATP-binding cassette sub-family G member 5	.	.	.	.	pfam00005	ABC_tran	ABC transporter. ABC transporters for a large family of proteins responsible for translocation of a variety of compounds across biological membranes. ABC transporters are the largest family of proteins in many completely sequenced bacteria. ABC transporters are composed of two copies of this domain and two copies of a transmembrane domain pfam00664. These four domains may belong to a single polyp…	GO:0033344|cholesterol efflux;GO:0042632|cholesterol homeostasis;GO:0007588|excretion;GO:0030299|intestinal cholesterol absorption;GO:0045796|negative regulation of intestinal cholesterol absorption;GO:0010949|negative regulation of intestinal phytosterol absorption;GO:0042493|response to drug;GO:0010212|response to ionizing radiation;GO:0007584|response to nutrient;GO:0044281|small molecule meta…	GO:0016324|apical plasma membrane;GO:0043190|ATP-binding cassette (ABC) transporter complex;GO:0005886|plasma membrane;GO:0043235|receptor complex;	GO:0005524|ATP binding;GO:0016887|ATPase activity;GO:0046982|protein heterodimerization activity;	K05683	ABCG5; ATP-binding cassette, subfamily G (WHITE), member 5 (sterolin 1)
XLOC_017093	chr17:34053312-34054867:-	C2H2orf47	0.94396	-64.9	chr2:201229804-201240816:+	C2H2orf47	gi|426221312|ref|XP_004004854.1|	1339	0	PREDICTED: uncharacterized protein C2orf47 homolog, mitochondrial [Ovis aries]	gi|556715852|ref|XM_005953791.1|	1165	0	PREDICTED: Pantholops hodgsonii chromosome unknown open reading frame, human C2orf47 (LOC102328482), mRNA	A3KN05	487	7e-171	Uncharacterized protein C2orf47 homolog, mitochondrial	.	.	.	.	pfam15258	FAM222A	Protein family of FAM222A. This protein family, FAM222A are a domain of unknown function. This family of proteins is found in eukaryotes and are typically between 411 and 562 amino acids in length. In humans, the gene encoding this protein domain lies in the position, chromosome 12 open reading frame 34.	.	GO:0005739|mitochondrion;	.	.	.
LOC101109655.1	chr1:10191483-10192228:+	STEAP2	0.941409	-39.8	chr4:74395870-74420792:+	STEAP2	gi|594104639|ref|XP_006081037.1|	2524	0	PREDICTED: LOW QUALITY PROTEIN: STEAP family member 2, metalloreductase [Bubalus bubalis]	gi|548463589|ref|XM_005679305.1|	1806	0	PREDICTED: Capra hircus STEAP family member 2, metalloreductase (STEAP2), transcript variant X1, mRNA	Q8NFT2	945	0	Metalloreductase STEAP2	RSp1147	70.9	6e-13	COG2085	pfam03807	F420_oxidored	NADP oxidoreductase coenzyme F420-dependent.	GO:0015677|copper ion import;GO:0006897|endocytosis;GO:0097461|ferric iron import into cell;GO:0006893|Golgi to plasma membrane transport;GO:0055072|iron ion homeostasis;GO:0055114|oxidation-reduction process;GO:0045055|regulated secretory pathway;GO:0009725|response to hormone;	GO:0005829|cytosol;GO:0005769|early endosome;GO:0010008|endosome membrane;GO:0030173|integral component of Golgi membrane;GO:0005887|integral component of plasma membrane;GO:0043231|intracellular membrane-bounded organelle;GO:0005886|plasma membrane;GO:0030140|trans-Golgi network transport vesicle;	GO:0008823|cupric reductase activity;GO:0052851|ferric-chelate reductase (NADPH) activity;GO:0046872|metal ion binding;GO:0005215|transporter activity;	K14738	STEAP2; metalloreductase STEAP2 [EC:1.16.1.-]
LOC101109655.1	chr1:10191483-10192228:+	PHYHD1	0.912535	-39.8	chr3:7386479-7400984:-	PHYHD1	gi|426222940|ref|XP_004005637.1|	1550	0	PREDICTED: phytanoyl-CoA dioxygenase domain-containing protein 1 isoform X2 [Ovis aries]	gi|556775248|ref|XM_005982684.1|	1184	0	PREDICTED: Pantholops hodgsonii phytanoyl-CoA dioxygenase domain containing 1 (PHYHD1), transcript variant X1, mRNA	Q0IIB1	563	0	Phytanoyl-CoA dioxygenase domain-containing protein 1	all4427	57	4e-08	COG5285	pfam05721	PhyH	Phytanoyl-CoA dioxygenase (PhyH). This family is made up of several eukaryotic phytanoyl-CoA dioxygenase (PhyH) proteins, ectoine hydroxylases and a number of bacterial deoxygenases. PhyH is a peroxisomal enzyme catalyzing the first step of phytanic acid alpha-oxidation. PhyH deficiency causes Refsum's disease (RD) which is an inherited neurological syndrome biochemically characterized by the acc…	.	.	GO:0051213|dioxygenase activity;GO:0046872|metal ion binding;	.	.
LOC101109655.1	chr1:10191483-10192228:+	PAFAH1B3	0.9327	-41.4	chr14:49926465-49929241:+	PAFAH1B3	gi|803147321|ref|XP_004015754.2|	1088	4e-147	PREDICTED: platelet-activating factor acetylhydrolase IB subunit gamma isoform X1 [Ovis aries]	gi|548504704|ref|XM_005692565.1|	681	0	PREDICTED: Capra hircus platelet-activating factor acetylhydrolase 1b, catalytic subunit 3 (29kDa) (PAFAH1B3), transcript variant X1, mRNA	Q29460	420	9e-148	Platelet-activating factor acetylhydrolase IB subunit gamma	all0976	53.5	1e-07	COG2755	pfam13472	Lipase_GDSL_2	GDSL-like Lipase/Acylhydrolase family. This family of presumed lipases and related enzymes are similar to pfam00657.	GO:0007420|brain development;GO:0016042|lipid catabolic process;GO:0007283|spermatogenesis;	GO:0005737|cytoplasm;GO:0070062|extracellular exosome;GO:0016020|membrane;	GO:0003847|1-alkyl-2-acetylglycerophosphocholine esterase activity;GO:0047179|platelet-activating factor acetyltransferase activity;	K16795	PAFAH1B2_3; platelet-activating factor acetylhydrolase IB subunit beta/gamma [EC:3.1.1.47]
LOC101109655.1	chr1:10191483-10192228:+	MUSTN1	0.941027	-41.4	chr19:48047363-48048805:+	MUSTN1	gi|426249403|ref|XP_004018439.1|	419	1e-48	PREDICTED: musculoskeletal embryonic nuclear protein 1 [Ovis aries]	gi|556728361|ref|XM_005959852.1|	777	0	PREDICTED: Pantholops hodgsonii transmembrane protein 110 (TMEM110), transcript variant X2, mRNA	Q32KU9	164	2e-49	Musculoskeletal embryonic nuclear protein 1	.	.	.	.	pfam02959	Tax	HTLV Tax. Human T-cell leukaemia virus type I (HTLV-I) is the etiological agent for adult T-cell leukaemia (ATL), as well as for tropical spastic paraparesis (TSP) and HTLV-I associate myelopathy (HAM). A biological understanding of the involvement of HTLV-I and in ATL has focused significantly on the workings of the virally-encoded 40 kDa phospho-oncoprotein, Tax. Tax is a transcriptional activa…	.	GO:0005634|nucleus;	.	.	.
LOC101109655.1	chr1:10191483-10192228:+	MED21	0.910097	-41.4	chr3:187331912-187342016:-	MED21	gi|562820790|ref|XP_006140333.1|	799	2e-104	PREDICTED: mediator of RNA polymerase II transcription subunit 21 [Tupaia chinensis]	gi|548467251|ref|XM_005680730.1|	729	0	PREDICTED: Capra hircus mediator complex subunit 21 (MED21), transcript variant X1, mRNA	Q2TBU8	291	4e-98	Mediator of RNA polymerase II transcription subunit 21	.	.	.	.	pfam11221	Med21	Subunit 21 of Mediator complex. Med21 has been known as Srb7 in yeasts, hSrb7 in humans and Trap 19 in Drosophila. The heterodimer of the two subunits Med7 and Med21 appears to act as a hinge between the middle and the tail regions of Mediator.	GO:0001824|blastocyst development;GO:0045944|positive regulation of transcription from RNA polymerase II promoter;GO:0019827|stem cell population maintenance;GO:0006351|transcription, DNA-templated;	GO:0016592|mediator complex;	GO:0003713|transcription coactivator activity;	K15152	MED21, SRB7; mediator of RNA polymerase II transcription subunit 21
LOC101109655.1	chr1:10191483-10192228:+	LAPTM4A	0.906022	-41.4	chr3:27683515-27700452:-	LAPTM4A	gi|625267463|ref|XP_007625238.1|	1038	8e-136	PREDICTED: lysosomal-associated transmembrane protein 4A isoform X2 [Cricetulus griseus]	gi|548486646|ref|XM_005686976.1|	1369	0	PREDICTED: Capra hircus lysosomal protein transmembrane 4 alpha (LAPTM4A), mRNA	Q6QRN8	397	7e-136	Lysosomal-associated transmembrane protein 4A	.	.	.	.	pfam03821	Mtp	Golgi 4-transmembrane spanning transporter.	GO:0006810|transport;	GO:0005794|Golgi apparatus;GO:0016021|integral component of membrane;GO:0016020|membrane;	.	K12387	LAPTM; lysosomal-associated transmembrane protein
LOC101109655.1	chr1:10191483-10192228:+	GNPDA1	0.954928	-41.4	chr5:50373117-50384377:-	GNPDA1	gi|426229770|ref|XP_004008956.1|	1470	0	PREDICTED: glucosamine-6-phosphate isomerase 1 [Ovis aries]	gi|548474712|ref|XM_005683076.1|	2188	0	PREDICTED: Capra hircus glucosamine-6-phosphate deaminase 1 (GNPDA1), transcript variant X1, mRNA	A4FV08	568	0	Glucosamine-6-phosphate isomerase 1	PM0875	347	7e-112	COG0363	pfam01182	Glucosamine_iso	Glucosamine-6-phosphate isomerases/6-phosphogluconolactonase.	GO:0005975|carbohydrate metabolic process;GO:0006091|generation of precursor metabolites and energy;GO:0006043|glucosamine catabolic process;GO:0006044|N-acetylglucosamine metabolic process;	GO:0005737|cytoplasm;GO:0070062|extracellular exosome;	GO:0004342|glucosamine-6-phosphate deaminase activity;GO:0016787|hydrolase activity;	K02564	nagB, GNPDA; glucosamine-6-phosphate deaminase [EC:3.5.99.6]
LOC101109655.1	chr1:10191483-10192228:+	COPS5	0.932108	-41.4	chr9:43872218-43889398:-	COPS5	gi|594092466|ref|XP_006069586.1|	1833	0	PREDICTED: COP9 signalosome complex subunit 5 isoform X1 [Bubalus bubalis]	gi|548493258|ref|XM_005689038.1|	1299	0	PREDICTED: Capra hircus COP9 signalosome subunit 5 (COPS5), mRNA	Q92905	547	0	COP9 signalosome complex subunit 5	SPAC1687.13c	214	4e-65	COG1310	pfam01398	JAB	JAB1/Mov34/MPN/PAD-1 ubiquitin protease. Members of this family are found in proteasome regulatory subunits, eukaryotic initiation factor 3 (eIF3) subunits and regulators of transcription factors. This family is also known as the MPN domain and PAD-1-like domain, JABP1 domain or JAMM domain. These are metalloenzymes that function as the ubiquitin isopeptidase/ deubiquitinase in the ubiquitin-base…	GO:0010388|cullin deneddylation;GO:1990182|exosomal secretion;GO:0045944|positive regulation of transcription from RNA polymerase II promoter;GO:0000338|protein deneddylation;GO:0016579|protein deubiquitination;GO:0051726|regulation of cell cycle;GO:1903894|regulation of IRE1-mediated unfolded protein response;GO:0046328|regulation of JNK cascade;GO:0006366|transcription from RNA polymerase II pr…	GO:0030054|cell junction;GO:0008180|COP9 signalosome;GO:0005737|cytoplasm;GO:0005852|eukaryotic translation initiation factor 3 complex;GO:0005654|nucleoplasm;GO:0005634|nucleus;GO:0048471|perinuclear region of cytoplasm;GO:0008021|synaptic vesicle;	GO:0046872|metal ion binding;GO:0008237|metallopeptidase activity;GO:0003713|transcription coactivator activity;GO:0003743|translation initiation factor activity;GO:0004843|ubiquitin-specific protease activity;	K09613	COPS5, CSN5; COP9 signalosome complex subunit 5 [EC:3.4.-.-]
LOC101109655.1	chr1:10191483-10192228:+	COMMD9	0.946046	-42.5	chr15:64840220-64854206:-	COMMD9	gi|803162395|ref|XP_011951630.1|	1015	4e-134	PREDICTED: COMM domain-containing protein 9 isoform X1 [Ovis aries]	gi|556774271|ref|XM_005982212.1|	1122	0	PREDICTED: Pantholops hodgsonii COMM domain containing 9 (COMMD9), transcript variant X1, mRNA	Q2TBN5	389	2e-133	COMM domain-containing protein 9	.	.	.	.	pfam07258	HCaRG	HCaRG protein. This family consists of several mammalian HCaRG(hypertension-related, calcium-regulated gene) proteins. HCaRG is negatively regulated by extracellular calcium concentration, and its basal mRNA levels are higher in hypertensive animals. HCaRG is a nuclear protein potentially involved in the control of cell proliferation.	GO:0006355|regulation of transcription, DNA-templated;GO:0006814|sodium ion transport;GO:0006351|transcription, DNA-templated;	GO:0016023|cytoplasmic membrane-bounded vesicle;GO:0005634|nucleus;	.	.	.
LOC101109655.1	chr1:10191483-10192228:+	CDKN2AIPNL	0.910414	-42.5	chr5:43267982-43274221:-	CDKN2AIPNL	gi|795414147|ref|XP_011945657.1|	265	4e-39	PREDICTED: CDKN2AIP N-terminal-like protein isoform X1 [Cercocebus atys]	gi|548475251|ref|XM_005683309.1|	431	0	PREDICTED: Capra hircus CDKN2A interacting protein N-terminal like (CDKN2AIPNL), partial mRNA	.	.	.	.	.	.	.	.	pfam11952	DUF3469	Protein of unknown function (DUF3469). This family of proteins are functionally uncharacterized. This protein is found in eukaryotes. Proteins in this family are typically between 108 to 439 amino acids in length.	.	.	.	.	.
LOC101109655.1	chr1:10191483-10192228:+	APOPT1	0.913323	-43.2	chr18:66780098-66805014:+	APOPT1	gi|803325635|ref|XP_012020978.1|	939	2e-122	PREDICTED: apoptogenic protein 1, mitochondrial isoform X2 [Ovis aries musimon]	gi|594112621|ref|XM_006079033.1|	740	0	PREDICTED: Bubalus bubalis apoptogenic 1, mitochondrial (APOPT1), transcript variant X2, mRNA	Q148E1	355	1e-119	Apoptogenic protein 1, mitochondrial	.	.	.	.	pfam10231	DUF2315	Uncharacterized conserved protein (DUF2315). This is a family of small conserved proteins found from worms to humans. The function is not known.	GO:0097193|intrinsic apoptotic signaling pathway;GO:0043280|positive regulation of cysteine-type endopeptidase activity involved in apoptotic process;GO:0090200|positive regulation of release of cytochrome c from mitochondria;GO:0034393|positive regulation of smooth muscle cell apoptotic process;	GO:0005739|mitochondrion;	.	.	.
LOC101109655.1	chr1:10191483-10192228:+	ANAPC16	0.915577	-43.2	chr25:28060761-28071028:+	ANAPC16	gi|505844084|ref|XP_004615535.1|	450	4e-51	PREDICTED: anaphase-promoting complex subunit 16 isoform X1 [Sorex araneus]	gi|556746156|ref|XM_005968490.1|	1224	0	PREDICTED: Pantholops hodgsonii anaphase promoting complex subunit 16 (ANAPC16), transcript variant X2, mRNA	Q58DR0	176	3e-52	Anaphase-promoting complex subunit 16	.	.	.	.	pfam03125	Sre	C. elegans Sre G protein-coupled chemoreceptor. Caenorhabditis elegans Sre proteins are candidate chemosensory receptors. There are four main recognized groups of such receptors: Odr-10, Sra, Sro, and Srg. Sre (this family), Sra pfam02117 and Srb pfam02175 comprise the Sra group. All of the above receptors are thought to be G protein-coupled seven transmembrane domain proteins. The existence of s…	GO:0051301|cell division;GO:0007067|mitotic nuclear division;GO:0016567|protein ubiquitination;	GO:0005680|anaphase-promoting complex;GO:0005737|cytoplasm;	.	.	.
LOC101116211	chr2:36348838-36381116:-	TSPYL2	0.916191	-60.7	chrX:49826848-49833830:-	TSPYL2	gi|803324330|ref|XP_012020354.1|	1997	0	PREDICTED: testis-specific Y-encoded-like protein 2 isoform X2 [Ovis aries musimon]	gi|528928888|ref|XM_869383.4|	2453	0	PREDICTED: Bos taurus TSPY-like 2 (TSPYL2), mRNA	Q7TQI8	575	0	Testis-specific Y-encoded-like protein 2	.	.	.	.	pfam00956	NAP	Nucleosome assembly protein (NAP). NAP proteins are involved in moving histones into the nucleus, nucleosome assembly and chromatin fluidity. They affect the transcription of many genes.	GO:0007049|cell cycle;GO:0016568|chromatin modification;GO:0030308|negative regulation of cell growth;GO:0008156|negative regulation of DNA replication;GO:0006334|nucleosome assembly;GO:0045859|regulation of protein kinase activity;GO:0006355|regulation of transcription, DNA-templated;GO:0006351|transcription, DNA-templated;	GO:0005813|centrosome;GO:0005737|cytoplasm;GO:0005730|nucleolus;GO:0005654|nucleoplasm;GO:0005634|nucleus;GO:0005886|plasma membrane;	.	K11285	TSPYL2, CINAP, DENTT; TSPY-like 2
LOC101116211	chr2:36348838-36381116:-	TMEM64	0.967143	-60.7	chr9:86021697-86058270:+	TMEM64	gi|803107804|ref|XP_012039692.1|	1334	9e-166	PREDICTED: transmembrane protein 64 isoform X1, partial [Ovis aries]	gi|594101658|ref|XM_006073852.1|	4203	0	PREDICTED: Bubalus bubalis transmembrane protein 64 (TMEM64), mRNA	Q6YI46	375	3e-115	Transmembrane protein 64	slr0305	61.6	2e-09	COG0398	pfam09335	SNARE_assoc	SNARE associated Golgi protein. This is a family of SNARE associated Golgi proteins. The yeast member of this family localizes with the t-SNARE Tlg2.	GO:0051480|cytosolic calcium ion homeostasis;GO:0045780|positive regulation of bone resorption;GO:0045672|positive regulation of osteoclast differentiation;GO:0043462|regulation of ATPase activity;	GO:0005829|cytosol;GO:0005783|endoplasmic reticulum;GO:0016021|integral component of membrane;	.	.	.
LOC101116211	chr2:36348838-36381116:-	PSMC3IP	0.941677	-60.7	chr11:42083268-42088772:-	PSMC3IP	gi|296476450|tpg|DAA18565.1|	1330	1e-175	TPA: PSMC3 interacting protein [Bos taurus]	gi|528996285|ref|XM_005220802.1|	1723	0	PREDICTED: Bos taurus PSMC3 interacting protein (PSMC3IP), transcript variant X2, mRNA	O35047	397	2e-132	Homologous-pairing protein 2 homolog	.	.	.	.	pfam07106	TBPIP	Tat binding protein 1(TBP-1)-interacting protein (TBPIP). This family consists of several eukaryotic TBP-1 interacting protein (TBPIP) sequences. TBP-1 has been demonstrated to interact with the human immunodeficiency virus type 1 (HIV-1) viral protein Tat, then modulate the essential replication process of HIV. In addition, TBP-1 has been shown to be a component of the 26S proteasome, a basic mu…	GO:0006310|DNA recombination;GO:0051321|meiotic cell cycle;GO:1903506|regulation of nucleic acid-templated transcription;	GO:0005634|nucleus;	GO:0003677|DNA binding;GO:0030374|ligand-dependent nuclear receptor transcription coactivator activity;	K06695	PSMC3IP; 26S proteasome regulatory subunit, ATPase 3, interacting protein
LOC101116211	chr2:36348838-36381116:-	LOC101119659	0.948117	-60.7	chr12:70149540-70150703:+	LOC101119659	gi|803129401|ref|XP_004013962.2|	1257	1e-171	PREDICTED: nascent polypeptide-associated complex subunit alpha-like isoform X1 [Ovis aries]	gi|548466126|ref|XM_005680329.1|	905	0	PREDICTED: Capra hircus nascent polypeptide-associated complex subunit alpha-like (LOC102185811), transcript variant X2, mRNA	Q60817	340	7e-116	Nascent polypeptide-associated complex subunit alpha	SPBC25H2.05	107	7e-27	COG1308	pfam01849	NAC	NAC domain.	GO:0003231|cardiac ventricle development;GO:0061384|heart trabecula morphogenesis;GO:0010664|negative regulation of striated muscle cell apoptotic process;GO:1901227|negative regulation of transcription from RNA polymerase II promoter involved in heart development;GO:2000138|positive regulation of cell proliferation involved in heart morphogenesis;GO:0048633|positive regulation of skeletal muscle…	GO:0005737|cytoplasm;GO:0005634|nucleus;	GO:0003677|DNA binding;	.	.
LOC101116211	chr2:36348838-36381116:-	LOC101106071	0.915339	-60.7	chr3:179200771-179202277:+	LOC101106071	gi|803318530|ref|XP_012017495.1|	1154	2e-152	PREDICTED: apolipoprotein L2-like isoform X1 [Ovis aries musimon]	gi|556764496|ref|XR_319266.1|	1218	0	PREDICTED: Pantholops hodgsonii apolipoprotein L2-like (LOC102336975), misc_RNA	O95236	120	1e-28	Apolipoprotein L3	.	.	.	.	pfam05461	ApoL	Apolipoprotein L. Apo L belongs to the high density lipoprotein family that plays a central role in cholesterol transport. The cholesterol content of membranes is important in cellular processes such as modulating gene transcription and signal transduction both in the adult brain and during neurodevelopment. There are six apo L genes located in close proximity to each other on chromosome 22q12 in…	GO:0006954|inflammatory response;GO:0042157|lipoprotein metabolic process;GO:0043123|positive regulation of I-kappaB kinase/NF-kappaB signaling;GO:0007165|signal transduction;	GO:0005737|cytoplasm;GO:0005576|extracellular region;GO:0016020|membrane;	GO:0008289|lipid binding;GO:0005319|lipid transporter activity;GO:0004871|signal transducer activity;	K14480	APOL; apolipoprotein L
LOC101116211	chr2:36348838-36381116:-	DYNLL2	0.918622	-60.7	chr11:8409213-8427132:+	DYNLL2	gi|676281237|gb|KFO35006.1|	509	3e-57	Dynein light chain 2, cytoplasmic [Fukomys damarensis]	gi|164519005|ref|NM_001113303.1|	2116	0	Bos taurus dynein, light chain, LC8-type 2 (DYNLL2), mRNA	Q78P75	187	1e-54	Dynein light chain 2, cytoplasmic	.	.	.	.	pfam01221	Dynein_light	Dynein light chain type 1.	GO:0007017|microtubule-based process;GO:0008039|synaptic target recognition;GO:0006810|transport;	GO:0005813|centrosome;GO:0005737|cytoplasm;GO:0030286|dynein complex;GO:0016020|membrane;GO:0005874|microtubule;GO:0016459|myosin complex;GO:0005634|nucleus;	GO:0008092|cytoskeletal protein binding;GO:0003774|motor activity;	K10418	DYNLL; dynein light chain LC8-type
LOC101116211	chr2:36348838-36381116:-	DLEC1	0.968721	-60.7	chr19:11443178-11529959:+	DLEC1	gi|803186881|ref|XP_011955712.1|	8610	0	PREDICTED: deleted in lung and esophageal cancer protein 1 isoform X1 [Ovis aries]	gi|556761260|ref|XM_005975879.1|	4540	0	PREDICTED: Pantholops hodgsonii deleted in lung and esophageal cancer 1 (DLEC1), mRNA	Q9Y238	2432	0	Deleted in lung and esophageal cancer protein 1	.	.	.	.	pfam15498	Dendrin	Nephrin and CD2AP-binding protein, Dendrin. Dendrin is a family of eukaryotic proteins found in the podocytes of the kidneys. Dendrin, originally identified in telencephalic dendrites, is a constituent of the slit diaphragm, SD, complex of podocytes, where it directly binds to nephrin and CD2AP. Kidney podocytes and their slit diaphragms (SDs) form the final barrier to urinary protein loss. SD pr…	GO:0008285|negative regulation of cell proliferation;	GO:0005737|cytoplasm;	.	.	.
LOC101116211	chr2:36348838-36381116:-	COL13A1	0.902678	-60.7	chr25:25869084-25959788:+	COL13A1	gi|803241662|ref|XP_011980929.1|	599	4e-62	PREDICTED: collagen alpha-1(XIII) chain isoform X26 [Ovis aries musimon]	gi|594628437|ref|XM_007167748.1|	1623	0	PREDICTED: Balaenoptera acutorostrata scammoni collagen, type XIII, alpha 1 (COL13A1), transcript variant X2, mRNA	Q5TAT6	175	7e-44	Collagen alpha-1(XIII) chain	.	.	.	.	pfam01391	Collagen	Collagen triple helix repeat (20 copies). Members of this family belong to the collagen superfamily. Collagens are generally extracellular structural proteins involved in formation of connective tissue structure. The alignment contains 20 copies of the G-X-Y repeat that forms a triple helix. The first position of the repeat is glycine, the second and third positions can be any residue but are fre…	GO:0030154|cell differentiation;GO:0007160|cell-matrix adhesion;GO:0001958|endochondral ossification;GO:0001763|morphogenesis of a branching structure;GO:0016337|single organismal cell-cell adhesion;	GO:0005911|cell-cell junction;GO:0005581|collagen trimer;GO:0016021|integral component of membrane;GO:0005886|plasma membrane;	GO:0008201|heparin binding;	K16617	COL13A; collagen, type XIII, alpha
LOC101116211	chr2:36348838-36381116:-	CACYBP	0.914571	-60.7	chr12:54175444-54186100:+	CACYBP	gi|426239923|ref|XP_004013866.1|	1202	5e-163	PREDICTED: calcyclin-binding protein isoform X1 [Ovis aries]	gi|548499328|ref|XM_005690906.1|	1130	0	PREDICTED: Capra hircus calcyclin binding protein (CACYBP), transcript variant X1, mRNA	Q3T168	463	5e-163	Calcyclin-binding protein	.	.	.	.	pfam09032	Siah-Interact_N	Siah interacting protein, N terminal. The N terminal domain of Siah interacting protein (SIP) adopts a helical hairpin structure with a hydrophobic core stabilized by a classic knobs-and-holes arrangement of side chains contributed by the two amphipathic helices. Little is known about this domain's function, except that it is crucial for interactions with Siah. It has also been hypothesised that …	.	GO:0030877|beta-catenin destruction complex;GO:0070062|extracellular exosome;GO:0005641|nuclear envelope lumen;GO:0005654|nucleoplasm;	.	K04507	CACYBP, SIP; calcyclin binding protein
LOC101116211	chr2:36348838-36381116:-	C6H4orf36	0.91079	-60.7	chr6:101287236-101304031:-	C6H4orf36	gi|426232280|ref|XP_004010161.1|	533	2e-60	PREDICTED: uncharacterized protein C4orf36 homolog [Ovis aries]	gi|594062789|ref|XR_327303.1|	483	0	PREDICTED: Bubalus bubalis solute carrier family 10 member 6-like (LOC102397830), transcript variant X8, misc_RNA	.	.	.	.	.	.	.	.	pfam15022	DUF4522	Protein of unknown function (DUF4522). This family of proteins is functionally uncharacterized. This family of proteins is found in mammals. In human this protein is known as C4orf36.	.	.	.	.	.
LOC101116211	chr2:36348838-36381116:-	AKAP8L	0.923236	-60.7	chr5:7480182-7510868:+	AKAP8L	gi|426228852|ref|XP_004008510.1|	2411	0	PREDICTED: A-kinase anchor protein 8-like isoform X1 [Ovis aries]	gi|594046628|ref|XM_006047689.1|	1934	0	PREDICTED: Bubalus bubalis A kinase (PRKA) anchor protein 8-like (AKAP8L), transcript variant X1, mRNA	Q9ULX6	63.9	3e-09	A-kinase anchor protein 8-like	.	.	.	.	pfam04988	AKAP95	A-kinase anchoring protein 95 (AKAP95). A-kinase (or PKA)-anchoring protein AKAP95 is implicated in mitotic chromosome condensation by acting as a targeting molecule for the condensin complex. The protein contains two zinc fingers which are thought to mediate the binding of AKAP95 to DNA.	.	GO:0005737|cytoplasm;GO:0016363|nuclear matrix;GO:0005654|nucleoplasm;GO:0005634|nucleus;	GO:0017151|DEAD/H-box RNA helicase binding;GO:0003677|DNA binding;GO:0046872|metal ion binding;GO:0044822|poly(A) RNA binding;	K15978	AKAP8L, HA95; A-kinase anchor protein 8-like protein
